# Supplementary material for: Data-Driven Discovery of Immune Contexture Biomarkers
Source: Front Oncol. 2018 Dec 18;8:627. doi: 10.3389/fonc.2018.00627 (PMC6305402; doi:10.3389/fonc.2018.00627)
Supplement: Data Sheet 5.zip — MSI/MSS dataset, part 3/3. [file Data_Sheet_5.zip › MSIMSSDataset/89914_ImageObjects.txt]

barcode_target	F16-000150-1 [5 channels]
barcode_origin	0
workflow_target	CD8-CD3-CD4-Ki67-DAPI_generic.wsa 
workflow_target_version	 build f14999727a346af05f524693b44526002539cc76, workflows f149997 2016-05-23 with local changes
workflow_origin	0
workflow_origin_version	0
iH	25872
iW	46176
user	txdsapps
hostname	RPZMB000019

1	0	0	Ki67+	 4557 18183
2	0	0	Ki67+	 4568 18128
3	0	0	Ki67+	 4573 18156
4	0	0	Ki67+	 4583 18002
5	0	0	Ki67+	 4590 18175
6	0	0	Ki67+	 4593 17909
7	0	0	Ki67+	 4600 18140
8	0	0	Ki67+	 4609 18200
9	0	0	Ki67+	 4611 17863
10	0	0	Ki67+	 4611 18161
11	0	0	Ki67+	 4624 18163
12	0	0	Ki67+	 4626 17837
13	0	0	Ki67+	 4626 17888
14	0	0	Ki67+	 4633 18143
15	0	0	Ki67+	 4634 17868
16	0	0	Ki67+	 4634 18179
17	0	0	Ki67+	 4650 18092
18	0	0	Ki67+	 4661 17822
19	0	0	Ki67+	 4429 18841
20	0	0	Ki67+	 4439 18816
21	0	0	Ki67+	 4482 19005
22	0	0	Ki67+	 4562 18828
23	0	0	Ki67+	 4573 18788
24	0	0	Ki67+	 4574 18803
25	0	0	Ki67+	 4575 18862
26	0	0	Ki67+	 4578 18757
27	0	0	Ki67+	 4583 18880
28	0	0	Ki67+	 4584 18823
29	0	0	Ki67+	 4587 18788
30	0	0	Ki67+	 4590 18845
31	0	0	Ki67+	 4593 18680
32	0	0	Ki67+	 4593 18737
33	0	0	Ki67+	 4599 18768
34	0	0	Ki67+	 4602 18814
35	0	0	Ki67+	 4608 18732
36	0	0	Ki67+	 4616 18794
37	0	0	Ki67+	 4617 18867
38	0	0	Ki67+	 4619 18961
39	0	0	Ki67+	 4623 18922
40	0	0	Ki67+	 4624 18855
41	0	0	Ki67+	 4626 18724
42	0	0	Ki67+	 4634 18893
43	0	0	Ki67+	 4634 18945
44	0	0	Ki67+	 4635 18835
45	0	0	Ki67+	 4641 18975
46	0	0	Ki67+	 4644 18941
47	0	0	Ki67+	 4650 18745
48	0	0	Ki67+	 4652 18728
49	0	0	Ki67+	 4653 18694
50	0	0	Ki67+	 4653 18813
51	0	0	Ki67+	 4653 18865
52	0	0	Ki67+	 4653 18924
53	0	0	Ki67+	 4663 18954
54	0	0	Ki67+	 4664 18283
55	0	0	Ki67+	 4664 18835
56	0	0	Ki67+	 4665 18971
57	0	0	Ki67+	 4670 19006
58	0	0	Ki67+	 4671 18218
59	0	0	Ki67+	 4531 19205
60	0	0	Ki67+	 4533 19166
61	0	0	Ki67+	 4533 19177
62	0	0	Ki67+	 4549 19136
63	0	0	Ki67+	 4549 19219
64	0	0	Ki67+	 4564 19554
65	0	0	Ki67+	 4566 19206
66	0	0	Ki67+	 4573 19171
67	0	0	Ki67+	 4573 19186
68	0	0	Ki67+	 4583 19594
69	0	0	Ki67+	 4588 19125
70	0	0	Ki67+	 4591 19146
71	0	0	Ki67+	 4608 19179
72	0	0	Ki67+	 4610 19562
73	0	0	Ki67+	 4614 19800
74	0	0	Ki67+	 4616 19103
75	0	0	Ki67+	 4618 19136
76	0	0	Ki67+	 4619 19529
77	0	0	Ki67+	 4627 19212
78	0	0	Ki67+	 4627 19632
79	0	0	Ki67+	 4630 19119
80	0	0	Ki67+	 4639 19159
81	0	0	Ki67+	 4639 19529
82	0	0	Ki67+	 4648 19562
83	0	0	Ki67+	 4649 19477
84	0	0	Ki67+	 4651 19112
85	0	0	Ki67+	 4651 19285
86	0	0	Ki67+	 4654 19300
87	0	0	Ki67+	 4661 19199
88	0	0	Ki67+	 4662 19643
89	0	0	Ki67+	 4665 19098
90	0	0	Ki67+	 4666 19167
91	0	0	Ki67+	 4667 19559
92	0	0	Ki67+	 4669 19605
93	0	0	Ki67+	 3991 20570
94	0	0	Ki67+	 4002 20588
95	0	0	Ki67+	 4018 20569
96	0	0	Ki67+	 4034 20542
97	0	0	Ki67+	 4039 20594
98	0	0	Ki67+	 4046 20549
99	0	0	Ki67+	 4053 20573
100	0	0	Ki67+	 4069 20268
101	0	0	Ki67+	 4097 20283
102	0	0	Ki67+	 4098 20573
103	0	0	Ki67+	 4112 20553
104	0	0	Ki67+	 4113 20535
105	0	0	Ki67+	 4118 20580
106	0	0	Ki67+	 4137 20550
107	0	0	Ki67+	 4143 20524
108	0	0	Ki67+	 4146 20564
109	0	0	Ki67+	 4147 20495
110	0	0	Ki67+	 4167 20581
111	0	0	Ki67+	 4168 20561
112	0	0	Ki67+	 4183 20603
113	0	0	Ki67+	 4190 20497
114	0	0	Ki67+	 4192 20582
115	0	0	Ki67+	 4196 20547
116	0	0	Ki67+	 4200 20512
117	0	0	Ki67+	 4202 20595
118	0	0	Ki67+	 4215 20572
119	0	0	Ki67+	 4217 20600
120	0	0	Ki67+	 4230 20459
121	0	0	Ki67+	 4243 20407
122	0	0	Ki67+	 4249 20510
123	0	0	Ki67+	 4251 20437
124	0	0	Ki67+	 4252 20471
125	0	0	Ki67+	 4254 20596
126	0	0	Ki67+	 4257 20397
127	0	0	Ki67+	 4259 20574
128	0	0	Ki67+	 4263 20528
129	0	0	Ki67+	 4273 20483
130	0	0	Ki67+	 4274 20455
131	0	0	Ki67+	 4276 20401
132	0	0	Ki67+	 4285 20358
133	0	0	Ki67+	 4296 20344
134	0	0	Ki67+	 4296 20481
135	0	0	Ki67+	 4308 20434
136	0	0	Ki67+	 4311 20292
137	0	0	Ki67+	 4315 20444
138	0	0	Ki67+	 4317 20391
139	0	0	Ki67+	 4320 20303
140	0	0	Ki67+	 4320 20359
141	0	0	Ki67+	 4322 20032
142	0	0	Ki67+	 4332 20384
143	0	0	Ki67+	 4335 20065
144	0	0	Ki67+	 4339 20251
145	0	0	Ki67+	 4344 20280
146	0	0	Ki67+	 4349 20444
147	0	0	Ki67+	 4354 19936
148	0	0	Ki67+	 4361 20336
149	0	0	Ki67+	 4365 20348
150	0	0	Ki67+	 4366 20214
151	0	0	Ki67+	 4367 20389
152	0	0	Ki67+	 4379 19959
153	0	0	Ki67+	 4402 20012
154	0	0	Ki67+	 4409 19908
155	0	0	Ki67+	 4411 19969
156	0	0	Ki67+	 4416 19877
157	0	0	Ki67+	 4429 19938
158	0	0	Ki67+	 4429 20331
159	0	0	Ki67+	 4430 19901
160	0	0	Ki67+	 4430 19994
161	0	0	Ki67+	 4432 20296
162	0	0	Ki67+	 4435 20312
163	0	0	Ki67+	 4436 20036
164	0	0	Ki67+	 4442 20508
165	0	0	Ki67+	 4447 19946
166	0	0	Ki67+	 4451 20483
167	0	0	Ki67+	 4452 19907
168	0	0	Ki67+	 4456 20197
169	0	0	Ki67+	 4459 19926
170	0	0	Ki67+	 4460 20607
171	0	0	Ki67+	 4465 19997
172	0	0	Ki67+	 4465 20149
173	0	0	Ki67+	 4472 20305
174	0	0	Ki67+	 4479 20294
175	0	0	Ki67+	 4481 19891
176	0	0	Ki67+	 4482 20004
177	0	0	Ki67+	 4483 20311
178	0	0	Ki67+	 4486 19945
179	0	0	Ki67+	 4486 19987
180	0	0	Ki67+	 4486 20473
181	0	0	Ki67+	 4486 20595
182	0	0	Ki67+	 4493 19973
183	0	0	Ki67+	 4494 20055
184	0	0	Ki67+	 4494 20546
185	0	0	Ki67+	 4498 20354
186	0	0	Ki67+	 4499 20602
187	0	0	Ki67+	 4509 20457
188	0	0	Ki67+	 4510 19960
189	0	0	Ki67+	 4517 20011
190	0	0	Ki67+	 4523 20039
191	0	0	Ki67+	 4524 20057
192	0	0	Ki67+	 4525 19869
193	0	0	Ki67+	 4525 20351
194	0	0	Ki67+	 4531 20434
195	0	0	Ki67+	 4537 19994
196	0	0	Ki67+	 4539 19858
197	0	0	Ki67+	 4545 20601
198	0	0	Ki67+	 4546 20024
199	0	0	Ki67+	 4546 20447
200	0	0	Ki67+	 4551 19981
201	0	0	Ki67+	 4551 20112
202	0	0	Ki67+	 4554 19902
203	0	0	Ki67+	 4557 20089
204	0	0	Ki67+	 4558 20600
205	0	0	Ki67+	 4559 19953
206	0	0	Ki67+	 4559 20439
207	0	0	Ki67+	 4560 19834
208	0	0	Ki67+	 4563 19882
209	0	0	Ki67+	 4567 19869
210	0	0	Ki67+	 4569 19988
211	0	0	Ki67+	 4578 20021
212	0	0	Ki67+	 4579 20117
213	0	0	Ki67+	 4582 19861
214	0	0	Ki67+	 4582 20261
215	0	0	Ki67+	 4583 20429
216	0	0	Ki67+	 4584 20057
217	0	0	Ki67+	 4586 20086
218	0	0	Ki67+	 4587 20453
219	0	0	Ki67+	 4588 19936
220	0	0	Ki67+	 4592 19874
221	0	0	Ki67+	 4592 19960
222	0	0	Ki67+	 4595 20160
223	0	0	Ki67+	 4598 20321
224	0	0	Ki67+	 4598 20440
225	0	0	Ki67+	 4602 20503
226	0	0	Ki67+	 4609 20177
227	0	0	Ki67+	 4611 20486
228	0	0	Ki67+	 4612 19985
229	0	0	Ki67+	 4614 20402
230	0	0	Ki67+	 4618 20566
231	0	0	Ki67+	 4620 20303
232	0	0	Ki67+	 4628 19907
233	0	0	Ki67+	 4637 20108
234	0	0	Ki67+	 4638 20491
235	0	0	Ki67+	 4639 20178
236	0	0	Ki67+	 4643 20131
237	0	0	Ki67+	 4647 19841
238	0	0	Ki67+	 4649 19953
239	0	0	Ki67+	 4653 20170
240	0	0	Ki67+	 4654 19894
241	0	0	Ki67+	 4658 20481
242	0	0	Ki67+	 4658 20500
243	0	0	Ki67+	 4662 20445
244	0	0	Ki67+	 4663 20199
245	0	0	Ki67+	 4664 19933
246	0	0	Ki67+	 4666 20046
247	0	0	Ki67+	 4670 19970
248	0	0	Ki67+	 3880 21085
249	0	0	Ki67+	 3883 21157
250	0	0	Ki67+	 3894 21143
251	0	0	Ki67+	 3899 21121
252	0	0	Ki67+	 3909 21109
253	0	0	Ki67+	 3931 20885
254	0	0	Ki67+	 3953 20907
255	0	0	Ki67+	 3955 21131
256	0	0	Ki67+	 3960 20877
257	0	0	Ki67+	 3963 20820
258	0	0	Ki67+	 3967 21141
259	0	0	Ki67+	 3972 20857
260	0	0	Ki67+	 3974 21208
261	0	0	Ki67+	 3979 20842
262	0	0	Ki67+	 3981 20880
263	0	0	Ki67+	 3987 20902
264	0	0	Ki67+	 3991 21199
265	0	0	Ki67+	 3999 20723
266	0	0	Ki67+	 3999 21136
267	0	0	Ki67+	 4003 20652
268	0	0	Ki67+	 4004 20899
269	0	0	Ki67+	 4007 21166
270	0	0	Ki67+	 4008 20664
271	0	0	Ki67+	 4009 20805
272	0	0	Ki67+	 4011 20880
273	0	0	Ki67+	 4013 21221
274	0	0	Ki67+	 4013 21268
275	0	0	Ki67+	 4014 20752
276	0	0	Ki67+	 4014 20815
277	0	0	Ki67+	 4014 20891
278	0	0	Ki67+	 4016 20781
279	0	0	Ki67+	 4016 21118
280	0	0	Ki67+	 4016 21280
281	0	0	Ki67+	 4016 21318
282	0	0	Ki67+	 4019 21182
283	0	0	Ki67+	 4025 21243
284	0	0	Ki67+	 4027 21095
285	0	0	Ki67+	 4028 20960
286	0	0	Ki67+	 4029 20642
287	0	0	Ki67+	 4034 21334
288	0	0	Ki67+	 4035 20687
289	0	0	Ki67+	 4036 20744
290	0	0	Ki67+	 4037 21202
291	0	0	Ki67+	 4038 21144
292	0	0	Ki67+	 4039 20658
293	0	0	Ki67+	 4039 20765
294	0	0	Ki67+	 4040 20719
295	0	0	Ki67+	 4041 20829
296	0	0	Ki67+	 4048 21356
297	0	0	Ki67+	 4053 21130
298	0	0	Ki67+	 4054 20875
299	0	0	Ki67+	 4061 21184
300	0	0	Ki67+	 4063 20855
301	0	0	Ki67+	 4064 20630
302	0	0	Ki67+	 4065 20610
303	0	0	Ki67+	 4065 21329
304	0	0	Ki67+	 4067 20687
305	0	0	Ki67+	 4067 21095
306	0	0	Ki67+	 4070 20759
307	0	0	Ki67+	 4071 20658
308	0	0	Ki67+	 4075 20730
309	0	0	Ki67+	 4075 20892
310	0	0	Ki67+	 4079 21085
311	0	0	Ki67+	 4084 21394
312	0	0	Ki67+	 4085 21246
313	0	0	Ki67+	 4087 21203
314	0	0	Ki67+	 4088 20804
315	0	0	Ki67+	 4090 20779
316	0	0	Ki67+	 4090 21177
317	0	0	Ki67+	 4091 21229
318	0	0	Ki67+	 4092 20839
319	0	0	Ki67+	 4096 20760
320	0	0	Ki67+	 4099 21298
321	0	0	Ki67+	 4103 20612
322	0	0	Ki67+	 4103 21191
323	0	0	Ki67+	 4106 20878
324	0	0	Ki67+	 4109 21257
325	0	0	Ki67+	 4111 21377
326	0	0	Ki67+	 4112 20824
327	0	0	Ki67+	 4114 20866
328	0	0	Ki67+	 4120 20798
329	0	0	Ki67+	 4125 21151
330	0	0	Ki67+	 4127 20841
331	0	0	Ki67+	 4127 20877
332	0	0	Ki67+	 4128 20619
333	0	0	Ki67+	 4131 21316
334	0	0	Ki67+	 4132 21239
335	0	0	Ki67+	 4133 20828
336	0	0	Ki67+	 4137 20877
337	0	0	Ki67+	 4138 21193
338	0	0	Ki67+	 4143 20831
339	0	0	Ki67+	 4144 21310
340	0	0	Ki67+	 4149 20859
341	0	0	Ki67+	 4150 21228
342	0	0	Ki67+	 4151 20811
343	0	0	Ki67+	 4152 21118
344	0	0	Ki67+	 4158 20840
345	0	0	Ki67+	 4161 20670
346	0	0	Ki67+	 4162 20611
347	0	0	Ki67+	 4164 20819
348	0	0	Ki67+	 4165 21177
349	0	0	Ki67+	 4166 20653
350	0	0	Ki67+	 4169 21133
351	0	0	Ki67+	 4172 21247
352	0	0	Ki67+	 4175 21091
353	0	0	Ki67+	 4180 21167
354	0	0	Ki67+	 4182 20753
355	0	0	Ki67+	 4183 21286
356	0	0	Ki67+	 4186 21338
357	0	0	Ki67+	 4188 20625
358	0	0	Ki67+	 4190 21363
359	0	0	Ki67+	 4193 21300
360	0	0	Ki67+	 4196 20655
361	0	0	Ki67+	 4196 21269
362	0	0	Ki67+	 4204 21149
363	0	0	Ki67+	 4207 21384
364	0	0	Ki67+	 4214 21243
365	0	0	Ki67+	 4215 21259
366	0	0	Ki67+	 4215 21306
367	0	0	Ki67+	 4218 21321
368	0	0	Ki67+	 4219 20693
369	0	0	Ki67+	 4224 21361
370	0	0	Ki67+	 4226 20622
371	0	0	Ki67+	 4229 21384
372	0	0	Ki67+	 4230 21152
373	0	0	Ki67+	 4234 21242
374	0	0	Ki67+	 4234 21281
375	0	0	Ki67+	 4237 21221
376	0	0	Ki67+	 4240 21136
377	0	0	Ki67+	 4249 21173
378	0	0	Ki67+	 4251 21277
379	0	0	Ki67+	 4253 21250
380	0	0	Ki67+	 4254 21189
381	0	0	Ki67+	 4258 21304
382	0	0	Ki67+	 4259 21350
383	0	0	Ki67+	 4260 21142
384	0	0	Ki67+	 4260 21209
385	0	0	Ki67+	 4260 21373
386	0	0	Ki67+	 4262 21390
387	0	0	Ki67+	 4264 21233
388	0	0	Ki67+	 4272 20676
389	0	0	Ki67+	 4272 21323
390	0	0	Ki67+	 4273 21183
391	0	0	Ki67+	 4275 20716
392	0	0	Ki67+	 4275 20839
393	0	0	Ki67+	 4277 20863
394	0	0	Ki67+	 4281 20873
395	0	0	Ki67+	 4282 21391
396	0	0	Ki67+	 4284 21378
397	0	0	Ki67+	 4285 20819
398	0	0	Ki67+	 4286 21156
399	0	0	Ki67+	 4288 21313
400	0	0	Ki67+	 4292 21345
401	0	0	Ki67+	 4301 21145
402	0	0	Ki67+	 4302 20673
403	0	0	Ki67+	 4302 20850
404	0	0	Ki67+	 4307 20814
405	0	0	Ki67+	 4313 21315
406	0	0	Ki67+	 4314 21350
407	0	0	Ki67+	 4318 20786
408	0	0	Ki67+	 4320 21376
409	0	0	Ki67+	 4324 21406
410	0	0	Ki67+	 4325 21284
411	0	0	Ki67+	 4330 21204
412	0	0	Ki67+	 4335 21322
413	0	0	Ki67+	 4336 21171
414	0	0	Ki67+	 4339 20815
415	0	0	Ki67+	 4341 20785
416	0	0	Ki67+	 4341 21354
417	0	0	Ki67+	 4342 20906
418	0	0	Ki67+	 4343 21380
419	0	0	Ki67+	 4344 21198
420	0	0	Ki67+	 4346 21144
421	0	0	Ki67+	 4349 21159
422	0	0	Ki67+	 4351 21223
423	0	0	Ki67+	 4357 20766
424	0	0	Ki67+	 4361 21400
425	0	0	Ki67+	 4362 21166
426	0	0	Ki67+	 4363 20798
427	0	0	Ki67+	 4369 21254
428	0	0	Ki67+	 4380 20888
429	0	0	Ki67+	 4380 21209
430	0	0	Ki67+	 4382 20844
431	0	0	Ki67+	 4388 21023
432	0	0	Ki67+	 4392 20801
433	0	0	Ki67+	 4392 21157
434	0	0	Ki67+	 4395 21291
435	0	0	Ki67+	 4399 21209
436	0	0	Ki67+	 4401 20921
437	0	0	Ki67+	 4409 20901
438	0	0	Ki67+	 4411 21267
439	0	0	Ki67+	 4413 20882
440	0	0	Ki67+	 4413 21188
441	0	0	Ki67+	 4418 21165
442	0	0	Ki67+	 4423 21003
443	0	0	Ki67+	 4423 21347
444	0	0	Ki67+	 4426 21196
445	0	0	Ki67+	 4426 21248
446	0	0	Ki67+	 4430 21232
447	0	0	Ki67+	 4430 21307
448	0	0	Ki67+	 4431 20884
449	0	0	Ki67+	 4433 21279
450	0	0	Ki67+	 4434 20929
451	0	0	Ki67+	 4436 21023
452	0	0	Ki67+	 4436 21319
453	0	0	Ki67+	 4441 21174
454	0	0	Ki67+	 4442 21382
455	0	0	Ki67+	 4444 21263
456	0	0	Ki67+	 4450 21227
457	0	0	Ki67+	 4455 21388
458	0	0	Ki67+	 4456 20887
459	0	0	Ki67+	 4457 21032
460	0	0	Ki67+	 4458 21320
461	0	0	Ki67+	 4462 21159
462	0	0	Ki67+	 4466 21254
463	0	0	Ki67+	 4468 20715
464	0	0	Ki67+	 4468 21281
465	0	0	Ki67+	 4474 20611
466	0	0	Ki67+	 4474 21245
467	0	0	Ki67+	 4477 21390
468	0	0	Ki67+	 4478 21193
469	0	0	Ki67+	 4480 20915
470	0	0	Ki67+	 4484 21054
471	0	0	Ki67+	 4489 21028
472	0	0	Ki67+	 4493 21010
473	0	0	Ki67+	 4493 21313
474	0	0	Ki67+	 4494 21200
475	0	0	Ki67+	 4499 21267
476	0	0	Ki67+	 4500 21226
477	0	0	Ki67+	 4502 20717
478	0	0	Ki67+	 4502 21323
479	0	0	Ki67+	 4510 21004
480	0	0	Ki67+	 4511 21177
481	0	0	Ki67+	 4513 21292
482	0	0	Ki67+	 4521 20704
483	0	0	Ki67+	 4523 20909
484	0	0	Ki67+	 4523 21084
485	0	0	Ki67+	 4532 21033
486	0	0	Ki67+	 4535 21215
487	0	0	Ki67+	 4537 21282
488	0	0	Ki67+	 4543 20823
489	0	0	Ki67+	 4543 21063
490	0	0	Ki67+	 4549 21006
491	0	0	Ki67+	 4549 21249
492	0	0	Ki67+	 4551 20768
493	0	0	Ki67+	 4553 21199
494	0	0	Ki67+	 4554 20914
495	0	0	Ki67+	 4554 21046
496	0	0	Ki67+	 4554 21269
497	0	0	Ki67+	 4555 21100
498	0	0	Ki67+	 4558 21290
499	0	0	Ki67+	 4566 21390
500	0	0	Ki67+	 4571 20634
501	0	0	Ki67+	 4574 21032
502	0	0	Ki67+	 4574 21067
503	0	0	Ki67+	 4576 21331
504	0	0	Ki67+	 4579 21194
505	0	0	Ki67+	 4582 20620
506	0	0	Ki67+	 4582 20904
507	0	0	Ki67+	 4582 21212
508	0	0	Ki67+	 4583 20920
509	0	0	Ki67+	 4585 21405
510	0	0	Ki67+	 4586 21276
511	0	0	Ki67+	 4589 20747
512	0	0	Ki67+	 4589 21039
513	0	0	Ki67+	 4591 21091
514	0	0	Ki67+	 4592 21012
515	0	0	Ki67+	 4593 21198
516	0	0	Ki67+	 4595 20773
517	0	0	Ki67+	 4595 21075
518	0	0	Ki67+	 4595 21350
519	0	0	Ki67+	 4596 20986
520	0	0	Ki67+	 4597 21390
521	0	0	Ki67+	 4601 21256
522	0	0	Ki67+	 4609 20916
523	0	0	Ki67+	 4609 21377
524	0	0	Ki67+	 4610 20967
525	0	0	Ki67+	 4613 20831
526	0	0	Ki67+	 4613 21117
527	0	0	Ki67+	 4613 21214
528	0	0	Ki67+	 4618 20630
529	0	0	Ki67+	 4619 21067
530	0	0	Ki67+	 4621 21268
531	0	0	Ki67+	 4623 21012
532	0	0	Ki67+	 4624 21240
533	0	0	Ki67+	 4628 20892
534	0	0	Ki67+	 4632 21189
535	0	0	Ki67+	 4632 21366
536	0	0	Ki67+	 4634 20910
537	0	0	Ki67+	 4634 21346
538	0	0	Ki67+	 4637 21095
539	0	0	Ki67+	 4643 20898
540	0	0	Ki67+	 4645 21378
541	0	0	Ki67+	 4650 20838
542	0	0	Ki67+	 4650 21402
543	0	0	Ki67+	 4651 21108
544	0	0	Ki67+	 4652 21242
545	0	0	Ki67+	 4653 20684
546	0	0	Ki67+	 4653 21264
547	0	0	Ki67+	 4654 21208
548	0	0	Ki67+	 4656 21089
549	0	0	Ki67+	 4657 20966
550	0	0	Ki67+	 4657 21366
551	0	0	Ki67+	 4660 20876
552	0	0	Ki67+	 4663 20693
553	0	0	Ki67+	 4667 20710
554	0	0	Ki67+	 4669 20960
555	0	0	Ki67+	 4670 21372
556	0	0	Ki67+	 4671 21322
557	0	0	Ki67+	 4671 21348
558	0	0	Ki67+	 3884 21467
559	0	0	Ki67+	 3895 21432
560	0	0	Ki67+	 3906 21452
561	0	0	Ki67+	 3912 21506
562	0	0	Ki67+	 3917 21550
563	0	0	Ki67+	 3918 21485
564	0	0	Ki67+	 3922 21529
565	0	0	Ki67+	 3923 21517
566	0	0	Ki67+	 3926 21416
567	0	0	Ki67+	 3933 21617
568	0	0	Ki67+	 3936 21455
569	0	0	Ki67+	 3940 21630
570	0	0	Ki67+	 3945 21579
571	0	0	Ki67+	 3945 21662
572	0	0	Ki67+	 3947 21544
573	0	0	Ki67+	 3947 21606
574	0	0	Ki67+	 3956 21621
575	0	0	Ki67+	 3960 21437
576	0	0	Ki67+	 3966 21658
577	0	0	Ki67+	 3967 21701
578	0	0	Ki67+	 3970 21449
579	0	0	Ki67+	 3973 21542
580	0	0	Ki67+	 3985 21519
581	0	0	Ki67+	 3986 21638
582	0	0	Ki67+	 3987 21723
583	0	0	Ki67+	 3992 21668
584	0	0	Ki67+	 3995 21533
585	0	0	Ki67+	 4010 21662
586	0	0	Ki67+	 4011 21545
587	0	0	Ki67+	 4015 21686
588	0	0	Ki67+	 4017 21586
589	0	0	Ki67+	 4018 21746
590	0	0	Ki67+	 4024 21557
591	0	0	Ki67+	 4025 21618
592	0	0	Ki67+	 4032 21715
593	0	0	Ki67+	 4042 21608
594	0	0	Ki67+	 4045 21708
595	0	0	Ki67+	 4051 21544
596	0	0	Ki67+	 4052 21688
597	0	0	Ki67+	 4053 21729
598	0	0	Ki67+	 4058 21703
599	0	0	Ki67+	 4064 21563
600	0	0	Ki67+	 4073 21669
601	0	0	Ki67+	 4076 21582
602	0	0	Ki67+	 4081 21742
603	0	0	Ki67+	 4095 21687
604	0	0	Ki67+	 4099 21421
605	0	0	Ki67+	 4101 21583
606	0	0	Ki67+	 4102 21439
607	0	0	Ki67+	 4116 21613
608	0	0	Ki67+	 4120 21730
609	0	0	Ki67+	 4127 21475
610	0	0	Ki67+	 4128 21571
611	0	0	Ki67+	 4128 21669
612	0	0	Ki67+	 4130 21554
613	0	0	Ki67+	 4133 21592
614	0	0	Ki67+	 4136 21696
615	0	0	Ki67+	 4143 21466
616	0	0	Ki67+	 4149 21862
617	0	0	Ki67+	 4153 21658
618	0	0	Ki67+	 4157 21549
619	0	0	Ki67+	 4159 21724
620	0	0	Ki67+	 4162 21908
621	0	0	Ki67+	 4163 21678
622	0	0	Ki67+	 4168 21418
623	0	0	Ki67+	 4173 21888
624	0	0	Ki67+	 4174 21830
625	0	0	Ki67+	 4178 21852
626	0	0	Ki67+	 4179 21497
627	0	0	Ki67+	 4183 21425
628	0	0	Ki67+	 4185 21581
629	0	0	Ki67+	 4191 21414
630	0	0	Ki67+	 4191 21549
631	0	0	Ki67+	 4194 21652
632	0	0	Ki67+	 4196 21893
633	0	0	Ki67+	 4198 21794
634	0	0	Ki67+	 4200 21630
635	0	0	Ki67+	 4201 21575
636	0	0	Ki67+	 4202 21844
637	0	0	Ki67+	 4205 22011
638	0	0	Ki67+	 4207 21591
639	0	0	Ki67+	 4208 21419
640	0	0	Ki67+	 4210 21813
641	0	0	Ki67+	 4211 21936
642	0	0	Ki67+	 4212 21883
643	0	0	Ki67+	 4214 21791
644	0	0	Ki67+	 4217 21646
645	0	0	Ki67+	 4220 21900
646	0	0	Ki67+	 4221 21474
647	0	0	Ki67+	 4222 21816
648	0	0	Ki67+	 4228 21981
649	0	0	Ki67+	 4229 21624
650	0	0	Ki67+	 4229 21765
651	0	0	Ki67+	 4232 21413
652	0	0	Ki67+	 4233 21495
653	0	0	Ki67+	 4235 21954
654	0	0	Ki67+	 4239 22031
655	0	0	Ki67+	 4240 22043
656	0	0	Ki67+	 4241 21755
657	0	0	Ki67+	 4246 22066
658	0	0	Ki67+	 4248 21899
659	0	0	Ki67+	 4250 21515
660	0	0	Ki67+	 4250 21778
661	0	0	Ki67+	 4250 22006
662	0	0	Ki67+	 4252 21640
663	0	0	Ki67+	 4254 21807
664	0	0	Ki67+	 4255 21587
665	0	0	Ki67+	 4263 21601
666	0	0	Ki67+	 4264 21923
667	0	0	Ki67+	 4266 21652
668	0	0	Ki67+	 4266 22118
669	0	0	Ki67+	 4267 21845
670	0	0	Ki67+	 4268 21775
671	0	0	Ki67+	 4268 22083
672	0	0	Ki67+	 4270 21416
673	0	0	Ki67+	 4271 21808
674	0	0	Ki67+	 4272 22137
675	0	0	Ki67+	 4273 21873
676	0	0	Ki67+	 4274 21738
677	0	0	Ki67+	 4275 21621
678	0	0	Ki67+	 4277 22065
679	0	0	Ki67+	 4281 21470
680	0	0	Ki67+	 4281 21498
681	0	0	Ki67+	 4289 21526
682	0	0	Ki67+	 4292 21811
683	0	0	Ki67+	 4294 22114
684	0	0	Ki67+	 4295 21617
685	0	0	Ki67+	 4296 22085
686	0	0	Ki67+	 4297 21768
687	0	0	Ki67+	 4298 21875
688	0	0	Ki67+	 4299 21911
689	0	0	Ki67+	 4302 21525
690	0	0	Ki67+	 4303 21415
691	0	0	Ki67+	 4303 21485
692	0	0	Ki67+	 4304 21651
693	0	0	Ki67+	 4305 21829
694	0	0	Ki67+	 4305 21967
695	0	0	Ki67+	 4308 21938
696	0	0	Ki67+	 4310 21466
697	0	0	Ki67+	 4310 21812
698	0	0	Ki67+	 4318 21588
699	0	0	Ki67+	 4320 21810
700	0	0	Ki67+	 4321 21628
701	0	0	Ki67+	 4322 21504
702	0	0	Ki67+	 4322 21853
703	0	0	Ki67+	 4324 21541
704	0	0	Ki67+	 4324 21707
705	0	0	Ki67+	 4324 21920
706	0	0	Ki67+	 4325 21554
707	0	0	Ki67+	 4326 22012
708	0	0	Ki67+	 4327 21435
709	0	0	Ki67+	 4333 21618
710	0	0	Ki67+	 4333 21889
711	0	0	Ki67+	 4336 21461
712	0	0	Ki67+	 4338 21441
713	0	0	Ki67+	 4340 21992
714	0	0	Ki67+	 4341 21957
715	0	0	Ki67+	 4343 21654
716	0	0	Ki67+	 4343 21873
717	0	0	Ki67+	 4344 22039
718	0	0	Ki67+	 4345 21845
719	0	0	Ki67+	 4346 21794
720	0	0	Ki67+	 4348 22078
721	0	0	Ki67+	 4349 21617
722	0	0	Ki67+	 4349 21966
723	0	0	Ki67+	 4351 22012
724	0	0	Ki67+	 4353 21442
725	0	0	Ki67+	 4356 21725
726	0	0	Ki67+	 4357 21817
727	0	0	Ki67+	 4358 21574
728	0	0	Ki67+	 4359 21537
729	0	0	Ki67+	 4359 21934
730	0	0	Ki67+	 4360 21557
731	0	0	Ki67+	 4360 21886
732	0	0	Ki67+	 4364 21862
733	0	0	Ki67+	 4364 21907
734	0	0	Ki67+	 4364 22026
735	0	0	Ki67+	 4366 21993
736	0	0	Ki67+	 4368 21513
737	0	0	Ki67+	 4369 21793
738	0	0	Ki67+	 4370 21808
739	0	0	Ki67+	 4370 22045
740	0	0	Ki67+	 4371 21842
741	0	0	Ki67+	 4375 21960
742	0	0	Ki67+	 4379 21472
743	0	0	Ki67+	 4379 21580
744	0	0	Ki67+	 4393 21564
745	0	0	Ki67+	 4394 21538
746	0	0	Ki67+	 4394 21865
747	0	0	Ki67+	 4395 21511
748	0	0	Ki67+	 4400 21664
749	0	0	Ki67+	 4401 21434
750	0	0	Ki67+	 4403 21558
751	0	0	Ki67+	 4403 21996
752	0	0	Ki67+	 4405 21923
753	0	0	Ki67+	 4408 21943
754	0	0	Ki67+	 4410 22069
755	0	0	Ki67+	 4415 21524
756	0	0	Ki67+	 4415 21957
757	0	0	Ki67+	 4417 21502
758	0	0	Ki67+	 4418 21783
759	0	0	Ki67+	 4419 21644
760	0	0	Ki67+	 4422 22015
761	0	0	Ki67+	 4424 21730
762	0	0	Ki67+	 4426 21474
763	0	0	Ki67+	 4427 21538
764	0	0	Ki67+	 4428 22084
765	0	0	Ki67+	 4430 21743
766	0	0	Ki67+	 4430 21977
767	0	0	Ki67+	 4437 21927
768	0	0	Ki67+	 4439 21462
769	0	0	Ki67+	 4442 21483
770	0	0	Ki67+	 4442 21902
771	0	0	Ki67+	 4445 21665
772	0	0	Ki67+	 4446 21631
773	0	0	Ki67+	 4448 21944
774	0	0	Ki67+	 4450 22029
775	0	0	Ki67+	 4450 22068
776	0	0	Ki67+	 4455 21649
777	0	0	Ki67+	 4455 21979
778	0	0	Ki67+	 4456 22088
779	0	0	Ki67+	 4458 21419
780	0	0	Ki67+	 4463 21843
781	0	0	Ki67+	 4464 21877
782	0	0	Ki67+	 4464 21962
783	0	0	Ki67+	 4465 21906
784	0	0	Ki67+	 4468 21531
785	0	0	Ki67+	 4469 21486
786	0	0	Ki67+	 4469 21952
787	0	0	Ki67+	 4471 21643
788	0	0	Ki67+	 4471 22017
789	0	0	Ki67+	 4474 21988
790	0	0	Ki67+	 4474 22043
791	0	0	Ki67+	 4479 21863
792	0	0	Ki67+	 4481 21896
793	0	0	Ki67+	 4481 21914
794	0	0	Ki67+	 4485 21678
795	0	0	Ki67+	 4486 21614
796	0	0	Ki67+	 4487 21492
797	0	0	Ki67+	 4488 21999
798	0	0	Ki67+	 4490 21835
799	0	0	Ki67+	 4490 21955
800	0	0	Ki67+	 4492 21765
801	0	0	Ki67+	 4496 21810
802	0	0	Ki67+	 4497 21460
803	0	0	Ki67+	 4500 21940
804	0	0	Ki67+	 4502 21911
805	0	0	Ki67+	 4502 21965
806	0	0	Ki67+	 4503 22106
807	0	0	Ki67+	 4508 21420
808	0	0	Ki67+	 4509 21761
809	0	0	Ki67+	 4511 21625
810	0	0	Ki67+	 4512 21937
811	0	0	Ki67+	 4515 21454
812	0	0	Ki67+	 4515 21665
813	0	0	Ki67+	 4516 21738
814	0	0	Ki67+	 4516 21856
815	0	0	Ki67+	 4518 21781
816	0	0	Ki67+	 4519 21881
817	0	0	Ki67+	 4520 22031
818	0	0	Ki67+	 4524 21502
819	0	0	Ki67+	 4524 21617
820	0	0	Ki67+	 4524 21692
821	0	0	Ki67+	 4524 22068
822	0	0	Ki67+	 4528 21838
823	0	0	Ki67+	 4530 22006
824	0	0	Ki67+	 4531 21965
825	0	0	Ki67+	 4533 21952
826	0	0	Ki67+	 4533 22101
827	0	0	Ki67+	 4534 21741
828	0	0	Ki67+	 4534 21939
829	0	0	Ki67+	 4534 22129
830	0	0	Ki67+	 4535 21861
831	0	0	Ki67+	 4536 21798
832	0	0	Ki67+	 4536 21900
833	0	0	Ki67+	 4537 21691
834	0	0	Ki67+	 4538 21644
835	0	0	Ki67+	 4539 21477
836	0	0	Ki67+	 4540 21809
837	0	0	Ki67+	 4540 21916
838	0	0	Ki67+	 4542 21710
839	0	0	Ki67+	 4543 21663
840	0	0	Ki67+	 4547 21441
841	0	0	Ki67+	 4547 22017
842	0	0	Ki67+	 4548 21759
843	0	0	Ki67+	 4550 21793
844	0	0	Ki67+	 4570 21466
845	0	0	Ki67+	 4571 21429
846	0	0	Ki67+	 4577 21836
847	0	0	Ki67+	 4578 21687
848	0	0	Ki67+	 4584 21880
849	0	0	Ki67+	 4585 21622
850	0	0	Ki67+	 4585 21856
851	0	0	Ki67+	 4586 21789
852	0	0	Ki67+	 4587 21821
853	0	0	Ki67+	 4588 21705
854	0	0	Ki67+	 4588 21749
855	0	0	Ki67+	 4590 21449
856	0	0	Ki67+	 4592 21936
857	0	0	Ki67+	 4596 21680
858	0	0	Ki67+	 4599 21868
859	0	0	Ki67+	 4600 21895
860	0	0	Ki67+	 4602 21593
861	0	0	Ki67+	 4603 21824
862	0	0	Ki67+	 4606 21943
863	0	0	Ki67+	 4607 21446
864	0	0	Ki67+	 4609 21653
865	0	0	Ki67+	 4610 22057
866	0	0	Ki67+	 4616 21616
867	0	0	Ki67+	 4616 21897
868	0	0	Ki67+	 4617 21573
869	0	0	Ki67+	 4617 21743
870	0	0	Ki67+	 4619 21716
871	0	0	Ki67+	 4620 21777
872	0	0	Ki67+	 4621 21604
873	0	0	Ki67+	 4621 21917
874	0	0	Ki67+	 4624 21424
875	0	0	Ki67+	 4627 21559
876	0	0	Ki67+	 4630 21743
877	0	0	Ki67+	 4630 21862
878	0	0	Ki67+	 4630 21959
879	0	0	Ki67+	 4631 21591
880	0	0	Ki67+	 4632 21908
881	0	0	Ki67+	 4640 21780
882	0	0	Ki67+	 4644 21567
883	0	0	Ki67+	 4647 21980
884	0	0	Ki67+	 4649 21547
885	0	0	Ki67+	 4649 21947
886	0	0	Ki67+	 4650 21703
887	0	0	Ki67+	 4654 21656
888	0	0	Ki67+	 4657 21821
889	0	0	Ki67+	 4658 21678
890	0	0	Ki67+	 4660 21561
891	0	0	Ki67+	 4661 22082
892	0	0	Ki67+	 4662 21537
893	0	0	Ki67+	 4663 21609
894	0	0	Ki67+	 4663 21727
895	0	0	Ki67+	 4053 22250
896	0	0	Ki67+	 4085 22261
897	0	0	Ki67+	 4098 22269
898	0	0	Ki67+	 4486 22573
899	0	0	Ki67+	 4549 22587
900	0	0	Ki67+	 5060 16204
901	0	0	Ki67+	 5087 16201
902	0	0	Ki67+	 5097 16175
903	0	0	Ki67+	 5100 16157
904	0	0	Ki67+	 5108 16116
905	0	0	Ki67+	 5142 16028
906	0	0	Ki67+	 5153 16095
907	0	0	Ki67+	 5161 15999
908	0	0	Ki67+	 5161 16118
909	0	0	Ki67+	 5176 16089
910	0	0	Ki67+	 5178 15936
911	0	0	Ki67+	 5181 16054
912	0	0	Ki67+	 5187 16081
913	0	0	Ki67+	 5189 15952
914	0	0	Ki67+	 5189 15989
915	0	0	Ki67+	 5205 16034
916	0	0	Ki67+	 5209 15985
917	0	0	Ki67+	 5210 15911
918	0	0	Ki67+	 5227 15947
919	0	0	Ki67+	 5228 16011
920	0	0	Ki67+	 5239 15845
921	0	0	Ki67+	 5241 15932
922	0	0	Ki67+	 5243 15910
923	0	0	Ki67+	 5252 15964
924	0	0	Ki67+	 5253 15869
925	0	0	Ki67+	 5258 15930
926	0	0	Ki67+	 5258 15951
927	0	0	Ki67+	 5259 15885
928	0	0	Ki67+	 5269 15836
929	0	0	Ki67+	 5284 15816
930	0	0	Ki67+	 5285 15783
931	0	0	Ki67+	 5293 15908
932	0	0	Ki67+	 5300 15861
933	0	0	Ki67+	 5305 15835
934	0	0	Ki67+	 5308 15881
935	0	0	Ki67+	 5311 15710
936	0	0	Ki67+	 5335 15823
937	0	0	Ki67+	 5336 15593
938	0	0	Ki67+	 5338 15796
939	0	0	Ki67+	 5343 15769
940	0	0	Ki67+	 5351 15728
941	0	0	Ki67+	 5351 15843
942	0	0	Ki67+	 5358 15778
943	0	0	Ki67+	 5359 16206
944	0	0	Ki67+	 5363 15625
945	0	0	Ki67+	 5365 15597
946	0	0	Ki67+	 5365 15835
947	0	0	Ki67+	 5383 15762
948	0	0	Ki67+	 5383 15912
949	0	0	Ki67+	 5384 15587
950	0	0	Ki67+	 5387 15645
951	0	0	Ki67+	 5390 15614
952	0	0	Ki67+	 5393 15838
953	0	0	Ki67+	 5395 16202
954	0	0	Ki67+	 5398 15577
955	0	0	Ki67+	 5398 15753
956	0	0	Ki67+	 5398 15817
957	0	0	Ki67+	 5403 15793
958	0	0	Ki67+	 5406 15906
959	0	0	Ki67+	 5408 15688
960	0	0	Ki67+	 5409 15737
961	0	0	Ki67+	 5414 15585
962	0	0	Ki67+	 5414 15828
963	0	0	Ki67+	 5416 16202
964	0	0	Ki67+	 5417 15509
965	0	0	Ki67+	 5417 15613
966	0	0	Ki67+	 5417 15755
967	0	0	Ki67+	 5422 15457
968	0	0	Ki67+	 5425 15804
969	0	0	Ki67+	 5426 16178
970	0	0	Ki67+	 5432 16169
971	0	0	Ki67+	 5436 15765
972	0	0	Ki67+	 5438 15682
973	0	0	Ki67+	 5439 16202
974	0	0	Ki67+	 5445 15596
975	0	0	Ki67+	 5446 15807
976	0	0	Ki67+	 5449 15565
977	0	0	Ki67+	 5449 16141
978	0	0	Ki67+	 5451 15608
979	0	0	Ki67+	 5454 16120
980	0	0	Ki67+	 5455 15462
981	0	0	Ki67+	 5455 16176
982	0	0	Ki67+	 5466 15732
983	0	0	Ki67+	 5468 15485
984	0	0	Ki67+	 5468 15715
985	0	0	Ki67+	 4847 16900
986	0	0	Ki67+	 4872 16878
987	0	0	Ki67+	 4910 16901
988	0	0	Ki67+	 4947 16517
989	0	0	Ki67+	 4975 16427
990	0	0	Ki67+	 4981 16408
991	0	0	Ki67+	 4992 16790
992	0	0	Ki67+	 4999 16384
993	0	0	Ki67+	 4999 16411
994	0	0	Ki67+	 5002 16799
995	0	0	Ki67+	 5003 16343
996	0	0	Ki67+	 5005 16360
997	0	0	Ki67+	 5008 16424
998	0	0	Ki67+	 5009 16390
999	0	0	Ki67+	 5016 16712
1000	0	0	Ki67+	 5019 16630
1001	0	0	Ki67+	 5022 16307
1002	0	0	Ki67+	 5022 16617
1003	0	0	Ki67+	 5030 16341
1004	0	0	Ki67+	 5040 16655
1005	0	0	Ki67+	 5045 16308
1006	0	0	Ki67+	 5051 16624
1007	0	0	Ki67+	 5051 16722
1008	0	0	Ki67+	 5064 16520
1009	0	0	Ki67+	 5067 16662
1010	0	0	Ki67+	 5072 16280
1011	0	0	Ki67+	 5075 16630
1012	0	0	Ki67+	 5078 16231
1013	0	0	Ki67+	 5078 16254
1014	0	0	Ki67+	 5080 16592
1015	0	0	Ki67+	 5091 16629
1016	0	0	Ki67+	 5101 16594
1017	0	0	Ki67+	 5112 16518
1018	0	0	Ki67+	 5116 16536
1019	0	0	Ki67+	 5125 16574
1020	0	0	Ki67+	 5156 16819
1021	0	0	Ki67+	 5159 16531
1022	0	0	Ki67+	 5161 16442
1023	0	0	Ki67+	 5162 16471
1024	0	0	Ki67+	 5167 16975
1025	0	0	Ki67+	 5173 16554
1026	0	0	Ki67+	 5177 16387
1027	0	0	Ki67+	 5188 16389
1028	0	0	Ki67+	 5222 16393
1029	0	0	Ki67+	 5225 16728
1030	0	0	Ki67+	 5226 16375
1031	0	0	Ki67+	 5254 16807
1032	0	0	Ki67+	 5371 16255
1033	0	0	Ki67+	 5377 16719
1034	0	0	Ki67+	 5391 16247
1035	0	0	Ki67+	 5400 16271
1036	0	0	Ki67+	 5404 16297
1037	0	0	Ki67+	 5440 16297
1038	0	0	Ki67+	 5446 16232
1039	0	0	Ki67+	 4709 17674
1040	0	0	Ki67+	 4714 17716
1041	0	0	Ki67+	 4719 17701
1042	0	0	Ki67+	 4727 17679
1043	0	0	Ki67+	 4734 17694
1044	0	0	Ki67+	 4745 17705
1045	0	0	Ki67+	 4753 17523
1046	0	0	Ki67+	 4763 17517
1047	0	0	Ki67+	 4763 17690
1048	0	0	Ki67+	 4765 17630
1049	0	0	Ki67+	 4765 17708
1050	0	0	Ki67+	 4767 17662
1051	0	0	Ki67+	 4775 17496
1052	0	0	Ki67+	 4789 17418
1053	0	0	Ki67+	 4791 17405
1054	0	0	Ki67+	 4793 17515
1055	0	0	Ki67+	 4801 17673
1056	0	0	Ki67+	 4805 17650
1057	0	0	Ki67+	 4806 17487
1058	0	0	Ki67+	 4807 17400
1059	0	0	Ki67+	 4808 17420
1060	0	0	Ki67+	 4810 17550
1061	0	0	Ki67+	 4818 17512
1062	0	0	Ki67+	 4825 17426
1063	0	0	Ki67+	 4825 17526
1064	0	0	Ki67+	 4838 17332
1065	0	0	Ki67+	 4838 17504
1066	0	0	Ki67+	 4841 17481
1067	0	0	Ki67+	 4844 17435
1068	0	0	Ki67+	 4845 17706
1069	0	0	Ki67+	 4853 17527
1070	0	0	Ki67+	 4861 17717
1071	0	0	Ki67+	 4870 17384
1072	0	0	Ki67+	 4870 17549
1073	0	0	Ki67+	 4871 17681
1074	0	0	Ki67+	 4872 17501
1075	0	0	Ki67+	 4874 17653
1076	0	0	Ki67+	 4883 17326
1077	0	0	Ki67+	 4891 17496
1078	0	0	Ki67+	 4893 17720
1079	0	0	Ki67+	 4894 17435
1080	0	0	Ki67+	 4895 17702
1081	0	0	Ki67+	 4896 17409
1082	0	0	Ki67+	 4902 17521
1083	0	0	Ki67+	 4911 17563
1084	0	0	Ki67+	 4916 17734
1085	0	0	Ki67+	 4918 17709
1086	0	0	Ki67+	 4928 17243
1087	0	0	Ki67+	 4928 17518
1088	0	0	Ki67+	 4940 17755
1089	0	0	Ki67+	 4942 17548
1090	0	0	Ki67+	 4944 17740
1091	0	0	Ki67+	 4952 17527
1092	0	0	Ki67+	 4955 17363
1093	0	0	Ki67+	 4956 17559
1094	0	0	Ki67+	 4958 17322
1095	0	0	Ki67+	 4968 17261
1096	0	0	Ki67+	 4968 17529
1097	0	0	Ki67+	 4970 17697
1098	0	0	Ki67+	 4974 17559
1099	0	0	Ki67+	 4975 17547
1100	0	0	Ki67+	 4981 17194
1101	0	0	Ki67+	 4984 17746
1102	0	0	Ki67+	 4986 17760
1103	0	0	Ki67+	 4989 17571
1104	0	0	Ki67+	 4993 17214
1105	0	0	Ki67+	 5000 17772
1106	0	0	Ki67+	 5001 17341
1107	0	0	Ki67+	 5001 17738
1108	0	0	Ki67+	 5002 17428
1109	0	0	Ki67+	 5005 17221
1110	0	0	Ki67+	 5006 17781
1111	0	0	Ki67+	 5009 17554
1112	0	0	Ki67+	 5013 17590
1113	0	0	Ki67+	 5015 17768
1114	0	0	Ki67+	 5022 17151
1115	0	0	Ki67+	 5024 17741
1116	0	0	Ki67+	 5025 17198
1117	0	0	Ki67+	 5032 17219
1118	0	0	Ki67+	 5032 17439
1119	0	0	Ki67+	 5039 17327
1120	0	0	Ki67+	 5039 17784
1121	0	0	Ki67+	 5044 17756
1122	0	0	Ki67+	 5054 17555
1123	0	0	Ki67+	 5056 17203
1124	0	0	Ki67+	 5059 17168
1125	0	0	Ki67+	 5063 17369
1126	0	0	Ki67+	 5064 17143
1127	0	0	Ki67+	 5071 17346
1128	0	0	Ki67+	 5073 17593
1129	0	0	Ki67+	 5079 17322
1130	0	0	Ki67+	 5082 17153
1131	0	0	Ki67+	 5082 17568
1132	0	0	Ki67+	 5097 17788
1133	0	0	Ki67+	 5099 17769
1134	0	0	Ki67+	 5104 17392
1135	0	0	Ki67+	 5105 17148
1136	0	0	Ki67+	 5107 17349
1137	0	0	Ki67+	 5114 17578
1138	0	0	Ki67+	 5120 17596
1139	0	0	Ki67+	 5124 17782
1140	0	0	Ki67+	 5126 17179
1141	0	0	Ki67+	 5130 17366
1142	0	0	Ki67+	 5143 17654
1143	0	0	Ki67+	 5144 17639
1144	0	0	Ki67+	 5145 17131
1145	0	0	Ki67+	 5146 17755
1146	0	0	Ki67+	 5147 17794
1147	0	0	Ki67+	 5158 17288
1148	0	0	Ki67+	 5162 17612
1149	0	0	Ki67+	 5166 17212
1150	0	0	Ki67+	 5180 17762
1151	0	0	Ki67+	 5183 17204
1152	0	0	Ki67+	 5184 17598
1153	0	0	Ki67+	 5191 17114
1154	0	0	Ki67+	 5193 17743
1155	0	0	Ki67+	 5196 17626
1156	0	0	Ki67+	 5200 17234
1157	0	0	Ki67+	 5200 17644
1158	0	0	Ki67+	 5207 17612
1159	0	0	Ki67+	 5212 17260
1160	0	0	Ki67+	 5213 17762
1161	0	0	Ki67+	 5216 17629
1162	0	0	Ki67+	 5217 17192
1163	0	0	Ki67+	 5223 17117
1164	0	0	Ki67+	 5229 17229
1165	0	0	Ki67+	 5229 17313
1166	0	0	Ki67+	 5232 17204
1167	0	0	Ki67+	 5234 17677
1168	0	0	Ki67+	 5238 17264
1169	0	0	Ki67+	 5243 17015
1170	0	0	Ki67+	 5246 17085
1171	0	0	Ki67+	 5248 17047
1172	0	0	Ki67+	 5250 17309
1173	0	0	Ki67+	 5255 17280
1174	0	0	Ki67+	 5257 17147
1175	0	0	Ki67+	 5263 17330
1176	0	0	Ki67+	 5266 17222
1177	0	0	Ki67+	 5266 17239
1178	0	0	Ki67+	 5267 17190
1179	0	0	Ki67+	 5271 17036
1180	0	0	Ki67+	 5278 17197
1181	0	0	Ki67+	 5291 17354
1182	0	0	Ki67+	 5295 17224
1183	0	0	Ki67+	 5295 17793
1184	0	0	Ki67+	 5298 17261
1185	0	0	Ki67+	 5300 17241
1186	0	0	Ki67+	 5320 17096
1187	0	0	Ki67+	 5320 17572
1188	0	0	Ki67+	 5325 17139
1189	0	0	Ki67+	 5336 17259
1190	0	0	Ki67+	 5359 17315
1191	0	0	Ki67+	 5361 17347
1192	0	0	Ki67+	 5365 17170
1193	0	0	Ki67+	 5368 17331
1194	0	0	Ki67+	 5372 17354
1195	0	0	Ki67+	 5378 17222
1196	0	0	Ki67+	 5385 17170
1197	0	0	Ki67+	 5390 17183
1198	0	0	Ki67+	 5410 17298
1199	0	0	Ki67+	 5424 17217
1200	0	0	Ki67+	 5438 17301
1201	0	0	Ki67+	 5441 17168
1202	0	0	Ki67+	 5448 17179
1203	0	0	Ki67+	 4675 18184
1204	0	0	Ki67+	 4679 18003
1205	0	0	Ki67+	 4687 18204
1206	0	0	Ki67+	 4688 18135
1207	0	0	Ki67+	 4689 18174
1208	0	0	Ki67+	 4705 17989
1209	0	0	Ki67+	 4712 18156
1210	0	0	Ki67+	 4723 18195
1211	0	0	Ki67+	 4726 18152
1212	0	0	Ki67+	 4726 18598
1213	0	0	Ki67+	 4731 17982
1214	0	0	Ki67+	 4734 17952
1215	0	0	Ki67+	 4736 18172
1216	0	0	Ki67+	 4739 18225
1217	0	0	Ki67+	 4744 18133
1218	0	0	Ki67+	 4752 18006
1219	0	0	Ki67+	 4755 18210
1220	0	0	Ki67+	 4760 17960
1221	0	0	Ki67+	 4774 18130
1222	0	0	Ki67+	 4777 18166
1223	0	0	Ki67+	 4790 18448
1224	0	0	Ki67+	 4795 18112
1225	0	0	Ki67+	 4796 18501
1226	0	0	Ki67+	 4811 18171
1227	0	0	Ki67+	 4812 18036
1228	0	0	Ki67+	 4815 18143
1229	0	0	Ki67+	 4818 18446
1230	0	0	Ki67+	 4823 18127
1231	0	0	Ki67+	 4825 18214
1232	0	0	Ki67+	 4838 18145
1233	0	0	Ki67+	 4839 18078
1234	0	0	Ki67+	 4842 18104
1235	0	0	Ki67+	 4854 18034
1236	0	0	Ki67+	 4854 18177
1237	0	0	Ki67+	 4863 18424
1238	0	0	Ki67+	 4865 18402
1239	0	0	Ki67+	 4868 18120
1240	0	0	Ki67+	 4874 18145
1241	0	0	Ki67+	 4876 18075
1242	0	0	Ki67+	 4877 18051
1243	0	0	Ki67+	 4879 18595
1244	0	0	Ki67+	 4882 18170
1245	0	0	Ki67+	 4897 18065
1246	0	0	Ki67+	 4897 18455
1247	0	0	Ki67+	 4900 18104
1248	0	0	Ki67+	 4905 17994
1249	0	0	Ki67+	 4908 17812
1250	0	0	Ki67+	 4908 18128
1251	0	0	Ki67+	 4909 18051
1252	0	0	Ki67+	 4913 18423
1253	0	0	Ki67+	 4914 18467
1254	0	0	Ki67+	 4915 18035
1255	0	0	Ki67+	 4919 18064
1256	0	0	Ki67+	 4920 18087
1257	0	0	Ki67+	 4927 18150
1258	0	0	Ki67+	 4933 18044
1259	0	0	Ki67+	 4934 18000
1260	0	0	Ki67+	 4937 18489
1261	0	0	Ki67+	 4946 17985
1262	0	0	Ki67+	 4946 18468
1263	0	0	Ki67+	 4948 18029
1264	0	0	Ki67+	 4958 18424
1265	0	0	Ki67+	 4964 18053
1266	0	0	Ki67+	 4972 18002
1267	0	0	Ki67+	 4973 18469
1268	0	0	Ki67+	 4980 18421
1269	0	0	Ki67+	 5011 17841
1270	0	0	Ki67+	 5039 18412
1271	0	0	Ki67+	 5050 18411
1272	0	0	Ki67+	 5066 18533
1273	0	0	Ki67+	 5071 18554
1274	0	0	Ki67+	 5074 18423
1275	0	0	Ki67+	 5078 18447
1276	0	0	Ki67+	 5084 18432
1277	0	0	Ki67+	 5091 18225
1278	0	0	Ki67+	 5091 18592
1279	0	0	Ki67+	 5098 18422
1280	0	0	Ki67+	 5110 18434
1281	0	0	Ki67+	 5120 17824
1282	0	0	Ki67+	 5127 18440
1283	0	0	Ki67+	 5145 18452
1284	0	0	Ki67+	 5146 18601
1285	0	0	Ki67+	 5165 18472
1286	0	0	Ki67+	 5171 18514
1287	0	0	Ki67+	 5182 18485
1288	0	0	Ki67+	 5194 18584
1289	0	0	Ki67+	 5196 18350
1290	0	0	Ki67+	 5199 18494
1291	0	0	Ki67+	 5205 18386
1292	0	0	Ki67+	 5218 18169
1293	0	0	Ki67+	 5228 18369
1294	0	0	Ki67+	 5231 18607
1295	0	0	Ki67+	 5246 18593
1296	0	0	Ki67+	 5256 18587
1297	0	0	Ki67+	 5270 18543
1298	0	0	Ki67+	 5273 18412
1299	0	0	Ki67+	 5275 18594
1300	0	0	Ki67+	 5284 18570
1301	0	0	Ki67+	 5290 18543
1302	0	0	Ki67+	 5297 18588
1303	0	0	Ki67+	 5304 18564
1304	0	0	Ki67+	 5330 18036
1305	0	0	Ki67+	 5356 17821
1306	0	0	Ki67+	 5391 18484
1307	0	0	Ki67+	 5396 18463
1308	0	0	Ki67+	 5429 18228
1309	0	0	Ki67+	 5459 17900
1310	0	0	Ki67+	 5466 18362
1311	0	0	Ki67+	 5471 18544
1312	0	0	Ki67+	 4673 18816
1313	0	0	Ki67+	 4675 18918
1314	0	0	Ki67+	 4677 19341
1315	0	0	Ki67+	 4678 18764
1316	0	0	Ki67+	 4678 19117
1317	0	0	Ki67+	 4681 18967
1318	0	0	Ki67+	 4683 18781
1319	0	0	Ki67+	 4683 19256
1320	0	0	Ki67+	 4684 18990
1321	0	0	Ki67+	 4690 19297
1322	0	0	Ki67+	 4692 19140
1323	0	0	Ki67+	 4697 19198
1324	0	0	Ki67+	 4698 19103
1325	0	0	Ki67+	 4699 18937
1326	0	0	Ki67+	 4700 18909
1327	0	0	Ki67+	 4701 18736
1328	0	0	Ki67+	 4702 18991
1329	0	0	Ki67+	 4704 19259
1330	0	0	Ki67+	 4709 19149
1331	0	0	Ki67+	 4710 18753
1332	0	0	Ki67+	 4711 18976
1333	0	0	Ki67+	 4713 18849
1334	0	0	Ki67+	 4714 19138
1335	0	0	Ki67+	 4719 19111
1336	0	0	Ki67+	 4721 19022
1337	0	0	Ki67+	 4724 18905
1338	0	0	Ki67+	 4728 18634
1339	0	0	Ki67+	 4728 19004
1340	0	0	Ki67+	 4731 18937
1341	0	0	Ki67+	 4731 19091
1342	0	0	Ki67+	 4736 19234
1343	0	0	Ki67+	 4741 19314
1344	0	0	Ki67+	 4748 19129
1345	0	0	Ki67+	 4750 19015
1346	0	0	Ki67+	 4755 18912
1347	0	0	Ki67+	 4757 18958
1348	0	0	Ki67+	 4758 19152
1349	0	0	Ki67+	 4760 19198
1350	0	0	Ki67+	 4761 19096
1351	0	0	Ki67+	 4761 19314
1352	0	0	Ki67+	 4762 19237
1353	0	0	Ki67+	 4764 18610
1354	0	0	Ki67+	 4764 19392
1355	0	0	Ki67+	 4771 19050
1356	0	0	Ki67+	 4776 18927
1357	0	0	Ki67+	 4779 18610
1358	0	0	Ki67+	 4781 19207
1359	0	0	Ki67+	 4782 19115
1360	0	0	Ki67+	 4782 19301
1361	0	0	Ki67+	 4783 19402
1362	0	0	Ki67+	 4785 19012
1363	0	0	Ki67+	 4794 18706
1364	0	0	Ki67+	 4794 18994
1365	0	0	Ki67+	 4795 18948
1366	0	0	Ki67+	 4798 19045
1367	0	0	Ki67+	 4801 19125
1368	0	0	Ki67+	 4801 19276
1369	0	0	Ki67+	 4808 19305
1370	0	0	Ki67+	 4813 18945
1371	0	0	Ki67+	 4817 19054
1372	0	0	Ki67+	 4817 19114
1373	0	0	Ki67+	 4819 18974
1374	0	0	Ki67+	 4827 19192
1375	0	0	Ki67+	 4829 18893
1376	0	0	Ki67+	 4830 19091
1377	0	0	Ki67+	 4832 19211
1378	0	0	Ki67+	 4838 19306
1379	0	0	Ki67+	 4841 19127
1380	0	0	Ki67+	 4845 19116
1381	0	0	Ki67+	 4847 19164
1382	0	0	Ki67+	 4849 18655
1383	0	0	Ki67+	 4855 18612
1384	0	0	Ki67+	 4861 19198
1385	0	0	Ki67+	 4865 19088
1386	0	0	Ki67+	 4865 19144
1387	0	0	Ki67+	 4866 19282
1388	0	0	Ki67+	 4870 19206
1389	0	0	Ki67+	 4873 19170
1390	0	0	Ki67+	 4876 18705
1391	0	0	Ki67+	 4876 19379
1392	0	0	Ki67+	 4878 18644
1393	0	0	Ki67+	 4883 19129
1394	0	0	Ki67+	 4885 18626
1395	0	0	Ki67+	 4885 18674
1396	0	0	Ki67+	 4893 19102
1397	0	0	Ki67+	 4896 19150
1398	0	0	Ki67+	 4898 19265
1399	0	0	Ki67+	 4900 18867
1400	0	0	Ki67+	 4903 19294
1401	0	0	Ki67+	 4907 19127
1402	0	0	Ki67+	 4910 19318
1403	0	0	Ki67+	 4915 19195
1404	0	0	Ki67+	 4918 18893
1405	0	0	Ki67+	 4921 19400
1406	0	0	Ki67+	 4925 18696
1407	0	0	Ki67+	 4925 18715
1408	0	0	Ki67+	 4926 19118
1409	0	0	Ki67+	 4929 19002
1410	0	0	Ki67+	 4930 19259
1411	0	0	Ki67+	 4931 19201
1412	0	0	Ki67+	 4932 19144
1413	0	0	Ki67+	 4935 19275
1414	0	0	Ki67+	 4937 19033
1415	0	0	Ki67+	 4938 18883
1416	0	0	Ki67+	 4940 18850
1417	0	0	Ki67+	 4943 19267
1418	0	0	Ki67+	 4947 18988
1419	0	0	Ki67+	 4951 18722
1420	0	0	Ki67+	 4959 19141
1421	0	0	Ki67+	 4959 19184
1422	0	0	Ki67+	 4961 19311
1423	0	0	Ki67+	 4969 19261
1424	0	0	Ki67+	 4971 18937
1425	0	0	Ki67+	 4972 18880
1426	0	0	Ki67+	 4974 18911
1427	0	0	Ki67+	 4975 19294
1428	0	0	Ki67+	 4976 19026
1429	0	0	Ki67+	 4979 19167
1430	0	0	Ki67+	 4981 18712
1431	0	0	Ki67+	 4982 18727
1432	0	0	Ki67+	 4982 19192
1433	0	0	Ki67+	 4985 18850
1434	0	0	Ki67+	 4985 18917
1435	0	0	Ki67+	 4986 18821
1436	0	0	Ki67+	 4986 19144
1437	0	0	Ki67+	 4991 18899
1438	0	0	Ki67+	 4997 19152
1439	0	0	Ki67+	 4998 19168
1440	0	0	Ki67+	 5000 18791
1441	0	0	Ki67+	 5003 19304
1442	0	0	Ki67+	 5010 18872
1443	0	0	Ki67+	 5011 18808
1444	0	0	Ki67+	 5012 19271
1445	0	0	Ki67+	 5015 19016
1446	0	0	Ki67+	 5016 19207
1447	0	0	Ki67+	 5019 18737
1448	0	0	Ki67+	 5019 19042
1449	0	0	Ki67+	 5022 18949
1450	0	0	Ki67+	 5024 18864
1451	0	0	Ki67+	 5025 18789
1452	0	0	Ki67+	 5025 19157
1453	0	0	Ki67+	 5026 19343
1454	0	0	Ki67+	 5028 19176
1455	0	0	Ki67+	 5030 18835
1456	0	0	Ki67+	 5033 19388
1457	0	0	Ki67+	 5035 18674
1458	0	0	Ki67+	 5035 19064
1459	0	0	Ki67+	 5037 19047
1460	0	0	Ki67+	 5038 19299
1461	0	0	Ki67+	 5043 18976
1462	0	0	Ki67+	 5044 18898
1463	0	0	Ki67+	 5049 19185
1464	0	0	Ki67+	 5051 18800
1465	0	0	Ki67+	 5051 18925
1466	0	0	Ki67+	 5052 19014
1467	0	0	Ki67+	 5054 18944
1468	0	0	Ki67+	 5061 19361
1469	0	0	Ki67+	 5065 19373
1470	0	0	Ki67+	 5066 18959
1471	0	0	Ki67+	 5068 18889
1472	0	0	Ki67+	 5074 19025
1473	0	0	Ki67+	 5077 18986
1474	0	0	Ki67+	 5079 19195
1475	0	0	Ki67+	 5083 19321
1476	0	0	Ki67+	 5085 19139
1477	0	0	Ki67+	 5086 18902
1478	0	0	Ki67+	 5087 19170
1479	0	0	Ki67+	 5088 18793
1480	0	0	Ki67+	 5088 19295
1481	0	0	Ki67+	 5097 19352
1482	0	0	Ki67+	 5099 19008
1483	0	0	Ki67+	 5100 18946
1484	0	0	Ki67+	 5101 19067
1485	0	0	Ki67+	 5101 19132
1486	0	0	Ki67+	 5102 19284
1487	0	0	Ki67+	 5106 19196
1488	0	0	Ki67+	 5108 18975
1489	0	0	Ki67+	 5108 19040
1490	0	0	Ki67+	 5108 19163
1491	0	0	Ki67+	 5110 18812
1492	0	0	Ki67+	 5111 18959
1493	0	0	Ki67+	 5112 19143
1494	0	0	Ki67+	 5121 18974
1495	0	0	Ki67+	 5122 19179
1496	0	0	Ki67+	 5123 18798
1497	0	0	Ki67+	 5123 19263
1498	0	0	Ki67+	 5124 19076
1499	0	0	Ki67+	 5124 19352
1500	0	0	Ki67+	 5125 19310
1501	0	0	Ki67+	 5127 19097
1502	0	0	Ki67+	 5129 18997
1503	0	0	Ki67+	 5129 19124
1504	0	0	Ki67+	 5131 18613
1505	0	0	Ki67+	 5133 18804
1506	0	0	Ki67+	 5134 18858
1507	0	0	Ki67+	 5143 19047
1508	0	0	Ki67+	 5146 19260
1509	0	0	Ki67+	 5150 19209
1510	0	0	Ki67+	 5157 18953
1511	0	0	Ki67+	 5158 18990
1512	0	0	Ki67+	 5159 19067
1513	0	0	Ki67+	 5159 19185
1514	0	0	Ki67+	 5159 19289
1515	0	0	Ki67+	 5166 19146
1516	0	0	Ki67+	 5171 18839
1517	0	0	Ki67+	 5171 19096
1518	0	0	Ki67+	 5175 18943
1519	0	0	Ki67+	 5175 19385
1520	0	0	Ki67+	 5177 19062
1521	0	0	Ki67+	 5178 19185
1522	0	0	Ki67+	 5181 18639
1523	0	0	Ki67+	 5182 18992
1524	0	0	Ki67+	 5183 18661
1525	0	0	Ki67+	 5185 19088
1526	0	0	Ki67+	 5187 18814
1527	0	0	Ki67+	 5188 18946
1528	0	0	Ki67+	 5191 18630
1529	0	0	Ki67+	 5192 19281
1530	0	0	Ki67+	 5195 19033
1531	0	0	Ki67+	 5198 18984
1532	0	0	Ki67+	 5199 18678
1533	0	0	Ki67+	 5202 19398
1534	0	0	Ki67+	 5203 18948
1535	0	0	Ki67+	 5205 19023
1536	0	0	Ki67+	 5208 19178
1537	0	0	Ki67+	 5209 19074
1538	0	0	Ki67+	 5211 19216
1539	0	0	Ki67+	 5211 19386
1540	0	0	Ki67+	 5213 18678
1541	0	0	Ki67+	 5214 18642
1542	0	0	Ki67+	 5220 19182
1543	0	0	Ki67+	 5224 18850
1544	0	0	Ki67+	 5225 18995
1545	0	0	Ki67+	 5226 19162
1546	0	0	Ki67+	 5227 18900
1547	0	0	Ki67+	 5228 19358
1548	0	0	Ki67+	 5233 18953
1549	0	0	Ki67+	 5233 19274
1550	0	0	Ki67+	 5236 18972
1551	0	0	Ki67+	 5237 19070
1552	0	0	Ki67+	 5238 18851
1553	0	0	Ki67+	 5239 19031
1554	0	0	Ki67+	 5244 18710
1555	0	0	Ki67+	 5244 19329
1556	0	0	Ki67+	 5246 18611
1557	0	0	Ki67+	 5247 19154
1558	0	0	Ki67+	 5252 18923
1559	0	0	Ki67+	 5252 19131
1560	0	0	Ki67+	 5255 19292
1561	0	0	Ki67+	 5257 18871
1562	0	0	Ki67+	 5258 19028
1563	0	0	Ki67+	 5264 18952
1564	0	0	Ki67+	 5265 19371
1565	0	0	Ki67+	 5266 19184
1566	0	0	Ki67+	 5268 18981
1567	0	0	Ki67+	 5269 19155
1568	0	0	Ki67+	 5277 19035
1569	0	0	Ki67+	 5282 18917
1570	0	0	Ki67+	 5285 18814
1571	0	0	Ki67+	 5285 19067
1572	0	0	Ki67+	 5287 18964
1573	0	0	Ki67+	 5290 19350
1574	0	0	Ki67+	 5290 19377
1575	0	0	Ki67+	 5292 18796
1576	0	0	Ki67+	 5292 18848
1577	0	0	Ki67+	 5293 18832
1578	0	0	Ki67+	 5293 19087
1579	0	0	Ki67+	 5293 19189
1580	0	0	Ki67+	 5293 19223
1581	0	0	Ki67+	 5301 19318
1582	0	0	Ki67+	 5304 19358
1583	0	0	Ki67+	 5306 18898
1584	0	0	Ki67+	 5309 19219
1585	0	0	Ki67+	 5310 18669
1586	0	0	Ki67+	 5310 19179
1587	0	0	Ki67+	 5314 19068
1588	0	0	Ki67+	 5315 19313
1589	0	0	Ki67+	 5315 19407
1590	0	0	Ki67+	 5316 18617
1591	0	0	Ki67+	 5317 18658
1592	0	0	Ki67+	 5318 19205
1593	0	0	Ki67+	 5323 18694
1594	0	0	Ki67+	 5324 18893
1595	0	0	Ki67+	 5327 18830
1596	0	0	Ki67+	 5328 18980
1597	0	0	Ki67+	 5332 19228
1598	0	0	Ki67+	 5334 19366
1599	0	0	Ki67+	 5337 18800
1600	0	0	Ki67+	 5337 19244
1601	0	0	Ki67+	 5339 18754
1602	0	0	Ki67+	 5343 18899
1603	0	0	Ki67+	 5351 18857
1604	0	0	Ki67+	 5351 19174
1605	0	0	Ki67+	 5353 19210
1606	0	0	Ki67+	 5359 18745
1607	0	0	Ki67+	 5359 19056
1608	0	0	Ki67+	 5363 19200
1609	0	0	Ki67+	 5367 19237
1610	0	0	Ki67+	 5371 18907
1611	0	0	Ki67+	 5372 19059
1612	0	0	Ki67+	 5373 18805
1613	0	0	Ki67+	 5373 19137
1614	0	0	Ki67+	 5373 19213
1615	0	0	Ki67+	 5374 19099
1616	0	0	Ki67+	 5376 19316
1617	0	0	Ki67+	 5385 19120
1618	0	0	Ki67+	 5388 19207
1619	0	0	Ki67+	 5391 18625
1620	0	0	Ki67+	 5391 19234
1621	0	0	Ki67+	 5393 19025
1622	0	0	Ki67+	 5398 18712
1623	0	0	Ki67+	 5399 18756
1624	0	0	Ki67+	 5399 19220
1625	0	0	Ki67+	 5401 18905
1626	0	0	Ki67+	 5403 19002
1627	0	0	Ki67+	 5403 19096
1628	0	0	Ki67+	 5405 19382
1629	0	0	Ki67+	 5409 19158
1630	0	0	Ki67+	 5410 18800
1631	0	0	Ki67+	 5411 18766
1632	0	0	Ki67+	 5418 19334
1633	0	0	Ki67+	 5419 19377
1634	0	0	Ki67+	 5423 19165
1635	0	0	Ki67+	 5424 18961
1636	0	0	Ki67+	 5427 18660
1637	0	0	Ki67+	 5428 18628
1638	0	0	Ki67+	 5433 18796
1639	0	0	Ki67+	 5438 19107
1640	0	0	Ki67+	 5443 18697
1641	0	0	Ki67+	 5443 19096
1642	0	0	Ki67+	 5444 19360
1643	0	0	Ki67+	 5448 19033
1644	0	0	Ki67+	 5452 18941
1645	0	0	Ki67+	 5452 19118
1646	0	0	Ki67+	 5454 18923
1647	0	0	Ki67+	 5454 19206
1648	0	0	Ki67+	 5458 19144
1649	0	0	Ki67+	 5459 19057
1650	0	0	Ki67+	 5461 19017
1651	0	0	Ki67+	 5462 18947
1652	0	0	Ki67+	 5463 19171
1653	0	0	Ki67+	 5467 19229
1654	0	0	Ki67+	 4673 19986
1655	0	0	Ki67+	 4679 20180
1656	0	0	Ki67+	 4681 19977
1657	0	0	Ki67+	 4682 20028
1658	0	0	Ki67+	 4682 20053
1659	0	0	Ki67+	 4686 20200
1660	0	0	Ki67+	 4687 19713
1661	0	0	Ki67+	 4687 20009
1662	0	0	Ki67+	 4692 20144
1663	0	0	Ki67+	 4693 19636
1664	0	0	Ki67+	 4695 19585
1665	0	0	Ki67+	 4697 19423
1666	0	0	Ki67+	 4697 19801
1667	0	0	Ki67+	 4700 19463
1668	0	0	Ki67+	 4704 20177
1669	0	0	Ki67+	 4705 20020
1670	0	0	Ki67+	 4707 20121
1671	0	0	Ki67+	 4708 19613
1672	0	0	Ki67+	 4709 19758
1673	0	0	Ki67+	 4712 19510
1674	0	0	Ki67+	 4714 19777
1675	0	0	Ki67+	 4716 19487
1676	0	0	Ki67+	 4717 20059
1677	0	0	Ki67+	 4718 20158
1678	0	0	Ki67+	 4723 19952
1679	0	0	Ki67+	 4723 20096
1680	0	0	Ki67+	 4723 20203
1681	0	0	Ki67+	 4725 19794
1682	0	0	Ki67+	 4728 19626
1683	0	0	Ki67+	 4729 19992
1684	0	0	Ki67+	 4734 19500
1685	0	0	Ki67+	 4735 19412
1686	0	0	Ki67+	 4737 20013
1687	0	0	Ki67+	 4739 19755
1688	0	0	Ki67+	 4740 20151
1689	0	0	Ki67+	 4741 20117
1690	0	0	Ki67+	 4742 19699
1691	0	0	Ki67+	 4748 19583
1692	0	0	Ki67+	 4748 19728
1693	0	0	Ki67+	 4748 19848
1694	0	0	Ki67+	 4750 19485
1695	0	0	Ki67+	 4752 19641
1696	0	0	Ki67+	 4752 19753
1697	0	0	Ki67+	 4752 19887
1698	0	0	Ki67+	 4752 19926
1699	0	0	Ki67+	 4752 19959
1700	0	0	Ki67+	 4757 20048
1701	0	0	Ki67+	 4759 19852
1702	0	0	Ki67+	 4760 20028
1703	0	0	Ki67+	 4769 20002
1704	0	0	Ki67+	 4769 20044
1705	0	0	Ki67+	 4771 19619
1706	0	0	Ki67+	 4773 19642
1707	0	0	Ki67+	 4775 19696
1708	0	0	Ki67+	 4777 19587
1709	0	0	Ki67+	 4778 19573
1710	0	0	Ki67+	 4781 19718
1711	0	0	Ki67+	 4781 20177
1712	0	0	Ki67+	 4782 20085
1713	0	0	Ki67+	 4784 19754
1714	0	0	Ki67+	 4784 20109
1715	0	0	Ki67+	 4784 20207
1716	0	0	Ki67+	 4785 19514
1717	0	0	Ki67+	 4786 19637
1718	0	0	Ki67+	 4789 20162
1719	0	0	Ki67+	 4790 19666
1720	0	0	Ki67+	 4790 19903
1721	0	0	Ki67+	 4791 19473
1722	0	0	Ki67+	 4798 19685
1723	0	0	Ki67+	 4801 20049
1724	0	0	Ki67+	 4803 19854
1725	0	0	Ki67+	 4803 20029
1726	0	0	Ki67+	 4805 19633
1727	0	0	Ki67+	 4807 20166
1728	0	0	Ki67+	 4808 20093
1729	0	0	Ki67+	 4810 19803
1730	0	0	Ki67+	 4812 19773
1731	0	0	Ki67+	 4815 19894
1732	0	0	Ki67+	 4815 20120
1733	0	0	Ki67+	 4817 19503
1734	0	0	Ki67+	 4819 19945
1735	0	0	Ki67+	 4822 19810
1736	0	0	Ki67+	 4823 19676
1737	0	0	Ki67+	 4824 19832
1738	0	0	Ki67+	 4825 19993
1739	0	0	Ki67+	 4829 19573
1740	0	0	Ki67+	 4836 19490
1741	0	0	Ki67+	 4836 19820
1742	0	0	Ki67+	 4836 20016
1743	0	0	Ki67+	 4837 19991
1744	0	0	Ki67+	 4838 19840
1745	0	0	Ki67+	 4839 19748
1746	0	0	Ki67+	 4843 19509
1747	0	0	Ki67+	 4850 19770
1748	0	0	Ki67+	 4852 19709
1749	0	0	Ki67+	 4853 19483
1750	0	0	Ki67+	 4857 19939
1751	0	0	Ki67+	 4859 19574
1752	0	0	Ki67+	 4867 19411
1753	0	0	Ki67+	 4868 19917
1754	0	0	Ki67+	 4869 19802
1755	0	0	Ki67+	 4874 19498
1756	0	0	Ki67+	 4877 19581
1757	0	0	Ki67+	 4880 20156
1758	0	0	Ki67+	 4885 19756
1759	0	0	Ki67+	 4885 19825
1760	0	0	Ki67+	 4888 19994
1761	0	0	Ki67+	 4889 20108
1762	0	0	Ki67+	 4890 19793
1763	0	0	Ki67+	 4890 20062
1764	0	0	Ki67+	 4898 19417
1765	0	0	Ki67+	 4901 19609
1766	0	0	Ki67+	 4901 20160
1767	0	0	Ki67+	 4903 19485
1768	0	0	Ki67+	 4903 19560
1769	0	0	Ki67+	 4905 19886
1770	0	0	Ki67+	 4907 20113
1771	0	0	Ki67+	 4909 19504
1772	0	0	Ki67+	 4909 20140
1773	0	0	Ki67+	 4910 19821
1774	0	0	Ki67+	 4911 19856
1775	0	0	Ki67+	 4912 19770
1776	0	0	Ki67+	 4915 19564
1777	0	0	Ki67+	 4920 19747
1778	0	0	Ki67+	 4927 19874
1779	0	0	Ki67+	 4928 19908
1780	0	0	Ki67+	 4928 19958
1781	0	0	Ki67+	 4933 19427
1782	0	0	Ki67+	 4934 19567
1783	0	0	Ki67+	 4937 19812
1784	0	0	Ki67+	 4939 19922
1785	0	0	Ki67+	 4940 19894
1786	0	0	Ki67+	 4941 19773
1787	0	0	Ki67+	 4950 19482
1788	0	0	Ki67+	 4952 19927
1789	0	0	Ki67+	 4954 19763
1790	0	0	Ki67+	 4955 19806
1791	0	0	Ki67+	 4964 19543
1792	0	0	Ki67+	 4968 19850
1793	0	0	Ki67+	 4968 19888
1794	0	0	Ki67+	 4972 19923
1795	0	0	Ki67+	 4975 19550
1796	0	0	Ki67+	 4976 19608
1797	0	0	Ki67+	 4979 20046
1798	0	0	Ki67+	 4983 19598
1799	0	0	Ki67+	 4983 19791
1800	0	0	Ki67+	 4986 19538
1801	0	0	Ki67+	 4990 19479
1802	0	0	Ki67+	 4991 19759
1803	0	0	Ki67+	 4993 19430
1804	0	0	Ki67+	 4996 20047
1805	0	0	Ki67+	 4997 20025
1806	0	0	Ki67+	 5000 19931
1807	0	0	Ki67+	 5010 19994
1808	0	0	Ki67+	 5013 19578
1809	0	0	Ki67+	 5014 19620
1810	0	0	Ki67+	 5014 19891
1811	0	0	Ki67+	 5015 20023
1812	0	0	Ki67+	 5022 19550
1813	0	0	Ki67+	 5025 19601
1814	0	0	Ki67+	 5026 19925
1815	0	0	Ki67+	 5028 19854
1816	0	0	Ki67+	 5032 19939
1817	0	0	Ki67+	 5033 19806
1818	0	0	Ki67+	 5035 19788
1819	0	0	Ki67+	 5038 19531
1820	0	0	Ki67+	 5039 19983
1821	0	0	Ki67+	 5044 19821
1822	0	0	Ki67+	 5050 19489
1823	0	0	Ki67+	 5053 19557
1824	0	0	Ki67+	 5054 19803
1825	0	0	Ki67+	 5055 20094
1826	0	0	Ki67+	 5059 19929
1827	0	0	Ki67+	 5060 19608
1828	0	0	Ki67+	 5062 19986
1829	0	0	Ki67+	 5063 19548
1830	0	0	Ki67+	 5071 19954
1831	0	0	Ki67+	 5073 19917
1832	0	0	Ki67+	 5075 19590
1833	0	0	Ki67+	 5077 19578
1834	0	0	Ki67+	 5078 20070
1835	0	0	Ki67+	 5079 19841
1836	0	0	Ki67+	 5086 19629
1837	0	0	Ki67+	 5087 19560
1838	0	0	Ki67+	 5088 20102
1839	0	0	Ki67+	 5094 19975
1840	0	0	Ki67+	 5102 20114
1841	0	0	Ki67+	 5108 19580
1842	0	0	Ki67+	 5110 19995
1843	0	0	Ki67+	 5112 19810
1844	0	0	Ki67+	 5116 19984
1845	0	0	Ki67+	 5120 20102
1846	0	0	Ki67+	 5123 20181
1847	0	0	Ki67+	 5124 19513
1848	0	0	Ki67+	 5124 19612
1849	0	0	Ki67+	 5124 19917
1850	0	0	Ki67+	 5128 20043
1851	0	0	Ki67+	 5132 19888
1852	0	0	Ki67+	 5141 19613
1853	0	0	Ki67+	 5148 19814
1854	0	0	Ki67+	 5148 19996
1855	0	0	Ki67+	 5150 19543
1856	0	0	Ki67+	 5153 20140
1857	0	0	Ki67+	 5162 19844
1858	0	0	Ki67+	 5162 20111
1859	0	0	Ki67+	 5171 19935
1860	0	0	Ki67+	 5173 19604
1861	0	0	Ki67+	 5173 19972
1862	0	0	Ki67+	 5175 19484
1863	0	0	Ki67+	 5180 20099
1864	0	0	Ki67+	 5181 20087
1865	0	0	Ki67+	 5185 20015
1866	0	0	Ki67+	 5190 19511
1867	0	0	Ki67+	 5190 20136
1868	0	0	Ki67+	 5192 19852
1869	0	0	Ki67+	 5203 19620
1870	0	0	Ki67+	 5203 19874
1871	0	0	Ki67+	 5203 19993
1872	0	0	Ki67+	 5206 20071
1873	0	0	Ki67+	 5210 19921
1874	0	0	Ki67+	 5214 20044
1875	0	0	Ki67+	 5218 20003
1876	0	0	Ki67+	 5229 20113
1877	0	0	Ki67+	 5236 19616
1878	0	0	Ki67+	 5237 19893
1879	0	0	Ki67+	 5238 19842
1880	0	0	Ki67+	 5247 19810
1881	0	0	Ki67+	 5254 19647
1882	0	0	Ki67+	 5254 19795
1883	0	0	Ki67+	 5259 19580
1884	0	0	Ki67+	 5267 19591
1885	0	0	Ki67+	 5269 19844
1886	0	0	Ki67+	 5283 19590
1887	0	0	Ki67+	 5286 19819
1888	0	0	Ki67+	 5286 20062
1889	0	0	Ki67+	 5286 20198
1890	0	0	Ki67+	 5296 19485
1891	0	0	Ki67+	 5296 19719
1892	0	0	Ki67+	 5300 19640
1893	0	0	Ki67+	 5301 20000
1894	0	0	Ki67+	 5302 19658
1895	0	0	Ki67+	 5304 19846
1896	0	0	Ki67+	 5304 19980
1897	0	0	Ki67+	 5309 19880
1898	0	0	Ki67+	 5312 20197
1899	0	0	Ki67+	 5313 19509
1900	0	0	Ki67+	 5319 20129
1901	0	0	Ki67+	 5320 19845
1902	0	0	Ki67+	 5322 19879
1903	0	0	Ki67+	 5331 20101
1904	0	0	Ki67+	 5339 19497
1905	0	0	Ki67+	 5340 20189
1906	0	0	Ki67+	 5342 19655
1907	0	0	Ki67+	 5345 19637
1908	0	0	Ki67+	 5348 19695
1909	0	0	Ki67+	 5348 20154
1910	0	0	Ki67+	 5351 19421
1911	0	0	Ki67+	 5351 19483
1912	0	0	Ki67+	 5352 20067
1913	0	0	Ki67+	 5353 19827
1914	0	0	Ki67+	 5358 20033
1915	0	0	Ki67+	 5362 19619
1916	0	0	Ki67+	 5362 20014
1917	0	0	Ki67+	 5363 20159
1918	0	0	Ki67+	 5365 19694
1919	0	0	Ki67+	 5366 19596
1920	0	0	Ki67+	 5366 19904
1921	0	0	Ki67+	 5370 20126
1922	0	0	Ki67+	 5372 20048
1923	0	0	Ki67+	 5373 19948
1924	0	0	Ki67+	 5379 19623
1925	0	0	Ki67+	 5379 19902
1926	0	0	Ki67+	 5380 19409
1927	0	0	Ki67+	 5383 19600
1928	0	0	Ki67+	 5384 19543
1929	0	0	Ki67+	 5386 19780
1930	0	0	Ki67+	 5396 20030
1931	0	0	Ki67+	 5396 20170
1932	0	0	Ki67+	 5397 20085
1933	0	0	Ki67+	 5411 20178
1934	0	0	Ki67+	 5416 19863
1935	0	0	Ki67+	 5417 19618
1936	0	0	Ki67+	 5417 19661
1937	0	0	Ki67+	 5420 20161
1938	0	0	Ki67+	 5422 19575
1939	0	0	Ki67+	 5429 19678
1940	0	0	Ki67+	 5431 19889
1941	0	0	Ki67+	 5435 19983
1942	0	0	Ki67+	 5435 20074
1943	0	0	Ki67+	 5436 19623
1944	0	0	Ki67+	 5436 19875
1945	0	0	Ki67+	 5437 20165
1946	0	0	Ki67+	 5439 20177
1947	0	0	Ki67+	 5441 19928
1948	0	0	Ki67+	 5451 20028
1949	0	0	Ki67+	 5452 19594
1950	0	0	Ki67+	 5452 19653
1951	0	0	Ki67+	 5455 19913
1952	0	0	Ki67+	 5463 19991
1953	0	0	Ki67+	 5466 19680
1954	0	0	Ki67+	 5467 19423
1955	0	0	Ki67+	 4676 20423
1956	0	0	Ki67+	 4677 20884
1957	0	0	Ki67+	 4686 20382
1958	0	0	Ki67+	 4689 20848
1959	0	0	Ki67+	 4691 20943
1960	0	0	Ki67+	 4699 20984
1961	0	0	Ki67+	 4711 20326
1962	0	0	Ki67+	 4711 20958
1963	0	0	Ki67+	 4745 20517
1964	0	0	Ki67+	 4749 20485
1965	0	0	Ki67+	 4756 20975
1966	0	0	Ki67+	 4758 20939
1967	0	0	Ki67+	 4766 20703
1968	0	0	Ki67+	 4770 20450
1969	0	0	Ki67+	 4771 20433
1970	0	0	Ki67+	 4773 20990
1971	0	0	Ki67+	 4774 20655
1972	0	0	Ki67+	 4775 20217
1973	0	0	Ki67+	 4775 20507
1974	0	0	Ki67+	 4777 20472
1975	0	0	Ki67+	 4781 20251
1976	0	0	Ki67+	 4782 20972
1977	0	0	Ki67+	 4783 20928
1978	0	0	Ki67+	 4783 21002
1979	0	0	Ki67+	 4791 20500
1980	0	0	Ki67+	 4793 20887
1981	0	0	Ki67+	 4794 20282
1982	0	0	Ki67+	 4796 21003
1983	0	0	Ki67+	 4805 20478
1984	0	0	Ki67+	 4805 20499
1985	0	0	Ki67+	 4807 20264
1986	0	0	Ki67+	 4807 20450
1987	0	0	Ki67+	 4810 20970
1988	0	0	Ki67+	 4816 20307
1989	0	0	Ki67+	 4816 20919
1990	0	0	Ki67+	 4819 20949
1991	0	0	Ki67+	 4822 20425
1992	0	0	Ki67+	 4826 20288
1993	0	0	Ki67+	 4827 20895
1994	0	0	Ki67+	 4835 20936
1995	0	0	Ki67+	 4842 20278
1996	0	0	Ki67+	 4848 21001
1997	0	0	Ki67+	 4851 20891
1998	0	0	Ki67+	 4857 20916
1999	0	0	Ki67+	 4874 20834
2000	0	0	Ki67+	 4880 20303
2001	0	0	Ki67+	 4888 20897
2002	0	0	Ki67+	 4895 20285
2003	0	0	Ki67+	 4895 20320
2004	0	0	Ki67+	 4899 20516
2005	0	0	Ki67+	 4901 20242
2006	0	0	Ki67+	 4901 20652
2007	0	0	Ki67+	 4904 20224
2008	0	0	Ki67+	 4905 20310
2009	0	0	Ki67+	 4917 20930
2010	0	0	Ki67+	 4932 20383
2011	0	0	Ki67+	 4938 20417
2012	0	0	Ki67+	 4942 20992
2013	0	0	Ki67+	 4944 20919
2014	0	0	Ki67+	 4945 20397
2015	0	0	Ki67+	 4956 20371
2016	0	0	Ki67+	 4964 20350
2017	0	0	Ki67+	 4970 20775
2018	0	0	Ki67+	 4972 20975
2019	0	0	Ki67+	 4978 20421
2020	0	0	Ki67+	 4981 20726
2021	0	0	Ki67+	 4983 20404
2022	0	0	Ki67+	 4984 20998
2023	0	0	Ki67+	 4985 20388
2024	0	0	Ki67+	 4988 20249
2025	0	0	Ki67+	 4994 20979
2026	0	0	Ki67+	 4995 20357
2027	0	0	Ki67+	 4998 20265
2028	0	0	Ki67+	 5002 20382
2029	0	0	Ki67+	 5035 20296
2030	0	0	Ki67+	 5042 20366
2031	0	0	Ki67+	 5046 20518
2032	0	0	Ki67+	 5047 20379
2033	0	0	Ki67+	 5047 20445
2034	0	0	Ki67+	 5063 20405
2035	0	0	Ki67+	 5066 20269
2036	0	0	Ki67+	 5069 20366
2037	0	0	Ki67+	 5085 20237
2038	0	0	Ki67+	 5087 20473
2039	0	0	Ki67+	 5088 20283
2040	0	0	Ki67+	 5092 20253
2041	0	0	Ki67+	 5092 20331
2042	0	0	Ki67+	 5094 20433
2043	0	0	Ki67+	 5096 20507
2044	0	0	Ki67+	 5100 20447
2045	0	0	Ki67+	 5111 20442
2046	0	0	Ki67+	 5114 20774
2047	0	0	Ki67+	 5119 20479
2048	0	0	Ki67+	 5121 20378
2049	0	0	Ki67+	 5121 20789
2050	0	0	Ki67+	 5123 20415
2051	0	0	Ki67+	 5140 20326
2052	0	0	Ki67+	 5142 20459
2053	0	0	Ki67+	 5148 20340
2054	0	0	Ki67+	 5166 20544
2055	0	0	Ki67+	 5174 20509
2056	0	0	Ki67+	 5175 20319
2057	0	0	Ki67+	 5182 20218
2058	0	0	Ki67+	 5185 20333
2059	0	0	Ki67+	 5189 20292
2060	0	0	Ki67+	 5206 20306
2061	0	0	Ki67+	 5220 20586
2062	0	0	Ki67+	 5223 20636
2063	0	0	Ki67+	 5226 20222
2064	0	0	Ki67+	 5227 20372
2065	0	0	Ki67+	 5229 20570
2066	0	0	Ki67+	 5230 20299
2067	0	0	Ki67+	 5232 20506
2068	0	0	Ki67+	 5237 20592
2069	0	0	Ki67+	 5252 20368
2070	0	0	Ki67+	 5253 20309
2071	0	0	Ki67+	 5253 20336
2072	0	0	Ki67+	 5255 20215
2073	0	0	Ki67+	 5255 20250
2074	0	0	Ki67+	 5266 20221
2075	0	0	Ki67+	 5269 20281
2076	0	0	Ki67+	 5272 20298
2077	0	0	Ki67+	 5272 20336
2078	0	0	Ki67+	 5273 20370
2079	0	0	Ki67+	 5286 20228
2080	0	0	Ki67+	 5290 20304
2081	0	0	Ki67+	 5293 20259
2082	0	0	Ki67+	 5302 20527
2083	0	0	Ki67+	 5309 20395
2084	0	0	Ki67+	 5319 20529
2085	0	0	Ki67+	 5329 20400
2086	0	0	Ki67+	 5341 20387
2087	0	0	Ki67+	 5344 20331
2088	0	0	Ki67+	 5355 20211
2089	0	0	Ki67+	 5355 20407
2090	0	0	Ki67+	 5365 20350
2091	0	0	Ki67+	 5368 20445
2092	0	0	Ki67+	 5370 20487
2093	0	0	Ki67+	 5370 20608
2094	0	0	Ki67+	 5371 20400
2095	0	0	Ki67+	 5378 20563
2096	0	0	Ki67+	 5391 20386
2097	0	0	Ki67+	 5393 20237
2098	0	0	Ki67+	 5394 20479
2099	0	0	Ki67+	 5398 20419
2100	0	0	Ki67+	 5401 20404
2101	0	0	Ki67+	 5406 20209
2102	0	0	Ki67+	 5412 20480
2103	0	0	Ki67+	 5412 20689
2104	0	0	Ki67+	 5415 20374
2105	0	0	Ki67+	 5415 20445
2106	0	0	Ki67+	 5420 20222
2107	0	0	Ki67+	 5421 20510
2108	0	0	Ki67+	 5434 20544
2109	0	0	Ki67+	 5446 20457
2110	0	0	Ki67+	 5450 20613
2111	0	0	Ki67+	 5454 20376
2112	0	0	Ki67+	 5455 20316
2113	0	0	Ki67+	 5459 20347
2114	0	0	Ki67+	 5460 20606
2115	0	0	Ki67+	 5463 20495
2116	0	0	Ki67+	 5464 20523
2117	0	0	Ki67+	 5465 20977
2118	0	0	Ki67+	 5470 20297
2119	0	0	Ki67+	 4673 21187
2120	0	0	Ki67+	 4674 21258
2121	0	0	Ki67+	 4675 21090
2122	0	0	Ki67+	 4675 21111
2123	0	0	Ki67+	 4678 21050
2124	0	0	Ki67+	 4679 21569
2125	0	0	Ki67+	 4680 21013
2126	0	0	Ki67+	 4683 21214
2127	0	0	Ki67+	 4684 21229
2128	0	0	Ki67+	 4685 21645
2129	0	0	Ki67+	 4687 21063
2130	0	0	Ki67+	 4689 21677
2131	0	0	Ki67+	 4691 21571
2132	0	0	Ki67+	 4693 21787
2133	0	0	Ki67+	 4694 21591
2134	0	0	Ki67+	 4695 21111
2135	0	0	Ki67+	 4697 21654
2136	0	0	Ki67+	 4699 21546
2137	0	0	Ki67+	 4699 21715
2138	0	0	Ki67+	 4701 21621
2139	0	0	Ki67+	 4703 21021
2140	0	0	Ki67+	 4705 21289
2141	0	0	Ki67+	 4707 21191
2142	0	0	Ki67+	 4707 21525
2143	0	0	Ki67+	 4707 21755
2144	0	0	Ki67+	 4710 21268
2145	0	0	Ki67+	 4712 21125
2146	0	0	Ki67+	 4712 21608
2147	0	0	Ki67+	 4715 21072
2148	0	0	Ki67+	 4717 21551
2149	0	0	Ki67+	 4718 21564
2150	0	0	Ki67+	 4719 21634
2151	0	0	Ki67+	 4719 21670
2152	0	0	Ki67+	 4724 21223
2153	0	0	Ki67+	 4726 21592
2154	0	0	Ki67+	 4726 21609
2155	0	0	Ki67+	 4727 21529
2156	0	0	Ki67+	 4727 21698
2157	0	0	Ki67+	 4728 21300
2158	0	0	Ki67+	 4729 21729
2159	0	0	Ki67+	 4729 21792
2160	0	0	Ki67+	 4731 21765
2161	0	0	Ki67+	 4734 21103
2162	0	0	Ki67+	 4739 21272
2163	0	0	Ki67+	 4740 21512
2164	0	0	Ki67+	 4740 21674
2165	0	0	Ki67+	 4743 21289
2166	0	0	Ki67+	 4744 21233
2167	0	0	Ki67+	 4744 21547
2168	0	0	Ki67+	 4745 21096
2169	0	0	Ki67+	 4748 21691
2170	0	0	Ki67+	 4750 21647
2171	0	0	Ki67+	 4755 21107
2172	0	0	Ki67+	 4755 21535
2173	0	0	Ki67+	 4756 21597
2174	0	0	Ki67+	 4758 21211
2175	0	0	Ki67+	 4759 21256
2176	0	0	Ki67+	 4760 21739
2177	0	0	Ki67+	 4763 21272
2178	0	0	Ki67+	 4764 21083
2179	0	0	Ki67+	 4765 21558
2180	0	0	Ki67+	 4774 21247
2181	0	0	Ki67+	 4776 21677
2182	0	0	Ki67+	 4779 21520
2183	0	0	Ki67+	 4781 21708
2184	0	0	Ki67+	 4783 21014
2185	0	0	Ki67+	 4784 21610
2186	0	0	Ki67+	 4786 21647
2187	0	0	Ki67+	 4787 21394
2188	0	0	Ki67+	 4789 21036
2189	0	0	Ki67+	 4789 21358
2190	0	0	Ki67+	 4789 21804
2191	0	0	Ki67+	 4791 21764
2192	0	0	Ki67+	 4794 21425
2193	0	0	Ki67+	 4794 21731
2194	0	0	Ki67+	 4797 21566
2195	0	0	Ki67+	 4797 21687
2196	0	0	Ki67+	 4802 21637
2197	0	0	Ki67+	 4805 21312
2198	0	0	Ki67+	 4807 21323
2199	0	0	Ki67+	 4807 21666
2200	0	0	Ki67+	 4810 21403
2201	0	0	Ki67+	 4817 21600
2202	0	0	Ki67+	 4817 21729
2203	0	0	Ki67+	 4820 21298
2204	0	0	Ki67+	 4820 21410
2205	0	0	Ki67+	 4823 21784
2206	0	0	Ki67+	 4824 21554
2207	0	0	Ki67+	 4824 21673
2208	0	0	Ki67+	 4825 21034
2209	0	0	Ki67+	 4825 21698
2210	0	0	Ki67+	 4827 21374
2211	0	0	Ki67+	 4829 21011
2212	0	0	Ki67+	 4835 21063
2213	0	0	Ki67+	 4835 21077
2214	0	0	Ki67+	 4835 21622
2215	0	0	Ki67+	 4837 21423
2216	0	0	Ki67+	 4840 21659
2217	0	0	Ki67+	 4840 21711
2218	0	0	Ki67+	 4843 21584
2219	0	0	Ki67+	 4844 21398
2220	0	0	Ki67+	 4845 21616
2221	0	0	Ki67+	 4848 21321
2222	0	0	Ki67+	 4848 21528
2223	0	0	Ki67+	 4849 21373
2224	0	0	Ki67+	 4855 21463
2225	0	0	Ki67+	 4858 21639
2226	0	0	Ki67+	 4859 21676
2227	0	0	Ki67+	 4860 21792
2228	0	0	Ki67+	 4864 21346
2229	0	0	Ki67+	 4864 21727
2230	0	0	Ki67+	 4865 21523
2231	0	0	Ki67+	 4866 21362
2232	0	0	Ki67+	 4867 21419
2233	0	0	Ki67+	 4868 21549
2234	0	0	Ki67+	 4870 21289
2235	0	0	Ki67+	 4871 21579
2236	0	0	Ki67+	 4878 21731
2237	0	0	Ki67+	 4880 21352
2238	0	0	Ki67+	 4882 21321
2239	0	0	Ki67+	 4884 21444
2240	0	0	Ki67+	 4885 21687
2241	0	0	Ki67+	 4887 21037
2242	0	0	Ki67+	 4887 21334
2243	0	0	Ki67+	 4889 21556
2244	0	0	Ki67+	 4894 21640
2245	0	0	Ki67+	 4896 21665
2246	0	0	Ki67+	 4898 21408
2247	0	0	Ki67+	 4898 21604
2248	0	0	Ki67+	 4899 21450
2249	0	0	Ki67+	 4902 21372
2250	0	0	Ki67+	 4904 21033
2251	0	0	Ki67+	 4905 21706
2252	0	0	Ki67+	 4909 21618
2253	0	0	Ki67+	 4911 21310
2254	0	0	Ki67+	 4915 21062
2255	0	0	Ki67+	 4917 21343
2256	0	0	Ki67+	 4919 21009
2257	0	0	Ki67+	 4919 21395
2258	0	0	Ki67+	 4919 21451
2259	0	0	Ki67+	 4921 21422
2260	0	0	Ki67+	 4927 21797
2261	0	0	Ki67+	 4931 21047
2262	0	0	Ki67+	 4940 21447
2263	0	0	Ki67+	 4949 21335
2264	0	0	Ki67+	 4950 21400
2265	0	0	Ki67+	 4953 21428
2266	0	0	Ki67+	 4955 21472
2267	0	0	Ki67+	 4960 21364
2268	0	0	Ki67+	 4963 21029
2269	0	0	Ki67+	 4970 21382
2270	0	0	Ki67+	 4973 21264
2271	0	0	Ki67+	 4975 21234
2272	0	0	Ki67+	 4976 21351
2273	0	0	Ki67+	 4976 21544
2274	0	0	Ki67+	 4978 21447
2275	0	0	Ki67+	 4990 21379
2276	0	0	Ki67+	 4994 21466
2277	0	0	Ki67+	 4998 21498
2278	0	0	Ki67+	 5001 21433
2279	0	0	Ki67+	 5001 21718
2280	0	0	Ki67+	 5003 21209
2281	0	0	Ki67+	 5006 21286
2282	0	0	Ki67+	 5006 21349
2283	0	0	Ki67+	 5011 21265
2284	0	0	Ki67+	 5011 21324
2285	0	0	Ki67+	 5014 21175
2286	0	0	Ki67+	 5018 21492
2287	0	0	Ki67+	 5019 21245
2288	0	0	Ki67+	 5028 21657
2289	0	0	Ki67+	 5030 21425
2290	0	0	Ki67+	 5030 21446
2291	0	0	Ki67+	 5031 21695
2292	0	0	Ki67+	 5034 21210
2293	0	0	Ki67+	 5036 21367
2294	0	0	Ki67+	 5037 21308
2295	0	0	Ki67+	 5037 21771
2296	0	0	Ki67+	 5038 21578
2297	0	0	Ki67+	 5038 21635
2298	0	0	Ki67+	 5039 21290
2299	0	0	Ki67+	 5041 21718
2300	0	0	Ki67+	 5041 21749
2301	0	0	Ki67+	 5044 21336
2302	0	0	Ki67+	 5044 21402
2303	0	0	Ki67+	 5051 21240
2304	0	0	Ki67+	 5052 21440
2305	0	0	Ki67+	 5054 21283
2306	0	0	Ki67+	 5055 21209
2307	0	0	Ki67+	 5055 21735
2308	0	0	Ki67+	 5056 21515
2309	0	0	Ki67+	 5059 21426
2310	0	0	Ki67+	 5062 21579
2311	0	0	Ki67+	 5063 21392
2312	0	0	Ki67+	 5063 21684
2313	0	0	Ki67+	 5065 21784
2314	0	0	Ki67+	 5067 21463
2315	0	0	Ki67+	 5077 21511
2316	0	0	Ki67+	 5080 21720
2317	0	0	Ki67+	 5082 21797
2318	0	0	Ki67+	 5083 21367
2319	0	0	Ki67+	 5086 21671
2320	0	0	Ki67+	 5087 21487
2321	0	0	Ki67+	 5087 21572
2322	0	0	Ki67+	 5096 21211
2323	0	0	Ki67+	 5096 21394
2324	0	0	Ki67+	 5099 21770
2325	0	0	Ki67+	 5101 21535
2326	0	0	Ki67+	 5104 21166
2327	0	0	Ki67+	 5106 21595
2328	0	0	Ki67+	 5107 21501
2329	0	0	Ki67+	 5111 21712
2330	0	0	Ki67+	 5113 21467
2331	0	0	Ki67+	 5117 21665
2332	0	0	Ki67+	 5122 21647
2333	0	0	Ki67+	 5125 21783
2334	0	0	Ki67+	 5126 21582
2335	0	0	Ki67+	 5129 21221
2336	0	0	Ki67+	 5134 21509
2337	0	0	Ki67+	 5136 21741
2338	0	0	Ki67+	 5136 21799
2339	0	0	Ki67+	 5137 21169
2340	0	0	Ki67+	 5142 21773
2341	0	0	Ki67+	 5146 21306
2342	0	0	Ki67+	 5148 21122
2343	0	0	Ki67+	 5148 21673
2344	0	0	Ki67+	 5151 21348
2345	0	0	Ki67+	 5153 21632
2346	0	0	Ki67+	 5157 21598
2347	0	0	Ki67+	 5167 21102
2348	0	0	Ki67+	 5169 21778
2349	0	0	Ki67+	 5172 21352
2350	0	0	Ki67+	 5175 21187
2351	0	0	Ki67+	 5175 21670
2352	0	0	Ki67+	 5178 21489
2353	0	0	Ki67+	 5178 21645
2354	0	0	Ki67+	 5179 21543
2355	0	0	Ki67+	 5183 21307
2356	0	0	Ki67+	 5191 21727
2357	0	0	Ki67+	 5191 21795
2358	0	0	Ki67+	 5192 21506
2359	0	0	Ki67+	 5192 21618
2360	0	0	Ki67+	 5195 21364
2361	0	0	Ki67+	 5197 21454
2362	0	0	Ki67+	 5197 21752
2363	0	0	Ki67+	 5207 21416
2364	0	0	Ki67+	 5207 21493
2365	0	0	Ki67+	 5208 21204
2366	0	0	Ki67+	 5210 21783
2367	0	0	Ki67+	 5215 21539
2368	0	0	Ki67+	 5216 21384
2369	0	0	Ki67+	 5217 21802
2370	0	0	Ki67+	 5224 21316
2371	0	0	Ki67+	 5226 21128
2372	0	0	Ki67+	 5227 21410
2373	0	0	Ki67+	 5228 21456
2374	0	0	Ki67+	 5230 21185
2375	0	0	Ki67+	 5230 21356
2376	0	0	Ki67+	 5231 21392
2377	0	0	Ki67+	 5236 21654
2378	0	0	Ki67+	 5237 21548
2379	0	0	Ki67+	 5240 21643
2380	0	0	Ki67+	 5241 21226
2381	0	0	Ki67+	 5241 21262
2382	0	0	Ki67+	 5243 21065
2383	0	0	Ki67+	 5244 21588
2384	0	0	Ki67+	 5248 21123
2385	0	0	Ki67+	 5248 21786
2386	0	0	Ki67+	 5250 21451
2387	0	0	Ki67+	 5251 21574
2388	0	0	Ki67+	 5251 21695
2389	0	0	Ki67+	 5253 21179
2390	0	0	Ki67+	 5264 21632
2391	0	0	Ki67+	 5265 21404
2392	0	0	Ki67+	 5269 21198
2393	0	0	Ki67+	 5276 21109
2394	0	0	Ki67+	 5277 21162
2395	0	0	Ki67+	 5277 21326
2396	0	0	Ki67+	 5278 21766
2397	0	0	Ki67+	 5282 21645
2398	0	0	Ki67+	 5284 21265
2399	0	0	Ki67+	 5285 21187
2400	0	0	Ki67+	 5287 21553
2401	0	0	Ki67+	 5287 21802
2402	0	0	Ki67+	 5289 21435
2403	0	0	Ki67+	 5290 21305
2404	0	0	Ki67+	 5296 21060
2405	0	0	Ki67+	 5296 21242
2406	0	0	Ki67+	 5297 21771
2407	0	0	Ki67+	 5301 21493
2408	0	0	Ki67+	 5305 21748
2409	0	0	Ki67+	 5309 21794
2410	0	0	Ki67+	 5314 21038
2411	0	0	Ki67+	 5321 21108
2412	0	0	Ki67+	 5321 21152
2413	0	0	Ki67+	 5323 21680
2414	0	0	Ki67+	 5323 21774
2415	0	0	Ki67+	 5329 21412
2416	0	0	Ki67+	 5331 21090
2417	0	0	Ki67+	 5333 21240
2418	0	0	Ki67+	 5342 21748
2419	0	0	Ki67+	 5343 21422
2420	0	0	Ki67+	 5346 21187
2421	0	0	Ki67+	 5347 21520
2422	0	0	Ki67+	 5349 21207
2423	0	0	Ki67+	 5360 21030
2424	0	0	Ki67+	 5360 21755
2425	0	0	Ki67+	 5362 21366
2426	0	0	Ki67+	 5367 21396
2427	0	0	Ki67+	 5369 21091
2428	0	0	Ki67+	 5369 21727
2429	0	0	Ki67+	 5372 21620
2430	0	0	Ki67+	 5376 21546
2431	0	0	Ki67+	 5377 21580
2432	0	0	Ki67+	 5379 21713
2433	0	0	Ki67+	 5380 21117
2434	0	0	Ki67+	 5381 21192
2435	0	0	Ki67+	 5384 21014
2436	0	0	Ki67+	 5388 21261
2437	0	0	Ki67+	 5388 21658
2438	0	0	Ki67+	 5389 21361
2439	0	0	Ki67+	 5393 21193
2440	0	0	Ki67+	 5396 21583
2441	0	0	Ki67+	 5397 21404
2442	0	0	Ki67+	 5397 21566
2443	0	0	Ki67+	 5403 21088
2444	0	0	Ki67+	 5403 21245
2445	0	0	Ki67+	 5403 21624
2446	0	0	Ki67+	 5406 21376
2447	0	0	Ki67+	 5406 21595
2448	0	0	Ki67+	 5411 21530
2449	0	0	Ki67+	 5414 21347
2450	0	0	Ki67+	 5416 21321
2451	0	0	Ki67+	 5422 21678
2452	0	0	Ki67+	 5427 21392
2453	0	0	Ki67+	 5427 21553
2454	0	0	Ki67+	 5430 21186
2455	0	0	Ki67+	 5432 21249
2456	0	0	Ki67+	 5435 21060
2457	0	0	Ki67+	 5437 21301
2458	0	0	Ki67+	 5439 21106
2459	0	0	Ki67+	 5439 21238
2460	0	0	Ki67+	 5447 21419
2461	0	0	Ki67+	 5448 21232
2462	0	0	Ki67+	 5448 21254
2463	0	0	Ki67+	 5448 21533
2464	0	0	Ki67+	 5454 21348
2465	0	0	Ki67+	 5454 21572
2466	0	0	Ki67+	 5457 21052
2467	0	0	Ki67+	 5457 21367
2468	0	0	Ki67+	 5458 21408
2469	0	0	Ki67+	 5460 21323
2470	0	0	Ki67+	 5461 21533
2471	0	0	Ki67+	 5463 21446
2472	0	0	Ki67+	 5466 21350
2473	0	0	Ki67+	 5466 21806
2474	0	0	Ki67+	 5467 21692
2475	0	0	Ki67+	 5468 21499
2476	0	0	Ki67+	 5470 21471
2477	0	0	Ki67+	 5470 21614
2478	0	0	Ki67+	 5471 21556
2479	0	0	Ki67+	 4677 21837
2480	0	0	Ki67+	 4693 21867
2481	0	0	Ki67+	 4698 21817
2482	0	0	Ki67+	 4709 21854
2483	0	0	Ki67+	 4731 21876
2484	0	0	Ki67+	 4733 22014
2485	0	0	Ki67+	 4734 21828
2486	0	0	Ki67+	 4736 21850
2487	0	0	Ki67+	 4738 22188
2488	0	0	Ki67+	 4739 22091
2489	0	0	Ki67+	 4741 22112
2490	0	0	Ki67+	 4743 22047
2491	0	0	Ki67+	 4746 22008
2492	0	0	Ki67+	 4758 21983
2493	0	0	Ki67+	 4775 22006
2494	0	0	Ki67+	 4778 21959
2495	0	0	Ki67+	 4788 21882
2496	0	0	Ki67+	 4788 22056
2497	0	0	Ki67+	 4791 22119
2498	0	0	Ki67+	 4793 21911
2499	0	0	Ki67+	 4793 22073
2500	0	0	Ki67+	 4802 21825
2501	0	0	Ki67+	 4804 21858
2502	0	0	Ki67+	 4804 21932
2503	0	0	Ki67+	 4804 22028
2504	0	0	Ki67+	 4807 21879
2505	0	0	Ki67+	 4809 21988
2506	0	0	Ki67+	 4818 21907
2507	0	0	Ki67+	 4824 22138
2508	0	0	Ki67+	 4827 21840
2509	0	0	Ki67+	 4829 21922
2510	0	0	Ki67+	 4830 21962
2511	0	0	Ki67+	 4830 22102
2512	0	0	Ki67+	 4831 22122
2513	0	0	Ki67+	 4832 21812
2514	0	0	Ki67+	 4837 21949
2515	0	0	Ki67+	 4848 21857
2516	0	0	Ki67+	 4849 22131
2517	0	0	Ki67+	 4850 22073
2518	0	0	Ki67+	 4850 22091
2519	0	0	Ki67+	 4851 21822
2520	0	0	Ki67+	 4852 21888
2521	0	0	Ki67+	 4853 22038
2522	0	0	Ki67+	 4857 21905
2523	0	0	Ki67+	 4858 21957
2524	0	0	Ki67+	 4860 22143
2525	0	0	Ki67+	 4863 22088
2526	0	0	Ki67+	 4863 22185
2527	0	0	Ki67+	 4868 21929
2528	0	0	Ki67+	 4878 21868
2529	0	0	Ki67+	 4881 21888
2530	0	0	Ki67+	 4882 22168
2531	0	0	Ki67+	 4886 22126
2532	0	0	Ki67+	 4892 21901
2533	0	0	Ki67+	 4894 21843
2534	0	0	Ki67+	 4897 21815
2535	0	0	Ki67+	 4899 22144
2536	0	0	Ki67+	 4900 22074
2537	0	0	Ki67+	 4902 22055
2538	0	0	Ki67+	 4904 21924
2539	0	0	Ki67+	 4904 22099
2540	0	0	Ki67+	 4906 22013
2541	0	0	Ki67+	 4914 21983
2542	0	0	Ki67+	 4914 22027
2543	0	0	Ki67+	 4921 21892
2544	0	0	Ki67+	 4926 21862
2545	0	0	Ki67+	 4927 22063
2546	0	0	Ki67+	 4930 22111
2547	0	0	Ki67+	 4934 21968
2548	0	0	Ki67+	 4937 21909
2549	0	0	Ki67+	 4937 21980
2550	0	0	Ki67+	 4937 21995
2551	0	0	Ki67+	 4939 21866
2552	0	0	Ki67+	 4940 22067
2553	0	0	Ki67+	 4944 22103
2554	0	0	Ki67+	 4954 21837
2555	0	0	Ki67+	 4956 22073
2556	0	0	Ki67+	 4958 21974
2557	0	0	Ki67+	 4958 22053
2558	0	0	Ki67+	 4960 21891
2559	0	0	Ki67+	 4961 22017
2560	0	0	Ki67+	 4964 21858
2561	0	0	Ki67+	 4967 22272
2562	0	0	Ki67+	 4967 22326
2563	0	0	Ki67+	 4972 21930
2564	0	0	Ki67+	 4972 22365
2565	0	0	Ki67+	 4976 22017
2566	0	0	Ki67+	 4977 22307
2567	0	0	Ki67+	 4984 21896
2568	0	0	Ki67+	 4984 22277
2569	0	0	Ki67+	 4987 22213
2570	0	0	Ki67+	 4993 22005
2571	0	0	Ki67+	 4997 22173
2572	0	0	Ki67+	 5000 21855
2573	0	0	Ki67+	 5001 21903
2574	0	0	Ki67+	 5011 21892
2575	0	0	Ki67+	 5011 21982
2576	0	0	Ki67+	 5012 22373
2577	0	0	Ki67+	 5013 21939
2578	0	0	Ki67+	 5013 22151
2579	0	0	Ki67+	 5025 21833
2580	0	0	Ki67+	 5027 22146
2581	0	0	Ki67+	 5032 22539
2582	0	0	Ki67+	 5039 22355
2583	0	0	Ki67+	 5040 21912
2584	0	0	Ki67+	 5040 22168
2585	0	0	Ki67+	 5041 22060
2586	0	0	Ki67+	 5044 22036
2587	0	0	Ki67+	 5045 22145
2588	0	0	Ki67+	 5045 22285
2589	0	0	Ki67+	 5046 22180
2590	0	0	Ki67+	 5047 22242
2591	0	0	Ki67+	 5055 21985
2592	0	0	Ki67+	 5065 22081
2593	0	0	Ki67+	 5067 21947
2594	0	0	Ki67+	 5067 22308
2595	0	0	Ki67+	 5069 22243
2596	0	0	Ki67+	 5074 22027
2597	0	0	Ki67+	 5074 22528
2598	0	0	Ki67+	 5077 21884
2599	0	0	Ki67+	 5077 21935
2600	0	0	Ki67+	 5077 22107
2601	0	0	Ki67+	 5079 21831
2602	0	0	Ki67+	 5081 22175
2603	0	0	Ki67+	 5083 22508
2604	0	0	Ki67+	 5088 22143
2605	0	0	Ki67+	 5089 21851
2606	0	0	Ki67+	 5090 22000
2607	0	0	Ki67+	 5090 22026
2608	0	0	Ki67+	 5093 21970
2609	0	0	Ki67+	 5104 21813
2610	0	0	Ki67+	 5106 22547
2611	0	0	Ki67+	 5118 22577
2612	0	0	Ki67+	 5120 21860
2613	0	0	Ki67+	 5126 21831
2614	0	0	Ki67+	 5132 22392
2615	0	0	Ki67+	 5136 22348
2616	0	0	Ki67+	 5137 21863
2617	0	0	Ki67+	 5143 22202
2618	0	0	Ki67+	 5149 22180
2619	0	0	Ki67+	 5155 22231
2620	0	0	Ki67+	 5159 21845
2621	0	0	Ki67+	 5161 21813
2622	0	0	Ki67+	 5163 22088
2623	0	0	Ki67+	 5166 22326
2624	0	0	Ki67+	 5172 21843
2625	0	0	Ki67+	 5173 22139
2626	0	0	Ki67+	 5178 22218
2627	0	0	Ki67+	 5181 21873
2628	0	0	Ki67+	 5187 22189
2629	0	0	Ki67+	 5194 21861
2630	0	0	Ki67+	 5197 22012
2631	0	0	Ki67+	 5208 21822
2632	0	0	Ki67+	 5208 22355
2633	0	0	Ki67+	 5211 22034
2634	0	0	Ki67+	 5213 22082
2635	0	0	Ki67+	 5218 22176
2636	0	0	Ki67+	 5223 22220
2637	0	0	Ki67+	 5224 22015
2638	0	0	Ki67+	 5227 22072
2639	0	0	Ki67+	 5233 21836
2640	0	0	Ki67+	 5235 21972
2641	0	0	Ki67+	 5242 22177
2642	0	0	Ki67+	 5246 21991
2643	0	0	Ki67+	 5248 22231
2644	0	0	Ki67+	 5254 22287
2645	0	0	Ki67+	 5262 21938
2646	0	0	Ki67+	 5266 22021
2647	0	0	Ki67+	 5269 21820
2648	0	0	Ki67+	 5275 21976
2649	0	0	Ki67+	 5275 22244
2650	0	0	Ki67+	 5279 22168
2651	0	0	Ki67+	 5283 22256
2652	0	0	Ki67+	 5283 22502
2653	0	0	Ki67+	 5285 22208
2654	0	0	Ki67+	 5289 22035
2655	0	0	Ki67+	 5289 22104
2656	0	0	Ki67+	 5291 21952
2657	0	0	Ki67+	 5292 22387
2658	0	0	Ki67+	 5296 21833
2659	0	0	Ki67+	 5297 21934
2660	0	0	Ki67+	 5297 22374
2661	0	0	Ki67+	 5300 22237
2662	0	0	Ki67+	 5302 22013
2663	0	0	Ki67+	 5304 22080
2664	0	0	Ki67+	 5312 22205
2665	0	0	Ki67+	 5318 22159
2666	0	0	Ki67+	 5321 22104
2667	0	0	Ki67+	 5323 21818
2668	0	0	Ki67+	 5323 22058
2669	0	0	Ki67+	 5327 22532
2670	0	0	Ki67+	 5329 21976
2671	0	0	Ki67+	 5341 22231
2672	0	0	Ki67+	 5344 21954
2673	0	0	Ki67+	 5346 22189
2674	0	0	Ki67+	 5349 22396
2675	0	0	Ki67+	 5353 21965
2676	0	0	Ki67+	 5355 22167
2677	0	0	Ki67+	 5360 22026
2678	0	0	Ki67+	 5367 22002
2679	0	0	Ki67+	 5375 21910
2680	0	0	Ki67+	 5382 21925
2681	0	0	Ki67+	 5384 21965
2682	0	0	Ki67+	 5386 22601
2683	0	0	Ki67+	 5395 22100
2684	0	0	Ki67+	 5395 22155
2685	0	0	Ki67+	 5399 21890
2686	0	0	Ki67+	 5403 22192
2687	0	0	Ki67+	 5415 22148
2688	0	0	Ki67+	 5421 21923
2689	0	0	Ki67+	 5425 22108
2690	0	0	Ki67+	 5426 22001
2691	0	0	Ki67+	 5439 21896
2692	0	0	Ki67+	 5458 21996
2693	0	0	Ki67+	 5462 21919
2694	0	0	Ki67+	 5464 22012
2695	0	0	Ki67+	 4707 22673
2696	0	0	Ki67+	 5095 22843
2697	0	0	Ki67+	 5101 22790
2698	0	0	Ki67+	 5149 22751
2699	0	0	Ki67+	 5207 22667
2700	0	0	Ki67+	 5231 22799
2701	0	0	Ki67+	 5261 22861
2702	0	0	Ki67+	 5366 23058
2703	0	0	Ki67+	 5445 23155
2704	0	0	Ki67+	 5462 23150
2705	0	0	Ki67+	 5462 23194
2706	0	0	Ki67+	 5819 14993
2707	0	0	Ki67+	 5884 14990
2708	0	0	Ki67+	 5889 14959
2709	0	0	Ki67+	 5901 14964
2710	0	0	Ki67+	 5919 14985
2711	0	0	Ki67+	 5924 14954
2712	0	0	Ki67+	 5937 14973
2713	0	0	Ki67+	 5938 14917
2714	0	0	Ki67+	 5960 14931
2715	0	0	Ki67+	 5962 14947
2716	0	0	Ki67+	 5964 15003
2717	0	0	Ki67+	 5974 14969
2718	0	0	Ki67+	 5982 14882
2719	0	0	Ki67+	 6001 14991
2720	0	0	Ki67+	 6005 14946
2721	0	0	Ki67+	 6009 14904
2722	0	0	Ki67+	 6012 14930
2723	0	0	Ki67+	 6015 14966
2724	0	0	Ki67+	 6033 14967
2725	0	0	Ki67+	 6036 14829
2726	0	0	Ki67+	 6042 14947
2727	0	0	Ki67+	 6048 14817
2728	0	0	Ki67+	 6048 15014
2729	0	0	Ki67+	 6053 14875
2730	0	0	Ki67+	 6062 14855
2731	0	0	Ki67+	 6069 14531
2732	0	0	Ki67+	 6070 14866
2733	0	0	Ki67+	 6071 14990
2734	0	0	Ki67+	 6072 14801
2735	0	0	Ki67+	 6075 14911
2736	0	0	Ki67+	 6086 14854
2737	0	0	Ki67+	 6087 14993
2738	0	0	Ki67+	 6092 14881
2739	0	0	Ki67+	 6095 14821
2740	0	0	Ki67+	 6096 14897
2741	0	0	Ki67+	 6104 14986
2742	0	0	Ki67+	 6114 15023
2743	0	0	Ki67+	 6117 14805
2744	0	0	Ki67+	 6118 14774
2745	0	0	Ki67+	 6120 14841
2746	0	0	Ki67+	 6120 14959
2747	0	0	Ki67+	 6121 14892
2748	0	0	Ki67+	 6125 14903
2749	0	0	Ki67+	 6129 14763
2750	0	0	Ki67+	 6133 14795
2751	0	0	Ki67+	 6133 15019
2752	0	0	Ki67+	 6136 14840
2753	0	0	Ki67+	 6138 14986
2754	0	0	Ki67+	 6140 14876
2755	0	0	Ki67+	 6141 15011
2756	0	0	Ki67+	 6144 14930
2757	0	0	Ki67+	 6146 14803
2758	0	0	Ki67+	 6150 14498
2759	0	0	Ki67+	 6156 14837
2760	0	0	Ki67+	 6158 14753
2761	0	0	Ki67+	 6158 14874
2762	0	0	Ki67+	 6160 14896
2763	0	0	Ki67+	 6161 14959
2764	0	0	Ki67+	 6177 14927
2765	0	0	Ki67+	 6179 14968
2766	0	0	Ki67+	 6183 15001
2767	0	0	Ki67+	 6194 14759
2768	0	0	Ki67+	 6197 14779
2769	0	0	Ki67+	 6197 14873
2770	0	0	Ki67+	 6199 14831
2771	0	0	Ki67+	 6201 14813
2772	0	0	Ki67+	 6204 14864
2773	0	0	Ki67+	 6205 14846
2774	0	0	Ki67+	 6207 15010
2775	0	0	Ki67+	 6210 14704
2776	0	0	Ki67+	 6210 14945
2777	0	0	Ki67+	 6212 14835
2778	0	0	Ki67+	 6215 14895
2779	0	0	Ki67+	 6216 14536
2780	0	0	Ki67+	 6217 14868
2781	0	0	Ki67+	 6218 14782
2782	0	0	Ki67+	 6226 14845
2783	0	0	Ki67+	 6226 14931
2784	0	0	Ki67+	 6230 14751
2785	0	0	Ki67+	 6237 14898
2786	0	0	Ki67+	 6240 14737
2787	0	0	Ki67+	 6242 14833
2788	0	0	Ki67+	 6244 14747
2789	0	0	Ki67+	 6245 14953
2790	0	0	Ki67+	 6251 14933
2791	0	0	Ki67+	 6258 14450
2792	0	0	Ki67+	 6259 14682
2793	0	0	Ki67+	 6261 14695
2794	0	0	Ki67+	 6266 14943
2795	0	0	Ki67+	 5491 15398
2796	0	0	Ki67+	 5491 15416
2797	0	0	Ki67+	 5492 15764
2798	0	0	Ki67+	 5502 15605
2799	0	0	Ki67+	 5506 15450
2800	0	0	Ki67+	 5507 15433
2801	0	0	Ki67+	 5507 15747
2802	0	0	Ki67+	 5513 15380
2803	0	0	Ki67+	 5513 15760
2804	0	0	Ki67+	 5520 15581
2805	0	0	Ki67+	 5521 15413
2806	0	0	Ki67+	 5523 15687
2807	0	0	Ki67+	 5526 15272
2808	0	0	Ki67+	 5540 15403
2809	0	0	Ki67+	 5544 15416
2810	0	0	Ki67+	 5546 15635
2811	0	0	Ki67+	 5547 15442
2812	0	0	Ki67+	 5548 15778
2813	0	0	Ki67+	 5550 15590
2814	0	0	Ki67+	 5555 15202
2815	0	0	Ki67+	 5555 15406
2816	0	0	Ki67+	 5558 15705
2817	0	0	Ki67+	 5564 15683
2818	0	0	Ki67+	 5566 15623
2819	0	0	Ki67+	 5568 15383
2820	0	0	Ki67+	 5574 15164
2821	0	0	Ki67+	 5577 15417
2822	0	0	Ki67+	 5578 15655
2823	0	0	Ki67+	 5582 15715
2824	0	0	Ki67+	 5586 15366
2825	0	0	Ki67+	 5587 15273
2826	0	0	Ki67+	 5588 15482
2827	0	0	Ki67+	 5593 15782
2828	0	0	Ki67+	 5598 15431
2829	0	0	Ki67+	 5599 15262
2830	0	0	Ki67+	 5607 15282
2831	0	0	Ki67+	 5610 15316
2832	0	0	Ki67+	 5611 15345
2833	0	0	Ki67+	 5615 15254
2834	0	0	Ki67+	 5618 15521
2835	0	0	Ki67+	 5621 15399
2836	0	0	Ki67+	 5622 15310
2837	0	0	Ki67+	 5622 15328
2838	0	0	Ki67+	 5622 15457
2839	0	0	Ki67+	 5625 15691
2840	0	0	Ki67+	 5627 15264
2841	0	0	Ki67+	 5627 15368
2842	0	0	Ki67+	 5628 15708
2843	0	0	Ki67+	 5629 15510
2844	0	0	Ki67+	 5630 15477
2845	0	0	Ki67+	 5631 15384
2846	0	0	Ki67+	 5633 15233
2847	0	0	Ki67+	 5635 15315
2848	0	0	Ki67+	 5636 15440
2849	0	0	Ki67+	 5637 15297
2850	0	0	Ki67+	 5639 15368
2851	0	0	Ki67+	 5640 15673
2852	0	0	Ki67+	 5641 15346
2853	0	0	Ki67+	 5645 15642
2854	0	0	Ki67+	 5654 15253
2855	0	0	Ki67+	 5658 15701
2856	0	0	Ki67+	 5661 15270
2857	0	0	Ki67+	 5662 15482
2858	0	0	Ki67+	 5663 15215
2859	0	0	Ki67+	 5668 15293
2860	0	0	Ki67+	 5669 15184
2861	0	0	Ki67+	 5684 15764
2862	0	0	Ki67+	 5686 15292
2863	0	0	Ki67+	 5689 15163
2864	0	0	Ki67+	 5690 15795
2865	0	0	Ki67+	 5693 15237
2866	0	0	Ki67+	 5693 15417
2867	0	0	Ki67+	 5695 15181
2868	0	0	Ki67+	 5698 15381
2869	0	0	Ki67+	 5698 15397
2870	0	0	Ki67+	 5702 15215
2871	0	0	Ki67+	 5703 15572
2872	0	0	Ki67+	 5709 15129
2873	0	0	Ki67+	 5710 15181
2874	0	0	Ki67+	 5721 15157
2875	0	0	Ki67+	 5724 15109
2876	0	0	Ki67+	 5725 15245
2877	0	0	Ki67+	 5725 15431
2878	0	0	Ki67+	 5729 15406
2879	0	0	Ki67+	 5735 15197
2880	0	0	Ki67+	 5735 15611
2881	0	0	Ki67+	 5736 15159
2882	0	0	Ki67+	 5755 15633
2883	0	0	Ki67+	 5756 15466
2884	0	0	Ki67+	 5767 15191
2885	0	0	Ki67+	 5769 15081
2886	0	0	Ki67+	 5774 15109
2887	0	0	Ki67+	 5783 15512
2888	0	0	Ki67+	 5787 15363
2889	0	0	Ki67+	 5796 15337
2890	0	0	Ki67+	 5800 15114
2891	0	0	Ki67+	 5804 15506
2892	0	0	Ki67+	 5809 15195
2893	0	0	Ki67+	 5815 15119
2894	0	0	Ki67+	 5821 15537
2895	0	0	Ki67+	 5827 15340
2896	0	0	Ki67+	 5828 15086
2897	0	0	Ki67+	 5831 15208
2898	0	0	Ki67+	 5831 15363
2899	0	0	Ki67+	 5835 15128
2900	0	0	Ki67+	 5836 15589
2901	0	0	Ki67+	 5839 15159
2902	0	0	Ki67+	 5843 15382
2903	0	0	Ki67+	 5851 15046
2904	0	0	Ki67+	 5860 15158
2905	0	0	Ki67+	 5861 15377
2906	0	0	Ki67+	 5863 15060
2907	0	0	Ki67+	 5875 15055
2908	0	0	Ki67+	 5882 15407
2909	0	0	Ki67+	 5886 15035
2910	0	0	Ki67+	 5887 15630
2911	0	0	Ki67+	 5890 15091
2912	0	0	Ki67+	 5899 15107
2913	0	0	Ki67+	 5904 15380
2914	0	0	Ki67+	 5910 15057
2915	0	0	Ki67+	 5912 15246
2916	0	0	Ki67+	 5912 15439
2917	0	0	Ki67+	 5913 15529
2918	0	0	Ki67+	 5915 15276
2919	0	0	Ki67+	 5919 15453
2920	0	0	Ki67+	 5920 15647
2921	0	0	Ki67+	 5925 15025
2922	0	0	Ki67+	 5930 15082
2923	0	0	Ki67+	 5938 15437
2924	0	0	Ki67+	 5944 15259
2925	0	0	Ki67+	 5947 15283
2926	0	0	Ki67+	 5955 15084
2927	0	0	Ki67+	 5962 15322
2928	0	0	Ki67+	 5969 15295
2929	0	0	Ki67+	 5974 15274
2930	0	0	Ki67+	 5976 15194
2931	0	0	Ki67+	 5988 15121
2932	0	0	Ki67+	 5988 15155
2933	0	0	Ki67+	 5988 15281
2934	0	0	Ki67+	 5990 15258
2935	0	0	Ki67+	 6003 15126
2936	0	0	Ki67+	 6010 15320
2937	0	0	Ki67+	 6011 15171
2938	0	0	Ki67+	 6058 15073
2939	0	0	Ki67+	 6068 15033
2940	0	0	Ki67+	 6086 15259
2941	0	0	Ki67+	 6087 15533
2942	0	0	Ki67+	 6091 15549
2943	0	0	Ki67+	 6103 15027
2944	0	0	Ki67+	 6105 15092
2945	0	0	Ki67+	 6108 15535
2946	0	0	Ki67+	 6109 15478
2947	0	0	Ki67+	 6111 15243
2948	0	0	Ki67+	 6115 15061
2949	0	0	Ki67+	 6119 15469
2950	0	0	Ki67+	 6121 15040
2951	0	0	Ki67+	 6124 15262
2952	0	0	Ki67+	 6126 15229
2953	0	0	Ki67+	 6127 15501
2954	0	0	Ki67+	 6129 15449
2955	0	0	Ki67+	 6134 15074
2956	0	0	Ki67+	 6140 15041
2957	0	0	Ki67+	 6150 15059
2958	0	0	Ki67+	 6161 15535
2959	0	0	Ki67+	 6170 15054
2960	0	0	Ki67+	 6180 15026
2961	0	0	Ki67+	 6194 15035
2962	0	0	Ki67+	 5476 16081
2963	0	0	Ki67+	 5483 16393
2964	0	0	Ki67+	 5486 16101
2965	0	0	Ki67+	 5493 16420
2966	0	0	Ki67+	 5507 16431
2967	0	0	Ki67+	 5511 16155
2968	0	0	Ki67+	 5512 16177
2969	0	0	Ki67+	 5521 16354
2970	0	0	Ki67+	 5533 16106
2971	0	0	Ki67+	 5535 16171
2972	0	0	Ki67+	 5547 16219
2973	0	0	Ki67+	 5551 16280
2974	0	0	Ki67+	 5597 16110
2975	0	0	Ki67+	 5604 16054
2976	0	0	Ki67+	 5609 16282
2977	0	0	Ki67+	 5615 16431
2978	0	0	Ki67+	 5617 16441
2979	0	0	Ki67+	 5637 16099
2980	0	0	Ki67+	 5638 16263
2981	0	0	Ki67+	 5639 16118
2982	0	0	Ki67+	 5647 16076
2983	0	0	Ki67+	 5648 16035
2984	0	0	Ki67+	 5648 16108
2985	0	0	Ki67+	 5662 16623
2986	0	0	Ki67+	 5673 16083
2987	0	0	Ki67+	 5681 16076
2988	0	0	Ki67+	 5689 16060
2989	0	0	Ki67+	 5699 16077
2990	0	0	Ki67+	 5703 16488
2991	0	0	Ki67+	 5705 16369
2992	0	0	Ki67+	 5706 16553
2993	0	0	Ki67+	 5710 16480
2994	0	0	Ki67+	 5710 16506
2995	0	0	Ki67+	 5712 16541
2996	0	0	Ki67+	 5725 16465
2997	0	0	Ki67+	 5730 16111
2998	0	0	Ki67+	 5736 16327
2999	0	0	Ki67+	 5764 15959
3000	0	0	Ki67+	 5775 16184
3001	0	0	Ki67+	 5787 16328
3002	0	0	Ki67+	 5842 16026
3003	0	0	Ki67+	 5902 16473
3004	0	0	Ki67+	 5925 16545
3005	0	0	Ki67+	 5935 16446
3006	0	0	Ki67+	 5944 16480
3007	0	0	Ki67+	 6005 16235
3008	0	0	Ki67+	 6118 16353
3009	0	0	Ki67+	 6169 16512
3010	0	0	Ki67+	 6178 16492
3011	0	0	Ki67+	 6180 16547
3012	0	0	Ki67+	 6263 16441
3013	0	0	Ki67+	 6265 16170
3014	0	0	Ki67+	 5476 17344
3015	0	0	Ki67+	 5483 17007
3016	0	0	Ki67+	 5492 17022
3017	0	0	Ki67+	 5509 17199
3018	0	0	Ki67+	 5533 17148
3019	0	0	Ki67+	 5536 17047
3020	0	0	Ki67+	 5550 17171
3021	0	0	Ki67+	 5557 17066
3022	0	0	Ki67+	 5558 16836
3023	0	0	Ki67+	 5558 17023
3024	0	0	Ki67+	 5560 17109
3025	0	0	Ki67+	 5563 16916
3026	0	0	Ki67+	 5563 17167
3027	0	0	Ki67+	 5568 17031
3028	0	0	Ki67+	 5572 16923
3029	0	0	Ki67+	 5572 17215
3030	0	0	Ki67+	 5578 16802
3031	0	0	Ki67+	 5581 17029
3032	0	0	Ki67+	 5582 17047
3033	0	0	Ki67+	 5582 17128
3034	0	0	Ki67+	 5592 17329
3035	0	0	Ki67+	 5593 17194
3036	0	0	Ki67+	 5601 17015
3037	0	0	Ki67+	 5602 16901
3038	0	0	Ki67+	 5604 17040
3039	0	0	Ki67+	 5611 17060
3040	0	0	Ki67+	 5612 16968
3041	0	0	Ki67+	 5621 17418
3042	0	0	Ki67+	 5628 16898
3043	0	0	Ki67+	 5694 17355
3044	0	0	Ki67+	 5710 16742
3045	0	0	Ki67+	 5716 16726
3046	0	0	Ki67+	 5723 17311
3047	0	0	Ki67+	 5727 17236
3048	0	0	Ki67+	 5727 17292
3049	0	0	Ki67+	 5729 17206
3050	0	0	Ki67+	 5729 17277
3051	0	0	Ki67+	 5749 17044
3052	0	0	Ki67+	 5753 17393
3053	0	0	Ki67+	 5754 16787
3054	0	0	Ki67+	 5756 17158
3055	0	0	Ki67+	 5757 17202
3056	0	0	Ki67+	 5759 17214
3057	0	0	Ki67+	 5764 17268
3058	0	0	Ki67+	 5768 17321
3059	0	0	Ki67+	 5776 17157
3060	0	0	Ki67+	 5777 17350
3061	0	0	Ki67+	 5781 17243
3062	0	0	Ki67+	 5792 17225
3063	0	0	Ki67+	 5796 17325
3064	0	0	Ki67+	 5800 17182
3065	0	0	Ki67+	 5804 16633
3066	0	0	Ki67+	 5805 17061
3067	0	0	Ki67+	 5814 17189
3068	0	0	Ki67+	 5829 17378
3069	0	0	Ki67+	 5840 17131
3070	0	0	Ki67+	 5842 17026
3071	0	0	Ki67+	 5845 17239
3072	0	0	Ki67+	 5852 17223
3073	0	0	Ki67+	 5865 17116
3074	0	0	Ki67+	 5879 17239
3075	0	0	Ki67+	 5881 17107
3076	0	0	Ki67+	 5883 17079
3077	0	0	Ki67+	 5897 17268
3078	0	0	Ki67+	 5898 16972
3079	0	0	Ki67+	 5905 17167
3080	0	0	Ki67+	 5916 17179
3081	0	0	Ki67+	 5924 17411
3082	0	0	Ki67+	 5927 16982
3083	0	0	Ki67+	 5934 17226
3084	0	0	Ki67+	 5937 17343
3085	0	0	Ki67+	 5939 16940
3086	0	0	Ki67+	 5951 16991
3087	0	0	Ki67+	 5952 17304
3088	0	0	Ki67+	 5952 17358
3089	0	0	Ki67+	 5963 17414
3090	0	0	Ki67+	 5968 17176
3091	0	0	Ki67+	 5969 16898
3092	0	0	Ki67+	 5985 17301
3093	0	0	Ki67+	 5988 17028
3094	0	0	Ki67+	 5989 17171
3095	0	0	Ki67+	 5993 17347
3096	0	0	Ki67+	 5995 17208
3097	0	0	Ki67+	 5997 17423
3098	0	0	Ki67+	 5999 17322
3099	0	0	Ki67+	 6002 17393
3100	0	0	Ki67+	 6003 16969
3101	0	0	Ki67+	 6012 17093
3102	0	0	Ki67+	 6018 17388
3103	0	0	Ki67+	 6019 17411
3104	0	0	Ki67+	 6020 17361
3105	0	0	Ki67+	 6031 17152
3106	0	0	Ki67+	 6064 17347
3107	0	0	Ki67+	 6065 17290
3108	0	0	Ki67+	 6078 17226
3109	0	0	Ki67+	 6078 17420
3110	0	0	Ki67+	 6081 17315
3111	0	0	Ki67+	 6085 17279
3112	0	0	Ki67+	 6086 17396
3113	0	0	Ki67+	 6098 17146
3114	0	0	Ki67+	 6101 17400
3115	0	0	Ki67+	 6102 17314
3116	0	0	Ki67+	 6116 17196
3117	0	0	Ki67+	 6117 16991
3118	0	0	Ki67+	 6117 17122
3119	0	0	Ki67+	 6125 17332
3120	0	0	Ki67+	 6127 17365
3121	0	0	Ki67+	 6128 17065
3122	0	0	Ki67+	 6131 17006
3123	0	0	Ki67+	 6136 16844
3124	0	0	Ki67+	 6136 17022
3125	0	0	Ki67+	 6146 16678
3126	0	0	Ki67+	 6146 17072
3127	0	0	Ki67+	 6150 16839
3128	0	0	Ki67+	 6156 16827
3129	0	0	Ki67+	 6156 17012
3130	0	0	Ki67+	 6156 17219
3131	0	0	Ki67+	 6158 17037
3132	0	0	Ki67+	 6160 16661
3133	0	0	Ki67+	 6164 16872
3134	0	0	Ki67+	 6168 17236
3135	0	0	Ki67+	 6172 16965
3136	0	0	Ki67+	 6173 16782
3137	0	0	Ki67+	 6173 16889
3138	0	0	Ki67+	 6176 16711
3139	0	0	Ki67+	 6184 17049
3140	0	0	Ki67+	 6185 16652
3141	0	0	Ki67+	 6185 16718
3142	0	0	Ki67+	 6187 16935
3143	0	0	Ki67+	 6190 17355
3144	0	0	Ki67+	 6191 17022
3145	0	0	Ki67+	 6196 16859
3146	0	0	Ki67+	 6202 16786
3147	0	0	Ki67+	 6202 16832
3148	0	0	Ki67+	 6204 17069
3149	0	0	Ki67+	 6206 16757
3150	0	0	Ki67+	 6210 16913
3151	0	0	Ki67+	 6213 17052
3152	0	0	Ki67+	 6214 16633
3153	0	0	Ki67+	 6215 16993
3154	0	0	Ki67+	 6219 16877
3155	0	0	Ki67+	 6224 16832
3156	0	0	Ki67+	 6224 16859
3157	0	0	Ki67+	 6225 16812
3158	0	0	Ki67+	 6227 16686
3159	0	0	Ki67+	 6227 17080
3160	0	0	Ki67+	 6228 16947
3161	0	0	Ki67+	 6238 17068
3162	0	0	Ki67+	 6238 17126
3163	0	0	Ki67+	 6256 17095
3164	0	0	Ki67+	 6262 16677
3165	0	0	Ki67+	 6264 16960
3166	0	0	Ki67+	 6266 17143
3167	0	0	Ki67+	 5474 18102
3168	0	0	Ki67+	 5497 17502
3169	0	0	Ki67+	 5510 17493
3170	0	0	Ki67+	 5514 17571
3171	0	0	Ki67+	 5527 17434
3172	0	0	Ki67+	 5528 17548
3173	0	0	Ki67+	 5533 18085
3174	0	0	Ki67+	 5546 17429
3175	0	0	Ki67+	 5546 17470
3176	0	0	Ki67+	 5551 17630
3177	0	0	Ki67+	 5559 17451
3178	0	0	Ki67+	 5570 17614
3179	0	0	Ki67+	 5614 17612
3180	0	0	Ki67+	 5630 17611
3181	0	0	Ki67+	 5633 17435
3182	0	0	Ki67+	 5639 17489
3183	0	0	Ki67+	 5673 18222
3184	0	0	Ki67+	 5689 17568
3185	0	0	Ki67+	 5702 17531
3186	0	0	Ki67+	 5721 17527
3187	0	0	Ki67+	 5741 18134
3188	0	0	Ki67+	 5790 17453
3189	0	0	Ki67+	 5799 17505
3190	0	0	Ki67+	 5804 17729
3191	0	0	Ki67+	 5814 17524
3192	0	0	Ki67+	 5817 17548
3193	0	0	Ki67+	 5834 17491
3194	0	0	Ki67+	 5841 17568
3195	0	0	Ki67+	 5861 17541
3196	0	0	Ki67+	 5894 17547
3197	0	0	Ki67+	 5912 17578
3198	0	0	Ki67+	 5929 17518
3199	0	0	Ki67+	 5937 17588
3200	0	0	Ki67+	 5960 17624
3201	0	0	Ki67+	 5966 17643
3202	0	0	Ki67+	 5976 17518
3203	0	0	Ki67+	 5989 17625
3204	0	0	Ki67+	 5991 17456
3205	0	0	Ki67+	 5993 17590
3206	0	0	Ki67+	 6003 17557
3207	0	0	Ki67+	 6013 17511
3208	0	0	Ki67+	 6033 17594
3209	0	0	Ki67+	 6034 17509
3210	0	0	Ki67+	 6042 17547
3211	0	0	Ki67+	 6044 18078
3212	0	0	Ki67+	 6048 17647
3213	0	0	Ki67+	 6048 18054
3214	0	0	Ki67+	 6064 18001
3215	0	0	Ki67+	 6085 17943
3216	0	0	Ki67+	 6090 17457
3217	0	0	Ki67+	 6091 18065
3218	0	0	Ki67+	 6092 18122
3219	0	0	Ki67+	 6094 17487
3220	0	0	Ki67+	 6101 17543
3221	0	0	Ki67+	 6106 17454
3222	0	0	Ki67+	 6107 17431
3223	0	0	Ki67+	 6121 18122
3224	0	0	Ki67+	 6124 18206
3225	0	0	Ki67+	 6128 18090
3226	0	0	Ki67+	 6137 17606
3227	0	0	Ki67+	 6144 17758
3228	0	0	Ki67+	 6148 17525
3229	0	0	Ki67+	 6153 17633
3230	0	0	Ki67+	 6169 17579
3231	0	0	Ki67+	 6185 17615
3232	0	0	Ki67+	 6191 18014
3233	0	0	Ki67+	 6200 17588
3234	0	0	Ki67+	 6219 17615
3235	0	0	Ki67+	 6222 17655
3236	0	0	Ki67+	 5473 18564
3237	0	0	Ki67+	 5474 18962
3238	0	0	Ki67+	 5475 19012
3239	0	0	Ki67+	 5485 18691
3240	0	0	Ki67+	 5485 18757
3241	0	0	Ki67+	 5487 18298
3242	0	0	Ki67+	 5488 18940
3243	0	0	Ki67+	 5493 18476
3244	0	0	Ki67+	 5500 18239
3245	0	0	Ki67+	 5502 18659
3246	0	0	Ki67+	 5502 18885
3247	0	0	Ki67+	 5505 18921
3248	0	0	Ki67+	 5509 18787
3249	0	0	Ki67+	 5510 18255
3250	0	0	Ki67+	 5511 18445
3251	0	0	Ki67+	 5514 18509
3252	0	0	Ki67+	 5514 18944
3253	0	0	Ki67+	 5517 18867
3254	0	0	Ki67+	 5528 18758
3255	0	0	Ki67+	 5530 18976
3256	0	0	Ki67+	 5533 18663
3257	0	0	Ki67+	 5535 18900
3258	0	0	Ki67+	 5536 18711
3259	0	0	Ki67+	 5538 18861
3260	0	0	Ki67+	 5540 18277
3261	0	0	Ki67+	 5543 18918
3262	0	0	Ki67+	 5545 18870
3263	0	0	Ki67+	 5561 18728
3264	0	0	Ki67+	 5562 18282
3265	0	0	Ki67+	 5565 18808
3266	0	0	Ki67+	 5566 18649
3267	0	0	Ki67+	 5573 18672
3268	0	0	Ki67+	 5574 18497
3269	0	0	Ki67+	 5578 18791
3270	0	0	Ki67+	 5579 18762
3271	0	0	Ki67+	 5580 18513
3272	0	0	Ki67+	 5584 18913
3273	0	0	Ki67+	 5585 18333
3274	0	0	Ki67+	 5586 19005
3275	0	0	Ki67+	 5589 18291
3276	0	0	Ki67+	 5589 18529
3277	0	0	Ki67+	 5603 18756
3278	0	0	Ki67+	 5604 18327
3279	0	0	Ki67+	 5606 18779
3280	0	0	Ki67+	 5606 18928
3281	0	0	Ki67+	 5607 18358
3282	0	0	Ki67+	 5615 18800
3283	0	0	Ki67+	 5618 18896
3284	0	0	Ki67+	 5620 18512
3285	0	0	Ki67+	 5626 18740
3286	0	0	Ki67+	 5632 18935
3287	0	0	Ki67+	 5637 18663
3288	0	0	Ki67+	 5637 18774
3289	0	0	Ki67+	 5640 18692
3290	0	0	Ki67+	 5646 18900
3291	0	0	Ki67+	 5652 18356
3292	0	0	Ki67+	 5653 18815
3293	0	0	Ki67+	 5655 18238
3294	0	0	Ki67+	 5658 18680
3295	0	0	Ki67+	 5658 18876
3296	0	0	Ki67+	 5658 18962
3297	0	0	Ki67+	 5665 18783
3298	0	0	Ki67+	 5666 18929
3299	0	0	Ki67+	 5668 18424
3300	0	0	Ki67+	 5678 18953
3301	0	0	Ki67+	 5682 18421
3302	0	0	Ki67+	 5688 18258
3303	0	0	Ki67+	 5688 18662
3304	0	0	Ki67+	 5691 18752
3305	0	0	Ki67+	 5694 18719
3306	0	0	Ki67+	 5694 18972
3307	0	0	Ki67+	 5699 18678
3308	0	0	Ki67+	 5702 18738
3309	0	0	Ki67+	 5707 18236
3310	0	0	Ki67+	 5709 18279
3311	0	0	Ki67+	 5710 18905
3312	0	0	Ki67+	 5710 18945
3313	0	0	Ki67+	 5711 18663
3314	0	0	Ki67+	 5716 18242
3315	0	0	Ki67+	 5717 18641
3316	0	0	Ki67+	 5724 18742
3317	0	0	Ki67+	 5728 18663
3318	0	0	Ki67+	 5728 18960
3319	0	0	Ki67+	 5729 18976
3320	0	0	Ki67+	 5731 19002
3321	0	0	Ki67+	 5734 18641
3322	0	0	Ki67+	 5736 18914
3323	0	0	Ki67+	 5739 18892
3324	0	0	Ki67+	 5751 18996
3325	0	0	Ki67+	 5752 18900
3326	0	0	Ki67+	 5754 18750
3327	0	0	Ki67+	 5755 18630
3328	0	0	Ki67+	 5757 18929
3329	0	0	Ki67+	 5759 19019
3330	0	0	Ki67+	 5760 18657
3331	0	0	Ki67+	 5763 18846
3332	0	0	Ki67+	 5769 18987
3333	0	0	Ki67+	 5774 18798
3334	0	0	Ki67+	 5784 18728
3335	0	0	Ki67+	 5790 18834
3336	0	0	Ki67+	 5796 18846
3337	0	0	Ki67+	 5803 18974
3338	0	0	Ki67+	 5803 18992
3339	0	0	Ki67+	 5808 18894
3340	0	0	Ki67+	 5811 18788
3341	0	0	Ki67+	 5811 18820
3342	0	0	Ki67+	 5815 18866
3343	0	0	Ki67+	 5815 19012
3344	0	0	Ki67+	 5825 18696
3345	0	0	Ki67+	 5825 18914
3346	0	0	Ki67+	 5833 18970
3347	0	0	Ki67+	 5841 18737
3348	0	0	Ki67+	 5841 18881
3349	0	0	Ki67+	 5852 18556
3350	0	0	Ki67+	 5858 18457
3351	0	0	Ki67+	 5865 18912
3352	0	0	Ki67+	 5866 18434
3353	0	0	Ki67+	 5873 18807
3354	0	0	Ki67+	 5876 18880
3355	0	0	Ki67+	 5882 18422
3356	0	0	Ki67+	 5886 18813
3357	0	0	Ki67+	 5889 18918
3358	0	0	Ki67+	 5895 18439
3359	0	0	Ki67+	 5898 18672
3360	0	0	Ki67+	 5901 18956
3361	0	0	Ki67+	 5902 18878
3362	0	0	Ki67+	 5904 18810
3363	0	0	Ki67+	 5905 18928
3364	0	0	Ki67+	 5906 18725
3365	0	0	Ki67+	 5907 18698
3366	0	0	Ki67+	 5912 18890
3367	0	0	Ki67+	 5918 18797
3368	0	0	Ki67+	 5925 18702
3369	0	0	Ki67+	 5927 18908
3370	0	0	Ki67+	 5928 19007
3371	0	0	Ki67+	 5930 18679
3372	0	0	Ki67+	 5931 18737
3373	0	0	Ki67+	 5933 18869
3374	0	0	Ki67+	 5935 18656
3375	0	0	Ki67+	 5938 19018
3376	0	0	Ki67+	 5943 18876
3377	0	0	Ki67+	 5948 18705
3378	0	0	Ki67+	 5948 18735
3379	0	0	Ki67+	 5955 18822
3380	0	0	Ki67+	 5957 18648
3381	0	0	Ki67+	 5960 18510
3382	0	0	Ki67+	 5962 18716
3383	0	0	Ki67+	 5962 18926
3384	0	0	Ki67+	 5964 18255
3385	0	0	Ki67+	 5967 18814
3386	0	0	Ki67+	 5969 18668
3387	0	0	Ki67+	 5971 18750
3388	0	0	Ki67+	 5976 18484
3389	0	0	Ki67+	 5976 18608
3390	0	0	Ki67+	 5977 18732
3391	0	0	Ki67+	 5977 18889
3392	0	0	Ki67+	 5979 18762
3393	0	0	Ki67+	 5980 18924
3394	0	0	Ki67+	 5984 18653
3395	0	0	Ki67+	 5985 18690
3396	0	0	Ki67+	 5988 18535
3397	0	0	Ki67+	 5990 18611
3398	0	0	Ki67+	 5996 18566
3399	0	0	Ki67+	 5996 18577
3400	0	0	Ki67+	 6002 18519
3401	0	0	Ki67+	 6004 18774
3402	0	0	Ki67+	 6006 18824
3403	0	0	Ki67+	 6007 18613
3404	0	0	Ki67+	 6008 18692
3405	0	0	Ki67+	 6009 18858
3406	0	0	Ki67+	 6011 18504
3407	0	0	Ki67+	 6011 18837
3408	0	0	Ki67+	 6015 18765
3409	0	0	Ki67+	 6016 18475
3410	0	0	Ki67+	 6016 18709
3411	0	0	Ki67+	 6017 18544
3412	0	0	Ki67+	 6024 18592
3413	0	0	Ki67+	 6025 18572
3414	0	0	Ki67+	 6025 18641
3415	0	0	Ki67+	 6026 18521
3416	0	0	Ki67+	 6026 18916
3417	0	0	Ki67+	 6030 18468
3418	0	0	Ki67+	 6033 18495
3419	0	0	Ki67+	 6033 18700
3420	0	0	Ki67+	 6035 18745
3421	0	0	Ki67+	 6035 18761
3422	0	0	Ki67+	 6036 18888
3423	0	0	Ki67+	 6039 18549
3424	0	0	Ki67+	 6040 18643
3425	0	0	Ki67+	 6041 18506
3426	0	0	Ki67+	 6046 18788
3427	0	0	Ki67+	 6048 18849
3428	0	0	Ki67+	 6053 18606
3429	0	0	Ki67+	 6065 18714
3430	0	0	Ki67+	 6067 18864
3431	0	0	Ki67+	 6068 18555
3432	0	0	Ki67+	 6074 18790
3433	0	0	Ki67+	 6076 18728
3434	0	0	Ki67+	 6083 18907
3435	0	0	Ki67+	 6084 18833
3436	0	0	Ki67+	 6085 18752
3437	0	0	Ki67+	 6085 18975
3438	0	0	Ki67+	 6086 18881
3439	0	0	Ki67+	 6090 18597
3440	0	0	Ki67+	 6095 18684
3441	0	0	Ki67+	 6095 18918
3442	0	0	Ki67+	 6104 18809
3443	0	0	Ki67+	 6106 18728
3444	0	0	Ki67+	 6111 18786
3445	0	0	Ki67+	 6114 18708
3446	0	0	Ki67+	 6114 18941
3447	0	0	Ki67+	 6116 18816
3448	0	0	Ki67+	 6118 18870
3449	0	0	Ki67+	 6119 18588
3450	0	0	Ki67+	 6119 18974
3451	0	0	Ki67+	 6125 18753
3452	0	0	Ki67+	 6128 18738
3453	0	0	Ki67+	 6134 18714
3454	0	0	Ki67+	 6138 18681
3455	0	0	Ki67+	 6143 18780
3456	0	0	Ki67+	 6148 18700
3457	0	0	Ki67+	 6149 18679
3458	0	0	Ki67+	 6150 18889
3459	0	0	Ki67+	 6152 18748
3460	0	0	Ki67+	 6155 18871
3461	0	0	Ki67+	 6173 18808
3462	0	0	Ki67+	 6176 18782
3463	0	0	Ki67+	 6178 18846
3464	0	0	Ki67+	 6193 18737
3465	0	0	Ki67+	 6199 18872
3466	0	0	Ki67+	 6209 18893
3467	0	0	Ki67+	 6228 18471
3468	0	0	Ki67+	 6245 18682
3469	0	0	Ki67+	 6248 18652
3470	0	0	Ki67+	 6251 18699
3471	0	0	Ki67+	 6265 18462
3472	0	0	Ki67+	 6268 18483
3473	0	0	Ki67+	 5483 19203
3474	0	0	Ki67+	 5483 19533
3475	0	0	Ki67+	 5487 19035
3476	0	0	Ki67+	 5487 19480
3477	0	0	Ki67+	 5488 19349
3478	0	0	Ki67+	 5489 19247
3479	0	0	Ki67+	 5495 19089
3480	0	0	Ki67+	 5496 19047
3481	0	0	Ki67+	 5497 19065
3482	0	0	Ki67+	 5497 19531
3483	0	0	Ki67+	 5497 19644
3484	0	0	Ki67+	 5498 19659
3485	0	0	Ki67+	 5500 19122
3486	0	0	Ki67+	 5501 19446
3487	0	0	Ki67+	 5502 19249
3488	0	0	Ki67+	 5508 19628
3489	0	0	Ki67+	 5513 19678
3490	0	0	Ki67+	 5521 19820
3491	0	0	Ki67+	 5522 19654
3492	0	0	Ki67+	 5523 19084
3493	0	0	Ki67+	 5525 19043
3494	0	0	Ki67+	 5530 19256
3495	0	0	Ki67+	 5531 19238
3496	0	0	Ki67+	 5532 19545
3497	0	0	Ki67+	 5535 19354
3498	0	0	Ki67+	 5545 19068
3499	0	0	Ki67+	 5546 19123
3500	0	0	Ki67+	 5548 19617
3501	0	0	Ki67+	 5550 19648
3502	0	0	Ki67+	 5553 19079
3503	0	0	Ki67+	 5556 19241
3504	0	0	Ki67+	 5558 19337
3505	0	0	Ki67+	 5560 19145
3506	0	0	Ki67+	 5563 19546
3507	0	0	Ki67+	 5564 19268
3508	0	0	Ki67+	 5564 19594
3509	0	0	Ki67+	 5570 19053
3510	0	0	Ki67+	 5571 19683
3511	0	0	Ki67+	 5575 19431
3512	0	0	Ki67+	 5578 19632
3513	0	0	Ki67+	 5579 19613
3514	0	0	Ki67+	 5579 19663
3515	0	0	Ki67+	 5586 19183
3516	0	0	Ki67+	 5595 19157
3517	0	0	Ki67+	 5597 19213
3518	0	0	Ki67+	 5599 19501
3519	0	0	Ki67+	 5600 19027
3520	0	0	Ki67+	 5601 19279
3521	0	0	Ki67+	 5601 19428
3522	0	0	Ki67+	 5605 19060
3523	0	0	Ki67+	 5605 19632
3524	0	0	Ki67+	 5608 19457
3525	0	0	Ki67+	 5609 19416
3526	0	0	Ki67+	 5611 19077
3527	0	0	Ki67+	 5615 19137
3528	0	0	Ki67+	 5616 19233
3529	0	0	Ki67+	 5624 19667
3530	0	0	Ki67+	 5628 19455
3531	0	0	Ki67+	 5629 19405
3532	0	0	Ki67+	 5630 19025
3533	0	0	Ki67+	 5631 19256
3534	0	0	Ki67+	 5637 19268
3535	0	0	Ki67+	 5639 19115
3536	0	0	Ki67+	 5644 19165
3537	0	0	Ki67+	 5646 19578
3538	0	0	Ki67+	 5648 19620
3539	0	0	Ki67+	 5649 19135
3540	0	0	Ki67+	 5653 19654
3541	0	0	Ki67+	 5654 19146
3542	0	0	Ki67+	 5655 19224
3543	0	0	Ki67+	 5662 19102
3544	0	0	Ki67+	 5668 19195
3545	0	0	Ki67+	 5669 19463
3546	0	0	Ki67+	 5671 19451
3547	0	0	Ki67+	 5676 19030
3548	0	0	Ki67+	 5677 19130
3549	0	0	Ki67+	 5684 19170
3550	0	0	Ki67+	 5684 19605
3551	0	0	Ki67+	 5694 19426
3552	0	0	Ki67+	 5695 19116
3553	0	0	Ki67+	 5705 19456
3554	0	0	Ki67+	 5711 19057
3555	0	0	Ki67+	 5720 19088
3556	0	0	Ki67+	 5721 19186
3557	0	0	Ki67+	 5721 19409
3558	0	0	Ki67+	 5723 19109
3559	0	0	Ki67+	 5733 19398
3560	0	0	Ki67+	 5740 19637
3561	0	0	Ki67+	 5743 19168
3562	0	0	Ki67+	 5748 19661
3563	0	0	Ki67+	 5752 19082
3564	0	0	Ki67+	 5754 19635
3565	0	0	Ki67+	 5763 19138
3566	0	0	Ki67+	 5765 19409
3567	0	0	Ki67+	 5766 19649
3568	0	0	Ki67+	 5777 19255
3569	0	0	Ki67+	 5780 19118
3570	0	0	Ki67+	 5781 19198
3571	0	0	Ki67+	 5782 19414
3572	0	0	Ki67+	 5789 19601
3573	0	0	Ki67+	 5790 19804
3574	0	0	Ki67+	 5796 19068
3575	0	0	Ki67+	 5796 19203
3576	0	0	Ki67+	 5800 19553
3577	0	0	Ki67+	 5811 19162
3578	0	0	Ki67+	 5812 19050
3579	0	0	Ki67+	 5812 19128
3580	0	0	Ki67+	 5813 19079
3581	0	0	Ki67+	 5814 19566
3582	0	0	Ki67+	 5815 19469
3583	0	0	Ki67+	 5817 19452
3584	0	0	Ki67+	 5822 19098
3585	0	0	Ki67+	 5824 19243
3586	0	0	Ki67+	 5828 19421
3587	0	0	Ki67+	 5833 19391
3588	0	0	Ki67+	 5839 19109
3589	0	0	Ki67+	 5841 19213
3590	0	0	Ki67+	 5843 19123
3591	0	0	Ki67+	 5844 19417
3592	0	0	Ki67+	 5846 19406
3593	0	0	Ki67+	 5848 19259
3594	0	0	Ki67+	 5848 19478
3595	0	0	Ki67+	 5849 19578
3596	0	0	Ki67+	 5850 19201
3597	0	0	Ki67+	 5854 19546
3598	0	0	Ki67+	 5857 19624
3599	0	0	Ki67+	 5859 19449
3600	0	0	Ki67+	 5860 19583
3601	0	0	Ki67+	 5861 19261
3602	0	0	Ki67+	 5865 19115
3603	0	0	Ki67+	 5866 19227
3604	0	0	Ki67+	 5876 19808
3605	0	0	Ki67+	 5891 19242
3606	0	0	Ki67+	 5894 19103
3607	0	0	Ki67+	 5895 19496
3608	0	0	Ki67+	 5902 19181
3609	0	0	Ki67+	 5909 19549
3610	0	0	Ki67+	 5912 19129
3611	0	0	Ki67+	 5919 19444
3612	0	0	Ki67+	 5925 19396
3613	0	0	Ki67+	 5929 19560
3614	0	0	Ki67+	 5934 19518
3615	0	0	Ki67+	 5945 19131
3616	0	0	Ki67+	 5945 19823
3617	0	0	Ki67+	 5954 19424
3618	0	0	Ki67+	 5957 19536
3619	0	0	Ki67+	 5960 19194
3620	0	0	Ki67+	 5969 19807
3621	0	0	Ki67+	 5977 19091
3622	0	0	Ki67+	 5977 19127
3623	0	0	Ki67+	 5977 19507
3624	0	0	Ki67+	 5985 19157
3625	0	0	Ki67+	 5987 19456
3626	0	0	Ki67+	 5996 19033
3627	0	0	Ki67+	 6000 19101
3628	0	0	Ki67+	 6001 19152
3629	0	0	Ki67+	 6005 19815
3630	0	0	Ki67+	 6006 19472
3631	0	0	Ki67+	 6008 19215
3632	0	0	Ki67+	 6010 19029
3633	0	0	Ki67+	 6020 19117
3634	0	0	Ki67+	 6025 19074
3635	0	0	Ki67+	 6044 19115
3636	0	0	Ki67+	 6044 19222
3637	0	0	Ki67+	 6058 19191
3638	0	0	Ki67+	 6062 19154
3639	0	0	Ki67+	 6080 19224
3640	0	0	Ki67+	 6107 19605
3641	0	0	Ki67+	 6142 19332
3642	0	0	Ki67+	 5473 19908
3643	0	0	Ki67+	 5473 20331
3644	0	0	Ki67+	 5474 19867
3645	0	0	Ki67+	 5479 20106
3646	0	0	Ki67+	 5480 19992
3647	0	0	Ki67+	 5482 20013
3648	0	0	Ki67+	 5488 20191
3649	0	0	Ki67+	 5488 20271
3650	0	0	Ki67+	 5490 20006
3651	0	0	Ki67+	 5493 19963
3652	0	0	Ki67+	 5500 20280
3653	0	0	Ki67+	 5500 20304
3654	0	0	Ki67+	 5502 19992
3655	0	0	Ki67+	 5502 20576
3656	0	0	Ki67+	 5503 19854
3657	0	0	Ki67+	 5507 19876
3658	0	0	Ki67+	 5508 20609
3659	0	0	Ki67+	 5510 19835
3660	0	0	Ki67+	 5513 20587
3661	0	0	Ki67+	 5513 20620
3662	0	0	Ki67+	 5516 20066
3663	0	0	Ki67+	 5524 19851
3664	0	0	Ki67+	 5526 20026
3665	0	0	Ki67+	 5526 20468
3666	0	0	Ki67+	 5528 20617
3667	0	0	Ki67+	 5530 20419
3668	0	0	Ki67+	 5531 20307
3669	0	0	Ki67+	 5532 20169
3670	0	0	Ki67+	 5532 20236
3671	0	0	Ki67+	 5534 20104
3672	0	0	Ki67+	 5535 20605
3673	0	0	Ki67+	 5543 20295
3674	0	0	Ki67+	 5544 20177
3675	0	0	Ki67+	 5544 20265
3676	0	0	Ki67+	 5551 20483
3677	0	0	Ki67+	 5563 20174
3678	0	0	Ki67+	 5570 20030
3679	0	0	Ki67+	 5571 20104
3680	0	0	Ki67+	 5573 20375
3681	0	0	Ki67+	 5576 20016
3682	0	0	Ki67+	 5578 20166
3683	0	0	Ki67+	 5578 20285
3684	0	0	Ki67+	 5579 20358
3685	0	0	Ki67+	 5585 20104
3686	0	0	Ki67+	 5587 19858
3687	0	0	Ki67+	 5588 19975
3688	0	0	Ki67+	 5592 20396
3689	0	0	Ki67+	 5594 20327
3690	0	0	Ki67+	 5601 20228
3691	0	0	Ki67+	 5607 20494
3692	0	0	Ki67+	 5609 20474
3693	0	0	Ki67+	 5615 20447
3694	0	0	Ki67+	 5616 20169
3695	0	0	Ki67+	 5619 20247
3696	0	0	Ki67+	 5621 19842
3697	0	0	Ki67+	 5625 20478
3698	0	0	Ki67+	 5637 19863
3699	0	0	Ki67+	 5637 20287
3700	0	0	Ki67+	 5638 20492
3701	0	0	Ki67+	 5643 20475
3702	0	0	Ki67+	 5649 20236
3703	0	0	Ki67+	 5650 19830
3704	0	0	Ki67+	 5661 20509
3705	0	0	Ki67+	 5662 20297
3706	0	0	Ki67+	 5669 20379
3707	0	0	Ki67+	 5682 19837
3708	0	0	Ki67+	 5684 20394
3709	0	0	Ki67+	 5687 19902
3710	0	0	Ki67+	 5690 20528
3711	0	0	Ki67+	 5702 20521
3712	0	0	Ki67+	 5710 19874
3713	0	0	Ki67+	 5710 20326
3714	0	0	Ki67+	 5711 20424
3715	0	0	Ki67+	 5713 20357
3716	0	0	Ki67+	 5715 19972
3717	0	0	Ki67+	 5718 19854
3718	0	0	Ki67+	 5718 20231
3719	0	0	Ki67+	 5728 20255
3720	0	0	Ki67+	 5730 20517
3721	0	0	Ki67+	 5734 19875
3722	0	0	Ki67+	 5738 20416
3723	0	0	Ki67+	 5740 19955
3724	0	0	Ki67+	 5742 20230
3725	0	0	Ki67+	 5745 20328
3726	0	0	Ki67+	 5750 20511
3727	0	0	Ki67+	 5753 19875
3728	0	0	Ki67+	 5753 20360
3729	0	0	Ki67+	 5755 20536
3730	0	0	Ki67+	 5755 20617
3731	0	0	Ki67+	 5757 20521
3732	0	0	Ki67+	 5759 20284
3733	0	0	Ki67+	 5759 20410
3734	0	0	Ki67+	 5761 20583
3735	0	0	Ki67+	 5762 20447
3736	0	0	Ki67+	 5767 20271
3737	0	0	Ki67+	 5774 20387
3738	0	0	Ki67+	 5775 20433
3739	0	0	Ki67+	 5776 20582
3740	0	0	Ki67+	 5777 20492
3741	0	0	Ki67+	 5780 20313
3742	0	0	Ki67+	 5781 20296
3743	0	0	Ki67+	 5784 20001
3744	0	0	Ki67+	 5786 20482
3745	0	0	Ki67+	 5793 20351
3746	0	0	Ki67+	 5795 20505
3747	0	0	Ki67+	 5796 20411
3748	0	0	Ki67+	 5798 20471
3749	0	0	Ki67+	 5802 19946
3750	0	0	Ki67+	 5802 20152
3751	0	0	Ki67+	 5802 20167
3752	0	0	Ki67+	 5803 20516
3753	0	0	Ki67+	 5806 20374
3754	0	0	Ki67+	 5809 20082
3755	0	0	Ki67+	 5809 20599
3756	0	0	Ki67+	 5812 20165
3757	0	0	Ki67+	 5812 20493
3758	0	0	Ki67+	 5814 20333
3759	0	0	Ki67+	 5821 20278
3760	0	0	Ki67+	 5823 19826
3761	0	0	Ki67+	 5825 20139
3762	0	0	Ki67+	 5837 20069
3763	0	0	Ki67+	 5847 20168
3764	0	0	Ki67+	 5852 20283
3765	0	0	Ki67+	 5852 20485
3766	0	0	Ki67+	 5856 20391
3767	0	0	Ki67+	 5857 19971
3768	0	0	Ki67+	 5858 19929
3769	0	0	Ki67+	 5864 20147
3770	0	0	Ki67+	 5867 20162
3771	0	0	Ki67+	 5868 19950
3772	0	0	Ki67+	 5872 20400
3773	0	0	Ki67+	 5874 20053
3774	0	0	Ki67+	 5886 19970
3775	0	0	Ki67+	 5886 20606
3776	0	0	Ki67+	 5888 20482
3777	0	0	Ki67+	 5890 20415
3778	0	0	Ki67+	 5894 19953
3779	0	0	Ki67+	 5901 19874
3780	0	0	Ki67+	 5912 20441
3781	0	0	Ki67+	 5915 19976
3782	0	0	Ki67+	 5915 20229
3783	0	0	Ki67+	 5919 20454
3784	0	0	Ki67+	 5927 20065
3785	0	0	Ki67+	 5934 20418
3786	0	0	Ki67+	 5935 20401
3787	0	0	Ki67+	 5940 20046
3788	0	0	Ki67+	 5944 20268
3789	0	0	Ki67+	 5944 20433
3790	0	0	Ki67+	 5952 20221
3791	0	0	Ki67+	 5953 19958
3792	0	0	Ki67+	 5957 20377
3793	0	0	Ki67+	 5960 19983
3794	0	0	Ki67+	 5961 20255
3795	0	0	Ki67+	 5967 20354
3796	0	0	Ki67+	 5968 20238
3797	0	0	Ki67+	 5970 20370
3798	0	0	Ki67+	 5973 20440
3799	0	0	Ki67+	 5979 20322
3800	0	0	Ki67+	 5982 20393
3801	0	0	Ki67+	 5983 20358
3802	0	0	Ki67+	 5986 20234
3803	0	0	Ki67+	 5994 19994
3804	0	0	Ki67+	 5995 20424
3805	0	0	Ki67+	 5997 20240
3806	0	0	Ki67+	 6007 20255
3807	0	0	Ki67+	 6008 19980
3808	0	0	Ki67+	 6008 20324
3809	0	0	Ki67+	 6008 20382
3810	0	0	Ki67+	 6017 19892
3811	0	0	Ki67+	 6019 20227
3812	0	0	Ki67+	 6028 19835
3813	0	0	Ki67+	 6033 20395
3814	0	0	Ki67+	 6035 20256
3815	0	0	Ki67+	 6041 20229
3816	0	0	Ki67+	 6046 20380
3817	0	0	Ki67+	 6049 19846
3818	0	0	Ki67+	 6053 20358
3819	0	0	Ki67+	 6059 20316
3820	0	0	Ki67+	 6062 19896
3821	0	0	Ki67+	 6064 20392
3822	0	0	Ki67+	 6068 20217
3823	0	0	Ki67+	 6081 20349
3824	0	0	Ki67+	 6091 19883
3825	0	0	Ki67+	 6098 20231
3826	0	0	Ki67+	 6098 20302
3827	0	0	Ki67+	 6101 20364
3828	0	0	Ki67+	 6114 20335
3829	0	0	Ki67+	 6117 20021
3830	0	0	Ki67+	 6120 20240
3831	0	0	Ki67+	 6120 20258
3832	0	0	Ki67+	 6122 20377
3833	0	0	Ki67+	 6123 20275
3834	0	0	Ki67+	 6128 19917
3835	0	0	Ki67+	 6134 20355
3836	0	0	Ki67+	 6145 20225
3837	0	0	Ki67+	 6148 20329
3838	0	0	Ki67+	 6148 20349
3839	0	0	Ki67+	 6150 20013
3840	0	0	Ki67+	 6154 20277
3841	0	0	Ki67+	 6156 19929
3842	0	0	Ki67+	 6161 20365
3843	0	0	Ki67+	 6169 20243
3844	0	0	Ki67+	 6188 20273
3845	0	0	Ki67+	 6215 20318
3846	0	0	Ki67+	 6215 20335
3847	0	0	Ki67+	 6217 20024
3848	0	0	Ki67+	 6218 20008
3849	0	0	Ki67+	 6240 20300
3850	0	0	Ki67+	 6247 20335
3851	0	0	Ki67+	 6249 20364
3852	0	0	Ki67+	 6264 20268
3853	0	0	Ki67+	 5475 21242
3854	0	0	Ki67+	 5477 21203
3855	0	0	Ki67+	 5477 21403
3856	0	0	Ki67+	 5485 21084
3857	0	0	Ki67+	 5489 21306
3858	0	0	Ki67+	 5495 21101
3859	0	0	Ki67+	 5495 21260
3860	0	0	Ki67+	 5506 21401
3861	0	0	Ki67+	 5509 21022
3862	0	0	Ki67+	 5511 21343
3863	0	0	Ki67+	 5512 21303
3864	0	0	Ki67+	 5513 20960
3865	0	0	Ki67+	 5513 21285
3866	0	0	Ki67+	 5516 21141
3867	0	0	Ki67+	 5525 21108
3868	0	0	Ki67+	 5532 21385
3869	0	0	Ki67+	 5533 20651
3870	0	0	Ki67+	 5539 21322
3871	0	0	Ki67+	 5543 20657
3872	0	0	Ki67+	 5546 21039
3873	0	0	Ki67+	 5547 21418
3874	0	0	Ki67+	 5551 21018
3875	0	0	Ki67+	 5551 21089
3876	0	0	Ki67+	 5554 21122
3877	0	0	Ki67+	 5559 20651
3878	0	0	Ki67+	 5563 21226
3879	0	0	Ki67+	 5565 21406
3880	0	0	Ki67+	 5571 20964
3881	0	0	Ki67+	 5576 21395
3882	0	0	Ki67+	 5577 21008
3883	0	0	Ki67+	 5580 21370
3884	0	0	Ki67+	 5590 20628
3885	0	0	Ki67+	 5591 21260
3886	0	0	Ki67+	 5592 21348
3887	0	0	Ki67+	 5598 20695
3888	0	0	Ki67+	 5602 21406
3889	0	0	Ki67+	 5607 21292
3890	0	0	Ki67+	 5614 21269
3891	0	0	Ki67+	 5623 21335
3892	0	0	Ki67+	 5626 20905
3893	0	0	Ki67+	 5628 21373
3894	0	0	Ki67+	 5631 21359
3895	0	0	Ki67+	 5640 21272
3896	0	0	Ki67+	 5648 20966
3897	0	0	Ki67+	 5651 21315
3898	0	0	Ki67+	 5651 21388
3899	0	0	Ki67+	 5654 21341
3900	0	0	Ki67+	 5659 21373
3901	0	0	Ki67+	 5674 21342
3902	0	0	Ki67+	 5676 21368
3903	0	0	Ki67+	 5680 21319
3904	0	0	Ki67+	 5693 21260
3905	0	0	Ki67+	 5694 21408
3906	0	0	Ki67+	 5704 21020
3907	0	0	Ki67+	 5709 21292
3908	0	0	Ki67+	 5711 21384
3909	0	0	Ki67+	 5722 21377
3910	0	0	Ki67+	 5727 21003
3911	0	0	Ki67+	 5748 21400
3912	0	0	Ki67+	 5752 21033
3913	0	0	Ki67+	 5758 20905
3914	0	0	Ki67+	 5767 21015
3915	0	0	Ki67+	 5767 21347
3916	0	0	Ki67+	 5782 21016
3917	0	0	Ki67+	 5797 21039
3918	0	0	Ki67+	 5830 21364
3919	0	0	Ki67+	 5841 21419
3920	0	0	Ki67+	 5962 20713
3921	0	0	Ki67+	 6083 21377
3922	0	0	Ki67+	 5478 21579
3923	0	0	Ki67+	 5482 21704
3924	0	0	Ki67+	 5482 21885
3925	0	0	Ki67+	 5487 22114
3926	0	0	Ki67+	 5489 21523
3927	0	0	Ki67+	 5492 21635
3928	0	0	Ki67+	 5495 21485
3929	0	0	Ki67+	 5498 22191
3930	0	0	Ki67+	 5500 21595
3931	0	0	Ki67+	 5500 21689
3932	0	0	Ki67+	 5501 21710
3933	0	0	Ki67+	 5502 21459
3934	0	0	Ki67+	 5503 22002
3935	0	0	Ki67+	 5503 22030
3936	0	0	Ki67+	 5508 21959
3937	0	0	Ki67+	 5510 21643
3938	0	0	Ki67+	 5510 22076
3939	0	0	Ki67+	 5513 21433
3940	0	0	Ki67+	 5517 22148
3941	0	0	Ki67+	 5519 22027
3942	0	0	Ki67+	 5525 21977
3943	0	0	Ki67+	 5527 22160
3944	0	0	Ki67+	 5528 21539
3945	0	0	Ki67+	 5535 21996
3946	0	0	Ki67+	 5538 21464
3947	0	0	Ki67+	 5538 21590
3948	0	0	Ki67+	 5541 22129
3949	0	0	Ki67+	 5543 21689
3950	0	0	Ki67+	 5544 21953
3951	0	0	Ki67+	 5545 21634
3952	0	0	Ki67+	 5545 22163
3953	0	0	Ki67+	 5547 21967
3954	0	0	Ki67+	 5548 21918
3955	0	0	Ki67+	 5558 21721
3956	0	0	Ki67+	 5573 21541
3957	0	0	Ki67+	 5573 22008
3958	0	0	Ki67+	 5573 22107
3959	0	0	Ki67+	 5575 21986
3960	0	0	Ki67+	 5579 21615
3961	0	0	Ki67+	 5587 21569
3962	0	0	Ki67+	 5588 21933
3963	0	0	Ki67+	 5593 21705
3964	0	0	Ki67+	 5595 21732
3965	0	0	Ki67+	 5596 21622
3966	0	0	Ki67+	 5605 21609
3967	0	0	Ki67+	 5606 21835
3968	0	0	Ki67+	 5607 21926
3969	0	0	Ki67+	 5607 21962
3970	0	0	Ki67+	 5613 21877
3971	0	0	Ki67+	 5616 21429
3972	0	0	Ki67+	 5616 21741
3973	0	0	Ki67+	 5617 21891
3974	0	0	Ki67+	 5619 21701
3975	0	0	Ki67+	 5624 21452
3976	0	0	Ki67+	 5625 21630
3977	0	0	Ki67+	 5629 21869
3978	0	0	Ki67+	 5632 21715
3979	0	0	Ki67+	 5633 21813
3980	0	0	Ki67+	 5635 21736
3981	0	0	Ki67+	 5638 21853
3982	0	0	Ki67+	 5641 21519
3983	0	0	Ki67+	 5643 21944
3984	0	0	Ki67+	 5645 21544
3985	0	0	Ki67+	 5645 21752
3986	0	0	Ki67+	 5648 21679
3987	0	0	Ki67+	 5648 21812
3988	0	0	Ki67+	 5652 21697
3989	0	0	Ki67+	 5655 21466
3990	0	0	Ki67+	 5659 21500
3991	0	0	Ki67+	 5663 21598
3992	0	0	Ki67+	 5664 21653
3993	0	0	Ki67+	 5671 22059
3994	0	0	Ki67+	 5673 21998
3995	0	0	Ki67+	 5673 22077
3996	0	0	Ki67+	 5675 21674
3997	0	0	Ki67+	 5677 21820
3998	0	0	Ki67+	 5678 21500
3999	0	0	Ki67+	 5683 21865
4000	0	0	Ki67+	 5684 21794
4001	0	0	Ki67+	 5684 21908
4002	0	0	Ki67+	 5685 21467
4003	0	0	Ki67+	 5685 21583
4004	0	0	Ki67+	 5686 21533
4005	0	0	Ki67+	 5695 21555
4006	0	0	Ki67+	 5698 21716
4007	0	0	Ki67+	 5698 21940
4008	0	0	Ki67+	 5701 21484
4009	0	0	Ki67+	 5707 21511
4010	0	0	Ki67+	 5707 22053
4011	0	0	Ki67+	 5708 21466
4012	0	0	Ki67+	 5708 21698
4013	0	0	Ki67+	 5709 21538
4014	0	0	Ki67+	 5710 21456
4015	0	0	Ki67+	 5710 21613
4016	0	0	Ki67+	 5713 22156
4017	0	0	Ki67+	 5714 21869
4018	0	0	Ki67+	 5717 21980
4019	0	0	Ki67+	 5723 21968
4020	0	0	Ki67+	 5724 21474
4021	0	0	Ki67+	 5724 21796
4022	0	0	Ki67+	 5725 21568
4023	0	0	Ki67+	 5726 21676
4024	0	0	Ki67+	 5727 22176
4025	0	0	Ki67+	 5728 21877
4026	0	0	Ki67+	 5730 21776
4027	0	0	Ki67+	 5733 21629
4028	0	0	Ki67+	 5734 21502
4029	0	0	Ki67+	 5734 21574
4030	0	0	Ki67+	 5739 21920
4031	0	0	Ki67+	 5744 21768
4032	0	0	Ki67+	 5745 21963
4033	0	0	Ki67+	 5746 22196
4034	0	0	Ki67+	 5749 22170
4035	0	0	Ki67+	 5752 21662
4036	0	0	Ki67+	 5753 21627
4037	0	0	Ki67+	 5764 21849
4038	0	0	Ki67+	 5765 21523
4039	0	0	Ki67+	 5770 21442
4040	0	0	Ki67+	 5770 21835
4041	0	0	Ki67+	 5772 21493
4042	0	0	Ki67+	 5777 21483
4043	0	0	Ki67+	 5786 21499
4044	0	0	Ki67+	 5786 21960
4045	0	0	Ki67+	 5791 21674
4046	0	0	Ki67+	 5798 21596
4047	0	0	Ki67+	 5798 21832
4048	0	0	Ki67+	 5801 22109
4049	0	0	Ki67+	 5803 21793
4050	0	0	Ki67+	 5809 21661
4051	0	0	Ki67+	 5813 21930
4052	0	0	Ki67+	 5813 21949
4053	0	0	Ki67+	 5814 21497
4054	0	0	Ki67+	 5815 21442
4055	0	0	Ki67+	 5818 21800
4056	0	0	Ki67+	 5821 21831
4057	0	0	Ki67+	 5825 21934
4058	0	0	Ki67+	 5825 22142
4059	0	0	Ki67+	 5825 22223
4060	0	0	Ki67+	 5826 21454
4061	0	0	Ki67+	 5826 21901
4062	0	0	Ki67+	 5830 21858
4063	0	0	Ki67+	 5830 22123
4064	0	0	Ki67+	 5836 21518
4065	0	0	Ki67+	 5838 22080
4066	0	0	Ki67+	 5841 21584
4067	0	0	Ki67+	 5841 22105
4068	0	0	Ki67+	 5843 21494
4069	0	0	Ki67+	 5847 22035
4070	0	0	Ki67+	 5851 21566
4071	0	0	Ki67+	 5852 21810
4072	0	0	Ki67+	 5859 21867
4073	0	0	Ki67+	 5859 21887
4074	0	0	Ki67+	 5859 21918
4075	0	0	Ki67+	 5865 21451
4076	0	0	Ki67+	 5867 22005
4077	0	0	Ki67+	 5869 21535
4078	0	0	Ki67+	 5869 21793
4079	0	0	Ki67+	 5871 21886
4080	0	0	Ki67+	 5872 21495
4081	0	0	Ki67+	 5873 21901
4082	0	0	Ki67+	 5874 21983
4083	0	0	Ki67+	 5875 21805
4084	0	0	Ki67+	 5887 22036
4085	0	0	Ki67+	 5915 21971
4086	0	0	Ki67+	 5937 21930
4087	0	0	Ki67+	 5957 21912
4088	0	0	Ki67+	 5957 21959
4089	0	0	Ki67+	 5961 22223
4090	0	0	Ki67+	 5967 21713
4091	0	0	Ki67+	 5970 21929
4092	0	0	Ki67+	 5980 21854
4093	0	0	Ki67+	 5980 22215
4094	0	0	Ki67+	 5983 21882
4095	0	0	Ki67+	 5988 21591
4096	0	0	Ki67+	 6000 21899
4097	0	0	Ki67+	 6005 21869
4098	0	0	Ki67+	 6028 22063
4099	0	0	Ki67+	 6036 22160
4100	0	0	Ki67+	 6047 21914
4101	0	0	Ki67+	 6053 21896
4102	0	0	Ki67+	 6059 22171
4103	0	0	Ki67+	 6066 21979
4104	0	0	Ki67+	 6070 22213
4105	0	0	Ki67+	 6087 21850
4106	0	0	Ki67+	 6149 21777
4107	0	0	Ki67+	 6165 21537
4108	0	0	Ki67+	 6165 22181
4109	0	0	Ki67+	 6175 21773
4110	0	0	Ki67+	 6175 22172
4111	0	0	Ki67+	 6255 22186
4112	0	0	Ki67+	 5485 22925
4113	0	0	Ki67+	 5494 22897
4114	0	0	Ki67+	 5495 22881
4115	0	0	Ki67+	 5510 22924
4116	0	0	Ki67+	 5518 22872
4117	0	0	Ki67+	 5521 22858
4118	0	0	Ki67+	 5525 22724
4119	0	0	Ki67+	 5527 22786
4120	0	0	Ki67+	 5535 22821
4121	0	0	Ki67+	 5536 23022
4122	0	0	Ki67+	 5537 22716
4123	0	0	Ki67+	 5538 22317
4124	0	0	Ki67+	 5538 22331
4125	0	0	Ki67+	 5540 22266
4126	0	0	Ki67+	 5540 22936
4127	0	0	Ki67+	 5551 23020
4128	0	0	Ki67+	 5556 22320
4129	0	0	Ki67+	 5561 22923
4130	0	0	Ki67+	 5562 22700
4131	0	0	Ki67+	 5567 22672
4132	0	0	Ki67+	 5571 22258
4133	0	0	Ki67+	 5571 22771
4134	0	0	Ki67+	 5573 22793
4135	0	0	Ki67+	 5599 22824
4136	0	0	Ki67+	 5601 22935
4137	0	0	Ki67+	 5603 22908
4138	0	0	Ki67+	 5605 22747
4139	0	0	Ki67+	 5613 22667
4140	0	0	Ki67+	 5618 23021
4141	0	0	Ki67+	 5621 22779
4142	0	0	Ki67+	 5627 23011
4143	0	0	Ki67+	 5628 22932
4144	0	0	Ki67+	 5633 22900
4145	0	0	Ki67+	 5634 22787
4146	0	0	Ki67+	 5637 22697
4147	0	0	Ki67+	 5637 22920
4148	0	0	Ki67+	 5638 22712
4149	0	0	Ki67+	 5641 22288
4150	0	0	Ki67+	 5647 22906
4151	0	0	Ki67+	 5650 22919
4152	0	0	Ki67+	 5661 22690
4153	0	0	Ki67+	 5662 22643
4154	0	0	Ki67+	 5668 22914
4155	0	0	Ki67+	 5674 22661
4156	0	0	Ki67+	 5681 22904
4157	0	0	Ki67+	 5685 22854
4158	0	0	Ki67+	 5692 22930
4159	0	0	Ki67+	 5696 22873
4160	0	0	Ki67+	 5707 22342
4161	0	0	Ki67+	 5708 22668
4162	0	0	Ki67+	 5710 22273
4163	0	0	Ki67+	 5720 22735
4164	0	0	Ki67+	 5735 22808
4165	0	0	Ki67+	 5745 22691
4166	0	0	Ki67+	 5753 22882
4167	0	0	Ki67+	 5755 22700
4168	0	0	Ki67+	 5764 22255
4169	0	0	Ki67+	 5776 22531
4170	0	0	Ki67+	 5778 22775
4171	0	0	Ki67+	 5779 22415
4172	0	0	Ki67+	 5786 22764
4173	0	0	Ki67+	 5789 22309
4174	0	0	Ki67+	 5851 22275
4175	0	0	Ki67+	 5860 22268
4176	0	0	Ki67+	 5886 22296
4177	0	0	Ki67+	 5893 22265
4178	0	0	Ki67+	 5920 22268
4179	0	0	Ki67+	 5944 22262
4180	0	0	Ki67+	 5974 22300
4181	0	0	Ki67+	 6024 22592
4182	0	0	Ki67+	 6066 22831
4183	0	0	Ki67+	 6069 22813
4184	0	0	Ki67+	 6073 22520
4185	0	0	Ki67+	 6085 22718
4186	0	0	Ki67+	 6089 22843
4187	0	0	Ki67+	 6090 22829
4188	0	0	Ki67+	 6093 22819
4189	0	0	Ki67+	 6122 22900
4190	0	0	Ki67+	 6124 22392
4191	0	0	Ki67+	 6129 22908
4192	0	0	Ki67+	 6136 22845
4193	0	0	Ki67+	 6141 22760
4194	0	0	Ki67+	 6146 22742
4195	0	0	Ki67+	 6152 22771
4196	0	0	Ki67+	 6152 22871
4197	0	0	Ki67+	 6159 23023
4198	0	0	Ki67+	 6162 22752
4199	0	0	Ki67+	 6170 22826
4200	0	0	Ki67+	 6170 22892
4201	0	0	Ki67+	 6177 22998
4202	0	0	Ki67+	 6184 22857
4203	0	0	Ki67+	 6184 22923
4204	0	0	Ki67+	 6191 22997
4205	0	0	Ki67+	 6195 22741
4206	0	0	Ki67+	 6197 22515
4207	0	0	Ki67+	 6199 22781
4208	0	0	Ki67+	 6209 22930
4209	0	0	Ki67+	 6217 22995
4210	0	0	Ki67+	 6220 22939
4211	0	0	Ki67+	 6232 23017
4212	0	0	Ki67+	 6254 22993
4213	0	0	Ki67+	 6256 22763
4214	0	0	Ki67+	 6257 22863
4215	0	0	Ki67+	 6268 22868
4216	0	0	Ki67+	 5478 23166
4217	0	0	Ki67+	 5489 23204
4218	0	0	Ki67+	 5510 23276
4219	0	0	Ki67+	 5515 23072
4220	0	0	Ki67+	 5535 23285
4221	0	0	Ki67+	 5553 23413
4222	0	0	Ki67+	 5567 23041
4223	0	0	Ki67+	 5570 23289
4224	0	0	Ki67+	 5575 23384
4225	0	0	Ki67+	 5592 23534
4226	0	0	Ki67+	 5593 23510
4227	0	0	Ki67+	 5594 23451
4228	0	0	Ki67+	 5615 23379
4229	0	0	Ki67+	 5626 23057
4230	0	0	Ki67+	 5631 23040
4231	0	0	Ki67+	 5650 23038
4232	0	0	Ki67+	 5652 23605
4233	0	0	Ki67+	 5671 23099
4234	0	0	Ki67+	 5674 23610
4235	0	0	Ki67+	 5676 23457
4236	0	0	Ki67+	 5678 23131
4237	0	0	Ki67+	 5684 23078
4238	0	0	Ki67+	 5696 23047
4239	0	0	Ki67+	 5702 23132
4240	0	0	Ki67+	 5707 23101
4241	0	0	Ki67+	 5710 23116
4242	0	0	Ki67+	 5724 23069
4243	0	0	Ki67+	 5728 23039
4244	0	0	Ki67+	 5750 23198
4245	0	0	Ki67+	 5752 23108
4246	0	0	Ki67+	 5837 23404
4247	0	0	Ki67+	 5839 23361
4248	0	0	Ki67+	 5860 23447
4249	0	0	Ki67+	 5881 23393
4250	0	0	Ki67+	 5882 23330
4251	0	0	Ki67+	 5887 23384
4252	0	0	Ki67+	 5887 23426
4253	0	0	Ki67+	 5891 23519
4254	0	0	Ki67+	 5914 23508
4255	0	0	Ki67+	 5914 23536
4256	0	0	Ki67+	 5923 23487
4257	0	0	Ki67+	 5939 23494
4258	0	0	Ki67+	 5945 23544
4259	0	0	Ki67+	 5951 23510
4260	0	0	Ki67+	 5952 23060
4261	0	0	Ki67+	 5955 23148
4262	0	0	Ki67+	 5955 23568
4263	0	0	Ki67+	 5978 23552
4264	0	0	Ki67+	 5983 23588
4265	0	0	Ki67+	 5995 23540
4266	0	0	Ki67+	 6001 23146
4267	0	0	Ki67+	 6004 23116
4268	0	0	Ki67+	 6007 23164
4269	0	0	Ki67+	 6010 23558
4270	0	0	Ki67+	 6011 23176
4271	0	0	Ki67+	 6045 23535
4272	0	0	Ki67+	 6050 23569
4273	0	0	Ki67+	 6053 23525
4274	0	0	Ki67+	 6057 23438
4275	0	0	Ki67+	 6057 23460
4276	0	0	Ki67+	 6065 23495
4277	0	0	Ki67+	 6067 23417
4278	0	0	Ki67+	 6068 23549
4279	0	0	Ki67+	 6077 23233
4280	0	0	Ki67+	 6077 23565
4281	0	0	Ki67+	 6079 23485
4282	0	0	Ki67+	 6087 23694
4283	0	0	Ki67+	 6089 23215
4284	0	0	Ki67+	 6089 23610
4285	0	0	Ki67+	 6093 23744
4286	0	0	Ki67+	 6106 23475
4287	0	0	Ki67+	 6119 23326
4288	0	0	Ki67+	 6124 23645
4289	0	0	Ki67+	 6166 23431
4290	0	0	Ki67+	 6198 23438
4291	0	0	Ki67+	 6210 23655
4292	0	0	Ki67+	 6220 23419
4293	0	0	Ki67+	 6253 23174
4294	0	0	Ki67+	 6265 23028
4295	0	0	Ki67+	 6269 23061
4296	0	0	Ki67+	 6037 23965
4297	0	0	Ki67+	 6090 23986
4298	0	0	Ki67+	 6120 24015
4299	0	0	Ki67+	 6137 24028
4300	0	0	Ki67+	 6156 24013
4301	0	0	Ki67+	 6232 24056
4302	0	0	Ki67+	 6266 24065
4303	0	0	Ki67+	 6404 14159
4304	0	0	Ki67+	 6525 14201
4305	0	0	Ki67+	 6769 14143
4306	0	0	Ki67+	 6820 14190
4307	0	0	Ki67+	 6833 14167
4308	0	0	Ki67+	 6839 14226
4309	0	0	Ki67+	 6844 14131
4310	0	0	Ki67+	 6849 14195
4311	0	0	Ki67+	 6864 14116
4312	0	0	Ki67+	 6901 14110
4313	0	0	Ki67+	 6906 14219
4314	0	0	Ki67+	 6920 13782
4315	0	0	Ki67+	 6925 14136
4316	0	0	Ki67+	 6934 13563
4317	0	0	Ki67+	 6934 13636
4318	0	0	Ki67+	 6938 14110
4319	0	0	Ki67+	 6943 14202
4320	0	0	Ki67+	 6953 13763
4321	0	0	Ki67+	 6955 14094
4322	0	0	Ki67+	 6959 13554
4323	0	0	Ki67+	 6959 13577
4324	0	0	Ki67+	 6965 14179
4325	0	0	Ki67+	 6968 13791
4326	0	0	Ki67+	 6971 14220
4327	0	0	Ki67+	 6976 13538
4328	0	0	Ki67+	 6978 14066
4329	0	0	Ki67+	 6979 13752
4330	0	0	Ki67+	 6980 14190
4331	0	0	Ki67+	 6994 14245
4332	0	0	Ki67+	 6998 13758
4333	0	0	Ki67+	 7012 14189
4334	0	0	Ki67+	 7012 14223
4335	0	0	Ki67+	 7016 13655
4336	0	0	Ki67+	 7020 13672
4337	0	0	Ki67+	 7022 14017
4338	0	0	Ki67+	 7025 14041
4339	0	0	Ki67+	 7031 13730
4340	0	0	Ki67+	 7032 13516
4341	0	0	Ki67+	 7032 14011
4342	0	0	Ki67+	 7036 13495
4343	0	0	Ki67+	 7038 14038
4344	0	0	Ki67+	 7048 14030
4345	0	0	Ki67+	 7051 13663
4346	0	0	Ki67+	 7051 14249
4347	0	0	Ki67+	 7053 13686
4348	0	0	Ki67+	 7063 13970
4349	0	0	Ki67+	 7066 14218
4350	0	0	Ki67+	 7070 14012
4351	0	0	Ki67+	 6273 14672
4352	0	0	Ki67+	 6288 14684
4353	0	0	Ki67+	 6293 14663
4354	0	0	Ki67+	 6294 14740
4355	0	0	Ki67+	 6307 14772
4356	0	0	Ki67+	 6310 14487
4357	0	0	Ki67+	 6315 14540
4358	0	0	Ki67+	 6318 14463
4359	0	0	Ki67+	 6318 14730
4360	0	0	Ki67+	 6318 14793
4361	0	0	Ki67+	 6320 14770
4362	0	0	Ki67+	 6329 14665
4363	0	0	Ki67+	 6351 14416
4364	0	0	Ki67+	 6369 14745
4365	0	0	Ki67+	 6371 14468
4366	0	0	Ki67+	 6374 14685
4367	0	0	Ki67+	 6376 14633
4368	0	0	Ki67+	 6379 14508
4369	0	0	Ki67+	 6390 14705
4370	0	0	Ki67+	 6395 14526
4371	0	0	Ki67+	 6395 14757
4372	0	0	Ki67+	 6397 14492
4373	0	0	Ki67+	 6397 14737
4374	0	0	Ki67+	 6411 14680
4375	0	0	Ki67+	 6412 14552
4376	0	0	Ki67+	 6414 14538
4377	0	0	Ki67+	 6415 14512
4378	0	0	Ki67+	 6419 14786
4379	0	0	Ki67+	 6424 14578
4380	0	0	Ki67+	 6426 14833
4381	0	0	Ki67+	 6428 14439
4382	0	0	Ki67+	 6430 14804
4383	0	0	Ki67+	 6433 14770
4384	0	0	Ki67+	 6436 14535
4385	0	0	Ki67+	 6437 14564
4386	0	0	Ki67+	 6437 14849
4387	0	0	Ki67+	 6438 14432
4388	0	0	Ki67+	 6448 14800
4389	0	0	Ki67+	 6453 14603
4390	0	0	Ki67+	 6456 14678
4391	0	0	Ki67+	 6461 14584
4392	0	0	Ki67+	 6461 14794
4393	0	0	Ki67+	 6464 14998
4394	0	0	Ki67+	 6471 14748
4395	0	0	Ki67+	 6499 14526
4396	0	0	Ki67+	 6501 14671
4397	0	0	Ki67+	 6501 14759
4398	0	0	Ki67+	 6502 14648
4399	0	0	Ki67+	 6508 14838
4400	0	0	Ki67+	 6511 14917
4401	0	0	Ki67+	 6513 14276
4402	0	0	Ki67+	 6515 14798
4403	0	0	Ki67+	 6522 14728
4404	0	0	Ki67+	 6524 14688
4405	0	0	Ki67+	 6533 14611
4406	0	0	Ki67+	 6534 14741
4407	0	0	Ki67+	 6545 14781
4408	0	0	Ki67+	 6548 14768
4409	0	0	Ki67+	 6551 14725
4410	0	0	Ki67+	 6554 14752
4411	0	0	Ki67+	 6555 14447
4412	0	0	Ki67+	 6559 14804
4413	0	0	Ki67+	 6571 14822
4414	0	0	Ki67+	 6576 14870
4415	0	0	Ki67+	 6584 15043
4416	0	0	Ki67+	 6586 14750
4417	0	0	Ki67+	 6587 14706
4418	0	0	Ki67+	 6587 15026
4419	0	0	Ki67+	 6607 14745
4420	0	0	Ki67+	 6631 14745
4421	0	0	Ki67+	 6642 14631
4422	0	0	Ki67+	 6645 14657
4423	0	0	Ki67+	 6645 14915
4424	0	0	Ki67+	 6652 14849
4425	0	0	Ki67+	 6652 14947
4426	0	0	Ki67+	 6690 14413
4427	0	0	Ki67+	 6704 14632
4428	0	0	Ki67+	 6725 14742
4429	0	0	Ki67+	 6741 14724
4430	0	0	Ki67+	 6748 14422
4431	0	0	Ki67+	 6750 14460
4432	0	0	Ki67+	 6758 14572
4433	0	0	Ki67+	 6760 14667
4434	0	0	Ki67+	 6763 14587
4435	0	0	Ki67+	 6770 14734
4436	0	0	Ki67+	 6778 14584
4437	0	0	Ki67+	 6778 14643
4438	0	0	Ki67+	 6789 14598
4439	0	0	Ki67+	 6790 14655
4440	0	0	Ki67+	 6797 14685
4441	0	0	Ki67+	 6811 14670
4442	0	0	Ki67+	 6818 14646
4443	0	0	Ki67+	 6848 14600
4444	0	0	Ki67+	 6873 14383
4445	0	0	Ki67+	 6876 14443
4446	0	0	Ki67+	 6877 14459
4447	0	0	Ki67+	 6880 14339
4448	0	0	Ki67+	 6886 14392
4449	0	0	Ki67+	 6887 14365
4450	0	0	Ki67+	 6890 14460
4451	0	0	Ki67+	 6891 14435
4452	0	0	Ki67+	 6898 14305
4453	0	0	Ki67+	 6905 14411
4454	0	0	Ki67+	 6912 14426
4455	0	0	Ki67+	 6921 14565
4456	0	0	Ki67+	 6951 14311
4457	0	0	Ki67+	 6954 14474
4458	0	0	Ki67+	 6957 14621
4459	0	0	Ki67+	 6963 14504
4460	0	0	Ki67+	 6972 15020
4461	0	0	Ki67+	 6974 14291
4462	0	0	Ki67+	 6974 14517
4463	0	0	Ki67+	 6982 14308
4464	0	0	Ki67+	 6987 14875
4465	0	0	Ki67+	 6995 14598
4466	0	0	Ki67+	 7006 14275
4467	0	0	Ki67+	 7010 14871
4468	0	0	Ki67+	 7028 14549
4469	0	0	Ki67+	 7033 14877
4470	0	0	Ki67+	 7054 14862
4471	0	0	Ki67+	 6278 15457
4472	0	0	Ki67+	 6331 15372
4473	0	0	Ki67+	 6337 15675
4474	0	0	Ki67+	 6344 15179
4475	0	0	Ki67+	 6382 15373
4476	0	0	Ki67+	 6400 15321
4477	0	0	Ki67+	 6403 15064
4478	0	0	Ki67+	 6405 15354
4479	0	0	Ki67+	 6405 15367
4480	0	0	Ki67+	 6407 15298
4481	0	0	Ki67+	 6413 15274
4482	0	0	Ki67+	 6420 15344
4483	0	0	Ki67+	 6420 15467
4484	0	0	Ki67+	 6435 15317
4485	0	0	Ki67+	 6435 15457
4486	0	0	Ki67+	 6436 15282
4487	0	0	Ki67+	 6442 15330
4488	0	0	Ki67+	 6473 15276
4489	0	0	Ki67+	 6478 15171
4490	0	0	Ki67+	 6486 15065
4491	0	0	Ki67+	 6491 15137
4492	0	0	Ki67+	 6492 15164
4493	0	0	Ki67+	 6505 15196
4494	0	0	Ki67+	 6525 15106
4495	0	0	Ki67+	 6527 15127
4496	0	0	Ki67+	 6528 15167
4497	0	0	Ki67+	 6548 15152
4498	0	0	Ki67+	 6590 15644
4499	0	0	Ki67+	 6772 15737
4500	0	0	Ki67+	 6815 15526
4501	0	0	Ki67+	 6884 15772
4502	0	0	Ki67+	 6888 15694
4503	0	0	Ki67+	 6900 15611
4504	0	0	Ki67+	 6902 15820
4505	0	0	Ki67+	 6911 15803
4506	0	0	Ki67+	 6916 15818
4507	0	0	Ki67+	 6933 15798
4508	0	0	Ki67+	 6934 15364
4509	0	0	Ki67+	 6946 15813
4510	0	0	Ki67+	 6970 15852
4511	0	0	Ki67+	 6980 15371
4512	0	0	Ki67+	 6276 16628
4513	0	0	Ki67+	 6282 16202
4514	0	0	Ki67+	 6283 16465
4515	0	0	Ki67+	 6288 16616
4516	0	0	Ki67+	 6290 16251
4517	0	0	Ki67+	 6301 16209
4518	0	0	Ki67+	 6314 16641
4519	0	0	Ki67+	 6324 16513
4520	0	0	Ki67+	 6329 16618
4521	0	0	Ki67+	 6337 16636
4522	0	0	Ki67+	 6347 16604
4523	0	0	Ki67+	 6359 16348
4524	0	0	Ki67+	 6360 16570
4525	0	0	Ki67+	 6364 16645
4526	0	0	Ki67+	 6368 16601
4527	0	0	Ki67+	 6385 15914
4528	0	0	Ki67+	 6421 16507
4529	0	0	Ki67+	 6494 15922
4530	0	0	Ki67+	 6507 15935
4531	0	0	Ki67+	 6514 15864
4532	0	0	Ki67+	 6544 15876
4533	0	0	Ki67+	 6551 15897
4534	0	0	Ki67+	 6604 15931
4535	0	0	Ki67+	 6610 16109
4536	0	0	Ki67+	 6614 16201
4537	0	0	Ki67+	 6616 16150
4538	0	0	Ki67+	 6619 16127
4539	0	0	Ki67+	 6622 15956
4540	0	0	Ki67+	 6627 16028
4541	0	0	Ki67+	 6639 16204
4542	0	0	Ki67+	 6642 15939
4543	0	0	Ki67+	 6648 16140
4544	0	0	Ki67+	 6650 16010
4545	0	0	Ki67+	 6651 16108
4546	0	0	Ki67+	 6652 16074
4547	0	0	Ki67+	 6657 16000
4548	0	0	Ki67+	 6661 16221
4549	0	0	Ki67+	 6673 16204
4550	0	0	Ki67+	 6686 16185
4551	0	0	Ki67+	 6690 16050
4552	0	0	Ki67+	 6699 16225
4553	0	0	Ki67+	 6727 16362
4554	0	0	Ki67+	 6760 16358
4555	0	0	Ki67+	 6801 16086
4556	0	0	Ki67+	 6804 16136
4557	0	0	Ki67+	 6809 16078
4558	0	0	Ki67+	 6817 16108
4559	0	0	Ki67+	 6820 16260
4560	0	0	Ki67+	 6828 16151
4561	0	0	Ki67+	 6836 16049
4562	0	0	Ki67+	 6841 16135
4563	0	0	Ki67+	 6843 16037
4564	0	0	Ki67+	 6847 16074
4565	0	0	Ki67+	 6851 16058
4566	0	0	Ki67+	 6854 16017
4567	0	0	Ki67+	 6855 16242
4568	0	0	Ki67+	 6857 16253
4569	0	0	Ki67+	 6864 16104
4570	0	0	Ki67+	 6871 16012
4571	0	0	Ki67+	 6874 16335
4572	0	0	Ki67+	 6876 16307
4573	0	0	Ki67+	 6878 16131
4574	0	0	Ki67+	 6882 16166
4575	0	0	Ki67+	 6884 16325
4576	0	0	Ki67+	 6885 16034
4577	0	0	Ki67+	 6886 16297
4578	0	0	Ki67+	 6889 15997
4579	0	0	Ki67+	 6891 16064
4580	0	0	Ki67+	 6903 16335
4581	0	0	Ki67+	 6904 16028
4582	0	0	Ki67+	 6906 16136
4583	0	0	Ki67+	 6907 16096
4584	0	0	Ki67+	 6908 16305
4585	0	0	Ki67+	 6915 16088
4586	0	0	Ki67+	 6918 16019
4587	0	0	Ki67+	 6918 16071
4588	0	0	Ki67+	 6920 16004
4589	0	0	Ki67+	 6920 16271
4590	0	0	Ki67+	 6924 16036
4591	0	0	Ki67+	 6931 16047
4592	0	0	Ki67+	 6931 16619
4593	0	0	Ki67+	 6939 15980
4594	0	0	Ki67+	 6946 16094
4595	0	0	Ki67+	 6947 16041
4596	0	0	Ki67+	 6950 15951
4597	0	0	Ki67+	 6950 16071
4598	0	0	Ki67+	 6951 16005
4599	0	0	Ki67+	 6951 16112
4600	0	0	Ki67+	 6953 16248
4601	0	0	Ki67+	 6961 15981
4602	0	0	Ki67+	 6963 16199
4603	0	0	Ki67+	 6963 16648
4604	0	0	Ki67+	 6967 16141
4605	0	0	Ki67+	 6969 16015
4606	0	0	Ki67+	 6969 16067
4607	0	0	Ki67+	 6970 16079
4608	0	0	Ki67+	 6970 16210
4609	0	0	Ki67+	 6974 16162
4610	0	0	Ki67+	 6976 16269
4611	0	0	Ki67+	 6979 16177
4612	0	0	Ki67+	 6983 16115
4613	0	0	Ki67+	 6984 16624
4614	0	0	Ki67+	 6988 16005
4615	0	0	Ki67+	 6991 15905
4616	0	0	Ki67+	 6992 15949
4617	0	0	Ki67+	 6994 16630
4618	0	0	Ki67+	 6997 16236
4619	0	0	Ki67+	 7001 16042
4620	0	0	Ki67+	 7006 16093
4621	0	0	Ki67+	 7007 16174
4622	0	0	Ki67+	 7010 16641
4623	0	0	Ki67+	 7012 15991
4624	0	0	Ki67+	 7014 16020
4625	0	0	Ki67+	 7026 15994
4626	0	0	Ki67+	 7027 16280
4627	0	0	Ki67+	 7030 16050
4628	0	0	Ki67+	 7032 16019
4629	0	0	Ki67+	 7044 16043
4630	0	0	Ki67+	 7045 16524
4631	0	0	Ki67+	 7046 16109
4632	0	0	Ki67+	 7047 16012
4633	0	0	Ki67+	 7052 16077
4634	0	0	Ki67+	 7055 15933
4635	0	0	Ki67+	 7063 16027
4636	0	0	Ki67+	 7069 16126
4637	0	0	Ki67+	 6281 16923
4638	0	0	Ki67+	 6282 16998
4639	0	0	Ki67+	 6282 17049
4640	0	0	Ki67+	 6289 16684
4641	0	0	Ki67+	 6291 16902
4642	0	0	Ki67+	 6292 16949
4643	0	0	Ki67+	 6293 16979
4644	0	0	Ki67+	 6294 16966
4645	0	0	Ki67+	 6299 17075
4646	0	0	Ki67+	 6303 17132
4647	0	0	Ki67+	 6305 16930
4648	0	0	Ki67+	 6307 16954
4649	0	0	Ki67+	 6317 17388
4650	0	0	Ki67+	 6318 17075
4651	0	0	Ki67+	 6320 17000
4652	0	0	Ki67+	 6322 17042
4653	0	0	Ki67+	 6338 17040
4654	0	0	Ki67+	 6338 17192
4655	0	0	Ki67+	 6349 17085
4656	0	0	Ki67+	 6355 17114
4657	0	0	Ki67+	 6361 17085
4658	0	0	Ki67+	 6370 17446
4659	0	0	Ki67+	 6371 17190
4660	0	0	Ki67+	 6376 17146
4661	0	0	Ki67+	 6387 17022
4662	0	0	Ki67+	 6390 17216
4663	0	0	Ki67+	 6392 17289
4664	0	0	Ki67+	 6394 16795
4665	0	0	Ki67+	 6396 17115
4666	0	0	Ki67+	 6396 17189
4667	0	0	Ki67+	 6404 16822
4668	0	0	Ki67+	 6405 17012
4669	0	0	Ki67+	 6409 16765
4670	0	0	Ki67+	 6414 16840
4671	0	0	Ki67+	 6417 16817
4672	0	0	Ki67+	 6420 17018
4673	0	0	Ki67+	 6422 17105
4674	0	0	Ki67+	 6433 16787
4675	0	0	Ki67+	 6436 17178
4676	0	0	Ki67+	 6442 17042
4677	0	0	Ki67+	 6442 17150
4678	0	0	Ki67+	 6445 16804
4679	0	0	Ki67+	 6448 16886
4680	0	0	Ki67+	 6455 17014
4681	0	0	Ki67+	 6461 17391
4682	0	0	Ki67+	 6462 17283
4683	0	0	Ki67+	 6464 17071
4684	0	0	Ki67+	 6467 17439
4685	0	0	Ki67+	 6469 16774
4686	0	0	Ki67+	 6470 16834
4687	0	0	Ki67+	 6488 16924
4688	0	0	Ki67+	 6491 16781
4689	0	0	Ki67+	 6491 17164
4690	0	0	Ki67+	 6503 17238
4691	0	0	Ki67+	 6511 16897
4692	0	0	Ki67+	 6552 17181
4693	0	0	Ki67+	 6575 17352
4694	0	0	Ki67+	 6577 17075
4695	0	0	Ki67+	 6581 17246
4696	0	0	Ki67+	 6586 17026
4697	0	0	Ki67+	 6594 16755
4698	0	0	Ki67+	 6597 17165
4699	0	0	Ki67+	 6611 17443
4700	0	0	Ki67+	 6612 17295
4701	0	0	Ki67+	 6613 17314
4702	0	0	Ki67+	 6618 16904
4703	0	0	Ki67+	 6621 17424
4704	0	0	Ki67+	 6634 16944
4705	0	0	Ki67+	 6637 16965
4706	0	0	Ki67+	 6643 17447
4707	0	0	Ki67+	 6649 17376
4708	0	0	Ki67+	 6655 17355
4709	0	0	Ki67+	 6661 17337
4710	0	0	Ki67+	 6661 17394
4711	0	0	Ki67+	 6668 17382
4712	0	0	Ki67+	 6677 16979
4713	0	0	Ki67+	 6692 17083
4714	0	0	Ki67+	 6711 17332
4715	0	0	Ki67+	 6713 17019
4716	0	0	Ki67+	 6714 17353
4717	0	0	Ki67+	 6716 17287
4718	0	0	Ki67+	 6717 17191
4719	0	0	Ki67+	 6718 17113
4720	0	0	Ki67+	 6721 17174
4721	0	0	Ki67+	 6726 16982
4722	0	0	Ki67+	 6728 17370
4723	0	0	Ki67+	 6729 17054
4724	0	0	Ki67+	 6731 17430
4725	0	0	Ki67+	 6732 17390
4726	0	0	Ki67+	 6733 17408
4727	0	0	Ki67+	 6734 16828
4728	0	0	Ki67+	 6734 17292
4729	0	0	Ki67+	 6735 17152
4730	0	0	Ki67+	 6737 17330
4731	0	0	Ki67+	 6741 17110
4732	0	0	Ki67+	 6741 17134
4733	0	0	Ki67+	 6743 17355
4734	0	0	Ki67+	 6743 17447
4735	0	0	Ki67+	 6745 16663
4736	0	0	Ki67+	 6748 17015
4737	0	0	Ki67+	 6748 17072
4738	0	0	Ki67+	 6748 17247
4739	0	0	Ki67+	 6750 17314
4740	0	0	Ki67+	 6753 17404
4741	0	0	Ki67+	 6754 16779
4742	0	0	Ki67+	 6756 17214
4743	0	0	Ki67+	 6757 16936
4744	0	0	Ki67+	 6760 17122
4745	0	0	Ki67+	 6762 16765
4746	0	0	Ki67+	 6763 16678
4747	0	0	Ki67+	 6763 16849
4748	0	0	Ki67+	 6769 17047
4749	0	0	Ki67+	 6771 17335
4750	0	0	Ki67+	 6771 17348
4751	0	0	Ki67+	 6776 17029
4752	0	0	Ki67+	 6776 17186
4753	0	0	Ki67+	 6777 16834
4754	0	0	Ki67+	 6778 16861
4755	0	0	Ki67+	 6779 16740
4756	0	0	Ki67+	 6784 17206
4757	0	0	Ki67+	 6796 16949
4758	0	0	Ki67+	 6800 16861
4759	0	0	Ki67+	 6804 16999
4760	0	0	Ki67+	 6805 16834
4761	0	0	Ki67+	 6809 16892
4762	0	0	Ki67+	 6819 16988
4763	0	0	Ki67+	 6828 17099
4764	0	0	Ki67+	 6831 17000
4765	0	0	Ki67+	 6836 17045
4766	0	0	Ki67+	 6841 16849
4767	0	0	Ki67+	 6842 16960
4768	0	0	Ki67+	 6856 16792
4769	0	0	Ki67+	 6860 16821
4770	0	0	Ki67+	 6861 16937
4771	0	0	Ki67+	 6863 16842
4772	0	0	Ki67+	 6867 16987
4773	0	0	Ki67+	 6868 16683
4774	0	0	Ki67+	 6885 17208
4775	0	0	Ki67+	 6890 16893
4776	0	0	Ki67+	 6895 16919
4777	0	0	Ki67+	 6895 16950
4778	0	0	Ki67+	 6896 16793
4779	0	0	Ki67+	 6902 16754
4780	0	0	Ki67+	 6904 16988
4781	0	0	Ki67+	 6909 16843
4782	0	0	Ki67+	 6909 16861
4783	0	0	Ki67+	 6910 16704
4784	0	0	Ki67+	 6915 16874
4785	0	0	Ki67+	 6916 16682
4786	0	0	Ki67+	 6922 16839
4787	0	0	Ki67+	 6922 16891
4788	0	0	Ki67+	 6935 16787
4789	0	0	Ki67+	 6936 16697
4790	0	0	Ki67+	 6936 16931
4791	0	0	Ki67+	 6938 16868
4792	0	0	Ki67+	 6939 16754
4793	0	0	Ki67+	 6953 16869
4794	0	0	Ki67+	 6963 16893
4795	0	0	Ki67+	 6990 16661
4796	0	0	Ki67+	 7011 17265
4797	0	0	Ki67+	 7014 16679
4798	0	0	Ki67+	 7022 16690
4799	0	0	Ki67+	 7033 17268
4800	0	0	Ki67+	 7040 16714
4801	0	0	Ki67+	 7040 17279
4802	0	0	Ki67+	 7048 17272
4803	0	0	Ki67+	 7057 17181
4804	0	0	Ki67+	 7067 17244
4805	0	0	Ki67+	 7069 17169
4806	0	0	Ki67+	 6277 17724
4807	0	0	Ki67+	 6278 17757
4808	0	0	Ki67+	 6281 18101
4809	0	0	Ki67+	 6282 17678
4810	0	0	Ki67+	 6282 18221
4811	0	0	Ki67+	 6286 17736
4812	0	0	Ki67+	 6290 17670
4813	0	0	Ki67+	 6298 18150
4814	0	0	Ki67+	 6306 18188
4815	0	0	Ki67+	 6311 18015
4816	0	0	Ki67+	 6312 17699
4817	0	0	Ki67+	 6313 17673
4818	0	0	Ki67+	 6317 17751
4819	0	0	Ki67+	 6326 18204
4820	0	0	Ki67+	 6336 17654
4821	0	0	Ki67+	 6337 17719
4822	0	0	Ki67+	 6340 18125
4823	0	0	Ki67+	 6340 18153
4824	0	0	Ki67+	 6349 18217
4825	0	0	Ki67+	 6365 18125
4826	0	0	Ki67+	 6372 18214
4827	0	0	Ki67+	 6377 17672
4828	0	0	Ki67+	 6382 17730
4829	0	0	Ki67+	 6392 18228
4830	0	0	Ki67+	 6398 17768
4831	0	0	Ki67+	 6404 18198
4832	0	0	Ki67+	 6415 17987
4833	0	0	Ki67+	 6415 18008
4834	0	0	Ki67+	 6420 17689
4835	0	0	Ki67+	 6422 17943
4836	0	0	Ki67+	 6423 17534
4837	0	0	Ki67+	 6423 18223
4838	0	0	Ki67+	 6426 18239
4839	0	0	Ki67+	 6431 17746
4840	0	0	Ki67+	 6434 17717
4841	0	0	Ki67+	 6438 18029
4842	0	0	Ki67+	 6439 17966
4843	0	0	Ki67+	 6443 17796
4844	0	0	Ki67+	 6451 18033
4845	0	0	Ki67+	 6455 17762
4846	0	0	Ki67+	 6458 17834
4847	0	0	Ki67+	 6459 17527
4848	0	0	Ki67+	 6459 17793
4849	0	0	Ki67+	 6462 18003
4850	0	0	Ki67+	 6465 17821
4851	0	0	Ki67+	 6476 17949
4852	0	0	Ki67+	 6479 17890
4853	0	0	Ki67+	 6537 17657
4854	0	0	Ki67+	 6537 17678
4855	0	0	Ki67+	 6543 17635
4856	0	0	Ki67+	 6600 17535
4857	0	0	Ki67+	 6610 17572
4858	0	0	Ki67+	 6618 17545
4859	0	0	Ki67+	 6620 17608
4860	0	0	Ki67+	 6623 17485
4861	0	0	Ki67+	 6624 17582
4862	0	0	Ki67+	 6629 17505
4863	0	0	Ki67+	 6639 17523
4864	0	0	Ki67+	 6661 17458
4865	0	0	Ki67+	 6673 17996
4866	0	0	Ki67+	 6719 17508
4867	0	0	Ki67+	 6721 17528
4868	0	0	Ki67+	 6727 17483
4869	0	0	Ki67+	 6739 17463
4870	0	0	Ki67+	 6794 18074
4871	0	0	Ki67+	 6839 18004
4872	0	0	Ki67+	 6860 18010
4873	0	0	Ki67+	 6866 18023
4874	0	0	Ki67+	 6866 18067
4875	0	0	Ki67+	 6880 18012
4876	0	0	Ki67+	 6899 18035
4877	0	0	Ki67+	 6900 18014
4878	0	0	Ki67+	 6978 18138
4879	0	0	Ki67+	 7004 18131
4880	0	0	Ki67+	 7026 17883
4881	0	0	Ki67+	 7028 18111
4882	0	0	Ki67+	 7031 17689
4883	0	0	Ki67+	 7040 18077
4884	0	0	Ki67+	 7052 18059
4885	0	0	Ki67+	 6279 18428
4886	0	0	Ki67+	 6285 18531
4887	0	0	Ki67+	 6286 18477
4888	0	0	Ki67+	 6297 18493
4889	0	0	Ki67+	 6301 18336
4890	0	0	Ki67+	 6305 18483
4891	0	0	Ki67+	 6308 18510
4892	0	0	Ki67+	 6319 18440
4893	0	0	Ki67+	 6320 18343
4894	0	0	Ki67+	 6324 18321
4895	0	0	Ki67+	 6340 18340
4896	0	0	Ki67+	 6346 18258
4897	0	0	Ki67+	 6347 18405
4898	0	0	Ki67+	 6368 18460
4899	0	0	Ki67+	 6374 18346
4900	0	0	Ki67+	 6375 18279
4901	0	0	Ki67+	 6381 18365
4902	0	0	Ki67+	 6384 18302
4903	0	0	Ki67+	 6403 18355
4904	0	0	Ki67+	 6459 19002
4905	0	0	Ki67+	 6482 19055
4906	0	0	Ki67+	 6497 19016
4907	0	0	Ki67+	 6531 19034
4908	0	0	Ki67+	 6549 18955
4909	0	0	Ki67+	 6557 18939
4910	0	0	Ki67+	 6559 19041
4911	0	0	Ki67+	 6576 19014
4912	0	0	Ki67+	 6580 18971
4913	0	0	Ki67+	 6583 18891
4914	0	0	Ki67+	 6591 18879
4915	0	0	Ki67+	 6593 18984
4916	0	0	Ki67+	 6593 19046
4917	0	0	Ki67+	 6599 19007
4918	0	0	Ki67+	 6602 18899
4919	0	0	Ki67+	 6609 19021
4920	0	0	Ki67+	 6638 19040
4921	0	0	Ki67+	 6644 18804
4922	0	0	Ki67+	 6658 18999
4923	0	0	Ki67+	 6668 19052
4924	0	0	Ki67+	 6676 19030
4925	0	0	Ki67+	 6679 18871
4926	0	0	Ki67+	 6696 19004
4927	0	0	Ki67+	 6699 18789
4928	0	0	Ki67+	 6699 19033
4929	0	0	Ki67+	 6708 18883
4930	0	0	Ki67+	 6714 19005
4931	0	0	Ki67+	 6718 18727
4932	0	0	Ki67+	 6727 19045
4933	0	0	Ki67+	 6732 18893
4934	0	0	Ki67+	 6735 18760
4935	0	0	Ki67+	 6736 19036
4936	0	0	Ki67+	 6740 18737
4937	0	0	Ki67+	 6742 18806
4938	0	0	Ki67+	 6744 18708
4939	0	0	Ki67+	 6747 19054
4940	0	0	Ki67+	 6749 18775
4941	0	0	Ki67+	 6760 18591
4942	0	0	Ki67+	 6768 19022
4943	0	0	Ki67+	 6770 18619
4944	0	0	Ki67+	 6771 18770
4945	0	0	Ki67+	 6773 18976
4946	0	0	Ki67+	 6778 18552
4947	0	0	Ki67+	 6780 18659
4948	0	0	Ki67+	 6788 18988
4949	0	0	Ki67+	 6790 19008
4950	0	0	Ki67+	 6793 18899
4951	0	0	Ki67+	 6794 18523
4952	0	0	Ki67+	 6797 18553
4953	0	0	Ki67+	 6802 18880
4954	0	0	Ki67+	 6807 19019
4955	0	0	Ki67+	 6814 18579
4956	0	0	Ki67+	 6814 18883
4957	0	0	Ki67+	 6818 18670
4958	0	0	Ki67+	 6829 18621
4959	0	0	Ki67+	 6830 19044
4960	0	0	Ki67+	 6831 18908
4961	0	0	Ki67+	 6833 18493
4962	0	0	Ki67+	 6843 18916
4963	0	0	Ki67+	 6855 18514
4964	0	0	Ki67+	 6856 18616
4965	0	0	Ki67+	 6857 18913
4966	0	0	Ki67+	 6866 18399
4967	0	0	Ki67+	 6867 18573
4968	0	0	Ki67+	 6869 18688
4969	0	0	Ki67+	 6874 18532
4970	0	0	Ki67+	 6875 18638
4971	0	0	Ki67+	 6876 18833
4972	0	0	Ki67+	 6882 18685
4973	0	0	Ki67+	 6882 18761
4974	0	0	Ki67+	 6884 18514
4975	0	0	Ki67+	 6889 18613
4976	0	0	Ki67+	 6890 18894
4977	0	0	Ki67+	 6892 18487
4978	0	0	Ki67+	 6895 18794
4979	0	0	Ki67+	 6896 18537
4980	0	0	Ki67+	 6897 18812
4981	0	0	Ki67+	 6899 18654
4982	0	0	Ki67+	 6901 18572
4983	0	0	Ki67+	 6901 18609
4984	0	0	Ki67+	 6904 18875
4985	0	0	Ki67+	 6906 18677
4986	0	0	Ki67+	 6908 18425
4987	0	0	Ki67+	 6913 18475
4988	0	0	Ki67+	 6915 18568
4989	0	0	Ki67+	 6917 18513
4990	0	0	Ki67+	 6919 18994
4991	0	0	Ki67+	 6921 18894
4992	0	0	Ki67+	 6922 18633
4993	0	0	Ki67+	 6922 18870
4994	0	0	Ki67+	 6931 18433
4995	0	0	Ki67+	 6933 18490
4996	0	0	Ki67+	 6933 18685
4997	0	0	Ki67+	 6938 18672
4998	0	0	Ki67+	 6939 18876
4999	0	0	Ki67+	 6948 18905
5000	0	0	Ki67+	 6950 18610
5001	0	0	Ki67+	 6952 18490
5002	0	0	Ki67+	 6954 18458
5003	0	0	Ki67+	 6957 18858
5004	0	0	Ki67+	 6960 18810
5005	0	0	Ki67+	 6961 18558
5006	0	0	Ki67+	 6965 18916
5007	0	0	Ki67+	 6972 18595
5008	0	0	Ki67+	 6978 18612
5009	0	0	Ki67+	 6979 18434
5010	0	0	Ki67+	 6980 18900
5011	0	0	Ki67+	 6982 18418
5012	0	0	Ki67+	 6983 18644
5013	0	0	Ki67+	 6986 18462
5014	0	0	Ki67+	 6987 18576
5015	0	0	Ki67+	 6992 18834
5016	0	0	Ki67+	 6993 18365
5017	0	0	Ki67+	 6994 18632
5018	0	0	Ki67+	 6995 18490
5019	0	0	Ki67+	 7003 19043
5020	0	0	Ki67+	 7007 18630
5021	0	0	Ki67+	 7009 18660
5022	0	0	Ki67+	 7013 18398
5023	0	0	Ki67+	 7013 18545
5024	0	0	Ki67+	 7015 18376
5025	0	0	Ki67+	 7019 18445
5026	0	0	Ki67+	 7025 18489
5027	0	0	Ki67+	 7025 18884
5028	0	0	Ki67+	 7030 18367
5029	0	0	Ki67+	 7032 18401
5030	0	0	Ki67+	 7038 18674
5031	0	0	Ki67+	 7040 18829
5032	0	0	Ki67+	 7041 18481
5033	0	0	Ki67+	 7049 18426
5034	0	0	Ki67+	 7050 18369
5035	0	0	Ki67+	 7051 18500
5036	0	0	Ki67+	 7051 18810
5037	0	0	Ki67+	 7052 18875
5038	0	0	Ki67+	 7059 18575
5039	0	0	Ki67+	 7061 18779
5040	0	0	Ki67+	 7063 18430
5041	0	0	Ki67+	 7065 18760
5042	0	0	Ki67+	 7067 18404
5043	0	0	Ki67+	 7069 18840
5044	0	0	Ki67+	 6566 19063
5045	0	0	Ki67+	 6607 19129
5046	0	0	Ki67+	 6615 19070
5047	0	0	Ki67+	 6631 19167
5048	0	0	Ki67+	 6634 19103
5049	0	0	Ki67+	 6656 19143
5050	0	0	Ki67+	 6659 19100
5051	0	0	Ki67+	 6660 19081
5052	0	0	Ki67+	 6684 19088
5053	0	0	Ki67+	 6686 19224
5054	0	0	Ki67+	 6689 19210
5055	0	0	Ki67+	 6690 19179
5056	0	0	Ki67+	 6701 19369
5057	0	0	Ki67+	 6704 19315
5058	0	0	Ki67+	 6704 19337
5059	0	0	Ki67+	 6706 19098
5060	0	0	Ki67+	 6712 19205
5061	0	0	Ki67+	 6714 19320
5062	0	0	Ki67+	 6721 19371
5063	0	0	Ki67+	 6722 19197
5064	0	0	Ki67+	 6741 19113
5065	0	0	Ki67+	 6753 19227
5066	0	0	Ki67+	 6755 19072
5067	0	0	Ki67+	 6755 19196
5068	0	0	Ki67+	 6762 19387
5069	0	0	Ki67+	 6765 19168
5070	0	0	Ki67+	 6772 19343
5071	0	0	Ki67+	 6774 19140
5072	0	0	Ki67+	 6776 19097
5073	0	0	Ki67+	 6777 19219
5074	0	0	Ki67+	 6783 19070
5075	0	0	Ki67+	 6789 19419
5076	0	0	Ki67+	 6792 19607
5077	0	0	Ki67+	 6796 19435
5078	0	0	Ki67+	 6804 19061
5079	0	0	Ki67+	 6806 19219
5080	0	0	Ki67+	 6807 19087
5081	0	0	Ki67+	 6807 19337
5082	0	0	Ki67+	 6813 19236
5083	0	0	Ki67+	 6813 19374
5084	0	0	Ki67+	 6816 19394
5085	0	0	Ki67+	 6828 19373
5086	0	0	Ki67+	 6831 19081
5087	0	0	Ki67+	 6833 19212
5088	0	0	Ki67+	 6833 19237
5089	0	0	Ki67+	 6845 19263
5090	0	0	Ki67+	 6848 19283
5091	0	0	Ki67+	 6849 19451
5092	0	0	Ki67+	 6852 19386
5093	0	0	Ki67+	 6854 19322
5094	0	0	Ki67+	 6854 19417
5095	0	0	Ki67+	 6861 19235
5096	0	0	Ki67+	 6862 19152
5097	0	0	Ki67+	 6863 19187
5098	0	0	Ki67+	 6864 19272
5099	0	0	Ki67+	 6864 19304
5100	0	0	Ki67+	 6871 19467
5101	0	0	Ki67+	 6876 19477
5102	0	0	Ki67+	 6878 19262
5103	0	0	Ki67+	 6880 19358
5104	0	0	Ki67+	 6892 19221
5105	0	0	Ki67+	 6893 19100
5106	0	0	Ki67+	 6898 19167
5107	0	0	Ki67+	 6899 19363
5108	0	0	Ki67+	 6900 19448
5109	0	0	Ki67+	 6908 19426
5110	0	0	Ki67+	 6913 19183
5111	0	0	Ki67+	 6916 19395
5112	0	0	Ki67+	 6916 19487
5113	0	0	Ki67+	 6937 19359
5114	0	0	Ki67+	 6939 19433
5115	0	0	Ki67+	 6940 19385
5116	0	0	Ki67+	 6944 19413
5117	0	0	Ki67+	 6945 19168
5118	0	0	Ki67+	 6946 19139
5119	0	0	Ki67+	 6947 19471
5120	0	0	Ki67+	 6963 19460
5121	0	0	Ki67+	 6966 19142
5122	0	0	Ki67+	 6971 19385
5123	0	0	Ki67+	 6992 19134
5124	0	0	Ki67+	 6993 19168
5125	0	0	Ki67+	 7000 19456
5126	0	0	Ki67+	 7004 19231
5127	0	0	Ki67+	 7006 19426
5128	0	0	Ki67+	 7010 19184
5129	0	0	Ki67+	 7013 19278
5130	0	0	Ki67+	 7013 19319
5131	0	0	Ki67+	 7014 19146
5132	0	0	Ki67+	 7023 19338
5133	0	0	Ki67+	 7023 19502
5134	0	0	Ki67+	 7027 19230
5135	0	0	Ki67+	 7027 19269
5136	0	0	Ki67+	 7033 19089
5137	0	0	Ki67+	 7033 19196
5138	0	0	Ki67+	 7044 19216
5139	0	0	Ki67+	 7052 19406
5140	0	0	Ki67+	 7053 19467
5141	0	0	Ki67+	 7054 19252
5142	0	0	Ki67+	 7059 19566
5143	0	0	Ki67+	 6283 20353
5144	0	0	Ki67+	 6284 20303
5145	0	0	Ki67+	 6287 20019
5146	0	0	Ki67+	 6296 20409
5147	0	0	Ki67+	 6299 20296
5148	0	0	Ki67+	 6309 20392
5149	0	0	Ki67+	 6326 20014
5150	0	0	Ki67+	 6326 20371
5151	0	0	Ki67+	 6326 20414
5152	0	0	Ki67+	 6344 20359
5153	0	0	Ki67+	 6352 20469
5154	0	0	Ki67+	 6360 20322
5155	0	0	Ki67+	 6371 20351
5156	0	0	Ki67+	 6383 20428
5157	0	0	Ki67+	 6385 20339
5158	0	0	Ki67+	 6400 20457
5159	0	0	Ki67+	 6404 20502
5160	0	0	Ki67+	 6410 20061
5161	0	0	Ki67+	 6414 19940
5162	0	0	Ki67+	 6415 20091
5163	0	0	Ki67+	 6424 20499
5164	0	0	Ki67+	 6425 20378
5165	0	0	Ki67+	 6428 20465
5166	0	0	Ki67+	 6431 20312
5167	0	0	Ki67+	 6433 20333
5168	0	0	Ki67+	 6437 20519
5169	0	0	Ki67+	 6442 20157
5170	0	0	Ki67+	 6448 20508
5171	0	0	Ki67+	 6459 20332
5172	0	0	Ki67+	 6470 20368
5173	0	0	Ki67+	 6473 20015
5174	0	0	Ki67+	 6476 19913
5175	0	0	Ki67+	 6481 20349
5176	0	0	Ki67+	 6486 19879
5177	0	0	Ki67+	 6486 20048
5178	0	0	Ki67+	 6491 19895
5179	0	0	Ki67+	 6499 20037
5180	0	0	Ki67+	 6499 20054
5181	0	0	Ki67+	 6499 20351
5182	0	0	Ki67+	 6520 20473
5183	0	0	Ki67+	 6521 19901
5184	0	0	Ki67+	 6529 20582
5185	0	0	Ki67+	 6558 20563
5186	0	0	Ki67+	 6568 20286
5187	0	0	Ki67+	 6579 20304
5188	0	0	Ki67+	 6586 19901
5189	0	0	Ki67+	 6588 20553
5190	0	0	Ki67+	 6594 20339
5191	0	0	Ki67+	 6595 19891
5192	0	0	Ki67+	 6597 20625
5193	0	0	Ki67+	 6604 20543
5194	0	0	Ki67+	 6608 20260
5195	0	0	Ki67+	 6609 20303
5196	0	0	Ki67+	 6627 20318
5197	0	0	Ki67+	 6629 20540
5198	0	0	Ki67+	 6631 20608
5199	0	0	Ki67+	 6643 20586
5200	0	0	Ki67+	 6647 20274
5201	0	0	Ki67+	 6659 20383
5202	0	0	Ki67+	 6660 20350
5203	0	0	Ki67+	 6661 20275
5204	0	0	Ki67+	 6663 20329
5205	0	0	Ki67+	 6667 20602
5206	0	0	Ki67+	 6668 20397
5207	0	0	Ki67+	 6670 20342
5208	0	0	Ki67+	 6670 20503
5209	0	0	Ki67+	 6670 20587
5210	0	0	Ki67+	 6671 20165
5211	0	0	Ki67+	 6674 20303
5212	0	0	Ki67+	 6674 20358
5213	0	0	Ki67+	 6678 20474
5214	0	0	Ki67+	 6681 20514
5215	0	0	Ki67+	 6682 20187
5216	0	0	Ki67+	 6696 20310
5217	0	0	Ki67+	 6698 20391
5218	0	0	Ki67+	 6699 20407
5219	0	0	Ki67+	 6712 20384
5220	0	0	Ki67+	 6713 20470
5221	0	0	Ki67+	 6746 20142
5222	0	0	Ki67+	 6747 20314
5223	0	0	Ki67+	 6749 20372
5224	0	0	Ki67+	 6751 20155
5225	0	0	Ki67+	 6772 20188
5226	0	0	Ki67+	 6807 20212
5227	0	0	Ki67+	 6815 20570
5228	0	0	Ki67+	 6824 20223
5229	0	0	Ki67+	 6830 20131
5230	0	0	Ki67+	 6830 20195
5231	0	0	Ki67+	 6837 20322
5232	0	0	Ki67+	 6838 20405
5233	0	0	Ki67+	 6842 20651
5234	0	0	Ki67+	 6847 20395
5235	0	0	Ki67+	 6848 20506
5236	0	0	Ki67+	 6852 20611
5237	0	0	Ki67+	 6857 20356
5238	0	0	Ki67+	 6860 20197
5239	0	0	Ki67+	 6864 20463
5240	0	0	Ki67+	 6865 20570
5241	0	0	Ki67+	 6872 20311
5242	0	0	Ki67+	 6882 20187
5243	0	0	Ki67+	 6887 19946
5244	0	0	Ki67+	 6887 20249
5245	0	0	Ki67+	 6889 20347
5246	0	0	Ki67+	 6890 20209
5247	0	0	Ki67+	 6890 20398
5248	0	0	Ki67+	 6892 20554
5249	0	0	Ki67+	 6892 20581
5250	0	0	Ki67+	 6898 20566
5251	0	0	Ki67+	 6900 20141
5252	0	0	Ki67+	 6909 20114
5253	0	0	Ki67+	 6915 20348
5254	0	0	Ki67+	 6920 20459
5255	0	0	Ki67+	 6920 20646
5256	0	0	Ki67+	 6928 20126
5257	0	0	Ki67+	 6930 20567
5258	0	0	Ki67+	 6933 20441
5259	0	0	Ki67+	 6935 20451
5260	0	0	Ki67+	 6942 20307
5261	0	0	Ki67+	 6948 20404
5262	0	0	Ki67+	 6952 20426
5263	0	0	Ki67+	 6954 20570
5264	0	0	Ki67+	 6957 20324
5265	0	0	Ki67+	 6957 20438
5266	0	0	Ki67+	 6960 20468
5267	0	0	Ki67+	 6973 20502
5268	0	0	Ki67+	 6973 20572
5269	0	0	Ki67+	 6974 20354
5270	0	0	Ki67+	 6983 20209
5271	0	0	Ki67+	 6983 20385
5272	0	0	Ki67+	 6984 20651
5273	0	0	Ki67+	 6985 20199
5274	0	0	Ki67+	 6985 20505
5275	0	0	Ki67+	 6992 20217
5276	0	0	Ki67+	 6999 20288
5277	0	0	Ki67+	 7000 20307
5278	0	0	Ki67+	 7003 20206
5279	0	0	Ki67+	 7017 20345
5280	0	0	Ki67+	 7020 20007
5281	0	0	Ki67+	 7032 20043
5282	0	0	Ki67+	 7040 20536
5283	0	0	Ki67+	 7041 20174
5284	0	0	Ki67+	 7052 20180
5285	0	0	Ki67+	 7067 20084
5286	0	0	Ki67+	 7070 20071
5287	0	0	Ki67+	 7071 20103
5288	0	0	Ki67+	 6512 21429
5289	0	0	Ki67+	 6527 21357
5290	0	0	Ki67+	 6539 21385
5291	0	0	Ki67+	 6550 21313
5292	0	0	Ki67+	 6556 21284
5293	0	0	Ki67+	 6563 21316
5294	0	0	Ki67+	 6567 21168
5295	0	0	Ki67+	 6570 21434
5296	0	0	Ki67+	 6572 21136
5297	0	0	Ki67+	 6572 21294
5298	0	0	Ki67+	 6580 21402
5299	0	0	Ki67+	 6582 21313
5300	0	0	Ki67+	 6584 21428
5301	0	0	Ki67+	 6585 21137
5302	0	0	Ki67+	 6585 21160
5303	0	0	Ki67+	 6587 20686
5304	0	0	Ki67+	 6595 20737
5305	0	0	Ki67+	 6606 21103
5306	0	0	Ki67+	 6606 21174
5307	0	0	Ki67+	 6607 21145
5308	0	0	Ki67+	 6617 21081
5309	0	0	Ki67+	 6618 21436
5310	0	0	Ki67+	 6618 21453
5311	0	0	Ki67+	 6619 20946
5312	0	0	Ki67+	 6627 21107
5313	0	0	Ki67+	 6628 21174
5314	0	0	Ki67+	 6637 21190
5315	0	0	Ki67+	 6649 21209
5316	0	0	Ki67+	 6652 20781
5317	0	0	Ki67+	 6654 21442
5318	0	0	Ki67+	 6669 21125
5319	0	0	Ki67+	 6674 21453
5320	0	0	Ki67+	 6683 21118
5321	0	0	Ki67+	 6695 20908
5322	0	0	Ki67+	 6695 21253
5323	0	0	Ki67+	 6699 21314
5324	0	0	Ki67+	 6703 21221
5325	0	0	Ki67+	 6711 20789
5326	0	0	Ki67+	 6712 21443
5327	0	0	Ki67+	 6716 20896
5328	0	0	Ki67+	 6720 21049
5329	0	0	Ki67+	 6721 21281
5330	0	0	Ki67+	 6726 20923
5331	0	0	Ki67+	 6728 21193
5332	0	0	Ki67+	 6728 21328
5333	0	0	Ki67+	 6729 21138
5334	0	0	Ki67+	 6730 21222
5335	0	0	Ki67+	 6733 20721
5336	0	0	Ki67+	 6734 21171
5337	0	0	Ki67+	 6734 21238
5338	0	0	Ki67+	 6736 21453
5339	0	0	Ki67+	 6738 20892
5340	0	0	Ki67+	 6739 20915
5341	0	0	Ki67+	 6740 21420
5342	0	0	Ki67+	 6748 20795
5343	0	0	Ki67+	 6748 21147
5344	0	0	Ki67+	 6749 21235
5345	0	0	Ki67+	 6751 21079
5346	0	0	Ki67+	 6754 20935
5347	0	0	Ki67+	 6754 21118
5348	0	0	Ki67+	 6755 21181
5349	0	0	Ki67+	 6755 21200
5350	0	0	Ki67+	 6755 21446
5351	0	0	Ki67+	 6763 20873
5352	0	0	Ki67+	 6775 21095
5353	0	0	Ki67+	 6777 20780
5354	0	0	Ki67+	 6778 20877
5355	0	0	Ki67+	 6778 20888
5356	0	0	Ki67+	 6778 20901
5357	0	0	Ki67+	 6804 20727
5358	0	0	Ki67+	 6812 21133
5359	0	0	Ki67+	 6815 20749
5360	0	0	Ki67+	 6820 20735
5361	0	0	Ki67+	 6830 20946
5362	0	0	Ki67+	 6830 21113
5363	0	0	Ki67+	 6844 21053
5364	0	0	Ki67+	 6847 21264
5365	0	0	Ki67+	 6850 20736
5366	0	0	Ki67+	 6850 21108
5367	0	0	Ki67+	 6852 21424
5368	0	0	Ki67+	 6863 21094
5369	0	0	Ki67+	 6867 20894
5370	0	0	Ki67+	 6867 21272
5371	0	0	Ki67+	 6868 20927
5372	0	0	Ki67+	 6874 21067
5373	0	0	Ki67+	 6880 21089
5374	0	0	Ki67+	 6882 21413
5375	0	0	Ki67+	 6889 21061
5376	0	0	Ki67+	 6891 20667
5377	0	0	Ki67+	 6891 20948
5378	0	0	Ki67+	 6894 21449
5379	0	0	Ki67+	 6898 20688
5380	0	0	Ki67+	 6898 21410
5381	0	0	Ki67+	 6899 21329
5382	0	0	Ki67+	 6903 21424
5383	0	0	Ki67+	 6919 21423
5384	0	0	Ki67+	 6926 20844
5385	0	0	Ki67+	 6926 21440
5386	0	0	Ki67+	 6928 20781
5387	0	0	Ki67+	 6930 20712
5388	0	0	Ki67+	 6932 21085
5389	0	0	Ki67+	 6934 21399
5390	0	0	Ki67+	 6935 20873
5391	0	0	Ki67+	 6951 20659
5392	0	0	Ki67+	 6952 21428
5393	0	0	Ki67+	 6955 20866
5394	0	0	Ki67+	 6957 20725
5395	0	0	Ki67+	 6957 20993
5396	0	0	Ki67+	 6964 20711
5397	0	0	Ki67+	 6970 20724
5398	0	0	Ki67+	 6981 20686
5399	0	0	Ki67+	 6989 21057
5400	0	0	Ki67+	 6990 21300
5401	0	0	Ki67+	 6994 20736
5402	0	0	Ki67+	 6994 20899
5403	0	0	Ki67+	 7002 20716
5404	0	0	Ki67+	 7003 20781
5405	0	0	Ki67+	 7015 21274
5406	0	0	Ki67+	 7016 21164
5407	0	0	Ki67+	 7019 21340
5408	0	0	Ki67+	 7031 20691
5409	0	0	Ki67+	 7034 20681
5410	0	0	Ki67+	 7034 21330
5411	0	0	Ki67+	 7035 20918
5412	0	0	Ki67+	 7035 21434
5413	0	0	Ki67+	 7037 20768
5414	0	0	Ki67+	 7043 21143
5415	0	0	Ki67+	 7058 20658
5416	0	0	Ki67+	 7069 21402
5417	0	0	Ki67+	 6305 22145
5418	0	0	Ki67+	 6316 21881
5419	0	0	Ki67+	 6353 22185
5420	0	0	Ki67+	 6441 22128
5421	0	0	Ki67+	 6480 21880
5422	0	0	Ki67+	 6555 21508
5423	0	0	Ki67+	 6563 21548
5424	0	0	Ki67+	 6572 21884
5425	0	0	Ki67+	 6579 21512
5426	0	0	Ki67+	 6594 21579
5427	0	0	Ki67+	 6603 21525
5428	0	0	Ki67+	 6618 21593
5429	0	0	Ki67+	 6640 21621
5430	0	0	Ki67+	 6661 21604
5431	0	0	Ki67+	 6667 21629
5432	0	0	Ki67+	 6683 22056
5433	0	0	Ki67+	 6690 21631
5434	0	0	Ki67+	 6694 21965
5435	0	0	Ki67+	 6698 22028
5436	0	0	Ki67+	 6700 21461
5437	0	0	Ki67+	 6713 21459
5438	0	0	Ki67+	 6716 21469
5439	0	0	Ki67+	 6739 21664
5440	0	0	Ki67+	 6773 21693
5441	0	0	Ki67+	 6783 21686
5442	0	0	Ki67+	 6804 21696
5443	0	0	Ki67+	 6807 21458
5444	0	0	Ki67+	 6807 21473
5445	0	0	Ki67+	 6866 21681
5446	0	0	Ki67+	 6875 21488
5447	0	0	Ki67+	 6880 21463
5448	0	0	Ki67+	 6895 21510
5449	0	0	Ki67+	 6909 21488
5450	0	0	Ki67+	 6922 21473
5451	0	0	Ki67+	 6931 21679
5452	0	0	Ki67+	 6955 21466
5453	0	0	Ki67+	 6959 21531
5454	0	0	Ki67+	 6981 21578
5455	0	0	Ki67+	 6996 21545
5456	0	0	Ki67+	 7012 21613
5457	0	0	Ki67+	 7017 21925
5458	0	0	Ki67+	 7021 21461
5459	0	0	Ki67+	 7036 21465
5460	0	0	Ki67+	 7060 21473
5461	0	0	Ki67+	 6280 22772
5462	0	0	Ki67+	 6283 23049
5463	0	0	Ki67+	 6294 22731
5464	0	0	Ki67+	 6300 22384
5465	0	0	Ki67+	 6306 22915
5466	0	0	Ki67+	 6307 22995
5467	0	0	Ki67+	 6310 23039
5468	0	0	Ki67+	 6311 22891
5469	0	0	Ki67+	 6322 23000
5470	0	0	Ki67+	 6332 22555
5471	0	0	Ki67+	 6335 23012
5472	0	0	Ki67+	 6337 23031
5473	0	0	Ki67+	 6340 22845
5474	0	0	Ki67+	 6348 22888
5475	0	0	Ki67+	 6355 23039
5476	0	0	Ki67+	 6369 22836
5477	0	0	Ki67+	 6369 23011
5478	0	0	Ki67+	 6370 22936
5479	0	0	Ki67+	 6371 22531
5480	0	0	Ki67+	 6372 22895
5481	0	0	Ki67+	 6381 22876
5482	0	0	Ki67+	 6385 23003
5483	0	0	Ki67+	 6410 22973
5484	0	0	Ki67+	 6412 23005
5485	0	0	Ki67+	 6429 22984
5486	0	0	Ki67+	 6446 22927
5487	0	0	Ki67+	 6450 22884
5488	0	0	Ki67+	 6452 22907
5489	0	0	Ki67+	 6460 23028
5490	0	0	Ki67+	 6463 23007
5491	0	0	Ki67+	 6466 22682
5492	0	0	Ki67+	 6469 22956
5493	0	0	Ki67+	 6471 22812
5494	0	0	Ki67+	 6474 22928
5495	0	0	Ki67+	 6477 22873
5496	0	0	Ki67+	 6478 23000
5497	0	0	Ki67+	 6479 22899
5498	0	0	Ki67+	 6480 22983
5499	0	0	Ki67+	 6482 22837
5500	0	0	Ki67+	 6485 22808
5501	0	0	Ki67+	 6485 22922
5502	0	0	Ki67+	 6495 22873
5503	0	0	Ki67+	 6499 22522
5504	0	0	Ki67+	 6502 22921
5505	0	0	Ki67+	 6503 22837
5506	0	0	Ki67+	 6504 22965
5507	0	0	Ki67+	 6509 22866
5508	0	0	Ki67+	 6515 22771
5509	0	0	Ki67+	 6520 22903
5510	0	0	Ki67+	 6529 22981
5511	0	0	Ki67+	 6541 22862
5512	0	0	Ki67+	 6544 22837
5513	0	0	Ki67+	 6548 22940
5514	0	0	Ki67+	 6548 22954
5515	0	0	Ki67+	 6553 23044
5516	0	0	Ki67+	 6563 22906
5517	0	0	Ki67+	 6564 22752
5518	0	0	Ki67+	 6566 22881
5519	0	0	Ki67+	 6568 22806
5520	0	0	Ki67+	 6569 23044
5521	0	0	Ki67+	 6571 22955
5522	0	0	Ki67+	 6578 22841
5523	0	0	Ki67+	 6579 22764
5524	0	0	Ki67+	 6579 23010
5525	0	0	Ki67+	 6582 22857
5526	0	0	Ki67+	 6587 22803
5527	0	0	Ki67+	 6590 22891
5528	0	0	Ki67+	 6590 23041
5529	0	0	Ki67+	 6594 23025
5530	0	0	Ki67+	 6600 22815
5531	0	0	Ki67+	 6604 22913
5532	0	0	Ki67+	 6609 23026
5533	0	0	Ki67+	 6612 22872
5534	0	0	Ki67+	 6621 22822
5535	0	0	Ki67+	 6641 22865
5536	0	0	Ki67+	 6642 22997
5537	0	0	Ki67+	 6642 23007
5538	0	0	Ki67+	 6664 23046
5539	0	0	Ki67+	 6665 22998
5540	0	0	Ki67+	 6674 22835
5541	0	0	Ki67+	 6684 23016
5542	0	0	Ki67+	 6690 22942
5543	0	0	Ki67+	 6698 23048
5544	0	0	Ki67+	 6714 22899
5545	0	0	Ki67+	 6714 22942
5546	0	0	Ki67+	 6719 22976
5547	0	0	Ki67+	 6726 23014
5548	0	0	Ki67+	 6730 22726
5549	0	0	Ki67+	 6734 22908
5550	0	0	Ki67+	 6746 23001
5551	0	0	Ki67+	 6757 22718
5552	0	0	Ki67+	 6763 22904
5553	0	0	Ki67+	 6775 23018
5554	0	0	Ki67+	 6781 23004
5555	0	0	Ki67+	 6786 22940
5556	0	0	Ki67+	 6791 22855
5557	0	0	Ki67+	 6791 23008
5558	0	0	Ki67+	 6801 22985
5559	0	0	Ki67+	 6808 22474
5560	0	0	Ki67+	 6812 23031
5561	0	0	Ki67+	 6829 22870
5562	0	0	Ki67+	 6840 22946
5563	0	0	Ki67+	 6843 22980
5564	0	0	Ki67+	 6851 23027
5565	0	0	Ki67+	 6871 23048
5566	0	0	Ki67+	 6878 22968
5567	0	0	Ki67+	 6880 22936
5568	0	0	Ki67+	 6914 22371
5569	0	0	Ki67+	 6927 22727
5570	0	0	Ki67+	 6927 22940
5571	0	0	Ki67+	 6942 22821
5572	0	0	Ki67+	 6948 23007
5573	0	0	Ki67+	 6971 22980
5574	0	0	Ki67+	 6973 22926
5575	0	0	Ki67+	 6978 23016
5576	0	0	Ki67+	 6992 22952
5577	0	0	Ki67+	 7000 23049
5578	0	0	Ki67+	 7022 22792
5579	0	0	Ki67+	 7025 22971
5580	0	0	Ki67+	 7031 22805
5581	0	0	Ki67+	 7051 22900
5582	0	0	Ki67+	 6273 23649
5583	0	0	Ki67+	 6290 23062
5584	0	0	Ki67+	 6304 23617
5585	0	0	Ki67+	 6324 23644
5586	0	0	Ki67+	 6336 23619
5587	0	0	Ki67+	 6354 23605
5588	0	0	Ki67+	 6383 23331
5589	0	0	Ki67+	 6387 23267
5590	0	0	Ki67+	 6390 23376
5591	0	0	Ki67+	 6455 23433
5592	0	0	Ki67+	 6456 23403
5593	0	0	Ki67+	 6459 23562
5594	0	0	Ki67+	 6464 23069
5595	0	0	Ki67+	 6467 23248
5596	0	0	Ki67+	 6468 23387
5597	0	0	Ki67+	 6477 23435
5598	0	0	Ki67+	 6480 23083
5599	0	0	Ki67+	 6483 23215
5600	0	0	Ki67+	 6486 23419
5601	0	0	Ki67+	 6488 23251
5602	0	0	Ki67+	 6488 23455
5603	0	0	Ki67+	 6489 23065
5604	0	0	Ki67+	 6497 23078
5605	0	0	Ki67+	 6506 23269
5606	0	0	Ki67+	 6515 23109
5607	0	0	Ki67+	 6521 23414
5608	0	0	Ki67+	 6525 23431
5609	0	0	Ki67+	 6526 23371
5610	0	0	Ki67+	 6531 23261
5611	0	0	Ki67+	 6533 23066
5612	0	0	Ki67+	 6533 23241
5613	0	0	Ki67+	 6536 23580
5614	0	0	Ki67+	 6542 23118
5615	0	0	Ki67+	 6545 23106
5616	0	0	Ki67+	 6549 23232
5617	0	0	Ki67+	 6564 23294
5618	0	0	Ki67+	 6568 23239
5619	0	0	Ki67+	 6568 23591
5620	0	0	Ki67+	 6577 23266
5621	0	0	Ki67+	 6579 23136
5622	0	0	Ki67+	 6581 23438
5623	0	0	Ki67+	 6582 23331
5624	0	0	Ki67+	 6587 23321
5625	0	0	Ki67+	 6592 23237
5626	0	0	Ki67+	 6592 23465
5627	0	0	Ki67+	 6597 23151
5628	0	0	Ki67+	 6598 23269
5629	0	0	Ki67+	 6599 23291
5630	0	0	Ki67+	 6602 23321
5631	0	0	Ki67+	 6604 23226
5632	0	0	Ki67+	 6608 23191
5633	0	0	Ki67+	 6613 23843
5634	0	0	Ki67+	 6614 23118
5635	0	0	Ki67+	 6620 23261
5636	0	0	Ki67+	 6620 23285
5637	0	0	Ki67+	 6635 23356
5638	0	0	Ki67+	 6635 23652
5639	0	0	Ki67+	 6639 23285
5640	0	0	Ki67+	 6642 23140
5641	0	0	Ki67+	 6645 23336
5642	0	0	Ki67+	 6647 23195
5643	0	0	Ki67+	 6651 23316
5644	0	0	Ki67+	 6658 23060
5645	0	0	Ki67+	 6661 23823
5646	0	0	Ki67+	 6663 23097
5647	0	0	Ki67+	 6664 23120
5648	0	0	Ki67+	 6666 23332
5649	0	0	Ki67+	 6679 23209
5650	0	0	Ki67+	 6682 23081
5651	0	0	Ki67+	 6687 23095
5652	0	0	Ki67+	 6691 23536
5653	0	0	Ki67+	 6702 23063
5654	0	0	Ki67+	 6704 23222
5655	0	0	Ki67+	 6706 23205
5656	0	0	Ki67+	 6721 23231
5657	0	0	Ki67+	 6730 23535
5658	0	0	Ki67+	 6736 23161
5659	0	0	Ki67+	 6743 23386
5660	0	0	Ki67+	 6746 23120
5661	0	0	Ki67+	 6753 23093
5662	0	0	Ki67+	 6754 23183
5663	0	0	Ki67+	 6762 23122
5664	0	0	Ki67+	 6768 23528
5665	0	0	Ki67+	 6769 23507
5666	0	0	Ki67+	 6774 23166
5667	0	0	Ki67+	 6784 23083
5668	0	0	Ki67+	 6784 23210
5669	0	0	Ki67+	 6787 23070
5670	0	0	Ki67+	 6790 23147
5671	0	0	Ki67+	 6791 23118
5672	0	0	Ki67+	 6806 23188
5673	0	0	Ki67+	 6820 23140
5674	0	0	Ki67+	 6847 23299
5675	0	0	Ki67+	 6884 23086
5676	0	0	Ki67+	 6885 23184
5677	0	0	Ki67+	 6924 23191
5678	0	0	Ki67+	 6941 23140
5679	0	0	Ki67+	 6941 23169
5680	0	0	Ki67+	 6944 23083
5681	0	0	Ki67+	 6949 23105
5682	0	0	Ki67+	 6964 23253
5683	0	0	Ki67+	 6966 23218
5684	0	0	Ki67+	 6968 23137
5685	0	0	Ki67+	 6971 23157
5686	0	0	Ki67+	 6988 23101
5687	0	0	Ki67+	 6989 23195
5688	0	0	Ki67+	 6998 23088
5689	0	0	Ki67+	 7007 23131
5690	0	0	Ki67+	 7017 23210
5691	0	0	Ki67+	 7024 23288
5692	0	0	Ki67+	 7032 23119
5693	0	0	Ki67+	 7047 23119
5694	0	0	Ki67+	 7050 23135
5695	0	0	Ki67+	 7056 23219
5696	0	0	Ki67+	 7058 23197
5697	0	0	Ki67+	 7060 23306
5698	0	0	Ki67+	 6472 24025
5699	0	0	Ki67+	 6483 24010
5700	0	0	Ki67+	 6500 24014
5701	0	0	Ki67+	 6506 23988
5702	0	0	Ki67+	 6556 23973
5703	0	0	Ki67+	 6577 24142
5704	0	0	Ki67+	 6580 23912
5705	0	0	Ki67+	 6580 24232
5706	0	0	Ki67+	 6589 24180
5707	0	0	Ki67+	 6592 24216
5708	0	0	Ki67+	 6618 24179
5709	0	0	Ki67+	 6622 23885
5710	0	0	Ki67+	 6635 24188
5711	0	0	Ki67+	 6650 24207
5712	0	0	Ki67+	 6664 24241
5713	0	0	Ki67+	 6672 24259
5714	0	0	Ki67+	 6694 24249
5715	0	0	Ki67+	 6698 24222
5716	0	0	Ki67+	 6707 24153
5717	0	0	Ki67+	 6710 24172
5718	0	0	Ki67+	 6740 24169
5719	0	0	Ki67+	 6754 24139
5720	0	0	Ki67+	 6761 24265
5721	0	0	Ki67+	 6788 24248
5722	0	0	Ki67+	 6798 24196
5723	0	0	Ki67+	 6814 24227
5724	0	0	Ki67+	 6816 23996
5725	0	0	Ki67+	 6817 24193
5726	0	0	Ki67+	 6824 24171
5727	0	0	Ki67+	 6842 24151
5728	0	0	Ki67+	 6846 24221
5729	0	0	Ki67+	 6862 24177
5730	0	0	Ki67+	 6883 24168
5731	0	0	Ki67+	 6902 24149
5732	0	0	Ki67+	 6926 24141
5733	0	0	Ki67+	 6929 24110
5734	0	0	Ki67+	 7010 24118
5735	0	0	Ki67+	 7011 24146
5736	0	0	Ki67+	 7014 24089
5737	0	0	Ki67+	 7026 24124
5738	0	0	Ki67+	 7030 24056
5739	0	0	Ki67+	 7034 24187
5740	0	0	Ki67+	 7037 24096
5741	0	0	Ki67+	 7056 24173
5742	0	0	Ki67+	 7064 24112
5743	0	0	Ki67+	 7066 24043
5744	0	0	Ki67+	 7069 24178
5745	0	0	Ki67+	 7116 13424
5746	0	0	Ki67+	 7148 13444
5747	0	0	Ki67+	 7161 13552
5748	0	0	Ki67+	 7168 13479
5749	0	0	Ki67+	 7171 13523
5750	0	0	Ki67+	 7191 13432
5751	0	0	Ki67+	 7196 13493
5752	0	0	Ki67+	 7198 13520
5753	0	0	Ki67+	 7200 13542
5754	0	0	Ki67+	 7205 13583
5755	0	0	Ki67+	 7206 13460
5756	0	0	Ki67+	 7208 13436
5757	0	0	Ki67+	 7220 13446
5758	0	0	Ki67+	 7220 13500
5759	0	0	Ki67+	 7227 13577
5760	0	0	Ki67+	 7235 13516
5761	0	0	Ki67+	 7238 13469
5762	0	0	Ki67+	 7242 13504
5763	0	0	Ki67+	 7246 13456
5764	0	0	Ki67+	 7249 13540
5765	0	0	Ki67+	 7253 13419
5766	0	0	Ki67+	 7266 13556
5767	0	0	Ki67+	 7267 13445
5768	0	0	Ki67+	 7267 13584
5769	0	0	Ki67+	 7278 13558
5770	0	0	Ki67+	 7282 13532
5771	0	0	Ki67+	 7290 13472
5772	0	0	Ki67+	 7291 13403
5773	0	0	Ki67+	 7297 13445
5774	0	0	Ki67+	 7297 13507
5775	0	0	Ki67+	 7300 13434
5776	0	0	Ki67+	 7306 13463
5777	0	0	Ki67+	 7306 13569
5778	0	0	Ki67+	 7314 13584
5779	0	0	Ki67+	 7319 13494
5780	0	0	Ki67+	 7321 13439
5781	0	0	Ki67+	 7321 13525
5782	0	0	Ki67+	 7322 13548
5783	0	0	Ki67+	 7332 13467
5784	0	0	Ki67+	 7333 13592
5785	0	0	Ki67+	 7348 13475
5786	0	0	Ki67+	 7353 13496
5787	0	0	Ki67+	 7353 13520
5788	0	0	Ki67+	 7384 13374
5789	0	0	Ki67+	 7390 13402
5790	0	0	Ki67+	 7401 13559
5791	0	0	Ki67+	 7402 13341
5792	0	0	Ki67+	 7407 13445
5793	0	0	Ki67+	 7409 13590
5794	0	0	Ki67+	 7413 13418
5795	0	0	Ki67+	 7414 13520
5796	0	0	Ki67+	 7414 13540
5797	0	0	Ki67+	 7418 13315
5798	0	0	Ki67+	 7418 13474
5799	0	0	Ki67+	 7420 13551
5800	0	0	Ki67+	 7423 13390
5801	0	0	Ki67+	 7425 13338
5802	0	0	Ki67+	 7426 13412
5803	0	0	Ki67+	 7445 13373
5804	0	0	Ki67+	 7445 13536
5805	0	0	Ki67+	 7446 13358
5806	0	0	Ki67+	 7450 13568
5807	0	0	Ki67+	 7450 13589
5808	0	0	Ki67+	 7452 13329
5809	0	0	Ki67+	 7452 13485
5810	0	0	Ki67+	 7455 13278
5811	0	0	Ki67+	 7459 13358
5812	0	0	Ki67+	 7460 13499
5813	0	0	Ki67+	 7461 13420
5814	0	0	Ki67+	 7464 13445
5815	0	0	Ki67+	 7467 13322
5816	0	0	Ki67+	 7471 13302
5817	0	0	Ki67+	 7472 13592
5818	0	0	Ki67+	 7473 13521
5819	0	0	Ki67+	 7479 13559
5820	0	0	Ki67+	 7480 13360
5821	0	0	Ki67+	 7491 13262
5822	0	0	Ki67+	 7491 13411
5823	0	0	Ki67+	 7493 13394
5824	0	0	Ki67+	 7494 13372
5825	0	0	Ki67+	 7495 13482
5826	0	0	Ki67+	 7496 13427
5827	0	0	Ki67+	 7498 13310
5828	0	0	Ki67+	 7499 13238
5829	0	0	Ki67+	 7499 13337
5830	0	0	Ki67+	 7500 13576
5831	0	0	Ki67+	 7503 13450
5832	0	0	Ki67+	 7510 13284
5833	0	0	Ki67+	 7513 13216
5834	0	0	Ki67+	 7519 13521
5835	0	0	Ki67+	 7522 13478
5836	0	0	Ki67+	 7525 13447
5837	0	0	Ki67+	 7526 13314
5838	0	0	Ki67+	 7527 13251
5839	0	0	Ki67+	 7529 13572
5840	0	0	Ki67+	 7532 13224
5841	0	0	Ki67+	 7533 13514
5842	0	0	Ki67+	 7535 13295
5843	0	0	Ki67+	 7538 13323
5844	0	0	Ki67+	 7539 13201
5845	0	0	Ki67+	 7544 13257
5846	0	0	Ki67+	 7544 13354
5847	0	0	Ki67+	 7544 13538
5848	0	0	Ki67+	 7553 13222
5849	0	0	Ki67+	 7556 13584
5850	0	0	Ki67+	 7558 13449
5851	0	0	Ki67+	 7565 13425
5852	0	0	Ki67+	 7567 13536
5853	0	0	Ki67+	 7568 13450
5854	0	0	Ki67+	 7571 13581
5855	0	0	Ki67+	 7576 13517
5856	0	0	Ki67+	 7582 13421
5857	0	0	Ki67+	 7588 13526
5858	0	0	Ki67+	 7592 13151
5859	0	0	Ki67+	 7593 13275
5860	0	0	Ki67+	 7598 13399
5861	0	0	Ki67+	 7599 13597
5862	0	0	Ki67+	 7602 13506
5863	0	0	Ki67+	 7620 13384
5864	0	0	Ki67+	 7620 13516
5865	0	0	Ki67+	 7623 13493
5866	0	0	Ki67+	 7637 13384
5867	0	0	Ki67+	 7641 13360
5868	0	0	Ki67+	 7642 13410
5869	0	0	Ki67+	 7643 13533
5870	0	0	Ki67+	 7644 13493
5871	0	0	Ki67+	 7647 13252
5872	0	0	Ki67+	 7649 13274
5873	0	0	Ki67+	 7653 13297
5874	0	0	Ki67+	 7655 13414
5875	0	0	Ki67+	 7661 13229
5876	0	0	Ki67+	 7673 13379
5877	0	0	Ki67+	 7673 13515
5878	0	0	Ki67+	 7674 13488
5879	0	0	Ki67+	 7680 13307
5880	0	0	Ki67+	 7683 13333
5881	0	0	Ki67+	 7688 13253
5882	0	0	Ki67+	 7689 13220
5883	0	0	Ki67+	 7691 13042
5884	0	0	Ki67+	 7693 13459
5885	0	0	Ki67+	 7695 13233
5886	0	0	Ki67+	 7701 13378
5887	0	0	Ki67+	 7706 13198
5888	0	0	Ki67+	 7708 13427
5889	0	0	Ki67+	 7709 13018
5890	0	0	Ki67+	 7709 13565
5891	0	0	Ki67+	 7715 13316
5892	0	0	Ki67+	 7717 13074
5893	0	0	Ki67+	 7719 13204
5894	0	0	Ki67+	 7721 13177
5895	0	0	Ki67+	 7721 13280
5896	0	0	Ki67+	 7722 13298
5897	0	0	Ki67+	 7723 13353
5898	0	0	Ki67+	 7723 13453
5899	0	0	Ki67+	 7731 13580
5900	0	0	Ki67+	 7734 12999
5901	0	0	Ki67+	 7735 13403
5902	0	0	Ki67+	 7736 13566
5903	0	0	Ki67+	 7741 13088
5904	0	0	Ki67+	 7741 13329
5905	0	0	Ki67+	 7744 12971
5906	0	0	Ki67+	 7745 13425
5907	0	0	Ki67+	 7746 13377
5908	0	0	Ki67+	 7747 13455
5909	0	0	Ki67+	 7748 13032
5910	0	0	Ki67+	 7750 13394
5911	0	0	Ki67+	 7751 13001
5912	0	0	Ki67+	 7754 13291
5913	0	0	Ki67+	 7756 13187
5914	0	0	Ki67+	 7760 13014
5915	0	0	Ki67+	 7760 13095
5916	0	0	Ki67+	 7761 12972
5917	0	0	Ki67+	 7762 12984
5918	0	0	Ki67+	 7763 13124
5919	0	0	Ki67+	 7764 13034
5920	0	0	Ki67+	 7765 13282
5921	0	0	Ki67+	 7765 13444
5922	0	0	Ki67+	 7771 12933
5923	0	0	Ki67+	 7771 13575
5924	0	0	Ki67+	 7773 13306
5925	0	0	Ki67+	 7773 13366
5926	0	0	Ki67+	 7779 13046
5927	0	0	Ki67+	 7779 13234
5928	0	0	Ki67+	 7781 13124
5929	0	0	Ki67+	 7783 12986
5930	0	0	Ki67+	 7787 13278
5931	0	0	Ki67+	 7788 12946
5932	0	0	Ki67+	 7788 13401
5933	0	0	Ki67+	 7790 13082
5934	0	0	Ki67+	 7794 13226
5935	0	0	Ki67+	 7795 13377
5936	0	0	Ki67+	 7801 13014
5937	0	0	Ki67+	 7803 13240
5938	0	0	Ki67+	 7807 13029
5939	0	0	Ki67+	 7809 12975
5940	0	0	Ki67+	 7812 13127
5941	0	0	Ki67+	 7813 13256
5942	0	0	Ki67+	 7814 12860
5943	0	0	Ki67+	 7815 13283
5944	0	0	Ki67+	 7816 13233
5945	0	0	Ki67+	 7822 12958
5946	0	0	Ki67+	 7824 13274
5947	0	0	Ki67+	 7825 13385
5948	0	0	Ki67+	 7825 13423
5949	0	0	Ki67+	 7829 13599
5950	0	0	Ki67+	 7831 13319
5951	0	0	Ki67+	 7835 13391
5952	0	0	Ki67+	 7836 13283
5953	0	0	Ki67+	 7837 13351
5954	0	0	Ki67+	 7838 12827
5955	0	0	Ki67+	 7840 12873
5956	0	0	Ki67+	 7844 13385
5957	0	0	Ki67+	 7846 13425
5958	0	0	Ki67+	 7846 13438
5959	0	0	Ki67+	 7848 13025
5960	0	0	Ki67+	 7848 13280
5961	0	0	Ki67+	 7850 13355
5962	0	0	Ki67+	 7851 13300
5963	0	0	Ki67+	 7853 12975
5964	0	0	Ki67+	 7855 13330
5965	0	0	Ki67+	 7860 13423
5966	0	0	Ki67+	 7861 13396
5967	0	0	Ki67+	 7864 13381
5968	0	0	Ki67+	 7073 14043
5969	0	0	Ki67+	 7079 13975
5970	0	0	Ki67+	 7080 13746
5971	0	0	Ki67+	 7085 14016
5972	0	0	Ki67+	 7089 14194
5973	0	0	Ki67+	 7090 13729
5974	0	0	Ki67+	 7090 13984
5975	0	0	Ki67+	 7091 13680
5976	0	0	Ki67+	 7092 13880
5977	0	0	Ki67+	 7092 13894
5978	0	0	Ki67+	 7092 14030
5979	0	0	Ki67+	 7093 14218
5980	0	0	Ki67+	 7094 13650
5981	0	0	Ki67+	 7095 13665
5982	0	0	Ki67+	 7097 14310
5983	0	0	Ki67+	 7098 13998
5984	0	0	Ki67+	 7100 13752
5985	0	0	Ki67+	 7102 13962
5986	0	0	Ki67+	 7105 13904
5987	0	0	Ki67+	 7107 14023
5988	0	0	Ki67+	 7108 14067
5989	0	0	Ki67+	 7110 13971
5990	0	0	Ki67+	 7110 14163
5991	0	0	Ki67+	 7110 14182
5992	0	0	Ki67+	 7113 14380
5993	0	0	Ki67+	 7115 14202
5994	0	0	Ki67+	 7118 13876
5995	0	0	Ki67+	 7119 13986
5996	0	0	Ki67+	 7119 14033
5997	0	0	Ki67+	 7120 14156
5998	0	0	Ki67+	 7125 13729
5999	0	0	Ki67+	 7126 14181
6000	0	0	Ki67+	 7127 13763
6001	0	0	Ki67+	 7127 14059
6002	0	0	Ki67+	 7128 13964
6003	0	0	Ki67+	 7129 13693
6004	0	0	Ki67+	 7129 14137
6005	0	0	Ki67+	 7130 14077
6006	0	0	Ki67+	 7130 14373
6007	0	0	Ki67+	 7131 14110
6008	0	0	Ki67+	 7132 13979
6009	0	0	Ki67+	 7135 13897
6010	0	0	Ki67+	 7136 14009
6011	0	0	Ki67+	 7137 13859
6012	0	0	Ki67+	 7140 13638
6013	0	0	Ki67+	 7141 13756
6014	0	0	Ki67+	 7142 13621
6015	0	0	Ki67+	 7144 13987
6016	0	0	Ki67+	 7144 14156
6017	0	0	Ki67+	 7147 14041
6018	0	0	Ki67+	 7147 14084
6019	0	0	Ki67+	 7152 13955
6020	0	0	Ki67+	 7153 14347
6021	0	0	Ki67+	 7153 14389
6022	0	0	Ki67+	 7154 13941
6023	0	0	Ki67+	 7155 13747
6024	0	0	Ki67+	 7160 13803
6025	0	0	Ki67+	 7161 13974
6026	0	0	Ki67+	 7165 13704
6027	0	0	Ki67+	 7166 13854
6028	0	0	Ki67+	 7166 14111
6029	0	0	Ki67+	 7166 14321
6030	0	0	Ki67+	 7167 13923
6031	0	0	Ki67+	 7167 14006
6032	0	0	Ki67+	 7169 13680
6033	0	0	Ki67+	 7170 14094
6034	0	0	Ki67+	 7172 14024
6035	0	0	Ki67+	 7173 13771
6036	0	0	Ki67+	 7175 14072
6037	0	0	Ki67+	 7178 13755
6038	0	0	Ki67+	 7181 13926
6039	0	0	Ki67+	 7184 14084
6040	0	0	Ki67+	 7189 13963
6041	0	0	Ki67+	 7191 13708
6042	0	0	Ki67+	 7192 13763
6043	0	0	Ki67+	 7192 13788
6044	0	0	Ki67+	 7194 13989
6045	0	0	Ki67+	 7195 14375
6046	0	0	Ki67+	 7199 14358
6047	0	0	Ki67+	 7200 14040
6048	0	0	Ki67+	 7201 13648
6049	0	0	Ki67+	 7201 14019
6050	0	0	Ki67+	 7202 13886
6051	0	0	Ki67+	 7208 13929
6052	0	0	Ki67+	 7212 13985
6053	0	0	Ki67+	 7212 14306
6054	0	0	Ki67+	 7214 13660
6055	0	0	Ki67+	 7219 14031
6056	0	0	Ki67+	 7221 13726
6057	0	0	Ki67+	 7223 13711
6058	0	0	Ki67+	 7226 13888
6059	0	0	Ki67+	 7226 13908
6060	0	0	Ki67+	 7227 13675
6061	0	0	Ki67+	 7227 13861
6062	0	0	Ki67+	 7228 13966
6063	0	0	Ki67+	 7233 14321
6064	0	0	Ki67+	 7235 13924
6065	0	0	Ki67+	 7240 13838
6066	0	0	Ki67+	 7243 14362
6067	0	0	Ki67+	 7246 13694
6068	0	0	Ki67+	 7251 13899
6069	0	0	Ki67+	 7254 14247
6070	0	0	Ki67+	 7262 14276
6071	0	0	Ki67+	 7262 14331
6072	0	0	Ki67+	 7263 13680
6073	0	0	Ki67+	 7263 13936
6074	0	0	Ki67+	 7264 13709
6075	0	0	Ki67+	 7264 13849
6076	0	0	Ki67+	 7264 13968
6077	0	0	Ki67+	 7267 14291
6078	0	0	Ki67+	 7267 14392
6079	0	0	Ki67+	 7269 13784
6080	0	0	Ki67+	 7270 13884
6081	0	0	Ki67+	 7275 14361
6082	0	0	Ki67+	 7279 14238
6083	0	0	Ki67+	 7280 13700
6084	0	0	Ki67+	 7280 13811
6085	0	0	Ki67+	 7287 13908
6086	0	0	Ki67+	 7288 14223
6087	0	0	Ki67+	 7290 13764
6088	0	0	Ki67+	 7290 13834
6089	0	0	Ki67+	 7291 13797
6090	0	0	Ki67+	 7292 13681
6091	0	0	Ki67+	 7292 14362
6092	0	0	Ki67+	 7296 13780
6093	0	0	Ki67+	 7297 14277
6094	0	0	Ki67+	 7299 13932
6095	0	0	Ki67+	 7301 14318
6096	0	0	Ki67+	 7304 13651
6097	0	0	Ki67+	 7308 13796
6098	0	0	Ki67+	 7309 13953
6099	0	0	Ki67+	 7312 14388
6100	0	0	Ki67+	 7313 13819
6101	0	0	Ki67+	 7313 13893
6102	0	0	Ki67+	 7313 14250
6103	0	0	Ki67+	 7313 14348
6104	0	0	Ki67+	 7320 13668
6105	0	0	Ki67+	 7321 14121
6106	0	0	Ki67+	 7322 13749
6107	0	0	Ki67+	 7322 14232
6108	0	0	Ki67+	 7323 13616
6109	0	0	Ki67+	 7323 13792
6110	0	0	Ki67+	 7323 13931
6111	0	0	Ki67+	 7326 13856
6112	0	0	Ki67+	 7326 13911
6113	0	0	Ki67+	 7330 13645
6114	0	0	Ki67+	 7330 14103
6115	0	0	Ki67+	 7332 14082
6116	0	0	Ki67+	 7333 13734
6117	0	0	Ki67+	 7334 13618
6118	0	0	Ki67+	 7334 14346
6119	0	0	Ki67+	 7335 13809
6120	0	0	Ki67+	 7336 13782
6121	0	0	Ki67+	 7337 14131
6122	0	0	Ki67+	 7338 14063
6123	0	0	Ki67+	 7338 14290
6124	0	0	Ki67+	 7343 13883
6125	0	0	Ki67+	 7344 14393
6126	0	0	Ki67+	 7346 14007
6127	0	0	Ki67+	 7349 14250
6128	0	0	Ki67+	 7349 14317
6129	0	0	Ki67+	 7350 14109
6130	0	0	Ki67+	 7353 13729
6131	0	0	Ki67+	 7353 13829
6132	0	0	Ki67+	 7353 14085
6133	0	0	Ki67+	 7354 13928
6134	0	0	Ki67+	 7355 14204
6135	0	0	Ki67+	 7358 13767
6136	0	0	Ki67+	 7358 13891
6137	0	0	Ki67+	 7361 14062
6138	0	0	Ki67+	 7361 14170
6139	0	0	Ki67+	 7364 13945
6140	0	0	Ki67+	 7364 14119
6141	0	0	Ki67+	 7366 13903
6142	0	0	Ki67+	 7367 14336
6143	0	0	Ki67+	 7368 13836
6144	0	0	Ki67+	 7373 14097
6145	0	0	Ki67+	 7373 14279
6146	0	0	Ki67+	 7375 14066
6147	0	0	Ki67+	 7375 14322
6148	0	0	Ki67+	 7376 13860
6149	0	0	Ki67+	 7377 13964
6150	0	0	Ki67+	 7377 14087
6151	0	0	Ki67+	 7378 14242
6152	0	0	Ki67+	 7379 13726
6153	0	0	Ki67+	 7379 14365
6154	0	0	Ki67+	 7384 13977
6155	0	0	Ki67+	 7385 14138
6156	0	0	Ki67+	 7388 14209
6157	0	0	Ki67+	 7388 14306
6158	0	0	Ki67+	 7393 13715
6159	0	0	Ki67+	 7393 14157
6160	0	0	Ki67+	 7395 14340
6161	0	0	Ki67+	 7397 13917
6162	0	0	Ki67+	 7398 13893
6163	0	0	Ki67+	 7399 14065
6164	0	0	Ki67+	 7400 14141
6165	0	0	Ki67+	 7402 13758
6166	0	0	Ki67+	 7402 14234
6167	0	0	Ki67+	 7404 14355
6168	0	0	Ki67+	 7405 14088
6169	0	0	Ki67+	 7407 13964
6170	0	0	Ki67+	 7407 14397
6171	0	0	Ki67+	 7408 13945
6172	0	0	Ki67+	 7408 13989
6173	0	0	Ki67+	 7412 14103
6174	0	0	Ki67+	 7412 14124
6175	0	0	Ki67+	 7414 13922
6176	0	0	Ki67+	 7417 13976
6177	0	0	Ki67+	 7417 14244
6178	0	0	Ki67+	 7417 14273
6179	0	0	Ki67+	 7418 14068
6180	0	0	Ki67+	 7422 13745
6181	0	0	Ki67+	 7423 14398
6182	0	0	Ki67+	 7424 14292
6183	0	0	Ki67+	 7424 14346
6184	0	0	Ki67+	 7425 14156
6185	0	0	Ki67+	 7427 13717
6186	0	0	Ki67+	 7428 14105
6187	0	0	Ki67+	 7428 14261
6188	0	0	Ki67+	 7430 14192
6189	0	0	Ki67+	 7430 14316
6190	0	0	Ki67+	 7432 14059
6191	0	0	Ki67+	 7433 13636
6192	0	0	Ki67+	 7433 14124
6193	0	0	Ki67+	 7433 14146
6194	0	0	Ki67+	 7436 13616
6195	0	0	Ki67+	 7437 13918
6196	0	0	Ki67+	 7439 14075
6197	0	0	Ki67+	 7440 14381
6198	0	0	Ki67+	 7442 13974
6199	0	0	Ki67+	 7444 14293
6200	0	0	Ki67+	 7446 13993
6201	0	0	Ki67+	 7447 14367
6202	0	0	Ki67+	 7449 13953
6203	0	0	Ki67+	 7451 13640
6204	0	0	Ki67+	 7451 14091
6205	0	0	Ki67+	 7452 14190
6206	0	0	Ki67+	 7453 13967
6207	0	0	Ki67+	 7453 14308
6208	0	0	Ki67+	 7457 13932
6209	0	0	Ki67+	 7457 14210
6210	0	0	Ki67+	 7458 14059
6211	0	0	Ki67+	 7459 14134
6212	0	0	Ki67+	 7461 14155
6213	0	0	Ki67+	 7463 14334
6214	0	0	Ki67+	 7464 14118
6215	0	0	Ki67+	 7465 14270
6216	0	0	Ki67+	 7467 13918
6217	0	0	Ki67+	 7468 14069
6218	0	0	Ki67+	 7471 13691
6219	0	0	Ki67+	 7474 13735
6220	0	0	Ki67+	 7478 13980
6221	0	0	Ki67+	 7478 14096
6222	0	0	Ki67+	 7479 14374
6223	0	0	Ki67+	 7480 13622
6224	0	0	Ki67+	 7481 13647
6225	0	0	Ki67+	 7481 13671
6226	0	0	Ki67+	 7482 13949
6227	0	0	Ki67+	 7482 14283
6228	0	0	Ki67+	 7484 13928
6229	0	0	Ki67+	 7485 14057
6230	0	0	Ki67+	 7486 14215
6231	0	0	Ki67+	 7487 14077
6232	0	0	Ki67+	 7487 14111
6233	0	0	Ki67+	 7487 14255
6234	0	0	Ki67+	 7492 13690
6235	0	0	Ki67+	 7493 13869
6236	0	0	Ki67+	 7496 13993
6237	0	0	Ki67+	 7497 14198
6238	0	0	Ki67+	 7498 13660
6239	0	0	Ki67+	 7500 14142
6240	0	0	Ki67+	 7501 13606
6241	0	0	Ki67+	 7504 13885
6242	0	0	Ki67+	 7508 14060
6243	0	0	Ki67+	 7509 13684
6244	0	0	Ki67+	 7509 13714
6245	0	0	Ki67+	 7510 13777
6246	0	0	Ki67+	 7511 14263
6247	0	0	Ki67+	 7513 13924
6248	0	0	Ki67+	 7514 14081
6249	0	0	Ki67+	 7517 13634
6250	0	0	Ki67+	 7520 13812
6251	0	0	Ki67+	 7520 14319
6252	0	0	Ki67+	 7521 14188
6253	0	0	Ki67+	 7523 13786
6254	0	0	Ki67+	 7524 13862
6255	0	0	Ki67+	 7525 13891
6256	0	0	Ki67+	 7525 13945
6257	0	0	Ki67+	 7525 14236
6258	0	0	Ki67+	 7525 14268
6259	0	0	Ki67+	 7526 13766
6260	0	0	Ki67+	 7527 14367
6261	0	0	Ki67+	 7528 14079
6262	0	0	Ki67+	 7529 13990
6263	0	0	Ki67+	 7529 14384
6264	0	0	Ki67+	 7532 14127
6265	0	0	Ki67+	 7533 13657
6266	0	0	Ki67+	 7538 14144
6267	0	0	Ki67+	 7540 13819
6268	0	0	Ki67+	 7543 13631
6269	0	0	Ki67+	 7548 13722
6270	0	0	Ki67+	 7548 13962
6271	0	0	Ki67+	 7548 14174
6272	0	0	Ki67+	 7548 14383
6273	0	0	Ki67+	 7549 14324
6274	0	0	Ki67+	 7550 13708
6275	0	0	Ki67+	 7552 14258
6276	0	0	Ki67+	 7554 14294
6277	0	0	Ki67+	 7557 14229
6278	0	0	Ki67+	 7559 13946
6279	0	0	Ki67+	 7559 14122
6280	0	0	Ki67+	 7560 13839
6281	0	0	Ki67+	 7561 13617
6282	0	0	Ki67+	 7561 14099
6283	0	0	Ki67+	 7563 13811
6284	0	0	Ki67+	 7575 14114
6285	0	0	Ki67+	 7575 14366
6286	0	0	Ki67+	 7580 13916
6287	0	0	Ki67+	 7581 14185
6288	0	0	Ki67+	 7582 14079
6289	0	0	Ki67+	 7583 13739
6290	0	0	Ki67+	 7585 13842
6291	0	0	Ki67+	 7585 14283
6292	0	0	Ki67+	 7586 13749
6293	0	0	Ki67+	 7587 14243
6294	0	0	Ki67+	 7589 13801
6295	0	0	Ki67+	 7590 14264
6296	0	0	Ki67+	 7591 13819
6297	0	0	Ki67+	 7593 14090
6298	0	0	Ki67+	 7599 13719
6299	0	0	Ki67+	 7600 13645
6300	0	0	Ki67+	 7600 13862
6301	0	0	Ki67+	 7604 13930
6302	0	0	Ki67+	 7605 13751
6303	0	0	Ki67+	 7605 13904
6304	0	0	Ki67+	 7606 14389
6305	0	0	Ki67+	 7607 14041
6306	0	0	Ki67+	 7609 14236
6307	0	0	Ki67+	 7611 13698
6308	0	0	Ki67+	 7613 14163
6309	0	0	Ki67+	 7619 13675
6310	0	0	Ki67+	 7619 13710
6311	0	0	Ki67+	 7621 13743
6312	0	0	Ki67+	 7624 13851
6313	0	0	Ki67+	 7624 13868
6314	0	0	Ki67+	 7624 13880
6315	0	0	Ki67+	 7626 14350
6316	0	0	Ki67+	 7628 13921
6317	0	0	Ki67+	 7634 14144
6318	0	0	Ki67+	 7636 13722
6319	0	0	Ki67+	 7637 14253
6320	0	0	Ki67+	 7640 14280
6321	0	0	Ki67+	 7641 14215
6322	0	0	Ki67+	 7642 13657
6323	0	0	Ki67+	 7645 14334
6324	0	0	Ki67+	 7646 13757
6325	0	0	Ki67+	 7649 13687
6326	0	0	Ki67+	 7652 14149
6327	0	0	Ki67+	 7654 13702
6328	0	0	Ki67+	 7656 14252
6329	0	0	Ki67+	 7657 14066
6330	0	0	Ki67+	 7659 13720
6331	0	0	Ki67+	 7661 13678
6332	0	0	Ki67+	 7662 14277
6333	0	0	Ki67+	 7666 14186
6334	0	0	Ki67+	 7669 14206
6335	0	0	Ki67+	 7672 13979
6336	0	0	Ki67+	 7672 14389
6337	0	0	Ki67+	 7673 13743
6338	0	0	Ki67+	 7677 14224
6339	0	0	Ki67+	 7680 13634
6340	0	0	Ki67+	 7683 13689
6341	0	0	Ki67+	 7683 14140
6342	0	0	Ki67+	 7684 14049
6343	0	0	Ki67+	 7684 14248
6344	0	0	Ki67+	 7689 14218
6345	0	0	Ki67+	 7691 14159
6346	0	0	Ki67+	 7692 13961
6347	0	0	Ki67+	 7695 13725
6348	0	0	Ki67+	 7697 13749
6349	0	0	Ki67+	 7697 14368
6350	0	0	Ki67+	 7698 14341
6351	0	0	Ki67+	 7703 13692
6352	0	0	Ki67+	 7704 13650
6353	0	0	Ki67+	 7704 13776
6354	0	0	Ki67+	 7704 14092
6355	0	0	Ki67+	 7705 14305
6356	0	0	Ki67+	 7708 14379
6357	0	0	Ki67+	 7713 13616
6358	0	0	Ki67+	 7713 13951
6359	0	0	Ki67+	 7714 14145
6360	0	0	Ki67+	 7714 14252
6361	0	0	Ki67+	 7719 13626
6362	0	0	Ki67+	 7719 14191
6363	0	0	Ki67+	 7722 13727
6364	0	0	Ki67+	 7725 13972
6365	0	0	Ki67+	 7727 13605
6366	0	0	Ki67+	 7727 14106
6367	0	0	Ki67+	 7729 14045
6368	0	0	Ki67+	 7729 14342
6369	0	0	Ki67+	 7733 13774
6370	0	0	Ki67+	 7740 13665
6371	0	0	Ki67+	 7743 13688
6372	0	0	Ki67+	 7744 13720
6373	0	0	Ki67+	 7744 14079
6374	0	0	Ki67+	 7745 14254
6375	0	0	Ki67+	 7751 14148
6376	0	0	Ki67+	 7752 13650
6377	0	0	Ki67+	 7752 14119
6378	0	0	Ki67+	 7758 13613
6379	0	0	Ki67+	 7759 13701
6380	0	0	Ki67+	 7761 14228
6381	0	0	Ki67+	 7761 14250
6382	0	0	Ki67+	 7762 13933
6383	0	0	Ki67+	 7762 14178
6384	0	0	Ki67+	 7762 14351
6385	0	0	Ki67+	 7764 13753
6386	0	0	Ki67+	 7766 13949
6387	0	0	Ki67+	 7775 13732
6388	0	0	Ki67+	 7776 14043
6389	0	0	Ki67+	 7776 14076
6390	0	0	Ki67+	 7777 14126
6391	0	0	Ki67+	 7780 14097
6392	0	0	Ki67+	 7782 14203
6393	0	0	Ki67+	 7784 13654
6394	0	0	Ki67+	 7785 13671
6395	0	0	Ki67+	 7785 13712
6396	0	0	Ki67+	 7789 13926
6397	0	0	Ki67+	 7789 14368
6398	0	0	Ki67+	 7793 13749
6399	0	0	Ki67+	 7795 14245
6400	0	0	Ki67+	 7795 14308
6401	0	0	Ki67+	 7796 13949
6402	0	0	Ki67+	 7801 14335
6403	0	0	Ki67+	 7803 13986
6404	0	0	Ki67+	 7803 14184
6405	0	0	Ki67+	 7804 14049
6406	0	0	Ki67+	 7809 14037
6407	0	0	Ki67+	 7811 13937
6408	0	0	Ki67+	 7812 14174
6409	0	0	Ki67+	 7813 13909
6410	0	0	Ki67+	 7813 14102
6411	0	0	Ki67+	 7814 13762
6412	0	0	Ki67+	 7815 13715
6413	0	0	Ki67+	 7817 13695
6414	0	0	Ki67+	 7818 14286
6415	0	0	Ki67+	 7819 13988
6416	0	0	Ki67+	 7820 14050
6417	0	0	Ki67+	 7830 13921
6418	0	0	Ki67+	 7830 14184
6419	0	0	Ki67+	 7833 14082
6420	0	0	Ki67+	 7834 13655
6421	0	0	Ki67+	 7834 14146
6422	0	0	Ki67+	 7838 14345
6423	0	0	Ki67+	 7840 13642
6424	0	0	Ki67+	 7842 14109
6425	0	0	Ki67+	 7845 13905
6426	0	0	Ki67+	 7846 14308
6427	0	0	Ki67+	 7847 13689
6428	0	0	Ki67+	 7851 13939
6429	0	0	Ki67+	 7854 14093
6430	0	0	Ki67+	 7854 14172
6431	0	0	Ki67+	 7855 14209
6432	0	0	Ki67+	 7859 13742
6433	0	0	Ki67+	 7860 13629
6434	0	0	Ki67+	 7862 13907
6435	0	0	Ki67+	 7863 13761
6436	0	0	Ki67+	 7863 14013
6437	0	0	Ki67+	 7870 13778
6438	0	0	Ki67+	 7076 14901
6439	0	0	Ki67+	 7077 14870
6440	0	0	Ki67+	 7080 14551
6441	0	0	Ki67+	 7095 14529
6442	0	0	Ki67+	 7096 14838
6443	0	0	Ki67+	 7097 14873
6444	0	0	Ki67+	 7105 14595
6445	0	0	Ki67+	 7106 15020
6446	0	0	Ki67+	 7113 14550
6447	0	0	Ki67+	 7113 14575
6448	0	0	Ki67+	 7128 14518
6449	0	0	Ki67+	 7131 14589
6450	0	0	Ki67+	 7135 15153
6451	0	0	Ki67+	 7137 15170
6452	0	0	Ki67+	 7147 14417
6453	0	0	Ki67+	 7149 14609
6454	0	0	Ki67+	 7152 15013
6455	0	0	Ki67+	 7160 14585
6456	0	0	Ki67+	 7161 14528
6457	0	0	Ki67+	 7171 14426
6458	0	0	Ki67+	 7171 14620
6459	0	0	Ki67+	 7173 14505
6460	0	0	Ki67+	 7173 14562
6461	0	0	Ki67+	 7174 14474
6462	0	0	Ki67+	 7181 14409
6463	0	0	Ki67+	 7185 15197
6464	0	0	Ki67+	 7186 14532
6465	0	0	Ki67+	 7194 14505
6466	0	0	Ki67+	 7201 14441
6467	0	0	Ki67+	 7202 14404
6468	0	0	Ki67+	 7210 14492
6469	0	0	Ki67+	 7212 14477
6470	0	0	Ki67+	 7213 14464
6471	0	0	Ki67+	 7213 14995
6472	0	0	Ki67+	 7220 14598
6473	0	0	Ki67+	 7227 14483
6474	0	0	Ki67+	 7238 14415
6475	0	0	Ki67+	 7246 14636
6476	0	0	Ki67+	 7251 14428
6477	0	0	Ki67+	 7258 14454
6478	0	0	Ki67+	 7262 15152
6479	0	0	Ki67+	 7265 14494
6480	0	0	Ki67+	 7267 14412
6481	0	0	Ki67+	 7272 14471
6482	0	0	Ki67+	 7280 14450
6483	0	0	Ki67+	 7291 14490
6484	0	0	Ki67+	 7297 14623
6485	0	0	Ki67+	 7301 14550
6486	0	0	Ki67+	 7302 14415
6487	0	0	Ki67+	 7304 14932
6488	0	0	Ki67+	 7308 14490
6489	0	0	Ki67+	 7314 14557
6490	0	0	Ki67+	 7316 15126
6491	0	0	Ki67+	 7322 14459
6492	0	0	Ki67+	 7322 15016
6493	0	0	Ki67+	 7326 14563
6494	0	0	Ki67+	 7343 14430
6495	0	0	Ki67+	 7343 14546
6496	0	0	Ki67+	 7345 14462
6497	0	0	Ki67+	 7346 14668
6498	0	0	Ki67+	 7349 14555
6499	0	0	Ki67+	 7351 14717
6500	0	0	Ki67+	 7353 14645
6501	0	0	Ki67+	 7360 14520
6502	0	0	Ki67+	 7364 14446
6503	0	0	Ki67+	 7367 14633
6504	0	0	Ki67+	 7382 14639
6505	0	0	Ki67+	 7383 14520
6506	0	0	Ki67+	 7386 14855
6507	0	0	Ki67+	 7396 14872
6508	0	0	Ki67+	 7401 15194
6509	0	0	Ki67+	 7403 14524
6510	0	0	Ki67+	 7405 14702
6511	0	0	Ki67+	 7407 14508
6512	0	0	Ki67+	 7408 14870
6513	0	0	Ki67+	 7413 14850
6514	0	0	Ki67+	 7421 14778
6515	0	0	Ki67+	 7422 15138
6516	0	0	Ki67+	 7425 14682
6517	0	0	Ki67+	 7433 14873
6518	0	0	Ki67+	 7453 14835
6519	0	0	Ki67+	 7454 14857
6520	0	0	Ki67+	 7464 14825
6521	0	0	Ki67+	 7464 14865
6522	0	0	Ki67+	 7467 14548
6523	0	0	Ki67+	 7474 14902
6524	0	0	Ki67+	 7477 15133
6525	0	0	Ki67+	 7485 14440
6526	0	0	Ki67+	 7491 14731
6527	0	0	Ki67+	 7496 15144
6528	0	0	Ki67+	 7498 14524
6529	0	0	Ki67+	 7501 14496
6530	0	0	Ki67+	 7501 14535
6531	0	0	Ki67+	 7501 14661
6532	0	0	Ki67+	 7508 14570
6533	0	0	Ki67+	 7511 14713
6534	0	0	Ki67+	 7515 15169
6535	0	0	Ki67+	 7516 14424
6536	0	0	Ki67+	 7526 14526
6537	0	0	Ki67+	 7526 14712
6538	0	0	Ki67+	 7528 15149
6539	0	0	Ki67+	 7536 15033
6540	0	0	Ki67+	 7543 14410
6541	0	0	Ki67+	 7560 15162
6542	0	0	Ki67+	 7564 14692
6543	0	0	Ki67+	 7565 14437
6544	0	0	Ki67+	 7566 14706
6545	0	0	Ki67+	 7573 14756
6546	0	0	Ki67+	 7582 14585
6547	0	0	Ki67+	 7584 14436
6548	0	0	Ki67+	 7585 14403
6549	0	0	Ki67+	 7593 14767
6550	0	0	Ki67+	 7601 14774
6551	0	0	Ki67+	 7605 14658
6552	0	0	Ki67+	 7611 14624
6553	0	0	Ki67+	 7611 14681
6554	0	0	Ki67+	 7616 14603
6555	0	0	Ki67+	 7616 14699
6556	0	0	Ki67+	 7622 14772
6557	0	0	Ki67+	 7623 14413
6558	0	0	Ki67+	 7624 14786
6559	0	0	Ki67+	 7629 14656
6560	0	0	Ki67+	 7630 14577
6561	0	0	Ki67+	 7630 14607
6562	0	0	Ki67+	 7636 14756
6563	0	0	Ki67+	 7637 14805
6564	0	0	Ki67+	 7639 14518
6565	0	0	Ki67+	 7641 14742
6566	0	0	Ki67+	 7642 14666
6567	0	0	Ki67+	 7646 14793
6568	0	0	Ki67+	 7648 14985
6569	0	0	Ki67+	 7649 14702
6570	0	0	Ki67+	 7650 14589
6571	0	0	Ki67+	 7651 14487
6572	0	0	Ki67+	 7653 14692
6573	0	0	Ki67+	 7654 14731
6574	0	0	Ki67+	 7655 14665
6575	0	0	Ki67+	 7656 14524
6576	0	0	Ki67+	 7661 14804
6577	0	0	Ki67+	 7662 14639
6578	0	0	Ki67+	 7663 14551
6579	0	0	Ki67+	 7664 14941
6580	0	0	Ki67+	 7665 14535
6581	0	0	Ki67+	 7666 14677
6582	0	0	Ki67+	 7672 14504
6583	0	0	Ki67+	 7674 14755
6584	0	0	Ki67+	 7679 14807
6585	0	0	Ki67+	 7681 14646
6586	0	0	Ki67+	 7686 14755
6587	0	0	Ki67+	 7689 14690
6588	0	0	Ki67+	 7690 14789
6589	0	0	Ki67+	 7692 14742
6590	0	0	Ki67+	 7696 14495
6591	0	0	Ki67+	 7696 14709
6592	0	0	Ki67+	 7698 14635
6593	0	0	Ki67+	 7705 14663
6594	0	0	Ki67+	 7711 14487
6595	0	0	Ki67+	 7712 14545
6596	0	0	Ki67+	 7714 14568
6597	0	0	Ki67+	 7716 14620
6598	0	0	Ki67+	 7716 14826
6599	0	0	Ki67+	 7721 14714
6600	0	0	Ki67+	 7726 14661
6601	0	0	Ki67+	 7726 14691
6602	0	0	Ki67+	 7731 14624
6603	0	0	Ki67+	 7733 14650
6604	0	0	Ki67+	 7735 14709
6605	0	0	Ki67+	 7743 14690
6606	0	0	Ki67+	 7744 14621
6607	0	0	Ki67+	 7746 14600
6608	0	0	Ki67+	 7749 14532
6609	0	0	Ki67+	 7750 14514
6610	0	0	Ki67+	 7750 14649
6611	0	0	Ki67+	 7756 14669
6612	0	0	Ki67+	 7759 14564
6613	0	0	Ki67+	 7761 14547
6614	0	0	Ki67+	 7764 14479
6615	0	0	Ki67+	 7767 14636
6616	0	0	Ki67+	 7769 14605
6617	0	0	Ki67+	 7779 15140
6618	0	0	Ki67+	 7780 15163
6619	0	0	Ki67+	 7784 14511
6620	0	0	Ki67+	 7786 14563
6621	0	0	Ki67+	 7789 14808
6622	0	0	Ki67+	 7790 14601
6623	0	0	Ki67+	 7798 15152
6624	0	0	Ki67+	 7800 14742
6625	0	0	Ki67+	 7801 14527
6626	0	0	Ki67+	 7802 14720
6627	0	0	Ki67+	 7804 14482
6628	0	0	Ki67+	 7809 15185
6629	0	0	Ki67+	 7812 14770
6630	0	0	Ki67+	 7813 14752
6631	0	0	Ki67+	 7825 14551
6632	0	0	Ki67+	 7825 14695
6633	0	0	Ki67+	 7826 14713
6634	0	0	Ki67+	 7830 14566
6635	0	0	Ki67+	 7830 15170
6636	0	0	Ki67+	 7831 14474
6637	0	0	Ki67+	 7831 14527
6638	0	0	Ki67+	 7831 15122
6639	0	0	Ki67+	 7831 15145
6640	0	0	Ki67+	 7832 14810
6641	0	0	Ki67+	 7833 14501
6642	0	0	Ki67+	 7836 15198
6643	0	0	Ki67+	 7840 14787
6644	0	0	Ki67+	 7844 14741
6645	0	0	Ki67+	 7856 14793
6646	0	0	Ki67+	 7860 14520
6647	0	0	Ki67+	 7860 14553
6648	0	0	Ki67+	 7864 14764
6649	0	0	Ki67+	 7867 14482
6650	0	0	Ki67+	 7074 15919
6651	0	0	Ki67+	 7075 15866
6652	0	0	Ki67+	 7081 15949
6653	0	0	Ki67+	 7094 15940
6654	0	0	Ki67+	 7116 15936
6655	0	0	Ki67+	 7117 15948
6656	0	0	Ki67+	 7131 15960
6657	0	0	Ki67+	 7133 15486
6658	0	0	Ki67+	 7138 15471
6659	0	0	Ki67+	 7146 15932
6660	0	0	Ki67+	 7152 15992
6661	0	0	Ki67+	 7161 15985
6662	0	0	Ki67+	 7173 15940
6663	0	0	Ki67+	 7178 15977
6664	0	0	Ki67+	 7214 15862
6665	0	0	Ki67+	 7218 15905
6666	0	0	Ki67+	 7231 15999
6667	0	0	Ki67+	 7242 15238
6668	0	0	Ki67+	 7261 15837
6669	0	0	Ki67+	 7268 15903
6670	0	0	Ki67+	 7269 15981
6671	0	0	Ki67+	 7283 15849
6672	0	0	Ki67+	 7291 15830
6673	0	0	Ki67+	 7302 15875
6674	0	0	Ki67+	 7318 15855
6675	0	0	Ki67+	 7318 15976
6676	0	0	Ki67+	 7323 15316
6677	0	0	Ki67+	 7323 15909
6678	0	0	Ki67+	 7328 15775
6679	0	0	Ki67+	 7329 15945
6680	0	0	Ki67+	 7337 15831
6681	0	0	Ki67+	 7344 15934
6682	0	0	Ki67+	 7348 15875
6683	0	0	Ki67+	 7352 15249
6684	0	0	Ki67+	 7354 15917
6685	0	0	Ki67+	 7356 15704
6686	0	0	Ki67+	 7356 15891
6687	0	0	Ki67+	 7363 15872
6688	0	0	Ki67+	 7379 15807
6689	0	0	Ki67+	 7383 15217
6690	0	0	Ki67+	 7397 15567
6691	0	0	Ki67+	 7405 15214
6692	0	0	Ki67+	 7410 15923
6693	0	0	Ki67+	 7413 15553
6694	0	0	Ki67+	 7417 15516
6695	0	0	Ki67+	 7419 15837
6696	0	0	Ki67+	 7424 15571
6697	0	0	Ki67+	 7434 15906
6698	0	0	Ki67+	 7435 15863
6699	0	0	Ki67+	 7445 15486
6700	0	0	Ki67+	 7449 15576
6701	0	0	Ki67+	 7455 15847
6702	0	0	Ki67+	 7459 15491
6703	0	0	Ki67+	 7459 15537
6704	0	0	Ki67+	 7464 15417
6705	0	0	Ki67+	 7473 15508
6706	0	0	Ki67+	 7474 15388
6707	0	0	Ki67+	 7477 15459
6708	0	0	Ki67+	 7482 15420
6709	0	0	Ki67+	 7484 15736
6710	0	0	Ki67+	 7494 15344
6711	0	0	Ki67+	 7498 15263
6712	0	0	Ki67+	 7499 15327
6713	0	0	Ki67+	 7500 15406
6714	0	0	Ki67+	 7501 15482
6715	0	0	Ki67+	 7501 15512
6716	0	0	Ki67+	 7504 15493
6717	0	0	Ki67+	 7508 15203
6718	0	0	Ki67+	 7511 15305
6719	0	0	Ki67+	 7513 15466
6720	0	0	Ki67+	 7515 15367
6721	0	0	Ki67+	 7518 15339
6722	0	0	Ki67+	 7518 15433
6723	0	0	Ki67+	 7519 15254
6724	0	0	Ki67+	 7530 15315
6725	0	0	Ki67+	 7531 15294
6726	0	0	Ki67+	 7531 15343
6727	0	0	Ki67+	 7534 15371
6728	0	0	Ki67+	 7539 15931
6729	0	0	Ki67+	 7541 15941
6730	0	0	Ki67+	 7548 15349
6731	0	0	Ki67+	 7550 15297
6732	0	0	Ki67+	 7551 15281
6733	0	0	Ki67+	 7555 15242
6734	0	0	Ki67+	 7565 15922
6735	0	0	Ki67+	 7589 15954
6736	0	0	Ki67+	 7590 15426
6737	0	0	Ki67+	 7592 15878
6738	0	0	Ki67+	 7599 15755
6739	0	0	Ki67+	 7615 15967
6740	0	0	Ki67+	 7632 15910
6741	0	0	Ki67+	 7645 15963
6742	0	0	Ki67+	 7652 15860
6743	0	0	Ki67+	 7654 15943
6744	0	0	Ki67+	 7659 15870
6745	0	0	Ki67+	 7663 15886
6746	0	0	Ki67+	 7685 15919
6747	0	0	Ki67+	 7690 15308
6748	0	0	Ki67+	 7696 15932
6749	0	0	Ki67+	 7699 15856
6750	0	0	Ki67+	 7701 15396
6751	0	0	Ki67+	 7704 15257
6752	0	0	Ki67+	 7705 15865
6753	0	0	Ki67+	 7712 15337
6754	0	0	Ki67+	 7714 15882
6755	0	0	Ki67+	 7715 15303
6756	0	0	Ki67+	 7724 15369
6757	0	0	Ki67+	 7731 15328
6758	0	0	Ki67+	 7734 15409
6759	0	0	Ki67+	 7735 15227
6760	0	0	Ki67+	 7745 15280
6761	0	0	Ki67+	 7749 15337
6762	0	0	Ki67+	 7752 15419
6763	0	0	Ki67+	 7760 15299
6764	0	0	Ki67+	 7762 15315
6765	0	0	Ki67+	 7762 15359
6766	0	0	Ki67+	 7765 15249
6767	0	0	Ki67+	 7766 15393
6768	0	0	Ki67+	 7772 15287
6769	0	0	Ki67+	 7776 15323
6770	0	0	Ki67+	 7782 15202
6771	0	0	Ki67+	 7784 15406
6772	0	0	Ki67+	 7785 15823
6773	0	0	Ki67+	 7787 15383
6774	0	0	Ki67+	 7794 15222
6775	0	0	Ki67+	 7798 15253
6776	0	0	Ki67+	 7812 15271
6777	0	0	Ki67+	 7815 15217
6778	0	0	Ki67+	 7815 15236
6779	0	0	Ki67+	 7821 15457
6780	0	0	Ki67+	 7822 15325
6781	0	0	Ki67+	 7824 15294
6782	0	0	Ki67+	 7828 15383
6783	0	0	Ki67+	 7832 15250
6784	0	0	Ki67+	 7842 15738
6785	0	0	Ki67+	 7842 15786
6786	0	0	Ki67+	 7853 15747
6787	0	0	Ki67+	 7854 15226
6788	0	0	Ki67+	 7856 15312
6789	0	0	Ki67+	 7857 15384
6790	0	0	Ki67+	 7865 15520
6791	0	0	Ki67+	 7871 15333
6792	0	0	Ki67+	 7086 16045
6793	0	0	Ki67+	 7092 16080
6794	0	0	Ki67+	 7092 16107
6795	0	0	Ki67+	 7094 16124
6796	0	0	Ki67+	 7098 16013
6797	0	0	Ki67+	 7099 16251
6798	0	0	Ki67+	 7103 16714
6799	0	0	Ki67+	 7110 16062
6800	0	0	Ki67+	 7112 16038
6801	0	0	Ki67+	 7116 16230
6802	0	0	Ki67+	 7120 16114
6803	0	0	Ki67+	 7127 16169
6804	0	0	Ki67+	 7129 16091
6805	0	0	Ki67+	 7129 16528
6806	0	0	Ki67+	 7135 16128
6807	0	0	Ki67+	 7137 16244
6808	0	0	Ki67+	 7137 16628
6809	0	0	Ki67+	 7138 16770
6810	0	0	Ki67+	 7142 16497
6811	0	0	Ki67+	 7145 16551
6812	0	0	Ki67+	 7146 16131
6813	0	0	Ki67+	 7149 16175
6814	0	0	Ki67+	 7154 16494
6815	0	0	Ki67+	 7158 16064
6816	0	0	Ki67+	 7160 16549
6817	0	0	Ki67+	 7163 16182
6818	0	0	Ki67+	 7164 16146
6819	0	0	Ki67+	 7170 16217
6820	0	0	Ki67+	 7170 16504
6821	0	0	Ki67+	 7177 16162
6822	0	0	Ki67+	 7180 16098
6823	0	0	Ki67+	 7186 16201
6824	0	0	Ki67+	 7188 16018
6825	0	0	Ki67+	 7191 16001
6826	0	0	Ki67+	 7191 16179
6827	0	0	Ki67+	 7198 16485
6828	0	0	Ki67+	 7205 16023
6829	0	0	Ki67+	 7218 16104
6830	0	0	Ki67+	 7227 16014
6831	0	0	Ki67+	 7248 16004
6832	0	0	Ki67+	 7253 16186
6833	0	0	Ki67+	 7290 16201
6834	0	0	Ki67+	 7317 16577
6835	0	0	Ki67+	 7347 16562
6836	0	0	Ki67+	 7349 16098
6837	0	0	Ki67+	 7351 16117
6838	0	0	Ki67+	 7363 16534
6839	0	0	Ki67+	 7368 16520
6840	0	0	Ki67+	 7389 16008
6841	0	0	Ki67+	 7500 16640
6842	0	0	Ki67+	 7513 16546
6843	0	0	Ki67+	 7519 16623
6844	0	0	Ki67+	 7534 16664
6845	0	0	Ki67+	 7546 16553
6846	0	0	Ki67+	 7546 16581
6847	0	0	Ki67+	 7560 16676
6848	0	0	Ki67+	 7565 16575
6849	0	0	Ki67+	 7580 16661
6850	0	0	Ki67+	 7594 16666
6851	0	0	Ki67+	 7597 16027
6852	0	0	Ki67+	 7605 16714
6853	0	0	Ki67+	 7617 16796
6854	0	0	Ki67+	 7078 17140
6855	0	0	Ki67+	 7091 17160
6856	0	0	Ki67+	 7101 17231
6857	0	0	Ki67+	 7111 17246
6858	0	0	Ki67+	 7137 17142
6859	0	0	Ki67+	 7138 17207
6860	0	0	Ki67+	 7145 17079
6861	0	0	Ki67+	 7147 17221
6862	0	0	Ki67+	 7157 17097
6863	0	0	Ki67+	 7168 17117
6864	0	0	Ki67+	 7168 17448
6865	0	0	Ki67+	 7171 17180
6866	0	0	Ki67+	 7172 17552
6867	0	0	Ki67+	 7177 17136
6868	0	0	Ki67+	 7186 17109
6869	0	0	Ki67+	 7191 17455
6870	0	0	Ki67+	 7198 17071
6871	0	0	Ki67+	 7198 17559
6872	0	0	Ki67+	 7199 17507
6873	0	0	Ki67+	 7204 17056
6874	0	0	Ki67+	 7208 17540
6875	0	0	Ki67+	 7209 17132
6876	0	0	Ki67+	 7211 17595
6877	0	0	Ki67+	 7215 17095
6878	0	0	Ki67+	 7218 17078
6879	0	0	Ki67+	 7219 17371
6880	0	0	Ki67+	 7226 17476
6881	0	0	Ki67+	 7226 17563
6882	0	0	Ki67+	 7230 17505
6883	0	0	Ki67+	 7234 17384
6884	0	0	Ki67+	 7249 17501
6885	0	0	Ki67+	 7267 17580
6886	0	0	Ki67+	 7278 17592
6887	0	0	Ki67+	 7295 17495
6888	0	0	Ki67+	 7298 17452
6889	0	0	Ki67+	 7313 17580
6890	0	0	Ki67+	 7327 17430
6891	0	0	Ki67+	 7332 16993
6892	0	0	Ki67+	 7353 17570
6893	0	0	Ki67+	 7364 17444
6894	0	0	Ki67+	 7372 17468
6895	0	0	Ki67+	 7384 17494
6896	0	0	Ki67+	 7385 17452
6897	0	0	Ki67+	 7388 17465
6898	0	0	Ki67+	 7397 17476
6899	0	0	Ki67+	 7414 17454
6900	0	0	Ki67+	 7416 17265
6901	0	0	Ki67+	 7426 17478
6902	0	0	Ki67+	 7450 17476
6903	0	0	Ki67+	 7454 17495
6904	0	0	Ki67+	 7459 17510
6905	0	0	Ki67+	 7479 17368
6906	0	0	Ki67+	 7483 17496
6907	0	0	Ki67+	 7484 17527
6908	0	0	Ki67+	 7486 17511
6909	0	0	Ki67+	 7496 17368
6910	0	0	Ki67+	 7512 17520
6911	0	0	Ki67+	 7528 17511
6912	0	0	Ki67+	 7551 17116
6913	0	0	Ki67+	 7551 17491
6914	0	0	Ki67+	 7560 17336
6915	0	0	Ki67+	 7564 17547
6916	0	0	Ki67+	 7577 16883
6917	0	0	Ki67+	 7630 16807
6918	0	0	Ki67+	 7655 17479
6919	0	0	Ki67+	 7669 17540
6920	0	0	Ki67+	 7675 17384
6921	0	0	Ki67+	 7681 17399
6922	0	0	Ki67+	 7688 17371
6923	0	0	Ki67+	 7692 17423
6924	0	0	Ki67+	 7708 17371
6925	0	0	Ki67+	 7712 17468
6926	0	0	Ki67+	 7727 17489
6927	0	0	Ki67+	 7728 17351
6928	0	0	Ki67+	 7730 17175
6929	0	0	Ki67+	 7732 17232
6930	0	0	Ki67+	 7732 17466
6931	0	0	Ki67+	 7752 17246
6932	0	0	Ki67+	 7755 17274
6933	0	0	Ki67+	 7757 17544
6934	0	0	Ki67+	 7765 17122
6935	0	0	Ki67+	 7765 17162
6936	0	0	Ki67+	 7766 17484
6937	0	0	Ki67+	 7772 17302
6938	0	0	Ki67+	 7773 17266
6939	0	0	Ki67+	 7773 17418
6940	0	0	Ki67+	 7775 17570
6941	0	0	Ki67+	 7782 17554
6942	0	0	Ki67+	 7785 17388
6943	0	0	Ki67+	 7789 17542
6944	0	0	Ki67+	 7790 17191
6945	0	0	Ki67+	 7791 17302
6946	0	0	Ki67+	 7791 17399
6947	0	0	Ki67+	 7797 17161
6948	0	0	Ki67+	 7804 17594
6949	0	0	Ki67+	 7805 17246
6950	0	0	Ki67+	 7808 17326
6951	0	0	Ki67+	 7813 17061
6952	0	0	Ki67+	 7817 17027
6953	0	0	Ki67+	 7821 17240
6954	0	0	Ki67+	 7821 17442
6955	0	0	Ki67+	 7823 17282
6956	0	0	Ki67+	 7824 17047
6957	0	0	Ki67+	 7825 17329
6958	0	0	Ki67+	 7831 17255
6959	0	0	Ki67+	 7832 17172
6960	0	0	Ki67+	 7834 17307
6961	0	0	Ki67+	 7834 17365
6962	0	0	Ki67+	 7837 17056
6963	0	0	Ki67+	 7839 17032
6964	0	0	Ki67+	 7839 17385
6965	0	0	Ki67+	 7852 17093
6966	0	0	Ki67+	 7854 17395
6967	0	0	Ki67+	 7856 17221
6968	0	0	Ki67+	 7857 17467
6969	0	0	Ki67+	 7858 17343
6970	0	0	Ki67+	 7865 17414
6971	0	0	Ki67+	 7866 17535
6972	0	0	Ki67+	 7868 16839
6973	0	0	Ki67+	 7870 16879
6974	0	0	Ki67+	 7871 17179
6975	0	0	Ki67+	 7871 17481
6976	0	0	Ki67+	 7076 18102
6977	0	0	Ki67+	 7102 18388
6978	0	0	Ki67+	 7123 17778
6979	0	0	Ki67+	 7139 18393
6980	0	0	Ki67+	 7143 17878
6981	0	0	Ki67+	 7146 17773
6982	0	0	Ki67+	 7147 18361
6983	0	0	Ki67+	 7151 18041
6984	0	0	Ki67+	 7164 17971
6985	0	0	Ki67+	 7169 17744
6986	0	0	Ki67+	 7171 17995
6987	0	0	Ki67+	 7172 18353
6988	0	0	Ki67+	 7174 17969
6989	0	0	Ki67+	 7180 18372
6990	0	0	Ki67+	 7181 17636
6991	0	0	Ki67+	 7190 17812
6992	0	0	Ki67+	 7198 17862
6993	0	0	Ki67+	 7198 17983
6994	0	0	Ki67+	 7199 18009
6995	0	0	Ki67+	 7206 17995
6996	0	0	Ki67+	 7216 17850
6997	0	0	Ki67+	 7218 18326
6998	0	0	Ki67+	 7220 17918
6999	0	0	Ki67+	 7240 17601
7000	0	0	Ki67+	 7249 17781
7001	0	0	Ki67+	 7258 18354
7002	0	0	Ki67+	 7264 18378
7003	0	0	Ki67+	 7267 17895
7004	0	0	Ki67+	 7278 17626
7005	0	0	Ki67+	 7282 18023
7006	0	0	Ki67+	 7296 18372
7007	0	0	Ki67+	 7311 18303
7008	0	0	Ki67+	 7312 17609
7009	0	0	Ki67+	 7323 17632
7010	0	0	Ki67+	 7335 17624
7011	0	0	Ki67+	 7340 17822
7012	0	0	Ki67+	 7369 17605
7013	0	0	Ki67+	 7389 18375
7014	0	0	Ki67+	 7391 18244
7015	0	0	Ki67+	 7403 18399
7016	0	0	Ki67+	 7409 17736
7017	0	0	Ki67+	 7443 18342
7018	0	0	Ki67+	 7445 18145
7019	0	0	Ki67+	 7451 18392
7020	0	0	Ki67+	 7461 18310
7021	0	0	Ki67+	 7468 17679
7022	0	0	Ki67+	 7483 17637
7023	0	0	Ki67+	 7485 17648
7024	0	0	Ki67+	 7490 17945
7025	0	0	Ki67+	 7522 18251
7026	0	0	Ki67+	 7560 17662
7027	0	0	Ki67+	 7566 18368
7028	0	0	Ki67+	 7609 17609
7029	0	0	Ki67+	 7632 18233
7030	0	0	Ki67+	 7661 18038
7031	0	0	Ki67+	 7671 17939
7032	0	0	Ki67+	 7671 18072
7033	0	0	Ki67+	 7681 18093
7034	0	0	Ki67+	 7694 17949
7035	0	0	Ki67+	 7702 18010
7036	0	0	Ki67+	 7710 17972
7037	0	0	Ki67+	 7750 17683
7038	0	0	Ki67+	 7776 17689
7039	0	0	Ki67+	 7781 17710
7040	0	0	Ki67+	 7788 17644
7041	0	0	Ki67+	 7791 17678
7042	0	0	Ki67+	 7793 17956
7043	0	0	Ki67+	 7807 17696
7044	0	0	Ki67+	 7808 17622
7045	0	0	Ki67+	 7808 17735
7046	0	0	Ki67+	 7809 17878
7047	0	0	Ki67+	 7817 17666
7048	0	0	Ki67+	 7821 17764
7049	0	0	Ki67+	 7828 18143
7050	0	0	Ki67+	 7832 17733
7051	0	0	Ki67+	 7832 18167
7052	0	0	Ki67+	 7846 17637
7053	0	0	Ki67+	 7846 17750
7054	0	0	Ki67+	 7847 17618
7055	0	0	Ki67+	 7852 17836
7056	0	0	Ki67+	 7854 17668
7057	0	0	Ki67+	 7856 17729
7058	0	0	Ki67+	 7866 17659
7059	0	0	Ki67+	 7868 17817
7060	0	0	Ki67+	 7869 17695
7061	0	0	Ki67+	 7869 17718
7062	0	0	Ki67+	 7075 18440
7063	0	0	Ki67+	 7079 18997
7064	0	0	Ki67+	 7079 19059
7065	0	0	Ki67+	 7080 18485
7066	0	0	Ki67+	 7084 18577
7067	0	0	Ki67+	 7088 18839
7068	0	0	Ki67+	 7089 18551
7069	0	0	Ki67+	 7091 18498
7070	0	0	Ki67+	 7093 18881
7071	0	0	Ki67+	 7100 18819
7072	0	0	Ki67+	 7100 18853
7073	0	0	Ki67+	 7101 19164
7074	0	0	Ki67+	 7108 18538
7075	0	0	Ki67+	 7108 18841
7076	0	0	Ki67+	 7110 18430
7077	0	0	Ki67+	 7116 18919
7078	0	0	Ki67+	 7117 18860
7079	0	0	Ki67+	 7117 19171
7080	0	0	Ki67+	 7119 18836
7081	0	0	Ki67+	 7119 19000
7082	0	0	Ki67+	 7121 19119
7083	0	0	Ki67+	 7124 18983
7084	0	0	Ki67+	 7129 18942
7085	0	0	Ki67+	 7133 19116
7086	0	0	Ki67+	 7135 18888
7087	0	0	Ki67+	 7141 18473
7088	0	0	Ki67+	 7141 18740
7089	0	0	Ki67+	 7142 19191
7090	0	0	Ki67+	 7144 19156
7091	0	0	Ki67+	 7146 18772
7092	0	0	Ki67+	 7149 18919
7093	0	0	Ki67+	 7156 19171
7094	0	0	Ki67+	 7157 19120
7095	0	0	Ki67+	 7158 18555
7096	0	0	Ki67+	 7159 18568
7097	0	0	Ki67+	 7164 18726
7098	0	0	Ki67+	 7166 19194
7099	0	0	Ki67+	 7168 18781
7100	0	0	Ki67+	 7169 18798
7101	0	0	Ki67+	 7169 19182
7102	0	0	Ki67+	 7171 18464
7103	0	0	Ki67+	 7175 18883
7104	0	0	Ki67+	 7175 18909
7105	0	0	Ki67+	 7176 18632
7106	0	0	Ki67+	 7181 18620
7107	0	0	Ki67+	 7183 18964
7108	0	0	Ki67+	 7184 18718
7109	0	0	Ki67+	 7186 18495
7110	0	0	Ki67+	 7187 18749
7111	0	0	Ki67+	 7190 18439
7112	0	0	Ki67+	 7193 18700
7113	0	0	Ki67+	 7194 18597
7114	0	0	Ki67+	 7194 18857
7115	0	0	Ki67+	 7197 18768
7116	0	0	Ki67+	 7197 18797
7117	0	0	Ki67+	 7204 18416
7118	0	0	Ki67+	 7208 18906
7119	0	0	Ki67+	 7211 18517
7120	0	0	Ki67+	 7211 19044
7121	0	0	Ki67+	 7212 18579
7122	0	0	Ki67+	 7212 18872
7123	0	0	Ki67+	 7214 18972
7124	0	0	Ki67+	 7216 18832
7125	0	0	Ki67+	 7216 19062
7126	0	0	Ki67+	 7221 18851
7127	0	0	Ki67+	 7226 18911
7128	0	0	Ki67+	 7227 18663
7129	0	0	Ki67+	 7231 18760
7130	0	0	Ki67+	 7231 18798
7131	0	0	Ki67+	 7242 18823
7132	0	0	Ki67+	 7253 18692
7133	0	0	Ki67+	 7264 18695
7134	0	0	Ki67+	 7268 18725
7135	0	0	Ki67+	 7272 19095
7136	0	0	Ki67+	 7285 18915
7137	0	0	Ki67+	 7286 18896
7138	0	0	Ki67+	 7297 18908
7139	0	0	Ki67+	 7298 18844
7140	0	0	Ki67+	 7305 18552
7141	0	0	Ki67+	 7311 18818
7142	0	0	Ki67+	 7313 18719
7143	0	0	Ki67+	 7314 18940
7144	0	0	Ki67+	 7327 18537
7145	0	0	Ki67+	 7336 18592
7146	0	0	Ki67+	 7349 18827
7147	0	0	Ki67+	 7349 18965
7148	0	0	Ki67+	 7353 19021
7149	0	0	Ki67+	 7354 18718
7150	0	0	Ki67+	 7356 19097
7151	0	0	Ki67+	 7357 18702
7152	0	0	Ki67+	 7363 18506
7153	0	0	Ki67+	 7366 18562
7154	0	0	Ki67+	 7366 18847
7155	0	0	Ki67+	 7371 19047
7156	0	0	Ki67+	 7372 18692
7157	0	0	Ki67+	 7375 18537
7158	0	0	Ki67+	 7380 19090
7159	0	0	Ki67+	 7381 18792
7160	0	0	Ki67+	 7385 18604
7161	0	0	Ki67+	 7386 18740
7162	0	0	Ki67+	 7387 18766
7163	0	0	Ki67+	 7389 18618
7164	0	0	Ki67+	 7395 18847
7165	0	0	Ki67+	 7396 18894
7166	0	0	Ki67+	 7398 18812
7167	0	0	Ki67+	 7400 18675
7168	0	0	Ki67+	 7401 19010
7169	0	0	Ki67+	 7402 18470
7170	0	0	Ki67+	 7403 18613
7171	0	0	Ki67+	 7406 18866
7172	0	0	Ki67+	 7408 18894
7173	0	0	Ki67+	 7411 18975
7174	0	0	Ki67+	 7413 18438
7175	0	0	Ki67+	 7413 18493
7176	0	0	Ki67+	 7426 18650
7177	0	0	Ki67+	 7427 18836
7178	0	0	Ki67+	 7428 18635
7179	0	0	Ki67+	 7428 18814
7180	0	0	Ki67+	 7429 18867
7181	0	0	Ki67+	 7429 18952
7182	0	0	Ki67+	 7430 18990
7183	0	0	Ki67+	 7432 18428
7184	0	0	Ki67+	 7438 18742
7185	0	0	Ki67+	 7439 18665
7186	0	0	Ki67+	 7439 18915
7187	0	0	Ki67+	 7440 18471
7188	0	0	Ki67+	 7443 18897
7189	0	0	Ki67+	 7450 18962
7190	0	0	Ki67+	 7460 18939
7191	0	0	Ki67+	 7465 18736
7192	0	0	Ki67+	 7466 18915
7193	0	0	Ki67+	 7470 19116
7194	0	0	Ki67+	 7471 18817
7195	0	0	Ki67+	 7472 18657
7196	0	0	Ki67+	 7473 18453
7197	0	0	Ki67+	 7476 18882
7198	0	0	Ki67+	 7478 18843
7199	0	0	Ki67+	 7478 18858
7200	0	0	Ki67+	 7480 18482
7201	0	0	Ki67+	 7484 18978
7202	0	0	Ki67+	 7489 18609
7203	0	0	Ki67+	 7491 19052
7204	0	0	Ki67+	 7492 18889
7205	0	0	Ki67+	 7494 18591
7206	0	0	Ki67+	 7496 18952
7207	0	0	Ki67+	 7496 18971
7208	0	0	Ki67+	 7500 18571
7209	0	0	Ki67+	 7504 18462
7210	0	0	Ki67+	 7504 18484
7211	0	0	Ki67+	 7505 18662
7212	0	0	Ki67+	 7508 18546
7213	0	0	Ki67+	 7512 18686
7214	0	0	Ki67+	 7514 18635
7215	0	0	Ki67+	 7517 18517
7216	0	0	Ki67+	 7519 19066
7217	0	0	Ki67+	 7520 19091
7218	0	0	Ki67+	 7521 19014
7219	0	0	Ki67+	 7521 19051
7220	0	0	Ki67+	 7523 18577
7221	0	0	Ki67+	 7524 18731
7222	0	0	Ki67+	 7527 19167
7223	0	0	Ki67+	 7534 18700
7224	0	0	Ki67+	 7535 18549
7225	0	0	Ki67+	 7538 18843
7226	0	0	Ki67+	 7540 19114
7227	0	0	Ki67+	 7541 18592
7228	0	0	Ki67+	 7542 18498
7229	0	0	Ki67+	 7552 18411
7230	0	0	Ki67+	 7552 19053
7231	0	0	Ki67+	 7553 18525
7232	0	0	Ki67+	 7556 18694
7233	0	0	Ki67+	 7558 18562
7234	0	0	Ki67+	 7564 18588
7235	0	0	Ki67+	 7565 18734
7236	0	0	Ki67+	 7568 18638
7237	0	0	Ki67+	 7569 18880
7238	0	0	Ki67+	 7570 18512
7239	0	0	Ki67+	 7572 18824
7240	0	0	Ki67+	 7579 18959
7241	0	0	Ki67+	 7585 19018
7242	0	0	Ki67+	 7585 19185
7243	0	0	Ki67+	 7586 19158
7244	0	0	Ki67+	 7587 19090
7245	0	0	Ki67+	 7588 18694
7246	0	0	Ki67+	 7589 19077
7247	0	0	Ki67+	 7594 18485
7248	0	0	Ki67+	 7596 19120
7249	0	0	Ki67+	 7597 18826
7250	0	0	Ki67+	 7598 18508
7251	0	0	Ki67+	 7598 18671
7252	0	0	Ki67+	 7601 18756
7253	0	0	Ki67+	 7604 18954
7254	0	0	Ki67+	 7613 18469
7255	0	0	Ki67+	 7613 18998
7256	0	0	Ki67+	 7614 18702
7257	0	0	Ki67+	 7616 19044
7258	0	0	Ki67+	 7620 18490
7259	0	0	Ki67+	 7620 18853
7260	0	0	Ki67+	 7623 18622
7261	0	0	Ki67+	 7624 18566
7262	0	0	Ki67+	 7625 18776
7263	0	0	Ki67+	 7627 18820
7264	0	0	Ki67+	 7628 18542
7265	0	0	Ki67+	 7629 18669
7266	0	0	Ki67+	 7640 18786
7267	0	0	Ki67+	 7646 18568
7268	0	0	Ki67+	 7647 18851
7269	0	0	Ki67+	 7649 18604
7270	0	0	Ki67+	 7650 18836
7271	0	0	Ki67+	 7652 18495
7272	0	0	Ki67+	 7653 18884
7273	0	0	Ki67+	 7654 18755
7274	0	0	Ki67+	 7655 18522
7275	0	0	Ki67+	 7659 18584
7276	0	0	Ki67+	 7664 19043
7277	0	0	Ki67+	 7665 18543
7278	0	0	Ki67+	 7667 18766
7279	0	0	Ki67+	 7680 18860
7280	0	0	Ki67+	 7685 19166
7281	0	0	Ki67+	 7692 19045
7282	0	0	Ki67+	 7694 19010
7283	0	0	Ki67+	 7701 19063
7284	0	0	Ki67+	 7702 18609
7285	0	0	Ki67+	 7703 18750
7286	0	0	Ki67+	 7705 19035
7287	0	0	Ki67+	 7707 18934
7288	0	0	Ki67+	 7708 19193
7289	0	0	Ki67+	 7709 18855
7290	0	0	Ki67+	 7713 19170
7291	0	0	Ki67+	 7725 18996
7292	0	0	Ki67+	 7733 19196
7293	0	0	Ki67+	 7736 18985
7294	0	0	Ki67+	 7749 18836
7295	0	0	Ki67+	 7755 19064
7296	0	0	Ki67+	 7764 19092
7297	0	0	Ki67+	 7766 18936
7298	0	0	Ki67+	 7771 19181
7299	0	0	Ki67+	 7772 19057
7300	0	0	Ki67+	 7773 19106
7301	0	0	Ki67+	 7791 19124
7302	0	0	Ki67+	 7800 19084
7303	0	0	Ki67+	 7805 19129
7304	0	0	Ki67+	 7858 18541
7305	0	0	Ki67+	 7864 18914
7306	0	0	Ki67+	 7083 19495
7307	0	0	Ki67+	 7083 19690
7308	0	0	Ki67+	 7097 19559
7309	0	0	Ki67+	 7099 19368
7310	0	0	Ki67+	 7104 19399
7311	0	0	Ki67+	 7113 19438
7312	0	0	Ki67+	 7114 19482
7313	0	0	Ki67+	 7115 19367
7314	0	0	Ki67+	 7123 19214
7315	0	0	Ki67+	 7123 19263
7316	0	0	Ki67+	 7135 19238
7317	0	0	Ki67+	 7136 19426
7318	0	0	Ki67+	 7138 19270
7319	0	0	Ki67+	 7164 19225
7320	0	0	Ki67+	 7164 19297
7321	0	0	Ki67+	 7164 19540
7322	0	0	Ki67+	 7169 19361
7323	0	0	Ki67+	 7171 19579
7324	0	0	Ki67+	 7176 19400
7325	0	0	Ki67+	 7178 19270
7326	0	0	Ki67+	 7179 19280
7327	0	0	Ki67+	 7183 19376
7328	0	0	Ki67+	 7190 19530
7329	0	0	Ki67+	 7194 19239
7330	0	0	Ki67+	 7194 19309
7331	0	0	Ki67+	 7201 19472
7332	0	0	Ki67+	 7209 19452
7333	0	0	Ki67+	 7213 19513
7334	0	0	Ki67+	 7217 19905
7335	0	0	Ki67+	 7223 19559
7336	0	0	Ki67+	 7236 19939
7337	0	0	Ki67+	 7238 19958
7338	0	0	Ki67+	 7253 19349
7339	0	0	Ki67+	 7275 19941
7340	0	0	Ki67+	 7279 19910
7341	0	0	Ki67+	 7281 19372
7342	0	0	Ki67+	 7294 19346
7343	0	0	Ki67+	 7305 19460
7344	0	0	Ki67+	 7306 19992
7345	0	0	Ki67+	 7313 19361
7346	0	0	Ki67+	 7313 19929
7347	0	0	Ki67+	 7317 19484
7348	0	0	Ki67+	 7326 19918
7349	0	0	Ki67+	 7327 19387
7350	0	0	Ki67+	 7333 19992
7351	0	0	Ki67+	 7341 19279
7352	0	0	Ki67+	 7341 19945
7353	0	0	Ki67+	 7357 19304
7354	0	0	Ki67+	 7368 19392
7355	0	0	Ki67+	 7378 19430
7356	0	0	Ki67+	 7386 19912
7357	0	0	Ki67+	 7391 19980
7358	0	0	Ki67+	 7392 19996
7359	0	0	Ki67+	 7399 19934
7360	0	0	Ki67+	 7407 19953
7361	0	0	Ki67+	 7411 19391
7362	0	0	Ki67+	 7422 19567
7363	0	0	Ki67+	 7436 19344
7364	0	0	Ki67+	 7442 19335
7365	0	0	Ki67+	 7451 19864
7366	0	0	Ki67+	 7456 19596
7367	0	0	Ki67+	 7458 19832
7368	0	0	Ki67+	 7468 19524
7369	0	0	Ki67+	 7484 19296
7370	0	0	Ki67+	 7537 19971
7371	0	0	Ki67+	 7540 19918
7372	0	0	Ki67+	 7540 19930
7373	0	0	Ki67+	 7541 19945
7374	0	0	Ki67+	 7555 19989
7375	0	0	Ki67+	 7560 19974
7376	0	0	Ki67+	 7576 19300
7377	0	0	Ki67+	 7576 19928
7378	0	0	Ki67+	 7592 19505
7379	0	0	Ki67+	 7592 19990
7380	0	0	Ki67+	 7607 19882
7381	0	0	Ki67+	 7610 19835
7382	0	0	Ki67+	 7612 19614
7383	0	0	Ki67+	 7620 19506
7384	0	0	Ki67+	 7623 19942
7385	0	0	Ki67+	 7627 19420
7386	0	0	Ki67+	 7628 19338
7387	0	0	Ki67+	 7628 19407
7388	0	0	Ki67+	 7630 19855
7389	0	0	Ki67+	 7640 19663
7390	0	0	Ki67+	 7643 19616
7391	0	0	Ki67+	 7643 19858
7392	0	0	Ki67+	 7645 19294
7393	0	0	Ki67+	 7650 19216
7394	0	0	Ki67+	 7653 19481
7395	0	0	Ki67+	 7664 19325
7396	0	0	Ki67+	 7665 19887
7397	0	0	Ki67+	 7666 19514
7398	0	0	Ki67+	 7666 19837
7399	0	0	Ki67+	 7667 19356
7400	0	0	Ki67+	 7674 19873
7401	0	0	Ki67+	 7678 19947
7402	0	0	Ki67+	 7685 19973
7403	0	0	Ki67+	 7699 19284
7404	0	0	Ki67+	 7701 19893
7405	0	0	Ki67+	 7703 19552
7406	0	0	Ki67+	 7709 19353
7407	0	0	Ki67+	 7709 19437
7408	0	0	Ki67+	 7718 19465
7409	0	0	Ki67+	 7729 19278
7410	0	0	Ki67+	 7729 19540
7411	0	0	Ki67+	 7730 19904
7412	0	0	Ki67+	 7731 19336
7413	0	0	Ki67+	 7732 19889
7414	0	0	Ki67+	 7737 19495
7415	0	0	Ki67+	 7739 19960
7416	0	0	Ki67+	 7742 19319
7417	0	0	Ki67+	 7744 19413
7418	0	0	Ki67+	 7752 19886
7419	0	0	Ki67+	 7773 19477
7420	0	0	Ki67+	 7779 19210
7421	0	0	Ki67+	 7829 19489
7422	0	0	Ki67+	 7838 19936
7423	0	0	Ki67+	 7860 19610
7424	0	0	Ki67+	 7073 20434
7425	0	0	Ki67+	 7076 20365
7426	0	0	Ki67+	 7083 20460
7427	0	0	Ki67+	 7084 20484
7428	0	0	Ki67+	 7089 20282
7429	0	0	Ki67+	 7095 20694
7430	0	0	Ki67+	 7096 20478
7431	0	0	Ki67+	 7111 20596
7432	0	0	Ki67+	 7128 20507
7433	0	0	Ki67+	 7131 20601
7434	0	0	Ki67+	 7133 20654
7435	0	0	Ki67+	 7141 20409
7436	0	0	Ki67+	 7142 20374
7437	0	0	Ki67+	 7144 20764
7438	0	0	Ki67+	 7161 20616
7439	0	0	Ki67+	 7162 20702
7440	0	0	Ki67+	 7163 20603
7441	0	0	Ki67+	 7163 20721
7442	0	0	Ki67+	 7163 20745
7443	0	0	Ki67+	 7168 20448
7444	0	0	Ki67+	 7173 20099
7445	0	0	Ki67+	 7179 20347
7446	0	0	Ki67+	 7180 20390
7447	0	0	Ki67+	 7184 20358
7448	0	0	Ki67+	 7185 20517
7449	0	0	Ki67+	 7197 20707
7450	0	0	Ki67+	 7198 20744
7451	0	0	Ki67+	 7204 20115
7452	0	0	Ki67+	 7210 20304
7453	0	0	Ki67+	 7210 20416
7454	0	0	Ki67+	 7211 20707
7455	0	0	Ki67+	 7225 20329
7456	0	0	Ki67+	 7227 20746
7457	0	0	Ki67+	 7230 20505
7458	0	0	Ki67+	 7234 20236
7459	0	0	Ki67+	 7234 20528
7460	0	0	Ki67+	 7251 20064
7461	0	0	Ki67+	 7253 20765
7462	0	0	Ki67+	 7254 20370
7463	0	0	Ki67+	 7256 20255
7464	0	0	Ki67+	 7261 20333
7465	0	0	Ki67+	 7273 20661
7466	0	0	Ki67+	 7276 20474
7467	0	0	Ki67+	 7278 20327
7468	0	0	Ki67+	 7286 20455
7469	0	0	Ki67+	 7296 20433
7470	0	0	Ki67+	 7297 20105
7471	0	0	Ki67+	 7299 20666
7472	0	0	Ki67+	 7300 20614
7473	0	0	Ki67+	 7301 20408
7474	0	0	Ki67+	 7305 20535
7475	0	0	Ki67+	 7306 20515
7476	0	0	Ki67+	 7317 20123
7477	0	0	Ki67+	 7317 20491
7478	0	0	Ki67+	 7318 20153
7479	0	0	Ki67+	 7320 20572
7480	0	0	Ki67+	 7326 20524
7481	0	0	Ki67+	 7333 20287
7482	0	0	Ki67+	 7336 20587
7483	0	0	Ki67+	 7338 20119
7484	0	0	Ki67+	 7342 20296
7485	0	0	Ki67+	 7344 20339
7486	0	0	Ki67+	 7354 20646
7487	0	0	Ki67+	 7355 20608
7488	0	0	Ki67+	 7358 20676
7489	0	0	Ki67+	 7359 20115
7490	0	0	Ki67+	 7362 20466
7491	0	0	Ki67+	 7362 20485
7492	0	0	Ki67+	 7371 20085
7493	0	0	Ki67+	 7381 20506
7494	0	0	Ki67+	 7384 20490
7495	0	0	Ki67+	 7385 20291
7496	0	0	Ki67+	 7387 20542
7497	0	0	Ki67+	 7389 20755
7498	0	0	Ki67+	 7391 20387
7499	0	0	Ki67+	 7394 20459
7500	0	0	Ki67+	 7394 20523
7501	0	0	Ki67+	 7395 20403
7502	0	0	Ki67+	 7399 20734
7503	0	0	Ki67+	 7406 20546
7504	0	0	Ki67+	 7411 20097
7505	0	0	Ki67+	 7415 20313
7506	0	0	Ki67+	 7416 20416
7507	0	0	Ki67+	 7420 20400
7508	0	0	Ki67+	 7420 20546
7509	0	0	Ki67+	 7424 20263
7510	0	0	Ki67+	 7430 20724
7511	0	0	Ki67+	 7432 20153
7512	0	0	Ki67+	 7436 20255
7513	0	0	Ki67+	 7447 20485
7514	0	0	Ki67+	 7454 20145
7515	0	0	Ki67+	 7460 20268
7516	0	0	Ki67+	 7463 20179
7517	0	0	Ki67+	 7466 20414
7518	0	0	Ki67+	 7467 20346
7519	0	0	Ki67+	 7471 20219
7520	0	0	Ki67+	 7473 20018
7521	0	0	Ki67+	 7477 20164
7522	0	0	Ki67+	 7478 20393
7523	0	0	Ki67+	 7479 20138
7524	0	0	Ki67+	 7480 20791
7525	0	0	Ki67+	 7485 20245
7526	0	0	Ki67+	 7488 20110
7527	0	0	Ki67+	 7494 20341
7528	0	0	Ki67+	 7498 20021
7529	0	0	Ki67+	 7506 20067
7530	0	0	Ki67+	 7509 20170
7531	0	0	Ki67+	 7514 20218
7532	0	0	Ki67+	 7515 20199
7533	0	0	Ki67+	 7520 20335
7534	0	0	Ki67+	 7522 20118
7535	0	0	Ki67+	 7523 20360
7536	0	0	Ki67+	 7526 20129
7537	0	0	Ki67+	 7534 20157
7538	0	0	Ki67+	 7534 20285
7539	0	0	Ki67+	 7536 20238
7540	0	0	Ki67+	 7537 20584
7541	0	0	Ki67+	 7538 20034
7542	0	0	Ki67+	 7543 20117
7543	0	0	Ki67+	 7543 20400
7544	0	0	Ki67+	 7551 20306
7545	0	0	Ki67+	 7551 20539
7546	0	0	Ki67+	 7557 20513
7547	0	0	Ki67+	 7563 20336
7548	0	0	Ki67+	 7568 20256
7549	0	0	Ki67+	 7568 20646
7550	0	0	Ki67+	 7569 20212
7551	0	0	Ki67+	 7571 20391
7552	0	0	Ki67+	 7578 20519
7553	0	0	Ki67+	 7578 20777
7554	0	0	Ki67+	 7580 20299
7555	0	0	Ki67+	 7586 20392
7556	0	0	Ki67+	 7589 20277
7557	0	0	Ki67+	 7596 20620
7558	0	0	Ki67+	 7598 20001
7559	0	0	Ki67+	 7602 20267
7560	0	0	Ki67+	 7606 20123
7561	0	0	Ki67+	 7606 20647
7562	0	0	Ki67+	 7607 20282
7563	0	0	Ki67+	 7618 20574
7564	0	0	Ki67+	 7619 20754
7565	0	0	Ki67+	 7628 20178
7566	0	0	Ki67+	 7631 20605
7567	0	0	Ki67+	 7632 20422
7568	0	0	Ki67+	 7633 20248
7569	0	0	Ki67+	 7633 20270
7570	0	0	Ki67+	 7635 20772
7571	0	0	Ki67+	 7646 20292
7572	0	0	Ki67+	 7649 20443
7573	0	0	Ki67+	 7651 20244
7574	0	0	Ki67+	 7652 20376
7575	0	0	Ki67+	 7656 20223
7576	0	0	Ki67+	 7662 20063
7577	0	0	Ki67+	 7662 20258
7578	0	0	Ki67+	 7662 20445
7579	0	0	Ki67+	 7662 20529
7580	0	0	Ki67+	 7664 20030
7581	0	0	Ki67+	 7669 20583
7582	0	0	Ki67+	 7676 20527
7583	0	0	Ki67+	 7680 20574
7584	0	0	Ki67+	 7689 20384
7585	0	0	Ki67+	 7710 20565
7586	0	0	Ki67+	 7714 20215
7587	0	0	Ki67+	 7716 20718
7588	0	0	Ki67+	 7724 20635
7589	0	0	Ki67+	 7729 20009
7590	0	0	Ki67+	 7729 20019
7591	0	0	Ki67+	 7731 20673
7592	0	0	Ki67+	 7739 20601
7593	0	0	Ki67+	 7742 20179
7594	0	0	Ki67+	 7742 20767
7595	0	0	Ki67+	 7745 20217
7596	0	0	Ki67+	 7746 20101
7597	0	0	Ki67+	 7746 20693
7598	0	0	Ki67+	 7752 20251
7599	0	0	Ki67+	 7753 20620
7600	0	0	Ki67+	 7772 20054
7601	0	0	Ki67+	 7775 20603
7602	0	0	Ki67+	 7776 20092
7603	0	0	Ki67+	 7781 20744
7604	0	0	Ki67+	 7788 20037
7605	0	0	Ki67+	 7790 20671
7606	0	0	Ki67+	 7793 20068
7607	0	0	Ki67+	 7795 20122
7608	0	0	Ki67+	 7795 20582
7609	0	0	Ki67+	 7800 20185
7610	0	0	Ki67+	 7802 20755
7611	0	0	Ki67+	 7806 20603
7612	0	0	Ki67+	 7813 20576
7613	0	0	Ki67+	 7827 20187
7614	0	0	Ki67+	 7828 20127
7615	0	0	Ki67+	 7828 20529
7616	0	0	Ki67+	 7828 20575
7617	0	0	Ki67+	 7835 20628
7618	0	0	Ki67+	 7843 20187
7619	0	0	Ki67+	 7844 20160
7620	0	0	Ki67+	 7845 20241
7621	0	0	Ki67+	 7847 20133
7622	0	0	Ki67+	 7847 20401
7623	0	0	Ki67+	 7848 20076
7624	0	0	Ki67+	 7848 20618
7625	0	0	Ki67+	 7851 20327
7626	0	0	Ki67+	 7853 20458
7627	0	0	Ki67+	 7860 20182
7628	0	0	Ki67+	 7862 20589
7629	0	0	Ki67+	 7869 20705
7630	0	0	Ki67+	 7081 21312
7631	0	0	Ki67+	 7084 21458
7632	0	0	Ki67+	 7086 21296
7633	0	0	Ki67+	 7100 21451
7634	0	0	Ki67+	 7102 21407
7635	0	0	Ki67+	 7130 20880
7636	0	0	Ki67+	 7136 21343
7637	0	0	Ki67+	 7147 21412
7638	0	0	Ki67+	 7154 20857
7639	0	0	Ki67+	 7155 21328
7640	0	0	Ki67+	 7165 20802
7641	0	0	Ki67+	 7174 21451
7642	0	0	Ki67+	 7176 21412
7643	0	0	Ki67+	 7176 21432
7644	0	0	Ki67+	 7192 21239
7645	0	0	Ki67+	 7197 20806
7646	0	0	Ki67+	 7210 20982
7647	0	0	Ki67+	 7210 21421
7648	0	0	Ki67+	 7215 21269
7649	0	0	Ki67+	 7225 20835
7650	0	0	Ki67+	 7266 20931
7651	0	0	Ki67+	 7268 20920
7652	0	0	Ki67+	 7277 21228
7653	0	0	Ki67+	 7277 21270
7654	0	0	Ki67+	 7330 21396
7655	0	0	Ki67+	 7350 21428
7656	0	0	Ki67+	 7351 20910
7657	0	0	Ki67+	 7373 21137
7658	0	0	Ki67+	 7383 21113
7659	0	0	Ki67+	 7398 20905
7660	0	0	Ki67+	 7413 21095
7661	0	0	Ki67+	 7416 20884
7662	0	0	Ki67+	 7423 21473
7663	0	0	Ki67+	 7424 20898
7664	0	0	Ki67+	 7435 20887
7665	0	0	Ki67+	 7440 21514
7666	0	0	Ki67+	 7447 20819
7667	0	0	Ki67+	 7458 21202
7668	0	0	Ki67+	 7461 21061
7669	0	0	Ki67+	 7461 21486
7670	0	0	Ki67+	 7479 21244
7671	0	0	Ki67+	 7481 20903
7672	0	0	Ki67+	 7481 20966
7673	0	0	Ki67+	 7483 21060
7674	0	0	Ki67+	 7495 21063
7675	0	0	Ki67+	 7521 21044
7676	0	0	Ki67+	 7531 21060
7677	0	0	Ki67+	 7534 20969
7678	0	0	Ki67+	 7576 20815
7679	0	0	Ki67+	 7596 21377
7680	0	0	Ki67+	 7600 20841
7681	0	0	Ki67+	 7638 21477
7682	0	0	Ki67+	 7674 21392
7683	0	0	Ki67+	 7680 21415
7684	0	0	Ki67+	 7693 20847
7685	0	0	Ki67+	 7701 20833
7686	0	0	Ki67+	 7722 20829
7687	0	0	Ki67+	 7724 21396
7688	0	0	Ki67+	 7726 21059
7689	0	0	Ki67+	 7733 21469
7690	0	0	Ki67+	 7734 20881
7691	0	0	Ki67+	 7734 21519
7692	0	0	Ki67+	 7743 21436
7693	0	0	Ki67+	 7744 21513
7694	0	0	Ki67+	 7749 21500
7695	0	0	Ki67+	 7753 20976
7696	0	0	Ki67+	 7763 21341
7697	0	0	Ki67+	 7765 21458
7698	0	0	Ki67+	 7771 21549
7699	0	0	Ki67+	 7783 21490
7700	0	0	Ki67+	 7793 21330
7701	0	0	Ki67+	 7800 20848
7702	0	0	Ki67+	 7801 21430
7703	0	0	Ki67+	 7807 20897
7704	0	0	Ki67+	 7815 21526
7705	0	0	Ki67+	 7841 21384
7706	0	0	Ki67+	 7845 21357
7707	0	0	Ki67+	 7079 21658
7708	0	0	Ki67+	 7085 22229
7709	0	0	Ki67+	 7109 22281
7710	0	0	Ki67+	 7112 21614
7711	0	0	Ki67+	 7123 22130
7712	0	0	Ki67+	 7132 22183
7713	0	0	Ki67+	 7185 22130
7714	0	0	Ki67+	 7222 21737
7715	0	0	Ki67+	 7286 22003
7716	0	0	Ki67+	 7328 21720
7717	0	0	Ki67+	 7354 21655
7718	0	0	Ki67+	 7365 21617
7719	0	0	Ki67+	 7480 21882
7720	0	0	Ki67+	 7486 22236
7721	0	0	Ki67+	 7510 21838
7722	0	0	Ki67+	 7569 21799
7723	0	0	Ki67+	 7616 21859
7724	0	0	Ki67+	 7640 21866
7725	0	0	Ki67+	 7720 21840
7726	0	0	Ki67+	 7859 22277
7727	0	0	Ki67+	 7082 23153
7728	0	0	Ki67+	 7092 22999
7729	0	0	Ki67+	 7093 22834
7730	0	0	Ki67+	 7094 22952
7731	0	0	Ki67+	 7114 23169
7732	0	0	Ki67+	 7138 22987
7733	0	0	Ki67+	 7142 22868
7734	0	0	Ki67+	 7148 22841
7735	0	0	Ki67+	 7161 22946
7736	0	0	Ki67+	 7164 22906
7737	0	0	Ki67+	 7165 23019
7738	0	0	Ki67+	 7169 22884
7739	0	0	Ki67+	 7179 23062
7740	0	0	Ki67+	 7191 23040
7741	0	0	Ki67+	 7194 22962
7742	0	0	Ki67+	 7194 23090
7743	0	0	Ki67+	 7205 23083
7744	0	0	Ki67+	 7208 23018
7745	0	0	Ki67+	 7218 23057
7746	0	0	Ki67+	 7226 22594
7747	0	0	Ki67+	 7237 23172
7748	0	0	Ki67+	 7244 23086
7749	0	0	Ki67+	 7244 23147
7750	0	0	Ki67+	 7248 23193
7751	0	0	Ki67+	 7252 22533
7752	0	0	Ki67+	 7270 23158
7753	0	0	Ki67+	 7271 22828
7754	0	0	Ki67+	 7286 23170
7755	0	0	Ki67+	 7313 23161
7756	0	0	Ki67+	 7324 22700
7757	0	0	Ki67+	 7330 23026
7758	0	0	Ki67+	 7337 23135
7759	0	0	Ki67+	 7377 23185
7760	0	0	Ki67+	 7463 22642
7761	0	0	Ki67+	 7545 22842
7762	0	0	Ki67+	 7564 22494
7763	0	0	Ki67+	 7674 23056
7764	0	0	Ki67+	 7676 22702
7765	0	0	Ki67+	 7729 23136
7766	0	0	Ki67+	 7824 22864
7767	0	0	Ki67+	 7836 22866
7768	0	0	Ki67+	 7847 22813
7769	0	0	Ki67+	 7857 23192
7770	0	0	Ki67+	 7867 22842
7771	0	0	Ki67+	 7869 22701
7772	0	0	Ki67+	 7093 23208
7773	0	0	Ki67+	 7096 23241
7774	0	0	Ki67+	 7110 23324
7775	0	0	Ki67+	 7111 23248
7776	0	0	Ki67+	 7130 23202
7777	0	0	Ki67+	 7140 23313
7778	0	0	Ki67+	 7160 23732
7779	0	0	Ki67+	 7356 23359
7780	0	0	Ki67+	 7471 23558
7781	0	0	Ki67+	 7531 23647
7782	0	0	Ki67+	 7561 23314
7783	0	0	Ki67+	 7603 23511
7784	0	0	Ki67+	 7604 23313
7785	0	0	Ki67+	 7607 23334
7786	0	0	Ki67+	 7614 23241
7787	0	0	Ki67+	 7617 23270
7788	0	0	Ki67+	 7626 23329
7789	0	0	Ki67+	 7638 23346
7790	0	0	Ki67+	 7645 23230
7791	0	0	Ki67+	 7658 23236
7792	0	0	Ki67+	 7672 23277
7793	0	0	Ki67+	 7683 23264
7794	0	0	Ki67+	 7686 23220
7795	0	0	Ki67+	 7686 23318
7796	0	0	Ki67+	 7706 23343
7797	0	0	Ki67+	 7712 23257
7798	0	0	Ki67+	 7722 23423
7799	0	0	Ki67+	 7740 23428
7800	0	0	Ki67+	 7748 23442
7801	0	0	Ki67+	 7775 23422
7802	0	0	Ki67+	 7780 23387
7803	0	0	Ki67+	 7794 23336
7804	0	0	Ki67+	 7797 23322
7805	0	0	Ki67+	 7798 23232
7806	0	0	Ki67+	 7798 23420
7807	0	0	Ki67+	 7802 23454
7808	0	0	Ki67+	 7806 23275
7809	0	0	Ki67+	 7816 23391
7810	0	0	Ki67+	 7816 23440
7811	0	0	Ki67+	 7832 23431
7812	0	0	Ki67+	 7834 23219
7813	0	0	Ki67+	 7835 23378
7814	0	0	Ki67+	 7844 23466
7815	0	0	Ki67+	 7847 23351
7816	0	0	Ki67+	 7850 23261
7817	0	0	Ki67+	 7851 23293
7818	0	0	Ki67+	 7863 23462
7819	0	0	Ki67+	 7864 23258
7820	0	0	Ki67+	 7866 23224
7821	0	0	Ki67+	 7084 24100
7822	0	0	Ki67+	 7988 12719
7823	0	0	Ki67+	 8002 12690
7824	0	0	Ki67+	 8002 12735
7825	0	0	Ki67+	 8007 12708
7826	0	0	Ki67+	 8032 12672
7827	0	0	Ki67+	 8041 12719
7828	0	0	Ki67+	 8051 12693
7829	0	0	Ki67+	 8054 12672
7830	0	0	Ki67+	 8061 12654
7831	0	0	Ki67+	 8071 12597
7832	0	0	Ki67+	 8076 12571
7833	0	0	Ki67+	 8078 12629
7834	0	0	Ki67+	 8084 12683
7835	0	0	Ki67+	 8103 12567
7836	0	0	Ki67+	 8117 12678
7837	0	0	Ki67+	 8138 12583
7838	0	0	Ki67+	 8144 12545
7839	0	0	Ki67+	 8147 12599
7840	0	0	Ki67+	 8169 12527
7841	0	0	Ki67+	 8173 12550
7842	0	0	Ki67+	 8195 12628
7843	0	0	Ki67+	 8202 12468
7844	0	0	Ki67+	 8203 12555
7845	0	0	Ki67+	 8212 12598
7846	0	0	Ki67+	 8219 12698
7847	0	0	Ki67+	 8220 12579
7848	0	0	Ki67+	 8228 12620
7849	0	0	Ki67+	 8253 12345
7850	0	0	Ki67+	 8255 12501
7851	0	0	Ki67+	 8260 12591
7852	0	0	Ki67+	 8261 12531
7853	0	0	Ki67+	 8269 12636
7854	0	0	Ki67+	 8272 12543
7855	0	0	Ki67+	 8274 12687
7856	0	0	Ki67+	 8281 12342
7857	0	0	Ki67+	 8281 12621
7858	0	0	Ki67+	 8289 12316
7859	0	0	Ki67+	 8296 12708
7860	0	0	Ki67+	 8302 12360
7861	0	0	Ki67+	 8308 12573
7862	0	0	Ki67+	 8322 12339
7863	0	0	Ki67+	 8324 12362
7864	0	0	Ki67+	 8330 12318
7865	0	0	Ki67+	 8330 12478
7866	0	0	Ki67+	 8334 12491
7867	0	0	Ki67+	 8334 12700
7868	0	0	Ki67+	 8339 12291
7869	0	0	Ki67+	 8357 12329
7870	0	0	Ki67+	 8381 12703
7871	0	0	Ki67+	 8391 12711
7872	0	0	Ki67+	 8392 12393
7873	0	0	Ki67+	 8421 12293
7874	0	0	Ki67+	 8426 12317
7875	0	0	Ki67+	 8430 12371
7876	0	0	Ki67+	 8432 12282
7877	0	0	Ki67+	 8434 12327
7878	0	0	Ki67+	 8461 12347
7879	0	0	Ki67+	 8463 12622
7880	0	0	Ki67+	 8465 12255
7881	0	0	Ki67+	 8466 12300
7882	0	0	Ki67+	 8476 12502
7883	0	0	Ki67+	 8482 12251
7884	0	0	Ki67+	 8485 12348
7885	0	0	Ki67+	 8488 12284
7886	0	0	Ki67+	 8488 12337
7887	0	0	Ki67+	 8489 12544
7888	0	0	Ki67+	 8496 12505
7889	0	0	Ki67+	 8504 12230
7890	0	0	Ki67+	 8504 12336
7891	0	0	Ki67+	 8506 12526
7892	0	0	Ki67+	 8513 12278
7893	0	0	Ki67+	 8519 12318
7894	0	0	Ki67+	 8522 12465
7895	0	0	Ki67+	 8524 12229
7896	0	0	Ki67+	 8527 12249
7897	0	0	Ki67+	 8529 12183
7898	0	0	Ki67+	 8530 12259
7899	0	0	Ki67+	 8534 12349
7900	0	0	Ki67+	 8536 12504
7901	0	0	Ki67+	 8540 12335
7902	0	0	Ki67+	 8541 12171
7903	0	0	Ki67+	 8545 12536
7904	0	0	Ki67+	 8547 12552
7905	0	0	Ki67+	 8548 12290
7906	0	0	Ki67+	 8552 12341
7907	0	0	Ki67+	 8558 12542
7908	0	0	Ki67+	 8559 12139
7909	0	0	Ki67+	 8559 12175
7910	0	0	Ki67+	 8560 12316
7911	0	0	Ki67+	 8562 12369
7912	0	0	Ki67+	 8564 12340
7913	0	0	Ki67+	 8570 12196
7914	0	0	Ki67+	 8575 12164
7915	0	0	Ki67+	 8576 12048
7916	0	0	Ki67+	 8578 12134
7917	0	0	Ki67+	 8579 12372
7918	0	0	Ki67+	 8585 12112
7919	0	0	Ki67+	 8589 12489
7920	0	0	Ki67+	 8591 12182
7921	0	0	Ki67+	 8596 12030
7922	0	0	Ki67+	 8599 12471
7923	0	0	Ki67+	 8599 12528
7924	0	0	Ki67+	 8600 12148
7925	0	0	Ki67+	 8604 12129
7926	0	0	Ki67+	 8608 12002
7927	0	0	Ki67+	 8609 12375
7928	0	0	Ki67+	 8610 12199
7929	0	0	Ki67+	 8613 12152
7930	0	0	Ki67+	 8614 12225
7931	0	0	Ki67+	 8618 12335
7932	0	0	Ki67+	 8620 12521
7933	0	0	Ki67+	 8621 12475
7934	0	0	Ki67+	 8625 12117
7935	0	0	Ki67+	 8625 12494
7936	0	0	Ki67+	 8626 12213
7937	0	0	Ki67+	 8633 12508
7938	0	0	Ki67+	 8635 12095
7939	0	0	Ki67+	 8635 12259
7940	0	0	Ki67+	 8638 12134
7941	0	0	Ki67+	 8638 12148
7942	0	0	Ki67+	 8639 12370
7943	0	0	Ki67+	 8643 12029
7944	0	0	Ki67+	 8645 12190
7945	0	0	Ki67+	 8646 12003
7946	0	0	Ki67+	 8647 12293
7947	0	0	Ki67+	 8648 12225
7948	0	0	Ki67+	 8654 12346
7949	0	0	Ki67+	 8655 12102
7950	0	0	Ki67+	 8657 12470
7951	0	0	Ki67+	 8659 12375
7952	0	0	Ki67+	 8660 12497
7953	0	0	Ki67+	 8661 12138
7954	0	0	Ki67+	 8665 12715
7955	0	0	Ki67+	 8667 12242
7956	0	0	Ki67+	 8668 12228
7957	0	0	Ki67+	 8670 12119
7958	0	0	Ki67+	 8671 12325
7959	0	0	Ki67+	 7877 12978
7960	0	0	Ki67+	 7880 13135
7961	0	0	Ki67+	 7883 12887
7962	0	0	Ki67+	 7884 13119
7963	0	0	Ki67+	 7885 12930
7964	0	0	Ki67+	 7885 13194
7965	0	0	Ki67+	 7886 13376
7966	0	0	Ki67+	 7886 13395
7967	0	0	Ki67+	 7887 12840
7968	0	0	Ki67+	 7892 13156
7969	0	0	Ki67+	 7893 13075
7970	0	0	Ki67+	 7894 12819
7971	0	0	Ki67+	 7894 13036
7972	0	0	Ki67+	 7896 12949
7973	0	0	Ki67+	 7898 13530
7974	0	0	Ki67+	 7902 12900
7975	0	0	Ki67+	 7907 12834
7976	0	0	Ki67+	 7907 13155
7977	0	0	Ki67+	 7912 13002
7978	0	0	Ki67+	 7914 12878
7979	0	0	Ki67+	 7920 12928
7980	0	0	Ki67+	 7924 13092
7981	0	0	Ki67+	 7928 13191
7982	0	0	Ki67+	 7928 13297
7983	0	0	Ki67+	 7930 13249
7984	0	0	Ki67+	 7932 13494
7985	0	0	Ki67+	 7933 12852
7986	0	0	Ki67+	 7935 13309
7987	0	0	Ki67+	 7941 13277
7988	0	0	Ki67+	 7952 12859
7989	0	0	Ki67+	 7955 13066
7990	0	0	Ki67+	 7957 13205
7991	0	0	Ki67+	 7959 13235
7992	0	0	Ki67+	 7959 13484
7993	0	0	Ki67+	 7960 12919
7994	0	0	Ki67+	 7961 12945
7995	0	0	Ki67+	 7963 13300
7996	0	0	Ki67+	 7967 13469
7997	0	0	Ki67+	 7974 13109
7998	0	0	Ki67+	 7974 13153
7999	0	0	Ki67+	 7977 13311
8000	0	0	Ki67+	 7977 13354
8001	0	0	Ki67+	 7979 13040
8002	0	0	Ki67+	 7981 12747
8003	0	0	Ki67+	 7984 13248
8004	0	0	Ki67+	 7985 12903
8005	0	0	Ki67+	 7985 13527
8006	0	0	Ki67+	 7986 13176
8007	0	0	Ki67+	 7987 12788
8008	0	0	Ki67+	 7987 13360
8009	0	0	Ki67+	 7989 13134
8010	0	0	Ki67+	 7990 12917
8011	0	0	Ki67+	 7991 13498
8012	0	0	Ki67+	 7994 13374
8013	0	0	Ki67+	 7994 13434
8014	0	0	Ki67+	 7995 13398
8015	0	0	Ki67+	 7998 13462
8016	0	0	Ki67+	 7999 13053
8017	0	0	Ki67+	 8000 13087
8018	0	0	Ki67+	 8002 12876
8019	0	0	Ki67+	 8004 13269
8020	0	0	Ki67+	 8005 12754
8021	0	0	Ki67+	 8010 13299
8022	0	0	Ki67+	 8013 12787
8023	0	0	Ki67+	 8013 13160
8024	0	0	Ki67+	 8015 12768
8025	0	0	Ki67+	 8017 12823
8026	0	0	Ki67+	 8017 12887
8027	0	0	Ki67+	 8017 13130
8028	0	0	Ki67+	 8019 12802
8029	0	0	Ki67+	 8029 13345
8030	0	0	Ki67+	 8029 13412
8031	0	0	Ki67+	 8033 13147
8032	0	0	Ki67+	 8037 13252
8033	0	0	Ki67+	 8037 13270
8034	0	0	Ki67+	 8037 13446
8035	0	0	Ki67+	 8040 13489
8036	0	0	Ki67+	 8041 13118
8037	0	0	Ki67+	 8041 13385
8038	0	0	Ki67+	 8042 13361
8039	0	0	Ki67+	 8044 12903
8040	0	0	Ki67+	 8045 13414
8041	0	0	Ki67+	 8046 12787
8042	0	0	Ki67+	 8050 12837
8043	0	0	Ki67+	 8055 13170
8044	0	0	Ki67+	 8057 12986
8045	0	0	Ki67+	 8057 13373
8046	0	0	Ki67+	 8059 13389
8047	0	0	Ki67+	 8063 13508
8048	0	0	Ki67+	 8064 12929
8049	0	0	Ki67+	 8064 13178
8050	0	0	Ki67+	 8064 13453
8051	0	0	Ki67+	 8065 13123
8052	0	0	Ki67+	 8065 13337
8053	0	0	Ki67+	 8068 12767
8054	0	0	Ki67+	 8069 12841
8055	0	0	Ki67+	 8069 12953
8056	0	0	Ki67+	 8070 13280
8057	0	0	Ki67+	 8071 12826
8058	0	0	Ki67+	 8073 12812
8059	0	0	Ki67+	 8073 13481
8060	0	0	Ki67+	 8076 13161
8061	0	0	Ki67+	 8077 12894
8062	0	0	Ki67+	 8081 13494
8063	0	0	Ki67+	 8083 12968
8064	0	0	Ki67+	 8087 12741
8065	0	0	Ki67+	 8089 12845
8066	0	0	Ki67+	 8090 13443
8067	0	0	Ki67+	 8092 13376
8068	0	0	Ki67+	 8093 13265
8069	0	0	Ki67+	 8095 12943
8070	0	0	Ki67+	 8095 13134
8071	0	0	Ki67+	 8096 13395
8072	0	0	Ki67+	 8096 13470
8073	0	0	Ki67+	 8100 13004
8074	0	0	Ki67+	 8100 13351
8075	0	0	Ki67+	 8103 12908
8076	0	0	Ki67+	 8108 13371
8077	0	0	Ki67+	 8110 13189
8078	0	0	Ki67+	 8112 13443
8079	0	0	Ki67+	 8113 13494
8080	0	0	Ki67+	 8114 12858
8081	0	0	Ki67+	 8119 13146
8082	0	0	Ki67+	 8122 13234
8083	0	0	Ki67+	 8124 13410
8084	0	0	Ki67+	 8125 12915
8085	0	0	Ki67+	 8125 13273
8086	0	0	Ki67+	 8128 13112
8087	0	0	Ki67+	 8129 13531
8088	0	0	Ki67+	 8130 13069
8089	0	0	Ki67+	 8131 12862
8090	0	0	Ki67+	 8132 12984
8091	0	0	Ki67+	 8133 12948
8092	0	0	Ki67+	 8134 12843
8093	0	0	Ki67+	 8135 13451
8094	0	0	Ki67+	 8138 13355
8095	0	0	Ki67+	 8139 13313
8096	0	0	Ki67+	 8142 13157
8097	0	0	Ki67+	 8142 13421
8098	0	0	Ki67+	 8145 13285
8099	0	0	Ki67+	 8145 13400
8100	0	0	Ki67+	 8145 13487
8101	0	0	Ki67+	 8147 13189
8102	0	0	Ki67+	 8148 13377
8103	0	0	Ki67+	 8158 13223
8104	0	0	Ki67+	 8160 13098
8105	0	0	Ki67+	 8161 13353
8106	0	0	Ki67+	 8161 13523
8107	0	0	Ki67+	 8164 12865
8108	0	0	Ki67+	 8164 12974
8109	0	0	Ki67+	 8165 13149
8110	0	0	Ki67+	 8168 12946
8111	0	0	Ki67+	 8171 13463
8112	0	0	Ki67+	 8172 13125
8113	0	0	Ki67+	 8172 13274
8114	0	0	Ki67+	 8173 13358
8115	0	0	Ki67+	 8174 12852
8116	0	0	Ki67+	 8177 13180
8117	0	0	Ki67+	 8181 13312
8118	0	0	Ki67+	 8182 12877
8119	0	0	Ki67+	 8184 13109
8120	0	0	Ki67+	 8184 13383
8121	0	0	Ki67+	 8186 13217
8122	0	0	Ki67+	 8186 13495
8123	0	0	Ki67+	 8188 12993
8124	0	0	Ki67+	 8188 13350
8125	0	0	Ki67+	 8196 12832
8126	0	0	Ki67+	 8198 13189
8127	0	0	Ki67+	 8199 13314
8128	0	0	Ki67+	 8202 12980
8129	0	0	Ki67+	 8202 13256
8130	0	0	Ki67+	 8204 13275
8131	0	0	Ki67+	 8205 12867
8132	0	0	Ki67+	 8206 12905
8133	0	0	Ki67+	 8208 13364
8134	0	0	Ki67+	 8209 13397
8135	0	0	Ki67+	 8209 13473
8136	0	0	Ki67+	 8217 13206
8137	0	0	Ki67+	 8219 12846
8138	0	0	Ki67+	 8221 12960
8139	0	0	Ki67+	 8221 13261
8140	0	0	Ki67+	 8227 13177
8141	0	0	Ki67+	 8231 13248
8142	0	0	Ki67+	 8236 13094
8143	0	0	Ki67+	 8237 13178
8144	0	0	Ki67+	 8239 13488
8145	0	0	Ki67+	 8240 13435
8146	0	0	Ki67+	 8241 13307
8147	0	0	Ki67+	 8244 12864
8148	0	0	Ki67+	 8245 13226
8149	0	0	Ki67+	 8246 13384
8150	0	0	Ki67+	 8248 13044
8151	0	0	Ki67+	 8248 13074
8152	0	0	Ki67+	 8249 12879
8153	0	0	Ki67+	 8251 13253
8154	0	0	Ki67+	 8254 13460
8155	0	0	Ki67+	 8256 13152
8156	0	0	Ki67+	 8257 13378
8157	0	0	Ki67+	 8257 13414
8158	0	0	Ki67+	 8259 12971
8159	0	0	Ki67+	 8259 13514
8160	0	0	Ki67+	 8260 13201
8161	0	0	Ki67+	 8261 13348
8162	0	0	Ki67+	 8264 13098
8163	0	0	Ki67+	 8264 13307
8164	0	0	Ki67+	 8265 12881
8165	0	0	Ki67+	 8266 13024
8166	0	0	Ki67+	 8268 12747
8167	0	0	Ki67+	 8269 13171
8168	0	0	Ki67+	 8269 13483
8169	0	0	Ki67+	 8273 13144
8170	0	0	Ki67+	 8278 12848
8171	0	0	Ki67+	 8281 12978
8172	0	0	Ki67+	 8281 13012
8173	0	0	Ki67+	 8282 13423
8174	0	0	Ki67+	 8283 13475
8175	0	0	Ki67+	 8284 13222
8176	0	0	Ki67+	 8286 13046
8177	0	0	Ki67+	 8286 13365
8178	0	0	Ki67+	 8286 13396
8179	0	0	Ki67+	 8291 12887
8180	0	0	Ki67+	 8291 13114
8181	0	0	Ki67+	 8295 13145
8182	0	0	Ki67+	 8296 13270
8183	0	0	Ki67+	 8297 13374
8184	0	0	Ki67+	 8303 13197
8185	0	0	Ki67+	 8306 13492
8186	0	0	Ki67+	 8307 12877
8187	0	0	Ki67+	 8307 12900
8188	0	0	Ki67+	 8314 13020
8189	0	0	Ki67+	 8315 13244
8190	0	0	Ki67+	 8315 13457
8191	0	0	Ki67+	 8318 13225
8192	0	0	Ki67+	 8319 13174
8193	0	0	Ki67+	 8321 13321
8194	0	0	Ki67+	 8322 13332
8195	0	0	Ki67+	 8325 13365
8196	0	0	Ki67+	 8326 13052
8197	0	0	Ki67+	 8326 13206
8198	0	0	Ki67+	 8331 13508
8199	0	0	Ki67+	 8333 12884
8200	0	0	Ki67+	 8337 13241
8201	0	0	Ki67+	 8338 13087
8202	0	0	Ki67+	 8338 13252
8203	0	0	Ki67+	 8338 13533
8204	0	0	Ki67+	 8339 12904
8205	0	0	Ki67+	 8347 13284
8206	0	0	Ki67+	 8351 13058
8207	0	0	Ki67+	 8354 13118
8208	0	0	Ki67+	 8354 13332
8209	0	0	Ki67+	 8357 13364
8210	0	0	Ki67+	 8358 12860
8211	0	0	Ki67+	 8358 13019
8212	0	0	Ki67+	 8359 13227
8213	0	0	Ki67+	 8361 13377
8214	0	0	Ki67+	 8364 13447
8215	0	0	Ki67+	 8369 12878
8216	0	0	Ki67+	 8369 13080
8217	0	0	Ki67+	 8372 13141
8218	0	0	Ki67+	 8372 13337
8219	0	0	Ki67+	 8375 13406
8220	0	0	Ki67+	 8379 13295
8221	0	0	Ki67+	 8382 13137
8222	0	0	Ki67+	 8383 13315
8223	0	0	Ki67+	 8384 13107
8224	0	0	Ki67+	 8388 13461
8225	0	0	Ki67+	 8394 13227
8226	0	0	Ki67+	 8395 13414
8227	0	0	Ki67+	 8399 12890
8228	0	0	Ki67+	 8400 13052
8229	0	0	Ki67+	 8404 13301
8230	0	0	Ki67+	 8404 13369
8231	0	0	Ki67+	 8412 13331
8232	0	0	Ki67+	 8413 13247
8233	0	0	Ki67+	 8413 13448
8234	0	0	Ki67+	 8417 13120
8235	0	0	Ki67+	 8417 13289
8236	0	0	Ki67+	 8418 13069
8237	0	0	Ki67+	 8421 13348
8238	0	0	Ki67+	 8423 13331
8239	0	0	Ki67+	 8424 13488
8240	0	0	Ki67+	 8429 12751
8241	0	0	Ki67+	 8429 13232
8242	0	0	Ki67+	 8429 13385
8243	0	0	Ki67+	 8436 13447
8244	0	0	Ki67+	 8437 13282
8245	0	0	Ki67+	 8438 13317
8246	0	0	Ki67+	 8439 13424
8247	0	0	Ki67+	 8442 13080
8248	0	0	Ki67+	 8443 13148
8249	0	0	Ki67+	 8446 13098
8250	0	0	Ki67+	 8452 13059
8251	0	0	Ki67+	 8456 13136
8252	0	0	Ki67+	 8457 13428
8253	0	0	Ki67+	 8460 13252
8254	0	0	Ki67+	 8462 13296
8255	0	0	Ki67+	 8467 13521
8256	0	0	Ki67+	 8479 13158
8257	0	0	Ki67+	 8483 13243
8258	0	0	Ki67+	 8485 13439
8259	0	0	Ki67+	 8490 13225
8260	0	0	Ki67+	 8494 12827
8261	0	0	Ki67+	 8499 13293
8262	0	0	Ki67+	 8499 13410
8263	0	0	Ki67+	 8501 13189
8264	0	0	Ki67+	 8501 13422
8265	0	0	Ki67+	 8509 13408
8266	0	0	Ki67+	 8511 13158
8267	0	0	Ki67+	 8512 12839
8268	0	0	Ki67+	 8513 13202
8269	0	0	Ki67+	 8515 13287
8270	0	0	Ki67+	 8515 13421
8271	0	0	Ki67+	 8520 13232
8272	0	0	Ki67+	 8527 13421
8273	0	0	Ki67+	 8528 13195
8274	0	0	Ki67+	 8533 13522
8275	0	0	Ki67+	 8538 13284
8276	0	0	Ki67+	 8544 13215
8277	0	0	Ki67+	 8548 13534
8278	0	0	Ki67+	 8549 13305
8279	0	0	Ki67+	 8554 13246
8280	0	0	Ki67+	 8554 13486
8281	0	0	Ki67+	 8556 13469
8282	0	0	Ki67+	 8556 13507
8283	0	0	Ki67+	 8565 13385
8284	0	0	Ki67+	 8566 13311
8285	0	0	Ki67+	 8568 13516
8286	0	0	Ki67+	 8572 13491
8287	0	0	Ki67+	 8579 12760
8288	0	0	Ki67+	 8582 13469
8289	0	0	Ki67+	 8584 13275
8290	0	0	Ki67+	 8587 13442
8291	0	0	Ki67+	 8592 13396
8292	0	0	Ki67+	 8606 13334
8293	0	0	Ki67+	 8609 13307
8294	0	0	Ki67+	 8613 13373
8295	0	0	Ki67+	 8616 13354
8296	0	0	Ki67+	 8617 13408
8297	0	0	Ki67+	 8619 12970
8298	0	0	Ki67+	 8633 13378
8299	0	0	Ki67+	 8637 13348
8300	0	0	Ki67+	 8654 12757
8301	0	0	Ki67+	 8659 13533
8302	0	0	Ki67+	 8661 12793
8303	0	0	Ki67+	 8663 13492
8304	0	0	Ki67+	 8670 13467
8305	0	0	Ki67+	 7875 14327
8306	0	0	Ki67+	 7877 14303
8307	0	0	Ki67+	 7878 13921
8308	0	0	Ki67+	 7881 13996
8309	0	0	Ki67+	 7881 14228
8310	0	0	Ki67+	 7882 13555
8311	0	0	Ki67+	 7883 13707
8312	0	0	Ki67+	 7885 13889
8313	0	0	Ki67+	 7885 13936
8314	0	0	Ki67+	 7885 14138
8315	0	0	Ki67+	 7886 13781
8316	0	0	Ki67+	 7887 14050
8317	0	0	Ki67+	 7889 14026
8318	0	0	Ki67+	 7890 13683
8319	0	0	Ki67+	 7890 13745
8320	0	0	Ki67+	 7893 14159
8321	0	0	Ki67+	 7896 14076
8322	0	0	Ki67+	 7900 14298
8323	0	0	Ki67+	 7901 13782
8324	0	0	Ki67+	 7904 13973
8325	0	0	Ki67+	 7910 13951
8326	0	0	Ki67+	 7914 13793
8327	0	0	Ki67+	 7914 14310
8328	0	0	Ki67+	 7915 13661
8329	0	0	Ki67+	 7915 14031
8330	0	0	Ki67+	 7916 13901
8331	0	0	Ki67+	 7917 13871
8332	0	0	Ki67+	 7917 13941
8333	0	0	Ki67+	 7918 13544
8334	0	0	Ki67+	 7918 14300
8335	0	0	Ki67+	 7920 13710
8336	0	0	Ki67+	 7924 13998
8337	0	0	Ki67+	 7926 14236
8338	0	0	Ki67+	 7931 14164
8339	0	0	Ki67+	 7935 13672
8340	0	0	Ki67+	 7938 13934
8341	0	0	Ki67+	 7940 14279
8342	0	0	Ki67+	 7941 14307
8343	0	0	Ki67+	 7942 13649
8344	0	0	Ki67+	 7943 13741
8345	0	0	Ki67+	 7944 13797
8346	0	0	Ki67+	 7944 13900
8347	0	0	Ki67+	 7947 13766
8348	0	0	Ki67+	 7947 14023
8349	0	0	Ki67+	 7950 13912
8350	0	0	Ki67+	 7950 14209
8351	0	0	Ki67+	 7951 13641
8352	0	0	Ki67+	 7954 14240
8353	0	0	Ki67+	 7957 13731
8354	0	0	Ki67+	 7959 13553
8355	0	0	Ki67+	 7960 13707
8356	0	0	Ki67+	 7963 14007
8357	0	0	Ki67+	 7964 14098
8358	0	0	Ki67+	 7966 14328
8359	0	0	Ki67+	 7968 14066
8360	0	0	Ki67+	 7969 14210
8361	0	0	Ki67+	 7971 13675
8362	0	0	Ki67+	 7973 14260
8363	0	0	Ki67+	 7973 14285
8364	0	0	Ki67+	 7974 13629
8365	0	0	Ki67+	 7979 13781
8366	0	0	Ki67+	 7979 13959
8367	0	0	Ki67+	 7981 13752
8368	0	0	Ki67+	 7983 13578
8369	0	0	Ki67+	 7984 13550
8370	0	0	Ki67+	 7984 14309
8371	0	0	Ki67+	 7985 14233
8372	0	0	Ki67+	 7987 14002
8373	0	0	Ki67+	 7988 13605
8374	0	0	Ki67+	 7990 13561
8375	0	0	Ki67+	 7993 13756
8376	0	0	Ki67+	 7994 13868
8377	0	0	Ki67+	 7997 13713
8378	0	0	Ki67+	 7998 14108
8379	0	0	Ki67+	 7999 14192
8380	0	0	Ki67+	 8001 14298
8381	0	0	Ki67+	 8003 13936
8382	0	0	Ki67+	 8004 14036
8383	0	0	Ki67+	 8010 13750
8384	0	0	Ki67+	 8011 13816
8385	0	0	Ki67+	 8012 14125
8386	0	0	Ki67+	 8014 14225
8387	0	0	Ki67+	 8015 13541
8388	0	0	Ki67+	 8015 13696
8389	0	0	Ki67+	 8015 14000
8390	0	0	Ki67+	 8018 13846
8391	0	0	Ki67+	 8018 13866
8392	0	0	Ki67+	 8019 13561
8393	0	0	Ki67+	 8019 13775
8394	0	0	Ki67+	 8020 13886
8395	0	0	Ki67+	 8021 13652
8396	0	0	Ki67+	 8022 13746
8397	0	0	Ki67+	 8022 13757
8398	0	0	Ki67+	 8024 13680
8399	0	0	Ki67+	 8025 14192
8400	0	0	Ki67+	 8025 14332
8401	0	0	Ki67+	 8026 14287
8402	0	0	Ki67+	 8028 13931
8403	0	0	Ki67+	 8033 13556
8404	0	0	Ki67+	 8037 13860
8405	0	0	Ki67+	 8037 14115
8406	0	0	Ki67+	 8037 14131
8407	0	0	Ki67+	 8038 13943
8408	0	0	Ki67+	 8038 14151
8409	0	0	Ki67+	 8046 13730
8410	0	0	Ki67+	 8048 14167
8411	0	0	Ki67+	 8049 13567
8412	0	0	Ki67+	 8050 14303
8413	0	0	Ki67+	 8052 13784
8414	0	0	Ki67+	 8054 13898
8415	0	0	Ki67+	 8058 13559
8416	0	0	Ki67+	 8058 13922
8417	0	0	Ki67+	 8058 14122
8418	0	0	Ki67+	 8059 13537
8419	0	0	Ki67+	 8059 13739
8420	0	0	Ki67+	 8061 13706
8421	0	0	Ki67+	 8064 14201
8422	0	0	Ki67+	 8065 13851
8423	0	0	Ki67+	 8067 13976
8424	0	0	Ki67+	 8067 14258
8425	0	0	Ki67+	 8070 14334
8426	0	0	Ki67+	 8071 13898
8427	0	0	Ki67+	 8076 13583
8428	0	0	Ki67+	 8077 14011
8429	0	0	Ki67+	 8080 13683
8430	0	0	Ki67+	 8081 13764
8431	0	0	Ki67+	 8082 14162
8432	0	0	Ki67+	 8083 14288
8433	0	0	Ki67+	 8084 14028
8434	0	0	Ki67+	 8086 13955
8435	0	0	Ki67+	 8087 14225
8436	0	0	Ki67+	 8090 13716
8437	0	0	Ki67+	 8092 14331
8438	0	0	Ki67+	 8094 13575
8439	0	0	Ki67+	 8094 13875
8440	0	0	Ki67+	 8094 13916
8441	0	0	Ki67+	 8096 13587
8442	0	0	Ki67+	 8103 14191
8443	0	0	Ki67+	 8104 14313
8444	0	0	Ki67+	 8106 13714
8445	0	0	Ki67+	 8106 14247
8446	0	0	Ki67+	 8109 13983
8447	0	0	Ki67+	 8112 13697
8448	0	0	Ki67+	 8112 14068
8449	0	0	Ki67+	 8112 14179
8450	0	0	Ki67+	 8113 13609
8451	0	0	Ki67+	 8113 13876
8452	0	0	Ki67+	 8114 14213
8453	0	0	Ki67+	 8117 13760
8454	0	0	Ki67+	 8117 13962
8455	0	0	Ki67+	 8121 14113
8456	0	0	Ki67+	 8122 13930
8457	0	0	Ki67+	 8125 13573
8458	0	0	Ki67+	 8126 13607
8459	0	0	Ki67+	 8126 13650
8460	0	0	Ki67+	 8128 14239
8461	0	0	Ki67+	 8128 14324
8462	0	0	Ki67+	 8129 13629
8463	0	0	Ki67+	 8135 14197
8464	0	0	Ki67+	 8137 14152
8465	0	0	Ki67+	 8137 14250
8466	0	0	Ki67+	 8138 13598
8467	0	0	Ki67+	 8138 13681
8468	0	0	Ki67+	 8139 14050
8469	0	0	Ki67+	 8141 14274
8470	0	0	Ki67+	 8144 13729
8471	0	0	Ki67+	 8146 14223
8472	0	0	Ki67+	 8147 13771
8473	0	0	Ki67+	 8147 13853
8474	0	0	Ki67+	 8147 13868
8475	0	0	Ki67+	 8148 13927
8476	0	0	Ki67+	 8150 13705
8477	0	0	Ki67+	 8151 13888
8478	0	0	Ki67+	 8152 13949
8479	0	0	Ki67+	 8158 14244
8480	0	0	Ki67+	 8161 14315
8481	0	0	Ki67+	 8162 13825
8482	0	0	Ki67+	 8165 14135
8483	0	0	Ki67+	 8166 13538
8484	0	0	Ki67+	 8167 13684
8485	0	0	Ki67+	 8168 13587
8486	0	0	Ki67+	 8168 13716
8487	0	0	Ki67+	 8171 13964
8488	0	0	Ki67+	 8172 14259
8489	0	0	Ki67+	 8172 14330
8490	0	0	Ki67+	 8174 13823
8491	0	0	Ki67+	 8174 13891
8492	0	0	Ki67+	 8175 13602
8493	0	0	Ki67+	 8178 13907
8494	0	0	Ki67+	 8178 14198
8495	0	0	Ki67+	 8180 13746
8496	0	0	Ki67+	 8181 13851
8497	0	0	Ki67+	 8181 14218
8498	0	0	Ki67+	 8189 13985
8499	0	0	Ki67+	 8189 14299
8500	0	0	Ki67+	 8192 13701
8501	0	0	Ki67+	 8196 13582
8502	0	0	Ki67+	 8197 13765
8503	0	0	Ki67+	 8198 13728
8504	0	0	Ki67+	 8201 14159
8505	0	0	Ki67+	 8202 14189
8506	0	0	Ki67+	 8204 14268
8507	0	0	Ki67+	 8205 14030
8508	0	0	Ki67+	 8205 14202
8509	0	0	Ki67+	 8206 13942
8510	0	0	Ki67+	 8208 13622
8511	0	0	Ki67+	 8209 14173
8512	0	0	Ki67+	 8210 13646
8513	0	0	Ki67+	 8210 13818
8514	0	0	Ki67+	 8214 14002
8515	0	0	Ki67+	 8215 13770
8516	0	0	Ki67+	 8218 13986
8517	0	0	Ki67+	 8221 13543
8518	0	0	Ki67+	 8225 13671
8519	0	0	Ki67+	 8226 13605
8520	0	0	Ki67+	 8226 13720
8521	0	0	Ki67+	 8228 14019
8522	0	0	Ki67+	 8229 13657
8523	0	0	Ki67+	 8230 14214
8524	0	0	Ki67+	 8231 14248
8525	0	0	Ki67+	 8234 13755
8526	0	0	Ki67+	 8235 13956
8527	0	0	Ki67+	 8241 13737
8528	0	0	Ki67+	 8241 14281
8529	0	0	Ki67+	 8244 13922
8530	0	0	Ki67+	 8245 14044
8531	0	0	Ki67+	 8249 13701
8532	0	0	Ki67+	 8250 14250
8533	0	0	Ki67+	 8251 13816
8534	0	0	Ki67+	 8251 13832
8535	0	0	Ki67+	 8251 14179
8536	0	0	Ki67+	 8257 14136
8537	0	0	Ki67+	 8257 14232
8538	0	0	Ki67+	 8258 13651
8539	0	0	Ki67+	 8272 14304
8540	0	0	Ki67+	 8273 13908
8541	0	0	Ki67+	 8275 13670
8542	0	0	Ki67+	 8276 13740
8543	0	0	Ki67+	 8277 14155
8544	0	0	Ki67+	 8278 13831
8545	0	0	Ki67+	 8278 14268
8546	0	0	Ki67+	 8281 14218
8547	0	0	Ki67+	 8283 13680
8548	0	0	Ki67+	 8283 13897
8549	0	0	Ki67+	 8284 13716
8550	0	0	Ki67+	 8292 14329
8551	0	0	Ki67+	 8296 14041
8552	0	0	Ki67+	 8297 13908
8553	0	0	Ki67+	 8301 13866
8554	0	0	Ki67+	 8304 13563
8555	0	0	Ki67+	 8305 13830
8556	0	0	Ki67+	 8305 14143
8557	0	0	Ki67+	 8305 14278
8558	0	0	Ki67+	 8307 14174
8559	0	0	Ki67+	 8308 13735
8560	0	0	Ki67+	 8310 13689
8561	0	0	Ki67+	 8310 14083
8562	0	0	Ki67+	 8313 14194
8563	0	0	Ki67+	 8315 14329
8564	0	0	Ki67+	 8326 13902
8565	0	0	Ki67+	 8328 14294
8566	0	0	Ki67+	 8330 13841
8567	0	0	Ki67+	 8332 13876
8568	0	0	Ki67+	 8335 13726
8569	0	0	Ki67+	 8336 14156
8570	0	0	Ki67+	 8337 14257
8571	0	0	Ki67+	 8337 14315
8572	0	0	Ki67+	 8343 13618
8573	0	0	Ki67+	 8343 13668
8574	0	0	Ki67+	 8344 14225
8575	0	0	Ki67+	 8350 13717
8576	0	0	Ki67+	 8350 13812
8577	0	0	Ki67+	 8350 14295
8578	0	0	Ki67+	 8351 13839
8579	0	0	Ki67+	 8353 13823
8580	0	0	Ki67+	 8362 13837
8581	0	0	Ki67+	 8365 13631
8582	0	0	Ki67+	 8366 13587
8583	0	0	Ki67+	 8376 14275
8584	0	0	Ki67+	 8379 13674
8585	0	0	Ki67+	 8382 14131
8586	0	0	Ki67+	 8384 14147
8587	0	0	Ki67+	 8385 14295
8588	0	0	Ki67+	 8390 13539
8589	0	0	Ki67+	 8390 13686
8590	0	0	Ki67+	 8390 14226
8591	0	0	Ki67+	 8394 13646
8592	0	0	Ki67+	 8395 14267
8593	0	0	Ki67+	 8402 13583
8594	0	0	Ki67+	 8402 14317
8595	0	0	Ki67+	 8404 14203
8596	0	0	Ki67+	 8409 14125
8597	0	0	Ki67+	 8411 13873
8598	0	0	Ki67+	 8411 14046
8599	0	0	Ki67+	 8412 13744
8600	0	0	Ki67+	 8415 13671
8601	0	0	Ki67+	 8417 13859
8602	0	0	Ki67+	 8422 13633
8603	0	0	Ki67+	 8424 13970
8604	0	0	Ki67+	 8426 13843
8605	0	0	Ki67+	 8426 14057
8606	0	0	Ki67+	 8427 14134
8607	0	0	Ki67+	 8427 14229
8608	0	0	Ki67+	 8429 14083
8609	0	0	Ki67+	 8432 14308
8610	0	0	Ki67+	 8435 13595
8611	0	0	Ki67+	 8437 13987
8612	0	0	Ki67+	 8440 13956
8613	0	0	Ki67+	 8446 14255
8614	0	0	Ki67+	 8447 13647
8615	0	0	Ki67+	 8452 13890
8616	0	0	Ki67+	 8459 13623
8617	0	0	Ki67+	 8462 14296
8618	0	0	Ki67+	 8465 13731
8619	0	0	Ki67+	 8471 13983
8620	0	0	Ki67+	 8474 13996
8621	0	0	Ki67+	 8476 14302
8622	0	0	Ki67+	 8478 14120
8623	0	0	Ki67+	 8480 14255
8624	0	0	Ki67+	 8484 13592
8625	0	0	Ki67+	 8490 13544
8626	0	0	Ki67+	 8491 13603
8627	0	0	Ki67+	 8492 13748
8628	0	0	Ki67+	 8492 13801
8629	0	0	Ki67+	 8494 13616
8630	0	0	Ki67+	 8495 14171
8631	0	0	Ki67+	 8497 14315
8632	0	0	Ki67+	 8502 14100
8633	0	0	Ki67+	 8503 13942
8634	0	0	Ki67+	 8504 13562
8635	0	0	Ki67+	 8506 13769
8636	0	0	Ki67+	 8507 13743
8637	0	0	Ki67+	 8509 13603
8638	0	0	Ki67+	 8509 13953
8639	0	0	Ki67+	 8510 14242
8640	0	0	Ki67+	 8513 14274
8641	0	0	Ki67+	 8517 13576
8642	0	0	Ki67+	 8518 13803
8643	0	0	Ki67+	 8518 13982
8644	0	0	Ki67+	 8519 14129
8645	0	0	Ki67+	 8522 13900
8646	0	0	Ki67+	 8522 14306
8647	0	0	Ki67+	 8523 14320
8648	0	0	Ki67+	 8524 13761
8649	0	0	Ki67+	 8527 13871
8650	0	0	Ki67+	 8532 14094
8651	0	0	Ki67+	 8533 13678
8652	0	0	Ki67+	 8533 13837
8653	0	0	Ki67+	 8534 13658
8654	0	0	Ki67+	 8539 13930
8655	0	0	Ki67+	 8540 13987
8656	0	0	Ki67+	 8542 13559
8657	0	0	Ki67+	 8549 14252
8658	0	0	Ki67+	 8551 14317
8659	0	0	Ki67+	 8556 14177
8660	0	0	Ki67+	 8557 13641
8661	0	0	Ki67+	 8557 13713
8662	0	0	Ki67+	 8557 13798
8663	0	0	Ki67+	 8559 13751
8664	0	0	Ki67+	 8559 13909
8665	0	0	Ki67+	 8560 14132
8666	0	0	Ki67+	 8562 13784
8667	0	0	Ki67+	 8562 13919
8668	0	0	Ki67+	 8568 14083
8669	0	0	Ki67+	 8569 13633
8670	0	0	Ki67+	 8571 14292
8671	0	0	Ki67+	 8573 14022
8672	0	0	Ki67+	 8576 13606
8673	0	0	Ki67+	 8577 13840
8674	0	0	Ki67+	 8577 14159
8675	0	0	Ki67+	 8577 14319
8676	0	0	Ki67+	 8578 14058
8677	0	0	Ki67+	 8580 14179
8678	0	0	Ki67+	 8581 13696
8679	0	0	Ki67+	 8581 13885
8680	0	0	Ki67+	 8587 13724
8681	0	0	Ki67+	 8591 13921
8682	0	0	Ki67+	 8592 14061
8683	0	0	Ki67+	 8595 13710
8684	0	0	Ki67+	 8596 14005
8685	0	0	Ki67+	 8596 14313
8686	0	0	Ki67+	 8601 14039
8687	0	0	Ki67+	 8604 13583
8688	0	0	Ki67+	 8605 14139
8689	0	0	Ki67+	 8606 14187
8690	0	0	Ki67+	 8610 13737
8691	0	0	Ki67+	 8611 14283
8692	0	0	Ki67+	 8614 14130
8693	0	0	Ki67+	 8615 14071
8694	0	0	Ki67+	 8616 13629
8695	0	0	Ki67+	 8616 14114
8696	0	0	Ki67+	 8619 13805
8697	0	0	Ki67+	 8620 14199
8698	0	0	Ki67+	 8621 13580
8699	0	0	Ki67+	 8622 14216
8700	0	0	Ki67+	 8627 13890
8701	0	0	Ki67+	 8629 13666
8702	0	0	Ki67+	 8633 14158
8703	0	0	Ki67+	 8634 14014
8704	0	0	Ki67+	 8636 13876
8705	0	0	Ki67+	 8640 14183
8706	0	0	Ki67+	 8642 13576
8707	0	0	Ki67+	 8643 13997
8708	0	0	Ki67+	 8648 14315
8709	0	0	Ki67+	 8650 13656
8710	0	0	Ki67+	 8652 14116
8711	0	0	Ki67+	 8654 13635
8712	0	0	Ki67+	 8655 14198
8713	0	0	Ki67+	 8660 14160
8714	0	0	Ki67+	 8661 13966
8715	0	0	Ki67+	 8661 14062
8716	0	0	Ki67+	 8662 14223
8717	0	0	Ki67+	 8668 14033
8718	0	0	Ki67+	 8669 13883
8719	0	0	Ki67+	 8670 13979
8720	0	0	Ki67+	 8671 13600
8721	0	0	Ki67+	 7876 15133
8722	0	0	Ki67+	 7877 14815
8723	0	0	Ki67+	 7878 14571
8724	0	0	Ki67+	 7881 14517
8725	0	0	Ki67+	 7884 14344
8726	0	0	Ki67+	 7886 14750
8727	0	0	Ki67+	 7887 14841
8728	0	0	Ki67+	 7893 14727
8729	0	0	Ki67+	 7893 14794
8730	0	0	Ki67+	 7903 15129
8731	0	0	Ki67+	 7904 14546
8732	0	0	Ki67+	 7908 14789
8733	0	0	Ki67+	 7911 14351
8734	0	0	Ki67+	 7913 14843
8735	0	0	Ki67+	 7914 14501
8736	0	0	Ki67+	 7914 14514
8737	0	0	Ki67+	 7916 14816
8738	0	0	Ki67+	 7920 14539
8739	0	0	Ki67+	 7929 14614
8740	0	0	Ki67+	 7930 14648
8741	0	0	Ki67+	 7932 14685
8742	0	0	Ki67+	 7934 14362
8743	0	0	Ki67+	 7935 14348
8744	0	0	Ki67+	 7937 14625
8745	0	0	Ki67+	 7940 14513
8746	0	0	Ki67+	 7941 14836
8747	0	0	Ki67+	 7943 14804
8748	0	0	Ki67+	 7944 14465
8749	0	0	Ki67+	 7944 14753
8750	0	0	Ki67+	 7956 14821
8751	0	0	Ki67+	 7962 14504
8752	0	0	Ki67+	 7963 14709
8753	0	0	Ki67+	 7965 14761
8754	0	0	Ki67+	 7970 14790
8755	0	0	Ki67+	 7971 14557
8756	0	0	Ki67+	 7971 14597
8757	0	0	Ki67+	 7972 14419
8758	0	0	Ki67+	 7972 14619
8759	0	0	Ki67+	 7973 14370
8760	0	0	Ki67+	 7974 14876
8761	0	0	Ki67+	 7979 14457
8762	0	0	Ki67+	 7981 14512
8763	0	0	Ki67+	 7982 14475
8764	0	0	Ki67+	 7982 14701
8765	0	0	Ki67+	 7986 14711
8766	0	0	Ki67+	 7993 14343
8767	0	0	Ki67+	 7993 14410
8768	0	0	Ki67+	 7997 14776
8769	0	0	Ki67+	 8000 14576
8770	0	0	Ki67+	 8002 14802
8771	0	0	Ki67+	 8005 14417
8772	0	0	Ki67+	 8007 14722
8773	0	0	Ki67+	 8008 14468
8774	0	0	Ki67+	 8011 14516
8775	0	0	Ki67+	 8014 14430
8776	0	0	Ki67+	 8015 14547
8777	0	0	Ki67+	 8016 14647
8778	0	0	Ki67+	 8020 14761
8779	0	0	Ki67+	 8022 14703
8780	0	0	Ki67+	 8022 14826
8781	0	0	Ki67+	 8023 14685
8782	0	0	Ki67+	 8029 14664
8783	0	0	Ki67+	 8031 14486
8784	0	0	Ki67+	 8034 14765
8785	0	0	Ki67+	 8038 14800
8786	0	0	Ki67+	 8041 14351
8787	0	0	Ki67+	 8043 14746
8788	0	0	Ki67+	 8048 14833
8789	0	0	Ki67+	 8050 14632
8790	0	0	Ki67+	 8053 14470
8791	0	0	Ki67+	 8053 14554
8792	0	0	Ki67+	 8053 14711
8793	0	0	Ki67+	 8055 14763
8794	0	0	Ki67+	 8058 14686
8795	0	0	Ki67+	 8060 14515
8796	0	0	Ki67+	 8061 14797
8797	0	0	Ki67+	 8065 14491
8798	0	0	Ki67+	 8068 14430
8799	0	0	Ki67+	 8068 14836
8800	0	0	Ki67+	 8069 14670
8801	0	0	Ki67+	 8070 14401
8802	0	0	Ki67+	 8070 14735
8803	0	0	Ki67+	 8072 14441
8804	0	0	Ki67+	 8081 14776
8805	0	0	Ki67+	 8084 14681
8806	0	0	Ki67+	 8094 14698
8807	0	0	Ki67+	 8096 14743
8808	0	0	Ki67+	 8099 14573
8809	0	0	Ki67+	 8100 14398
8810	0	0	Ki67+	 8100 14815
8811	0	0	Ki67+	 8108 14427
8812	0	0	Ki67+	 8114 14565
8813	0	0	Ki67+	 8115 14811
8814	0	0	Ki67+	 8117 14714
8815	0	0	Ki67+	 8118 14362
8816	0	0	Ki67+	 8121 14761
8817	0	0	Ki67+	 8124 14529
8818	0	0	Ki67+	 8124 15066
8819	0	0	Ki67+	 8129 14494
8820	0	0	Ki67+	 8130 14390
8821	0	0	Ki67+	 8130 14425
8822	0	0	Ki67+	 8132 14596
8823	0	0	Ki67+	 8134 14782
8824	0	0	Ki67+	 8138 14353
8825	0	0	Ki67+	 8142 14439
8826	0	0	Ki67+	 8146 14368
8827	0	0	Ki67+	 8146 14825
8828	0	0	Ki67+	 8151 14486
8829	0	0	Ki67+	 8155 14750
8830	0	0	Ki67+	 8156 14409
8831	0	0	Ki67+	 8156 14617
8832	0	0	Ki67+	 8157 14506
8833	0	0	Ki67+	 8157 14574
8834	0	0	Ki67+	 8157 14723
8835	0	0	Ki67+	 8161 14585
8836	0	0	Ki67+	 8162 14464
8837	0	0	Ki67+	 8170 14816
8838	0	0	Ki67+	 8173 14786
8839	0	0	Ki67+	 8177 14469
8840	0	0	Ki67+	 8180 14391
8841	0	0	Ki67+	 8180 14725
8842	0	0	Ki67+	 8185 14420
8843	0	0	Ki67+	 8185 14885
8844	0	0	Ki67+	 8187 14500
8845	0	0	Ki67+	 8191 14740
8846	0	0	Ki67+	 8192 14751
8847	0	0	Ki67+	 8193 14449
8848	0	0	Ki67+	 8197 14764
8849	0	0	Ki67+	 8204 14665
8850	0	0	Ki67+	 8205 14380
8851	0	0	Ki67+	 8208 14780
8852	0	0	Ki67+	 8209 14615
8853	0	0	Ki67+	 8217 14528
8854	0	0	Ki67+	 8218 14465
8855	0	0	Ki67+	 8219 14516
8856	0	0	Ki67+	 8220 14417
8857	0	0	Ki67+	 8222 15063
8858	0	0	Ki67+	 8223 14701
8859	0	0	Ki67+	 8224 14345
8860	0	0	Ki67+	 8224 14659
8861	0	0	Ki67+	 8230 14594
8862	0	0	Ki67+	 8230 14719
8863	0	0	Ki67+	 8231 14428
8864	0	0	Ki67+	 8233 14514
8865	0	0	Ki67+	 8238 14570
8866	0	0	Ki67+	 8244 14582
8867	0	0	Ki67+	 8244 14607
8868	0	0	Ki67+	 8244 14749
8869	0	0	Ki67+	 8247 14380
8870	0	0	Ki67+	 8247 14451
8871	0	0	Ki67+	 8248 14544
8872	0	0	Ki67+	 8249 14363
8873	0	0	Ki67+	 8250 14693
8874	0	0	Ki67+	 8252 14644
8875	0	0	Ki67+	 8257 14727
8876	0	0	Ki67+	 8259 14417
8877	0	0	Ki67+	 8259 14431
8878	0	0	Ki67+	 8265 14483
8879	0	0	Ki67+	 8269 14678
8880	0	0	Ki67+	 8270 14717
8881	0	0	Ki67+	 8271 14653
8882	0	0	Ki67+	 8273 14570
8883	0	0	Ki67+	 8275 14538
8884	0	0	Ki67+	 8275 14614
8885	0	0	Ki67+	 8276 14417
8886	0	0	Ki67+	 8277 14520
8887	0	0	Ki67+	 8280 14687
8888	0	0	Ki67+	 8289 14382
8889	0	0	Ki67+	 8289 14666
8890	0	0	Ki67+	 8293 14586
8891	0	0	Ki67+	 8297 14416
8892	0	0	Ki67+	 8297 14612
8893	0	0	Ki67+	 8299 14890
8894	0	0	Ki67+	 8301 14500
8895	0	0	Ki67+	 8302 14338
8896	0	0	Ki67+	 8305 14541
8897	0	0	Ki67+	 8305 14808
8898	0	0	Ki67+	 8306 14838
8899	0	0	Ki67+	 8307 14776
8900	0	0	Ki67+	 8311 14452
8901	0	0	Ki67+	 8313 14852
8902	0	0	Ki67+	 8314 14576
8903	0	0	Ki67+	 8314 14693
8904	0	0	Ki67+	 8318 14467
8905	0	0	Ki67+	 8323 14767
8906	0	0	Ki67+	 8324 14505
8907	0	0	Ki67+	 8325 14595
8908	0	0	Ki67+	 8328 14539
8909	0	0	Ki67+	 8329 14788
8910	0	0	Ki67+	 8331 14573
8911	0	0	Ki67+	 8332 14740
8912	0	0	Ki67+	 8334 14382
8913	0	0	Ki67+	 8336 14816
8914	0	0	Ki67+	 8338 14487
8915	0	0	Ki67+	 8338 14712
8916	0	0	Ki67+	 8346 14436
8917	0	0	Ki67+	 8346 14795
8918	0	0	Ki67+	 8350 14476
8919	0	0	Ki67+	 8354 14821
8920	0	0	Ki67+	 8355 14878
8921	0	0	Ki67+	 8355 14893
8922	0	0	Ki67+	 8356 14860
8923	0	0	Ki67+	 8358 15024
8924	0	0	Ki67+	 8359 14538
8925	0	0	Ki67+	 8362 14758
8926	0	0	Ki67+	 8364 14391
8927	0	0	Ki67+	 8365 14498
8928	0	0	Ki67+	 8368 14722
8929	0	0	Ki67+	 8371 14401
8930	0	0	Ki67+	 8371 14691
8931	0	0	Ki67+	 8371 14836
8932	0	0	Ki67+	 8372 14435
8933	0	0	Ki67+	 8374 14452
8934	0	0	Ki67+	 8376 14536
8935	0	0	Ki67+	 8376 14749
8936	0	0	Ki67+	 8376 14818
8937	0	0	Ki67+	 8384 14786
8938	0	0	Ki67+	 8385 14909
8939	0	0	Ki67+	 8386 14500
8940	0	0	Ki67+	 8392 14846
8941	0	0	Ki67+	 8393 14481
8942	0	0	Ki67+	 8394 14808
8943	0	0	Ki67+	 8395 14726
8944	0	0	Ki67+	 8397 14693
8945	0	0	Ki67+	 8397 14883
8946	0	0	Ki67+	 8398 14864
8947	0	0	Ki67+	 8402 14660
8948	0	0	Ki67+	 8403 14431
8949	0	0	Ki67+	 8404 14783
8950	0	0	Ki67+	 8408 14908
8951	0	0	Ki67+	 8415 14689
8952	0	0	Ki67+	 8415 14823
8953	0	0	Ki67+	 8418 14443
8954	0	0	Ki67+	 8418 14780
8955	0	0	Ki67+	 8421 14408
8956	0	0	Ki67+	 8421 14747
8957	0	0	Ki67+	 8421 14879
8958	0	0	Ki67+	 8423 14857
8959	0	0	Ki67+	 8427 14635
8960	0	0	Ki67+	 8430 14713
8961	0	0	Ki67+	 8438 14748
8962	0	0	Ki67+	 8442 14677
8963	0	0	Ki67+	 8448 14612
8964	0	0	Ki67+	 8448 14906
8965	0	0	Ki67+	 8452 14442
8966	0	0	Ki67+	 8455 14876
8967	0	0	Ki67+	 8460 14708
8968	0	0	Ki67+	 8461 14649
8969	0	0	Ki67+	 8463 14404
8970	0	0	Ki67+	 8467 14436
8971	0	0	Ki67+	 8473 14448
8972	0	0	Ki67+	 8473 14760
8973	0	0	Ki67+	 8474 14866
8974	0	0	Ki67+	 8474 14898
8975	0	0	Ki67+	 8476 14601
8976	0	0	Ki67+	 8477 14406
8977	0	0	Ki67+	 8477 14745
8978	0	0	Ki67+	 8479 14663
8979	0	0	Ki67+	 8479 14840
8980	0	0	Ki67+	 8484 14715
8981	0	0	Ki67+	 8485 14803
8982	0	0	Ki67+	 8490 14426
8983	0	0	Ki67+	 8491 14752
8984	0	0	Ki67+	 8494 14684
8985	0	0	Ki67+	 8495 14393
8986	0	0	Ki67+	 8496 14448
8987	0	0	Ki67+	 8496 14711
8988	0	0	Ki67+	 8498 14811
8989	0	0	Ki67+	 8499 14657
8990	0	0	Ki67+	 8500 14604
8991	0	0	Ki67+	 8502 14861
8992	0	0	Ki67+	 8503 14771
8993	0	0	Ki67+	 8504 14838
8994	0	0	Ki67+	 8505 14678
8995	0	0	Ki67+	 8509 14810
8996	0	0	Ki67+	 8510 14737
8997	0	0	Ki67+	 8514 14437
8998	0	0	Ki67+	 8515 14711
8999	0	0	Ki67+	 8521 14588
9000	0	0	Ki67+	 8521 14788
9001	0	0	Ki67+	 8523 14622
9002	0	0	Ki67+	 8524 14665
9003	0	0	Ki67+	 8524 14770
9004	0	0	Ki67+	 8527 14413
9005	0	0	Ki67+	 8528 14724
9006	0	0	Ki67+	 8529 14646
9007	0	0	Ki67+	 8532 14448
9008	0	0	Ki67+	 8532 14703
9009	0	0	Ki67+	 8533 14751
9010	0	0	Ki67+	 8536 14784
9011	0	0	Ki67+	 8537 15115
9012	0	0	Ki67+	 8540 14399
9013	0	0	Ki67+	 8545 14660
9014	0	0	Ki67+	 8546 14637
9015	0	0	Ki67+	 8546 14802
9016	0	0	Ki67+	 8548 14434
9017	0	0	Ki67+	 8549 14710
9018	0	0	Ki67+	 8552 14597
9019	0	0	Ki67+	 8555 14349
9020	0	0	Ki67+	 8556 15042
9021	0	0	Ki67+	 8556 15072
9022	0	0	Ki67+	 8565 14733
9023	0	0	Ki67+	 8566 14658
9024	0	0	Ki67+	 8567 14686
9025	0	0	Ki67+	 8568 14776
9026	0	0	Ki67+	 8569 14423
9027	0	0	Ki67+	 8570 14351
9028	0	0	Ki67+	 8571 14627
9029	0	0	Ki67+	 8571 15109
9030	0	0	Ki67+	 8573 14406
9031	0	0	Ki67+	 8574 14757
9032	0	0	Ki67+	 8581 14599
9033	0	0	Ki67+	 8582 14657
9034	0	0	Ki67+	 8586 14714
9035	0	0	Ki67+	 8587 14681
9036	0	0	Ki67+	 8592 15094
9037	0	0	Ki67+	 8594 14413
9038	0	0	Ki67+	 8597 14369
9039	0	0	Ki67+	 8600 15021
9040	0	0	Ki67+	 8605 14338
9041	0	0	Ki67+	 8607 15042
9042	0	0	Ki67+	 8607 15098
9043	0	0	Ki67+	 8608 15055
9044	0	0	Ki67+	 8610 15028
9045	0	0	Ki67+	 8618 14386
9046	0	0	Ki67+	 8623 14349
9047	0	0	Ki67+	 8626 15128
9048	0	0	Ki67+	 8629 15086
9049	0	0	Ki67+	 8633 14944
9050	0	0	Ki67+	 8636 15034
9051	0	0	Ki67+	 8637 14998
9052	0	0	Ki67+	 8647 14381
9053	0	0	Ki67+	 8649 14362
9054	0	0	Ki67+	 8649 14964
9055	0	0	Ki67+	 8653 15119
9056	0	0	Ki67+	 8655 14347
9057	0	0	Ki67+	 8657 15077
9058	0	0	Ki67+	 8662 15060
9059	0	0	Ki67+	 8669 15023
9060	0	0	Ki67+	 7881 15175
9061	0	0	Ki67+	 7883 15200
9062	0	0	Ki67+	 7885 15281
9063	0	0	Ki67+	 7885 15624
9064	0	0	Ki67+	 7889 15160
9065	0	0	Ki67+	 7890 15335
9066	0	0	Ki67+	 7891 15373
9067	0	0	Ki67+	 7894 15238
9068	0	0	Ki67+	 7899 15305
9069	0	0	Ki67+	 7900 15636
9070	0	0	Ki67+	 7915 15280
9071	0	0	Ki67+	 7916 15242
9072	0	0	Ki67+	 7920 15210
9073	0	0	Ki67+	 7924 15259
9074	0	0	Ki67+	 7925 15307
9075	0	0	Ki67+	 7930 15178
9076	0	0	Ki67+	 7945 15215
9077	0	0	Ki67+	 7950 15258
9078	0	0	Ki67+	 7951 15192
9079	0	0	Ki67+	 7962 15594
9080	0	0	Ki67+	 7963 15389
9081	0	0	Ki67+	 7973 15614
9082	0	0	Ki67+	 8002 15583
9083	0	0	Ki67+	 8004 15726
9084	0	0	Ki67+	 8009 15370
9085	0	0	Ki67+	 8011 15648
9086	0	0	Ki67+	 8026 15586
9087	0	0	Ki67+	 8033 15605
9088	0	0	Ki67+	 8037 15763
9089	0	0	Ki67+	 8043 15749
9090	0	0	Ki67+	 8044 15807
9091	0	0	Ki67+	 8049 15846
9092	0	0	Ki67+	 8052 15659
9093	0	0	Ki67+	 8052 15818
9094	0	0	Ki67+	 8055 15683
9095	0	0	Ki67+	 8065 15490
9096	0	0	Ki67+	 8073 15512
9097	0	0	Ki67+	 8078 15459
9098	0	0	Ki67+	 8083 15478
9099	0	0	Ki67+	 8085 15508
9100	0	0	Ki67+	 8087 15406
9101	0	0	Ki67+	 8088 15223
9102	0	0	Ki67+	 8088 15577
9103	0	0	Ki67+	 8090 15589
9104	0	0	Ki67+	 8091 15418
9105	0	0	Ki67+	 8100 15544
9106	0	0	Ki67+	 8101 15448
9107	0	0	Ki67+	 8102 15403
9108	0	0	Ki67+	 8105 15475
9109	0	0	Ki67+	 8110 15437
9110	0	0	Ki67+	 8116 15672
9111	0	0	Ki67+	 8119 15782
9112	0	0	Ki67+	 8121 15761
9113	0	0	Ki67+	 8123 15378
9114	0	0	Ki67+	 8125 15620
9115	0	0	Ki67+	 8126 15409
9116	0	0	Ki67+	 8135 15481
9117	0	0	Ki67+	 8136 15784
9118	0	0	Ki67+	 8140 15410
9119	0	0	Ki67+	 8141 15385
9120	0	0	Ki67+	 8142 15494
9121	0	0	Ki67+	 8143 15533
9122	0	0	Ki67+	 8145 15605
9123	0	0	Ki67+	 8147 15779
9124	0	0	Ki67+	 8148 15571
9125	0	0	Ki67+	 8148 15589
9126	0	0	Ki67+	 8165 15458
9127	0	0	Ki67+	 8168 15405
9128	0	0	Ki67+	 8169 15441
9129	0	0	Ki67+	 8180 15586
9130	0	0	Ki67+	 8181 15344
9131	0	0	Ki67+	 8184 15707
9132	0	0	Ki67+	 8188 15409
9133	0	0	Ki67+	 8189 15364
9134	0	0	Ki67+	 8196 15307
9135	0	0	Ki67+	 8197 15442
9136	0	0	Ki67+	 8197 15642
9137	0	0	Ki67+	 8200 15356
9138	0	0	Ki67+	 8200 15753
9139	0	0	Ki67+	 8202 15662
9140	0	0	Ki67+	 8203 15772
9141	0	0	Ki67+	 8204 15329
9142	0	0	Ki67+	 8218 15403
9143	0	0	Ki67+	 8222 15562
9144	0	0	Ki67+	 8224 15326
9145	0	0	Ki67+	 8233 15285
9146	0	0	Ki67+	 8239 15318
9147	0	0	Ki67+	 8240 15351
9148	0	0	Ki67+	 8242 15662
9149	0	0	Ki67+	 8250 15282
9150	0	0	Ki67+	 8253 15299
9151	0	0	Ki67+	 8267 15324
9152	0	0	Ki67+	 8270 15551
9153	0	0	Ki67+	 8276 15593
9154	0	0	Ki67+	 8281 15302
9155	0	0	Ki67+	 8282 15535
9156	0	0	Ki67+	 8284 15320
9157	0	0	Ki67+	 8287 15438
9158	0	0	Ki67+	 8294 15278
9159	0	0	Ki67+	 8297 15557
9160	0	0	Ki67+	 8298 15533
9161	0	0	Ki67+	 8300 15410
9162	0	0	Ki67+	 8305 15433
9163	0	0	Ki67+	 8311 15386
9164	0	0	Ki67+	 8316 15312
9165	0	0	Ki67+	 8318 15348
9166	0	0	Ki67+	 8318 15455
9167	0	0	Ki67+	 8337 15407
9168	0	0	Ki67+	 8346 15244
9169	0	0	Ki67+	 8350 15421
9170	0	0	Ki67+	 8355 15273
9171	0	0	Ki67+	 8366 15294
9172	0	0	Ki67+	 8367 15357
9173	0	0	Ki67+	 8370 15409
9174	0	0	Ki67+	 8374 15307
9175	0	0	Ki67+	 8376 15268
9176	0	0	Ki67+	 8381 15343
9177	0	0	Ki67+	 8386 15285
9178	0	0	Ki67+	 8389 15377
9179	0	0	Ki67+	 8396 15219
9180	0	0	Ki67+	 8407 15381
9181	0	0	Ki67+	 8408 15328
9182	0	0	Ki67+	 8410 15256
9183	0	0	Ki67+	 8412 15358
9184	0	0	Ki67+	 8426 15225
9185	0	0	Ki67+	 8428 15277
9186	0	0	Ki67+	 8436 15414
9187	0	0	Ki67+	 8440 15396
9188	0	0	Ki67+	 8443 15243
9189	0	0	Ki67+	 8443 15305
9190	0	0	Ki67+	 8444 15374
9191	0	0	Ki67+	 8447 15205
9192	0	0	Ki67+	 8451 15296
9193	0	0	Ki67+	 8454 15256
9194	0	0	Ki67+	 8460 15352
9195	0	0	Ki67+	 8465 15221
9196	0	0	Ki67+	 8466 15314
9197	0	0	Ki67+	 8478 15234
9198	0	0	Ki67+	 8481 15191
9199	0	0	Ki67+	 8481 15257
9200	0	0	Ki67+	 8483 15169
9201	0	0	Ki67+	 8488 15336
9202	0	0	Ki67+	 8493 15279
9203	0	0	Ki67+	 8495 15143
9204	0	0	Ki67+	 8497 15186
9205	0	0	Ki67+	 8499 15216
9206	0	0	Ki67+	 8500 15265
9207	0	0	Ki67+	 8513 15182
9208	0	0	Ki67+	 8519 15250
9209	0	0	Ki67+	 8519 15301
9210	0	0	Ki67+	 8521 15171
9211	0	0	Ki67+	 8523 15344
9212	0	0	Ki67+	 8527 15217
9213	0	0	Ki67+	 8532 15154
9214	0	0	Ki67+	 8533 15296
9215	0	0	Ki67+	 8534 15227
9216	0	0	Ki67+	 8535 15200
9217	0	0	Ki67+	 8550 15207
9218	0	0	Ki67+	 8552 15279
9219	0	0	Ki67+	 8555 15260
9220	0	0	Ki67+	 8556 15326
9221	0	0	Ki67+	 8562 15239
9222	0	0	Ki67+	 8568 15139
9223	0	0	Ki67+	 8569 15272
9224	0	0	Ki67+	 8572 15204
9225	0	0	Ki67+	 8578 15175
9226	0	0	Ki67+	 8595 15293
9227	0	0	Ki67+	 8604 15223
9228	0	0	Ki67+	 8610 15175
9229	0	0	Ki67+	 8625 15160
9230	0	0	Ki67+	 8654 15143
9231	0	0	Ki67+	 8391 16712
9232	0	0	Ki67+	 8401 16705
9233	0	0	Ki67+	 8424 16634
9234	0	0	Ki67+	 8440 16668
9235	0	0	Ki67+	 8445 16703
9236	0	0	Ki67+	 8449 16684
9237	0	0	Ki67+	 8460 16706
9238	0	0	Ki67+	 8465 16611
9239	0	0	Ki67+	 8486 16711
9240	0	0	Ki67+	 8568 16653
9241	0	0	Ki67+	 8571 16669
9242	0	0	Ki67+	 8658 16631
9243	0	0	Ki67+	 7879 16926
9244	0	0	Ki67+	 7882 17252
9245	0	0	Ki67+	 7888 16791
9246	0	0	Ki67+	 7890 17282
9247	0	0	Ki67+	 7892 16769
9248	0	0	Ki67+	 7893 17367
9249	0	0	Ki67+	 7893 17432
9250	0	0	Ki67+	 7894 17396
9251	0	0	Ki67+	 7895 17346
9252	0	0	Ki67+	 7897 17303
9253	0	0	Ki67+	 7906 16755
9254	0	0	Ki67+	 7908 16968
9255	0	0	Ki67+	 7908 17271
9256	0	0	Ki67+	 7910 17175
9257	0	0	Ki67+	 7919 16843
9258	0	0	Ki67+	 7920 16937
9259	0	0	Ki67+	 7920 17445
9260	0	0	Ki67+	 7924 17114
9261	0	0	Ki67+	 7925 17014
9262	0	0	Ki67+	 7926 17535
9263	0	0	Ki67+	 7928 16908
9264	0	0	Ki67+	 7929 17250
9265	0	0	Ki67+	 7929 17291
9266	0	0	Ki67+	 7930 17215
9267	0	0	Ki67+	 7932 17484
9268	0	0	Ki67+	 7936 17346
9269	0	0	Ki67+	 7938 16954
9270	0	0	Ki67+	 7939 16878
9271	0	0	Ki67+	 7943 17319
9272	0	0	Ki67+	 7947 17442
9273	0	0	Ki67+	 7948 16986
9274	0	0	Ki67+	 7957 17009
9275	0	0	Ki67+	 7961 16795
9276	0	0	Ki67+	 7961 17290
9277	0	0	Ki67+	 7961 17328
9278	0	0	Ki67+	 7961 17400
9279	0	0	Ki67+	 7962 16762
9280	0	0	Ki67+	 7965 17364
9281	0	0	Ki67+	 7967 17225
9282	0	0	Ki67+	 7973 17458
9283	0	0	Ki67+	 7975 17314
9284	0	0	Ki67+	 7980 17297
9285	0	0	Ki67+	 7982 17405
9286	0	0	Ki67+	 7984 17247
9287	0	0	Ki67+	 7986 17423
9288	0	0	Ki67+	 7991 17330
9289	0	0	Ki67+	 7996 17261
9290	0	0	Ki67+	 8001 17285
9291	0	0	Ki67+	 8001 17361
9292	0	0	Ki67+	 8002 16865
9293	0	0	Ki67+	 8008 17428
9294	0	0	Ki67+	 8010 16830
9295	0	0	Ki67+	 8011 17334
9296	0	0	Ki67+	 8011 17410
9297	0	0	Ki67+	 8013 16791
9298	0	0	Ki67+	 8015 17455
9299	0	0	Ki67+	 8020 17320
9300	0	0	Ki67+	 8022 17341
9301	0	0	Ki67+	 8029 17386
9302	0	0	Ki67+	 8030 16796
9303	0	0	Ki67+	 8030 17298
9304	0	0	Ki67+	 8040 17419
9305	0	0	Ki67+	 8042 16816
9306	0	0	Ki67+	 8043 17455
9307	0	0	Ki67+	 8044 17283
9308	0	0	Ki67+	 8046 17531
9309	0	0	Ki67+	 8051 17355
9310	0	0	Ki67+	 8054 17325
9311	0	0	Ki67+	 8055 17426
9312	0	0	Ki67+	 8056 16838
9313	0	0	Ki67+	 8058 17367
9314	0	0	Ki67+	 8059 17250
9315	0	0	Ki67+	 8062 17394
9316	0	0	Ki67+	 8066 16968
9317	0	0	Ki67+	 8068 16944
9318	0	0	Ki67+	 8081 17413
9319	0	0	Ki67+	 8082 17440
9320	0	0	Ki67+	 8084 17280
9321	0	0	Ki67+	 8091 17290
9322	0	0	Ki67+	 8097 17492
9323	0	0	Ki67+	 8119 17050
9324	0	0	Ki67+	 8145 16971
9325	0	0	Ki67+	 8153 16992
9326	0	0	Ki67+	 8155 17496
9327	0	0	Ki67+	 8169 16970
9328	0	0	Ki67+	 8188 16988
9329	0	0	Ki67+	 8202 17045
9330	0	0	Ki67+	 8273 17165
9331	0	0	Ki67+	 8302 16969
9332	0	0	Ki67+	 8310 16941
9333	0	0	Ki67+	 8325 16813
9334	0	0	Ki67+	 8331 16845
9335	0	0	Ki67+	 8331 16942
9336	0	0	Ki67+	 8345 17375
9337	0	0	Ki67+	 8346 16816
9338	0	0	Ki67+	 8347 17393
9339	0	0	Ki67+	 8348 16750
9340	0	0	Ki67+	 8355 17187
9341	0	0	Ki67+	 8357 17403
9342	0	0	Ki67+	 8361 16939
9343	0	0	Ki67+	 8376 17173
9344	0	0	Ki67+	 8379 16779
9345	0	0	Ki67+	 8382 17371
9346	0	0	Ki67+	 8390 17533
9347	0	0	Ki67+	 8392 17230
9348	0	0	Ki67+	 8399 16844
9349	0	0	Ki67+	 8400 16748
9350	0	0	Ki67+	 8402 17225
9351	0	0	Ki67+	 8406 17365
9352	0	0	Ki67+	 8410 17283
9353	0	0	Ki67+	 8414 17515
9354	0	0	Ki67+	 8422 17393
9355	0	0	Ki67+	 8426 17510
9356	0	0	Ki67+	 8433 16796
9357	0	0	Ki67+	 8437 16763
9358	0	0	Ki67+	 8447 17456
9359	0	0	Ki67+	 8450 17469
9360	0	0	Ki67+	 8457 16830
9361	0	0	Ki67+	 8459 17183
9362	0	0	Ki67+	 8459 17274
9363	0	0	Ki67+	 8459 17534
9364	0	0	Ki67+	 8464 17170
9365	0	0	Ki67+	 8475 17275
9366	0	0	Ki67+	 8515 17466
9367	0	0	Ki67+	 8531 17474
9368	0	0	Ki67+	 8577 16800
9369	0	0	Ki67+	 8595 17336
9370	0	0	Ki67+	 8606 17341
9371	0	0	Ki67+	 7895 17563
9372	0	0	Ki67+	 7895 17824
9373	0	0	Ki67+	 7897 17692
9374	0	0	Ki67+	 7898 17713
9375	0	0	Ki67+	 7901 17757
9376	0	0	Ki67+	 7903 18240
9377	0	0	Ki67+	 7906 18204
9378	0	0	Ki67+	 7911 18217
9379	0	0	Ki67+	 7912 17781
9380	0	0	Ki67+	 7916 17554
9381	0	0	Ki67+	 7923 18201
9382	0	0	Ki67+	 7942 17628
9383	0	0	Ki67+	 7962 17633
9384	0	0	Ki67+	 7974 18084
9385	0	0	Ki67+	 7975 17667
9386	0	0	Ki67+	 7975 18118
9387	0	0	Ki67+	 7988 17541
9388	0	0	Ki67+	 7999 17543
9389	0	0	Ki67+	 8003 17685
9390	0	0	Ki67+	 8004 17672
9391	0	0	Ki67+	 8017 17657
9392	0	0	Ki67+	 8020 17626
9393	0	0	Ki67+	 8025 17677
9394	0	0	Ki67+	 8054 17548
9395	0	0	Ki67+	 8066 18115
9396	0	0	Ki67+	 8068 18087
9397	0	0	Ki67+	 8076 18064
9398	0	0	Ki67+	 8101 18009
9399	0	0	Ki67+	 8143 18127
9400	0	0	Ki67+	 8181 17611
9401	0	0	Ki67+	 8250 17557
9402	0	0	Ki67+	 8284 17919
9403	0	0	Ki67+	 8310 17953
9404	0	0	Ki67+	 8348 17604
9405	0	0	Ki67+	 8369 17545
9406	0	0	Ki67+	 8415 17596
9407	0	0	Ki67+	 8443 17594
9408	0	0	Ki67+	 8454 17604
9409	0	0	Ki67+	 8468 17609
9410	0	0	Ki67+	 8481 17927
9411	0	0	Ki67+	 8485 17589
9412	0	0	Ki67+	 8494 18335
9413	0	0	Ki67+	 8503 17683
9414	0	0	Ki67+	 8520 17820
9415	0	0	Ki67+	 8539 17754
9416	0	0	Ki67+	 8607 17779
9417	0	0	Ki67+	 8638 17689
9418	0	0	Ki67+	 7896 18495
9419	0	0	Ki67+	 7912 18695
9420	0	0	Ki67+	 7974 19068
9421	0	0	Ki67+	 8047 18525
9422	0	0	Ki67+	 8089 19114
9423	0	0	Ki67+	 8181 19134
9424	0	0	Ki67+	 8370 18722
9425	0	0	Ki67+	 8374 18707
9426	0	0	Ki67+	 8375 18592
9427	0	0	Ki67+	 8396 18596
9428	0	0	Ki67+	 8400 18729
9429	0	0	Ki67+	 8481 18469
9430	0	0	Ki67+	 8496 18865
9431	0	0	Ki67+	 8509 18695
9432	0	0	Ki67+	 8513 18543
9433	0	0	Ki67+	 8513 18681
9434	0	0	Ki67+	 8555 19092
9435	0	0	Ki67+	 8556 18950
9436	0	0	Ki67+	 8557 18591
9437	0	0	Ki67+	 8565 18661
9438	0	0	Ki67+	 8568 18873
9439	0	0	Ki67+	 8576 18562
9440	0	0	Ki67+	 8577 18662
9441	0	0	Ki67+	 8577 18905
9442	0	0	Ki67+	 8587 18440
9443	0	0	Ki67+	 8591 19131
9444	0	0	Ki67+	 8594 18654
9445	0	0	Ki67+	 8623 18954
9446	0	0	Ki67+	 8633 19110
9447	0	0	Ki67+	 8643 18805
9448	0	0	Ki67+	 8644 18406
9449	0	0	Ki67+	 8646 18961
9450	0	0	Ki67+	 8649 18453
9451	0	0	Ki67+	 8651 19055
9452	0	0	Ki67+	 8653 18823
9453	0	0	Ki67+	 8656 19127
9454	0	0	Ki67+	 8657 18404
9455	0	0	Ki67+	 8660 19070
9456	0	0	Ki67+	 8666 18805
9457	0	0	Ki67+	 8671 18964
9458	0	0	Ki67+	 7894 19542
9459	0	0	Ki67+	 7998 19639
9460	0	0	Ki67+	 8042 19308
9461	0	0	Ki67+	 8045 19628
9462	0	0	Ki67+	 8051 19611
9463	0	0	Ki67+	 8056 19670
9464	0	0	Ki67+	 8068 19745
9465	0	0	Ki67+	 8103 19295
9466	0	0	Ki67+	 8122 19724
9467	0	0	Ki67+	 8132 19190
9468	0	0	Ki67+	 8159 19550
9469	0	0	Ki67+	 8177 19908
9470	0	0	Ki67+	 8178 19934
9471	0	0	Ki67+	 8180 19531
9472	0	0	Ki67+	 8191 19352
9473	0	0	Ki67+	 8191 19520
9474	0	0	Ki67+	 8210 19633
9475	0	0	Ki67+	 8216 19616
9476	0	0	Ki67+	 8223 19354
9477	0	0	Ki67+	 8224 19393
9478	0	0	Ki67+	 8232 19337
9479	0	0	Ki67+	 8244 19393
9480	0	0	Ki67+	 8250 19359
9481	0	0	Ki67+	 8266 19448
9482	0	0	Ki67+	 8268 19417
9483	0	0	Ki67+	 8282 19467
9484	0	0	Ki67+	 8341 19408
9485	0	0	Ki67+	 8345 19441
9486	0	0	Ki67+	 8351 19417
9487	0	0	Ki67+	 8378 19687
9488	0	0	Ki67+	 8395 19399
9489	0	0	Ki67+	 8458 19338
9490	0	0	Ki67+	 8572 19190
9491	0	0	Ki67+	 8586 19235
9492	0	0	Ki67+	 8599 19226
9493	0	0	Ki67+	 7879 20292
9494	0	0	Ki67+	 7885 20324
9495	0	0	Ki67+	 7887 20416
9496	0	0	Ki67+	 7887 20636
9497	0	0	Ki67+	 7889 20368
9498	0	0	Ki67+	 7895 20653
9499	0	0	Ki67+	 7897 20391
9500	0	0	Ki67+	 7898 20048
9501	0	0	Ki67+	 7899 20005
9502	0	0	Ki67+	 7900 20617
9503	0	0	Ki67+	 7907 20556
9504	0	0	Ki67+	 7911 19974
9505	0	0	Ki67+	 7912 20298
9506	0	0	Ki67+	 7914 20371
9507	0	0	Ki67+	 7916 20565
9508	0	0	Ki67+	 7928 20361
9509	0	0	Ki67+	 7929 19958
9510	0	0	Ki67+	 7941 20027
9511	0	0	Ki67+	 7942 20685
9512	0	0	Ki67+	 7945 20630
9513	0	0	Ki67+	 7946 20545
9514	0	0	Ki67+	 7954 20322
9515	0	0	Ki67+	 7968 20561
9516	0	0	Ki67+	 7973 20533
9517	0	0	Ki67+	 7973 20637
9518	0	0	Ki67+	 7974 20091
9519	0	0	Ki67+	 7981 20049
9520	0	0	Ki67+	 8008 20066
9521	0	0	Ki67+	 8011 20019
9522	0	0	Ki67+	 8011 20148
9523	0	0	Ki67+	 8023 20124
9524	0	0	Ki67+	 8029 20084
9525	0	0	Ki67+	 8034 20223
9526	0	0	Ki67+	 8038 20052
9527	0	0	Ki67+	 8043 20212
9528	0	0	Ki67+	 8043 20731
9529	0	0	Ki67+	 8047 20140
9530	0	0	Ki67+	 8060 20070
9531	0	0	Ki67+	 8060 20233
9532	0	0	Ki67+	 8061 20717
9533	0	0	Ki67+	 8065 20204
9534	0	0	Ki67+	 8068 20219
9535	0	0	Ki67+	 8070 20077
9536	0	0	Ki67+	 8075 20139
9537	0	0	Ki67+	 8085 20707
9538	0	0	Ki67+	 8092 20241
9539	0	0	Ki67+	 8098 20106
9540	0	0	Ki67+	 8108 20043
9541	0	0	Ki67+	 8108 20268
9542	0	0	Ki67+	 8108 20586
9543	0	0	Ki67+	 8115 20621
9544	0	0	Ki67+	 8125 20706
9545	0	0	Ki67+	 8126 20034
9546	0	0	Ki67+	 8129 20268
9547	0	0	Ki67+	 8130 20091
9548	0	0	Ki67+	 8135 20407
9549	0	0	Ki67+	 8138 20379
9550	0	0	Ki67+	 8145 20057
9551	0	0	Ki67+	 8146 20282
9552	0	0	Ki67+	 8149 20687
9553	0	0	Ki67+	 8157 20732
9554	0	0	Ki67+	 8175 20703
9555	0	0	Ki67+	 8185 20112
9556	0	0	Ki67+	 8187 20164
9557	0	0	Ki67+	 8198 20152
9558	0	0	Ki67+	 8211 20115
9559	0	0	Ki67+	 8212 20280
9560	0	0	Ki67+	 8217 20723
9561	0	0	Ki67+	 8218 20266
9562	0	0	Ki67+	 8218 20693
9563	0	0	Ki67+	 8223 20186
9564	0	0	Ki67+	 8234 20151
9565	0	0	Ki67+	 8245 20134
9566	0	0	Ki67+	 8246 20073
9567	0	0	Ki67+	 8249 20306
9568	0	0	Ki67+	 8260 20716
9569	0	0	Ki67+	 8263 20193
9570	0	0	Ki67+	 8264 20351
9571	0	0	Ki67+	 8277 20679
9572	0	0	Ki67+	 8278 20243
9573	0	0	Ki67+	 8279 20356
9574	0	0	Ki67+	 8283 20288
9575	0	0	Ki67+	 8293 20635
9576	0	0	Ki67+	 8298 20678
9577	0	0	Ki67+	 8304 20658
9578	0	0	Ki67+	 8307 20355
9579	0	0	Ki67+	 8310 20616
9580	0	0	Ki67+	 8312 20323
9581	0	0	Ki67+	 8318 20310
9582	0	0	Ki67+	 8334 20635
9583	0	0	Ki67+	 8336 20306
9584	0	0	Ki67+	 8338 20591
9585	0	0	Ki67+	 8351 20340
9586	0	0	Ki67+	 8351 20366
9587	0	0	Ki67+	 8351 20652
9588	0	0	Ki67+	 8361 20628
9589	0	0	Ki67+	 8374 20600
9590	0	0	Ki67+	 8384 20636
9591	0	0	Ki67+	 8391 20675
9592	0	0	Ki67+	 8428 20562
9593	0	0	Ki67+	 8453 20595
9594	0	0	Ki67+	 8465 20604
9595	0	0	Ki67+	 8467 20534
9596	0	0	Ki67+	 8489 20595
9597	0	0	Ki67+	 8502 20635
9598	0	0	Ki67+	 8507 20723
9599	0	0	Ki67+	 8509 20705
9600	0	0	Ki67+	 8528 20650
9601	0	0	Ki67+	 8545 20702
9602	0	0	Ki67+	 8556 20702
9603	0	0	Ki67+	 8568 20651
9604	0	0	Ki67+	 8572 20677
9605	0	0	Ki67+	 8582 20627
9606	0	0	Ki67+	 8610 20701
9607	0	0	Ki67+	 8612 20600
9608	0	0	Ki67+	 8626 20411
9609	0	0	Ki67+	 8644 20621
9610	0	0	Ki67+	 8648 20606
9611	0	0	Ki67+	 8660 20464
9612	0	0	Ki67+	 7873 20847
9613	0	0	Ki67+	 7881 20794
9614	0	0	Ki67+	 7894 20759
9615	0	0	Ki67+	 7894 20869
9616	0	0	Ki67+	 7925 20781
9617	0	0	Ki67+	 7928 20886
9618	0	0	Ki67+	 7937 20819
9619	0	0	Ki67+	 7939 20747
9620	0	0	Ki67+	 7952 20859
9621	0	0	Ki67+	 7963 20887
9622	0	0	Ki67+	 7970 21485
9623	0	0	Ki67+	 7972 20826
9624	0	0	Ki67+	 7975 20842
9625	0	0	Ki67+	 7979 21350
9626	0	0	Ki67+	 7995 21362
9627	0	0	Ki67+	 7998 20851
9628	0	0	Ki67+	 7998 20873
9629	0	0	Ki67+	 8001 21335
9630	0	0	Ki67+	 8002 21298
9631	0	0	Ki67+	 8003 20829
9632	0	0	Ki67+	 8007 20893
9633	0	0	Ki67+	 8022 21322
9634	0	0	Ki67+	 8028 20864
9635	0	0	Ki67+	 8031 20803
9636	0	0	Ki67+	 8040 21217
9637	0	0	Ki67+	 8046 21342
9638	0	0	Ki67+	 8047 20824
9639	0	0	Ki67+	 8049 20759
9640	0	0	Ki67+	 8054 21307
9641	0	0	Ki67+	 8059 21410
9642	0	0	Ki67+	 8062 20867
9643	0	0	Ki67+	 8077 20824
9644	0	0	Ki67+	 8078 21511
9645	0	0	Ki67+	 8085 21493
9646	0	0	Ki67+	 8096 21436
9647	0	0	Ki67+	 8099 20930
9648	0	0	Ki67+	 8105 20797
9649	0	0	Ki67+	 8111 21483
9650	0	0	Ki67+	 8112 20755
9651	0	0	Ki67+	 8117 20826
9652	0	0	Ki67+	 8124 20742
9653	0	0	Ki67+	 8128 21326
9654	0	0	Ki67+	 8140 20800
9655	0	0	Ki67+	 8144 20777
9656	0	0	Ki67+	 8157 20881
9657	0	0	Ki67+	 8160 20825
9658	0	0	Ki67+	 8175 20872
9659	0	0	Ki67+	 8179 20808
9660	0	0	Ki67+	 8181 20783
9661	0	0	Ki67+	 8181 20832
9662	0	0	Ki67+	 8195 20794
9663	0	0	Ki67+	 8198 20783
9664	0	0	Ki67+	 8223 20883
9665	0	0	Ki67+	 8227 20788
9666	0	0	Ki67+	 8228 20873
9667	0	0	Ki67+	 8238 21428
9668	0	0	Ki67+	 8247 20739
9669	0	0	Ki67+	 8248 21501
9670	0	0	Ki67+	 8249 21448
9671	0	0	Ki67+	 8253 20772
9672	0	0	Ki67+	 8255 21408
9673	0	0	Ki67+	 8263 21383
9674	0	0	Ki67+	 8264 21293
9675	0	0	Ki67+	 8271 20860
9676	0	0	Ki67+	 8271 20937
9677	0	0	Ki67+	 8276 21341
9678	0	0	Ki67+	 8276 21531
9679	0	0	Ki67+	 8285 20916
9680	0	0	Ki67+	 8291 21405
9681	0	0	Ki67+	 8299 21301
9682	0	0	Ki67+	 8301 21382
9683	0	0	Ki67+	 8302 21180
9684	0	0	Ki67+	 8308 21457
9685	0	0	Ki67+	 8309 20902
9686	0	0	Ki67+	 8313 20939
9687	0	0	Ki67+	 8315 21357
9688	0	0	Ki67+	 8323 21449
9689	0	0	Ki67+	 8332 20892
9690	0	0	Ki67+	 8335 20871
9691	0	0	Ki67+	 8342 20918
9692	0	0	Ki67+	 8351 20812
9693	0	0	Ki67+	 8352 20916
9694	0	0	Ki67+	 8360 21503
9695	0	0	Ki67+	 8371 20872
9696	0	0	Ki67+	 8374 20840
9697	0	0	Ki67+	 8408 20854
9698	0	0	Ki67+	 8414 20934
9699	0	0	Ki67+	 8415 20753
9700	0	0	Ki67+	 8422 20777
9701	0	0	Ki67+	 8423 20825
9702	0	0	Ki67+	 8425 21272
9703	0	0	Ki67+	 8427 21289
9704	0	0	Ki67+	 8442 20852
9705	0	0	Ki67+	 8444 21297
9706	0	0	Ki67+	 8448 21390
9707	0	0	Ki67+	 8453 21179
9708	0	0	Ki67+	 8461 21405
9709	0	0	Ki67+	 8489 20844
9710	0	0	Ki67+	 8500 21189
9711	0	0	Ki67+	 8509 20836
9712	0	0	Ki67+	 8521 20881
9713	0	0	Ki67+	 8541 20903
9714	0	0	Ki67+	 8582 20827
9715	0	0	Ki67+	 8583 20845
9716	0	0	Ki67+	 8586 21209
9717	0	0	Ki67+	 8587 21172
9718	0	0	Ki67+	 8589 21238
9719	0	0	Ki67+	 8593 21192
9720	0	0	Ki67+	 8607 20740
9721	0	0	Ki67+	 8616 20847
9722	0	0	Ki67+	 8622 20818
9723	0	0	Ki67+	 8634 21191
9724	0	0	Ki67+	 8639 20847
9725	0	0	Ki67+	 8641 20941
9726	0	0	Ki67+	 8647 20837
9727	0	0	Ki67+	 8653 21433
9728	0	0	Ki67+	 8666 21306
9729	0	0	Ki67+	 7888 22163
9730	0	0	Ki67+	 7892 21632
9731	0	0	Ki67+	 7893 21862
9732	0	0	Ki67+	 7905 22093
9733	0	0	Ki67+	 7907 21591
9734	0	0	Ki67+	 7925 21546
9735	0	0	Ki67+	 7960 21572
9736	0	0	Ki67+	 7963 21591
9737	0	0	Ki67+	 7981 21683
9738	0	0	Ki67+	 7982 21604
9739	0	0	Ki67+	 7997 21586
9740	0	0	Ki67+	 8008 22040
9741	0	0	Ki67+	 8015 21657
9742	0	0	Ki67+	 8023 21683
9743	0	0	Ki67+	 8028 21735
9744	0	0	Ki67+	 8033 21660
9745	0	0	Ki67+	 8064 21697
9746	0	0	Ki67+	 8066 21650
9747	0	0	Ki67+	 8077 21733
9748	0	0	Ki67+	 8079 21717
9749	0	0	Ki67+	 8080 21775
9750	0	0	Ki67+	 8083 21655
9751	0	0	Ki67+	 8092 21739
9752	0	0	Ki67+	 8093 21669
9753	0	0	Ki67+	 8095 21980
9754	0	0	Ki67+	 8102 21619
9755	0	0	Ki67+	 8107 21583
9756	0	0	Ki67+	 8109 21697
9757	0	0	Ki67+	 8115 21782
9758	0	0	Ki67+	 8118 21654
9759	0	0	Ki67+	 8119 21720
9760	0	0	Ki67+	 8123 21808
9761	0	0	Ki67+	 8126 21895
9762	0	0	Ki67+	 8136 21728
9763	0	0	Ki67+	 8139 21709
9764	0	0	Ki67+	 8144 21762
9765	0	0	Ki67+	 8145 21697
9766	0	0	Ki67+	 8146 21799
9767	0	0	Ki67+	 8161 21738
9768	0	0	Ki67+	 8163 21770
9769	0	0	Ki67+	 8167 21913
9770	0	0	Ki67+	 8168 21610
9771	0	0	Ki67+	 8168 21755
9772	0	0	Ki67+	 8184 21787
9773	0	0	Ki67+	 8194 21741
9774	0	0	Ki67+	 8195 21718
9775	0	0	Ki67+	 8198 21635
9776	0	0	Ki67+	 8198 21763
9777	0	0	Ki67+	 8207 21722
9778	0	0	Ki67+	 8210 21807
9779	0	0	Ki67+	 8217 21746
9780	0	0	Ki67+	 8226 21775
9781	0	0	Ki67+	 8231 21746
9782	0	0	Ki67+	 8253 21785
9783	0	0	Ki67+	 8254 21774
9784	0	0	Ki67+	 8255 21703
9785	0	0	Ki67+	 8261 21736
9786	0	0	Ki67+	 8273 21748
9787	0	0	Ki67+	 8296 21802
9788	0	0	Ki67+	 8309 21776
9789	0	0	Ki67+	 8311 21825
9790	0	0	Ki67+	 8312 21885
9791	0	0	Ki67+	 8324 21791
9792	0	0	Ki67+	 8333 21761
9793	0	0	Ki67+	 8339 21814
9794	0	0	Ki67+	 8362 21784
9795	0	0	Ki67+	 8376 22145
9796	0	0	Ki67+	 8425 21755
9797	0	0	Ki67+	 8428 21542
9798	0	0	Ki67+	 8436 21698
9799	0	0	Ki67+	 8540 21619
9800	0	0	Ki67+	 8554 21810
9801	0	0	Ki67+	 8568 21718
9802	0	0	Ki67+	 8575 21737
9803	0	0	Ki67+	 8603 21691
9804	0	0	Ki67+	 8624 21670
9805	0	0	Ki67+	 8629 21693
9806	0	0	Ki67+	 8665 21844
9807	0	0	Ki67+	 7878 22802
9808	0	0	Ki67+	 7884 22777
9809	0	0	Ki67+	 7908 22879
9810	0	0	Ki67+	 7912 22810
9811	0	0	Ki67+	 7915 22783
9812	0	0	Ki67+	 7930 22788
9813	0	0	Ki67+	 7949 22764
9814	0	0	Ki67+	 7952 22891
9815	0	0	Ki67+	 7956 22658
9816	0	0	Ki67+	 7971 22765
9817	0	0	Ki67+	 7971 22840
9818	0	0	Ki67+	 8008 22841
9819	0	0	Ki67+	 8020 22771
9820	0	0	Ki67+	 8034 22726
9821	0	0	Ki67+	 8037 22753
9822	0	0	Ki67+	 8067 22745
9823	0	0	Ki67+	 8233 22565
9824	0	0	Ki67+	 8254 23111
9825	0	0	Ki67+	 8258 22452
9826	0	0	Ki67+	 8259 22542
9827	0	0	Ki67+	 8263 22923
9828	0	0	Ki67+	 8312 22417
9829	0	0	Ki67+	 8428 22728
9830	0	0	Ki67+	 8451 22704
9831	0	0	Ki67+	 8467 22551
9832	0	0	Ki67+	 8473 22350
9833	0	0	Ki67+	 8476 22774
9834	0	0	Ki67+	 8495 22551
9835	0	0	Ki67+	 8495 22755
9836	0	0	Ki67+	 8526 22730
9837	0	0	Ki67+	 8535 22690
9838	0	0	Ki67+	 8542 22712
9839	0	0	Ki67+	 8551 22484
9840	0	0	Ki67+	 8552 22676
9841	0	0	Ki67+	 8568 22746
9842	0	0	Ki67+	 8586 22688
9843	0	0	Ki67+	 8624 22676
9844	0	0	Ki67+	 8668 22649
9845	0	0	Ki67+	 7882 23215
9846	0	0	Ki67+	 7883 23418
9847	0	0	Ki67+	 7904 23698
9848	0	0	Ki67+	 7905 23398
9849	0	0	Ki67+	 7910 23456
9850	0	0	Ki67+	 7913 23325
9851	0	0	Ki67+	 7919 23297
9852	0	0	Ki67+	 7919 23684
9853	0	0	Ki67+	 7928 23423
9854	0	0	Ki67+	 7938 23830
9855	0	0	Ki67+	 7943 23438
9856	0	0	Ki67+	 7960 23359
9857	0	0	Ki67+	 7995 23408
9858	0	0	Ki67+	 7997 23389
9859	0	0	Ki67+	 8000 23441
9860	0	0	Ki67+	 8007 23432
9861	0	0	Ki67+	 8008 23488
9862	0	0	Ki67+	 8015 23413
9863	0	0	Ki67+	 8102 23422
9864	0	0	Ki67+	 8130 23421
9865	0	0	Ki67+	 8166 23635
9866	0	0	Ki67+	 8179 23642
9867	0	0	Ki67+	 8192 23646
9868	0	0	Ki67+	 8197 23656
9869	0	0	Ki67+	 8209 23623
9870	0	0	Ki67+	 8246 23590
9871	0	0	Ki67+	 8486 23694
9872	0	0	Ki67+	 8493 23551
9873	0	0	Ki67+	 8498 23710
9874	0	0	Ki67+	 8500 23759
9875	0	0	Ki67+	 8511 23651
9876	0	0	Ki67+	 8529 23783
9877	0	0	Ki67+	 8530 23656
9878	0	0	Ki67+	 8532 23717
9879	0	0	Ki67+	 8533 23637
9880	0	0	Ki67+	 8546 23779
9881	0	0	Ki67+	 8554 23593
9882	0	0	Ki67+	 8562 23892
9883	0	0	Ki67+	 8572 23655
9884	0	0	Ki67+	 8574 23871
9885	0	0	Ki67+	 8584 23602
9886	0	0	Ki67+	 8591 23829
9887	0	0	Ki67+	 8591 23858
9888	0	0	Ki67+	 8607 23808
9889	0	0	Ki67+	 8626 23806
9890	0	0	Ki67+	 8631 23826
9891	0	0	Ki67+	 8634 23780
9892	0	0	Ki67+	 8642 23812
9893	0	0	Ki67+	 8648 23784
9894	0	0	Ki67+	 8650 23887
9895	0	0	Ki67+	 8674 12097
9896	0	0	Ki67+	 8677 11999
9897	0	0	Ki67+	 8682 12183
9898	0	0	Ki67+	 8691 12084
9899	0	0	Ki67+	 8694 11977
9900	0	0	Ki67+	 8704 12112
9901	0	0	Ki67+	 8704 12285
9902	0	0	Ki67+	 8711 12245
9903	0	0	Ki67+	 8713 12129
9904	0	0	Ki67+	 8722 11988
9905	0	0	Ki67+	 8728 12268
9906	0	0	Ki67+	 8733 11969
9907	0	0	Ki67+	 8737 12122
9908	0	0	Ki67+	 8742 12246
9909	0	0	Ki67+	 8755 12160
9910	0	0	Ki67+	 8755 12285
9911	0	0	Ki67+	 8760 11953
9912	0	0	Ki67+	 8765 12171
9913	0	0	Ki67+	 8768 12259
9914	0	0	Ki67+	 8778 12145
9915	0	0	Ki67+	 8781 11947
9916	0	0	Ki67+	 8781 12108
9917	0	0	Ki67+	 8784 11975
9918	0	0	Ki67+	 8785 12210
9919	0	0	Ki67+	 8788 12133
9920	0	0	Ki67+	 8796 11942
9921	0	0	Ki67+	 8801 11907
9922	0	0	Ki67+	 8807 12282
9923	0	0	Ki67+	 8812 11966
9924	0	0	Ki67+	 8816 12134
9925	0	0	Ki67+	 8820 11935
9926	0	0	Ki67+	 8821 12248
9927	0	0	Ki67+	 8828 12070
9928	0	0	Ki67+	 8832 12106
9929	0	0	Ki67+	 8840 12177
9930	0	0	Ki67+	 8841 12285
9931	0	0	Ki67+	 8843 12189
9932	0	0	Ki67+	 8844 11948
9933	0	0	Ki67+	 8845 12145
9934	0	0	Ki67+	 8846 12074
9935	0	0	Ki67+	 8847 12106
9936	0	0	Ki67+	 8855 12058
9937	0	0	Ki67+	 8857 12224
9938	0	0	Ki67+	 8861 12261
9939	0	0	Ki67+	 8866 11925
9940	0	0	Ki67+	 8867 12079
9941	0	0	Ki67+	 8869 11909
9942	0	0	Ki67+	 8870 12156
9943	0	0	Ki67+	 8872 12129
9944	0	0	Ki67+	 8879 11916
9945	0	0	Ki67+	 8888 12190
9946	0	0	Ki67+	 8889 12100
9947	0	0	Ki67+	 8894 12269
9948	0	0	Ki67+	 8895 12054
9949	0	0	Ki67+	 8897 12135
9950	0	0	Ki67+	 8898 11951
9951	0	0	Ki67+	 8901 12068
9952	0	0	Ki67+	 8903 11927
9953	0	0	Ki67+	 8922 11958
9954	0	0	Ki67+	 8926 12079
9955	0	0	Ki67+	 8926 12137
9956	0	0	Ki67+	 8927 12159
9957	0	0	Ki67+	 8928 12258
9958	0	0	Ki67+	 8934 12047
9959	0	0	Ki67+	 8951 12234
9960	0	0	Ki67+	 8952 11960
9961	0	0	Ki67+	 8954 12206
9962	0	0	Ki67+	 8960 12271
9963	0	0	Ki67+	 8966 12281
9964	0	0	Ki67+	 8968 11877
9965	0	0	Ki67+	 8968 12054
9966	0	0	Ki67+	 8968 12067
9967	0	0	Ki67+	 8970 12188
9968	0	0	Ki67+	 8972 11948
9969	0	0	Ki67+	 8972 12261
9970	0	0	Ki67+	 8973 12234
9971	0	0	Ki67+	 8974 11859
9972	0	0	Ki67+	 8988 12157
9973	0	0	Ki67+	 8990 11968
9974	0	0	Ki67+	 8992 12197
9975	0	0	Ki67+	 8992 12228
9976	0	0	Ki67+	 8993 11910
9977	0	0	Ki67+	 8993 12074
9978	0	0	Ki67+	 8997 11887
9979	0	0	Ki67+	 8998 11852
9980	0	0	Ki67+	 8999 12246
9981	0	0	Ki67+	 9000 11932
9982	0	0	Ki67+	 9001 12170
9983	0	0	Ki67+	 9001 12219
9984	0	0	Ki67+	 9003 11968
9985	0	0	Ki67+	 9009 12043
9986	0	0	Ki67+	 9010 11951
9987	0	0	Ki67+	 9016 12094
9988	0	0	Ki67+	 9016 12248
9989	0	0	Ki67+	 9024 11863
9990	0	0	Ki67+	 9024 11914
9991	0	0	Ki67+	 9026 11925
9992	0	0	Ki67+	 9028 12202
9993	0	0	Ki67+	 9032 12123
9994	0	0	Ki67+	 9034 12068
9995	0	0	Ki67+	 9036 11853
9996	0	0	Ki67+	 9038 12222
9997	0	0	Ki67+	 9047 12155
9998	0	0	Ki67+	 9058 12062
9999	0	0	Ki67+	 9060 12192
10000	0	0	Ki67+	 9062 11856
10001	0	0	Ki67+	 9063 11825
10002	0	0	Ki67+	 9069 11939
10003	0	0	Ki67+	 9078 11869
10004	0	0	Ki67+	 9086 12083
10005	0	0	Ki67+	 9086 12095
10006	0	0	Ki67+	 9087 12155
10007	0	0	Ki67+	 9088 11800
10008	0	0	Ki67+	 9094 12049
10009	0	0	Ki67+	 9094 12117
10010	0	0	Ki67+	 9101 11828
10011	0	0	Ki67+	 9115 11899
10012	0	0	Ki67+	 9116 12284
10013	0	0	Ki67+	 9117 11947
10014	0	0	Ki67+	 9121 12049
10015	0	0	Ki67+	 9127 12077
10016	0	0	Ki67+	 9128 11901
10017	0	0	Ki67+	 9133 11848
10018	0	0	Ki67+	 9137 11813
10019	0	0	Ki67+	 9140 11863
10020	0	0	Ki67+	 9144 11783
10021	0	0	Ki67+	 9144 11931
10022	0	0	Ki67+	 9147 11901
10023	0	0	Ki67+	 9150 11800
10024	0	0	Ki67+	 9152 11952
10025	0	0	Ki67+	 9154 11989
10026	0	0	Ki67+	 9157 11772
10027	0	0	Ki67+	 9159 11874
10028	0	0	Ki67+	 9160 11730
10029	0	0	Ki67+	 9164 11912
10030	0	0	Ki67+	 9167 11812
10031	0	0	Ki67+	 9169 11831
10032	0	0	Ki67+	 9169 11847
10033	0	0	Ki67+	 9173 11775
10034	0	0	Ki67+	 9173 11972
10035	0	0	Ki67+	 9175 11805
10036	0	0	Ki67+	 9178 12006
10037	0	0	Ki67+	 9182 11987
10038	0	0	Ki67+	 9187 11999
10039	0	0	Ki67+	 9191 11922
10040	0	0	Ki67+	 9193 11809
10041	0	0	Ki67+	 9193 11841
10042	0	0	Ki67+	 9207 11782
10043	0	0	Ki67+	 9210 11987
10044	0	0	Ki67+	 9214 11795
10045	0	0	Ki67+	 9216 11832
10046	0	0	Ki67+	 9219 12007
10047	0	0	Ki67+	 9226 11992
10048	0	0	Ki67+	 9231 11757
10049	0	0	Ki67+	 9235 11806
10050	0	0	Ki67+	 9235 11844
10051	0	0	Ki67+	 9239 11854
10052	0	0	Ki67+	 9244 12066
10053	0	0	Ki67+	 9247 11873
10054	0	0	Ki67+	 9251 11837
10055	0	0	Ki67+	 9252 11948
10056	0	0	Ki67+	 9253 11996
10057	0	0	Ki67+	 9257 11849
10058	0	0	Ki67+	 9258 11774
10059	0	0	Ki67+	 9260 11903
10060	0	0	Ki67+	 9264 11931
10061	0	0	Ki67+	 9270 11727
10062	0	0	Ki67+	 9272 11739
10063	0	0	Ki67+	 9278 11801
10064	0	0	Ki67+	 9278 11960
10065	0	0	Ki67+	 9280 11788
10066	0	0	Ki67+	 9285 11717
10067	0	0	Ki67+	 9293 11691
10068	0	0	Ki67+	 9297 11978
10069	0	0	Ki67+	 9301 11822
10070	0	0	Ki67+	 9303 11730
10071	0	0	Ki67+	 9308 11793
10072	0	0	Ki67+	 9310 11883
10073	0	0	Ki67+	 9311 11981
10074	0	0	Ki67+	 9312 11761
10075	0	0	Ki67+	 9317 11842
10076	0	0	Ki67+	 9322 11942
10077	0	0	Ki67+	 9323 11873
10078	0	0	Ki67+	 9329 11698
10079	0	0	Ki67+	 9330 11896
10080	0	0	Ki67+	 9335 11796
10081	0	0	Ki67+	 9341 11982
10082	0	0	Ki67+	 9347 11928
10083	0	0	Ki67+	 9358 11962
10084	0	0	Ki67+	 9365 11936
10085	0	0	Ki67+	 9369 11792
10086	0	0	Ki67+	 9372 11749
10087	0	0	Ki67+	 9375 11913
10088	0	0	Ki67+	 9376 11815
10089	0	0	Ki67+	 9383 11881
10090	0	0	Ki67+	 9387 11977
10091	0	0	Ki67+	 9391 11859
10092	0	0	Ki67+	 9392 11799
10093	0	0	Ki67+	 9397 11732
10094	0	0	Ki67+	 9398 11897
10095	0	0	Ki67+	 9402 11823
10096	0	0	Ki67+	 9406 11851
10097	0	0	Ki67+	 9407 11759
10098	0	0	Ki67+	 9409 11833
10099	0	0	Ki67+	 9411 11881
10100	0	0	Ki67+	 9414 11863
10101	0	0	Ki67+	 9418 11809
10102	0	0	Ki67+	 9427 11840
10103	0	0	Ki67+	 9431 11732
10104	0	0	Ki67+	 9434 11782
10105	0	0	Ki67+	 9439 11764
10106	0	0	Ki67+	 9440 11820
10107	0	0	Ki67+	 9441 11872
10108	0	0	Ki67+	 9446 11859
10109	0	0	Ki67+	 9447 11696
10110	0	0	Ki67+	 9458 11680
10111	0	0	Ki67+	 9460 11744
10112	0	0	Ki67+	 9461 11712
10113	0	0	Ki67+	 9463 11790
10114	0	0	Ki67+	 9469 11917
10115	0	0	Ki67+	 9471 11814
10116	0	0	Ki67+	 8674 12732
10117	0	0	Ki67+	 8675 12300
10118	0	0	Ki67+	 8678 12353
10119	0	0	Ki67+	 8682 12363
10120	0	0	Ki67+	 8683 12468
10121	0	0	Ki67+	 8684 12705
10122	0	0	Ki67+	 8690 12342
10123	0	0	Ki67+	 8692 12496
10124	0	0	Ki67+	 8692 12714
10125	0	0	Ki67+	 8705 12348
10126	0	0	Ki67+	 8711 12706
10127	0	0	Ki67+	 8713 12465
10128	0	0	Ki67+	 8715 12320
10129	0	0	Ki67+	 8719 12300
10130	0	0	Ki67+	 8721 12722
10131	0	0	Ki67+	 8727 12486
10132	0	0	Ki67+	 8730 12350
10133	0	0	Ki67+	 8735 12528
10134	0	0	Ki67+	 8737 12310
10135	0	0	Ki67+	 8739 12702
10136	0	0	Ki67+	 8744 12476
10137	0	0	Ki67+	 8746 12330
10138	0	0	Ki67+	 8747 12499
10139	0	0	Ki67+	 8750 12682
10140	0	0	Ki67+	 8762 12571
10141	0	0	Ki67+	 8775 12464
10142	0	0	Ki67+	 8784 12316
10143	0	0	Ki67+	 8800 12441
10144	0	0	Ki67+	 8804 12303
10145	0	0	Ki67+	 8819 12299
10146	0	0	Ki67+	 8851 12305
10147	0	0	Ki67+	 8852 12435
10148	0	0	Ki67+	 8860 12447
10149	0	0	Ki67+	 8870 12303
10150	0	0	Ki67+	 8872 12420
10151	0	0	Ki67+	 8875 12567
10152	0	0	Ki67+	 8881 12310
10153	0	0	Ki67+	 8885 12399
10154	0	0	Ki67+	 8908 12307
10155	0	0	Ki67+	 8908 12403
10156	0	0	Ki67+	 8931 12289
10157	0	0	Ki67+	 8931 12305
10158	0	0	Ki67+	 8933 12412
10159	0	0	Ki67+	 8952 13003
10160	0	0	Ki67+	 8994 12942
10161	0	0	Ki67+	 8998 12980
10162	0	0	Ki67+	 9002 12302
10163	0	0	Ki67+	 9002 12906
10164	0	0	Ki67+	 9004 12923
10165	0	0	Ki67+	 9004 13066
10166	0	0	Ki67+	 9017 13000
10167	0	0	Ki67+	 9021 12973
10168	0	0	Ki67+	 9026 12852
10169	0	0	Ki67+	 9036 12998
10170	0	0	Ki67+	 9038 13018
10171	0	0	Ki67+	 9044 12864
10172	0	0	Ki67+	 9050 12962
10173	0	0	Ki67+	 9052 12789
10174	0	0	Ki67+	 9055 12854
10175	0	0	Ki67+	 9056 12763
10176	0	0	Ki67+	 9070 12827
10177	0	0	Ki67+	 9070 12997
10178	0	0	Ki67+	 9072 12791
10179	0	0	Ki67+	 9075 12743
10180	0	0	Ki67+	 9078 13027
10181	0	0	Ki67+	 9078 13068
10182	0	0	Ki67+	 9085 12948
10183	0	0	Ki67+	 9097 12830
10184	0	0	Ki67+	 9099 12851
10185	0	0	Ki67+	 9106 12758
10186	0	0	Ki67+	 9107 12717
10187	0	0	Ki67+	 9117 13068
10188	0	0	Ki67+	 9132 12707
10189	0	0	Ki67+	 9145 12808
10190	0	0	Ki67+	 9148 12797
10191	0	0	Ki67+	 9151 12854
10192	0	0	Ki67+	 9158 12960
10193	0	0	Ki67+	 9162 12707
10194	0	0	Ki67+	 9177 12865
10195	0	0	Ki67+	 9187 12844
10196	0	0	Ki67+	 9198 12967
10197	0	0	Ki67+	 9201 13049
10198	0	0	Ki67+	 9203 13084
10199	0	0	Ki67+	 9204 12862
10200	0	0	Ki67+	 9204 12890
10201	0	0	Ki67+	 9206 13036
10202	0	0	Ki67+	 9219 13057
10203	0	0	Ki67+	 9229 12905
10204	0	0	Ki67+	 9238 12924
10205	0	0	Ki67+	 9249 12939
10206	0	0	Ki67+	 9250 12984
10207	0	0	Ki67+	 9250 13057
10208	0	0	Ki67+	 9255 12973
10209	0	0	Ki67+	 9279 12990
10210	0	0	Ki67+	 9286 13050
10211	0	0	Ki67+	 9295 13069
10212	0	0	Ki67+	 9296 13031
10213	0	0	Ki67+	 9305 12984
10214	0	0	Ki67+	 9314 13057
10215	0	0	Ki67+	 9323 13030
10216	0	0	Ki67+	 9324 13004
10217	0	0	Ki67+	 9327 13080
10218	0	0	Ki67+	 9342 13071
10219	0	0	Ki67+	 9344 12980
10220	0	0	Ki67+	 9348 13020
10221	0	0	Ki67+	 9366 12969
10222	0	0	Ki67+	 9369 12998
10223	0	0	Ki67+	 9372 13017
10224	0	0	Ki67+	 9380 13054
10225	0	0	Ki67+	 9383 12930
10226	0	0	Ki67+	 9397 12972
10227	0	0	Ki67+	 9397 12996
10228	0	0	Ki67+	 9402 13067
10229	0	0	Ki67+	 9409 12931
10230	0	0	Ki67+	 9411 12981
10231	0	0	Ki67+	 9413 13077
10232	0	0	Ki67+	 9422 13015
10233	0	0	Ki67+	 9428 12424
10234	0	0	Ki67+	 9429 13036
10235	0	0	Ki67+	 9434 13064
10236	0	0	Ki67+	 9439 12946
10237	0	0	Ki67+	 9440 12921
10238	0	0	Ki67+	 9440 13002
10239	0	0	Ki67+	 9443 12960
10240	0	0	Ki67+	 9444 12833
10241	0	0	Ki67+	 9451 13051
10242	0	0	Ki67+	 9454 13021
10243	0	0	Ki67+	 9456 12814
10244	0	0	Ki67+	 9457 12800
10245	0	0	Ki67+	 9457 12892
10246	0	0	Ki67+	 9459 13080
10247	0	0	Ki67+	 9465 12793
10248	0	0	Ki67+	 9468 12857
10249	0	0	Ki67+	 8674 13506
10250	0	0	Ki67+	 8679 13558
10251	0	0	Ki67+	 8681 13873
10252	0	0	Ki67+	 8684 13603
10253	0	0	Ki67+	 8687 13481
10254	0	0	Ki67+	 8689 13659
10255	0	0	Ki67+	 8689 13747
10256	0	0	Ki67+	 8691 13444
10257	0	0	Ki67+	 8695 13615
10258	0	0	Ki67+	 8697 13531
10259	0	0	Ki67+	 8709 13497
10260	0	0	Ki67+	 8711 13688
10261	0	0	Ki67+	 8712 13519
10262	0	0	Ki67+	 8713 13826
10263	0	0	Ki67+	 8715 13576
10264	0	0	Ki67+	 8715 13610
10265	0	0	Ki67+	 8716 13845
10266	0	0	Ki67+	 8722 13634
10267	0	0	Ki67+	 8723 13435
10268	0	0	Ki67+	 8725 13493
10269	0	0	Ki67+	 8727 13468
10270	0	0	Ki67+	 8727 13700
10271	0	0	Ki67+	 8727 13867
10272	0	0	Ki67+	 8735 13415
10273	0	0	Ki67+	 8740 13525
10274	0	0	Ki67+	 8740 13605
10275	0	0	Ki67+	 8744 13422
10276	0	0	Ki67+	 8744 13683
10277	0	0	Ki67+	 8753 13881
10278	0	0	Ki67+	 8754 13388
10279	0	0	Ki67+	 8754 13449
10280	0	0	Ki67+	 8756 13723
10281	0	0	Ki67+	 8757 13862
10282	0	0	Ki67+	 8759 13624
10283	0	0	Ki67+	 8760 13494
10284	0	0	Ki67+	 8762 13655
10285	0	0	Ki67+	 8762 13843
10286	0	0	Ki67+	 8763 13407
10287	0	0	Ki67+	 8764 13441
10288	0	0	Ki67+	 8773 13380
10289	0	0	Ki67+	 8775 13521
10290	0	0	Ki67+	 8775 13652
10291	0	0	Ki67+	 8775 13686
10292	0	0	Ki67+	 8777 13670
10293	0	0	Ki67+	 8782 13353
10294	0	0	Ki67+	 8784 13878
10295	0	0	Ki67+	 8788 13858
10296	0	0	Ki67+	 8795 13479
10297	0	0	Ki67+	 8797 13426
10298	0	0	Ki67+	 8801 13554
10299	0	0	Ki67+	 8806 13348
10300	0	0	Ki67+	 8807 13486
10301	0	0	Ki67+	 8812 13364
10302	0	0	Ki67+	 8814 13863
10303	0	0	Ki67+	 8816 13841
10304	0	0	Ki67+	 8817 13804
10305	0	0	Ki67+	 8819 13818
10306	0	0	Ki67+	 8825 13356
10307	0	0	Ki67+	 8825 13508
10308	0	0	Ki67+	 8831 13571
10309	0	0	Ki67+	 8832 13145
10310	0	0	Ki67+	 8839 13543
10311	0	0	Ki67+	 8840 13342
10312	0	0	Ki67+	 8843 13694
10313	0	0	Ki67+	 8843 13840
10314	0	0	Ki67+	 8844 13718
10315	0	0	Ki67+	 8846 13819
10316	0	0	Ki67+	 8847 13752
10317	0	0	Ki67+	 8848 13371
10318	0	0	Ki67+	 8850 13342
10319	0	0	Ki67+	 8856 13633
10320	0	0	Ki67+	 8856 13679
10321	0	0	Ki67+	 8856 13774
10322	0	0	Ki67+	 8857 13522
10323	0	0	Ki67+	 8860 13441
10324	0	0	Ki67+	 8861 13863
10325	0	0	Ki67+	 8863 13600
10326	0	0	Ki67+	 8863 13739
10327	0	0	Ki67+	 8868 13414
10328	0	0	Ki67+	 8868 13449
10329	0	0	Ki67+	 8868 13557
10330	0	0	Ki67+	 8869 13748
10331	0	0	Ki67+	 8872 13668
10332	0	0	Ki67+	 8873 13400
10333	0	0	Ki67+	 8873 13537
10334	0	0	Ki67+	 8873 13848
10335	0	0	Ki67+	 8875 13824
10336	0	0	Ki67+	 8876 13372
10337	0	0	Ki67+	 8881 13482
10338	0	0	Ki67+	 8883 13470
10339	0	0	Ki67+	 8883 13762
10340	0	0	Ki67+	 8884 13598
10341	0	0	Ki67+	 8887 13712
10342	0	0	Ki67+	 8889 13860
10343	0	0	Ki67+	 8894 13145
10344	0	0	Ki67+	 8895 13300
10345	0	0	Ki67+	 8895 13663
10346	0	0	Ki67+	 8899 13171
10347	0	0	Ki67+	 8900 13880
10348	0	0	Ki67+	 8902 13572
10349	0	0	Ki67+	 8907 13739
10350	0	0	Ki67+	 8908 13769
10351	0	0	Ki67+	 8909 13368
10352	0	0	Ki67+	 8913 13419
10353	0	0	Ki67+	 8919 13387
10354	0	0	Ki67+	 8924 13801
10355	0	0	Ki67+	 8925 13546
10356	0	0	Ki67+	 8927 13453
10357	0	0	Ki67+	 8927 13578
10358	0	0	Ki67+	 8929 13868
10359	0	0	Ki67+	 8932 13611
10360	0	0	Ki67+	 8938 13533
10361	0	0	Ki67+	 8942 13190
10362	0	0	Ki67+	 8942 13491
10363	0	0	Ki67+	 8946 13619
10364	0	0	Ki67+	 8948 13235
10365	0	0	Ki67+	 8948 13776
10366	0	0	Ki67+	 8950 13537
10367	0	0	Ki67+	 8951 13161
10368	0	0	Ki67+	 8951 13475
10369	0	0	Ki67+	 8951 13751
10370	0	0	Ki67+	 8952 13271
10371	0	0	Ki67+	 8953 13504
10372	0	0	Ki67+	 8955 13091
10373	0	0	Ki67+	 8957 13183
10374	0	0	Ki67+	 8957 13288
10375	0	0	Ki67+	 8959 13310
10376	0	0	Ki67+	 8960 13588
10377	0	0	Ki67+	 8966 13266
10378	0	0	Ki67+	 8967 13787
10379	0	0	Ki67+	 8968 13529
10380	0	0	Ki67+	 8970 13238
10381	0	0	Ki67+	 8971 13164
10382	0	0	Ki67+	 8972 13772
10383	0	0	Ki67+	 8973 13338
10384	0	0	Ki67+	 8973 13725
10385	0	0	Ki67+	 8973 13851
10386	0	0	Ki67+	 8974 13821
10387	0	0	Ki67+	 8977 13092
10388	0	0	Ki67+	 8977 13712
10389	0	0	Ki67+	 8981 13475
10390	0	0	Ki67+	 8982 13600
10391	0	0	Ki67+	 8982 13784
10392	0	0	Ki67+	 8985 13309
10393	0	0	Ki67+	 8985 13862
10394	0	0	Ki67+	 8986 13747
10395	0	0	Ki67+	 8987 13122
10396	0	0	Ki67+	 8989 13653
10397	0	0	Ki67+	 8990 13560
10398	0	0	Ki67+	 8992 13214
10399	0	0	Ki67+	 8992 13729
10400	0	0	Ki67+	 8999 13678
10401	0	0	Ki67+	 9003 13744
10402	0	0	Ki67+	 9004 13377
10403	0	0	Ki67+	 9006 13256
10404	0	0	Ki67+	 9006 13513
10405	0	0	Ki67+	 9007 13342
10406	0	0	Ki67+	 9009 13587
10407	0	0	Ki67+	 9011 13129
10408	0	0	Ki67+	 9011 13643
10409	0	0	Ki67+	 9011 13714
10410	0	0	Ki67+	 9011 13795
10411	0	0	Ki67+	 9012 13287
10412	0	0	Ki67+	 9012 13834
10413	0	0	Ki67+	 9018 13330
10414	0	0	Ki67+	 9026 13399
10415	0	0	Ki67+	 9027 13188
10416	0	0	Ki67+	 9029 13686
10417	0	0	Ki67+	 9037 13759
10418	0	0	Ki67+	 9038 13352
10419	0	0	Ki67+	 9039 13326
10420	0	0	Ki67+	 9042 13198
10421	0	0	Ki67+	 9046 13412
10422	0	0	Ki67+	 9046 13850
10423	0	0	Ki67+	 9049 13731
10424	0	0	Ki67+	 9057 13183
10425	0	0	Ki67+	 9060 13453
10426	0	0	Ki67+	 9061 13704
10427	0	0	Ki67+	 9064 13663
10428	0	0	Ki67+	 9066 13431
10429	0	0	Ki67+	 9066 13734
10430	0	0	Ki67+	 9066 13860
10431	0	0	Ki67+	 9069 13235
10432	0	0	Ki67+	 9069 13834
10433	0	0	Ki67+	 9071 13139
10434	0	0	Ki67+	 9071 13420
10435	0	0	Ki67+	 9074 13460
10436	0	0	Ki67+	 9076 13268
10437	0	0	Ki67+	 9076 13486
10438	0	0	Ki67+	 9078 13717
10439	0	0	Ki67+	 9079 13827
10440	0	0	Ki67+	 9083 13781
10441	0	0	Ki67+	 9085 13452
10442	0	0	Ki67+	 9086 13146
10443	0	0	Ki67+	 9087 13524
10444	0	0	Ki67+	 9090 13833
10445	0	0	Ki67+	 9091 13487
10446	0	0	Ki67+	 9093 13747
10447	0	0	Ki67+	 9094 13097
10448	0	0	Ki67+	 9100 13434
10449	0	0	Ki67+	 9100 13872
10450	0	0	Ki67+	 9102 13351
10451	0	0	Ki67+	 9105 13800
10452	0	0	Ki67+	 9108 13834
10453	0	0	Ki67+	 9110 13438
10454	0	0	Ki67+	 9110 13767
10455	0	0	Ki67+	 9115 13782
10456	0	0	Ki67+	 9117 13563
10457	0	0	Ki67+	 9121 13305
10458	0	0	Ki67+	 9121 13498
10459	0	0	Ki67+	 9123 13724
10460	0	0	Ki67+	 9124 13870
10461	0	0	Ki67+	 9127 13471
10462	0	0	Ki67+	 9128 13203
10463	0	0	Ki67+	 9130 13829
10464	0	0	Ki67+	 9132 13579
10465	0	0	Ki67+	 9132 13600
10466	0	0	Ki67+	 9134 13505
10467	0	0	Ki67+	 9136 13535
10468	0	0	Ki67+	 9136 13545
10469	0	0	Ki67+	 9137 13789
10470	0	0	Ki67+	 9145 13568
10471	0	0	Ki67+	 9148 13774
10472	0	0	Ki67+	 9150 13143
10473	0	0	Ki67+	 9151 13616
10474	0	0	Ki67+	 9152 13838
10475	0	0	Ki67+	 9155 13220
10476	0	0	Ki67+	 9155 13497
10477	0	0	Ki67+	 9162 13280
10478	0	0	Ki67+	 9164 13604
10479	0	0	Ki67+	 9165 13634
10480	0	0	Ki67+	 9165 13815
10481	0	0	Ki67+	 9166 13522
10482	0	0	Ki67+	 9166 13801
10483	0	0	Ki67+	 9169 13122
10484	0	0	Ki67+	 9171 13861
10485	0	0	Ki67+	 9173 13577
10486	0	0	Ki67+	 9174 13887
10487	0	0	Ki67+	 9177 13301
10488	0	0	Ki67+	 9178 13147
10489	0	0	Ki67+	 9184 13612
10490	0	0	Ki67+	 9184 13646
10491	0	0	Ki67+	 9185 13495
10492	0	0	Ki67+	 9193 13558
10493	0	0	Ki67+	 9195 13250
10494	0	0	Ki67+	 9195 13670
10495	0	0	Ki67+	 9196 13513
10496	0	0	Ki67+	 9198 13305
10497	0	0	Ki67+	 9198 13686
10498	0	0	Ki67+	 9204 13501
10499	0	0	Ki67+	 9205 13223
10500	0	0	Ki67+	 9206 13594
10501	0	0	Ki67+	 9207 13484
10502	0	0	Ki67+	 9207 13722
10503	0	0	Ki67+	 9211 13240
10504	0	0	Ki67+	 9212 13344
10505	0	0	Ki67+	 9215 13283
10506	0	0	Ki67+	 9218 13740
10507	0	0	Ki67+	 9219 13221
10508	0	0	Ki67+	 9220 13490
10509	0	0	Ki67+	 9222 13577
10510	0	0	Ki67+	 9223 13766
10511	0	0	Ki67+	 9226 13642
10512	0	0	Ki67+	 9227 13550
10513	0	0	Ki67+	 9228 13684
10514	0	0	Ki67+	 9232 13276
10515	0	0	Ki67+	 9236 13201
10516	0	0	Ki67+	 9238 13796
10517	0	0	Ki67+	 9243 13409
10518	0	0	Ki67+	 9243 13614
10519	0	0	Ki67+	 9244 13712
10520	0	0	Ki67+	 9247 13319
10521	0	0	Ki67+	 9248 13544
10522	0	0	Ki67+	 9250 13095
10523	0	0	Ki67+	 9250 13631
10524	0	0	Ki67+	 9251 13274
10525	0	0	Ki67+	 9252 13764
10526	0	0	Ki67+	 9258 13481
10527	0	0	Ki67+	 9258 13498
10528	0	0	Ki67+	 9259 13865
10529	0	0	Ki67+	 9260 13739
10530	0	0	Ki67+	 9261 13245
10531	0	0	Ki67+	 9261 13670
10532	0	0	Ki67+	 9261 13683
10533	0	0	Ki67+	 9264 13832
10534	0	0	Ki67+	 9266 13096
10535	0	0	Ki67+	 9267 13235
10536	0	0	Ki67+	 9267 13285
10537	0	0	Ki67+	 9271 13176
10538	0	0	Ki67+	 9271 13487
10539	0	0	Ki67+	 9271 13773
10540	0	0	Ki67+	 9273 13424
10541	0	0	Ki67+	 9274 13573
10542	0	0	Ki67+	 9275 13465
10543	0	0	Ki67+	 9276 13339
10544	0	0	Ki67+	 9277 13374
10545	0	0	Ki67+	 9277 13663
10546	0	0	Ki67+	 9278 13740
10547	0	0	Ki67+	 9279 13551
10548	0	0	Ki67+	 9279 13872
10549	0	0	Ki67+	 9286 13321
10550	0	0	Ki67+	 9287 13711
10551	0	0	Ki67+	 9294 13814
10552	0	0	Ki67+	 9295 13559
10553	0	0	Ki67+	 9295 13785
10554	0	0	Ki67+	 9297 13769
10555	0	0	Ki67+	 9298 13377
10556	0	0	Ki67+	 9299 13325
10557	0	0	Ki67+	 9306 13508
10558	0	0	Ki67+	 9309 13476
10559	0	0	Ki67+	 9311 13788
10560	0	0	Ki67+	 9312 13429
10561	0	0	Ki67+	 9312 13698
10562	0	0	Ki67+	 9313 13603
10563	0	0	Ki67+	 9313 13819
10564	0	0	Ki67+	 9317 13836
10565	0	0	Ki67+	 9320 13552
10566	0	0	Ki67+	 9320 13671
10567	0	0	Ki67+	 9322 13351
10568	0	0	Ki67+	 9322 13517
10569	0	0	Ki67+	 9323 13441
10570	0	0	Ki67+	 9324 13300
10571	0	0	Ki67+	 9324 13578
10572	0	0	Ki67+	 9325 13772
10573	0	0	Ki67+	 9327 13399
10574	0	0	Ki67+	 9328 13615
10575	0	0	Ki67+	 9337 13345
10576	0	0	Ki67+	 9340 13098
10577	0	0	Ki67+	 9341 13864
10578	0	0	Ki67+	 9342 13481
10579	0	0	Ki67+	 9348 13429
10580	0	0	Ki67+	 9348 13730
10581	0	0	Ki67+	 9351 13377
10582	0	0	Ki67+	 9353 13603
10583	0	0	Ki67+	 9355 13788
10584	0	0	Ki67+	 9356 13410
10585	0	0	Ki67+	 9357 13166
10586	0	0	Ki67+	 9357 13634
10587	0	0	Ki67+	 9360 13467
10588	0	0	Ki67+	 9361 13698
10589	0	0	Ki67+	 9365 13450
10590	0	0	Ki67+	 9365 13551
10591	0	0	Ki67+	 9366 13304
10592	0	0	Ki67+	 9370 13149
10593	0	0	Ki67+	 9372 13379
10594	0	0	Ki67+	 9374 13575
10595	0	0	Ki67+	 9376 13731
10596	0	0	Ki67+	 9378 13311
10597	0	0	Ki67+	 9379 13602
10598	0	0	Ki67+	 9383 13300
10599	0	0	Ki67+	 9388 13509
10600	0	0	Ki67+	 9390 13458
10601	0	0	Ki67+	 9393 13568
10602	0	0	Ki67+	 9396 13400
10603	0	0	Ki67+	 9397 13541
10604	0	0	Ki67+	 9397 13713
10605	0	0	Ki67+	 9398 13774
10606	0	0	Ki67+	 9400 13645
10607	0	0	Ki67+	 9400 13670
10608	0	0	Ki67+	 9401 13225
10609	0	0	Ki67+	 9401 13686
10610	0	0	Ki67+	 9407 13424
10611	0	0	Ki67+	 9408 13101
10612	0	0	Ki67+	 9411 13571
10613	0	0	Ki67+	 9413 13132
10614	0	0	Ki67+	 9416 13254
10615	0	0	Ki67+	 9418 13734
10616	0	0	Ki67+	 9420 13108
10617	0	0	Ki67+	 9422 13157
10618	0	0	Ki67+	 9427 13184
10619	0	0	Ki67+	 9427 13634
10620	0	0	Ki67+	 9429 13132
10621	0	0	Ki67+	 9429 13296
10622	0	0	Ki67+	 9429 13551
10623	0	0	Ki67+	 9431 13583
10624	0	0	Ki67+	 9439 13215
10625	0	0	Ki67+	 9440 13647
10626	0	0	Ki67+	 9441 13238
10627	0	0	Ki67+	 9441 13563
10628	0	0	Ki67+	 9441 13697
10629	0	0	Ki67+	 9442 13104
10630	0	0	Ki67+	 9451 13130
10631	0	0	Ki67+	 9453 13290
10632	0	0	Ki67+	 9455 13612
10633	0	0	Ki67+	 9465 13126
10634	0	0	Ki67+	 8674 13953
10635	0	0	Ki67+	 8674 14466
10636	0	0	Ki67+	 8675 14013
10637	0	0	Ki67+	 8678 14127
10638	0	0	Ki67+	 8680 14311
10639	0	0	Ki67+	 8680 14448
10640	0	0	Ki67+	 8685 14413
10641	0	0	Ki67+	 8687 14090
10642	0	0	Ki67+	 8689 14039
10643	0	0	Ki67+	 8689 14524
10644	0	0	Ki67+	 8690 14356
10645	0	0	Ki67+	 8695 14067
10646	0	0	Ki67+	 8696 14151
10647	0	0	Ki67+	 8698 14120
10648	0	0	Ki67+	 8700 13973
10649	0	0	Ki67+	 8702 14215
10650	0	0	Ki67+	 8702 14487
10651	0	0	Ki67+	 8706 14472
10652	0	0	Ki67+	 8707 14011
10653	0	0	Ki67+	 8707 14438
10654	0	0	Ki67+	 8708 14379
10655	0	0	Ki67+	 8711 14587
10656	0	0	Ki67+	 8716 14230
10657	0	0	Ki67+	 8717 14040
10658	0	0	Ki67+	 8719 14307
10659	0	0	Ki67+	 8722 14175
10660	0	0	Ki67+	 8722 14403
10661	0	0	Ki67+	 8723 14076
10662	0	0	Ki67+	 8725 14550
10663	0	0	Ki67+	 8727 14136
10664	0	0	Ki67+	 8730 14263
10665	0	0	Ki67+	 8730 14358
10666	0	0	Ki67+	 8730 14482
10667	0	0	Ki67+	 8731 14098
10668	0	0	Ki67+	 8734 14161
10669	0	0	Ki67+	 8734 14281
10670	0	0	Ki67+	 8735 14029
10671	0	0	Ki67+	 8736 14226
10672	0	0	Ki67+	 8736 14435
10673	0	0	Ki67+	 8737 13997
10674	0	0	Ki67+	 8738 13899
10675	0	0	Ki67+	 8740 14343
10676	0	0	Ki67+	 8741 14059
10677	0	0	Ki67+	 8742 14099
10678	0	0	Ki67+	 8747 14124
10679	0	0	Ki67+	 8747 14136
10680	0	0	Ki67+	 8748 14300
10681	0	0	Ki67+	 8749 14246
10682	0	0	Ki67+	 8751 14557
10683	0	0	Ki67+	 8753 13899
10684	0	0	Ki67+	 8753 13925
10685	0	0	Ki67+	 8754 14211
10686	0	0	Ki67+	 8759 14492
10687	0	0	Ki67+	 8760 14068
10688	0	0	Ki67+	 8763 14273
10689	0	0	Ki67+	 8770 14522
10690	0	0	Ki67+	 8771 14043
10691	0	0	Ki67+	 8771 14541
10692	0	0	Ki67+	 8772 14342
10693	0	0	Ki67+	 8776 14211
10694	0	0	Ki67+	 8780 13983
10695	0	0	Ki67+	 8780 14380
10696	0	0	Ki67+	 8785 14497
10697	0	0	Ki67+	 8789 14036
10698	0	0	Ki67+	 8790 13993
10699	0	0	Ki67+	 8794 14061
10700	0	0	Ki67+	 8794 14632
10701	0	0	Ki67+	 8798 14670
10702	0	0	Ki67+	 8800 14123
10703	0	0	Ki67+	 8800 14212
10704	0	0	Ki67+	 8805 14232
10705	0	0	Ki67+	 8809 14346
10706	0	0	Ki67+	 8809 14374
10707	0	0	Ki67+	 8812 14126
10708	0	0	Ki67+	 8814 14322
10709	0	0	Ki67+	 8815 14506
10710	0	0	Ki67+	 8816 14522
10711	0	0	Ki67+	 8819 14389
10712	0	0	Ki67+	 8821 14233
10713	0	0	Ki67+	 8821 14358
10714	0	0	Ki67+	 8823 14053
10715	0	0	Ki67+	 8824 14092
10716	0	0	Ki67+	 8825 14537
10717	0	0	Ki67+	 8827 13899
10718	0	0	Ki67+	 8829 14342
10719	0	0	Ki67+	 8831 14399
10720	0	0	Ki67+	 8833 14302
10721	0	0	Ki67+	 8834 14630
10722	0	0	Ki67+	 8837 13984
10723	0	0	Ki67+	 8838 13954
10724	0	0	Ki67+	 8838 14010
10725	0	0	Ki67+	 8840 14201
10726	0	0	Ki67+	 8843 14398
10727	0	0	Ki67+	 8843 14499
10728	0	0	Ki67+	 8844 14130
10729	0	0	Ki67+	 8844 14635
10730	0	0	Ki67+	 8847 14117
10731	0	0	Ki67+	 8847 14160
10732	0	0	Ki67+	 8849 14362
10733	0	0	Ki67+	 8853 14537
10734	0	0	Ki67+	 8854 14083
10735	0	0	Ki67+	 8854 14323
10736	0	0	Ki67+	 8857 13910
10737	0	0	Ki67+	 8857 13966
10738	0	0	Ki67+	 8859 14003
10739	0	0	Ki67+	 8861 14460
10740	0	0	Ki67+	 8864 14483
10741	0	0	Ki67+	 8867 14057
10742	0	0	Ki67+	 8867 14215
10743	0	0	Ki67+	 8867 14649
10744	0	0	Ki67+	 8870 14235
10745	0	0	Ki67+	 8873 14193
10746	0	0	Ki67+	 8873 14272
10747	0	0	Ki67+	 8874 14032
10748	0	0	Ki67+	 8875 14157
10749	0	0	Ki67+	 8880 14178
10750	0	0	Ki67+	 8881 14299
10751	0	0	Ki67+	 8882 13985
10752	0	0	Ki67+	 8882 14506
10753	0	0	Ki67+	 8887 13918
10754	0	0	Ki67+	 8887 14600
10755	0	0	Ki67+	 8890 14459
10756	0	0	Ki67+	 8892 14264
10757	0	0	Ki67+	 8893 14220
10758	0	0	Ki67+	 8895 14013
10759	0	0	Ki67+	 8904 13951
10760	0	0	Ki67+	 8911 14296
10761	0	0	Ki67+	 8912 14007
10762	0	0	Ki67+	 8914 14035
10763	0	0	Ki67+	 8914 14210
10764	0	0	Ki67+	 8916 13978
10765	0	0	Ki67+	 8916 14060
10766	0	0	Ki67+	 8917 14381
10767	0	0	Ki67+	 8919 14267
10768	0	0	Ki67+	 8925 14236
10769	0	0	Ki67+	 8929 14124
10770	0	0	Ki67+	 8931 14452
10771	0	0	Ki67+	 8932 14051
10772	0	0	Ki67+	 8933 13994
10773	0	0	Ki67+	 8935 13889
10774	0	0	Ki67+	 8935 13969
10775	0	0	Ki67+	 8938 14200
10776	0	0	Ki67+	 8941 14651
10777	0	0	Ki67+	 8943 14172
10778	0	0	Ki67+	 8944 14395
10779	0	0	Ki67+	 8945 14263
10780	0	0	Ki67+	 8949 14081
10781	0	0	Ki67+	 8950 14031
10782	0	0	Ki67+	 8951 14141
10783	0	0	Ki67+	 8955 14199
10784	0	0	Ki67+	 8957 14313
10785	0	0	Ki67+	 8959 13985
10786	0	0	Ki67+	 8959 14427
10787	0	0	Ki67+	 8960 14277
10788	0	0	Ki67+	 8961 14166
10789	0	0	Ki67+	 8962 14498
10790	0	0	Ki67+	 8963 14124
10791	0	0	Ki67+	 8966 14475
10792	0	0	Ki67+	 8969 13924
10793	0	0	Ki67+	 8969 14553
10794	0	0	Ki67+	 8971 14055
10795	0	0	Ki67+	 8972 13901
10796	0	0	Ki67+	 8972 14313
10797	0	0	Ki67+	 8973 14351
10798	0	0	Ki67+	 8977 14329
10799	0	0	Ki67+	 8977 14458
10800	0	0	Ki67+	 8978 14374
10801	0	0	Ki67+	 8979 14406
10802	0	0	Ki67+	 8981 14007
10803	0	0	Ki67+	 8983 14070
10804	0	0	Ki67+	 8983 14124
10805	0	0	Ki67+	 8984 14034
10806	0	0	Ki67+	 8986 14432
10807	0	0	Ki67+	 8995 14408
10808	0	0	Ki67+	 8998 14387
10809	0	0	Ki67+	 9001 14095
10810	0	0	Ki67+	 9007 14483
10811	0	0	Ki67+	 9010 13940
10812	0	0	Ki67+	 9010 14199
10813	0	0	Ki67+	 9013 14175
10814	0	0	Ki67+	 9015 14296
10815	0	0	Ki67+	 9016 14082
10816	0	0	Ki67+	 9017 13909
10817	0	0	Ki67+	 9022 14161
10818	0	0	Ki67+	 9023 13945
10819	0	0	Ki67+	 9025 14255
10820	0	0	Ki67+	 9027 14133
10821	0	0	Ki67+	 9029 14054
10822	0	0	Ki67+	 9029 14397
10823	0	0	Ki67+	 9031 14307
10824	0	0	Ki67+	 9032 13902
10825	0	0	Ki67+	 9034 14072
10826	0	0	Ki67+	 9035 14212
10827	0	0	Ki67+	 9038 14484
10828	0	0	Ki67+	 9039 13937
10829	0	0	Ki67+	 9044 14227
10830	0	0	Ki67+	 9046 14306
10831	0	0	Ki67+	 9047 14270
10832	0	0	Ki67+	 9047 14386
10833	0	0	Ki67+	 9051 14505
10834	0	0	Ki67+	 9053 14259
10835	0	0	Ki67+	 9057 14545
10836	0	0	Ki67+	 9058 14125
10837	0	0	Ki67+	 9058 14146
10838	0	0	Ki67+	 9066 14500
10839	0	0	Ki67+	 9068 13956
10840	0	0	Ki67+	 9069 14084
10841	0	0	Ki67+	 9072 13896
10842	0	0	Ki67+	 9072 14239
10843	0	0	Ki67+	 9075 14063
10844	0	0	Ki67+	 9075 14293
10845	0	0	Ki67+	 9076 13929
10846	0	0	Ki67+	 9077 14214
10847	0	0	Ki67+	 9077 14272
10848	0	0	Ki67+	 9078 14102
10849	0	0	Ki67+	 9080 14352
10850	0	0	Ki67+	 9081 14013
10851	0	0	Ki67+	 9085 14322
10852	0	0	Ki67+	 9095 14040
10853	0	0	Ki67+	 9100 14104
10854	0	0	Ki67+	 9102 14486
10855	0	0	Ki67+	 9104 14066
10856	0	0	Ki67+	 9105 14320
10857	0	0	Ki67+	 9105 14377
10858	0	0	Ki67+	 9107 14236
10859	0	0	Ki67+	 9108 14011
10860	0	0	Ki67+	 9117 13986
10861	0	0	Ki67+	 9117 14261
10862	0	0	Ki67+	 9120 14310
10863	0	0	Ki67+	 9124 14492
10864	0	0	Ki67+	 9126 14148
10865	0	0	Ki67+	 9129 14358
10866	0	0	Ki67+	 9131 14090
10867	0	0	Ki67+	 9131 14291
10868	0	0	Ki67+	 9131 14414
10869	0	0	Ki67+	 9132 14124
10870	0	0	Ki67+	 9134 13941
10871	0	0	Ki67+	 9134 14512
10872	0	0	Ki67+	 9135 14390
10873	0	0	Ki67+	 9139 14260
10874	0	0	Ki67+	 9141 14461
10875	0	0	Ki67+	 9147 14311
10876	0	0	Ki67+	 9149 13971
10877	0	0	Ki67+	 9149 14495
10878	0	0	Ki67+	 9158 14285
10879	0	0	Ki67+	 9158 14455
10880	0	0	Ki67+	 9160 13919
10881	0	0	Ki67+	 9161 14362
10882	0	0	Ki67+	 9161 14378
10883	0	0	Ki67+	 9165 14477
10884	0	0	Ki67+	 9170 14301
10885	0	0	Ki67+	 9171 14102
10886	0	0	Ki67+	 9172 14184
10887	0	0	Ki67+	 9175 14022
10888	0	0	Ki67+	 9177 14123
10889	0	0	Ki67+	 9188 14181
10890	0	0	Ki67+	 9193 14041
10891	0	0	Ki67+	 9206 14054
10892	0	0	Ki67+	 9209 14084
10893	0	0	Ki67+	 9211 13954
10894	0	0	Ki67+	 9223 13962
10895	0	0	Ki67+	 9232 14069
10896	0	0	Ki67+	 9238 14058
10897	0	0	Ki67+	 9260 14032
10898	0	0	Ki67+	 9306 13954
10899	0	0	Ki67+	 8675 14989
10900	0	0	Ki67+	 8680 15135
10901	0	0	Ki67+	 8681 15091
10902	0	0	Ki67+	 8683 15173
10903	0	0	Ki67+	 8687 14947
10904	0	0	Ki67+	 8699 14983
10905	0	0	Ki67+	 8704 15155
10906	0	0	Ki67+	 8708 15032
10907	0	0	Ki67+	 8714 14994
10908	0	0	Ki67+	 8726 15044
10909	0	0	Ki67+	 8736 14951
10910	0	0	Ki67+	 8753 15053
10911	0	0	Ki67+	 8756 14886
10912	0	0	Ki67+	 8792 14919
10913	0	0	Ki67+	 8802 14893
10914	0	0	Ki67+	 8807 14730
10915	0	0	Ki67+	 8828 14826
10916	0	0	Ki67+	 8830 14739
10917	0	0	Ki67+	 8839 14886
10918	0	0	Ki67+	 8849 14724
10919	0	0	Ki67+	 8851 14892
10920	0	0	Ki67+	 8864 14821
10921	0	0	Ki67+	 8883 14834
10922	0	0	Ki67+	 8923 14768
10923	0	0	Ki67+	 9030 16250
10924	0	0	Ki67+	 9102 16011
10925	0	0	Ki67+	 9115 16021
10926	0	0	Ki67+	 9157 16278
10927	0	0	Ki67+	 9196 15865
10928	0	0	Ki67+	 9205 16134
10929	0	0	Ki67+	 9206 15879
10930	0	0	Ki67+	 9208 16242
10931	0	0	Ki67+	 9224 16210
10932	0	0	Ki67+	 9226 16265
10933	0	0	Ki67+	 9234 16232
10934	0	0	Ki67+	 9239 16104
10935	0	0	Ki67+	 9245 15787
10936	0	0	Ki67+	 9257 15799
10937	0	0	Ki67+	 9274 16240
10938	0	0	Ki67+	 9293 15702
10939	0	0	Ki67+	 9304 15743
10940	0	0	Ki67+	 9305 16162
10941	0	0	Ki67+	 9314 15681
10942	0	0	Ki67+	 9315 16185
10943	0	0	Ki67+	 9316 15749
10944	0	0	Ki67+	 9322 16105
10945	0	0	Ki67+	 9323 16090
10946	0	0	Ki67+	 9329 15733
10947	0	0	Ki67+	 9340 15920
10948	0	0	Ki67+	 9376 16003
10949	0	0	Ki67+	 9403 16053
10950	0	0	Ki67+	 9405 16191
10951	0	0	Ki67+	 9412 16066
10952	0	0	Ki67+	 9465 15589
10953	0	0	Ki67+	 8673 16632
10954	0	0	Ki67+	 8707 16716
10955	0	0	Ki67+	 8721 16976
10956	0	0	Ki67+	 8744 16969
10957	0	0	Ki67+	 8748 16846
10958	0	0	Ki67+	 8755 16897
10959	0	0	Ki67+	 8859 16864
10960	0	0	Ki67+	 8867 16891
10961	0	0	Ki67+	 8880 16884
10962	0	0	Ki67+	 8889 16775
10963	0	0	Ki67+	 9039 16958
10964	0	0	Ki67+	 9086 16834
10965	0	0	Ki67+	 9108 16856
10966	0	0	Ki67+	 9126 16929
10967	0	0	Ki67+	 9139 16866
10968	0	0	Ki67+	 9191 16689
10969	0	0	Ki67+	 9221 16911
10970	0	0	Ki67+	 9226 16841
10971	0	0	Ki67+	 9227 16612
10972	0	0	Ki67+	 9229 16629
10973	0	0	Ki67+	 9248 16928
10974	0	0	Ki67+	 9264 16868
10975	0	0	Ki67+	 9331 16898
10976	0	0	Ki67+	 9352 16872
10977	0	0	Ki67+	 9356 16644
10978	0	0	Ki67+	 9433 16924
10979	0	0	Ki67+	 9453 16593
10980	0	0	Ki67+	 8766 17690
10981	0	0	Ki67+	 8823 17578
10982	0	0	Ki67+	 8836 17444
10983	0	0	Ki67+	 8846 17384
10984	0	0	Ki67+	 9007 17427
10985	0	0	Ki67+	 9015 17366
10986	0	0	Ki67+	 9045 17111
10987	0	0	Ki67+	 9111 17380
10988	0	0	Ki67+	 9151 17133
10989	0	0	Ki67+	 9154 17267
10990	0	0	Ki67+	 9176 17649
10991	0	0	Ki67+	 9184 17656
10992	0	0	Ki67+	 9186 17389
10993	0	0	Ki67+	 9188 17419
10994	0	0	Ki67+	 9235 17567
10995	0	0	Ki67+	 9244 17586
10996	0	0	Ki67+	 9259 17604
10997	0	0	Ki67+	 9290 17421
10998	0	0	Ki67+	 9413 17423
10999	0	0	Ki67+	 9423 17754
11000	0	0	Ki67+	 9458 17134
11001	0	0	Ki67+	 8681 18071
11002	0	0	Ki67+	 8736 18487
11003	0	0	Ki67+	 8742 17899
11004	0	0	Ki67+	 8743 18424
11005	0	0	Ki67+	 8746 18176
11006	0	0	Ki67+	 8746 18490
11007	0	0	Ki67+	 8767 17940
11008	0	0	Ki67+	 8831 17933
11009	0	0	Ki67+	 8832 17920
11010	0	0	Ki67+	 8881 18490
11011	0	0	Ki67+	 8951 18530
11012	0	0	Ki67+	 8966 18534
11013	0	0	Ki67+	 8981 18492
11014	0	0	Ki67+	 8998 18552
11015	0	0	Ki67+	 8999 18466
11016	0	0	Ki67+	 9040 18594
11017	0	0	Ki67+	 9060 17936
11018	0	0	Ki67+	 9076 17907
11019	0	0	Ki67+	 9082 18475
11020	0	0	Ki67+	 9120 18587
11021	0	0	Ki67+	 9159 17949
11022	0	0	Ki67+	 9208 18481
11023	0	0	Ki67+	 9215 18503
11024	0	0	Ki67+	 9297 18577
11025	0	0	Ki67+	 9319 17973
11026	0	0	Ki67+	 9331 18581
11027	0	0	Ki67+	 8677 19114
11028	0	0	Ki67+	 8685 19134
11029	0	0	Ki67+	 8686 19034
11030	0	0	Ki67+	 8695 19079
11031	0	0	Ki67+	 8714 19129
11032	0	0	Ki67+	 8722 19433
11033	0	0	Ki67+	 8723 19043
11034	0	0	Ki67+	 8727 19111
11035	0	0	Ki67+	 8728 19143
11036	0	0	Ki67+	 8738 19427
11037	0	0	Ki67+	 8748 19071
11038	0	0	Ki67+	 8752 18935
11039	0	0	Ki67+	 8756 19010
11040	0	0	Ki67+	 8757 19032
11041	0	0	Ki67+	 8761 19140
11042	0	0	Ki67+	 8776 19472
11043	0	0	Ki67+	 8781 19032
11044	0	0	Ki67+	 8781 19153
11045	0	0	Ki67+	 8783 19459
11046	0	0	Ki67+	 8791 19001
11047	0	0	Ki67+	 8791 19131
11048	0	0	Ki67+	 8801 19008
11049	0	0	Ki67+	 8808 19348
11050	0	0	Ki67+	 8809 19438
11051	0	0	Ki67+	 8815 19057
11052	0	0	Ki67+	 8819 19037
11053	0	0	Ki67+	 8822 18919
11054	0	0	Ki67+	 8827 18786
11055	0	0	Ki67+	 8827 19320
11056	0	0	Ki67+	 8834 19070
11057	0	0	Ki67+	 8847 18909
11058	0	0	Ki67+	 8862 19022
11059	0	0	Ki67+	 8865 19221
11060	0	0	Ki67+	 8870 19056
11061	0	0	Ki67+	 8873 19033
11062	0	0	Ki67+	 8876 19178
11063	0	0	Ki67+	 8877 18927
11064	0	0	Ki67+	 8877 19393
11065	0	0	Ki67+	 8878 18999
11066	0	0	Ki67+	 8880 19210
11067	0	0	Ki67+	 8888 19165
11068	0	0	Ki67+	 8895 19085
11069	0	0	Ki67+	 8897 19387
11070	0	0	Ki67+	 8900 19435
11071	0	0	Ki67+	 8902 18817
11072	0	0	Ki67+	 8902 19223
11073	0	0	Ki67+	 8903 18791
11074	0	0	Ki67+	 8904 18938
11075	0	0	Ki67+	 8904 19272
11076	0	0	Ki67+	 8907 19136
11077	0	0	Ki67+	 8910 18732
11078	0	0	Ki67+	 8911 19035
11079	0	0	Ki67+	 8914 18904
11080	0	0	Ki67+	 8916 19371
11081	0	0	Ki67+	 8918 19125
11082	0	0	Ki67+	 8919 19006
11083	0	0	Ki67+	 8931 18911
11084	0	0	Ki67+	 8933 19298
11085	0	0	Ki67+	 8937 19154
11086	0	0	Ki67+	 8941 19026
11087	0	0	Ki67+	 8945 19363
11088	0	0	Ki67+	 8946 19404
11089	0	0	Ki67+	 8950 19294
11090	0	0	Ki67+	 8954 19256
11091	0	0	Ki67+	 8955 19014
11092	0	0	Ki67+	 8957 18793
11093	0	0	Ki67+	 8958 18716
11094	0	0	Ki67+	 8958 19037
11095	0	0	Ki67+	 8962 19346
11096	0	0	Ki67+	 8966 19202
11097	0	0	Ki67+	 8967 19148
11098	0	0	Ki67+	 8969 18976
11099	0	0	Ki67+	 8970 18945
11100	0	0	Ki67+	 8971 19291
11101	0	0	Ki67+	 8972 18890
11102	0	0	Ki67+	 8974 19187
11103	0	0	Ki67+	 8979 19368
11104	0	0	Ki67+	 8980 19033
11105	0	0	Ki67+	 8982 19445
11106	0	0	Ki67+	 8997 19046
11107	0	0	Ki67+	 9004 19088
11108	0	0	Ki67+	 9004 19120
11109	0	0	Ki67+	 9005 18903
11110	0	0	Ki67+	 9005 19000
11111	0	0	Ki67+	 9006 19181
11112	0	0	Ki67+	 9011 19340
11113	0	0	Ki67+	 9017 18915
11114	0	0	Ki67+	 9017 19102
11115	0	0	Ki67+	 9017 19438
11116	0	0	Ki67+	 9018 19453
11117	0	0	Ki67+	 9032 18919
11118	0	0	Ki67+	 9032 19053
11119	0	0	Ki67+	 9032 19072
11120	0	0	Ki67+	 9032 19169
11121	0	0	Ki67+	 9034 19015
11122	0	0	Ki67+	 9041 19409
11123	0	0	Ki67+	 9051 19166
11124	0	0	Ki67+	 9052 19136
11125	0	0	Ki67+	 9054 19115
11126	0	0	Ki67+	 9056 18816
11127	0	0	Ki67+	 9057 19328
11128	0	0	Ki67+	 9059 18850
11129	0	0	Ki67+	 9060 18805
11130	0	0	Ki67+	 9064 19072
11131	0	0	Ki67+	 9064 19143
11132	0	0	Ki67+	 9071 19099
11133	0	0	Ki67+	 9079 19128
11134	0	0	Ki67+	 9083 18788
11135	0	0	Ki67+	 9083 19471
11136	0	0	Ki67+	 9085 18843
11137	0	0	Ki67+	 9087 19052
11138	0	0	Ki67+	 9088 19006
11139	0	0	Ki67+	 9094 19039
11140	0	0	Ki67+	 9100 19453
11141	0	0	Ki67+	 9102 19077
11142	0	0	Ki67+	 9102 19216
11143	0	0	Ki67+	 9103 19007
11144	0	0	Ki67+	 9106 19311
11145	0	0	Ki67+	 9107 18778
11146	0	0	Ki67+	 9113 19208
11147	0	0	Ki67+	 9114 18887
11148	0	0	Ki67+	 9120 18832
11149	0	0	Ki67+	 9120 18902
11150	0	0	Ki67+	 9122 19198
11151	0	0	Ki67+	 9122 19432
11152	0	0	Ki67+	 9123 19396
11153	0	0	Ki67+	 9124 19028
11154	0	0	Ki67+	 9125 18996
11155	0	0	Ki67+	 9132 18974
11156	0	0	Ki67+	 9135 18805
11157	0	0	Ki67+	 9136 19295
11158	0	0	Ki67+	 9137 19253
11159	0	0	Ki67+	 9143 19370
11160	0	0	Ki67+	 9148 19247
11161	0	0	Ki67+	 9149 19096
11162	0	0	Ki67+	 9153 18941
11163	0	0	Ki67+	 9157 19204
11164	0	0	Ki67+	 9165 19230
11165	0	0	Ki67+	 9166 19029
11166	0	0	Ki67+	 9166 19285
11167	0	0	Ki67+	 9175 19374
11168	0	0	Ki67+	 9176 18973
11169	0	0	Ki67+	 9180 19249
11170	0	0	Ki67+	 9188 19025
11171	0	0	Ki67+	 9191 18950
11172	0	0	Ki67+	 9193 19382
11173	0	0	Ki67+	 9194 18913
11174	0	0	Ki67+	 9194 19284
11175	0	0	Ki67+	 9196 19337
11176	0	0	Ki67+	 9203 19487
11177	0	0	Ki67+	 9204 19155
11178	0	0	Ki67+	 9205 19215
11179	0	0	Ki67+	 9209 19231
11180	0	0	Ki67+	 9210 18969
11181	0	0	Ki67+	 9211 19366
11182	0	0	Ki67+	 9218 19285
11183	0	0	Ki67+	 9219 19345
11184	0	0	Ki67+	 9221 19315
11185	0	0	Ki67+	 9225 18938
11186	0	0	Ki67+	 9230 19265
11187	0	0	Ki67+	 9230 19476
11188	0	0	Ki67+	 9232 19242
11189	0	0	Ki67+	 9233 19226
11190	0	0	Ki67+	 9236 19175
11191	0	0	Ki67+	 9239 18993
11192	0	0	Ki67+	 9245 19300
11193	0	0	Ki67+	 9247 18788
11194	0	0	Ki67+	 9251 19109
11195	0	0	Ki67+	 9253 19070
11196	0	0	Ki67+	 9254 19200
11197	0	0	Ki67+	 9256 19230
11198	0	0	Ki67+	 9262 18915
11199	0	0	Ki67+	 9264 19216
11200	0	0	Ki67+	 9267 19117
11201	0	0	Ki67+	 9268 19297
11202	0	0	Ki67+	 9277 19239
11203	0	0	Ki67+	 9279 19319
11204	0	0	Ki67+	 9282 19192
11205	0	0	Ki67+	 9283 18931
11206	0	0	Ki67+	 9284 19047
11207	0	0	Ki67+	 9285 19067
11208	0	0	Ki67+	 9290 19084
11209	0	0	Ki67+	 9291 19149
11210	0	0	Ki67+	 9295 18941
11211	0	0	Ki67+	 9301 18975
11212	0	0	Ki67+	 9305 19452
11213	0	0	Ki67+	 9313 19062
11214	0	0	Ki67+	 9316 19039
11215	0	0	Ki67+	 9323 18957
11216	0	0	Ki67+	 9329 19327
11217	0	0	Ki67+	 9330 18996
11218	0	0	Ki67+	 9334 19302
11219	0	0	Ki67+	 9335 19386
11220	0	0	Ki67+	 9337 19125
11221	0	0	Ki67+	 9339 19087
11222	0	0	Ki67+	 9339 19185
11223	0	0	Ki67+	 9356 19068
11224	0	0	Ki67+	 9369 19081
11225	0	0	Ki67+	 9377 19458
11226	0	0	Ki67+	 9383 19123
11227	0	0	Ki67+	 9390 19142
11228	0	0	Ki67+	 9397 19366
11229	0	0	Ki67+	 9402 19098
11230	0	0	Ki67+	 9410 18787
11231	0	0	Ki67+	 9418 19090
11232	0	0	Ki67+	 9422 19321
11233	0	0	Ki67+	 9468 19481
11234	0	0	Ki67+	 8678 20287
11235	0	0	Ki67+	 8692 20256
11236	0	0	Ki67+	 8741 19789
11237	0	0	Ki67+	 8779 20219
11238	0	0	Ki67+	 8846 19545
11239	0	0	Ki67+	 8854 19619
11240	0	0	Ki67+	 8856 19585
11241	0	0	Ki67+	 8878 19614
11242	0	0	Ki67+	 8893 19595
11243	0	0	Ki67+	 8893 20266
11244	0	0	Ki67+	 8895 19554
11245	0	0	Ki67+	 8908 19647
11246	0	0	Ki67+	 8916 20024
11247	0	0	Ki67+	 8929 19928
11248	0	0	Ki67+	 8932 20005
11249	0	0	Ki67+	 8934 20028
11250	0	0	Ki67+	 8937 19631
11251	0	0	Ki67+	 8939 20252
11252	0	0	Ki67+	 8960 19922
11253	0	0	Ki67+	 8963 19516
11254	0	0	Ki67+	 8965 19493
11255	0	0	Ki67+	 8994 19930
11256	0	0	Ki67+	 9011 20101
11257	0	0	Ki67+	 9012 20048
11258	0	0	Ki67+	 9029 19556
11259	0	0	Ki67+	 9056 19504
11260	0	0	Ki67+	 9089 19681
11261	0	0	Ki67+	 9097 19610
11262	0	0	Ki67+	 9097 20024
11263	0	0	Ki67+	 9100 19999
11264	0	0	Ki67+	 9112 19766
11265	0	0	Ki67+	 9121 19623
11266	0	0	Ki67+	 9206 19510
11267	0	0	Ki67+	 9219 20090
11268	0	0	Ki67+	 9222 19656
11269	0	0	Ki67+	 9224 19491
11270	0	0	Ki67+	 9240 19639
11271	0	0	Ki67+	 9297 19755
11272	0	0	Ki67+	 9308 19554
11273	0	0	Ki67+	 9311 19677
11274	0	0	Ki67+	 9341 20184
11275	0	0	Ki67+	 9343 19509
11276	0	0	Ki67+	 9344 19544
11277	0	0	Ki67+	 9355 19783
11278	0	0	Ki67+	 9414 19774
11279	0	0	Ki67+	 9416 19725
11280	0	0	Ki67+	 9423 19814
11281	0	0	Ki67+	 9424 19738
11282	0	0	Ki67+	 9433 19615
11283	0	0	Ki67+	 9436 19502
11284	0	0	Ki67+	 9455 19737
11285	0	0	Ki67+	 9468 19778
11286	0	0	Ki67+	 8674 20649
11287	0	0	Ki67+	 8678 20459
11288	0	0	Ki67+	 8689 20687
11289	0	0	Ki67+	 8700 20885
11290	0	0	Ki67+	 8713 20715
11291	0	0	Ki67+	 8730 20392
11292	0	0	Ki67+	 8732 20913
11293	0	0	Ki67+	 8733 20511
11294	0	0	Ki67+	 8741 20781
11295	0	0	Ki67+	 8742 20348
11296	0	0	Ki67+	 8750 20529
11297	0	0	Ki67+	 8750 20699
11298	0	0	Ki67+	 8753 20308
11299	0	0	Ki67+	 8754 20722
11300	0	0	Ki67+	 8757 20393
11301	0	0	Ki67+	 8757 20506
11302	0	0	Ki67+	 8761 20437
11303	0	0	Ki67+	 8768 20538
11304	0	0	Ki67+	 8774 20349
11305	0	0	Ki67+	 8784 20795
11306	0	0	Ki67+	 8795 20512
11307	0	0	Ki67+	 8798 20402
11308	0	0	Ki67+	 8809 20526
11309	0	0	Ki67+	 8817 20407
11310	0	0	Ki67+	 8824 20547
11311	0	0	Ki67+	 8830 20589
11312	0	0	Ki67+	 8831 20612
11313	0	0	Ki67+	 8834 20424
11314	0	0	Ki67+	 8840 20332
11315	0	0	Ki67+	 8854 20774
11316	0	0	Ki67+	 8857 20337
11317	0	0	Ki67+	 8859 21032
11318	0	0	Ki67+	 8868 21007
11319	0	0	Ki67+	 8880 20428
11320	0	0	Ki67+	 8886 20710
11321	0	0	Ki67+	 8893 20363
11322	0	0	Ki67+	 8895 20967
11323	0	0	Ki67+	 8951 20588
11324	0	0	Ki67+	 8968 20471
11325	0	0	Ki67+	 8969 20600
11326	0	0	Ki67+	 8978 20528
11327	0	0	Ki67+	 8980 20313
11328	0	0	Ki67+	 8982 21028
11329	0	0	Ki67+	 8995 20532
11330	0	0	Ki67+	 9011 20381
11331	0	0	Ki67+	 9025 20337
11332	0	0	Ki67+	 9119 20295
11333	0	0	Ki67+	 9206 20378
11334	0	0	Ki67+	 9237 20434
11335	0	0	Ki67+	 9290 20468
11336	0	0	Ki67+	 9317 20519
11337	0	0	Ki67+	 9317 20782
11338	0	0	Ki67+	 9327 20471
11339	0	0	Ki67+	 9338 20740
11340	0	0	Ki67+	 9346 20503
11341	0	0	Ki67+	 9347 20818
11342	0	0	Ki67+	 9354 21057
11343	0	0	Ki67+	 9358 20761
11344	0	0	Ki67+	 9361 20734
11345	0	0	Ki67+	 9362 20502
11346	0	0	Ki67+	 9364 20954
11347	0	0	Ki67+	 9371 20832
11348	0	0	Ki67+	 9372 21032
11349	0	0	Ki67+	 9374 20792
11350	0	0	Ki67+	 9380 20470
11351	0	0	Ki67+	 9388 20742
11352	0	0	Ki67+	 9389 20961
11353	0	0	Ki67+	 9391 20815
11354	0	0	Ki67+	 9395 20979
11355	0	0	Ki67+	 9397 20756
11356	0	0	Ki67+	 9397 21027
11357	0	0	Ki67+	 9405 20796
11358	0	0	Ki67+	 9406 21078
11359	0	0	Ki67+	 9411 21030
11360	0	0	Ki67+	 9417 20746
11361	0	0	Ki67+	 9419 20441
11362	0	0	Ki67+	 9424 21041
11363	0	0	Ki67+	 9430 20750
11364	0	0	Ki67+	 9441 20664
11365	0	0	Ki67+	 9441 20691
11366	0	0	Ki67+	 9441 20777
11367	0	0	Ki67+	 9443 20377
11368	0	0	Ki67+	 9443 20762
11369	0	0	Ki67+	 9443 21026
11370	0	0	Ki67+	 9449 20931
11371	0	0	Ki67+	 9458 20344
11372	0	0	Ki67+	 9458 21028
11373	0	0	Ki67+	 9459 20797
11374	0	0	Ki67+	 9464 20937
11375	0	0	Ki67+	 9468 20661
11376	0	0	Ki67+	 8684 21248
11377	0	0	Ki67+	 8692 21226
11378	0	0	Ki67+	 8737 21296
11379	0	0	Ki67+	 8741 21813
11380	0	0	Ki67+	 8744 21474
11381	0	0	Ki67+	 8750 21744
11382	0	0	Ki67+	 8754 21249
11383	0	0	Ki67+	 8787 21306
11384	0	0	Ki67+	 8793 21249
11385	0	0	Ki67+	 8797 21327
11386	0	0	Ki67+	 8798 21740
11387	0	0	Ki67+	 8816 21550
11388	0	0	Ki67+	 8829 21297
11389	0	0	Ki67+	 8829 21804
11390	0	0	Ki67+	 8831 21229
11391	0	0	Ki67+	 8845 21833
11392	0	0	Ki67+	 8846 21262
11393	0	0	Ki67+	 8862 21814
11394	0	0	Ki67+	 8863 21269
11395	0	0	Ki67+	 8872 21293
11396	0	0	Ki67+	 8875 21525
11397	0	0	Ki67+	 8889 21315
11398	0	0	Ki67+	 8890 21245
11399	0	0	Ki67+	 8896 21261
11400	0	0	Ki67+	 8898 21715
11401	0	0	Ki67+	 8901 21218
11402	0	0	Ki67+	 8913 21294
11403	0	0	Ki67+	 8914 21693
11404	0	0	Ki67+	 8915 21237
11405	0	0	Ki67+	 8928 21218
11406	0	0	Ki67+	 8931 21325
11407	0	0	Ki67+	 8948 21340
11408	0	0	Ki67+	 8951 21306
11409	0	0	Ki67+	 8952 21352
11410	0	0	Ki67+	 8953 21265
11411	0	0	Ki67+	 8962 21244
11412	0	0	Ki67+	 8967 21329
11413	0	0	Ki67+	 8971 21662
11414	0	0	Ki67+	 8972 21266
11415	0	0	Ki67+	 8973 21367
11416	0	0	Ki67+	 8981 21279
11417	0	0	Ki67+	 8995 21352
11418	0	0	Ki67+	 8997 21639
11419	0	0	Ki67+	 9003 21372
11420	0	0	Ki67+	 9022 21306
11421	0	0	Ki67+	 9026 21431
11422	0	0	Ki67+	 9033 21231
11423	0	0	Ki67+	 9050 21441
11424	0	0	Ki67+	 9053 21347
11425	0	0	Ki67+	 9066 21392
11426	0	0	Ki67+	 9081 21239
11427	0	0	Ki67+	 9084 21481
11428	0	0	Ki67+	 9086 21261
11429	0	0	Ki67+	 9099 21328
11430	0	0	Ki67+	 9122 21312
11431	0	0	Ki67+	 9124 21237
11432	0	0	Ki67+	 9125 21401
11433	0	0	Ki67+	 9131 21245
11434	0	0	Ki67+	 9134 21425
11435	0	0	Ki67+	 9140 21339
11436	0	0	Ki67+	 9148 21279
11437	0	0	Ki67+	 9154 21223
11438	0	0	Ki67+	 9155 21431
11439	0	0	Ki67+	 9157 21319
11440	0	0	Ki67+	 9159 21448
11441	0	0	Ki67+	 9160 21297
11442	0	0	Ki67+	 9161 21346
11443	0	0	Ki67+	 9161 21363
11444	0	0	Ki67+	 9174 21240
11445	0	0	Ki67+	 9181 21373
11446	0	0	Ki67+	 9189 21413
11447	0	0	Ki67+	 9191 21429
11448	0	0	Ki67+	 9195 21253
11449	0	0	Ki67+	 9196 21465
11450	0	0	Ki67+	 9197 21399
11451	0	0	Ki67+	 9201 21410
11452	0	0	Ki67+	 9203 21273
11453	0	0	Ki67+	 9217 21324
11454	0	0	Ki67+	 9217 21443
11455	0	0	Ki67+	 9221 21309
11456	0	0	Ki67+	 9225 21388
11457	0	0	Ki67+	 9234 21413
11458	0	0	Ki67+	 9240 21350
11459	0	0	Ki67+	 9252 21264
11460	0	0	Ki67+	 9263 21281
11461	0	0	Ki67+	 9266 21366
11462	0	0	Ki67+	 9278 21222
11463	0	0	Ki67+	 9278 21520
11464	0	0	Ki67+	 9280 21389
11465	0	0	Ki67+	 9291 21314
11466	0	0	Ki67+	 9294 21237
11467	0	0	Ki67+	 9306 21509
11468	0	0	Ki67+	 9314 21256
11469	0	0	Ki67+	 9330 21249
11470	0	0	Ki67+	 9332 21315
11471	0	0	Ki67+	 9347 21197
11472	0	0	Ki67+	 9353 21135
11473	0	0	Ki67+	 9354 21649
11474	0	0	Ki67+	 9361 21203
11475	0	0	Ki67+	 9365 21319
11476	0	0	Ki67+	 9367 21173
11477	0	0	Ki67+	 9367 21218
11478	0	0	Ki67+	 9383 21832
11479	0	0	Ki67+	 9384 21187
11480	0	0	Ki67+	 9393 21877
11481	0	0	Ki67+	 9397 21303
11482	0	0	Ki67+	 9423 21128
11483	0	0	Ki67+	 9423 21430
11484	0	0	Ki67+	 9425 21227
11485	0	0	Ki67+	 9428 21812
11486	0	0	Ki67+	 9436 21514
11487	0	0	Ki67+	 9443 21185
11488	0	0	Ki67+	 9443 21824
11489	0	0	Ki67+	 9450 21234
11490	0	0	Ki67+	 9453 21385
11491	0	0	Ki67+	 9454 21463
11492	0	0	Ki67+	 9458 21844
11493	0	0	Ki67+	 9461 21585
11494	0	0	Ki67+	 8683 22567
11495	0	0	Ki67+	 8691 22549
11496	0	0	Ki67+	 8691 22646
11497	0	0	Ki67+	 8704 22524
11498	0	0	Ki67+	 8707 22543
11499	0	0	Ki67+	 8729 22669
11500	0	0	Ki67+	 8733 22426
11501	0	0	Ki67+	 8743 22658
11502	0	0	Ki67+	 8787 22308
11503	0	0	Ki67+	 8797 22365
11504	0	0	Ki67+	 8807 22322
11505	0	0	Ki67+	 8822 22638
11506	0	0	Ki67+	 8824 22257
11507	0	0	Ki67+	 8829 22278
11508	0	0	Ki67+	 8835 22215
11509	0	0	Ki67+	 8856 22028
11510	0	0	Ki67+	 8873 22286
11511	0	0	Ki67+	 8874 22318
11512	0	0	Ki67+	 8877 22205
11513	0	0	Ki67+	 8878 22470
11514	0	0	Ki67+	 8881 22189
11515	0	0	Ki67+	 8887 22020
11516	0	0	Ki67+	 8904 22528
11517	0	0	Ki67+	 8907 22303
11518	0	0	Ki67+	 8908 22222
11519	0	0	Ki67+	 8910 22666
11520	0	0	Ki67+	 8928 22230
11521	0	0	Ki67+	 8928 22588
11522	0	0	Ki67+	 8950 21945
11523	0	0	Ki67+	 8954 22190
11524	0	0	Ki67+	 8954 22217
11525	0	0	Ki67+	 8962 22242
11526	0	0	Ki67+	 8964 22167
11527	0	0	Ki67+	 8979 22212
11528	0	0	Ki67+	 8981 22101
11529	0	0	Ki67+	 8991 22153
11530	0	0	Ki67+	 9025 22144
11531	0	0	Ki67+	 9026 22128
11532	0	0	Ki67+	 9055 22097
11533	0	0	Ki67+	 9070 22029
11534	0	0	Ki67+	 9084 22125
11535	0	0	Ki67+	 9098 22092
11536	0	0	Ki67+	 9098 22380
11537	0	0	Ki67+	 9108 22111
11538	0	0	Ki67+	 9111 22643
11539	0	0	Ki67+	 9133 22090
11540	0	0	Ki67+	 9147 21948
11541	0	0	Ki67+	 9150 22068
11542	0	0	Ki67+	 9152 22005
11543	0	0	Ki67+	 9160 22434
11544	0	0	Ki67+	 9177 22009
11545	0	0	Ki67+	 9188 22171
11546	0	0	Ki67+	 9189 21906
11547	0	0	Ki67+	 9306 21965
11548	0	0	Ki67+	 9323 22182
11549	0	0	Ki67+	 9324 22164
11550	0	0	Ki67+	 9345 22180
11551	0	0	Ki67+	 9369 22179
11552	0	0	Ki67+	 9371 22195
11553	0	0	Ki67+	 9375 22213
11554	0	0	Ki67+	 9391 21916
11555	0	0	Ki67+	 9395 22164
11556	0	0	Ki67+	 9399 22185
11557	0	0	Ki67+	 9409 21893
11558	0	0	Ki67+	 9427 22160
11559	0	0	Ki67+	 9464 22202
11560	0	0	Ki67+	 8675 22727
11561	0	0	Ki67+	 8724 22698
11562	0	0	Ki67+	 8752 23419
11563	0	0	Ki67+	 8806 23378
11564	0	0	Ki67+	 8809 22998
11565	0	0	Ki67+	 8828 23331
11566	0	0	Ki67+	 8830 23192
11567	0	0	Ki67+	 8833 23411
11568	0	0	Ki67+	 8850 23359
11569	0	0	Ki67+	 8856 23333
11570	0	0	Ki67+	 8865 23326
11571	0	0	Ki67+	 8881 23349
11572	0	0	Ki67+	 8904 22806
11573	0	0	Ki67+	 8907 23314
11574	0	0	Ki67+	 8911 23257
11575	0	0	Ki67+	 8924 23330
11576	0	0	Ki67+	 8927 23236
11577	0	0	Ki67+	 8980 22894
11578	0	0	Ki67+	 9009 22713
11579	0	0	Ki67+	 9013 23458
11580	0	0	Ki67+	 9024 23190
11581	0	0	Ki67+	 9033 23322
11582	0	0	Ki67+	 9036 23349
11583	0	0	Ki67+	 9038 23264
11584	0	0	Ki67+	 9042 23179
11585	0	0	Ki67+	 9043 23297
11586	0	0	Ki67+	 9044 22764
11587	0	0	Ki67+	 9052 23356
11588	0	0	Ki67+	 9054 23132
11589	0	0	Ki67+	 9082 23201
11590	0	0	Ki67+	 9103 23291
11591	0	0	Ki67+	 9105 23234
11592	0	0	Ki67+	 9125 23288
11593	0	0	Ki67+	 9132 23214
11594	0	0	Ki67+	 9138 23265
11595	0	0	Ki67+	 9139 22995
11596	0	0	Ki67+	 9159 23459
11597	0	0	Ki67+	 9173 23176
11598	0	0	Ki67+	 9188 23242
11599	0	0	Ki67+	 9199 23427
11600	0	0	Ki67+	 9207 22880
11601	0	0	Ki67+	 9227 22845
11602	0	0	Ki67+	 9227 22890
11603	0	0	Ki67+	 9240 22918
11604	0	0	Ki67+	 9246 23217
11605	0	0	Ki67+	 9247 22952
11606	0	0	Ki67+	 9248 23477
11607	0	0	Ki67+	 9255 23088
11608	0	0	Ki67+	 9266 22942
11609	0	0	Ki67+	 9266 23416
11610	0	0	Ki67+	 9267 23454
11611	0	0	Ki67+	 9278 23483
11612	0	0	Ki67+	 9279 23431
11613	0	0	Ki67+	 9280 23299
11614	0	0	Ki67+	 9282 23380
11615	0	0	Ki67+	 9293 22776
11616	0	0	Ki67+	 9300 22794
11617	0	0	Ki67+	 9303 23332
11618	0	0	Ki67+	 9305 23246
11619	0	0	Ki67+	 9305 23444
11620	0	0	Ki67+	 9306 23486
11621	0	0	Ki67+	 9310 23417
11622	0	0	Ki67+	 9317 22711
11623	0	0	Ki67+	 9324 23342
11624	0	0	Ki67+	 9330 23299
11625	0	0	Ki67+	 9331 23430
11626	0	0	Ki67+	 9332 23411
11627	0	0	Ki67+	 9342 23353
11628	0	0	Ki67+	 9347 23417
11629	0	0	Ki67+	 9348 22750
11630	0	0	Ki67+	 9349 23102
11631	0	0	Ki67+	 9355 23088
11632	0	0	Ki67+	 9356 23447
11633	0	0	Ki67+	 9361 23382
11634	0	0	Ki67+	 9367 23435
11635	0	0	Ki67+	 9370 23327
11636	0	0	Ki67+	 9377 23337
11637	0	0	Ki67+	 9390 23129
11638	0	0	Ki67+	 9391 23115
11639	0	0	Ki67+	 9408 23119
11640	0	0	Ki67+	 9432 22729
11641	0	0	Ki67+	 9438 22715
11642	0	0	Ki67+	 9440 22865
11643	0	0	Ki67+	 9446 22852
11644	0	0	Ki67+	 9465 22701
11645	0	0	Ki67+	 9466 22736
11646	0	0	Ki67+	 8674 23799
11647	0	0	Ki67+	 8674 23850
11648	0	0	Ki67+	 8683 23833
11649	0	0	Ki67+	 8686 23617
11650	0	0	Ki67+	 8686 23656
11651	0	0	Ki67+	 8690 23790
11652	0	0	Ki67+	 8690 23857
11653	0	0	Ki67+	 8700 23847
11654	0	0	Ki67+	 8703 23665
11655	0	0	Ki67+	 8705 23616
11656	0	0	Ki67+	 8713 23570
11657	0	0	Ki67+	 8714 23802
11658	0	0	Ki67+	 8717 23694
11659	0	0	Ki67+	 8720 23602
11660	0	0	Ki67+	 8724 23549
11661	0	0	Ki67+	 8726 23619
11662	0	0	Ki67+	 8729 23666
11663	0	0	Ki67+	 8730 23861
11664	0	0	Ki67+	 8731 23850
11665	0	0	Ki67+	 8735 23511
11666	0	0	Ki67+	 8740 23710
11667	0	0	Ki67+	 8742 23643
11668	0	0	Ki67+	 8743 23675
11669	0	0	Ki67+	 8753 23599
11670	0	0	Ki67+	 8754 23625
11671	0	0	Ki67+	 8754 23697
11672	0	0	Ki67+	 8755 23818
11673	0	0	Ki67+	 8756 23833
11674	0	0	Ki67+	 8760 23647
11675	0	0	Ki67+	 8762 23559
11676	0	0	Ki67+	 8772 23693
11677	0	0	Ki67+	 8773 23709
11678	0	0	Ki67+	 8775 23835
11679	0	0	Ki67+	 8776 23791
11680	0	0	Ki67+	 8778 23562
11681	0	0	Ki67+	 8780 23606
11682	0	0	Ki67+	 8784 23878
11683	0	0	Ki67+	 8790 23820
11684	0	0	Ki67+	 8796 23762
11685	0	0	Ki67+	 8797 23890
11686	0	0	Ki67+	 8798 23653
11687	0	0	Ki67+	 8799 23671
11688	0	0	Ki67+	 8799 23903
11689	0	0	Ki67+	 8800 23867
11690	0	0	Ki67+	 8806 23565
11691	0	0	Ki67+	 8811 23804
11692	0	0	Ki67+	 8817 23746
11693	0	0	Ki67+	 8819 23812
11694	0	0	Ki67+	 8827 23854
11695	0	0	Ki67+	 8837 23787
11696	0	0	Ki67+	 8847 23735
11697	0	0	Ki67+	 8851 23809
11698	0	0	Ki67+	 8863 23825
11699	0	0	Ki67+	 8877 23813
11700	0	0	Ki67+	 8885 23769
11701	0	0	Ki67+	 8892 23713
11702	0	0	Ki67+	 8895 23676
11703	0	0	Ki67+	 8907 23701
11704	0	0	Ki67+	 8909 23663
11705	0	0	Ki67+	 8910 23843
11706	0	0	Ki67+	 8912 23723
11707	0	0	Ki67+	 8935 23701
11708	0	0	Ki67+	 8936 23719
11709	0	0	Ki67+	 8949 23655
11710	0	0	Ki67+	 8950 23695
11711	0	0	Ki67+	 8952 23767
11712	0	0	Ki67+	 8963 23670
11713	0	0	Ki67+	 8968 23634
11714	0	0	Ki67+	 8983 23700
11715	0	0	Ki67+	 9012 23889
11716	0	0	Ki67+	 9016 23768
11717	0	0	Ki67+	 9022 23831
11718	0	0	Ki67+	 9025 23511
11719	0	0	Ki67+	 9030 23582
11720	0	0	Ki67+	 9034 23620
11721	0	0	Ki67+	 9035 23559
11722	0	0	Ki67+	 9041 23593
11723	0	0	Ki67+	 9048 23642
11724	0	0	Ki67+	 9056 23529
11725	0	0	Ki67+	 9065 23570
11726	0	0	Ki67+	 9071 23518
11727	0	0	Ki67+	 9072 23606
11728	0	0	Ki67+	 9072 23727
11729	0	0	Ki67+	 9073 23497
11730	0	0	Ki67+	 9087 23562
11731	0	0	Ki67+	 9088 23753
11732	0	0	Ki67+	 9089 23512
11733	0	0	Ki67+	 9089 23706
11734	0	0	Ki67+	 9090 23717
11735	0	0	Ki67+	 9100 23585
11736	0	0	Ki67+	 9102 23544
11737	0	0	Ki67+	 9102 23599
11738	0	0	Ki67+	 9111 23494
11739	0	0	Ki67+	 9121 23571
11740	0	0	Ki67+	 9124 23606
11741	0	0	Ki67+	 9133 23587
11742	0	0	Ki67+	 9143 23567
11743	0	0	Ki67+	 9149 23635
11744	0	0	Ki67+	 9150 23597
11745	0	0	Ki67+	 9165 23514
11746	0	0	Ki67+	 9166 23584
11747	0	0	Ki67+	 9167 23555
11748	0	0	Ki67+	 9176 23618
11749	0	0	Ki67+	 9189 23650
11750	0	0	Ki67+	 9224 23544
11751	0	0	Ki67+	 9230 23521
11752	0	0	Ki67+	 9243 23568
11753	0	0	Ki67+	 9258 23530
11754	0	0	Ki67+	 9271 23629
11755	0	0	Ki67+	 9323 23525
11756	0	0	Ki67+	 9326 23493
11757	0	0	Ki67+	 9336 23495
11758	0	0	Ki67+	 9340 23516
11759	0	0	Ki67+	 9473 11640
11760	0	0	Ki67+	 9475 11751
11761	0	0	Ki67+	 9481 11729
11762	0	0	Ki67+	 9483 11604
11763	0	0	Ki67+	 9485 11578
11764	0	0	Ki67+	 9489 11620
11765	0	0	Ki67+	 9491 11690
11766	0	0	Ki67+	 9492 11540
11767	0	0	Ki67+	 9496 11517
11768	0	0	Ki67+	 9497 11714
11769	0	0	Ki67+	 9498 11805
11770	0	0	Ki67+	 9500 11776
11771	0	0	Ki67+	 9502 11630
11772	0	0	Ki67+	 9507 11541
11773	0	0	Ki67+	 9508 11567
11774	0	0	Ki67+	 9508 11591
11775	0	0	Ki67+	 9511 11506
11776	0	0	Ki67+	 9515 11612
11777	0	0	Ki67+	 9518 11562
11778	0	0	Ki67+	 9519 11711
11779	0	0	Ki67+	 9522 11531
11780	0	0	Ki67+	 9527 11493
11781	0	0	Ki67+	 9529 11673
11782	0	0	Ki67+	 9535 11758
11783	0	0	Ki67+	 9535 11809
11784	0	0	Ki67+	 9536 11591
11785	0	0	Ki67+	 9538 11726
11786	0	0	Ki67+	 9539 11556
11787	0	0	Ki67+	 9554 11482
11788	0	0	Ki67+	 9556 11695
11789	0	0	Ki67+	 9557 11572
11790	0	0	Ki67+	 9564 11708
11791	0	0	Ki67+	 9564 11744
11792	0	0	Ki67+	 9568 11483
11793	0	0	Ki67+	 9568 11674
11794	0	0	Ki67+	 9571 11780
11795	0	0	Ki67+	 9573 11689
11796	0	0	Ki67+	 9575 11609
11797	0	0	Ki67+	 9578 11671
11798	0	0	Ki67+	 9580 11640
11799	0	0	Ki67+	 9583 11543
11800	0	0	Ki67+	 9583 11561
11801	0	0	Ki67+	 9585 11734
11802	0	0	Ki67+	 9587 11520
11803	0	0	Ki67+	 9588 11595
11804	0	0	Ki67+	 9592 11682
11805	0	0	Ki67+	 9592 11764
11806	0	0	Ki67+	 9600 11816
11807	0	0	Ki67+	 9601 11498
11808	0	0	Ki67+	 9606 11658
11809	0	0	Ki67+	 9611 11592
11810	0	0	Ki67+	 9612 11530
11811	0	0	Ki67+	 9613 11556
11812	0	0	Ki67+	 9618 11493
11813	0	0	Ki67+	 9619 11730
11814	0	0	Ki67+	 9622 11448
11815	0	0	Ki67+	 9622 11627
11816	0	0	Ki67+	 9627 11523
11817	0	0	Ki67+	 9630 11671
11818	0	0	Ki67+	 9631 11694
11819	0	0	Ki67+	 9634 11573
11820	0	0	Ki67+	 9636 11640
11821	0	0	Ki67+	 9642 11608
11822	0	0	Ki67+	 9649 11462
11823	0	0	Ki67+	 9649 11479
11824	0	0	Ki67+	 9653 11509
11825	0	0	Ki67+	 9654 11676
11826	0	0	Ki67+	 9656 11573
11827	0	0	Ki67+	 9662 11517
11828	0	0	Ki67+	 9665 11605
11829	0	0	Ki67+	 9670 11671
11830	0	0	Ki67+	 9678 11475
11831	0	0	Ki67+	 9678 11706
11832	0	0	Ki67+	 9678 11738
11833	0	0	Ki67+	 9679 11496
11834	0	0	Ki67+	 9683 11548
11835	0	0	Ki67+	 9687 11677
11836	0	0	Ki67+	 9688 11660
11837	0	0	Ki67+	 9689 11581
11838	0	0	Ki67+	 9693 11432
11839	0	0	Ki67+	 9695 11824
11840	0	0	Ki67+	 9705 11455
11841	0	0	Ki67+	 9706 11580
11842	0	0	Ki67+	 9707 11591
11843	0	0	Ki67+	 9719 11678
11844	0	0	Ki67+	 9722 11484
11845	0	0	Ki67+	 9723 11452
11846	0	0	Ki67+	 9724 11707
11847	0	0	Ki67+	 9725 11602
11848	0	0	Ki67+	 9731 11725
11849	0	0	Ki67+	 9732 11422
11850	0	0	Ki67+	 9732 11508
11851	0	0	Ki67+	 9739 11622
11852	0	0	Ki67+	 9745 11447
11853	0	0	Ki67+	 9745 11892
11854	0	0	Ki67+	 9747 11710
11855	0	0	Ki67+	 9749 11474
11856	0	0	Ki67+	 9749 11522
11857	0	0	Ki67+	 9750 11723
11858	0	0	Ki67+	 9751 11637
11859	0	0	Ki67+	 9755 11407
11860	0	0	Ki67+	 9758 11550
11861	0	0	Ki67+	 9763 11562
11862	0	0	Ki67+	 9775 11425
11863	0	0	Ki67+	 9775 11589
11864	0	0	Ki67+	 9776 11443
11865	0	0	Ki67+	 9777 11538
11866	0	0	Ki67+	 9777 11743
11867	0	0	Ki67+	 9778 11879
11868	0	0	Ki67+	 9780 11704
11869	0	0	Ki67+	 9783 11387
11870	0	0	Ki67+	 9793 11428
11871	0	0	Ki67+	 9795 11871
11872	0	0	Ki67+	 9796 11716
11873	0	0	Ki67+	 9797 11465
11874	0	0	Ki67+	 9800 11627
11875	0	0	Ki67+	 9802 11587
11876	0	0	Ki67+	 9812 11655
11877	0	0	Ki67+	 9813 11400
11878	0	0	Ki67+	 9814 11517
11879	0	0	Ki67+	 9814 11614
11880	0	0	Ki67+	 9816 11373
11881	0	0	Ki67+	 9817 11474
11882	0	0	Ki67+	 9821 11495
11883	0	0	Ki67+	 9824 11707
11884	0	0	Ki67+	 9826 11330
11885	0	0	Ki67+	 9829 11882
11886	0	0	Ki67+	 9831 11671
11887	0	0	Ki67+	 9831 11898
11888	0	0	Ki67+	 9832 11637
11889	0	0	Ki67+	 9832 11731
11890	0	0	Ki67+	 9834 11651
11891	0	0	Ki67+	 9835 11418
11892	0	0	Ki67+	 9837 11477
11893	0	0	Ki67+	 9839 11781
11894	0	0	Ki67+	 9841 11520
11895	0	0	Ki67+	 9841 11856
11896	0	0	Ki67+	 9845 11669
11897	0	0	Ki67+	 9848 11447
11898	0	0	Ki67+	 9854 11880
11899	0	0	Ki67+	 9856 11492
11900	0	0	Ki67+	 9861 11465
11901	0	0	Ki67+	 9862 11666
11902	0	0	Ki67+	 9865 11691
11903	0	0	Ki67+	 9872 11853
11904	0	0	Ki67+	 9875 11440
11905	0	0	Ki67+	 9879 11494
11906	0	0	Ki67+	 9884 11888
11907	0	0	Ki67+	 9885 11720
11908	0	0	Ki67+	 9888 11443
11909	0	0	Ki67+	 9888 11870
11910	0	0	Ki67+	 9897 11515
11911	0	0	Ki67+	 9902 11882
11912	0	0	Ki67+	 9907 11359
11913	0	0	Ki67+	 9908 11470
11914	0	0	Ki67+	 9914 11723
11915	0	0	Ki67+	 9919 11750
11916	0	0	Ki67+	 9927 11526
11917	0	0	Ki67+	 9928 11464
11918	0	0	Ki67+	 9928 11584
11919	0	0	Ki67+	 9928 11692
11920	0	0	Ki67+	 9930 11886
11921	0	0	Ki67+	 9932 11742
11922	0	0	Ki67+	 9935 11846
11923	0	0	Ki67+	 9941 11498
11924	0	0	Ki67+	 9950 11774
11925	0	0	Ki67+	 9952 11329
11926	0	0	Ki67+	 9953 11880
11927	0	0	Ki67+	 9956 11308
11928	0	0	Ki67+	 9958 11530
11929	0	0	Ki67+	 9958 11726
11930	0	0	Ki67+	 9959 11348
11931	0	0	Ki67+	 9961 11467
11932	0	0	Ki67+	 9963 11859
11933	0	0	Ki67+	 9964 11843
11934	0	0	Ki67+	 9967 11679
11935	0	0	Ki67+	 9968 11318
11936	0	0	Ki67+	 9973 11509
11937	0	0	Ki67+	 9976 11496
11938	0	0	Ki67+	 9979 11755
11939	0	0	Ki67+	 9980 11349
11940	0	0	Ki67+	 9980 11389
11941	0	0	Ki67+	 9986 11773
11942	0	0	Ki67+	 9989 11477
11943	0	0	Ki67+	 9989 11887
11944	0	0	Ki67+	 9991 11742
11945	0	0	Ki67+	 9995 11857
11946	0	0	Ki67+	 9996 11708
11947	0	0	Ki67+	 10000 11541
11948	0	0	Ki67+	 10003 11777
11949	0	0	Ki67+	 10004 11502
11950	0	0	Ki67+	 10004 11873
11951	0	0	Ki67+	 10011 11528
11952	0	0	Ki67+	 10011 11731
11953	0	0	Ki67+	 10012 11302
11954	0	0	Ki67+	 10014 11573
11955	0	0	Ki67+	 10014 11744
11956	0	0	Ki67+	 10017 11704
11957	0	0	Ki67+	 10021 11594
11958	0	0	Ki67+	 10022 11268
11959	0	0	Ki67+	 10025 11485
11960	0	0	Ki67+	 10026 11751
11961	0	0	Ki67+	 10031 11315
11962	0	0	Ki67+	 10038 11293
11963	0	0	Ki67+	 10039 11498
11964	0	0	Ki67+	 10039 11734
11965	0	0	Ki67+	 10047 11784
11966	0	0	Ki67+	 10047 11901
11967	0	0	Ki67+	 10048 11587
11968	0	0	Ki67+	 10054 11621
11969	0	0	Ki67+	 10056 11521
11970	0	0	Ki67+	 10061 11561
11971	0	0	Ki67+	 10063 11541
11972	0	0	Ki67+	 10064 11805
11973	0	0	Ki67+	 10069 11734
11974	0	0	Ki67+	 10074 11242
11975	0	0	Ki67+	 10074 11277
11976	0	0	Ki67+	 10074 11354
11977	0	0	Ki67+	 10075 11380
11978	0	0	Ki67+	 10077 11555
11979	0	0	Ki67+	 10077 11618
11980	0	0	Ki67+	 10078 11765
11981	0	0	Ki67+	 10084 11797
11982	0	0	Ki67+	 10085 11635
11983	0	0	Ki67+	 10086 11740
11984	0	0	Ki67+	 10087 11334
11985	0	0	Ki67+	 10090 11345
11986	0	0	Ki67+	 10090 11590
11987	0	0	Ki67+	 10105 11278
11988	0	0	Ki67+	 10106 11762
11989	0	0	Ki67+	 10109 11411
11990	0	0	Ki67+	 10110 11602
11991	0	0	Ki67+	 10110 11642
11992	0	0	Ki67+	 10112 11372
11993	0	0	Ki67+	 10114 11433
11994	0	0	Ki67+	 10116 11315
11995	0	0	Ki67+	 10117 11349
11996	0	0	Ki67+	 10117 11590
11997	0	0	Ki67+	 10118 11224
11998	0	0	Ki67+	 10121 11625
11999	0	0	Ki67+	 10123 11398
12000	0	0	Ki67+	 10130 11350
12001	0	0	Ki67+	 10131 11748
12002	0	0	Ki67+	 10132 11809
12003	0	0	Ki67+	 10133 11495
12004	0	0	Ki67+	 10135 11644
12005	0	0	Ki67+	 10137 11437
12006	0	0	Ki67+	 10140 11208
12007	0	0	Ki67+	 10140 11292
12008	0	0	Ki67+	 10141 11614
12009	0	0	Ki67+	 10143 11303
12010	0	0	Ki67+	 10152 11256
12011	0	0	Ki67+	 10152 11820
12012	0	0	Ki67+	 10153 11625
12013	0	0	Ki67+	 10155 11286
12014	0	0	Ki67+	 10157 11231
12015	0	0	Ki67+	 10157 11670
12016	0	0	Ki67+	 10159 11205
12017	0	0	Ki67+	 10162 11640
12018	0	0	Ki67+	 10166 11507
12019	0	0	Ki67+	 10171 11449
12020	0	0	Ki67+	 10177 11837
12021	0	0	Ki67+	 10178 11481
12022	0	0	Ki67+	 10180 11234
12023	0	0	Ki67+	 10181 11429
12024	0	0	Ki67+	 10190 11815
12025	0	0	Ki67+	 10191 11785
12026	0	0	Ki67+	 10193 11531
12027	0	0	Ki67+	 10196 11210
12028	0	0	Ki67+	 10196 11894
12029	0	0	Ki67+	 10197 11482
12030	0	0	Ki67+	 10203 11464
12031	0	0	Ki67+	 10209 11718
12032	0	0	Ki67+	 10211 11243
12033	0	0	Ki67+	 10211 11678
12034	0	0	Ki67+	 10213 11426
12035	0	0	Ki67+	 10213 11898
12036	0	0	Ki67+	 10217 11532
12037	0	0	Ki67+	 10219 11277
12038	0	0	Ki67+	 10224 11216
12039	0	0	Ki67+	 10225 11849
12040	0	0	Ki67+	 10227 11261
12041	0	0	Ki67+	 10227 11512
12042	0	0	Ki67+	 10230 11873
12043	0	0	Ki67+	 10231 11898
12044	0	0	Ki67+	 10232 11295
12045	0	0	Ki67+	 10233 11567
12046	0	0	Ki67+	 10235 11825
12047	0	0	Ki67+	 10237 11247
12048	0	0	Ki67+	 10237 11530
12049	0	0	Ki67+	 10241 11710
12050	0	0	Ki67+	 10242 11498
12051	0	0	Ki67+	 10245 11277
12052	0	0	Ki67+	 10250 11442
12053	0	0	Ki67+	 10251 11231
12054	0	0	Ki67+	 10253 11458
12055	0	0	Ki67+	 10262 11302
12056	0	0	Ki67+	 10267 11235
12057	0	0	Ki67+	 10271 11317
12058	0	0	Ki67+	 9496 12685
12059	0	0	Ki67+	 9522 11917
12060	0	0	Ki67+	 9558 12698
12061	0	0	Ki67+	 9568 12675
12062	0	0	Ki67+	 9577 11934
12063	0	0	Ki67+	 9590 11919
12064	0	0	Ki67+	 9596 12698
12065	0	0	Ki67+	 9605 11941
12066	0	0	Ki67+	 9622 11932
12067	0	0	Ki67+	 9623 12376
12068	0	0	Ki67+	 9629 12444
12069	0	0	Ki67+	 9635 12682
12070	0	0	Ki67+	 9643 12703
12071	0	0	Ki67+	 9644 12369
12072	0	0	Ki67+	 9648 12339
12073	0	0	Ki67+	 9653 11978
12074	0	0	Ki67+	 9657 12462
12075	0	0	Ki67+	 9662 11926
12076	0	0	Ki67+	 9662 12419
12077	0	0	Ki67+	 9666 12395
12078	0	0	Ki67+	 9667 12311
12079	0	0	Ki67+	 9673 12359
12080	0	0	Ki67+	 9678 12451
12081	0	0	Ki67+	 9678 12628
12082	0	0	Ki67+	 9679 12322
12083	0	0	Ki67+	 9683 12270
12084	0	0	Ki67+	 9687 12241
12085	0	0	Ki67+	 9688 12414
12086	0	0	Ki67+	 9688 12463
12087	0	0	Ki67+	 9693 12355
12088	0	0	Ki67+	 9694 12428
12089	0	0	Ki67+	 9695 12200
12090	0	0	Ki67+	 9697 12269
12091	0	0	Ki67+	 9700 12212
12092	0	0	Ki67+	 9707 12165
12093	0	0	Ki67+	 9707 12286
12094	0	0	Ki67+	 9711 11955
12095	0	0	Ki67+	 9712 12315
12096	0	0	Ki67+	 9717 12250
12097	0	0	Ki67+	 9719 12460
12098	0	0	Ki67+	 9720 11914
12099	0	0	Ki67+	 9725 12048
12100	0	0	Ki67+	 9725 12381
12101	0	0	Ki67+	 9727 12283
12102	0	0	Ki67+	 9729 12130
12103	0	0	Ki67+	 9731 12219
12104	0	0	Ki67+	 9731 12421
12105	0	0	Ki67+	 9733 11963
12106	0	0	Ki67+	 9734 12192
12107	0	0	Ki67+	 9736 11921
12108	0	0	Ki67+	 9744 12116
12109	0	0	Ki67+	 9746 12514
12110	0	0	Ki67+	 9749 11977
12111	0	0	Ki67+	 9750 12486
12112	0	0	Ki67+	 9752 12078
12113	0	0	Ki67+	 9752 12430
12114	0	0	Ki67+	 9754 12614
12115	0	0	Ki67+	 9755 12373
12116	0	0	Ki67+	 9757 12003
12117	0	0	Ki67+	 9757 12040
12118	0	0	Ki67+	 9760 12151
12119	0	0	Ki67+	 9761 12311
12120	0	0	Ki67+	 9762 12203
12121	0	0	Ki67+	 9763 12383
12122	0	0	Ki67+	 9763 12526
12123	0	0	Ki67+	 9764 11942
12124	0	0	Ki67+	 9768 12346
12125	0	0	Ki67+	 9769 12090
12126	0	0	Ki67+	 9769 12586
12127	0	0	Ki67+	 9770 12174
12128	0	0	Ki67+	 9770 12630
12129	0	0	Ki67+	 9772 12422
12130	0	0	Ki67+	 9777 12330
12131	0	0	Ki67+	 9778 12282
12132	0	0	Ki67+	 9778 12647
12133	0	0	Ki67+	 9779 11911
12134	0	0	Ki67+	 9780 12072
12135	0	0	Ki67+	 9780 12254
12136	0	0	Ki67+	 9782 12541
12137	0	0	Ki67+	 9783 12132
12138	0	0	Ki67+	 9785 12502
12139	0	0	Ki67+	 9788 12115
12140	0	0	Ki67+	 9792 12029
12141	0	0	Ki67+	 9792 12210
12142	0	0	Ki67+	 9793 12003
12143	0	0	Ki67+	 9794 12391
12144	0	0	Ki67+	 9797 11986
12145	0	0	Ki67+	 9797 12656
12146	0	0	Ki67+	 9800 12544
12147	0	0	Ki67+	 9806 11911
12148	0	0	Ki67+	 9808 12192
12149	0	0	Ki67+	 9808 12261
12150	0	0	Ki67+	 9809 12587
12151	0	0	Ki67+	 9810 12043
12152	0	0	Ki67+	 9810 12678
12153	0	0	Ki67+	 9811 12692
12154	0	0	Ki67+	 9813 12231
12155	0	0	Ki67+	 9813 12613
12156	0	0	Ki67+	 9816 12147
12157	0	0	Ki67+	 9816 12308
12158	0	0	Ki67+	 9817 12283
12159	0	0	Ki67+	 9817 12394
12160	0	0	Ki67+	 9818 12161
12161	0	0	Ki67+	 9818 12217
12162	0	0	Ki67+	 9819 12651
12163	0	0	Ki67+	 9820 12558
12164	0	0	Ki67+	 9821 12065
12165	0	0	Ki67+	 9822 12404
12166	0	0	Ki67+	 9828 11942
12167	0	0	Ki67+	 9829 11987
12168	0	0	Ki67+	 9832 12093
12169	0	0	Ki67+	 9833 12067
12170	0	0	Ki67+	 9833 12619
12171	0	0	Ki67+	 9837 12303
12172	0	0	Ki67+	 9837 12328
12173	0	0	Ki67+	 9837 12524
12174	0	0	Ki67+	 9839 12237
12175	0	0	Ki67+	 9842 12373
12176	0	0	Ki67+	 9846 12681
12177	0	0	Ki67+	 9848 12646
12178	0	0	Ki67+	 9849 12442
12179	0	0	Ki67+	 9850 12025
12180	0	0	Ki67+	 9851 12090
12181	0	0	Ki67+	 9851 12211
12182	0	0	Ki67+	 9851 12408
12183	0	0	Ki67+	 9855 12233
12184	0	0	Ki67+	 9855 12698
12185	0	0	Ki67+	 9858 12282
12186	0	0	Ki67+	 9858 12355
12187	0	0	Ki67+	 9859 12169
12188	0	0	Ki67+	 9860 12006
12189	0	0	Ki67+	 9861 12615
12190	0	0	Ki67+	 9862 12460
12191	0	0	Ki67+	 9864 12321
12192	0	0	Ki67+	 9865 12389
12193	0	0	Ki67+	 9866 12060
12194	0	0	Ki67+	 9867 11932
12195	0	0	Ki67+	 9867 12289
12196	0	0	Ki67+	 9869 12443
12197	0	0	Ki67+	 9869 12505
12198	0	0	Ki67+	 9869 12633
12199	0	0	Ki67+	 9869 12650
12200	0	0	Ki67+	 9871 12239
12201	0	0	Ki67+	 9876 12032
12202	0	0	Ki67+	 9877 12132
12203	0	0	Ki67+	 9878 12456
12204	0	0	Ki67+	 9883 12367
12205	0	0	Ki67+	 9883 12528
12206	0	0	Ki67+	 9888 12254
12207	0	0	Ki67+	 9889 12401
12208	0	0	Ki67+	 9889 12435
12209	0	0	Ki67+	 9889 12622
12210	0	0	Ki67+	 9891 12158
12211	0	0	Ki67+	 9891 12326
12212	0	0	Ki67+	 9892 12186
12213	0	0	Ki67+	 9893 12119
12214	0	0	Ki67+	 9893 12538
12215	0	0	Ki67+	 9895 12669
12216	0	0	Ki67+	 9899 12630
12217	0	0	Ki67+	 9899 12695
12218	0	0	Ki67+	 9902 12607
12219	0	0	Ki67+	 9904 12219
12220	0	0	Ki67+	 9907 12387
12221	0	0	Ki67+	 9909 12563
12222	0	0	Ki67+	 9910 12487
12223	0	0	Ki67+	 9912 12675
12224	0	0	Ki67+	 9916 12294
12225	0	0	Ki67+	 9918 12322
12226	0	0	Ki67+	 9918 12590
12227	0	0	Ki67+	 9919 12430
12228	0	0	Ki67+	 9920 12198
12229	0	0	Ki67+	 9923 12168
12230	0	0	Ki67+	 9926 12034
12231	0	0	Ki67+	 9928 12512
12232	0	0	Ki67+	 9928 12703
12233	0	0	Ki67+	 9929 12623
12234	0	0	Ki67+	 9931 11992
12235	0	0	Ki67+	 9931 12400
12236	0	0	Ki67+	 9932 12118
12237	0	0	Ki67+	 9937 12095
12238	0	0	Ki67+	 9937 12602
12239	0	0	Ki67+	 9938 12024
12240	0	0	Ki67+	 9940 12241
12241	0	0	Ki67+	 9942 11914
12242	0	0	Ki67+	 9943 12412
12243	0	0	Ki67+	 9944 12180
12244	0	0	Ki67+	 9944 12372
12245	0	0	Ki67+	 9944 12555
12246	0	0	Ki67+	 9945 11951
12247	0	0	Ki67+	 9945 12278
12248	0	0	Ki67+	 9945 12311
12249	0	0	Ki67+	 9945 12672
12250	0	0	Ki67+	 9950 12026
12251	0	0	Ki67+	 9950 12688
12252	0	0	Ki67+	 9952 12449
12253	0	0	Ki67+	 9953 12205
12254	0	0	Ki67+	 9953 12347
12255	0	0	Ki67+	 9954 12581
12256	0	0	Ki67+	 9959 11958
12257	0	0	Ki67+	 9959 12403
12258	0	0	Ki67+	 9961 11987
12259	0	0	Ki67+	 9961 12613
12260	0	0	Ki67+	 9962 12559
12261	0	0	Ki67+	 9963 12251
12262	0	0	Ki67+	 9965 12068
12263	0	0	Ki67+	 9965 12523
12264	0	0	Ki67+	 9969 12226
12265	0	0	Ki67+	 9972 12330
12266	0	0	Ki67+	 9973 11910
12267	0	0	Ki67+	 9974 12081
12268	0	0	Ki67+	 9974 12273
12269	0	0	Ki67+	 9975 12365
12270	0	0	Ki67+	 9977 12014
12271	0	0	Ki67+	 9979 12492
12272	0	0	Ki67+	 9979 12626
12273	0	0	Ki67+	 9981 11937
12274	0	0	Ki67+	 9982 12073
12275	0	0	Ki67+	 9984 11972
12276	0	0	Ki67+	 9986 12432
12277	0	0	Ki67+	 9987 12582
12278	0	0	Ki67+	 9987 12699
12279	0	0	Ki67+	 9988 12203
12280	0	0	Ki67+	 9989 12672
12281	0	0	Ki67+	 9990 12404
12282	0	0	Ki67+	 9990 12532
12283	0	0	Ki67+	 9992 11921
12284	0	0	Ki67+	 9996 12252
12285	0	0	Ki67+	 9997 12004
12286	0	0	Ki67+	 9998 12032
12287	0	0	Ki67+	 9999 12386
12288	0	0	Ki67+	 10003 12458
12289	0	0	Ki67+	 10003 12657
12290	0	0	Ki67+	 10006 11905
12291	0	0	Ki67+	 10008 11952
12292	0	0	Ki67+	 10008 12415
12293	0	0	Ki67+	 10009 12025
12294	0	0	Ki67+	 10009 12041
12295	0	0	Ki67+	 10009 12096
12296	0	0	Ki67+	 10009 12353
12297	0	0	Ki67+	 10014 12057
12298	0	0	Ki67+	 10017 12676
12299	0	0	Ki67+	 10020 12158
12300	0	0	Ki67+	 10021 12326
12301	0	0	Ki67+	 10022 12206
12302	0	0	Ki67+	 10022 12255
12303	0	0	Ki67+	 10023 11971
12304	0	0	Ki67+	 10023 12070
12305	0	0	Ki67+	 10024 12294
12306	0	0	Ki67+	 10025 11918
12307	0	0	Ki67+	 10025 12032
12308	0	0	Ki67+	 10026 12086
12309	0	0	Ki67+	 10029 11984
12310	0	0	Ki67+	 10035 12238
12311	0	0	Ki67+	 10037 12383
12312	0	0	Ki67+	 10040 12005
12313	0	0	Ki67+	 10041 12262
12314	0	0	Ki67+	 10043 12141
12315	0	0	Ki67+	 10043 12593
12316	0	0	Ki67+	 10045 11960
12317	0	0	Ki67+	 10046 12168
12318	0	0	Ki67+	 10048 12105
12319	0	0	Ki67+	 10048 12301
12320	0	0	Ki67+	 10052 11929
12321	0	0	Ki67+	 10052 12198
12322	0	0	Ki67+	 10053 11940
12323	0	0	Ki67+	 10053 12056
12324	0	0	Ki67+	 10054 12028
12325	0	0	Ki67+	 10054 12344
12326	0	0	Ki67+	 10055 12278
12327	0	0	Ki67+	 10056 12614
12328	0	0	Ki67+	 10056 12645
12329	0	0	Ki67+	 10057 11989
12330	0	0	Ki67+	 10057 12128
12331	0	0	Ki67+	 10058 12485
12332	0	0	Ki67+	 10059 11920
12333	0	0	Ki67+	 10060 12181
12334	0	0	Ki67+	 10062 12312
12335	0	0	Ki67+	 10062 12468
12336	0	0	Ki67+	 10064 12401
12337	0	0	Ki67+	 10066 12225
12338	0	0	Ki67+	 10066 12520
12339	0	0	Ki67+	 10067 12084
12340	0	0	Ki67+	 10070 12008
12341	0	0	Ki67+	 10074 12255
12342	0	0	Ki67+	 10075 12042
12343	0	0	Ki67+	 10076 11958
12344	0	0	Ki67+	 10076 12336
12345	0	0	Ki67+	 10076 12595
12346	0	0	Ki67+	 10079 12290
12347	0	0	Ki67+	 10082 12202
12348	0	0	Ki67+	 10083 12068
12349	0	0	Ki67+	 10084 12634
12350	0	0	Ki67+	 10086 12165
12351	0	0	Ki67+	 10089 12605
12352	0	0	Ki67+	 10091 12443
12353	0	0	Ki67+	 10092 12137
12354	0	0	Ki67+	 10092 12625
12355	0	0	Ki67+	 10094 12670
12356	0	0	Ki67+	 10097 12268
12357	0	0	Ki67+	 10099 12241
12358	0	0	Ki67+	 10099 12483
12359	0	0	Ki67+	 10099 12543
12360	0	0	Ki67+	 10102 12152
12361	0	0	Ki67+	 10103 12312
12362	0	0	Ki67+	 10103 12513
12363	0	0	Ki67+	 10104 12088
12364	0	0	Ki67+	 10106 12674
12365	0	0	Ki67+	 10108 12207
12366	0	0	Ki67+	 10108 12449
12367	0	0	Ki67+	 10109 12579
12368	0	0	Ki67+	 10111 12395
12369	0	0	Ki67+	 10112 12472
12370	0	0	Ki67+	 10113 12545
12371	0	0	Ki67+	 10120 12117
12372	0	0	Ki67+	 10121 12698
12373	0	0	Ki67+	 10124 12105
12374	0	0	Ki67+	 10128 12067
12375	0	0	Ki67+	 10129 12428
12376	0	0	Ki67+	 10131 12299
12377	0	0	Ki67+	 10132 12642
12378	0	0	Ki67+	 10133 12181
12379	0	0	Ki67+	 10134 12279
12380	0	0	Ki67+	 10135 12055
12381	0	0	Ki67+	 10138 12468
12382	0	0	Ki67+	 10142 12218
12383	0	0	Ki67+	 10142 12432
12384	0	0	Ki67+	 10143 12247
12385	0	0	Ki67+	 10145 12620
12386	0	0	Ki67+	 10146 12499
12387	0	0	Ki67+	 10146 12643
12388	0	0	Ki67+	 10151 12451
12389	0	0	Ki67+	 10153 12142
12390	0	0	Ki67+	 10154 12093
12391	0	0	Ki67+	 10154 12475
12392	0	0	Ki67+	 10156 12198
12393	0	0	Ki67+	 10156 12578
12394	0	0	Ki67+	 10157 12115
12395	0	0	Ki67+	 10162 12290
12396	0	0	Ki67+	 10164 12467
12397	0	0	Ki67+	 10164 12622
12398	0	0	Ki67+	 10166 12162
12399	0	0	Ki67+	 10167 12184
12400	0	0	Ki67+	 10168 12247
12401	0	0	Ki67+	 10168 12277
12402	0	0	Ki67+	 10170 12371
12403	0	0	Ki67+	 10171 12405
12404	0	0	Ki67+	 10175 12460
12405	0	0	Ki67+	 10177 12524
12406	0	0	Ki67+	 10177 12540
12407	0	0	Ki67+	 10179 12430
12408	0	0	Ki67+	 10180 12214
12409	0	0	Ki67+	 10185 12375
12410	0	0	Ki67+	 10193 12411
12411	0	0	Ki67+	 10194 12483
12412	0	0	Ki67+	 10197 12422
12413	0	0	Ki67+	 10199 12385
12414	0	0	Ki67+	 10199 12588
12415	0	0	Ki67+	 10200 12027
12416	0	0	Ki67+	 10200 12566
12417	0	0	Ki67+	 10201 12061
12418	0	0	Ki67+	 10201 12231
12419	0	0	Ki67+	 10202 12248
12420	0	0	Ki67+	 10206 11940
12421	0	0	Ki67+	 10206 12351
12422	0	0	Ki67+	 10208 12282
12423	0	0	Ki67+	 10208 12544
12424	0	0	Ki67+	 10209 12469
12425	0	0	Ki67+	 10212 12494
12426	0	0	Ki67+	 10215 12328
12427	0	0	Ki67+	 10216 12663
12428	0	0	Ki67+	 10219 11999
12429	0	0	Ki67+	 10220 12062
12430	0	0	Ki67+	 10221 12347
12431	0	0	Ki67+	 10222 11970
12432	0	0	Ki67+	 10222 12693
12433	0	0	Ki67+	 10225 12482
12434	0	0	Ki67+	 10227 12114
12435	0	0	Ki67+	 10230 12513
12436	0	0	Ki67+	 10231 12043
12437	0	0	Ki67+	 10232 12636
12438	0	0	Ki67+	 10232 12661
12439	0	0	Ki67+	 10233 12570
12440	0	0	Ki67+	 10241 11967
12441	0	0	Ki67+	 10241 12506
12442	0	0	Ki67+	 10242 12120
12443	0	0	Ki67+	 10243 11941
12444	0	0	Ki67+	 10243 12016
12445	0	0	Ki67+	 10251 11993
12446	0	0	Ki67+	 10252 12247
12447	0	0	Ki67+	 10253 12597
12448	0	0	Ki67+	 10254 12542
12449	0	0	Ki67+	 10258 12266
12450	0	0	Ki67+	 10261 11911
12451	0	0	Ki67+	 10262 12329
12452	0	0	Ki67+	 10262 12576
12453	0	0	Ki67+	 10263 12230
12454	0	0	Ki67+	 10264 12009
12455	0	0	Ki67+	 10266 12042
12456	0	0	Ki67+	 10266 12351
12457	0	0	Ki67+	 10268 12103
12458	0	0	Ki67+	 10268 12654
12459	0	0	Ki67+	 9473 12777
12460	0	0	Ki67+	 9476 12945
12461	0	0	Ki67+	 9478 13092
12462	0	0	Ki67+	 9478 13114
12463	0	0	Ki67+	 9479 12912
12464	0	0	Ki67+	 9484 12837
12465	0	0	Ki67+	 9489 13018
12466	0	0	Ki67+	 9489 13138
12467	0	0	Ki67+	 9491 13060
12468	0	0	Ki67+	 9494 13177
12469	0	0	Ki67+	 9496 12963
12470	0	0	Ki67+	 9500 12855
12471	0	0	Ki67+	 9501 12907
12472	0	0	Ki67+	 9501 12985
12473	0	0	Ki67+	 9502 12763
12474	0	0	Ki67+	 9505 12705
12475	0	0	Ki67+	 9506 12788
12476	0	0	Ki67+	 9507 12878
12477	0	0	Ki67+	 9507 12955
12478	0	0	Ki67+	 9507 13039
12479	0	0	Ki67+	 9510 13094
12480	0	0	Ki67+	 9511 13210
12481	0	0	Ki67+	 9512 12926
12482	0	0	Ki67+	 9515 12718
12483	0	0	Ki67+	 9515 12820
12484	0	0	Ki67+	 9516 13051
12485	0	0	Ki67+	 9521 13017
12486	0	0	Ki67+	 9522 12843
12487	0	0	Ki67+	 9525 12982
12488	0	0	Ki67+	 9530 12902
12489	0	0	Ki67+	 9530 13185
12490	0	0	Ki67+	 9531 13072
12491	0	0	Ki67+	 9532 12755
12492	0	0	Ki67+	 9533 13057
12493	0	0	Ki67+	 9537 13107
12494	0	0	Ki67+	 9537 13143
12495	0	0	Ki67+	 9538 12865
12496	0	0	Ki67+	 9538 12940
12497	0	0	Ki67+	 9538 12971
12498	0	0	Ki67+	 9541 12995
12499	0	0	Ki67+	 9542 12715
12500	0	0	Ki67+	 9547 12953
12501	0	0	Ki67+	 9549 12894
12502	0	0	Ki67+	 9553 12909
12503	0	0	Ki67+	 9558 12866
12504	0	0	Ki67+	 9560 13059
12505	0	0	Ki67+	 9567 13070
12506	0	0	Ki67+	 9567 13135
12507	0	0	Ki67+	 9568 12881
12508	0	0	Ki67+	 9569 12996
12509	0	0	Ki67+	 9569 13121
12510	0	0	Ki67+	 9570 12901
12511	0	0	Ki67+	 9571 12736
12512	0	0	Ki67+	 9576 13040
12513	0	0	Ki67+	 9580 12926
12514	0	0	Ki67+	 9580 12956
12515	0	0	Ki67+	 9597 12896
12516	0	0	Ki67+	 9597 13104
12517	0	0	Ki67+	 9600 13022
12518	0	0	Ki67+	 9601 12970
12519	0	0	Ki67+	 9604 12796
12520	0	0	Ki67+	 9605 13072
12521	0	0	Ki67+	 9606 12997
12522	0	0	Ki67+	 9610 12730
12523	0	0	Ki67+	 9620 12899
12524	0	0	Ki67+	 9624 12726
12525	0	0	Ki67+	 9637 12829
12526	0	0	Ki67+	 9694 12786
12527	0	0	Ki67+	 9832 12720
12528	0	0	Ki67+	 9847 12726
12529	0	0	Ki67+	 9849 12887
12530	0	0	Ki67+	 9850 12839
12531	0	0	Ki67+	 9862 12821
12532	0	0	Ki67+	 9867 12725
12533	0	0	Ki67+	 9873 12904
12534	0	0	Ki67+	 9874 12853
12535	0	0	Ki67+	 9890 12721
12536	0	0	Ki67+	 9890 12881
12537	0	0	Ki67+	 9893 12826
12538	0	0	Ki67+	 9903 12878
12539	0	0	Ki67+	 9904 12793
12540	0	0	Ki67+	 9904 12899
12541	0	0	Ki67+	 9922 12729
12542	0	0	Ki67+	 9924 12845
12543	0	0	Ki67+	 9928 12787
12544	0	0	Ki67+	 9931 12867
12545	0	0	Ki67+	 9938 12808
12546	0	0	Ki67+	 9940 12750
12547	0	0	Ki67+	 9957 12835
12548	0	0	Ki67+	 9957 12847
12549	0	0	Ki67+	 9959 12717
12550	0	0	Ki67+	 9963 12808
12551	0	0	Ki67+	 9969 12733
12552	0	0	Ki67+	 9969 12788
12553	0	0	Ki67+	 9971 12847
12554	0	0	Ki67+	 9985 12789
12555	0	0	Ki67+	 9994 12814
12556	0	0	Ki67+	 9999 12774
12557	0	0	Ki67+	 9999 12855
12558	0	0	Ki67+	 10003 12828
12559	0	0	Ki67+	 10016 12798
12560	0	0	Ki67+	 10018 12849
12561	0	0	Ki67+	 10023 12711
12562	0	0	Ki67+	 10025 12792
12563	0	0	Ki67+	 10027 12877
12564	0	0	Ki67+	 10038 12759
12565	0	0	Ki67+	 10042 12821
12566	0	0	Ki67+	 10045 12790
12567	0	0	Ki67+	 10046 12805
12568	0	0	Ki67+	 10048 12858
12569	0	0	Ki67+	 10065 12799
12570	0	0	Ki67+	 10068 12829
12571	0	0	Ki67+	 10078 12850
12572	0	0	Ki67+	 10137 12734
12573	0	0	Ki67+	 10152 12731
12574	0	0	Ki67+	 10200 12722
12575	0	0	Ki67+	 10217 12721
12576	0	0	Ki67+	 10248 12714
12577	0	0	Ki67+	 9965 14854
12578	0	0	Ki67+	 9969 14946
12579	0	0	Ki67+	 10000 14849
12580	0	0	Ki67+	 10003 14887
12581	0	0	Ki67+	 10013 14738
12582	0	0	Ki67+	 10042 14865
12583	0	0	Ki67+	 10057 14988
12584	0	0	Ki67+	 10078 14837
12585	0	0	Ki67+	 10086 14994
12586	0	0	Ki67+	 10091 14807
12587	0	0	Ki67+	 10098 14829
12588	0	0	Ki67+	 10107 14969
12589	0	0	Ki67+	 10113 15008
12590	0	0	Ki67+	 10130 14977
12591	0	0	Ki67+	 10138 14807
12592	0	0	Ki67+	 10168 14968
12593	0	0	Ki67+	 10176 14618
12594	0	0	Ki67+	 10176 14981
12595	0	0	Ki67+	 10181 14811
12596	0	0	Ki67+	 10189 14601
12597	0	0	Ki67+	 10191 14585
12598	0	0	Ki67+	 10204 14962
12599	0	0	Ki67+	 10206 14943
12600	0	0	Ki67+	 10215 14604
12601	0	0	Ki67+	 10221 14982
12602	0	0	Ki67+	 10229 14630
12603	0	0	Ki67+	 10236 14794
12604	0	0	Ki67+	 10242 14488
12605	0	0	Ki67+	 10244 14987
12606	0	0	Ki67+	 10246 14774
12607	0	0	Ki67+	 10254 14556
12608	0	0	Ki67+	 10256 14611
12609	0	0	Ki67+	 10256 14758
12610	0	0	Ki67+	 10256 15005
12611	0	0	Ki67+	 10258 14632
12612	0	0	Ki67+	 10261 14570
12613	0	0	Ki67+	 10264 14961
12614	0	0	Ki67+	 9526 15793
12615	0	0	Ki67+	 9527 15810
12616	0	0	Ki67+	 9534 15780
12617	0	0	Ki67+	 9536 15803
12618	0	0	Ki67+	 9594 15823
12619	0	0	Ki67+	 9630 15726
12620	0	0	Ki67+	 9648 15852
12621	0	0	Ki67+	 9662 15723
12622	0	0	Ki67+	 9670 15801
12623	0	0	Ki67+	 9674 15709
12624	0	0	Ki67+	 9683 15612
12625	0	0	Ki67+	 9683 15642
12626	0	0	Ki67+	 9691 15623
12627	0	0	Ki67+	 9700 15731
12628	0	0	Ki67+	 9704 15756
12629	0	0	Ki67+	 9727 15668
12630	0	0	Ki67+	 9733 15609
12631	0	0	Ki67+	 9752 15696
12632	0	0	Ki67+	 9754 15734
12633	0	0	Ki67+	 9754 15825
12634	0	0	Ki67+	 9767 15827
12635	0	0	Ki67+	 9769 15750
12636	0	0	Ki67+	 9771 15683
12637	0	0	Ki67+	 9787 15762
12638	0	0	Ki67+	 9789 15701
12639	0	0	Ki67+	 9800 15736
12640	0	0	Ki67+	 9805 15605
12641	0	0	Ki67+	 9805 15798
12642	0	0	Ki67+	 9807 15788
12643	0	0	Ki67+	 9810 15809
12644	0	0	Ki67+	 9813 15704
12645	0	0	Ki67+	 9814 15748
12646	0	0	Ki67+	 9818 15588
12647	0	0	Ki67+	 9821 15791
12648	0	0	Ki67+	 9823 15622
12649	0	0	Ki67+	 9828 15651
12650	0	0	Ki67+	 9828 15706
12651	0	0	Ki67+	 9836 15586
12652	0	0	Ki67+	 9843 15634
12653	0	0	Ki67+	 9849 15680
12654	0	0	Ki67+	 9850 15721
12655	0	0	Ki67+	 9871 15844
12656	0	0	Ki67+	 9896 15725
12657	0	0	Ki67+	 9899 15615
12658	0	0	Ki67+	 9904 15766
12659	0	0	Ki67+	 9907 15691
12660	0	0	Ki67+	 9908 15746
12661	0	0	Ki67+	 9911 15792
12662	0	0	Ki67+	 9924 15614
12663	0	0	Ki67+	 9925 15719
12664	0	0	Ki67+	 9928 15704
12665	0	0	Ki67+	 9930 15645
12666	0	0	Ki67+	 9938 15806
12667	0	0	Ki67+	 9942 15728
12668	0	0	Ki67+	 9951 15668
12669	0	0	Ki67+	 9951 15771
12670	0	0	Ki67+	 9955 15618
12671	0	0	Ki67+	 9965 15646
12672	0	0	Ki67+	 9972 15791
12673	0	0	Ki67+	 9975 15762
12674	0	0	Ki67+	 9987 15698
12675	0	0	Ki67+	 9988 15647
12676	0	0	Ki67+	 9988 15669
12677	0	0	Ki67+	 10002 15623
12678	0	0	Ki67+	 10005 15703
12679	0	0	Ki67+	 10008 15637
12680	0	0	Ki67+	 10010 15775
12681	0	0	Ki67+	 10013 15731
12682	0	0	Ki67+	 10025 15621
12683	0	0	Ki67+	 10029 15606
12684	0	0	Ki67+	 10030 15641
12685	0	0	Ki67+	 10031 15668
12686	0	0	Ki67+	 10033 15761
12687	0	0	Ki67+	 10035 15724
12688	0	0	Ki67+	 10038 15625
12689	0	0	Ki67+	 10076 15584
12690	0	0	Ki67+	 10086 15597
12691	0	0	Ki67+	 10102 15526
12692	0	0	Ki67+	 10105 15242
12693	0	0	Ki67+	 10106 15540
12694	0	0	Ki67+	 10126 15552
12695	0	0	Ki67+	 10136 15507
12696	0	0	Ki67+	 10150 15527
12697	0	0	Ki67+	 10150 15871
12698	0	0	Ki67+	 10158 15485
12699	0	0	Ki67+	 10189 15505
12700	0	0	Ki67+	 10196 15846
12701	0	0	Ki67+	 10202 15835
12702	0	0	Ki67+	 9499 16535
12703	0	0	Ki67+	 9525 15974
12704	0	0	Ki67+	 9534 16008
12705	0	0	Ki67+	 9537 16693
12706	0	0	Ki67+	 9539 16221
12707	0	0	Ki67+	 9551 16034
12708	0	0	Ki67+	 9553 16060
12709	0	0	Ki67+	 9595 16189
12710	0	0	Ki67+	 9638 16191
12711	0	0	Ki67+	 9671 15968
12712	0	0	Ki67+	 9707 15954
12713	0	0	Ki67+	 9709 15933
12714	0	0	Ki67+	 9736 16141
12715	0	0	Ki67+	 9750 16673
12716	0	0	Ki67+	 9762 16129
12717	0	0	Ki67+	 9776 16008
12718	0	0	Ki67+	 9779 16059
12719	0	0	Ki67+	 9783 16341
12720	0	0	Ki67+	 9783 16353
12721	0	0	Ki67+	 9793 16399
12722	0	0	Ki67+	 9802 16105
12723	0	0	Ki67+	 9803 16034
12724	0	0	Ki67+	 9805 16067
12725	0	0	Ki67+	 9816 16057
12726	0	0	Ki67+	 9829 16024
12727	0	0	Ki67+	 9837 16272
12728	0	0	Ki67+	 9868 16189
12729	0	0	Ki67+	 9883 16084
12730	0	0	Ki67+	 9894 15918
12731	0	0	Ki67+	 9900 16159
12732	0	0	Ki67+	 9929 16008
12733	0	0	Ki67+	 9934 15963
12734	0	0	Ki67+	 9963 16131
12735	0	0	Ki67+	 9976 16122
12736	0	0	Ki67+	 10001 16651
12737	0	0	Ki67+	 10003 16220
12738	0	0	Ki67+	 10013 16099
12739	0	0	Ki67+	 10021 16112
12740	0	0	Ki67+	 10024 16193
12741	0	0	Ki67+	 10035 15906
12742	0	0	Ki67+	 10041 16069
12743	0	0	Ki67+	 10058 16094
12744	0	0	Ki67+	 10067 16106
12745	0	0	Ki67+	 10091 16009
12746	0	0	Ki67+	 10096 15934
12747	0	0	Ki67+	 10113 16048
12748	0	0	Ki67+	 10123 16011
12749	0	0	Ki67+	 10128 16040
12750	0	0	Ki67+	 10130 16063
12751	0	0	Ki67+	 10183 16575
12752	0	0	Ki67+	 10202 16560
12753	0	0	Ki67+	 10224 15993
12754	0	0	Ki67+	 10227 16067
12755	0	0	Ki67+	 10238 16036
12756	0	0	Ki67+	 10240 16106
12757	0	0	Ki67+	 10251 16027
12758	0	0	Ki67+	 10260 16020
12759	0	0	Ki67+	 9509 17479
12760	0	0	Ki67+	 9514 17047
12761	0	0	Ki67+	 9526 16802
12762	0	0	Ki67+	 9536 16807
12763	0	0	Ki67+	 9564 16783
12764	0	0	Ki67+	 9565 17342
12765	0	0	Ki67+	 9573 16744
12766	0	0	Ki67+	 9576 16792
12767	0	0	Ki67+	 9579 17496
12768	0	0	Ki67+	 9580 17344
12769	0	0	Ki67+	 9599 16713
12770	0	0	Ki67+	 9653 17434
12771	0	0	Ki67+	 9655 17147
12772	0	0	Ki67+	 9668 16902
12773	0	0	Ki67+	 9673 17382
12774	0	0	Ki67+	 9695 16907
12775	0	0	Ki67+	 9720 17314
12776	0	0	Ki67+	 9821 17291
12777	0	0	Ki67+	 9833 16852
12778	0	0	Ki67+	 9836 16880
12779	0	0	Ki67+	 9841 16749
12780	0	0	Ki67+	 9841 17424
12781	0	0	Ki67+	 9856 17221
12782	0	0	Ki67+	 9904 16940
12783	0	0	Ki67+	 9925 17364
12784	0	0	Ki67+	 9931 17190
12785	0	0	Ki67+	 9934 17273
12786	0	0	Ki67+	 9996 17235
12787	0	0	Ki67+	 10021 16896
12788	0	0	Ki67+	 10025 16965
12789	0	0	Ki67+	 10040 17125
12790	0	0	Ki67+	 10062 17240
12791	0	0	Ki67+	 10073 17389
12792	0	0	Ki67+	 10077 17410
12793	0	0	Ki67+	 10126 17173
12794	0	0	Ki67+	 10141 17146
12795	0	0	Ki67+	 10163 17409
12796	0	0	Ki67+	 10166 16984
12797	0	0	Ki67+	 10167 16851
12798	0	0	Ki67+	 10197 16992
12799	0	0	Ki67+	 9587 17522
12800	0	0	Ki67+	 9598 17620
12801	0	0	Ki67+	 9638 17549
12802	0	0	Ki67+	 9673 17825
12803	0	0	Ki67+	 9730 17708
12804	0	0	Ki67+	 9743 17741
12805	0	0	Ki67+	 9747 17920
12806	0	0	Ki67+	 9750 17713
12807	0	0	Ki67+	 9767 17722
12808	0	0	Ki67+	 9778 17922
12809	0	0	Ki67+	 9782 17825
12810	0	0	Ki67+	 9789 17933
12811	0	0	Ki67+	 9831 18198
12812	0	0	Ki67+	 9906 18005
12813	0	0	Ki67+	 9914 18275
12814	0	0	Ki67+	 10008 18078
12815	0	0	Ki67+	 10031 18031
12816	0	0	Ki67+	 10048 18147
12817	0	0	Ki67+	 10051 18099
12818	0	0	Ki67+	 10058 18032
12819	0	0	Ki67+	 10058 18078
12820	0	0	Ki67+	 10090 18159
12821	0	0	Ki67+	 10114 18104
12822	0	0	Ki67+	 10132 18061
12823	0	0	Ki67+	 10138 18116
12824	0	0	Ki67+	 10174 18126
12825	0	0	Ki67+	 10178 18099
12826	0	0	Ki67+	 10190 18191
12827	0	0	Ki67+	 10207 17849
12828	0	0	Ki67+	 10212 17645
12829	0	0	Ki67+	 10214 17867
12830	0	0	Ki67+	 10231 17899
12831	0	0	Ki67+	 10237 18118
12832	0	0	Ki67+	 10247 18153
12833	0	0	Ki67+	 10259 18143
12834	0	0	Ki67+	 10268 17829
12835	0	0	Ki67+	 9531 19097
12836	0	0	Ki67+	 9552 18864
12837	0	0	Ki67+	 9556 18508
12838	0	0	Ki67+	 9625 18475
12839	0	0	Ki67+	 9707 18399
12840	0	0	Ki67+	 9747 18806
12841	0	0	Ki67+	 9757 18925
12842	0	0	Ki67+	 9781 18831
12843	0	0	Ki67+	 9794 19100
12844	0	0	Ki67+	 9809 18778
12845	0	0	Ki67+	 9828 18609
12846	0	0	Ki67+	 9841 18456
12847	0	0	Ki67+	 9844 18554
12848	0	0	Ki67+	 9848 18615
12849	0	0	Ki67+	 9883 18849
12850	0	0	Ki67+	 9911 18384
12851	0	0	Ki67+	 9915 18855
12852	0	0	Ki67+	 9938 18396
12853	0	0	Ki67+	 9953 18614
12854	0	0	Ki67+	 9957 18396
12855	0	0	Ki67+	 9966 18977
12856	0	0	Ki67+	 9974 18941
12857	0	0	Ki67+	 9975 19017
12858	0	0	Ki67+	 9980 18957
12859	0	0	Ki67+	 10021 18817
12860	0	0	Ki67+	 10041 18458
12861	0	0	Ki67+	 10048 18320
12862	0	0	Ki67+	 10062 18459
12863	0	0	Ki67+	 10067 18696
12864	0	0	Ki67+	 10078 18662
12865	0	0	Ki67+	 10082 18882
12866	0	0	Ki67+	 9474 19378
12867	0	0	Ki67+	 9499 19514
12868	0	0	Ki67+	 9525 19626
12869	0	0	Ki67+	 9528 19534
12870	0	0	Ki67+	 9532 19440
12871	0	0	Ki67+	 9533 19564
12872	0	0	Ki67+	 9533 19616
12873	0	0	Ki67+	 9539 19479
12874	0	0	Ki67+	 9543 19870
12875	0	0	Ki67+	 9544 19898
12876	0	0	Ki67+	 9548 19505
12877	0	0	Ki67+	 9559 19677
12878	0	0	Ki67+	 9561 19798
12879	0	0	Ki67+	 9571 19774
12880	0	0	Ki67+	 9574 19701
12881	0	0	Ki67+	 9575 19821
12882	0	0	Ki67+	 9579 19610
12883	0	0	Ki67+	 9584 19621
12884	0	0	Ki67+	 9586 19650
12885	0	0	Ki67+	 9586 19763
12886	0	0	Ki67+	 9594 19779
12887	0	0	Ki67+	 9607 19820
12888	0	0	Ki67+	 9608 19660
12889	0	0	Ki67+	 9622 19627
12890	0	0	Ki67+	 9634 19691
12891	0	0	Ki67+	 9640 19117
12892	0	0	Ki67+	 9646 19716
12893	0	0	Ki67+	 9653 19748
12894	0	0	Ki67+	 9662 19128
12895	0	0	Ki67+	 9692 19330
12896	0	0	Ki67+	 9714 19177
12897	0	0	Ki67+	 9730 19459
12898	0	0	Ki67+	 9794 19245
12899	0	0	Ki67+	 9910 19885
12900	0	0	Ki67+	 9961 19331
12901	0	0	Ki67+	 10030 19603
12902	0	0	Ki67+	 10068 19692
12903	0	0	Ki67+	 10075 19632
12904	0	0	Ki67+	 10084 19659
12905	0	0	Ki67+	 10092 19690
12906	0	0	Ki67+	 10093 19884
12907	0	0	Ki67+	 10108 19895
12908	0	0	Ki67+	 10118 19818
12909	0	0	Ki67+	 10123 19628
12910	0	0	Ki67+	 10124 19721
12911	0	0	Ki67+	 10130 19841
12912	0	0	Ki67+	 10149 19611
12913	0	0	Ki67+	 10152 19828
12914	0	0	Ki67+	 10179 19824
12915	0	0	Ki67+	 10180 19793
12916	0	0	Ki67+	 10186 19637
12917	0	0	Ki67+	 10192 19601
12918	0	0	Ki67+	 10195 19833
12919	0	0	Ki67+	 10221 19349
12920	0	0	Ki67+	 10248 19783
12921	0	0	Ki67+	 10271 19765
12922	0	0	Ki67+	 10271 19849
12923	0	0	Ki67+	 9491 20386
12924	0	0	Ki67+	 9517 19932
12925	0	0	Ki67+	 9518 20369
12926	0	0	Ki67+	 9535 20437
12927	0	0	Ki67+	 9546 20400
12928	0	0	Ki67+	 9550 20414
12929	0	0	Ki67+	 9564 20371
12930	0	0	Ki67+	 9564 20420
12931	0	0	Ki67+	 9568 19924
12932	0	0	Ki67+	 9573 20461
12933	0	0	Ki67+	 9574 20439
12934	0	0	Ki67+	 9583 19923
12935	0	0	Ki67+	 9586 19961
12936	0	0	Ki67+	 9586 20163
12937	0	0	Ki67+	 9593 20489
12938	0	0	Ki67+	 9596 20432
12939	0	0	Ki67+	 9600 20373
12940	0	0	Ki67+	 9601 20477
12941	0	0	Ki67+	 9603 20419
12942	0	0	Ki67+	 9612 20448
12943	0	0	Ki67+	 9616 19922
12944	0	0	Ki67+	 9634 19959
12945	0	0	Ki67+	 9647 20427
12946	0	0	Ki67+	 9656 20485
12947	0	0	Ki67+	 9661 19985
12948	0	0	Ki67+	 9663 20063
12949	0	0	Ki67+	 9664 19966
12950	0	0	Ki67+	 9665 20473
12951	0	0	Ki67+	 9669 20419
12952	0	0	Ki67+	 9672 20173
12953	0	0	Ki67+	 9675 20033
12954	0	0	Ki67+	 9677 20096
12955	0	0	Ki67+	 9681 20150
12956	0	0	Ki67+	 9691 20485
12957	0	0	Ki67+	 9691 20497
12958	0	0	Ki67+	 9704 20212
12959	0	0	Ki67+	 9704 20456
12960	0	0	Ki67+	 9719 20460
12961	0	0	Ki67+	 9720 19919
12962	0	0	Ki67+	 9733 19948
12963	0	0	Ki67+	 9742 20451
12964	0	0	Ki67+	 9755 20440
12965	0	0	Ki67+	 9761 20650
12966	0	0	Ki67+	 9768 20431
12967	0	0	Ki67+	 9773 20445
12968	0	0	Ki67+	 9774 20479
12969	0	0	Ki67+	 9832 20313
12970	0	0	Ki67+	 9841 20340
12971	0	0	Ki67+	 9943 20245
12972	0	0	Ki67+	 9958 19950
12973	0	0	Ki67+	 9962 19965
12974	0	0	Ki67+	 10019 20361
12975	0	0	Ki67+	 10066 20305
12976	0	0	Ki67+	 10067 20552
12977	0	0	Ki67+	 10076 19949
12978	0	0	Ki67+	 10077 20562
12979	0	0	Ki67+	 10094 19968
12980	0	0	Ki67+	 10094 20315
12981	0	0	Ki67+	 10102 20057
12982	0	0	Ki67+	 10102 20604
12983	0	0	Ki67+	 10104 20110
12984	0	0	Ki67+	 10105 20569
12985	0	0	Ki67+	 10107 20243
12986	0	0	Ki67+	 10113 20143
12987	0	0	Ki67+	 10116 20621
12988	0	0	Ki67+	 10129 19985
12989	0	0	Ki67+	 10133 20113
12990	0	0	Ki67+	 10139 20295
12991	0	0	Ki67+	 10143 20645
12992	0	0	Ki67+	 10160 20263
12993	0	0	Ki67+	 10164 20088
12994	0	0	Ki67+	 10164 20593
12995	0	0	Ki67+	 10171 20556
12996	0	0	Ki67+	 10176 20024
12997	0	0	Ki67+	 10181 20006
12998	0	0	Ki67+	 10198 20248
12999	0	0	Ki67+	 10199 20554
13000	0	0	Ki67+	 10205 19997
13001	0	0	Ki67+	 10208 19974
13002	0	0	Ki67+	 10211 20145
13003	0	0	Ki67+	 10233 20032
13004	0	0	Ki67+	 10243 19956
13005	0	0	Ki67+	 10245 19907
13006	0	0	Ki67+	 10245 20006
13007	0	0	Ki67+	 10249 20019
13008	0	0	Ki67+	 10252 20171
13009	0	0	Ki67+	 10258 20134
13010	0	0	Ki67+	 10262 19979
13011	0	0	Ki67+	 9476 20776
13012	0	0	Ki67+	 9482 20805
13013	0	0	Ki67+	 9485 20833
13014	0	0	Ki67+	 9489 21468
13015	0	0	Ki67+	 9493 20853
13016	0	0	Ki67+	 9503 20781
13017	0	0	Ki67+	 9507 20726
13018	0	0	Ki67+	 9508 21001
13019	0	0	Ki67+	 9511 21476
13020	0	0	Ki67+	 9533 20798
13021	0	0	Ki67+	 9537 20849
13022	0	0	Ki67+	 9540 21469
13023	0	0	Ki67+	 9554 20881
13024	0	0	Ki67+	 9574 20896
13025	0	0	Ki67+	 9587 20831
13026	0	0	Ki67+	 9606 21463
13027	0	0	Ki67+	 9610 20731
13028	0	0	Ki67+	 9612 21411
13029	0	0	Ki67+	 9614 20819
13030	0	0	Ki67+	 9617 20844
13031	0	0	Ki67+	 9637 20948
13032	0	0	Ki67+	 9643 20995
13033	0	0	Ki67+	 9645 20930
13034	0	0	Ki67+	 9657 20905
13035	0	0	Ki67+	 9660 21364
13036	0	0	Ki67+	 9669 20856
13037	0	0	Ki67+	 9669 20956
13038	0	0	Ki67+	 9687 21357
13039	0	0	Ki67+	 9689 21327
13040	0	0	Ki67+	 9694 20871
13041	0	0	Ki67+	 9696 21394
13042	0	0	Ki67+	 9714 20815
13043	0	0	Ki67+	 9714 20947
13044	0	0	Ki67+	 9715 21276
13045	0	0	Ki67+	 9721 20982
13046	0	0	Ki67+	 9721 21035
13047	0	0	Ki67+	 9730 20835
13048	0	0	Ki67+	 9739 20947
13049	0	0	Ki67+	 9739 21266
13050	0	0	Ki67+	 9740 21248
13051	0	0	Ki67+	 9741 21312
13052	0	0	Ki67+	 9742 21016
13053	0	0	Ki67+	 9750 21055
13054	0	0	Ki67+	 9754 20970
13055	0	0	Ki67+	 9762 20999
13056	0	0	Ki67+	 9780 21259
13057	0	0	Ki67+	 9781 21027
13058	0	0	Ki67+	 9788 21354
13059	0	0	Ki67+	 9800 21330
13060	0	0	Ki67+	 9827 21322
13061	0	0	Ki67+	 9830 21288
13062	0	0	Ki67+	 9854 20891
13063	0	0	Ki67+	 9862 21296
13064	0	0	Ki67+	 9865 20841
13065	0	0	Ki67+	 9872 20913
13066	0	0	Ki67+	 9879 21390
13067	0	0	Ki67+	 9884 20959
13068	0	0	Ki67+	 9897 21024
13069	0	0	Ki67+	 9903 21374
13070	0	0	Ki67+	 9912 20950
13071	0	0	Ki67+	 9943 21084
13072	0	0	Ki67+	 9947 21032
13073	0	0	Ki67+	 9960 21460
13074	0	0	Ki67+	 9966 21066
13075	0	0	Ki67+	 9978 21046
13076	0	0	Ki67+	 10015 21466
13077	0	0	Ki67+	 10037 21471
13078	0	0	Ki67+	 10127 21346
13079	0	0	Ki67+	 10127 21358
13080	0	0	Ki67+	 10136 21398
13081	0	0	Ki67+	 10148 21318
13082	0	0	Ki67+	 10152 21089
13083	0	0	Ki67+	 10161 21386
13084	0	0	Ki67+	 10163 21315
13085	0	0	Ki67+	 10173 21372
13086	0	0	Ki67+	 10181 21297
13087	0	0	Ki67+	 10183 21342
13088	0	0	Ki67+	 10185 21059
13089	0	0	Ki67+	 10196 21074
13090	0	0	Ki67+	 10205 21311
13091	0	0	Ki67+	 10206 21376
13092	0	0	Ki67+	 10207 21279
13093	0	0	Ki67+	 10214 21294
13094	0	0	Ki67+	 10219 21338
13095	0	0	Ki67+	 10225 21169
13096	0	0	Ki67+	 10234 21134
13097	0	0	Ki67+	 10234 21347
13098	0	0	Ki67+	 10238 21334
13099	0	0	Ki67+	 10241 21123
13100	0	0	Ki67+	 10250 21317
13101	0	0	Ki67+	 10260 21063
13102	0	0	Ki67+	 10268 21369
13103	0	0	Ki67+	 10269 21303
13104	0	0	Ki67+	 10269 21338
13105	0	0	Ki67+	 9481 22146
13106	0	0	Ki67+	 9496 22167
13107	0	0	Ki67+	 9498 21865
13108	0	0	Ki67+	 9498 22154
13109	0	0	Ki67+	 9500 21556
13110	0	0	Ki67+	 9514 21891
13111	0	0	Ki67+	 9520 21745
13112	0	0	Ki67+	 9528 21780
13113	0	0	Ki67+	 9531 21810
13114	0	0	Ki67+	 9533 21853
13115	0	0	Ki67+	 9534 22094
13116	0	0	Ki67+	 9534 22131
13117	0	0	Ki67+	 9540 21781
13118	0	0	Ki67+	 9554 21880
13119	0	0	Ki67+	 9555 22121
13120	0	0	Ki67+	 9561 22095
13121	0	0	Ki67+	 9580 21754
13122	0	0	Ki67+	 9585 21803
13123	0	0	Ki67+	 9585 21833
13124	0	0	Ki67+	 9592 21974
13125	0	0	Ki67+	 9595 22068
13126	0	0	Ki67+	 9601 21727
13127	0	0	Ki67+	 9601 22084
13128	0	0	Ki67+	 9603 21711
13129	0	0	Ki67+	 9607 21761
13130	0	0	Ki67+	 9617 21790
13131	0	0	Ki67+	 9634 21930
13132	0	0	Ki67+	 9644 22010
13133	0	0	Ki67+	 9646 22107
13134	0	0	Ki67+	 9656 21901
13135	0	0	Ki67+	 9659 21693
13136	0	0	Ki67+	 9666 22302
13137	0	0	Ki67+	 9670 21711
13138	0	0	Ki67+	 9675 22039
13139	0	0	Ki67+	 9683 22006
13140	0	0	Ki67+	 9685 21907
13141	0	0	Ki67+	 9693 21900
13142	0	0	Ki67+	 9701 21770
13143	0	0	Ki67+	 9701 22096
13144	0	0	Ki67+	 9705 21676
13145	0	0	Ki67+	 9705 21965
13146	0	0	Ki67+	 9715 21740
13147	0	0	Ki67+	 9716 22051
13148	0	0	Ki67+	 9718 22025
13149	0	0	Ki67+	 9719 21697
13150	0	0	Ki67+	 9721 21878
13151	0	0	Ki67+	 9728 21737
13152	0	0	Ki67+	 9731 22083
13153	0	0	Ki67+	 9733 21686
13154	0	0	Ki67+	 9733 21887
13155	0	0	Ki67+	 9736 21911
13156	0	0	Ki67+	 9741 22035
13157	0	0	Ki67+	 9748 21752
13158	0	0	Ki67+	 9749 21652
13159	0	0	Ki67+	 9749 21778
13160	0	0	Ki67+	 9762 21714
13161	0	0	Ki67+	 9766 21928
13162	0	0	Ki67+	 9770 21661
13163	0	0	Ki67+	 9774 21677
13164	0	0	Ki67+	 9777 21913
13165	0	0	Ki67+	 9779 21992
13166	0	0	Ki67+	 9782 21937
13167	0	0	Ki67+	 9783 21654
13168	0	0	Ki67+	 9783 22019
13169	0	0	Ki67+	 9790 21716
13170	0	0	Ki67+	 9792 21975
13171	0	0	Ki67+	 9801 22020
13172	0	0	Ki67+	 9804 21810
13173	0	0	Ki67+	 9822 21832
13174	0	0	Ki67+	 9824 21799
13175	0	0	Ki67+	 9826 21653
13176	0	0	Ki67+	 9827 22011
13177	0	0	Ki67+	 9837 21706
13178	0	0	Ki67+	 9839 21987
13179	0	0	Ki67+	 9841 21680
13180	0	0	Ki67+	 9842 21876
13181	0	0	Ki67+	 9843 21835
13182	0	0	Ki67+	 9846 21643
13183	0	0	Ki67+	 9850 21937
13184	0	0	Ki67+	 9853 21895
13185	0	0	Ki67+	 9853 21974
13186	0	0	Ki67+	 9857 21830
13187	0	0	Ki67+	 9861 21917
13188	0	0	Ki67+	 9865 21778
13189	0	0	Ki67+	 9867 21985
13190	0	0	Ki67+	 9869 21865
13191	0	0	Ki67+	 9877 21799
13192	0	0	Ki67+	 9882 21918
13193	0	0	Ki67+	 9884 21894
13194	0	0	Ki67+	 9893 21882
13195	0	0	Ki67+	 9896 21806
13196	0	0	Ki67+	 9897 22067
13197	0	0	Ki67+	 9904 21848
13198	0	0	Ki67+	 9905 21898
13199	0	0	Ki67+	 9907 21916
13200	0	0	Ki67+	 9913 21791
13201	0	0	Ki67+	 9919 21688
13202	0	0	Ki67+	 9921 21754
13203	0	0	Ki67+	 9924 21899
13204	0	0	Ki67+	 9925 21854
13205	0	0	Ki67+	 9925 21936
13206	0	0	Ki67+	 9930 21707
13207	0	0	Ki67+	 9930 21817
13208	0	0	Ki67+	 9939 21660
13209	0	0	Ki67+	 9943 21883
13210	0	0	Ki67+	 9947 21632
13211	0	0	Ki67+	 9947 21687
13212	0	0	Ki67+	 9947 21822
13213	0	0	Ki67+	 9952 21961
13214	0	0	Ki67+	 9957 21801
13215	0	0	Ki67+	 9959 21904
13216	0	0	Ki67+	 9966 21621
13217	0	0	Ki67+	 9968 21692
13218	0	0	Ki67+	 9969 21667
13219	0	0	Ki67+	 9980 21726
13220	0	0	Ki67+	 9985 21801
13221	0	0	Ki67+	 9985 21877
13222	0	0	Ki67+	 9993 21904
13223	0	0	Ki67+	 9995 21566
13224	0	0	Ki67+	 9995 22243
13225	0	0	Ki67+	 9996 21831
13226	0	0	Ki67+	 9998 21633
13227	0	0	Ki67+	 10004 21518
13228	0	0	Ki67+	 10004 22284
13229	0	0	Ki67+	 10005 21661
13230	0	0	Ki67+	 10007 22208
13231	0	0	Ki67+	 10009 22252
13232	0	0	Ki67+	 10011 21792
13233	0	0	Ki67+	 10017 21752
13234	0	0	Ki67+	 10018 21804
13235	0	0	Ki67+	 10022 22209
13236	0	0	Ki67+	 10026 21840
13237	0	0	Ki67+	 10028 21861
13238	0	0	Ki67+	 10029 21574
13239	0	0	Ki67+	 10036 21756
13240	0	0	Ki67+	 10041 22226
13241	0	0	Ki67+	 10046 21768
13242	0	0	Ki67+	 10047 21823
13243	0	0	Ki67+	 10047 22135
13244	0	0	Ki67+	 10050 21980
13245	0	0	Ki67+	 10052 21740
13246	0	0	Ki67+	 10052 22255
13247	0	0	Ki67+	 10054 21668
13248	0	0	Ki67+	 10054 21684
13249	0	0	Ki67+	 10059 21578
13250	0	0	Ki67+	 10060 21836
13251	0	0	Ki67+	 10062 21817
13252	0	0	Ki67+	 10063 21792
13253	0	0	Ki67+	 10071 21856
13254	0	0	Ki67+	 10087 21680
13255	0	0	Ki67+	 10089 21712
13256	0	0	Ki67+	 9473 22364
13257	0	0	Ki67+	 9474 22774
13258	0	0	Ki67+	 9499 22765
13259	0	0	Ki67+	 9500 22752
13260	0	0	Ki67+	 9504 22833
13261	0	0	Ki67+	 9511 22418
13262	0	0	Ki67+	 9520 22915
13263	0	0	Ki67+	 9522 22817
13264	0	0	Ki67+	 9523 22452
13265	0	0	Ki67+	 9534 22414
13266	0	0	Ki67+	 9534 22532
13267	0	0	Ki67+	 9534 22954
13268	0	0	Ki67+	 9545 22545
13269	0	0	Ki67+	 9547 22934
13270	0	0	Ki67+	 9553 22530
13271	0	0	Ki67+	 9556 22598
13272	0	0	Ki67+	 9558 22516
13273	0	0	Ki67+	 9562 22381
13274	0	0	Ki67+	 9563 22486
13275	0	0	Ki67+	 9563 22566
13276	0	0	Ki67+	 9564 22444
13277	0	0	Ki67+	 9564 22848
13278	0	0	Ki67+	 9567 22432
13279	0	0	Ki67+	 9573 22633
13280	0	0	Ki67+	 9574 22403
13281	0	0	Ki67+	 9583 22866
13282	0	0	Ki67+	 9584 22396
13283	0	0	Ki67+	 9588 22522
13284	0	0	Ki67+	 9591 22434
13285	0	0	Ki67+	 9593 22566
13286	0	0	Ki67+	 9593 22609
13287	0	0	Ki67+	 9603 22365
13288	0	0	Ki67+	 9604 22420
13289	0	0	Ki67+	 9604 22628
13290	0	0	Ki67+	 9605 22660
13291	0	0	Ki67+	 9612 22405
13292	0	0	Ki67+	 9614 22350
13293	0	0	Ki67+	 9615 22892
13294	0	0	Ki67+	 9616 22430
13295	0	0	Ki67+	 9618 22587
13296	0	0	Ki67+	 9618 22645
13297	0	0	Ki67+	 9620 22526
13298	0	0	Ki67+	 9623 22667
13299	0	0	Ki67+	 9630 22502
13300	0	0	Ki67+	 9630 22631
13301	0	0	Ki67+	 9631 22431
13302	0	0	Ki67+	 9637 22389
13303	0	0	Ki67+	 9644 22356
13304	0	0	Ki67+	 9644 22403
13305	0	0	Ki67+	 9646 22674
13306	0	0	Ki67+	 9647 22535
13307	0	0	Ki67+	 9651 22693
13308	0	0	Ki67+	 9659 22868
13309	0	0	Ki67+	 9663 22613
13310	0	0	Ki67+	 9668 22430
13311	0	0	Ki67+	 9671 22370
13312	0	0	Ki67+	 9671 22649
13313	0	0	Ki67+	 9672 22501
13314	0	0	Ki67+	 9673 22886
13315	0	0	Ki67+	 9674 22612
13316	0	0	Ki67+	 9675 22418
13317	0	0	Ki67+	 9682 22391
13318	0	0	Ki67+	 9682 22468
13319	0	0	Ki67+	 9685 22322
13320	0	0	Ki67+	 9685 22842
13321	0	0	Ki67+	 9688 22347
13322	0	0	Ki67+	 9692 22426
13323	0	0	Ki67+	 9693 22637
13324	0	0	Ki67+	 9695 22480
13325	0	0	Ki67+	 9697 22658
13326	0	0	Ki67+	 9700 22397
13327	0	0	Ki67+	 9704 22441
13328	0	0	Ki67+	 9706 22314
13329	0	0	Ki67+	 9710 22509
13330	0	0	Ki67+	 9712 22343
13331	0	0	Ki67+	 9712 22820
13332	0	0	Ki67+	 9715 22393
13333	0	0	Ki67+	 9723 22461
13334	0	0	Ki67+	 9727 22426
13335	0	0	Ki67+	 9727 22672
13336	0	0	Ki67+	 9733 22458
13337	0	0	Ki67+	 9743 22431
13338	0	0	Ki67+	 9750 22448
13339	0	0	Ki67+	 9751 22353
13340	0	0	Ki67+	 9751 22407
13341	0	0	Ki67+	 9762 22318
13342	0	0	Ki67+	 9767 22474
13343	0	0	Ki67+	 9772 22333
13344	0	0	Ki67+	 9773 22386
13345	0	0	Ki67+	 9775 22445
13346	0	0	Ki67+	 9781 22423
13347	0	0	Ki67+	 9808 22452
13348	0	0	Ki67+	 9814 22503
13349	0	0	Ki67+	 9824 22416
13350	0	0	Ki67+	 9831 22490
13351	0	0	Ki67+	 9832 22470
13352	0	0	Ki67+	 9834 22440
13353	0	0	Ki67+	 9836 22508
13354	0	0	Ki67+	 9861 22396
13355	0	0	Ki67+	 9881 22411
13356	0	0	Ki67+	 10278 11594
13357	0	0	Ki67+	 10283 11221
13358	0	0	Ki67+	 10284 11471
13359	0	0	Ki67+	 10286 11614
13360	0	0	Ki67+	 10287 11434
13361	0	0	Ki67+	 10287 11575
13362	0	0	Ki67+	 10292 11306
13363	0	0	Ki67+	 10293 11493
13364	0	0	Ki67+	 10297 11329
13365	0	0	Ki67+	 10297 11469
13366	0	0	Ki67+	 10305 11605
13367	0	0	Ki67+	 10307 11400
13368	0	0	Ki67+	 10307 11441
13369	0	0	Ki67+	 10307 11579
13370	0	0	Ki67+	 10309 11356
13371	0	0	Ki67+	 10311 11203
13372	0	0	Ki67+	 10312 11491
13373	0	0	Ki67+	 10313 11564
13374	0	0	Ki67+	 10318 11222
13375	0	0	Ki67+	 10318 11406
13376	0	0	Ki67+	 10318 11438
13377	0	0	Ki67+	 10319 11474
13378	0	0	Ki67+	 10320 11388
13379	0	0	Ki67+	 10334 11611
13380	0	0	Ki67+	 10338 11535
13381	0	0	Ki67+	 10338 11559
13382	0	0	Ki67+	 10347 11593
13383	0	0	Ki67+	 10352 11573
13384	0	0	Ki67+	 10369 11174
13385	0	0	Ki67+	 10402 11374
13386	0	0	Ki67+	 10407 11180
13387	0	0	Ki67+	 10451 11574
13388	0	0	Ki67+	 10469 11582
13389	0	0	Ki67+	 10486 11297
13390	0	0	Ki67+	 10628 11137
13391	0	0	Ki67+	 10635 11033
13392	0	0	Ki67+	 10642 11064
13393	0	0	Ki67+	 10663 11529
13394	0	0	Ki67+	 10667 11103
13395	0	0	Ki67+	 10670 10998
13396	0	0	Ki67+	 10676 11531
13397	0	0	Ki67+	 10683 11547
13398	0	0	Ki67+	 10696 10988
13399	0	0	Ki67+	 10705 11536
13400	0	0	Ki67+	 10719 11468
13401	0	0	Ki67+	 10719 11520
13402	0	0	Ki67+	 10723 11147
13403	0	0	Ki67+	 10724 11164
13404	0	0	Ki67+	 10735 11114
13405	0	0	Ki67+	 10816 11061
13406	0	0	Ki67+	 10840 11072
13407	0	0	Ki67+	 10868 10945
13408	0	0	Ki67+	 10897 10919
13409	0	0	Ki67+	 10931 10918
13410	0	0	Ki67+	 10956 11132
13411	0	0	Ki67+	 10995 11573
13412	0	0	Ki67+	 10997 11496
13413	0	0	Ki67+	 10999 11189
13414	0	0	Ki67+	 11007 11560
13415	0	0	Ki67+	 11010 10898
13416	0	0	Ki67+	 11012 11493
13417	0	0	Ki67+	 11016 11516
13418	0	0	Ki67+	 11032 11588
13419	0	0	Ki67+	 11033 11608
13420	0	0	Ki67+	 11041 10974
13421	0	0	Ki67+	 11042 10952
13422	0	0	Ki67+	 11042 11416
13423	0	0	Ki67+	 11044 10931
13424	0	0	Ki67+	 11049 11503
13425	0	0	Ki67+	 11056 11419
13426	0	0	Ki67+	 11070 10993
13427	0	0	Ki67+	 11071 11060
13428	0	0	Ki67+	 10273 11784
13429	0	0	Ki67+	 10277 11744
13430	0	0	Ki67+	 10278 12167
13431	0	0	Ki67+	 10279 12034
13432	0	0	Ki67+	 10281 12067
13433	0	0	Ki67+	 10284 12346
13434	0	0	Ki67+	 10287 11758
13435	0	0	Ki67+	 10287 12317
13436	0	0	Ki67+	 10287 12365
13437	0	0	Ki67+	 10289 11952
13438	0	0	Ki67+	 10291 12114
13439	0	0	Ki67+	 10292 12234
13440	0	0	Ki67+	 10293 12283
13441	0	0	Ki67+	 10296 12030
13442	0	0	Ki67+	 10302 12361
13443	0	0	Ki67+	 10305 11624
13444	0	0	Ki67+	 10308 11945
13445	0	0	Ki67+	 10314 12058
13446	0	0	Ki67+	 10314 12275
13447	0	0	Ki67+	 10316 11643
13448	0	0	Ki67+	 10324 11808
13449	0	0	Ki67+	 10326 11822
13450	0	0	Ki67+	 10327 12371
13451	0	0	Ki67+	 10329 12410
13452	0	0	Ki67+	 10335 12199
13453	0	0	Ki67+	 10335 12243
13454	0	0	Ki67+	 10337 11935
13455	0	0	Ki67+	 10338 11734
13456	0	0	Ki67+	 10339 11898
13457	0	0	Ki67+	 10339 12067
13458	0	0	Ki67+	 10341 11723
13459	0	0	Ki67+	 10341 12091
13460	0	0	Ki67+	 10347 11671
13461	0	0	Ki67+	 10347 11688
13462	0	0	Ki67+	 10347 12284
13463	0	0	Ki67+	 10353 12363
13464	0	0	Ki67+	 10354 12103
13465	0	0	Ki67+	 10355 12376
13466	0	0	Ki67+	 10357 12264
13467	0	0	Ki67+	 10359 11775
13468	0	0	Ki67+	 10359 12177
13469	0	0	Ki67+	 10363 11860
13470	0	0	Ki67+	 10364 11651
13471	0	0	Ki67+	 10365 12208
13472	0	0	Ki67+	 10368 12149
13473	0	0	Ki67+	 10368 12404
13474	0	0	Ki67+	 10371 12368
13475	0	0	Ki67+	 10372 11884
13476	0	0	Ki67+	 10375 12058
13477	0	0	Ki67+	 10375 12095
13478	0	0	Ki67+	 10378 11931
13479	0	0	Ki67+	 10381 12086
13480	0	0	Ki67+	 10386 12063
13481	0	0	Ki67+	 10388 12142
13482	0	0	Ki67+	 10389 12272
13483	0	0	Ki67+	 10394 12333
13484	0	0	Ki67+	 10397 12205
13485	0	0	Ki67+	 10397 12265
13486	0	0	Ki67+	 10400 12109
13487	0	0	Ki67+	 10402 12160
13488	0	0	Ki67+	 10402 12180
13489	0	0	Ki67+	 10402 12402
13490	0	0	Ki67+	 10404 11959
13491	0	0	Ki67+	 10409 12354
13492	0	0	Ki67+	 10412 12340
13493	0	0	Ki67+	 10412 12377
13494	0	0	Ki67+	 10418 12219
13495	0	0	Ki67+	 10419 12024
13496	0	0	Ki67+	 10420 11990
13497	0	0	Ki67+	 10421 12176
13498	0	0	Ki67+	 10421 12285
13499	0	0	Ki67+	 10423 12049
13500	0	0	Ki67+	 10423 12079
13501	0	0	Ki67+	 10430 12198
13502	0	0	Ki67+	 10430 12343
13503	0	0	Ki67+	 10436 11972
13504	0	0	Ki67+	 10439 12324
13505	0	0	Ki67+	 10445 12216
13506	0	0	Ki67+	 10446 12314
13507	0	0	Ki67+	 10446 12376
13508	0	0	Ki67+	 10446 12388
13509	0	0	Ki67+	 10448 11995
13510	0	0	Ki67+	 10449 12180
13511	0	0	Ki67+	 10453 12035
13512	0	0	Ki67+	 10456 12356
13513	0	0	Ki67+	 10466 12258
13514	0	0	Ki67+	 10467 12060
13515	0	0	Ki67+	 10468 12376
13516	0	0	Ki67+	 10474 12010
13517	0	0	Ki67+	 10474 12185
13518	0	0	Ki67+	 10474 12204
13519	0	0	Ki67+	 10478 12326
13520	0	0	Ki67+	 10479 11996
13521	0	0	Ki67+	 10479 12308
13522	0	0	Ki67+	 10479 12348
13523	0	0	Ki67+	 10493 12036
13524	0	0	Ki67+	 10503 12386
13525	0	0	Ki67+	 10504 12072
13526	0	0	Ki67+	 10511 12363
13527	0	0	Ki67+	 10522 12326
13528	0	0	Ki67+	 10531 12098
13529	0	0	Ki67+	 10533 12380
13530	0	0	Ki67+	 10542 12354
13531	0	0	Ki67+	 10546 12412
13532	0	0	Ki67+	 10550 12152
13533	0	0	Ki67+	 10551 11908
13534	0	0	Ki67+	 10557 12185
13535	0	0	Ki67+	 10563 12385
13536	0	0	Ki67+	 10563 12400
13537	0	0	Ki67+	 10570 12148
13538	0	0	Ki67+	 10570 12201
13539	0	0	Ki67+	 10570 12328
13540	0	0	Ki67+	 10572 12082
13541	0	0	Ki67+	 10574 12183
13542	0	0	Ki67+	 10575 12112
13543	0	0	Ki67+	 10576 11896
13544	0	0	Ki67+	 10581 11884
13545	0	0	Ki67+	 10581 12355
13546	0	0	Ki67+	 10591 11657
13547	0	0	Ki67+	 10591 12378
13548	0	0	Ki67+	 10600 11896
13549	0	0	Ki67+	 10603 12105
13550	0	0	Ki67+	 10604 12193
13551	0	0	Ki67+	 10604 12333
13552	0	0	Ki67+	 10605 12225
13553	0	0	Ki67+	 10607 11932
13554	0	0	Ki67+	 10608 11881
13555	0	0	Ki67+	 10609 12114
13556	0	0	Ki67+	 10611 12353
13557	0	0	Ki67+	 10615 12169
13558	0	0	Ki67+	 10615 12271
13559	0	0	Ki67+	 10616 12144
13560	0	0	Ki67+	 10619 12401
13561	0	0	Ki67+	 10620 12216
13562	0	0	Ki67+	 10621 11915
13563	0	0	Ki67+	 10628 12180
13564	0	0	Ki67+	 10628 12328
13565	0	0	Ki67+	 10630 12283
13566	0	0	Ki67+	 10637 11907
13567	0	0	Ki67+	 10637 11923
13568	0	0	Ki67+	 10639 12267
13569	0	0	Ki67+	 10642 12125
13570	0	0	Ki67+	 10642 12349
13571	0	0	Ki67+	 10646 12050
13572	0	0	Ki67+	 10651 12088
13573	0	0	Ki67+	 10655 12026
13574	0	0	Ki67+	 10657 12276
13575	0	0	Ki67+	 10662 12093
13576	0	0	Ki67+	 10666 12403
13577	0	0	Ki67+	 10671 12140
13578	0	0	Ki67+	 10671 12240
13579	0	0	Ki67+	 10672 12169
13580	0	0	Ki67+	 10672 12320
13581	0	0	Ki67+	 10674 12354
13582	0	0	Ki67+	 10678 11903
13583	0	0	Ki67+	 10679 12070
13584	0	0	Ki67+	 10679 12159
13585	0	0	Ki67+	 10682 11991
13586	0	0	Ki67+	 10682 12025
13587	0	0	Ki67+	 10682 12111
13588	0	0	Ki67+	 10685 12369
13589	0	0	Ki67+	 10688 11971
13590	0	0	Ki67+	 10689 12172
13591	0	0	Ki67+	 10689 12326
13592	0	0	Ki67+	 10692 12143
13593	0	0	Ki67+	 10692 12284
13594	0	0	Ki67+	 10693 12032
13595	0	0	Ki67+	 10697 12397
13596	0	0	Ki67+	 10702 12134
13597	0	0	Ki67+	 10703 12324
13598	0	0	Ki67+	 10705 11999
13599	0	0	Ki67+	 10708 11882
13600	0	0	Ki67+	 10708 12101
13601	0	0	Ki67+	 10710 12240
13602	0	0	Ki67+	 10710 12407
13603	0	0	Ki67+	 10715 12156
13604	0	0	Ki67+	 10716 12286
13605	0	0	Ki67+	 10717 11898
13606	0	0	Ki67+	 10718 12192
13607	0	0	Ki67+	 10719 12139
13608	0	0	Ki67+	 10719 12256
13609	0	0	Ki67+	 10723 11953
13610	0	0	Ki67+	 10723 12278
13611	0	0	Ki67+	 10729 11975
13612	0	0	Ki67+	 10729 11989
13613	0	0	Ki67+	 10731 12405
13614	0	0	Ki67+	 10733 11846
13615	0	0	Ki67+	 10735 12112
13616	0	0	Ki67+	 10735 12223
13617	0	0	Ki67+	 10738 12325
13618	0	0	Ki67+	 10740 12169
13619	0	0	Ki67+	 10743 12306
13620	0	0	Ki67+	 10745 11948
13621	0	0	Ki67+	 10748 11830
13622	0	0	Ki67+	 10750 12192
13623	0	0	Ki67+	 10750 12253
13624	0	0	Ki67+	 10751 12116
13625	0	0	Ki67+	 10752 11977
13626	0	0	Ki67+	 10754 11859
13627	0	0	Ki67+	 10755 12235
13628	0	0	Ki67+	 10760 11785
13629	0	0	Ki67+	 10766 12018
13630	0	0	Ki67+	 10767 12285
13631	0	0	Ki67+	 10769 12158
13632	0	0	Ki67+	 10769 12359
13633	0	0	Ki67+	 10771 12003
13634	0	0	Ki67+	 10772 11832
13635	0	0	Ki67+	 10772 11948
13636	0	0	Ki67+	 10776 11804
13637	0	0	Ki67+	 10778 11872
13638	0	0	Ki67+	 10779 11981
13639	0	0	Ki67+	 10779 12253
13640	0	0	Ki67+	 10781 12213
13641	0	0	Ki67+	 10784 11860
13642	0	0	Ki67+	 10789 12173
13643	0	0	Ki67+	 10792 12226
13644	0	0	Ki67+	 10793 12307
13645	0	0	Ki67+	 10798 11841
13646	0	0	Ki67+	 10807 11988
13647	0	0	Ki67+	 10808 12209
13648	0	0	Ki67+	 10809 11957
13649	0	0	Ki67+	 10810 11811
13650	0	0	Ki67+	 10814 12348
13651	0	0	Ki67+	 10817 12265
13652	0	0	Ki67+	 10820 12319
13653	0	0	Ki67+	 10823 12237
13654	0	0	Ki67+	 10831 12289
13655	0	0	Ki67+	 10833 11998
13656	0	0	Ki67+	 10837 11968
13657	0	0	Ki67+	 10843 12322
13658	0	0	Ki67+	 10847 12184
13659	0	0	Ki67+	 10850 12235
13660	0	0	Ki67+	 10851 12302
13661	0	0	Ki67+	 10859 11982
13662	0	0	Ki67+	 10860 12169
13663	0	0	Ki67+	 10867 12026
13664	0	0	Ki67+	 10874 12216
13665	0	0	Ki67+	 10884 12032
13666	0	0	Ki67+	 10884 12065
13667	0	0	Ki67+	 10887 12000
13668	0	0	Ki67+	 10887 12178
13669	0	0	Ki67+	 10899 11948
13670	0	0	Ki67+	 10899 12199
13671	0	0	Ki67+	 10899 12220
13672	0	0	Ki67+	 10900 12079
13673	0	0	Ki67+	 10904 12101
13674	0	0	Ki67+	 10905 12021
13675	0	0	Ki67+	 10907 11957
13676	0	0	Ki67+	 10911 12033
13677	0	0	Ki67+	 10918 12170
13678	0	0	Ki67+	 10919 12085
13679	0	0	Ki67+	 10924 11997
13680	0	0	Ki67+	 10924 12063
13681	0	0	Ki67+	 10925 11864
13682	0	0	Ki67+	 10926 12022
13683	0	0	Ki67+	 10934 11913
13684	0	0	Ki67+	 10934 12055
13685	0	0	Ki67+	 10935 12205
13686	0	0	Ki67+	 10937 12139
13687	0	0	Ki67+	 10940 12069
13688	0	0	Ki67+	 10943 12082
13689	0	0	Ki67+	 10944 12162
13690	0	0	Ki67+	 10948 11832
13691	0	0	Ki67+	 10949 11806
13692	0	0	Ki67+	 10949 12053
13693	0	0	Ki67+	 10949 12194
13694	0	0	Ki67+	 10960 12109
13695	0	0	Ki67+	 10964 11852
13696	0	0	Ki67+	 10965 11921
13697	0	0	Ki67+	 10969 11782
13698	0	0	Ki67+	 10969 12054
13699	0	0	Ki67+	 10969 12141
13700	0	0	Ki67+	 10971 11998
13701	0	0	Ki67+	 10973 11825
13702	0	0	Ki67+	 10977 12178
13703	0	0	Ki67+	 10981 11796
13704	0	0	Ki67+	 10981 11924
13705	0	0	Ki67+	 10989 12029
13706	0	0	Ki67+	 10994 12109
13707	0	0	Ki67+	 10996 11819
13708	0	0	Ki67+	 10996 11901
13709	0	0	Ki67+	 11002 11810
13710	0	0	Ki67+	 11005 11850
13711	0	0	Ki67+	 11006 11984
13712	0	0	Ki67+	 11006 12077
13713	0	0	Ki67+	 11015 12138
13714	0	0	Ki67+	 11016 11970
13715	0	0	Ki67+	 11024 12092
13716	0	0	Ki67+	 11029 11709
13717	0	0	Ki67+	 11036 12062
13718	0	0	Ki67+	 11037 11685
13719	0	0	Ki67+	 11040 12073
13720	0	0	Ki67+	 11048 11648
13721	0	0	Ki67+	 11051 12054
13722	0	0	Ki67+	 11056 11977
13723	0	0	Ki67+	 11057 11756
13724	0	0	Ki67+	 11063 11745
13725	0	0	Ki67+	 11064 12071
13726	0	0	Ki67+	 11066 11710
13727	0	0	Ki67+	 11066 12021
13728	0	0	Ki67+	 11069 11619
13729	0	0	Ki67+	 11070 11679
13730	0	0	Ki67+	 10276 12605
13731	0	0	Ki67+	 10277 12630
13732	0	0	Ki67+	 10279 12680
13733	0	0	Ki67+	 10296 12650
13734	0	0	Ki67+	 10313 12690
13735	0	0	Ki67+	 10314 12747
13736	0	0	Ki67+	 10316 12456
13737	0	0	Ki67+	 10316 12826
13738	0	0	Ki67+	 10323 12711
13739	0	0	Ki67+	 10327 12681
13740	0	0	Ki67+	 10328 12486
13741	0	0	Ki67+	 10330 12433
13742	0	0	Ki67+	 10333 12672
13743	0	0	Ki67+	 10334 12802
13744	0	0	Ki67+	 10335 12454
13745	0	0	Ki67+	 10342 12544
13746	0	0	Ki67+	 10342 12693
13747	0	0	Ki67+	 10344 12629
13748	0	0	Ki67+	 10345 12516
13749	0	0	Ki67+	 10347 12428
13750	0	0	Ki67+	 10347 12527
13751	0	0	Ki67+	 10356 12452
13752	0	0	Ki67+	 10356 12644
13753	0	0	Ki67+	 10358 12582
13754	0	0	Ki67+	 10361 12535
13755	0	0	Ki67+	 10371 12584
13756	0	0	Ki67+	 10371 12625
13757	0	0	Ki67+	 10372 12500
13758	0	0	Ki67+	 10373 12487
13759	0	0	Ki67+	 10374 12656
13760	0	0	Ki67+	 10381 12461
13761	0	0	Ki67+	 10384 12553
13762	0	0	Ki67+	 10385 12685
13763	0	0	Ki67+	 10387 12422
13764	0	0	Ki67+	 10387 12476
13765	0	0	Ki67+	 10387 12607
13766	0	0	Ki67+	 10388 12536
13767	0	0	Ki67+	 10391 12743
13768	0	0	Ki67+	 10394 12552
13769	0	0	Ki67+	 10399 12497
13770	0	0	Ki67+	 10401 12653
13771	0	0	Ki67+	 10403 12473
13772	0	0	Ki67+	 10404 12608
13773	0	0	Ki67+	 10406 12514
13774	0	0	Ki67+	 10411 12586
13775	0	0	Ki67+	 10415 12640
13776	0	0	Ki67+	 10422 12652
13777	0	0	Ki67+	 10430 12500
13778	0	0	Ki67+	 10430 12543
13779	0	0	Ki67+	 10430 12595
13780	0	0	Ki67+	 10430 12613
13781	0	0	Ki67+	 10445 12560
13782	0	0	Ki67+	 10446 12648
13783	0	0	Ki67+	 10451 12627
13784	0	0	Ki67+	 10454 12515
13785	0	0	Ki67+	 10456 12481
13786	0	0	Ki67+	 10464 12615
13787	0	0	Ki67+	 10477 12563
13788	0	0	Ki67+	 10478 12590
13789	0	0	Ki67+	 10488 12486
13790	0	0	Ki67+	 10493 12532
13791	0	0	Ki67+	 10507 12569
13792	0	0	Ki67+	 10516 12511
13793	0	0	Ki67+	 10518 12673
13794	0	0	Ki67+	 10519 12624
13795	0	0	Ki67+	 10519 12649
13796	0	0	Ki67+	 10530 12515
13797	0	0	Ki67+	 10543 12658
13798	0	0	Ki67+	 10546 12426
13799	0	0	Ki67+	 10547 12633
13800	0	0	Ki67+	 10550 12580
13801	0	0	Ki67+	 10567 12427
13802	0	0	Ki67+	 10567 12590
13803	0	0	Ki67+	 10587 12423
13804	0	0	Ki67+	 10632 12528
13805	0	0	Ki67+	 10642 12459
13806	0	0	Ki67+	 10649 12476
13807	0	0	Ki67+	 10650 12546
13808	0	0	Ki67+	 10664 12446
13809	0	0	Ki67+	 10672 12511
13810	0	0	Ki67+	 10684 12576
13811	0	0	Ki67+	 10690 12472
13812	0	0	Ki67+	 10698 12451
13813	0	0	Ki67+	 10700 12491
13814	0	0	Ki67+	 10704 12552
13815	0	0	Ki67+	 10711 12423
13816	0	0	Ki67+	 10711 12477
13817	0	0	Ki67+	 10712 12519
13818	0	0	Ki67+	 10719 12504
13819	0	0	Ki67+	 10719 12537
13820	0	0	Ki67+	 10737 12452
13821	0	0	Ki67+	 10738 12504
13822	0	0	Ki67+	 10747 12476
13823	0	0	Ki67+	 10763 12452
13824	0	0	Ki67+	 10296 14527
13825	0	0	Ki67+	 10298 14498
13826	0	0	Ki67+	 10312 14398
13827	0	0	Ki67+	 10316 14506
13828	0	0	Ki67+	 10334 14480
13829	0	0	Ki67+	 10362 14500
13830	0	0	Ki67+	 10372 14487
13831	0	0	Ki67+	 10388 14244
13832	0	0	Ki67+	 10402 14453
13833	0	0	Ki67+	 10402 14543
13834	0	0	Ki67+	 10411 14480
13835	0	0	Ki67+	 10423 14353
13836	0	0	Ki67+	 10442 14470
13837	0	0	Ki67+	 10448 14244
13838	0	0	Ki67+	 10463 14264
13839	0	0	Ki67+	 10467 14367
13840	0	0	Ki67+	 10467 14519
13841	0	0	Ki67+	 10470 14429
13842	0	0	Ki67+	 10476 14445
13843	0	0	Ki67+	 10481 14404
13844	0	0	Ki67+	 10488 14369
13845	0	0	Ki67+	 10503 14408
13846	0	0	Ki67+	 10508 14443
13847	0	0	Ki67+	 10513 14478
13848	0	0	Ki67+	 10520 14465
13849	0	0	Ki67+	 10525 14493
13850	0	0	Ki67+	 10529 14425
13851	0	0	Ki67+	 10536 14441
13852	0	0	Ki67+	 10539 14037
13853	0	0	Ki67+	 10547 14375
13854	0	0	Ki67+	 10555 14463
13855	0	0	Ki67+	 10558 14424
13856	0	0	Ki67+	 10569 14273
13857	0	0	Ki67+	 10574 14443
13858	0	0	Ki67+	 10578 14419
13859	0	0	Ki67+	 10599 14423
13860	0	0	Ki67+	 10601 14397
13861	0	0	Ki67+	 10601 14443
13862	0	0	Ki67+	 10613 14351
13863	0	0	Ki67+	 10633 14440
13864	0	0	Ki67+	 10640 14065
13865	0	0	Ki67+	 10650 14360
13866	0	0	Ki67+	 10653 14317
13867	0	0	Ki67+	 10669 14375
13868	0	0	Ki67+	 10678 13983
13869	0	0	Ki67+	 10680 14338
13870	0	0	Ki67+	 10681 14194
13871	0	0	Ki67+	 10684 14372
13872	0	0	Ki67+	 10693 14204
13873	0	0	Ki67+	 10699 14191
13874	0	0	Ki67+	 10733 14234
13875	0	0	Ki67+	 10748 13935
13876	0	0	Ki67+	 10749 14153
13877	0	0	Ki67+	 10752 14208
13878	0	0	Ki67+	 10756 14195
13879	0	0	Ki67+	 10767 14388
13880	0	0	Ki67+	 10781 14080
13881	0	0	Ki67+	 10829 14516
13882	0	0	Ki67+	 10837 14127
13883	0	0	Ki67+	 10845 14463
13884	0	0	Ki67+	 10851 14525
13885	0	0	Ki67+	 10860 14479
13886	0	0	Ki67+	 10870 14436
13887	0	0	Ki67+	 10871 14135
13888	0	0	Ki67+	 10881 14423
13889	0	0	Ki67+	 10888 13917
13890	0	0	Ki67+	 10889 14137
13891	0	0	Ki67+	 10908 14089
13892	0	0	Ki67+	 10913 14122
13893	0	0	Ki67+	 10915 13837
13894	0	0	Ki67+	 10922 14130
13895	0	0	Ki67+	 10933 13861
13896	0	0	Ki67+	 10936 13980
13897	0	0	Ki67+	 10960 13844
13898	0	0	Ki67+	 10960 14090
13899	0	0	Ki67+	 10969 14404
13900	0	0	Ki67+	 10970 13857
13901	0	0	Ki67+	 10990 14359
13902	0	0	Ki67+	 11008 14403
13903	0	0	Ki67+	 11045 13946
13904	0	0	Ki67+	 11055 14475
13905	0	0	Ki67+	 11057 13941
13906	0	0	Ki67+	 11066 13951
13907	0	0	Ki67+	 10273 15007
13908	0	0	Ki67+	 10274 14791
13909	0	0	Ki67+	 10280 14817
13910	0	0	Ki67+	 10281 14562
13911	0	0	Ki67+	 10282 14914
13912	0	0	Ki67+	 10283 14772
13913	0	0	Ki67+	 10292 14976
13914	0	0	Ki67+	 10295 14781
13915	0	0	Ki67+	 10295 14887
13916	0	0	Ki67+	 10298 14754
13917	0	0	Ki67+	 10304 14545
13918	0	0	Ki67+	 10308 14938
13919	0	0	Ki67+	 10314 14757
13920	0	0	Ki67+	 10315 14639
13921	0	0	Ki67+	 10328 14948
13922	0	0	Ki67+	 10329 14867
13923	0	0	Ki67+	 10337 14808
13924	0	0	Ki67+	 10340 14892
13925	0	0	Ki67+	 10343 15020
13926	0	0	Ki67+	 10352 14844
13927	0	0	Ki67+	 10352 14898
13928	0	0	Ki67+	 10353 14822
13929	0	0	Ki67+	 10355 14874
13930	0	0	Ki67+	 10363 14545
13931	0	0	Ki67+	 10367 15060
13932	0	0	Ki67+	 10389 15080
13933	0	0	Ki67+	 10397 14613
13934	0	0	Ki67+	 10402 14556
13935	0	0	Ki67+	 10421 15039
13936	0	0	Ki67+	 10421 15114
13937	0	0	Ki67+	 10428 15083
13938	0	0	Ki67+	 10455 15011
13939	0	0	Ki67+	 10462 14545
13940	0	0	Ki67+	 10467 14958
13941	0	0	Ki67+	 10469 15019
13942	0	0	Ki67+	 10489 14917
13943	0	0	Ki67+	 10490 14975
13944	0	0	Ki67+	 10517 15072
13945	0	0	Ki67+	 10518 14860
13946	0	0	Ki67+	 10534 14873
13947	0	0	Ki67+	 10534 14966
13948	0	0	Ki67+	 10543 15038
13949	0	0	Ki67+	 10546 14857
13950	0	0	Ki67+	 10552 14812
13951	0	0	Ki67+	 10554 14890
13952	0	0	Ki67+	 10559 14939
13953	0	0	Ki67+	 10563 14774
13954	0	0	Ki67+	 10569 14875
13955	0	0	Ki67+	 10571 14832
13956	0	0	Ki67+	 10587 14800
13957	0	0	Ki67+	 10590 14907
13958	0	0	Ki67+	 10609 14937
13959	0	0	Ki67+	 10628 14551
13960	0	0	Ki67+	 10661 14710
13961	0	0	Ki67+	 10682 15140
13962	0	0	Ki67+	 10684 14928
13963	0	0	Ki67+	 10714 15136
13964	0	0	Ki67+	 10726 14662
13965	0	0	Ki67+	 10755 14672
13966	0	0	Ki67+	 10761 15333
13967	0	0	Ki67+	 10774 15029
13968	0	0	Ki67+	 10777 14722
13969	0	0	Ki67+	 10777 15052
13970	0	0	Ki67+	 10783 15297
13971	0	0	Ki67+	 10784 14739
13972	0	0	Ki67+	 10794 15328
13973	0	0	Ki67+	 10800 15310
13974	0	0	Ki67+	 10804 14696
13975	0	0	Ki67+	 10823 15328
13976	0	0	Ki67+	 10830 15121
13977	0	0	Ki67+	 10841 15323
13978	0	0	Ki67+	 10858 15334
13979	0	0	Ki67+	 10876 15089
13980	0	0	Ki67+	 10877 15332
13981	0	0	Ki67+	 10898 15090
13982	0	0	Ki67+	 10900 15292
13983	0	0	Ki67+	 10907 15323
13984	0	0	Ki67+	 10915 15051
13985	0	0	Ki67+	 10931 15340
13986	0	0	Ki67+	 10933 15302
13987	0	0	Ki67+	 10946 15299
13988	0	0	Ki67+	 10953 15133
13989	0	0	Ki67+	 10954 15022
13990	0	0	Ki67+	 10964 15040
13991	0	0	Ki67+	 10970 15258
13992	0	0	Ki67+	 10971 14830
13993	0	0	Ki67+	 10974 15291
13994	0	0	Ki67+	 10977 15316
13995	0	0	Ki67+	 10978 15052
13996	0	0	Ki67+	 10978 15329
13997	0	0	Ki67+	 10980 15003
13998	0	0	Ki67+	 10996 15032
13999	0	0	Ki67+	 11010 15162
14000	0	0	Ki67+	 11012 15004
14001	0	0	Ki67+	 11012 15324
14002	0	0	Ki67+	 11020 15250
14003	0	0	Ki67+	 11023 15290
14004	0	0	Ki67+	 11028 15266
14005	0	0	Ki67+	 11029 15010
14006	0	0	Ki67+	 11031 15022
14007	0	0	Ki67+	 11034 15342
14008	0	0	Ki67+	 11040 14961
14009	0	0	Ki67+	 11040 15248
14010	0	0	Ki67+	 11042 14737
14011	0	0	Ki67+	 11042 14779
14012	0	0	Ki67+	 11043 15315
14013	0	0	Ki67+	 11044 15172
14014	0	0	Ki67+	 11048 14819
14015	0	0	Ki67+	 11053 14793
14016	0	0	Ki67+	 11058 15015
14017	0	0	Ki67+	 11059 15001
14018	0	0	Ki67+	 11069 15332
14019	0	0	Ki67+	 10280 16019
14020	0	0	Ki67+	 10280 16049
14021	0	0	Ki67+	 10287 16079
14022	0	0	Ki67+	 10328 15636
14023	0	0	Ki67+	 10354 15651
14024	0	0	Ki67+	 10356 15612
14025	0	0	Ki67+	 10359 15990
14026	0	0	Ki67+	 10385 15637
14027	0	0	Ki67+	 10388 15655
14028	0	0	Ki67+	 10418 15623
14029	0	0	Ki67+	 10423 16108
14030	0	0	Ki67+	 10431 15921
14031	0	0	Ki67+	 10520 16105
14032	0	0	Ki67+	 10546 16105
14033	0	0	Ki67+	 10547 16002
14034	0	0	Ki67+	 10549 15981
14035	0	0	Ki67+	 10552 15962
14036	0	0	Ki67+	 10565 16073
14037	0	0	Ki67+	 10568 15964
14038	0	0	Ki67+	 10574 16105
14039	0	0	Ki67+	 10575 15995
14040	0	0	Ki67+	 10577 15975
14041	0	0	Ki67+	 10589 16054
14042	0	0	Ki67+	 10591 16010
14043	0	0	Ki67+	 10599 15938
14044	0	0	Ki67+	 10600 15904
14045	0	0	Ki67+	 10611 15998
14046	0	0	Ki67+	 10613 16095
14047	0	0	Ki67+	 10615 15934
14048	0	0	Ki67+	 10619 16029
14049	0	0	Ki67+	 10619 16064
14050	0	0	Ki67+	 10625 16077
14051	0	0	Ki67+	 10626 15899
14052	0	0	Ki67+	 10635 15954
14053	0	0	Ki67+	 10635 15983
14054	0	0	Ki67+	 10643 15923
14055	0	0	Ki67+	 10643 16055
14056	0	0	Ki67+	 10649 16117
14057	0	0	Ki67+	 10650 15999
14058	0	0	Ki67+	 10652 16032
14059	0	0	Ki67+	 10662 15906
14060	0	0	Ki67+	 10662 16080
14061	0	0	Ki67+	 10665 15990
14062	0	0	Ki67+	 10671 15957
14063	0	0	Ki67+	 10674 15922
14064	0	0	Ki67+	 10675 16007
14065	0	0	Ki67+	 10682 16055
14066	0	0	Ki67+	 10686 16040
14067	0	0	Ki67+	 10693 15789
14068	0	0	Ki67+	 10724 15916
14069	0	0	Ki67+	 10735 15782
14070	0	0	Ki67+	 10738 15969
14071	0	0	Ki67+	 10745 15618
14072	0	0	Ki67+	 10745 16040
14073	0	0	Ki67+	 10752 15606
14074	0	0	Ki67+	 10764 15369
14075	0	0	Ki67+	 10784 15353
14076	0	0	Ki67+	 10801 15375
14077	0	0	Ki67+	 10806 15350
14078	0	0	Ki67+	 10839 15401
14079	0	0	Ki67+	 10840 15366
14080	0	0	Ki67+	 10856 16042
14081	0	0	Ki67+	 10870 15380
14082	0	0	Ki67+	 10878 15413
14083	0	0	Ki67+	 10898 15405
14084	0	0	Ki67+	 10916 15347
14085	0	0	Ki67+	 10927 15876
14086	0	0	Ki67+	 10936 15400
14087	0	0	Ki67+	 10937 15955
14088	0	0	Ki67+	 10994 16017
14089	0	0	Ki67+	 10286 16607
14090	0	0	Ki67+	 10322 16694
14091	0	0	Ki67+	 10401 16612
14092	0	0	Ki67+	 10421 16648
14093	0	0	Ki67+	 10425 16767
14094	0	0	Ki67+	 10445 16573
14095	0	0	Ki67+	 10459 16762
14096	0	0	Ki67+	 10609 16156
14097	0	0	Ki67+	 10778 16412
14098	0	0	Ki67+	 10804 16388
14099	0	0	Ki67+	 10825 16296
14100	0	0	Ki67+	 10847 16447
14101	0	0	Ki67+	 10915 16789
14102	0	0	Ki67+	 10937 16337
14103	0	0	Ki67+	 11009 16698
14104	0	0	Ki67+	 11010 16614
14105	0	0	Ki67+	 11018 16383
14106	0	0	Ki67+	 11022 16724
14107	0	0	Ki67+	 11031 16660
14108	0	0	Ki67+	 11038 16773
14109	0	0	Ki67+	 11039 16858
14110	0	0	Ki67+	 11040 16925
14111	0	0	Ki67+	 11054 16560
14112	0	0	Ki67+	 11058 16743
14113	0	0	Ki67+	 11060 16624
14114	0	0	Ki67+	 11063 16899
14115	0	0	Ki67+	 11071 16277
14116	0	0	Ki67+	 10332 17168
14117	0	0	Ki67+	 10343 17167
14118	0	0	Ki67+	 10360 17176
14119	0	0	Ki67+	 10372 17223
14120	0	0	Ki67+	 10384 17253
14121	0	0	Ki67+	 10389 17219
14122	0	0	Ki67+	 10425 17362
14123	0	0	Ki67+	 10440 17380
14124	0	0	Ki67+	 10511 17233
14125	0	0	Ki67+	 10552 17170
14126	0	0	Ki67+	 10556 17581
14127	0	0	Ki67+	 10578 16950
14128	0	0	Ki67+	 10586 16968
14129	0	0	Ki67+	 10595 17632
14130	0	0	Ki67+	 10602 17696
14131	0	0	Ki67+	 10661 17696
14132	0	0	Ki67+	 10676 17373
14133	0	0	Ki67+	 10701 17166
14134	0	0	Ki67+	 10707 17434
14135	0	0	Ki67+	 10711 17560
14136	0	0	Ki67+	 10773 17623
14137	0	0	Ki67+	 10824 17521
14138	0	0	Ki67+	 10832 17581
14139	0	0	Ki67+	 10851 17340
14140	0	0	Ki67+	 10868 17321
14141	0	0	Ki67+	 10877 17348
14142	0	0	Ki67+	 11039 17342
14143	0	0	Ki67+	 10365 18273
14144	0	0	Ki67+	 10386 18318
14145	0	0	Ki67+	 10390 18293
14146	0	0	Ki67+	 10433 18117
14147	0	0	Ki67+	 10443 18311
14148	0	0	Ki67+	 10468 18312
14149	0	0	Ki67+	 10469 18292
14150	0	0	Ki67+	 10490 17845
14151	0	0	Ki67+	 10496 17785
14152	0	0	Ki67+	 10504 17988
14153	0	0	Ki67+	 10521 17980
14154	0	0	Ki67+	 10523 18299
14155	0	0	Ki67+	 10528 18315
14156	0	0	Ki67+	 10541 18389
14157	0	0	Ki67+	 10544 17789
14158	0	0	Ki67+	 10628 17822
14159	0	0	Ki67+	 10642 17837
14160	0	0	Ki67+	 10654 18067
14161	0	0	Ki67+	 10660 17952
14162	0	0	Ki67+	 10662 17853
14163	0	0	Ki67+	 10676 17822
14164	0	0	Ki67+	 10686 18088
14165	0	0	Ki67+	 10699 17890
14166	0	0	Ki67+	 10739 17893
14167	0	0	Ki67+	 10739 17916
14168	0	0	Ki67+	 10743 17873
14169	0	0	Ki67+	 10767 18254
14170	0	0	Ki67+	 10768 17877
14171	0	0	Ki67+	 10770 17856
14172	0	0	Ki67+	 10777 18301
14173	0	0	Ki67+	 10797 18433
14174	0	0	Ki67+	 10822 18438
14175	0	0	Ki67+	 10835 18505
14176	0	0	Ki67+	 10373 18867
14177	0	0	Ki67+	 10378 19206
14178	0	0	Ki67+	 10447 18546
14179	0	0	Ki67+	 10536 18727
14180	0	0	Ki67+	 10541 19297
14181	0	0	Ki67+	 10542 18879
14182	0	0	Ki67+	 10548 18710
14183	0	0	Ki67+	 10589 18881
14184	0	0	Ki67+	 10619 18654
14185	0	0	Ki67+	 10620 18601
14186	0	0	Ki67+	 10636 18609
14187	0	0	Ki67+	 10642 18658
14188	0	0	Ki67+	 10668 18637
14189	0	0	Ki67+	 10671 18593
14190	0	0	Ki67+	 10712 18692
14191	0	0	Ki67+	 10721 18840
14192	0	0	Ki67+	 10727 18662
14193	0	0	Ki67+	 10737 18612
14194	0	0	Ki67+	 10744 18883
14195	0	0	Ki67+	 10761 18874
14196	0	0	Ki67+	 10770 18961
14197	0	0	Ki67+	 10784 18923
14198	0	0	Ki67+	 10791 18864
14199	0	0	Ki67+	 10830 18994
14200	0	0	Ki67+	 10849 18701
14201	0	0	Ki67+	 10867 18818
14202	0	0	Ki67+	 10871 18783
14203	0	0	Ki67+	 10876 18854
14204	0	0	Ki67+	 10892 18701
14205	0	0	Ki67+	 10892 18820
14206	0	0	Ki67+	 10946 18769
14207	0	0	Ki67+	 10950 19121
14208	0	0	Ki67+	 10980 18758
14209	0	0	Ki67+	 11034 19339
14210	0	0	Ki67+	 11037 18627
14211	0	0	Ki67+	 11042 18641
14212	0	0	Ki67+	 11042 19190
14213	0	0	Ki67+	 11064 19316
14214	0	0	Ki67+	 10276 20025
14215	0	0	Ki67+	 10282 20119
14216	0	0	Ki67+	 10289 19929
14217	0	0	Ki67+	 10289 20038
14218	0	0	Ki67+	 10296 19765
14219	0	0	Ki67+	 10301 19975
14220	0	0	Ki67+	 10304 19951
14221	0	0	Ki67+	 10305 19856
14222	0	0	Ki67+	 10307 19773
14223	0	0	Ki67+	 10307 20088
14224	0	0	Ki67+	 10309 20017
14225	0	0	Ki67+	 10310 19841
14226	0	0	Ki67+	 10312 20077
14227	0	0	Ki67+	 10313 19911
14228	0	0	Ki67+	 10317 20060
14229	0	0	Ki67+	 10326 19806
14230	0	0	Ki67+	 10328 19976
14231	0	0	Ki67+	 10333 20041
14232	0	0	Ki67+	 10338 19930
14233	0	0	Ki67+	 10340 19783
14234	0	0	Ki67+	 10340 20127
14235	0	0	Ki67+	 10353 20079
14236	0	0	Ki67+	 10356 19761
14237	0	0	Ki67+	 10357 20007
14238	0	0	Ki67+	 10363 19941
14239	0	0	Ki67+	 10364 19600
14240	0	0	Ki67+	 10366 19786
14241	0	0	Ki67+	 10369 19623
14242	0	0	Ki67+	 10370 19977
14243	0	0	Ki67+	 10373 19829
14244	0	0	Ki67+	 10383 19917
14245	0	0	Ki67+	 10386 19887
14246	0	0	Ki67+	 10392 19751
14247	0	0	Ki67+	 10394 19788
14248	0	0	Ki67+	 10395 19460
14249	0	0	Ki67+	 10395 20022
14250	0	0	Ki67+	 10396 19826
14251	0	0	Ki67+	 10397 19928
14252	0	0	Ki67+	 10405 19753
14253	0	0	Ki67+	 10405 19854
14254	0	0	Ki67+	 10412 19909
14255	0	0	Ki67+	 10414 19984
14256	0	0	Ki67+	 10416 19957
14257	0	0	Ki67+	 10422 19499
14258	0	0	Ki67+	 10425 19774
14259	0	0	Ki67+	 10427 19926
14260	0	0	Ki67+	 10430 19809
14261	0	0	Ki67+	 10433 19834
14262	0	0	Ki67+	 10436 19772
14263	0	0	Ki67+	 10437 19888
14264	0	0	Ki67+	 10438 19513
14265	0	0	Ki67+	 10440 19869
14266	0	0	Ki67+	 10445 19823
14267	0	0	Ki67+	 10497 20123
14268	0	0	Ki67+	 10505 19355
14269	0	0	Ki67+	 10513 20088
14270	0	0	Ki67+	 10531 20111
14271	0	0	Ki67+	 10532 20041
14272	0	0	Ki67+	 10535 20059
14273	0	0	Ki67+	 10542 20082
14274	0	0	Ki67+	 10544 19744
14275	0	0	Ki67+	 10548 20052
14276	0	0	Ki67+	 10552 20101
14277	0	0	Ki67+	 10561 20035
14278	0	0	Ki67+	 10562 20020
14279	0	0	Ki67+	 10576 20046
14280	0	0	Ki67+	 10581 19985
14281	0	0	Ki67+	 10588 20020
14282	0	0	Ki67+	 10592 20136
14283	0	0	Ki67+	 10603 19963
14284	0	0	Ki67+	 10614 19887
14285	0	0	Ki67+	 10627 19934
14286	0	0	Ki67+	 10648 20002
14287	0	0	Ki67+	 10657 20013
14288	0	0	Ki67+	 10672 19772
14289	0	0	Ki67+	 10678 20054
14290	0	0	Ki67+	 10695 19357
14291	0	0	Ki67+	 10700 20051
14292	0	0	Ki67+	 10733 19949
14293	0	0	Ki67+	 10770 20044
14294	0	0	Ki67+	 10807 20075
14295	0	0	Ki67+	 10819 19612
14296	0	0	Ki67+	 10835 20129
14297	0	0	Ki67+	 10859 19817
14298	0	0	Ki67+	 10880 19945
14299	0	0	Ki67+	 10906 19887
14300	0	0	Ki67+	 10919 19908
14301	0	0	Ki67+	 10934 19749
14302	0	0	Ki67+	 10950 19532
14303	0	0	Ki67+	 10967 19431
14304	0	0	Ki67+	 10977 19992
14305	0	0	Ki67+	 10978 19972
14306	0	0	Ki67+	 10986 19774
14307	0	0	Ki67+	 10993 19987
14308	0	0	Ki67+	 11011 19382
14309	0	0	Ki67+	 11026 20090
14310	0	0	Ki67+	 11031 20123
14311	0	0	Ki67+	 10295 20474
14312	0	0	Ki67+	 10297 20157
14313	0	0	Ki67+	 10299 20526
14314	0	0	Ki67+	 10314 20433
14315	0	0	Ki67+	 10323 20532
14316	0	0	Ki67+	 10326 20503
14317	0	0	Ki67+	 10327 20453
14318	0	0	Ki67+	 10331 20474
14319	0	0	Ki67+	 10373 20593
14320	0	0	Ki67+	 10386 20554
14321	0	0	Ki67+	 10388 20544
14322	0	0	Ki67+	 10390 20409
14323	0	0	Ki67+	 10393 20505
14324	0	0	Ki67+	 10407 20512
14325	0	0	Ki67+	 10409 20610
14326	0	0	Ki67+	 10415 20538
14327	0	0	Ki67+	 10421 20424
14328	0	0	Ki67+	 10435 20624
14329	0	0	Ki67+	 10444 20502
14330	0	0	Ki67+	 10448 20548
14331	0	0	Ki67+	 10456 20597
14332	0	0	Ki67+	 10471 20514
14333	0	0	Ki67+	 10473 20580
14334	0	0	Ki67+	 10483 20502
14335	0	0	Ki67+	 10485 20707
14336	0	0	Ki67+	 10496 20735
14337	0	0	Ki67+	 10499 20201
14338	0	0	Ki67+	 10501 20819
14339	0	0	Ki67+	 10502 20177
14340	0	0	Ki67+	 10507 20550
14341	0	0	Ki67+	 10508 20636
14342	0	0	Ki67+	 10514 20206
14343	0	0	Ki67+	 10515 20149
14344	0	0	Ki67+	 10516 20792
14345	0	0	Ki67+	 10520 20257
14346	0	0	Ki67+	 10524 20769
14347	0	0	Ki67+	 10527 20545
14348	0	0	Ki67+	 10529 20680
14349	0	0	Ki67+	 10533 20658
14350	0	0	Ki67+	 10538 20627
14351	0	0	Ki67+	 10538 20669
14352	0	0	Ki67+	 10542 20205
14353	0	0	Ki67+	 10546 20152
14354	0	0	Ki67+	 10551 20789
14355	0	0	Ki67+	 10556 20524
14356	0	0	Ki67+	 10557 20647
14357	0	0	Ki67+	 10558 20145
14358	0	0	Ki67+	 10563 20621
14359	0	0	Ki67+	 10566 20256
14360	0	0	Ki67+	 10576 20703
14361	0	0	Ki67+	 10584 20685
14362	0	0	Ki67+	 10588 20615
14363	0	0	Ki67+	 10597 20625
14364	0	0	Ki67+	 10599 20754
14365	0	0	Ki67+	 10609 20501
14366	0	0	Ki67+	 10613 20571
14367	0	0	Ki67+	 10617 20607
14368	0	0	Ki67+	 10619 20480
14369	0	0	Ki67+	 10620 20811
14370	0	0	Ki67+	 10623 20682
14371	0	0	Ki67+	 10624 20696
14372	0	0	Ki67+	 10629 20562
14373	0	0	Ki67+	 10631 20717
14374	0	0	Ki67+	 10632 20457
14375	0	0	Ki67+	 10633 20227
14376	0	0	Ki67+	 10635 20595
14377	0	0	Ki67+	 10638 20818
14378	0	0	Ki67+	 10641 20579
14379	0	0	Ki67+	 10652 20736
14380	0	0	Ki67+	 10653 20586
14381	0	0	Ki67+	 10655 20554
14382	0	0	Ki67+	 10657 20430
14383	0	0	Ki67+	 10657 20466
14384	0	0	Ki67+	 10659 20812
14385	0	0	Ki67+	 10670 20681
14386	0	0	Ki67+	 10676 20576
14387	0	0	Ki67+	 10682 20712
14388	0	0	Ki67+	 10683 20798
14389	0	0	Ki67+	 10685 20415
14390	0	0	Ki67+	 10685 20528
14391	0	0	Ki67+	 10689 20550
14392	0	0	Ki67+	 10691 20761
14393	0	0	Ki67+	 10694 20718
14394	0	0	Ki67+	 10697 20864
14395	0	0	Ki67+	 10698 20460
14396	0	0	Ki67+	 10698 20698
14397	0	0	Ki67+	 10701 20395
14398	0	0	Ki67+	 10703 20736
14399	0	0	Ki67+	 10704 20835
14400	0	0	Ki67+	 10708 20538
14401	0	0	Ki67+	 10711 20438
14402	0	0	Ki67+	 10713 20718
14403	0	0	Ki67+	 10716 20549
14404	0	0	Ki67+	 10719 20524
14405	0	0	Ki67+	 10726 20570
14406	0	0	Ki67+	 10727 20911
14407	0	0	Ki67+	 10728 20402
14408	0	0	Ki67+	 10731 20431
14409	0	0	Ki67+	 10741 20566
14410	0	0	Ki67+	 10742 20547
14411	0	0	Ki67+	 10743 20397
14412	0	0	Ki67+	 10746 20369
14413	0	0	Ki67+	 10747 20247
14414	0	0	Ki67+	 10747 20846
14415	0	0	Ki67+	 10748 20505
14416	0	0	Ki67+	 10753 20217
14417	0	0	Ki67+	 10753 20229
14418	0	0	Ki67+	 10753 20897
14419	0	0	Ki67+	 10765 20891
14420	0	0	Ki67+	 10771 20827
14421	0	0	Ki67+	 10772 20863
14422	0	0	Ki67+	 10773 20851
14423	0	0	Ki67+	 10774 20810
14424	0	0	Ki67+	 10775 20391
14425	0	0	Ki67+	 10777 20352
14426	0	0	Ki67+	 10779 20362
14427	0	0	Ki67+	 10788 20331
14428	0	0	Ki67+	 10789 20530
14429	0	0	Ki67+	 10791 20555
14430	0	0	Ki67+	 10794 20346
14431	0	0	Ki67+	 10797 20203
14432	0	0	Ki67+	 10797 20232
14433	0	0	Ki67+	 10802 20511
14434	0	0	Ki67+	 10808 20211
14435	0	0	Ki67+	 10812 20712
14436	0	0	Ki67+	 10813 20658
14437	0	0	Ki67+	 10821 20897
14438	0	0	Ki67+	 10822 20331
14439	0	0	Ki67+	 10829 20931
14440	0	0	Ki67+	 10830 20312
14441	0	0	Ki67+	 10838 20514
14442	0	0	Ki67+	 10839 20877
14443	0	0	Ki67+	 10840 20387
14444	0	0	Ki67+	 10841 20454
14445	0	0	Ki67+	 10846 20307
14446	0	0	Ki67+	 10846 20900
14447	0	0	Ki67+	 10855 20849
14448	0	0	Ki67+	 10858 20350
14449	0	0	Ki67+	 10859 20930
14450	0	0	Ki67+	 10864 20855
14451	0	0	Ki67+	 10867 20427
14452	0	0	Ki67+	 10869 20397
14453	0	0	Ki67+	 10869 20897
14454	0	0	Ki67+	 10870 20874
14455	0	0	Ki67+	 10873 20441
14456	0	0	Ki67+	 10874 20474
14457	0	0	Ki67+	 10875 20328
14458	0	0	Ki67+	 10875 20932
14459	0	0	Ki67+	 10879 20365
14460	0	0	Ki67+	 10886 20892
14461	0	0	Ki67+	 10891 20872
14462	0	0	Ki67+	 10892 20353
14463	0	0	Ki67+	 10894 20838
14464	0	0	Ki67+	 10895 20816
14465	0	0	Ki67+	 10901 20848
14466	0	0	Ki67+	 10905 20430
14467	0	0	Ki67+	 10906 20445
14468	0	0	Ki67+	 10907 20865
14469	0	0	Ki67+	 10915 20492
14470	0	0	Ki67+	 10918 20384
14471	0	0	Ki67+	 10922 20775
14472	0	0	Ki67+	 10925 20804
14473	0	0	Ki67+	 10925 20918
14474	0	0	Ki67+	 10926 20331
14475	0	0	Ki67+	 10926 20741
14476	0	0	Ki67+	 10926 20848
14477	0	0	Ki67+	 10930 20463
14478	0	0	Ki67+	 10932 20366
14479	0	0	Ki67+	 10936 20929
14480	0	0	Ki67+	 10939 20404
14481	0	0	Ki67+	 10945 20807
14482	0	0	Ki67+	 10946 20722
14483	0	0	Ki67+	 10950 20473
14484	0	0	Ki67+	 10951 20483
14485	0	0	Ki67+	 10959 20928
14486	0	0	Ki67+	 10960 20403
14487	0	0	Ki67+	 10961 20781
14488	0	0	Ki67+	 10970 20370
14489	0	0	Ki67+	 10970 20740
14490	0	0	Ki67+	 10970 20826
14491	0	0	Ki67+	 10974 20339
14492	0	0	Ki67+	 10978 20399
14493	0	0	Ki67+	 10984 20773
14494	0	0	Ki67+	 10985 20472
14495	0	0	Ki67+	 10988 20759
14496	0	0	Ki67+	 10992 20827
14497	0	0	Ki67+	 10992 20914
14498	0	0	Ki67+	 10994 20675
14499	0	0	Ki67+	 11001 20742
14500	0	0	Ki67+	 11013 20178
14501	0	0	Ki67+	 11019 20760
14502	0	0	Ki67+	 11043 20219
14503	0	0	Ki67+	 11048 20784
14504	0	0	Ki67+	 11056 20631
14505	0	0	Ki67+	 11067 20490
14506	0	0	Ki67+	 11069 20761
14507	0	0	Ki67+	 10273 21275
14508	0	0	Ki67+	 10292 21382
14509	0	0	Ki67+	 10293 21354
14510	0	0	Ki67+	 10295 21303
14511	0	0	Ki67+	 10303 21334
14512	0	0	Ki67+	 10344 21115
14513	0	0	Ki67+	 10461 21042
14514	0	0	Ki67+	 10569 21034
14515	0	0	Ki67+	 10709 21076
14516	0	0	Ki67+	 10714 21144
14517	0	0	Ki67+	 10720 21017
14518	0	0	Ki67+	 10724 20985
14519	0	0	Ki67+	 10725 20966
14520	0	0	Ki67+	 10728 21117
14521	0	0	Ki67+	 10738 21067
14522	0	0	Ki67+	 10741 21023
14523	0	0	Ki67+	 10742 21041
14524	0	0	Ki67+	 10749 21108
14525	0	0	Ki67+	 10761 21049
14526	0	0	Ki67+	 10762 21139
14527	0	0	Ki67+	 10767 20960
14528	0	0	Ki67+	 10776 21097
14529	0	0	Ki67+	 10779 21017
14530	0	0	Ki67+	 10785 20992
14531	0	0	Ki67+	 10786 20950
14532	0	0	Ki67+	 10801 21061
14533	0	0	Ki67+	 10804 21151
14534	0	0	Ki67+	 10813 21126
14535	0	0	Ki67+	 10814 20970
14536	0	0	Ki67+	 10820 21162
14537	0	0	Ki67+	 10826 21018
14538	0	0	Ki67+	 10836 20993
14539	0	0	Ki67+	 10841 21376
14540	0	0	Ki67+	 10844 21109
14541	0	0	Ki67+	 10850 21349
14542	0	0	Ki67+	 10855 20988
14543	0	0	Ki67+	 10870 21412
14544	0	0	Ki67+	 10891 20971
14545	0	0	Ki67+	 10892 21343
14546	0	0	Ki67+	 10894 21307
14547	0	0	Ki67+	 10906 21372
14548	0	0	Ki67+	 10910 21297
14549	0	0	Ki67+	 10915 21027
14550	0	0	Ki67+	 10920 21264
14551	0	0	Ki67+	 10921 21346
14552	0	0	Ki67+	 10927 21358
14553	0	0	Ki67+	 10930 21389
14554	0	0	Ki67+	 10933 21319
14555	0	0	Ki67+	 10940 21303
14556	0	0	Ki67+	 10940 21366
14557	0	0	Ki67+	 10956 21599
14558	0	0	Ki67+	 10956 21622
14559	0	0	Ki67+	 10957 21336
14560	0	0	Ki67+	 10959 21712
14561	0	0	Ki67+	 10961 21322
14562	0	0	Ki67+	 10963 21233
14563	0	0	Ki67+	 10963 21245
14564	0	0	Ki67+	 10966 21266
14565	0	0	Ki67+	 10966 21730
14566	0	0	Ki67+	 10971 21218
14567	0	0	Ki67+	 10971 21308
14568	0	0	Ki67+	 10971 21566
14569	0	0	Ki67+	 10972 21389
14570	0	0	Ki67+	 10973 21365
14571	0	0	Ki67+	 10977 21334
14572	0	0	Ki67+	 10982 21605
14573	0	0	Ki67+	 10985 21403
14574	0	0	Ki67+	 10989 21717
14575	0	0	Ki67+	 10991 21591
14576	0	0	Ki67+	 10995 21388
14577	0	0	Ki67+	 11005 21301
14578	0	0	Ki67+	 11007 21352
14579	0	0	Ki67+	 11007 21573
14580	0	0	Ki67+	 11011 21741
14581	0	0	Ki67+	 11021 21361
14582	0	0	Ki67+	 11021 21600
14583	0	0	Ki67+	 11024 21710
14584	0	0	Ki67+	 11027 21346
14585	0	0	Ki67+	 11028 21383
14586	0	0	Ki67+	 11031 21401
14587	0	0	Ki67+	 11032 21718
14588	0	0	Ki67+	 11041 21273
14589	0	0	Ki67+	 11047 21543
14590	0	0	Ki67+	 11050 21348
14591	0	0	Ki67+	 11053 21385
14592	0	0	Ki67+	 11056 21574
14593	0	0	Ki67+	 11056 21735
14594	0	0	Ki67+	 11057 21373
14595	0	0	Ki67+	 11067 21190
14596	0	0	Ki67+	 11067 21703
14597	0	0	Ki67+	 11068 21725
14598	0	0	Ki67+	 10913 21955
14599	0	0	Ki67+	 10925 21921
14600	0	0	Ki67+	 10934 21897
14601	0	0	Ki67+	 10941 21971
14602	0	0	Ki67+	 10957 21933
14603	0	0	Ki67+	 10970 21975
14604	0	0	Ki67+	 10989 21951
14605	0	0	Ki67+	 10992 21927
14606	0	0	Ki67+	 11023 21903
[truncated: 1,786,804 more chars]
