# Supplementary material for: Data-Driven Discovery of Immune Contexture Biomarkers
Source: Front Oncol. 2018 Dec 18;8:627. doi: 10.3389/fonc.2018.00627 (PMC6305402; doi:10.3389/fonc.2018.00627)
Supplement: Data Sheet 5.zip — MSI/MSS dataset, part 3/3. [file Data_Sheet_5.zip › MSIMSSDataset/89916_ImageObjects.txt]

barcode_target	F16-000152-1 [5 channels]
barcode_origin	0
workflow_target	CD8-CD3-CD4-Ki67-DAPI_generic.wsa 
workflow_target_version	 build f14999727a346af05f524693b44526002539cc76, workflows f149997 2016-05-23 with local changes
workflow_origin	0
workflow_origin_version	0
iH	18736
iW	33296
user	txdsapps
hostname	RPZMB000020

1	0	0	Ki67+	 436 7053
2	0	0	Ki67+	 468 6917
3	0	0	Ki67+	 472 6951
4	0	0	Ki67+	 496 6861
5	0	0	Ki67+	 500 6961
6	0	0	Ki67+	 526 6818
7	0	0	Ki67+	 603 6699
8	0	0	Ki67+	 645 6932
9	0	0	Ki67+	 655 6941
10	0	0	Ki67+	 674 6847
11	0	0	Ki67+	 693 6595
12	0	0	Ki67+	 701 6894
13	0	0	Ki67+	 703 6592
14	0	0	Ki67+	 703 6930
15	0	0	Ki67+	 705 6645
16	0	0	Ki67+	 718 6584
17	0	0	Ki67+	 718 6750
18	0	0	Ki67+	 732 6607
19	0	0	Ki67+	 737 6903
20	0	0	Ki67+	 738 6597
21	0	0	Ki67+	 738 6754
22	0	0	Ki67+	 739 6943
23	0	0	Ki67+	 752 6731
24	0	0	Ki67+	 754 6652
25	0	0	Ki67+	 758 6610
26	0	0	Ki67+	 758 6759
27	0	0	Ki67+	 763 6695
28	0	0	Ki67+	 777 6629
29	0	0	Ki67+	 778 6650
30	0	0	Ki67+	 781 6743
31	0	0	Ki67+	 785 6700
32	0	0	Ki67+	 808 6932
33	0	0	Ki67+	 810 7004
34	0	0	Ki67+	 812 6950
35	0	0	Ki67+	 830 6906
36	0	0	Ki67+	 842 6974
37	0	0	Ki67+	 150 7937
38	0	0	Ki67+	 159 7604
39	0	0	Ki67+	 159 7890
40	0	0	Ki67+	 164 7911
41	0	0	Ki67+	 176 7880
42	0	0	Ki67+	 179 7956
43	0	0	Ki67+	 182 7923
44	0	0	Ki67+	 189 7893
45	0	0	Ki67+	 190 7988
46	0	0	Ki67+	 196 7911
47	0	0	Ki67+	 201 7500
48	0	0	Ki67+	 201 7962
49	0	0	Ki67+	 206 7932
50	0	0	Ki67+	 208 7564
51	0	0	Ki67+	 209 7644
52	0	0	Ki67+	 215 7437
53	0	0	Ki67+	 217 7396
54	0	0	Ki67+	 220 7537
55	0	0	Ki67+	 224 8020
56	0	0	Ki67+	 226 7417
57	0	0	Ki67+	 228 7915
58	0	0	Ki67+	 233 7978
59	0	0	Ki67+	 235 7898
60	0	0	Ki67+	 241 7369
61	0	0	Ki67+	 251 8009
62	0	0	Ki67+	 258 7938
63	0	0	Ki67+	 265 7955
64	0	0	Ki67+	 269 8021
65	0	0	Ki67+	 271 7292
66	0	0	Ki67+	 272 7911
67	0	0	Ki67+	 274 7784
68	0	0	Ki67+	 278 7317
69	0	0	Ki67+	 282 7939
70	0	0	Ki67+	 282 7969
71	0	0	Ki67+	 286 7994
72	0	0	Ki67+	 287 7791
73	0	0	Ki67+	 287 8025
74	0	0	Ki67+	 294 7918
75	0	0	Ki67+	 296 7286
76	0	0	Ki67+	 300 7783
77	0	0	Ki67+	 302 7413
78	0	0	Ki67+	 306 7969
79	0	0	Ki67+	 306 8005
80	0	0	Ki67+	 310 7938
81	0	0	Ki67+	 312 7809
82	0	0	Ki67+	 317 7284
83	0	0	Ki67+	 317 7371
84	0	0	Ki67+	 325 7409
85	0	0	Ki67+	 332 7442
86	0	0	Ki67+	 335 7972
87	0	0	Ki67+	 336 7940
88	0	0	Ki67+	 348 7833
89	0	0	Ki67+	 348 8006
90	0	0	Ki67+	 352 7319
91	0	0	Ki67+	 355 7426
92	0	0	Ki67+	 357 7298
93	0	0	Ki67+	 358 7384
94	0	0	Ki67+	 359 7978
95	0	0	Ki67+	 361 8022
96	0	0	Ki67+	 365 7270
97	0	0	Ki67+	 370 7412
98	0	0	Ki67+	 373 7460
99	0	0	Ki67+	 374 7990
100	0	0	Ki67+	 381 7268
101	0	0	Ki67+	 381 7409
102	0	0	Ki67+	 384 7299
103	0	0	Ki67+	 384 8021
104	0	0	Ki67+	 386 7332
105	0	0	Ki67+	 394 7922
106	0	0	Ki67+	 399 7406
107	0	0	Ki67+	 402 7319
108	0	0	Ki67+	 402 7474
109	0	0	Ki67+	 404 7983
110	0	0	Ki67+	 406 7433
111	0	0	Ki67+	 409 7367
112	0	0	Ki67+	 415 8012
113	0	0	Ki67+	 416 7328
114	0	0	Ki67+	 421 7281
115	0	0	Ki67+	 423 7840
116	0	0	Ki67+	 424 7461
117	0	0	Ki67+	 427 7526
118	0	0	Ki67+	 433 7991
119	0	0	Ki67+	 436 7432
120	0	0	Ki67+	 442 7304
121	0	0	Ki67+	 448 7335
122	0	0	Ki67+	 449 7460
123	0	0	Ki67+	 452 7366
124	0	0	Ki67+	 452 7408
125	0	0	Ki67+	 452 8016
126	0	0	Ki67+	 463 7284
127	0	0	Ki67+	 463 7997
128	0	0	Ki67+	 473 7315
129	0	0	Ki67+	 479 7402
130	0	0	Ki67+	 480 8030
131	0	0	Ki67+	 482 7447
132	0	0	Ki67+	 482 8006
133	0	0	Ki67+	 487 7376
134	0	0	Ki67+	 495 7299
135	0	0	Ki67+	 497 7485
136	0	0	Ki67+	 498 7271
137	0	0	Ki67+	 501 7323
138	0	0	Ki67+	 501 8019
139	0	0	Ki67+	 502 7421
140	0	0	Ki67+	 505 7375
141	0	0	Ki67+	 512 7345
142	0	0	Ki67+	 512 7498
143	0	0	Ki67+	 518 8031
144	0	0	Ki67+	 527 7405
145	0	0	Ki67+	 538 7325
146	0	0	Ki67+	 541 8007
147	0	0	Ki67+	 542 7445
148	0	0	Ki67+	 548 7479
149	0	0	Ki67+	 563 7419
150	0	0	Ki67+	 565 7433
151	0	0	Ki67+	 567 7995
152	0	0	Ki67+	 568 7860
153	0	0	Ki67+	 570 8014
154	0	0	Ki67+	 579 7827
155	0	0	Ki67+	 580 7881
156	0	0	Ki67+	 587 7497
157	0	0	Ki67+	 590 7842
158	0	0	Ki67+	 593 7980
159	0	0	Ki67+	 594 7996
160	0	0	Ki67+	 597 7397
161	0	0	Ki67+	 599 7354
162	0	0	Ki67+	 599 7413
163	0	0	Ki67+	 600 7323
164	0	0	Ki67+	 601 7796
165	0	0	Ki67+	 603 7933
166	0	0	Ki67+	 604 7905
167	0	0	Ki67+	 606 7884
168	0	0	Ki67+	 609 7999
169	0	0	Ki67+	 614 7950
170	0	0	Ki67+	 614 8025
171	0	0	Ki67+	 616 7350
172	0	0	Ki67+	 618 7466
173	0	0	Ki67+	 618 7482
174	0	0	Ki67+	 618 7816
175	0	0	Ki67+	 620 7972
176	0	0	Ki67+	 624 7863
177	0	0	Ki67+	 625 7928
178	0	0	Ki67+	 626 7848
179	0	0	Ki67+	 627 7391
180	0	0	Ki67+	 629 7425
181	0	0	Ki67+	 631 7990
182	0	0	Ki67+	 634 7312
183	0	0	Ki67+	 636 7349
184	0	0	Ki67+	 636 7785
185	0	0	Ki67+	 640 7878
186	0	0	Ki67+	 643 7814
187	0	0	Ki67+	 647 7308
188	0	0	Ki67+	 651 7918
189	0	0	Ki67+	 652 7461
190	0	0	Ki67+	 652 7709
191	0	0	Ki67+	 661 7943
192	0	0	Ki67+	 662 8011
193	0	0	Ki67+	 663 7973
194	0	0	Ki67+	 664 7350
195	0	0	Ki67+	 665 7624
196	0	0	Ki67+	 666 7698
197	0	0	Ki67+	 668 7803
198	0	0	Ki67+	 671 7498
199	0	0	Ki67+	 673 7645
200	0	0	Ki67+	 675 8030
201	0	0	Ki67+	 676 7727
202	0	0	Ki67+	 680 7431
203	0	0	Ki67+	 681 7879
204	0	0	Ki67+	 681 7986
205	0	0	Ki67+	 682 8001
206	0	0	Ki67+	 683 7912
207	0	0	Ki67+	 684 7380
208	0	0	Ki67+	 684 7836
209	0	0	Ki67+	 687 7943
210	0	0	Ki67+	 688 7450
211	0	0	Ki67+	 690 7744
212	0	0	Ki67+	 690 7781
213	0	0	Ki67+	 692 7960
214	0	0	Ki67+	 697 7332
215	0	0	Ki67+	 702 7943
216	0	0	Ki67+	 703 8022
217	0	0	Ki67+	 704 7917
218	0	0	Ki67+	 705 7652
219	0	0	Ki67+	 706 7697
220	0	0	Ki67+	 713 7472
221	0	0	Ki67+	 722 7673
222	0	0	Ki67+	 725 7509
223	0	0	Ki67+	 725 7790
224	0	0	Ki67+	 726 7769
225	0	0	Ki67+	 726 8008
226	0	0	Ki67+	 727 7966
227	0	0	Ki67+	 736 7905
228	0	0	Ki67+	 738 7848
229	0	0	Ki67+	 740 7450
230	0	0	Ki67+	 741 7752
231	0	0	Ki67+	 743 7349
232	0	0	Ki67+	 748 7940
233	0	0	Ki67+	 752 8017
234	0	0	Ki67+	 754 7367
235	0	0	Ki67+	 755 7493
236	0	0	Ki67+	 762 7835
237	0	0	Ki67+	 770 7691
238	0	0	Ki67+	 771 7455
239	0	0	Ki67+	 771 7878
240	0	0	Ki67+	 773 7418
241	0	0	Ki67+	 776 7956
242	0	0	Ki67+	 781 7733
243	0	0	Ki67+	 781 8004
244	0	0	Ki67+	 785 7855
245	0	0	Ki67+	 787 7716
246	0	0	Ki67+	 788 7988
247	0	0	Ki67+	 790 7908
248	0	0	Ki67+	 794 7925
249	0	0	Ki67+	 795 7673
250	0	0	Ki67+	 798 8031
251	0	0	Ki67+	 810 7843
252	0	0	Ki67+	 811 7827
253	0	0	Ki67+	 813 7955
254	0	0	Ki67+	 813 8004
255	0	0	Ki67+	 815 7734
256	0	0	Ki67+	 818 7720
257	0	0	Ki67+	 826 7845
258	0	0	Ki67+	 826 7908
259	0	0	Ki67+	 829 8008
260	0	0	Ki67+	 836 7977
261	0	0	Ki67+	 837 8031
262	0	0	Ki67+	 845 7732
263	0	0	Ki67+	 845 7808
264	0	0	Ki67+	 129 8574
265	0	0	Ki67+	 145 8108
266	0	0	Ki67+	 175 8444
267	0	0	Ki67+	 211 8263
268	0	0	Ki67+	 240 8069
269	0	0	Ki67+	 251 8181
270	0	0	Ki67+	 258 8654
271	0	0	Ki67+	 259 8383
272	0	0	Ki67+	 261 8422
273	0	0	Ki67+	 272 8151
274	0	0	Ki67+	 278 8521
275	0	0	Ki67+	 283 8447
276	0	0	Ki67+	 293 8735
277	0	0	Ki67+	 302 8218
278	0	0	Ki67+	 308 8053
279	0	0	Ki67+	 309 8733
280	0	0	Ki67+	 328 8043
281	0	0	Ki67+	 346 8082
282	0	0	Ki67+	 353 8073
283	0	0	Ki67+	 382 8039
284	0	0	Ki67+	 382 8065
285	0	0	Ki67+	 383 8051
286	0	0	Ki67+	 391 8091
287	0	0	Ki67+	 392 8589
288	0	0	Ki67+	 400 8066
289	0	0	Ki67+	 402 8034
290	0	0	Ki67+	 414 8059
291	0	0	Ki67+	 414 8092
292	0	0	Ki67+	 420 8820
293	0	0	Ki67+	 422 8595
294	0	0	Ki67+	 429 8033
295	0	0	Ki67+	 434 8076
296	0	0	Ki67+	 434 8784
297	0	0	Ki67+	 435 8268
298	0	0	Ki67+	 438 8107
299	0	0	Ki67+	 446 8074
300	0	0	Ki67+	 447 8809
301	0	0	Ki67+	 462 8059
302	0	0	Ki67+	 463 8793
303	0	0	Ki67+	 464 8107
304	0	0	Ki67+	 468 8771
305	0	0	Ki67+	 473 8828
306	0	0	Ki67+	 484 8086
307	0	0	Ki67+	 486 8146
308	0	0	Ki67+	 488 8806
309	0	0	Ki67+	 491 8181
310	0	0	Ki67+	 491 8779
311	0	0	Ki67+	 493 8062
312	0	0	Ki67+	 506 8035
313	0	0	Ki67+	 515 8789
314	0	0	Ki67+	 520 8065
315	0	0	Ki67+	 523 8043
316	0	0	Ki67+	 523 8161
317	0	0	Ki67+	 532 8813
318	0	0	Ki67+	 533 8665
319	0	0	Ki67+	 540 8033
320	0	0	Ki67+	 541 8673
321	0	0	Ki67+	 561 8791
322	0	0	Ki67+	 562 8065
323	0	0	Ki67+	 565 8038
324	0	0	Ki67+	 568 8188
325	0	0	Ki67+	 571 8219
326	0	0	Ki67+	 572 8777
327	0	0	Ki67+	 576 8796
328	0	0	Ki67+	 580 8079
329	0	0	Ki67+	 580 8829
330	0	0	Ki67+	 588 8587
331	0	0	Ki67+	 589 8646
332	0	0	Ki67+	 592 8241
333	0	0	Ki67+	 593 8046
334	0	0	Ki67+	 596 8157
335	0	0	Ki67+	 597 8058
336	0	0	Ki67+	 597 8189
337	0	0	Ki67+	 617 8804
338	0	0	Ki67+	 619 8620
339	0	0	Ki67+	 624 8042
340	0	0	Ki67+	 624 8286
341	0	0	Ki67+	 636 8253
342	0	0	Ki67+	 638 8138
343	0	0	Ki67+	 638 8782
344	0	0	Ki67+	 647 8435
345	0	0	Ki67+	 654 8159
346	0	0	Ki67+	 658 8310
347	0	0	Ki67+	 660 8069
348	0	0	Ki67+	 660 8785
349	0	0	Ki67+	 662 8101
350	0	0	Ki67+	 665 8692
351	0	0	Ki67+	 667 8141
352	0	0	Ki67+	 675 8093
353	0	0	Ki67+	 680 8796
354	0	0	Ki67+	 688 8048
355	0	0	Ki67+	 691 8148
356	0	0	Ki67+	 701 8273
357	0	0	Ki67+	 702 8118
358	0	0	Ki67+	 712 8721
359	0	0	Ki67+	 715 8056
360	0	0	Ki67+	 715 8786
361	0	0	Ki67+	 723 8144
362	0	0	Ki67+	 723 8360
363	0	0	Ki67+	 726 8120
364	0	0	Ki67+	 726 8706
365	0	0	Ki67+	 730 8298
366	0	0	Ki67+	 731 8633
367	0	0	Ki67+	 733 8095
368	0	0	Ki67+	 734 8199
369	0	0	Ki67+	 736 8040
370	0	0	Ki67+	 736 8814
371	0	0	Ki67+	 739 8173
372	0	0	Ki67+	 742 8357
373	0	0	Ki67+	 743 8404
374	0	0	Ki67+	 748 8605
375	0	0	Ki67+	 749 8341
376	0	0	Ki67+	 752 8741
377	0	0	Ki67+	 753 8180
378	0	0	Ki67+	 756 8301
379	0	0	Ki67+	 758 8202
380	0	0	Ki67+	 759 8055
381	0	0	Ki67+	 762 8816
382	0	0	Ki67+	 763 8410
383	0	0	Ki67+	 768 8129
384	0	0	Ki67+	 772 8153
385	0	0	Ki67+	 773 8397
386	0	0	Ki67+	 773 8772
387	0	0	Ki67+	 774 8335
388	0	0	Ki67+	 777 8170
389	0	0	Ki67+	 781 8277
390	0	0	Ki67+	 784 8437
391	0	0	Ki67+	 789 8347
392	0	0	Ki67+	 790 8325
393	0	0	Ki67+	 791 8068
394	0	0	Ki67+	 792 8115
395	0	0	Ki67+	 792 8208
396	0	0	Ki67+	 793 8177
397	0	0	Ki67+	 795 8392
398	0	0	Ki67+	 795 8770
399	0	0	Ki67+	 797 8503
400	0	0	Ki67+	 797 8738
401	0	0	Ki67+	 806 8190
402	0	0	Ki67+	 808 8090
403	0	0	Ki67+	 809 8294
404	0	0	Ki67+	 809 8433
405	0	0	Ki67+	 810 8553
406	0	0	Ki67+	 812 8657
407	0	0	Ki67+	 813 8256
408	0	0	Ki67+	 814 8168
409	0	0	Ki67+	 817 8458
410	0	0	Ki67+	 822 8570
411	0	0	Ki67+	 824 8316
412	0	0	Ki67+	 825 8774
413	0	0	Ki67+	 831 8144
414	0	0	Ki67+	 831 8351
415	0	0	Ki67+	 831 8422
416	0	0	Ki67+	 832 8233
417	0	0	Ki67+	 834 8105
418	0	0	Ki67+	 834 8743
419	0	0	Ki67+	 835 8266
420	0	0	Ki67+	 836 8064
421	0	0	Ki67+	 838 8543
422	0	0	Ki67+	 842 8328
423	0	0	Ki67+	 843 8236
424	0	0	Ki67+	 843 8451
425	0	0	Ki67+	 843 8562
426	0	0	Ki67+	 845 8135
427	0	0	Ki67+	 847 8344
428	0	0	Ki67+	 90 8897
429	0	0	Ki67+	 128 9540
430	0	0	Ki67+	 146 9248
431	0	0	Ki67+	 154 9318
432	0	0	Ki67+	 163 9148
433	0	0	Ki67+	 169 9271
434	0	0	Ki67+	 203 9017
435	0	0	Ki67+	 208 9383
436	0	0	Ki67+	 226 9323
437	0	0	Ki67+	 280 9458
438	0	0	Ki67+	 300 8927
439	0	0	Ki67+	 342 9620
440	0	0	Ki67+	 356 9440
441	0	0	Ki67+	 384 8958
442	0	0	Ki67+	 402 8966
443	0	0	Ki67+	 447 8873
444	0	0	Ki67+	 449 8839
445	0	0	Ki67+	 454 9039
446	0	0	Ki67+	 455 9590
447	0	0	Ki67+	 460 9521
448	0	0	Ki67+	 466 9463
449	0	0	Ki67+	 470 9506
450	0	0	Ki67+	 484 9520
451	0	0	Ki67+	 488 8923
452	0	0	Ki67+	 491 9004
453	0	0	Ki67+	 502 8879
454	0	0	Ki67+	 506 8902
455	0	0	Ki67+	 507 9134
456	0	0	Ki67+	 512 9498
457	0	0	Ki67+	 515 8837
458	0	0	Ki67+	 531 9547
459	0	0	Ki67+	 535 9292
460	0	0	Ki67+	 536 8929
461	0	0	Ki67+	 542 9512
462	0	0	Ki67+	 546 8964
463	0	0	Ki67+	 546 9185
464	0	0	Ki67+	 550 9256
465	0	0	Ki67+	 572 8943
466	0	0	Ki67+	 586 8857
467	0	0	Ki67+	 590 8919
468	0	0	Ki67+	 591 8957
469	0	0	Ki67+	 593 8981
470	0	0	Ki67+	 613 8997
471	0	0	Ki67+	 615 8921
472	0	0	Ki67+	 619 8967
473	0	0	Ki67+	 620 9521
474	0	0	Ki67+	 644 9086
475	0	0	Ki67+	 647 9176
476	0	0	Ki67+	 649 8904
477	0	0	Ki67+	 651 8924
478	0	0	Ki67+	 651 8980
479	0	0	Ki67+	 677 8898
480	0	0	Ki67+	 680 9033
481	0	0	Ki67+	 686 8948
482	0	0	Ki67+	 687 8993
483	0	0	Ki67+	 695 8966
484	0	0	Ki67+	 706 9629
485	0	0	Ki67+	 710 9153
486	0	0	Ki67+	 723 8845
487	0	0	Ki67+	 733 9528
488	0	0	Ki67+	 740 9032
489	0	0	Ki67+	 744 8939
490	0	0	Ki67+	 753 9054
491	0	0	Ki67+	 753 9292
492	0	0	Ki67+	 753 9621
493	0	0	Ki67+	 755 9039
494	0	0	Ki67+	 759 8931
495	0	0	Ki67+	 759 9591
496	0	0	Ki67+	 763 9464
497	0	0	Ki67+	 765 9617
498	0	0	Ki67+	 772 8956
499	0	0	Ki67+	 777 9455
500	0	0	Ki67+	 777 9596
501	0	0	Ki67+	 780 8833
502	0	0	Ki67+	 784 9407
503	0	0	Ki67+	 792 8908
504	0	0	Ki67+	 802 8883
505	0	0	Ki67+	 804 9621
506	0	0	Ki67+	 806 9462
507	0	0	Ki67+	 811 8982
508	0	0	Ki67+	 812 8841
509	0	0	Ki67+	 819 9434
510	0	0	Ki67+	 828 8868
511	0	0	Ki67+	 831 9600
512	0	0	Ki67+	 835 9457
513	0	0	Ki67+	 836 8915
514	0	0	Ki67+	 117 9643
515	0	0	Ki67+	 138 10005
516	0	0	Ki67+	 157 10008
517	0	0	Ki67+	 188 9806
518	0	0	Ki67+	 189 10215
519	0	0	Ki67+	 198 9675
520	0	0	Ki67+	 207 10146
521	0	0	Ki67+	 232 9673
522	0	0	Ki67+	 233 9702
523	0	0	Ki67+	 244 10236
524	0	0	Ki67+	 320 10004
525	0	0	Ki67+	 373 10299
526	0	0	Ki67+	 385 9871
527	0	0	Ki67+	 459 9826
528	0	0	Ki67+	 492 10020
529	0	0	Ki67+	 515 9818
530	0	0	Ki67+	 533 9778
531	0	0	Ki67+	 539 9665
532	0	0	Ki67+	 569 9690
533	0	0	Ki67+	 619 9711
534	0	0	Ki67+	 631 9874
535	0	0	Ki67+	 643 9664
536	0	0	Ki67+	 666 9681
537	0	0	Ki67+	 667 10324
538	0	0	Ki67+	 673 9660
539	0	0	Ki67+	 674 9643
540	0	0	Ki67+	 693 9711
541	0	0	Ki67+	 696 9665
542	0	0	Ki67+	 717 9656
543	0	0	Ki67+	 722 9673
544	0	0	Ki67+	 722 10237
545	0	0	Ki67+	 726 9697
546	0	0	Ki67+	 728 9915
547	0	0	Ki67+	 744 9638
548	0	0	Ki67+	 758 9676
549	0	0	Ki67+	 759 10269
550	0	0	Ki67+	 768 9661
551	0	0	Ki67+	 780 9646
552	0	0	Ki67+	 794 10263
553	0	0	Ki67+	 805 10413
554	0	0	Ki67+	 816 10211
555	0	0	Ki67+	 844 10161
556	0	0	Ki67+	 847 9732
557	0	0	Ki67+	 207 10678
558	0	0	Ki67+	 333 11115
559	0	0	Ki67+	 334 11160
560	0	0	Ki67+	 346 11036
561	0	0	Ki67+	 348 11143
562	0	0	Ki67+	 349 11168
563	0	0	Ki67+	 350 10991
564	0	0	Ki67+	 354 10945
565	0	0	Ki67+	 361 11005
566	0	0	Ki67+	 371 11033
567	0	0	Ki67+	 372 10971
568	0	0	Ki67+	 379 11054
569	0	0	Ki67+	 390 11009
570	0	0	Ki67+	 390 11100
571	0	0	Ki67+	 398 11067
572	0	0	Ki67+	 408 10586
573	0	0	Ki67+	 408 10982
574	0	0	Ki67+	 412 11098
575	0	0	Ki67+	 413 11120
576	0	0	Ki67+	 414 10998
577	0	0	Ki67+	 415 11130
578	0	0	Ki67+	 433 10678
579	0	0	Ki67+	 436 11079
580	0	0	Ki67+	 438 10978
581	0	0	Ki67+	 442 10654
582	0	0	Ki67+	 449 11110
583	0	0	Ki67+	 454 11064
584	0	0	Ki67+	 456 10989
585	0	0	Ki67+	 465 10644
586	0	0	Ki67+	 465 11130
587	0	0	Ki67+	 468 10944
588	0	0	Ki67+	 469 10982
589	0	0	Ki67+	 475 10721
590	0	0	Ki67+	 479 11098
591	0	0	Ki67+	 480 10958
592	0	0	Ki67+	 484 10630
593	0	0	Ki67+	 491 10620
594	0	0	Ki67+	 495 11083
595	0	0	Ki67+	 501 10734
596	0	0	Ki67+	 504 10695
597	0	0	Ki67+	 504 10974
598	0	0	Ki67+	 504 11104
599	0	0	Ki67+	 517 10981
600	0	0	Ki67+	 519 10712
601	0	0	Ki67+	 521 10964
602	0	0	Ki67+	 521 11116
603	0	0	Ki67+	 535 10701
604	0	0	Ki67+	 535 10922
605	0	0	Ki67+	 536 10738
606	0	0	Ki67+	 548 10601
607	0	0	Ki67+	 549 11112
608	0	0	Ki67+	 550 10982
609	0	0	Ki67+	 551 11010
610	0	0	Ki67+	 554 10923
611	0	0	Ki67+	 566 10716
612	0	0	Ki67+	 566 11154
613	0	0	Ki67+	 568 10695
614	0	0	Ki67+	 568 11075
615	0	0	Ki67+	 570 10954
616	0	0	Ki67+	 570 11202
617	0	0	Ki67+	 571 10979
618	0	0	Ki67+	 572 11042
619	0	0	Ki67+	 574 10660
620	0	0	Ki67+	 576 11117
621	0	0	Ki67+	 578 11078
622	0	0	Ki67+	 581 11178
623	0	0	Ki67+	 584 10897
624	0	0	Ki67+	 587 10924
625	0	0	Ki67+	 587 11225
626	0	0	Ki67+	 590 10622
627	0	0	Ki67+	 592 10961
628	0	0	Ki67+	 593 11120
629	0	0	Ki67+	 595 11064
630	0	0	Ki67+	 595 11201
631	0	0	Ki67+	 596 10724
632	0	0	Ki67+	 597 10683
633	0	0	Ki67+	 597 11005
634	0	0	Ki67+	 603 11031
635	0	0	Ki67+	 604 10693
636	0	0	Ki67+	 607 11079
637	0	0	Ki67+	 612 10636
638	0	0	Ki67+	 612 11147
639	0	0	Ki67+	 613 11219
640	0	0	Ki67+	 616 11179
641	0	0	Ki67+	 618 10660
642	0	0	Ki67+	 620 11067
643	0	0	Ki67+	 620 11109
644	0	0	Ki67+	 621 10616
645	0	0	Ki67+	 621 10953
646	0	0	Ki67+	 621 11049
647	0	0	Ki67+	 621 11203
648	0	0	Ki67+	 624 10908
649	0	0	Ki67+	 627 10896
650	0	0	Ki67+	 628 10695
651	0	0	Ki67+	 630 11141
652	0	0	Ki67+	 632 11155
653	0	0	Ki67+	 633 10559
654	0	0	Ki67+	 647 10640
655	0	0	Ki67+	 647 11198
656	0	0	Ki67+	 648 10616
657	0	0	Ki67+	 649 11080
658	0	0	Ki67+	 650 11133
659	0	0	Ki67+	 653 10902
660	0	0	Ki67+	 654 10934
661	0	0	Ki67+	 657 11101
662	0	0	Ki67+	 665 11074
663	0	0	Ki67+	 665 11158
664	0	0	Ki67+	 665 11178
665	0	0	Ki67+	 667 10660
666	0	0	Ki67+	 672 10919
667	0	0	Ki67+	 673 10688
668	0	0	Ki67+	 674 11021
669	0	0	Ki67+	 675 10618
670	0	0	Ki67+	 676 11045
671	0	0	Ki67+	 680 11199
672	0	0	Ki67+	 682 11105
673	0	0	Ki67+	 686 11137
674	0	0	Ki67+	 688 10896
675	0	0	Ki67+	 694 10921
676	0	0	Ki67+	 695 11018
677	0	0	Ki67+	 700 10879
678	0	0	Ki67+	 702 11088
679	0	0	Ki67+	 709 11218
680	0	0	Ki67+	 711 11053
681	0	0	Ki67+	 711 11117
682	0	0	Ki67+	 716 10824
683	0	0	Ki67+	 722 10922
684	0	0	Ki67+	 723 11152
685	0	0	Ki67+	 726 11181
686	0	0	Ki67+	 733 10892
687	0	0	Ki67+	 733 11058
688	0	0	Ki67+	 736 11136
689	0	0	Ki67+	 738 11092
690	0	0	Ki67+	 739 11001
691	0	0	Ki67+	 747 10935
692	0	0	Ki67+	 747 11086
693	0	0	Ki67+	 751 11210
694	0	0	Ki67+	 754 10952
695	0	0	Ki67+	 759 11027
696	0	0	Ki67+	 760 11072
697	0	0	Ki67+	 761 10871
698	0	0	Ki67+	 766 10902
699	0	0	Ki67+	 772 10985
700	0	0	Ki67+	 774 11102
701	0	0	Ki67+	 780 10959
702	0	0	Ki67+	 786 11022
703	0	0	Ki67+	 792 10926
704	0	0	Ki67+	 793 11054
705	0	0	Ki67+	 794 10886
706	0	0	Ki67+	 816 10944
707	0	0	Ki67+	 819 10882
708	0	0	Ki67+	 822 10920
709	0	0	Ki67+	 823 10960
710	0	0	Ki67+	 829 11041
711	0	0	Ki67+	 837 10895
712	0	0	Ki67+	 423 11448
713	0	0	Ki67+	 426 11397
714	0	0	Ki67+	 427 11350
715	0	0	Ki67+	 433 11510
716	0	0	Ki67+	 435 11329
717	0	0	Ki67+	 436 11544
718	0	0	Ki67+	 438 11424
719	0	0	Ki67+	 439 11374
720	0	0	Ki67+	 449 11414
721	0	0	Ki67+	 450 11453
722	0	0	Ki67+	 452 11401
723	0	0	Ki67+	 454 11573
724	0	0	Ki67+	 461 11309
725	0	0	Ki67+	 466 11353
726	0	0	Ki67+	 469 11448
727	0	0	Ki67+	 469 11611
728	0	0	Ki67+	 470 11419
729	0	0	Ki67+	 476 11478
730	0	0	Ki67+	 481 11407
731	0	0	Ki67+	 483 11304
732	0	0	Ki67+	 485 11581
733	0	0	Ki67+	 485 11635
734	0	0	Ki67+	 487 11458
735	0	0	Ki67+	 491 11614
736	0	0	Ki67+	 492 11269
737	0	0	Ki67+	 492 11447
738	0	0	Ki67+	 497 11605
739	0	0	Ki67+	 503 11393
740	0	0	Ki67+	 503 11550
741	0	0	Ki67+	 504 11295
742	0	0	Ki67+	 504 11437
743	0	0	Ki67+	 512 11574
744	0	0	Ki67+	 513 11371
745	0	0	Ki67+	 514 11653
746	0	0	Ki67+	 517 11600
747	0	0	Ki67+	 520 11402
748	0	0	Ki67+	 522 11432
749	0	0	Ki67+	 525 11576
750	0	0	Ki67+	 526 11311
751	0	0	Ki67+	 529 11332
752	0	0	Ki67+	 530 11610
753	0	0	Ki67+	 532 11266
754	0	0	Ki67+	 533 11624
755	0	0	Ki67+	 536 11389
756	0	0	Ki67+	 539 11743
757	0	0	Ki67+	 542 11712
758	0	0	Ki67+	 548 11647
759	0	0	Ki67+	 549 11235
760	0	0	Ki67+	 549 11364
761	0	0	Ki67+	 550 11692
762	0	0	Ki67+	 553 11420
763	0	0	Ki67+	 554 11592
764	0	0	Ki67+	 559 11332
765	0	0	Ki67+	 559 11576
766	0	0	Ki67+	 559 11723
767	0	0	Ki67+	 561 11636
768	0	0	Ki67+	 562 11606
769	0	0	Ki67+	 567 11543
770	0	0	Ki67+	 569 11238
771	0	0	Ki67+	 570 11388
772	0	0	Ki67+	 570 11658
773	0	0	Ki67+	 571 11694
774	0	0	Ki67+	 574 11722
775	0	0	Ki67+	 575 11755
776	0	0	Ki67+	 576 11289
777	0	0	Ki67+	 582 11415
778	0	0	Ki67+	 584 11359
779	0	0	Ki67+	 585 11314
780	0	0	Ki67+	 585 11617
781	0	0	Ki67+	 587 11336
782	0	0	Ki67+	 587 11635
783	0	0	Ki67+	 592 11270
784	0	0	Ki67+	 593 11595
785	0	0	Ki67+	 593 11645
786	0	0	Ki67+	 594 11662
787	0	0	Ki67+	 597 11734
788	0	0	Ki67+	 598 11507
789	0	0	Ki67+	 599 11534
790	0	0	Ki67+	 608 11694
791	0	0	Ki67+	 609 11745
792	0	0	Ki67+	 610 11406
793	0	0	Ki67+	 610 11631
794	0	0	Ki67+	 614 11566
795	0	0	Ki67+	 620 11336
796	0	0	Ki67+	 620 11391
797	0	0	Ki67+	 621 11367
798	0	0	Ki67+	 622 11428
799	0	0	Ki67+	 624 11716
800	0	0	Ki67+	 625 11530
801	0	0	Ki67+	 628 11661
802	0	0	Ki67+	 631 11607
803	0	0	Ki67+	 634 11443
804	0	0	Ki67+	 636 11703
805	0	0	Ki67+	 642 11634
806	0	0	Ki67+	 643 11735
807	0	0	Ki67+	 644 11474
808	0	0	Ki67+	 645 11532
809	0	0	Ki67+	 647 11435
810	0	0	Ki67+	 647 11771
811	0	0	Ki67+	 653 11754
812	0	0	Ki67+	 655 11674
813	0	0	Ki67+	 656 11718
814	0	0	Ki67+	 656 11810
815	0	0	Ki67+	 658 11558
816	0	0	Ki67+	 659 11353
817	0	0	Ki67+	 661 11449
818	0	0	Ki67+	 663 11831
819	0	0	Ki67+	 666 11686
820	0	0	Ki67+	 667 11386
821	0	0	Ki67+	 667 11416
822	0	0	Ki67+	 671 11528
823	0	0	Ki67+	 671 11638
824	0	0	Ki67+	 672 11503
825	0	0	Ki67+	 678 11664
826	0	0	Ki67+	 680 11729
827	0	0	Ki67+	 681 11296
828	0	0	Ki67+	 683 11758
829	0	0	Ki67+	 685 11437
830	0	0	Ki67+	 686 11549
831	0	0	Ki67+	 686 11582
832	0	0	Ki67+	 688 11706
833	0	0	Ki67+	 689 11805
834	0	0	Ki67+	 690 11495
835	0	0	Ki67+	 691 11861
836	0	0	Ki67+	 692 11460
837	0	0	Ki67+	 693 11893
838	0	0	Ki67+	 694 11517
839	0	0	Ki67+	 695 11319
840	0	0	Ki67+	 695 11369
841	0	0	Ki67+	 696 11751
842	0	0	Ki67+	 697 11566
843	0	0	Ki67+	 698 11621
844	0	0	Ki67+	 699 11669
845	0	0	Ki67+	 702 11410
846	0	0	Ki67+	 703 11642
847	0	0	Ki67+	 704 11507
848	0	0	Ki67+	 705 11594
849	0	0	Ki67+	 709 11730
850	0	0	Ki67+	 713 11776
851	0	0	Ki67+	 713 11837
852	0	0	Ki67+	 714 11361
853	0	0	Ki67+	 715 11324
854	0	0	Ki67+	 715 11810
855	0	0	Ki67+	 717 11261
856	0	0	Ki67+	 717 11640
857	0	0	Ki67+	 720 11485
858	0	0	Ki67+	 720 11884
859	0	0	Ki67+	 721 11553
860	0	0	Ki67+	 721 11701
861	0	0	Ki67+	 725 11569
862	0	0	Ki67+	 725 11782
863	0	0	Ki67+	 727 11420
864	0	0	Ki67+	 728 11903
865	0	0	Ki67+	 732 11512
866	0	0	Ki67+	 735 11241
867	0	0	Ki67+	 735 11804
868	0	0	Ki67+	 736 11603
869	0	0	Ki67+	 736 11651
870	0	0	Ki67+	 737 11560
871	0	0	Ki67+	 743 11588
872	0	0	Ki67+	 744 11349
873	0	0	Ki67+	 744 11867
874	0	0	Ki67+	 747 11908
875	0	0	Ki67+	 749 11677
876	0	0	Ki67+	 756 11390
877	0	0	Ki67+	 757 11489
878	0	0	Ki67+	 761 11828
879	0	0	Ki67+	 761 11922
880	0	0	Ki67+	 764 11563
881	0	0	Ki67+	 765 11807
882	0	0	Ki67+	 766 11894
883	0	0	Ki67+	 767 11627
884	0	0	Ki67+	 767 11706
885	0	0	Ki67+	 769 11289
886	0	0	Ki67+	 771 11524
887	0	0	Ki67+	 771 11603
888	0	0	Ki67+	 771 11737
889	0	0	Ki67+	 773 11318
890	0	0	Ki67+	 773 11460
891	0	0	Ki67+	 775 11765
892	0	0	Ki67+	 779 11258
893	0	0	Ki67+	 782 11681
894	0	0	Ki67+	 785 11905
895	0	0	Ki67+	 785 11939
896	0	0	Ki67+	 786 11372
897	0	0	Ki67+	 789 11632
898	0	0	Ki67+	 791 11657
899	0	0	Ki67+	 791 11852
900	0	0	Ki67+	 793 11284
901	0	0	Ki67+	 793 11871
902	0	0	Ki67+	 795 11746
903	0	0	Ki67+	 796 11560
904	0	0	Ki67+	 797 11588
905	0	0	Ki67+	 801 11504
906	0	0	Ki67+	 806 11685
907	0	0	Ki67+	 808 11882
908	0	0	Ki67+	 810 11470
909	0	0	Ki67+	 810 11922
910	0	0	Ki67+	 812 11544
911	0	0	Ki67+	 813 11934
912	0	0	Ki67+	 817 11320
913	0	0	Ki67+	 817 11431
914	0	0	Ki67+	 817 11612
915	0	0	Ki67+	 818 11736
916	0	0	Ki67+	 822 11529
917	0	0	Ki67+	 822 11639
918	0	0	Ki67+	 822 11756
919	0	0	Ki67+	 823 11660
920	0	0	Ki67+	 824 11905
921	0	0	Ki67+	 825 11282
922	0	0	Ki67+	 828 11353
923	0	0	Ki67+	 828 11488
924	0	0	Ki67+	 832 11462
925	0	0	Ki67+	 833 11569
926	0	0	Ki67+	 833 11891
927	0	0	Ki67+	 834 11690
928	0	0	Ki67+	 839 11514
929	0	0	Ki67+	 842 11387
930	0	0	Ki67+	 842 11597
931	0	0	Ki67+	 842 11787
932	0	0	Ki67+	 1224 4418
933	0	0	Ki67+	 1260 4393
934	0	0	Ki67+	 1261 4505
935	0	0	Ki67+	 1286 4417
936	0	0	Ki67+	 1288 4479
937	0	0	Ki67+	 1292 4514
938	0	0	Ki67+	 1318 4468
939	0	0	Ki67+	 1321 4495
940	0	0	Ki67+	 1331 4510
941	0	0	Ki67+	 1338 4470
942	0	0	Ki67+	 1348 4483
943	0	0	Ki67+	 1366 4501
944	0	0	Ki67+	 1376 4465
945	0	0	Ki67+	 1385 4591
946	0	0	Ki67+	 1388 4565
947	0	0	Ki67+	 1393 3979
948	0	0	Ki67+	 1395 4138
949	0	0	Ki67+	 1396 4119
950	0	0	Ki67+	 1398 4532
951	0	0	Ki67+	 1402 4478
952	0	0	Ki67+	 1406 4086
953	0	0	Ki67+	 1407 4508
954	0	0	Ki67+	 1414 4590
955	0	0	Ki67+	 1416 4106
956	0	0	Ki67+	 1416 4478
957	0	0	Ki67+	 1419 3980
958	0	0	Ki67+	 1421 4464
959	0	0	Ki67+	 1423 3960
960	0	0	Ki67+	 1431 4175
961	0	0	Ki67+	 1432 4490
962	0	0	Ki67+	 1432 4545
963	0	0	Ki67+	 1439 4145
964	0	0	Ki67+	 1445 3975
965	0	0	Ki67+	 1448 4074
966	0	0	Ki67+	 1449 4109
967	0	0	Ki67+	 1450 4583
968	0	0	Ki67+	 1451 3943
969	0	0	Ki67+	 1451 4460
970	0	0	Ki67+	 1457 4483
971	0	0	Ki67+	 1463 4165
972	0	0	Ki67+	 1468 4471
973	0	0	Ki67+	 1471 4117
974	0	0	Ki67+	 1471 4557
975	0	0	Ki67+	 1475 3922
976	0	0	Ki67+	 1475 4585
977	0	0	Ki67+	 1477 4449
978	0	0	Ki67+	 1478 4102
979	0	0	Ki67+	 1479 4075
980	0	0	Ki67+	 1479 4479
981	0	0	Ki67+	 1482 3961
982	0	0	Ki67+	 1483 4043
983	0	0	Ki67+	 1490 4577
984	0	0	Ki67+	 1491 4179
985	0	0	Ki67+	 1493 4155
986	0	0	Ki67+	 1497 4514
987	0	0	Ki67+	 1499 3977
988	0	0	Ki67+	 1502 4059
989	0	0	Ki67+	 1502 4141
990	0	0	Ki67+	 1503 4549
991	0	0	Ki67+	 1505 4081
992	0	0	Ki67+	 1505 4101
993	0	0	Ki67+	 1511 4181
994	0	0	Ki67+	 1512 3949
995	0	0	Ki67+	 1514 4478
996	0	0	Ki67+	 1515 3983
997	0	0	Ki67+	 1515 4440
998	0	0	Ki67+	 1518 4040
999	0	0	Ki67+	 1519 4569
1000	0	0	Ki67+	 1521 4152
1001	0	0	Ki67+	 1525 4091
1002	0	0	Ki67+	 1527 4443
1003	0	0	Ki67+	 1527 4457
1004	0	0	Ki67+	 1530 4058
1005	0	0	Ki67+	 1532 4539
1006	0	0	Ki67+	 1533 3975
1007	0	0	Ki67+	 1538 4124
1008	0	0	Ki67+	 1539 4066
1009	0	0	Ki67+	 1539 4181
1010	0	0	Ki67+	 1542 4037
1011	0	0	Ki67+	 1546 4518
1012	0	0	Ki67+	 1548 3956
1013	0	0	Ki67+	 1549 4434
1014	0	0	Ki67+	 1553 4469
1015	0	0	Ki67+	 1559 4058
1016	0	0	Ki67+	 1559 4453
1017	0	0	Ki67+	 1560 3845
1018	0	0	Ki67+	 1562 3889
1019	0	0	Ki67+	 1564 4491
1020	0	0	Ki67+	 1565 3983
1021	0	0	Ki67+	 1565 4201
1022	0	0	Ki67+	 1575 4028
1023	0	0	Ki67+	 1577 3952
1024	0	0	Ki67+	 1579 4484
1025	0	0	Ki67+	 1581 3835
1026	0	0	Ki67+	 1581 4057
1027	0	0	Ki67+	 1589 4144
1028	0	0	Ki67+	 1592 4180
1029	0	0	Ki67+	 1595 4259
1030	0	0	Ki67+	 1599 3963
1031	0	0	Ki67+	 1601 4209
1032	0	0	Ki67+	 1602 3944
1033	0	0	Ki67+	 1602 4472
1034	0	0	Ki67+	 1607 3870
1035	0	0	Ki67+	 1607 4061
1036	0	0	Ki67+	 1609 4029
1037	0	0	Ki67+	 1611 4559
1038	0	0	Ki67+	 1614 4529
1039	0	0	Ki67+	 1615 3836
1040	0	0	Ki67+	 1617 3858
1041	0	0	Ki67+	 1619 4219
1042	0	0	Ki67+	 1620 4083
1043	0	0	Ki67+	 1623 4348
1044	0	0	Ki67+	 1629 4201
1045	0	0	Ki67+	 1637 3858
1046	0	0	Ki67+	 1637 4037
1047	0	0	Ki67+	 1638 4268
1048	0	0	Ki67+	 1640 4059
1049	0	0	Ki67+	 1641 3967
1050	0	0	Ki67+	 1646 4326
1051	0	0	Ki67+	 1646 4563
1052	0	0	Ki67+	 1183 4698
1053	0	0	Ki67+	 1188 4957
1054	0	0	Ki67+	 1202 4904
1055	0	0	Ki67+	 1202 5114
1056	0	0	Ki67+	 1205 5059
1057	0	0	Ki67+	 1211 4934
1058	0	0	Ki67+	 1214 5096
1059	0	0	Ki67+	 1230 5021
1060	0	0	Ki67+	 1230 5139
1061	0	0	Ki67+	 1235 5057
1062	0	0	Ki67+	 1235 5069
1063	0	0	Ki67+	 1240 5111
1064	0	0	Ki67+	 1243 4967
1065	0	0	Ki67+	 1248 4992
1066	0	0	Ki67+	 1249 5122
1067	0	0	Ki67+	 1250 4949
1068	0	0	Ki67+	 1253 4918
1069	0	0	Ki67+	 1255 5162
1070	0	0	Ki67+	 1256 5053
1071	0	0	Ki67+	 1264 5087
1072	0	0	Ki67+	 1267 4926
1073	0	0	Ki67+	 1271 4962
1074	0	0	Ki67+	 1271 5009
1075	0	0	Ki67+	 1276 4826
1076	0	0	Ki67+	 1278 5029
1077	0	0	Ki67+	 1280 4937
1078	0	0	Ki67+	 1281 5059
1079	0	0	Ki67+	 1284 5141
1080	0	0	Ki67+	 1287 5130
1081	0	0	Ki67+	 1293 4850
1082	0	0	Ki67+	 1294 5195
1083	0	0	Ki67+	 1296 4951
1084	0	0	Ki67+	 1296 4988
1085	0	0	Ki67+	 1296 5094
1086	0	0	Ki67+	 1297 5056
1087	0	0	Ki67+	 1298 5019
1088	0	0	Ki67+	 1305 5157
1089	0	0	Ki67+	 1314 4840
1090	0	0	Ki67+	 1314 5192
1091	0	0	Ki67+	 1316 4731
1092	0	0	Ki67+	 1316 4859
1093	0	0	Ki67+	 1317 5074
1094	0	0	Ki67+	 1318 5027
1095	0	0	Ki67+	 1319 5101
1096	0	0	Ki67+	 1323 5009
1097	0	0	Ki67+	 1327 5151
1098	0	0	Ki67+	 1327 5214
1099	0	0	Ki67+	 1332 4844
1100	0	0	Ki67+	 1336 5075
1101	0	0	Ki67+	 1337 5172
1102	0	0	Ki67+	 1338 4639
1103	0	0	Ki67+	 1338 5215
1104	0	0	Ki67+	 1339 5055
1105	0	0	Ki67+	 1342 5138
1106	0	0	Ki67+	 1347 5105
1107	0	0	Ki67+	 1352 4770
1108	0	0	Ki67+	 1353 4800
1109	0	0	Ki67+	 1354 4630
1110	0	0	Ki67+	 1354 5145
1111	0	0	Ki67+	 1357 5029
1112	0	0	Ki67+	 1362 5127
1113	0	0	Ki67+	 1367 5159
1114	0	0	Ki67+	 1374 5062
1115	0	0	Ki67+	 1374 5184
1116	0	0	Ki67+	 1377 4626
1117	0	0	Ki67+	 1390 5067
1118	0	0	Ki67+	 1390 5149
1119	0	0	Ki67+	 1393 5079
1120	0	0	Ki67+	 1394 5336
1121	0	0	Ki67+	 1395 5196
1122	0	0	Ki67+	 1396 5111
1123	0	0	Ki67+	 1401 4615
1124	0	0	Ki67+	 1401 4780
1125	0	0	Ki67+	 1405 5176
1126	0	0	Ki67+	 1406 4763
1127	0	0	Ki67+	 1413 4715
1128	0	0	Ki67+	 1416 5343
1129	0	0	Ki67+	 1417 5121
1130	0	0	Ki67+	 1418 4858
1131	0	0	Ki67+	 1425 5201
1132	0	0	Ki67+	 1427 5320
1133	0	0	Ki67+	 1429 5131
1134	0	0	Ki67+	 1435 4742
1135	0	0	Ki67+	 1439 5347
1136	0	0	Ki67+	 1442 5168
1137	0	0	Ki67+	 1449 4726
1138	0	0	Ki67+	 1449 4864
1139	0	0	Ki67+	 1453 5199
1140	0	0	Ki67+	 1457 4799
1141	0	0	Ki67+	 1460 5332
1142	0	0	Ki67+	 1464 4751
1143	0	0	Ki67+	 1467 5017
1144	0	0	Ki67+	 1470 5167
1145	0	0	Ki67+	 1473 4861
1146	0	0	Ki67+	 1474 4650
1147	0	0	Ki67+	 1476 5200
1148	0	0	Ki67+	 1478 5366
1149	0	0	Ki67+	 1486 4630
1150	0	0	Ki67+	 1486 5345
1151	0	0	Ki67+	 1490 4778
1152	0	0	Ki67+	 1491 5165
1153	0	0	Ki67+	 1495 5188
1154	0	0	Ki67+	 1496 4619
1155	0	0	Ki67+	 1501 5233
1156	0	0	Ki67+	 1502 5348
1157	0	0	Ki67+	 1502 5363
1158	0	0	Ki67+	 1505 4735
1159	0	0	Ki67+	 1515 5174
1160	0	0	Ki67+	 1515 5343
1161	0	0	Ki67+	 1516 4652
1162	0	0	Ki67+	 1519 4665
1163	0	0	Ki67+	 1523 5306
1164	0	0	Ki67+	 1524 4866
1165	0	0	Ki67+	 1525 5201
1166	0	0	Ki67+	 1526 5214
1167	0	0	Ki67+	 1527 4597
1168	0	0	Ki67+	 1527 4794
1169	0	0	Ki67+	 1528 4672
1170	0	0	Ki67+	 1528 5364
1171	0	0	Ki67+	 1532 4628
1172	0	0	Ki67+	 1532 4748
1173	0	0	Ki67+	 1532 5330
1174	0	0	Ki67+	 1533 5171
1175	0	0	Ki67+	 1534 5248
1176	0	0	Ki67+	 1536 4725
1177	0	0	Ki67+	 1540 5159
1178	0	0	Ki67+	 1544 4835
1179	0	0	Ki67+	 1544 5368
1180	0	0	Ki67+	 1552 4616
1181	0	0	Ki67+	 1552 5208
1182	0	0	Ki67+	 1554 4852
1183	0	0	Ki67+	 1557 5342
1184	0	0	Ki67+	 1559 4727
1185	0	0	Ki67+	 1564 4669
1186	0	0	Ki67+	 1564 4707
1187	0	0	Ki67+	 1565 5371
1188	0	0	Ki67+	 1567 5187
1189	0	0	Ki67+	 1571 4807
1190	0	0	Ki67+	 1573 5155
1191	0	0	Ki67+	 1578 4782
1192	0	0	Ki67+	 1580 4875
1193	0	0	Ki67+	 1581 4728
1194	0	0	Ki67+	 1582 5372
1195	0	0	Ki67+	 1583 5009
1196	0	0	Ki67+	 1586 4718
1197	0	0	Ki67+	 1589 5315
1198	0	0	Ki67+	 1593 4744
1199	0	0	Ki67+	 1595 4872
1200	0	0	Ki67+	 1601 4795
1201	0	0	Ki67+	 1601 5147
1202	0	0	Ki67+	 1602 4668
1203	0	0	Ki67+	 1603 5386
1204	0	0	Ki67+	 1604 4848
1205	0	0	Ki67+	 1609 4722
1206	0	0	Ki67+	 1609 5172
1207	0	0	Ki67+	 1611 4700
1208	0	0	Ki67+	 1622 5185
1209	0	0	Ki67+	 1623 4748
1210	0	0	Ki67+	 1625 5259
1211	0	0	Ki67+	 1628 5323
1212	0	0	Ki67+	 1630 5338
1213	0	0	Ki67+	 1633 5357
1214	0	0	Ki67+	 1634 4795
1215	0	0	Ki67+	 1635 4879
1216	0	0	Ki67+	 1637 4711
1217	0	0	Ki67+	 1639 4691
1218	0	0	Ki67+	 1641 5155
1219	0	0	Ki67+	 1644 4650
1220	0	0	Ki67+	 1646 4888
1221	0	0	Ki67+	 1646 5314
1222	0	0	Ki67+	 1647 5221
1223	0	0	Ki67+	 1087 6030
1224	0	0	Ki67+	 1117 6079
1225	0	0	Ki67+	 1132 5498
1226	0	0	Ki67+	 1136 6091
1227	0	0	Ki67+	 1149 5707
1228	0	0	Ki67+	 1161 6082
1229	0	0	Ki67+	 1162 6107
1230	0	0	Ki67+	 1163 6136
1231	0	0	Ki67+	 1167 5721
1232	0	0	Ki67+	 1174 5680
1233	0	0	Ki67+	 1180 6058
1234	0	0	Ki67+	 1185 5696
1235	0	0	Ki67+	 1200 5669
1236	0	0	Ki67+	 1204 5655
1237	0	0	Ki67+	 1205 5750
1238	0	0	Ki67+	 1212 6045
1239	0	0	Ki67+	 1220 5630
1240	0	0	Ki67+	 1229 5756
1241	0	0	Ki67+	 1241 5651
1242	0	0	Ki67+	 1244 5419
1243	0	0	Ki67+	 1245 5736
1244	0	0	Ki67+	 1248 6092
1245	0	0	Ki67+	 1249 5631
1246	0	0	Ki67+	 1259 5750
1247	0	0	Ki67+	 1262 5620
1248	0	0	Ki67+	 1262 6119
1249	0	0	Ki67+	 1263 5658
1250	0	0	Ki67+	 1276 5620
1251	0	0	Ki67+	 1277 6093
1252	0	0	Ki67+	 1279 5749
1253	0	0	Ki67+	 1286 5681
1254	0	0	Ki67+	 1291 6110
1255	0	0	Ki67+	 1293 5953
1256	0	0	Ki67+	 1300 5611
1257	0	0	Ki67+	 1300 5636
1258	0	0	Ki67+	 1305 5737
1259	0	0	Ki67+	 1310 5614
1260	0	0	Ki67+	 1326 5731
1261	0	0	Ki67+	 1327 5741
1262	0	0	Ki67+	 1329 5639
1263	0	0	Ki67+	 1334 5609
1264	0	0	Ki67+	 1342 5716
1265	0	0	Ki67+	 1343 5918
1266	0	0	Ki67+	 1344 5730
1267	0	0	Ki67+	 1348 5768
1268	0	0	Ki67+	 1352 5896
1269	0	0	Ki67+	 1368 5935
1270	0	0	Ki67+	 1374 6017
1271	0	0	Ki67+	 1376 5706
1272	0	0	Ki67+	 1376 5718
1273	0	0	Ki67+	 1377 5997
1274	0	0	Ki67+	 1380 5880
1275	0	0	Ki67+	 1381 5600
1276	0	0	Ki67+	 1381 6076
1277	0	0	Ki67+	 1382 6092
1278	0	0	Ki67+	 1383 5917
1279	0	0	Ki67+	 1395 6004
1280	0	0	Ki67+	 1396 5711
1281	0	0	Ki67+	 1401 5983
1282	0	0	Ki67+	 1408 5880
1283	0	0	Ki67+	 1409 5931
1284	0	0	Ki67+	 1412 6067
1285	0	0	Ki67+	 1416 5617
1286	0	0	Ki67+	 1420 5919
1287	0	0	Ki67+	 1424 6081
1288	0	0	Ki67+	 1425 5598
1289	0	0	Ki67+	 1426 5691
1290	0	0	Ki67+	 1441 6033
1291	0	0	Ki67+	 1444 5667
1292	0	0	Ki67+	 1445 5477
1293	0	0	Ki67+	 1445 5984
1294	0	0	Ki67+	 1446 5891
1295	0	0	Ki67+	 1448 6044
1296	0	0	Ki67+	 1449 5627
1297	0	0	Ki67+	 1452 6072
1298	0	0	Ki67+	 1458 5599
1299	0	0	Ki67+	 1460 5893
1300	0	0	Ki67+	 1461 5911
1301	0	0	Ki67+	 1463 6071
1302	0	0	Ki67+	 1465 6026
1303	0	0	Ki67+	 1468 5663
1304	0	0	Ki67+	 1471 5450
1305	0	0	Ki67+	 1471 5856
1306	0	0	Ki67+	 1480 5947
1307	0	0	Ki67+	 1481 5623
1308	0	0	Ki67+	 1484 5889
1309	0	0	Ki67+	 1490 6049
1310	0	0	Ki67+	 1494 5579
1311	0	0	Ki67+	 1502 6055
1312	0	0	Ki67+	 1503 5661
1313	0	0	Ki67+	 1505 6000
1314	0	0	Ki67+	 1505 6024
1315	0	0	Ki67+	 1509 5928
1316	0	0	Ki67+	 1520 6008
1317	0	0	Ki67+	 1525 5961
1318	0	0	Ki67+	 1532 6025
1319	0	0	Ki67+	 1532 6048
1320	0	0	Ki67+	 1546 5652
1321	0	0	Ki67+	 1547 5912
1322	0	0	Ki67+	 1550 6002
1323	0	0	Ki67+	 1555 5586
1324	0	0	Ki67+	 1557 5865
1325	0	0	Ki67+	 1559 6048
1326	0	0	Ki67+	 1564 6020
1327	0	0	Ki67+	 1576 5955
1328	0	0	Ki67+	 1580 5859
1329	0	0	Ki67+	 1587 5407
1330	0	0	Ki67+	 1589 5647
1331	0	0	Ki67+	 1592 6037
1332	0	0	Ki67+	 1596 5982
1333	0	0	Ki67+	 1596 6027
1334	0	0	Ki67+	 1597 5596
1335	0	0	Ki67+	 1597 5731
1336	0	0	Ki67+	 1602 5866
1337	0	0	Ki67+	 1608 6044
1338	0	0	Ki67+	 1612 5948
1339	0	0	Ki67+	 1615 5568
1340	0	0	Ki67+	 1615 5845
1341	0	0	Ki67+	 1621 5922
1342	0	0	Ki67+	 1624 5587
1343	0	0	Ki67+	 1625 5996
1344	0	0	Ki67+	 1631 5433
1345	0	0	Ki67+	 1633 5546
1346	0	0	Ki67+	 1634 5564
1347	0	0	Ki67+	 1636 5651
1348	0	0	Ki67+	 1636 6029
1349	0	0	Ki67+	 1639 5846
1350	0	0	Ki67+	 1640 5917
1351	0	0	Ki67+	 979 6974
1352	0	0	Ki67+	 992 6895
1353	0	0	Ki67+	 998 6299
1354	0	0	Ki67+	 1025 6874
1355	0	0	Ki67+	 1030 6900
1356	0	0	Ki67+	 1033 6600
1357	0	0	Ki67+	 1036 6914
1358	0	0	Ki67+	 1081 6616
1359	0	0	Ki67+	 1097 6872
1360	0	0	Ki67+	 1107 6601
1361	0	0	Ki67+	 1118 6528
1362	0	0	Ki67+	 1120 6846
1363	0	0	Ki67+	 1134 6360
1364	0	0	Ki67+	 1137 6607
1365	0	0	Ki67+	 1138 6578
1366	0	0	Ki67+	 1153 6531
1367	0	0	Ki67+	 1156 6632
1368	0	0	Ki67+	 1163 6513
1369	0	0	Ki67+	 1163 6554
1370	0	0	Ki67+	 1163 6694
1371	0	0	Ki67+	 1167 6596
1372	0	0	Ki67+	 1177 6557
1373	0	0	Ki67+	 1180 6615
1374	0	0	Ki67+	 1182 6844
1375	0	0	Ki67+	 1187 6733
1376	0	0	Ki67+	 1192 6622
1377	0	0	Ki67+	 1194 6510
1378	0	0	Ki67+	 1204 6741
1379	0	0	Ki67+	 1205 6547
1380	0	0	Ki67+	 1206 6599
1381	0	0	Ki67+	 1209 6713
1382	0	0	Ki67+	 1214 6783
1383	0	0	Ki67+	 1219 6529
1384	0	0	Ki67+	 1222 6623
1385	0	0	Ki67+	 1227 6550
1386	0	0	Ki67+	 1229 6660
1387	0	0	Ki67+	 1230 6920
1388	0	0	Ki67+	 1237 6527
1389	0	0	Ki67+	 1239 6692
1390	0	0	Ki67+	 1239 6767
1391	0	0	Ki67+	 1247 6556
1392	0	0	Ki67+	 1248 6677
1393	0	0	Ki67+	 1257 6635
1394	0	0	Ki67+	 1257 6785
1395	0	0	Ki67+	 1260 6735
1396	0	0	Ki67+	 1264 6679
1397	0	0	Ki67+	 1265 6654
1398	0	0	Ki67+	 1267 6524
1399	0	0	Ki67+	 1272 6609
1400	0	0	Ki67+	 1274 6709
1401	0	0	Ki67+	 1277 6798
1402	0	0	Ki67+	 1280 6557
1403	0	0	Ki67+	 1282 6603
1404	0	0	Ki67+	 1283 6754
1405	0	0	Ki67+	 1286 6617
1406	0	0	Ki67+	 1288 6786
1407	0	0	Ki67+	 1290 6542
1408	0	0	Ki67+	 1290 6674
1409	0	0	Ki67+	 1293 6635
1410	0	0	Ki67+	 1295 6776
1411	0	0	Ki67+	 1300 6736
1412	0	0	Ki67+	 1302 6556
1413	0	0	Ki67+	 1303 6785
1414	0	0	Ki67+	 1306 6508
1415	0	0	Ki67+	 1306 6954
1416	0	0	Ki67+	 1314 6537
1417	0	0	Ki67+	 1315 6609
1418	0	0	Ki67+	 1316 6654
1419	0	0	Ki67+	 1317 6800
1420	0	0	Ki67+	 1323 6688
1421	0	0	Ki67+	 1326 6833
1422	0	0	Ki67+	 1327 6555
1423	0	0	Ki67+	 1331 6611
1424	0	0	Ki67+	 1331 6988
1425	0	0	Ki67+	 1334 6781
1426	0	0	Ki67+	 1335 6307
1427	0	0	Ki67+	 1337 6802
1428	0	0	Ki67+	 1338 6520
1429	0	0	Ki67+	 1339 6440
1430	0	0	Ki67+	 1340 6711
1431	0	0	Ki67+	 1343 6670
1432	0	0	Ki67+	 1343 6824
1433	0	0	Ki67+	 1345 6682
1434	0	0	Ki67+	 1346 6619
1435	0	0	Ki67+	 1348 6781
1436	0	0	Ki67+	 1349 6325
1437	0	0	Ki67+	 1350 6805
1438	0	0	Ki67+	 1351 6386
1439	0	0	Ki67+	 1355 6602
1440	0	0	Ki67+	 1360 6547
1441	0	0	Ki67+	 1361 6632
1442	0	0	Ki67+	 1362 6300
1443	0	0	Ki67+	 1365 6331
1444	0	0	Ki67+	 1365 6832
1445	0	0	Ki67+	 1369 6615
1446	0	0	Ki67+	 1371 6666
1447	0	0	Ki67+	 1375 6738
1448	0	0	Ki67+	 1376 6515
1449	0	0	Ki67+	 1380 6289
1450	0	0	Ki67+	 1381 6768
1451	0	0	Ki67+	 1384 6821
1452	0	0	Ki67+	 1384 6852
1453	0	0	Ki67+	 1387 6778
1454	0	0	Ki67+	 1391 6308
1455	0	0	Ki67+	 1391 6491
1456	0	0	Ki67+	 1401 6605
1457	0	0	Ki67+	 1401 6828
1458	0	0	Ki67+	 1404 6523
1459	0	0	Ki67+	 1404 6758
1460	0	0	Ki67+	 1406 6804
1461	0	0	Ki67+	 1413 6842
1462	0	0	Ki67+	 1414 6655
1463	0	0	Ki67+	 1419 6456
1464	0	0	Ki67+	 1419 6636
1465	0	0	Ki67+	 1421 6392
1466	0	0	Ki67+	 1422 6432
1467	0	0	Ki67+	 1423 6309
1468	0	0	Ki67+	 1424 6282
1469	0	0	Ki67+	 1429 6812
1470	0	0	Ki67+	 1431 6758
1471	0	0	Ki67+	 1432 6485
1472	0	0	Ki67+	 1432 6615
1473	0	0	Ki67+	 1433 6630
1474	0	0	Ki67+	 1435 6671
1475	0	0	Ki67+	 1443 6433
1476	0	0	Ki67+	 1443 6780
1477	0	0	Ki67+	 1445 6356
1478	0	0	Ki67+	 1449 6289
1479	0	0	Ki67+	 1451 6486
1480	0	0	Ki67+	 1452 6445
1481	0	0	Ki67+	 1454 6630
1482	0	0	Ki67+	 1455 6854
1483	0	0	Ki67+	 1457 6802
1484	0	0	Ki67+	 1459 6388
1485	0	0	Ki67+	 1460 6818
1486	0	0	Ki67+	 1467 6430
1487	0	0	Ki67+	 1469 6457
1488	0	0	Ki67+	 1469 6743
1489	0	0	Ki67+	 1471 6670
1490	0	0	Ki67+	 1472 6485
1491	0	0	Ki67+	 1473 6312
1492	0	0	Ki67+	 1476 6632
1493	0	0	Ki67+	 1476 6778
1494	0	0	Ki67+	 1480 6844
1495	0	0	Ki67+	 1482 6495
1496	0	0	Ki67+	 1484 6272
1497	0	0	Ki67+	 1484 6824
1498	0	0	Ki67+	 1484 6923
1499	0	0	Ki67+	 1485 6436
1500	0	0	Ki67+	 1491 6626
1501	0	0	Ki67+	 1491 6807
1502	0	0	Ki67+	 1492 6479
1503	0	0	Ki67+	 1496 6467
1504	0	0	Ki67+	 1501 6785
1505	0	0	Ki67+	 1502 6755
1506	0	0	Ki67+	 1503 6280
1507	0	0	Ki67+	 1508 6663
1508	0	0	Ki67+	 1514 6484
1509	0	0	Ki67+	 1517 6615
1510	0	0	Ki67+	 1517 6833
1511	0	0	Ki67+	 1517 6960
1512	0	0	Ki67+	 1518 6809
1513	0	0	Ki67+	 1521 6645
1514	0	0	Ki67+	 1532 6674
1515	0	0	Ki67+	 1539 6262
1516	0	0	Ki67+	 1540 6250
1517	0	0	Ki67+	 1546 6887
1518	0	0	Ki67+	 1552 6620
1519	0	0	Ki67+	 1559 6648
1520	0	0	Ki67+	 1566 6311
1521	0	0	Ki67+	 1568 6405
1522	0	0	Ki67+	 1569 6327
1523	0	0	Ki67+	 1573 6276
1524	0	0	Ki67+	 1579 6698
1525	0	0	Ki67+	 1583 6510
1526	0	0	Ki67+	 1586 6647
1527	0	0	Ki67+	 1587 6358
1528	0	0	Ki67+	 1588 6619
1529	0	0	Ki67+	 1588 6683
1530	0	0	Ki67+	 1591 6913
1531	0	0	Ki67+	 1592 6309
1532	0	0	Ki67+	 1594 6733
1533	0	0	Ki67+	 1597 6326
1534	0	0	Ki67+	 1597 6430
1535	0	0	Ki67+	 1598 6339
1536	0	0	Ki67+	 1599 6963
1537	0	0	Ki67+	 1600 6385
1538	0	0	Ki67+	 1600 6671
1539	0	0	Ki67+	 1601 6485
1540	0	0	Ki67+	 1601 6656
1541	0	0	Ki67+	 1602 6540
1542	0	0	Ki67+	 1603 6515
1543	0	0	Ki67+	 1604 6809
1544	0	0	Ki67+	 1605 6312
1545	0	0	Ki67+	 1608 6619
1546	0	0	Ki67+	 1609 6716
1547	0	0	Ki67+	 1610 6636
1548	0	0	Ki67+	 1612 6419
1549	0	0	Ki67+	 1613 6403
1550	0	0	Ki67+	 1620 6751
1551	0	0	Ki67+	 1623 6457
1552	0	0	Ki67+	 1623 6499
1553	0	0	Ki67+	 1623 6532
1554	0	0	Ki67+	 1626 6726
1555	0	0	Ki67+	 1627 6847
1556	0	0	Ki67+	 1627 6869
1557	0	0	Ki67+	 1630 6422
1558	0	0	Ki67+	 1639 6646
1559	0	0	Ki67+	 1641 6512
1560	0	0	Ki67+	 1642 6378
1561	0	0	Ki67+	 1642 6471
1562	0	0	Ki67+	 1643 6883
1563	0	0	Ki67+	 1645 6545
1564	0	0	Ki67+	 1646 6621
1565	0	0	Ki67+	 855 7668
1566	0	0	Ki67+	 870 7703
1567	0	0	Ki67+	 876 7754
1568	0	0	Ki67+	 877 7241
1569	0	0	Ki67+	 893 7731
1570	0	0	Ki67+	 921 7787
1571	0	0	Ki67+	 930 7378
1572	0	0	Ki67+	 951 7773
1573	0	0	Ki67+	 957 7236
1574	0	0	Ki67+	 990 7561
1575	0	0	Ki67+	 1010 7645
1576	0	0	Ki67+	 1012 7607
1577	0	0	Ki67+	 1019 7632
1578	0	0	Ki67+	 1021 7569
1579	0	0	Ki67+	 1025 7737
1580	0	0	Ki67+	 1026 7496
1581	0	0	Ki67+	 1027 7465
1582	0	0	Ki67+	 1030 7184
1583	0	0	Ki67+	 1030 7663
1584	0	0	Ki67+	 1031 7624
1585	0	0	Ki67+	 1032 7535
1586	0	0	Ki67+	 1044 7399
1587	0	0	Ki67+	 1048 7462
1588	0	0	Ki67+	 1048 7716
1589	0	0	Ki67+	 1050 7619
1590	0	0	Ki67+	 1052 7497
1591	0	0	Ki67+	 1057 7677
1592	0	0	Ki67+	 1059 7532
1593	0	0	Ki67+	 1062 7162
1594	0	0	Ki67+	 1062 7698
1595	0	0	Ki67+	 1062 7777
1596	0	0	Ki67+	 1065 7399
1597	0	0	Ki67+	 1065 7641
1598	0	0	Ki67+	 1068 7628
1599	0	0	Ki67+	 1068 7716
1600	0	0	Ki67+	 1070 7766
1601	0	0	Ki67+	 1076 7636
1602	0	0	Ki67+	 1081 7478
1603	0	0	Ki67+	 1081 7593
1604	0	0	Ki67+	 1082 7314
1605	0	0	Ki67+	 1084 7553
1606	0	0	Ki67+	 1087 7540
1607	0	0	Ki67+	 1092 7697
1608	0	0	Ki67+	 1096 7640
1609	0	0	Ki67+	 1097 7776
1610	0	0	Ki67+	 1099 7511
1611	0	0	Ki67+	 1102 7741
1612	0	0	Ki67+	 1103 7684
1613	0	0	Ki67+	 1106 7592
1614	0	0	Ki67+	 1110 7459
1615	0	0	Ki67+	 1112 7719
1616	0	0	Ki67+	 1112 7781
1617	0	0	Ki67+	 1113 7431
1618	0	0	Ki67+	 1115 7580
1619	0	0	Ki67+	 1123 7340
1620	0	0	Ki67+	 1124 7766
1621	0	0	Ki67+	 1130 7728
1622	0	0	Ki67+	 1132 7695
1623	0	0	Ki67+	 1151 7767
1624	0	0	Ki67+	 1152 7731
1625	0	0	Ki67+	 1162 7700
1626	0	0	Ki67+	 1171 7652
1627	0	0	Ki67+	 1188 7779
1628	0	0	Ki67+	 1193 7696
1629	0	0	Ki67+	 1212 7120
1630	0	0	Ki67+	 1213 7732
1631	0	0	Ki67+	 1221 7677
1632	0	0	Ki67+	 1227 7130
1633	0	0	Ki67+	 1238 7769
1634	0	0	Ki67+	 1244 7101
1635	0	0	Ki67+	 1245 7752
1636	0	0	Ki67+	 1256 7131
1637	0	0	Ki67+	 1267 7153
1638	0	0	Ki67+	 1273 7270
1639	0	0	Ki67+	 1283 7276
1640	0	0	Ki67+	 1286 7489
1641	0	0	Ki67+	 1288 7715
1642	0	0	Ki67+	 1291 7150
1643	0	0	Ki67+	 1292 7104
1644	0	0	Ki67+	 1297 7262
1645	0	0	Ki67+	 1312 7279
1646	0	0	Ki67+	 1322 7676
1647	0	0	Ki67+	 1333 7112
1648	0	0	Ki67+	 1336 7265
1649	0	0	Ki67+	 1343 7144
1650	0	0	Ki67+	 1350 7250
1651	0	0	Ki67+	 1352 7005
1652	0	0	Ki67+	 1352 7225
1653	0	0	Ki67+	 1354 7178
1654	0	0	Ki67+	 1367 7120
1655	0	0	Ki67+	 1372 7016
1656	0	0	Ki67+	 1375 7290
1657	0	0	Ki67+	 1375 7387
1658	0	0	Ki67+	 1376 7697
1659	0	0	Ki67+	 1381 7156
1660	0	0	Ki67+	 1385 7782
1661	0	0	Ki67+	 1388 7088
1662	0	0	Ki67+	 1388 7502
1663	0	0	Ki67+	 1396 7114
1664	0	0	Ki67+	 1396 7219
1665	0	0	Ki67+	 1399 7020
1666	0	0	Ki67+	 1399 7255
1667	0	0	Ki67+	 1399 7630
1668	0	0	Ki67+	 1401 7135
1669	0	0	Ki67+	 1407 7304
1670	0	0	Ki67+	 1420 7475
1671	0	0	Ki67+	 1422 7367
1672	0	0	Ki67+	 1426 7323
1673	0	0	Ki67+	 1428 7121
1674	0	0	Ki67+	 1431 7273
1675	0	0	Ki67+	 1431 7646
1676	0	0	Ki67+	 1434 7552
1677	0	0	Ki67+	 1436 7087
1678	0	0	Ki67+	 1439 7393
1679	0	0	Ki67+	 1448 7471
1680	0	0	Ki67+	 1450 7339
1681	0	0	Ki67+	 1452 7251
1682	0	0	Ki67+	 1453 7284
1683	0	0	Ki67+	 1456 7315
1684	0	0	Ki67+	 1457 6995
1685	0	0	Ki67+	 1457 7716
1686	0	0	Ki67+	 1458 7018
1687	0	0	Ki67+	 1458 7107
1688	0	0	Ki67+	 1460 7657
1689	0	0	Ki67+	 1465 7638
1690	0	0	Ki67+	 1472 7343
1691	0	0	Ki67+	 1476 7647
1692	0	0	Ki67+	 1480 7088
1693	0	0	Ki67+	 1485 7571
1694	0	0	Ki67+	 1487 7669
1695	0	0	Ki67+	 1489 7122
1696	0	0	Ki67+	 1494 7306
1697	0	0	Ki67+	 1498 7087
1698	0	0	Ki67+	 1498 7172
1699	0	0	Ki67+	 1500 7588
1700	0	0	Ki67+	 1504 7305
1701	0	0	Ki67+	 1505 7158
1702	0	0	Ki67+	 1506 7404
1703	0	0	Ki67+	 1515 7134
1704	0	0	Ki67+	 1522 7019
1705	0	0	Ki67+	 1526 7058
1706	0	0	Ki67+	 1526 7611
1707	0	0	Ki67+	 1527 7205
1708	0	0	Ki67+	 1529 7241
1709	0	0	Ki67+	 1530 7446
1710	0	0	Ki67+	 1532 7049
1711	0	0	Ki67+	 1534 7401
1712	0	0	Ki67+	 1541 7158
1713	0	0	Ki67+	 1547 7062
1714	0	0	Ki67+	 1550 7143
1715	0	0	Ki67+	 1551 7244
1716	0	0	Ki67+	 1552 7478
1717	0	0	Ki67+	 1553 7220
1718	0	0	Ki67+	 1555 7180
1719	0	0	Ki67+	 1571 7162
1720	0	0	Ki67+	 1576 7720
1721	0	0	Ki67+	 1578 7469
1722	0	0	Ki67+	 1579 7262
1723	0	0	Ki67+	 1580 7080
1724	0	0	Ki67+	 1583 7546
1725	0	0	Ki67+	 1584 7040
1726	0	0	Ki67+	 1585 7217
1727	0	0	Ki67+	 1591 7333
1728	0	0	Ki67+	 1593 7525
1729	0	0	Ki67+	 1594 7630
1730	0	0	Ki67+	 1595 7663
1731	0	0	Ki67+	 1603 7236
1732	0	0	Ki67+	 1604 7193
1733	0	0	Ki67+	 1604 7733
1734	0	0	Ki67+	 1605 7752
1735	0	0	Ki67+	 1606 7278
1736	0	0	Ki67+	 1607 7553
1737	0	0	Ki67+	 1610 7486
1738	0	0	Ki67+	 1616 7582
1739	0	0	Ki67+	 1618 7649
1740	0	0	Ki67+	 1620 7225
1741	0	0	Ki67+	 1622 7672
1742	0	0	Ki67+	 1623 7481
1743	0	0	Ki67+	 1625 7517
1744	0	0	Ki67+	 1627 7368
1745	0	0	Ki67+	 1628 7203
1746	0	0	Ki67+	 1631 7009
1747	0	0	Ki67+	 1632 7768
1748	0	0	Ki67+	 1634 7024
1749	0	0	Ki67+	 1636 7253
1750	0	0	Ki67+	 1638 7568
1751	0	0	Ki67+	 1647 7684
1752	0	0	Ki67+	 852 7921
1753	0	0	Ki67+	 852 8431
1754	0	0	Ki67+	 853 8019
1755	0	0	Ki67+	 854 8506
1756	0	0	Ki67+	 861 7837
1757	0	0	Ki67+	 862 8085
1758	0	0	Ki67+	 863 8471
1759	0	0	Ki67+	 868 8557
1760	0	0	Ki67+	 869 8401
1761	0	0	Ki67+	 870 8219
1762	0	0	Ki67+	 873 8258
1763	0	0	Ki67+	 875 7897
1764	0	0	Ki67+	 875 7948
1765	0	0	Ki67+	 877 8445
1766	0	0	Ki67+	 878 8036
1767	0	0	Ki67+	 880 8113
1768	0	0	Ki67+	 883 7862
1769	0	0	Ki67+	 887 8243
1770	0	0	Ki67+	 889 8498
1771	0	0	Ki67+	 890 8055
1772	0	0	Ki67+	 895 8226
1773	0	0	Ki67+	 895 8297
1774	0	0	Ki67+	 897 7884
1775	0	0	Ki67+	 897 8465
1776	0	0	Ki67+	 900 7865
1777	0	0	Ki67+	 902 8075
1778	0	0	Ki67+	 905 7793
1779	0	0	Ki67+	 907 8232
1780	0	0	Ki67+	 910 8342
1781	0	0	Ki67+	 912 8294
1782	0	0	Ki67+	 913 8408
1783	0	0	Ki67+	 914 8485
1784	0	0	Ki67+	 916 8461
1785	0	0	Ki67+	 919 7960
1786	0	0	Ki67+	 920 7935
1787	0	0	Ki67+	 924 8308
1788	0	0	Ki67+	 924 8357
1789	0	0	Ki67+	 925 7899
1790	0	0	Ki67+	 928 8285
1791	0	0	Ki67+	 931 7833
1792	0	0	Ki67+	 936 8515
1793	0	0	Ki67+	 937 8055
1794	0	0	Ki67+	 938 7929
1795	0	0	Ki67+	 938 8276
1796	0	0	Ki67+	 940 8356
1797	0	0	Ki67+	 942 8304
1798	0	0	Ki67+	 946 8489
1799	0	0	Ki67+	 952 7962
1800	0	0	Ki67+	 953 8079
1801	0	0	Ki67+	 955 7829
1802	0	0	Ki67+	 957 8330
1803	0	0	Ki67+	 959 8047
1804	0	0	Ki67+	 961 8300
1805	0	0	Ki67+	 964 8497
1806	0	0	Ki67+	 965 8461
1807	0	0	Ki67+	 967 8426
1808	0	0	Ki67+	 969 7901
1809	0	0	Ki67+	 969 8101
1810	0	0	Ki67+	 973 8360
1811	0	0	Ki67+	 977 8454
1812	0	0	Ki67+	 978 8333
1813	0	0	Ki67+	 979 7944
1814	0	0	Ki67+	 981 7993
1815	0	0	Ki67+	 981 8518
1816	0	0	Ki67+	 982 7905
1817	0	0	Ki67+	 986 8075
1818	0	0	Ki67+	 990 7940
1819	0	0	Ki67+	 993 8052
1820	0	0	Ki67+	 993 8471
1821	0	0	Ki67+	 994 8102
1822	0	0	Ki67+	 994 8371
1823	0	0	Ki67+	 998 8441
1824	0	0	Ki67+	 1006 7879
1825	0	0	Ki67+	 1008 8371
1826	0	0	Ki67+	 1008 8393
1827	0	0	Ki67+	 1012 8515
1828	0	0	Ki67+	 1014 8547
1829	0	0	Ki67+	 1015 7911
1830	0	0	Ki67+	 1022 8242
1831	0	0	Ki67+	 1025 8457
1832	0	0	Ki67+	 1026 7882
1833	0	0	Ki67+	 1026 8532
1834	0	0	Ki67+	 1027 8110
1835	0	0	Ki67+	 1027 8441
1836	0	0	Ki67+	 1031 8488
1837	0	0	Ki67+	 1033 8416
1838	0	0	Ki67+	 1040 8269
1839	0	0	Ki67+	 1041 8001
1840	0	0	Ki67+	 1042 8068
1841	0	0	Ki67+	 1044 8038
1842	0	0	Ki67+	 1045 7957
1843	0	0	Ki67+	 1050 7920
1844	0	0	Ki67+	 1059 7807
1845	0	0	Ki67+	 1060 7920
1846	0	0	Ki67+	 1061 8282
1847	0	0	Ki67+	 1065 7933
1848	0	0	Ki67+	 1067 8553
1849	0	0	Ki67+	 1071 8052
1850	0	0	Ki67+	 1073 8318
1851	0	0	Ki67+	 1075 7858
1852	0	0	Ki67+	 1085 8474
1853	0	0	Ki67+	 1086 7948
1854	0	0	Ki67+	 1087 7837
1855	0	0	Ki67+	 1089 7882
1856	0	0	Ki67+	 1089 7976
1857	0	0	Ki67+	 1091 7810
1858	0	0	Ki67+	 1101 8003
1859	0	0	Ki67+	 1103 7873
1860	0	0	Ki67+	 1109 7896
1861	0	0	Ki67+	 1122 7917
1862	0	0	Ki67+	 1123 7838
1863	0	0	Ki67+	 1131 7906
1864	0	0	Ki67+	 1132 7997
1865	0	0	Ki67+	 1133 8144
1866	0	0	Ki67+	 1138 7797
1867	0	0	Ki67+	 1138 8300
1868	0	0	Ki67+	 1155 7948
1869	0	0	Ki67+	 1172 8192
1870	0	0	Ki67+	 1194 8227
1871	0	0	Ki67+	 1201 7847
1872	0	0	Ki67+	 1205 7882
1873	0	0	Ki67+	 1211 7905
1874	0	0	Ki67+	 1214 7932
1875	0	0	Ki67+	 1217 8262
1876	0	0	Ki67+	 1218 7861
1877	0	0	Ki67+	 1218 8085
1878	0	0	Ki67+	 1220 7968
1879	0	0	Ki67+	 1227 8276
1880	0	0	Ki67+	 1233 7796
1881	0	0	Ki67+	 1236 7976
1882	0	0	Ki67+	 1240 8257
1883	0	0	Ki67+	 1243 7828
1884	0	0	Ki67+	 1243 8002
1885	0	0	Ki67+	 1244 8431
1886	0	0	Ki67+	 1246 8581
1887	0	0	Ki67+	 1251 8203
1888	0	0	Ki67+	 1254 7850
1889	0	0	Ki67+	 1258 7958
1890	0	0	Ki67+	 1260 7885
1891	0	0	Ki67+	 1265 8019
1892	0	0	Ki67+	 1267 7898
1893	0	0	Ki67+	 1270 8061
1894	0	0	Ki67+	 1276 7917
1895	0	0	Ki67+	 1277 8116
1896	0	0	Ki67+	 1277 8264
1897	0	0	Ki67+	 1278 7811
1898	0	0	Ki67+	 1281 7991
1899	0	0	Ki67+	 1283 8048
1900	0	0	Ki67+	 1284 8219
1901	0	0	Ki67+	 1286 8175
1902	0	0	Ki67+	 1286 8238
1903	0	0	Ki67+	 1293 8185
1904	0	0	Ki67+	 1302 7849
1905	0	0	Ki67+	 1304 8073
1906	0	0	Ki67+	 1304 8273
1907	0	0	Ki67+	 1305 8056
1908	0	0	Ki67+	 1305 8303
1909	0	0	Ki67+	 1306 7795
1910	0	0	Ki67+	 1308 7821
1911	0	0	Ki67+	 1311 7871
1912	0	0	Ki67+	 1317 7953
1913	0	0	Ki67+	 1321 7920
1914	0	0	Ki67+	 1334 7840
1915	0	0	Ki67+	 1335 8227
1916	0	0	Ki67+	 1337 8260
1917	0	0	Ki67+	 1337 8497
1918	0	0	Ki67+	 1340 7952
1919	0	0	Ki67+	 1341 8352
1920	0	0	Ki67+	 1342 7990
1921	0	0	Ki67+	 1344 7937
1922	0	0	Ki67+	 1346 8284
1923	0	0	Ki67+	 1363 7954
1924	0	0	Ki67+	 1363 8410
1925	0	0	Ki67+	 1366 7901
1926	0	0	Ki67+	 1366 8091
1927	0	0	Ki67+	 1367 7931
1928	0	0	Ki67+	 1369 8275
1929	0	0	Ki67+	 1377 8378
1930	0	0	Ki67+	 1384 8455
1931	0	0	Ki67+	 1388 8298
1932	0	0	Ki67+	 1392 8316
1933	0	0	Ki67+	 1393 8417
1934	0	0	Ki67+	 1396 8449
1935	0	0	Ki67+	 1405 7995
1936	0	0	Ki67+	 1409 8021
1937	0	0	Ki67+	 1410 8409
1938	0	0	Ki67+	 1414 8315
1939	0	0	Ki67+	 1415 7954
1940	0	0	Ki67+	 1415 8004
1941	0	0	Ki67+	 1423 8486
1942	0	0	Ki67+	 1424 8438
1943	0	0	Ki67+	 1430 8533
1944	0	0	Ki67+	 1432 8325
1945	0	0	Ki67+	 1438 8513
1946	0	0	Ki67+	 1445 8502
1947	0	0	Ki67+	 1451 8557
1948	0	0	Ki67+	 1453 8346
1949	0	0	Ki67+	 1455 8569
1950	0	0	Ki67+	 1459 7852
1951	0	0	Ki67+	 1459 8144
1952	0	0	Ki67+	 1461 8429
1953	0	0	Ki67+	 1461 8532
1954	0	0	Ki67+	 1466 8169
1955	0	0	Ki67+	 1471 8183
1956	0	0	Ki67+	 1474 8364
1957	0	0	Ki67+	 1479 8130
1958	0	0	Ki67+	 1479 8195
1959	0	0	Ki67+	 1482 8241
1960	0	0	Ki67+	 1490 8090
1961	0	0	Ki67+	 1492 7905
1962	0	0	Ki67+	 1493 8399
1963	0	0	Ki67+	 1497 8225
1964	0	0	Ki67+	 1499 8004
1965	0	0	Ki67+	 1500 8535
1966	0	0	Ki67+	 1501 8434
1967	0	0	Ki67+	 1501 8584
1968	0	0	Ki67+	 1505 7927
1969	0	0	Ki67+	 1505 8114
1970	0	0	Ki67+	 1507 8207
1971	0	0	Ki67+	 1512 8147
1972	0	0	Ki67+	 1514 7889
1973	0	0	Ki67+	 1514 8073
1974	0	0	Ki67+	 1517 8172
1975	0	0	Ki67+	 1519 8348
1976	0	0	Ki67+	 1521 8024
1977	0	0	Ki67+	 1523 8446
1978	0	0	Ki67+	 1524 8287
1979	0	0	Ki67+	 1530 8276
1980	0	0	Ki67+	 1531 7935
1981	0	0	Ki67+	 1531 8100
1982	0	0	Ki67+	 1531 8162
1983	0	0	Ki67+	 1537 7908
1984	0	0	Ki67+	 1539 8263
1985	0	0	Ki67+	 1544 8316
1986	0	0	Ki67+	 1552 7927
1987	0	0	Ki67+	 1553 8143
1988	0	0	Ki67+	 1558 7958
1989	0	0	Ki67+	 1559 8454
1990	0	0	Ki67+	 1561 8306
1991	0	0	Ki67+	 1561 8346
1992	0	0	Ki67+	 1562 8267
1993	0	0	Ki67+	 1563 8191
1994	0	0	Ki67+	 1568 7954
1995	0	0	Ki67+	 1571 8177
1996	0	0	Ki67+	 1573 8250
1997	0	0	Ki67+	 1576 8295
1998	0	0	Ki67+	 1579 8474
1999	0	0	Ki67+	 1580 8040
2000	0	0	Ki67+	 1581 8306
2001	0	0	Ki67+	 1582 7863
2002	0	0	Ki67+	 1585 8326
2003	0	0	Ki67+	 1592 7995
2004	0	0	Ki67+	 1602 8028
2005	0	0	Ki67+	 1607 8064
2006	0	0	Ki67+	 1612 7988
2007	0	0	Ki67+	 1621 8054
2008	0	0	Ki67+	 1627 8038
2009	0	0	Ki67+	 1627 8561
2010	0	0	Ki67+	 1629 8310
2011	0	0	Ki67+	 1631 7927
2012	0	0	Ki67+	 1633 8083
2013	0	0	Ki67+	 1639 8411
2014	0	0	Ki67+	 1643 8389
2015	0	0	Ki67+	 1644 8344
2016	0	0	Ki67+	 849 8753
2017	0	0	Ki67+	 864 8764
2018	0	0	Ki67+	 868 9034
2019	0	0	Ki67+	 876 8803
2020	0	0	Ki67+	 886 8967
2021	0	0	Ki67+	 890 8835
2022	0	0	Ki67+	 898 8790
2023	0	0	Ki67+	 900 9371
2024	0	0	Ki67+	 908 8767
2025	0	0	Ki67+	 909 8791
2026	0	0	Ki67+	 909 8808
2027	0	0	Ki67+	 909 8923
2028	0	0	Ki67+	 916 8958
2029	0	0	Ki67+	 924 8903
2030	0	0	Ki67+	 934 8991
2031	0	0	Ki67+	 938 9168
2032	0	0	Ki67+	 943 8838
2033	0	0	Ki67+	 943 8867
2034	0	0	Ki67+	 948 8935
2035	0	0	Ki67+	 954 8887
2036	0	0	Ki67+	 954 8952
2037	0	0	Ki67+	 967 8858
2038	0	0	Ki67+	 970 8925
2039	0	0	Ki67+	 996 9148
2040	0	0	Ki67+	 1007 8821
2041	0	0	Ki67+	 1036 9135
2042	0	0	Ki67+	 1038 9044
2043	0	0	Ki67+	 1076 9193
2044	0	0	Ki67+	 1081 8789
2045	0	0	Ki67+	 1136 9067
2046	0	0	Ki67+	 1162 9371
2047	0	0	Ki67+	 1188 9387
2048	0	0	Ki67+	 1197 9369
2049	0	0	Ki67+	 1220 9190
2050	0	0	Ki67+	 1254 8605
2051	0	0	Ki67+	 1256 9016
2052	0	0	Ki67+	 1268 9105
2053	0	0	Ki67+	 1291 9370
2054	0	0	Ki67+	 1311 8984
2055	0	0	Ki67+	 1321 9198
2056	0	0	Ki67+	 1323 8724
2057	0	0	Ki67+	 1325 8888
2058	0	0	Ki67+	 1328 9251
2059	0	0	Ki67+	 1337 8699
2060	0	0	Ki67+	 1349 9274
2061	0	0	Ki67+	 1350 9346
2062	0	0	Ki67+	 1358 8710
2063	0	0	Ki67+	 1363 9259
2064	0	0	Ki67+	 1370 8718
2065	0	0	Ki67+	 1373 8818
2066	0	0	Ki67+	 1375 9180
2067	0	0	Ki67+	 1382 9329
2068	0	0	Ki67+	 1384 8753
2069	0	0	Ki67+	 1411 8898
2070	0	0	Ki67+	 1412 9327
2071	0	0	Ki67+	 1423 8870
2072	0	0	Ki67+	 1430 8851
2073	0	0	Ki67+	 1433 8917
2074	0	0	Ki67+	 1440 8805
2075	0	0	Ki67+	 1447 9164
2076	0	0	Ki67+	 1449 9089
2077	0	0	Ki67+	 1459 8954
2078	0	0	Ki67+	 1460 8936
2079	0	0	Ki67+	 1461 8901
2080	0	0	Ki67+	 1476 8600
2081	0	0	Ki67+	 1478 8844
2082	0	0	Ki67+	 1479 8990
2083	0	0	Ki67+	 1489 8930
2084	0	0	Ki67+	 1493 8875
2085	0	0	Ki67+	 1494 8962
2086	0	0	Ki67+	 1505 8610
2087	0	0	Ki67+	 1513 8655
2088	0	0	Ki67+	 1515 8911
2089	0	0	Ki67+	 1516 8934
2090	0	0	Ki67+	 1520 9002
2091	0	0	Ki67+	 1523 8630
2092	0	0	Ki67+	 1532 8957
2093	0	0	Ki67+	 1550 8990
2094	0	0	Ki67+	 1566 8704
2095	0	0	Ki67+	 1567 8594
2096	0	0	Ki67+	 1571 8684
2097	0	0	Ki67+	 1581 8619
2098	0	0	Ki67+	 1602 8725
2099	0	0	Ki67+	 1604 8695
2100	0	0	Ki67+	 1609 8683
2101	0	0	Ki67+	 1613 8711
2102	0	0	Ki67+	 1644 8857
2103	0	0	Ki67+	 1645 8891
2104	0	0	Ki67+	 853 9403
2105	0	0	Ki67+	 877 9597
2106	0	0	Ki67+	 877 9990
2107	0	0	Ki67+	 878 9503
2108	0	0	Ki67+	 957 9805
2109	0	0	Ki67+	 957 10102
2110	0	0	Ki67+	 970 9491
2111	0	0	Ki67+	 1049 9405
2112	0	0	Ki67+	 1051 9535
2113	0	0	Ki67+	 1077 9470
2114	0	0	Ki67+	 1079 9702
2115	0	0	Ki67+	 1088 9490
2116	0	0	Ki67+	 1094 9430
2117	0	0	Ki67+	 1094 9503
2118	0	0	Ki67+	 1101 9462
2119	0	0	Ki67+	 1101 9821
2120	0	0	Ki67+	 1125 9444
2121	0	0	Ki67+	 1126 9872
2122	0	0	Ki67+	 1127 9425
2123	0	0	Ki67+	 1161 9403
2124	0	0	Ki67+	 1170 9845
2125	0	0	Ki67+	 1188 9565
2126	0	0	Ki67+	 1199 9434
2127	0	0	Ki67+	 1205 9694
2128	0	0	Ki67+	 1216 9408
2129	0	0	Ki67+	 1229 10167
2130	0	0	Ki67+	 1241 9638
2131	0	0	Ki67+	 1244 9450
2132	0	0	Ki67+	 1268 9907
2133	0	0	Ki67+	 1276 9491
2134	0	0	Ki67+	 1281 9720
2135	0	0	Ki67+	 1296 9939
2136	0	0	Ki67+	 1301 10103
2137	0	0	Ki67+	 1334 10167
2138	0	0	Ki67+	 1368 10169
2139	0	0	Ki67+	 1371 10053
2140	0	0	Ki67+	 1422 9423
2141	0	0	Ki67+	 1426 9409
2142	0	0	Ki67+	 1611 10123
2143	0	0	Ki67+	 1631 9539
2144	0	0	Ki67+	 1642 10134
2145	0	0	Ki67+	 849 10933
2146	0	0	Ki67+	 864 10970
2147	0	0	Ki67+	 865 10407
2148	0	0	Ki67+	 875 10261
2149	0	0	Ki67+	 882 10720
2150	0	0	Ki67+	 887 10969
2151	0	0	Ki67+	 888 10937
2152	0	0	Ki67+	 931 10957
2153	0	0	Ki67+	 936 10769
2154	0	0	Ki67+	 942 10888
2155	0	0	Ki67+	 975 10954
2156	0	0	Ki67+	 987 10981
2157	0	0	Ki67+	 992 10386
2158	0	0	Ki67+	 1000 10912
2159	0	0	Ki67+	 1007 10939
2160	0	0	Ki67+	 1028 10923
2161	0	0	Ki67+	 1030 10644
2162	0	0	Ki67+	 1035 10609
2163	0	0	Ki67+	 1035 10974
2164	0	0	Ki67+	 1039 10526
2165	0	0	Ki67+	 1045 10627
2166	0	0	Ki67+	 1059 10666
2167	0	0	Ki67+	 1060 10843
2168	0	0	Ki67+	 1076 10983
2169	0	0	Ki67+	 1080 10876
2170	0	0	Ki67+	 1092 10978
2171	0	0	Ki67+	 1106 10642
2172	0	0	Ki67+	 1106 10982
2173	0	0	Ki67+	 1116 10531
2174	0	0	Ki67+	 1137 10220
2175	0	0	Ki67+	 1179 10470
2176	0	0	Ki67+	 1195 10310
2177	0	0	Ki67+	 1196 10790
2178	0	0	Ki67+	 1227 10776
2179	0	0	Ki67+	 1272 10710
2180	0	0	Ki67+	 1274 10552
2181	0	0	Ki67+	 1274 10932
2182	0	0	Ki67+	 1288 10744
2183	0	0	Ki67+	 1294 10901
2184	0	0	Ki67+	 1343 10410
2185	0	0	Ki67+	 1443 10467
2186	0	0	Ki67+	 1456 10396
2187	0	0	Ki67+	 1456 10458
2188	0	0	Ki67+	 1463 10687
2189	0	0	Ki67+	 1472 10940
2190	0	0	Ki67+	 1475 10229
2191	0	0	Ki67+	 1507 10471
2192	0	0	Ki67+	 1509 10424
2193	0	0	Ki67+	 1527 10917
2194	0	0	Ki67+	 1536 10368
2195	0	0	Ki67+	 1557 10892
2196	0	0	Ki67+	 1638 10825
2197	0	0	Ki67+	 850 11483
2198	0	0	Ki67+	 851 11316
2199	0	0	Ki67+	 851 11739
2200	0	0	Ki67+	 852 11653
2201	0	0	Ki67+	 854 11541
2202	0	0	Ki67+	 857 11372
2203	0	0	Ki67+	 861 11629
2204	0	0	Ki67+	 862 11266
2205	0	0	Ki67+	 862 11282
2206	0	0	Ki67+	 863 11238
2207	0	0	Ki67+	 867 11723
2208	0	0	Ki67+	 868 11521
2209	0	0	Ki67+	 869 11430
2210	0	0	Ki67+	 869 11752
2211	0	0	Ki67+	 870 11575
2212	0	0	Ki67+	 871 11005
2213	0	0	Ki67+	 872 11042
2214	0	0	Ki67+	 872 11599
2215	0	0	Ki67+	 873 11763
2216	0	0	Ki67+	 875 11368
2217	0	0	Ki67+	 879 11391
2218	0	0	Ki67+	 882 11505
2219	0	0	Ki67+	 883 11320
2220	0	0	Ki67+	 883 11579
2221	0	0	Ki67+	 885 11031
2222	0	0	Ki67+	 885 11351
2223	0	0	Ki67+	 886 11538
2224	0	0	Ki67+	 888 11116
2225	0	0	Ki67+	 888 11455
2226	0	0	Ki67+	 889 11602
2227	0	0	Ki67+	 891 11719
2228	0	0	Ki67+	 893 11018
2229	0	0	Ki67+	 895 11070
2230	0	0	Ki67+	 896 11239
2231	0	0	Ki67+	 897 11737
2232	0	0	Ki67+	 898 11782
2233	0	0	Ki67+	 899 11484
2234	0	0	Ki67+	 905 11759
2235	0	0	Ki67+	 906 11282
2236	0	0	Ki67+	 907 11524
2237	0	0	Ki67+	 908 11012
2238	0	0	Ki67+	 909 11303
2239	0	0	Ki67+	 910 11369
2240	0	0	Ki67+	 910 11385
2241	0	0	Ki67+	 912 11714
2242	0	0	Ki67+	 913 10998
2243	0	0	Ki67+	 913 11418
2244	0	0	Ki67+	 915 11407
2245	0	0	Ki67+	 915 11568
2246	0	0	Ki67+	 919 11599
2247	0	0	Ki67+	 919 11732
2248	0	0	Ki67+	 920 11440
2249	0	0	Ki67+	 920 11483
2250	0	0	Ki67+	 921 11090
2251	0	0	Ki67+	 921 11354
2252	0	0	Ki67+	 926 11040
2253	0	0	Ki67+	 928 11268
2254	0	0	Ki67+	 928 11749
2255	0	0	Ki67+	 929 11239
2256	0	0	Ki67+	 930 11509
2257	0	0	Ki67+	 931 11015
2258	0	0	Ki67+	 938 11432
2259	0	0	Ki67+	 941 11551
2260	0	0	Ki67+	 943 11679
2261	0	0	Ki67+	 943 11787
2262	0	0	Ki67+	 944 11370
2263	0	0	Ki67+	 950 11245
2264	0	0	Ki67+	 950 11406
2265	0	0	Ki67+	 951 11020
2266	0	0	Ki67+	 951 11465
2267	0	0	Ki67+	 951 11579
2268	0	0	Ki67+	 951 11756
2269	0	0	Ki67+	 956 11262
2270	0	0	Ki67+	 957 11536
2271	0	0	Ki67+	 959 11480
2272	0	0	Ki67+	 960 11688
2273	0	0	Ki67+	 961 11509
2274	0	0	Ki67+	 966 11715
2275	0	0	Ki67+	 969 11425
2276	0	0	Ki67+	 972 11037
2277	0	0	Ki67+	 973 11000
2278	0	0	Ki67+	 974 11451
2279	0	0	Ki67+	 980 11382
2280	0	0	Ki67+	 986 11227
2281	0	0	Ki67+	 986 11521
2282	0	0	Ki67+	 988 11399
2283	0	0	Ki67+	 989 11270
2284	0	0	Ki67+	 991 11017
2285	0	0	Ki67+	 994 11456
2286	0	0	Ki67+	 996 11704
2287	0	0	Ki67+	 999 11235
2288	0	0	Ki67+	 999 11649
2289	0	0	Ki67+	 1000 11680
2290	0	0	Ki67+	 1005 11556
2291	0	0	Ki67+	 1016 11524
2292	0	0	Ki67+	 1018 11491
2293	0	0	Ki67+	 1023 11652
2294	0	0	Ki67+	 1027 11225
2295	0	0	Ki67+	 1028 11713
2296	0	0	Ki67+	 1030 11557
2297	0	0	Ki67+	 1031 11155
2298	0	0	Ki67+	 1033 11730
2299	0	0	Ki67+	 1044 11695
2300	0	0	Ki67+	 1045 11488
2301	0	0	Ki67+	 1049 11715
2302	0	0	Ki67+	 1050 11521
2303	0	0	Ki67+	 1051 11669
2304	0	0	Ki67+	 1055 11684
2305	0	0	Ki67+	 1057 11220
2306	0	0	Ki67+	 1057 11568
2307	0	0	Ki67+	 1063 11456
2308	0	0	Ki67+	 1063 11633
2309	0	0	Ki67+	 1069 11647
2310	0	0	Ki67+	 1069 11726
2311	0	0	Ki67+	 1070 11552
2312	0	0	Ki67+	 1076 11468
2313	0	0	Ki67+	 1077 11493
2314	0	0	Ki67+	 1078 11153
2315	0	0	Ki67+	 1078 11615
2316	0	0	Ki67+	 1080 11692
2317	0	0	Ki67+	 1082 11749
2318	0	0	Ki67+	 1088 11041
2319	0	0	Ki67+	 1089 11164
2320	0	0	Ki67+	 1094 11599
2321	0	0	Ki67+	 1097 11719
2322	0	0	Ki67+	 1098 11672
2323	0	0	Ki67+	 1100 11108
2324	0	0	Ki67+	 1101 11014
2325	0	0	Ki67+	 1102 11636
2326	0	0	Ki67+	 1107 11433
2327	0	0	Ki67+	 1108 11074
2328	0	0	Ki67+	 1109 11459
2329	0	0	Ki67+	 1110 11514
2330	0	0	Ki67+	 1119 11101
2331	0	0	Ki67+	 1119 11563
2332	0	0	Ki67+	 1120 11005
2333	0	0	Ki67+	 1120 11018
2334	0	0	Ki67+	 1120 11649
2335	0	0	Ki67+	 1127 11674
2336	0	0	Ki67+	 1129 11605
2337	0	0	Ki67+	 1130 11491
2338	0	0	Ki67+	 1131 11083
2339	0	0	Ki67+	 1138 11429
2340	0	0	Ki67+	 1141 11533
2341	0	0	Ki67+	 1142 11671
2342	0	0	Ki67+	 1145 11634
2343	0	0	Ki67+	 1146 11584
2344	0	0	Ki67+	 1158 11489
2345	0	0	Ki67+	 1159 11567
2346	0	0	Ki67+	 1159 11603
2347	0	0	Ki67+	 1164 11524
2348	0	0	Ki67+	 1168 11417
2349	0	0	Ki67+	 1170 11562
2350	0	0	Ki67+	 1181 11535
2351	0	0	Ki67+	 1183 11603
2352	0	0	Ki67+	 1188 11748
2353	0	0	Ki67+	 1198 11501
2354	0	0	Ki67+	 1199 11482
2355	0	0	Ki67+	 1209 11591
2356	0	0	Ki67+	 1220 11535
2357	0	0	Ki67+	 1221 11736
2358	0	0	Ki67+	 1227 11511
2359	0	0	Ki67+	 1229 11311
2360	0	0	Ki67+	 1230 11563
2361	0	0	Ki67+	 1231 11460
2362	0	0	Ki67+	 1231 11779
2363	0	0	Ki67+	 1234 11486
2364	0	0	Ki67+	 1239 11633
2365	0	0	Ki67+	 1240 11541
2366	0	0	Ki67+	 1243 11446
2367	0	0	Ki67+	 1246 11458
2368	0	0	Ki67+	 1246 11489
2369	0	0	Ki67+	 1250 11698
2370	0	0	Ki67+	 1255 11624
2371	0	0	Ki67+	 1259 11686
2372	0	0	Ki67+	 1262 11556
2373	0	0	Ki67+	 1262 11646
2374	0	0	Ki67+	 1268 11576
2375	0	0	Ki67+	 1280 11460
2376	0	0	Ki67+	 1282 11500
2377	0	0	Ki67+	 1284 11471
2378	0	0	Ki67+	 1284 11771
2379	0	0	Ki67+	 1286 11754
2380	0	0	Ki67+	 1290 11430
2381	0	0	Ki67+	 1294 11027
2382	0	0	Ki67+	 1299 11388
2383	0	0	Ki67+	 1305 11629
2384	0	0	Ki67+	 1313 11787
2385	0	0	Ki67+	 1314 11371
2386	0	0	Ki67+	 1316 11754
2387	0	0	Ki67+	 1322 11545
2388	0	0	Ki67+	 1326 11345
2389	0	0	Ki67+	 1327 11626
2390	0	0	Ki67+	 1328 11445
2391	0	0	Ki67+	 1329 11717
2392	0	0	Ki67+	 1331 11473
2393	0	0	Ki67+	 1333 11371
2394	0	0	Ki67+	 1337 11750
2395	0	0	Ki67+	 1342 11399
2396	0	0	Ki67+	 1344 11782
2397	0	0	Ki67+	 1353 11768
2398	0	0	Ki67+	 1354 11334
2399	0	0	Ki67+	 1359 11418
2400	0	0	Ki67+	 1360 11346
2401	0	0	Ki67+	 1361 11221
2402	0	0	Ki67+	 1363 11617
2403	0	0	Ki67+	 1363 11706
2404	0	0	Ki67+	 1364 11285
2405	0	0	Ki67+	 1364 11654
2406	0	0	Ki67+	 1368 11434
2407	0	0	Ki67+	 1371 11582
2408	0	0	Ki67+	 1373 11634
2409	0	0	Ki67+	 1374 11413
2410	0	0	Ki67+	 1377 11386
2411	0	0	Ki67+	 1377 11662
2412	0	0	Ki67+	 1378 11321
2413	0	0	Ki67+	 1379 11748
2414	0	0	Ki67+	 1386 11128
2415	0	0	Ki67+	 1386 11687
2416	0	0	Ki67+	 1390 11438
2417	0	0	Ki67+	 1392 11592
2418	0	0	Ki67+	 1392 11781
2419	0	0	Ki67+	 1393 11730
2420	0	0	Ki67+	 1395 11664
2421	0	0	Ki67+	 1398 11744
2422	0	0	Ki67+	 1400 11142
2423	0	0	Ki67+	 1400 11382
2424	0	0	Ki67+	 1403 11638
2425	0	0	Ki67+	 1407 11712
2426	0	0	Ki67+	 1408 11506
2427	0	0	Ki67+	 1408 11764
2428	0	0	Ki67+	 1410 11345
2429	0	0	Ki67+	 1413 11684
2430	0	0	Ki67+	 1417 11637
2431	0	0	Ki67+	 1421 11600
2432	0	0	Ki67+	 1423 11724
2433	0	0	Ki67+	 1424 11321
2434	0	0	Ki67+	 1425 11284
2435	0	0	Ki67+	 1431 11699
2436	0	0	Ki67+	 1433 11634
2437	0	0	Ki67+	 1433 11661
2438	0	0	Ki67+	 1440 11303
2439	0	0	Ki67+	 1442 11571
2440	0	0	Ki67+	 1442 11627
2441	0	0	Ki67+	 1445 11672
2442	0	0	Ki67+	 1452 11283
2443	0	0	Ki67+	 1452 11650
2444	0	0	Ki67+	 1455 11536
2445	0	0	Ki67+	 1457 11522
2446	0	0	Ki67+	 1458 11592
2447	0	0	Ki67+	 1469 11252
2448	0	0	Ki67+	 1469 11564
2449	0	0	Ki67+	 1475 11278
2450	0	0	Ki67+	 1476 11361
2451	0	0	Ki67+	 1477 11441
2452	0	0	Ki67+	 1480 11548
2453	0	0	Ki67+	 1481 11605
2454	0	0	Ki67+	 1482 11219
2455	0	0	Ki67+	 1482 11479
2456	0	0	Ki67+	 1496 11265
2457	0	0	Ki67+	 1498 11473
2458	0	0	Ki67+	 1500 11505
2459	0	0	Ki67+	 1501 11299
2460	0	0	Ki67+	 1508 11436
2461	0	0	Ki67+	 1519 11208
2462	0	0	Ki67+	 1519 11238
2463	0	0	Ki67+	 1522 11346
2464	0	0	Ki67+	 1523 11383
2465	0	0	Ki67+	 1524 11413
2466	0	0	Ki67+	 1530 11365
2467	0	0	Ki67+	 1531 11449
2468	0	0	Ki67+	 1532 11281
2469	0	0	Ki67+	 1539 11402
2470	0	0	Ki67+	 1541 11341
2471	0	0	Ki67+	 1547 11241
2472	0	0	Ki67+	 1561 11280
2473	0	0	Ki67+	 1564 11267
2474	0	0	Ki67+	 1565 11373
2475	0	0	Ki67+	 1567 11331
2476	0	0	Ki67+	 1572 11251
2477	0	0	Ki67+	 1591 11309
2478	0	0	Ki67+	 1592 11275
2479	0	0	Ki67+	 1592 11339
2480	0	0	Ki67+	 1609 11125
2481	0	0	Ki67+	 1625 11534
2482	0	0	Ki67+	 862 11827
2483	0	0	Ki67+	 867 11957
2484	0	0	Ki67+	 877 12005
2485	0	0	Ki67+	 881 11954
2486	0	0	Ki67+	 883 11880
2487	0	0	Ki67+	 892 11991
2488	0	0	Ki67+	 894 11813
2489	0	0	Ki67+	 901 11885
2490	0	0	Ki67+	 912 11940
2491	0	0	Ki67+	 912 11963
2492	0	0	Ki67+	 917 11907
2493	0	0	Ki67+	 924 11943
2494	0	0	Ki67+	 926 11998
2495	0	0	Ki67+	 932 11887
2496	0	0	Ki67+	 936 11902
2497	0	0	Ki67+	 938 11913
2498	0	0	Ki67+	 944 11983
2499	0	0	Ki67+	 959 11982
2500	0	0	Ki67+	 963 11947
2501	0	0	Ki67+	 967 11933
2502	0	0	Ki67+	 976 12035
2503	0	0	Ki67+	 990 11978
2504	0	0	Ki67+	 993 11925
2505	0	0	Ki67+	 998 11943
2506	0	0	Ki67+	 1013 11990
2507	0	0	Ki67+	 1024 11847
2508	0	0	Ki67+	 1025 12073
2509	0	0	Ki67+	 1033 11905
2510	0	0	Ki67+	 1036 11970
2511	0	0	Ki67+	 1036 12044
2512	0	0	Ki67+	 1038 11931
2513	0	0	Ki67+	 1040 11876
2514	0	0	Ki67+	 1063 11909
2515	0	0	Ki67+	 1064 11950
2516	0	0	Ki67+	 1068 11864
2517	0	0	Ki67+	 1078 11897
2518	0	0	Ki67+	 1080 11938
2519	0	0	Ki67+	 1082 11961
2520	0	0	Ki67+	 1084 11998
2521	0	0	Ki67+	 1096 12047
2522	0	0	Ki67+	 1099 11933
2523	0	0	Ki67+	 1099 11988
2524	0	0	Ki67+	 1101 11829
2525	0	0	Ki67+	 1101 11876
2526	0	0	Ki67+	 1104 12014
2527	0	0	Ki67+	 1116 11956
2528	0	0	Ki67+	 1121 11795
2529	0	0	Ki67+	 1122 11942
2530	0	0	Ki67+	 1123 11862
2531	0	0	Ki67+	 1123 12052
2532	0	0	Ki67+	 1124 11895
2533	0	0	Ki67+	 1129 11989
2534	0	0	Ki67+	 1134 12025
2535	0	0	Ki67+	 1135 11877
2536	0	0	Ki67+	 1147 11925
2537	0	0	Ki67+	 1148 11836
2538	0	0	Ki67+	 1150 12073
2539	0	0	Ki67+	 1161 11810
2540	0	0	Ki67+	 1166 11965
2541	0	0	Ki67+	 1169 11992
2542	0	0	Ki67+	 1180 12046
2543	0	0	Ki67+	 1185 11918
2544	0	0	Ki67+	 1186 12076
2545	0	0	Ki67+	 1189 12015
2546	0	0	Ki67+	 1192 12044
2547	0	0	Ki67+	 1201 11876
2548	0	0	Ki67+	 1202 11912
2549	0	0	Ki67+	 1204 11820
2550	0	0	Ki67+	 1209 12073
2551	0	0	Ki67+	 1209 12093
2552	0	0	Ki67+	 1211 12121
2553	0	0	Ki67+	 1216 12014
2554	0	0	Ki67+	 1217 11928
2555	0	0	Ki67+	 1218 12046
2556	0	0	Ki67+	 1222 12079
2557	0	0	Ki67+	 1224 12123
2558	0	0	Ki67+	 1226 12096
2559	0	0	Ki67+	 1234 12370
2560	0	0	Ki67+	 1236 12127
2561	0	0	Ki67+	 1238 11802
2562	0	0	Ki67+	 1243 12111
2563	0	0	Ki67+	 1250 11945
2564	0	0	Ki67+	 1258 11907
2565	0	0	Ki67+	 1259 12000
2566	0	0	Ki67+	 1259 12025
2567	0	0	Ki67+	 1264 11938
2568	0	0	Ki67+	 1264 12050
2569	0	0	Ki67+	 1264 12082
2570	0	0	Ki67+	 1265 11812
2571	0	0	Ki67+	 1268 11987
2572	0	0	Ki67+	 1268 12340
2573	0	0	Ki67+	 1278 12368
2574	0	0	Ki67+	 1287 11999
2575	0	0	Ki67+	 1290 11812
2576	0	0	Ki67+	 1294 11951
2577	0	0	Ki67+	 1294 12051
2578	0	0	Ki67+	 1301 11918
2579	0	0	Ki67+	 1303 11883
2580	0	0	Ki67+	 1303 12037
2581	0	0	Ki67+	 1305 11974
2582	0	0	Ki67+	 1306 12081
2583	0	0	Ki67+	 1309 11837
2584	0	0	Ki67+	 1310 11868
2585	0	0	Ki67+	 1310 12108
2586	0	0	Ki67+	 1312 11989
2587	0	0	Ki67+	 1314 12007
2588	0	0	Ki67+	 1317 12050
2589	0	0	Ki67+	 1321 11826
2590	0	0	Ki67+	 1322 11969
2591	0	0	Ki67+	 1328 11909
2592	0	0	Ki67+	 1330 11809
2593	0	0	Ki67+	 1331 12038
2594	0	0	Ki67+	 1333 12007
2595	0	0	Ki67+	 1340 11932
2596	0	0	Ki67+	 1341 11902
2597	0	0	Ki67+	 1343 11839
2598	0	0	Ki67+	 1350 12168
2599	0	0	Ki67+	 1353 11994
2600	0	0	Ki67+	 1354 11900
2601	0	0	Ki67+	 1357 12047
2602	0	0	Ki67+	 1359 12020
2603	0	0	Ki67+	 1363 11985
2604	0	0	Ki67+	 1365 12085
2605	0	0	Ki67+	 1366 12113
2606	0	0	Ki67+	 1367 11830
2607	0	0	Ki67+	 1367 11967
2608	0	0	Ki67+	 1377 11861
2609	0	0	Ki67+	 1388 12056
2610	0	0	Ki67+	 1392 11809
2611	0	0	Ki67+	 1395 12092
2612	0	0	Ki67+	 1396 12130
2613	0	0	Ki67+	 1398 12024
2614	0	0	Ki67+	 1426 12102
2615	0	0	Ki67+	 1431 12322
2616	0	0	Ki67+	 1523 12155
2617	0	0	Ki67+	 1562 12480
2618	0	0	Ki67+	 1583 12463
2619	0	0	Ki67+	 1590 12442
2620	0	0	Ki67+	 1612 12539
2621	0	0	Ki67+	 1635 12477
2622	0	0	Ki67+	 1650 3927
2623	0	0	Ki67+	 1652 3889
2624	0	0	Ki67+	 1663 4050
2625	0	0	Ki67+	 1675 3982
2626	0	0	Ki67+	 1676 3947
2627	0	0	Ki67+	 1683 3918
2628	0	0	Ki67+	 1688 4063
2629	0	0	Ki67+	 1691 3970
2630	0	0	Ki67+	 1694 3994
2631	0	0	Ki67+	 1700 3907
2632	0	0	Ki67+	 1707 3877
2633	0	0	Ki67+	 1707 3942
2634	0	0	Ki67+	 1712 4008
2635	0	0	Ki67+	 1718 3975
2636	0	0	Ki67+	 1719 3897
2637	0	0	Ki67+	 1726 3927
2638	0	0	Ki67+	 1728 3857
2639	0	0	Ki67+	 1733 4001
2640	0	0	Ki67+	 1737 3947
2641	0	0	Ki67+	 1739 3891
2642	0	0	Ki67+	 1739 3932
2643	0	0	Ki67+	 1747 3978
2644	0	0	Ki67+	 1751 3925
2645	0	0	Ki67+	 1753 4014
2646	0	0	Ki67+	 1759 3966
2647	0	0	Ki67+	 1760 3892
2648	0	0	Ki67+	 1768 3859
2649	0	0	Ki67+	 1772 4046
2650	0	0	Ki67+	 1773 3964
2651	0	0	Ki67+	 1778 3915
2652	0	0	Ki67+	 1781 4001
2653	0	0	Ki67+	 1781 4021
2654	0	0	Ki67+	 1782 3685
2655	0	0	Ki67+	 1782 3782
2656	0	0	Ki67+	 1783 3950
2657	0	0	Ki67+	 1787 3800
2658	0	0	Ki67+	 1787 3939
2659	0	0	Ki67+	 1787 4058
2660	0	0	Ki67+	 1788 3870
2661	0	0	Ki67+	 1792 3889
2662	0	0	Ki67+	 1800 3981
2663	0	0	Ki67+	 1804 3971
2664	0	0	Ki67+	 1805 4007
2665	0	0	Ki67+	 1806 3666
2666	0	0	Ki67+	 1806 3928
2667	0	0	Ki67+	 1809 3912
2668	0	0	Ki67+	 1810 3800
2669	0	0	Ki67+	 1810 4040
2670	0	0	Ki67+	 1816 3879
2671	0	0	Ki67+	 1816 3982
2672	0	0	Ki67+	 1817 3690
2673	0	0	Ki67+	 1819 3828
2674	0	0	Ki67+	 1825 3965
2675	0	0	Ki67+	 1831 3938
2676	0	0	Ki67+	 1832 3697
2677	0	0	Ki67+	 1835 4047
2678	0	0	Ki67+	 1836 3673
2679	0	0	Ki67+	 1838 3980
2680	0	0	Ki67+	 1841 3812
2681	0	0	Ki67+	 1841 3880
2682	0	0	Ki67+	 1841 3909
2683	0	0	Ki67+	 1846 3694
2684	0	0	Ki67+	 1846 3853
2685	0	0	Ki67+	 1846 3959
2686	0	0	Ki67+	 1852 3676
2687	0	0	Ki67+	 1854 4004
2688	0	0	Ki67+	 1859 3917
2689	0	0	Ki67+	 1860 3827
2690	0	0	Ki67+	 1862 4019
2691	0	0	Ki67+	 1865 4042
2692	0	0	Ki67+	 1867 3929
2693	0	0	Ki67+	 1872 3798
2694	0	0	Ki67+	 1873 3705
2695	0	0	Ki67+	 1873 3980
2696	0	0	Ki67+	 1876 3955
2697	0	0	Ki67+	 1879 3681
2698	0	0	Ki67+	 1880 3824
2699	0	0	Ki67+	 1884 4008
2700	0	0	Ki67+	 1884 4057
2701	0	0	Ki67+	 1896 3707
2702	0	0	Ki67+	 1898 3941
2703	0	0	Ki67+	 1900 3683
2704	0	0	Ki67+	 1902 3962
2705	0	0	Ki67+	 1912 3843
2706	0	0	Ki67+	 1912 3993
2707	0	0	Ki67+	 1914 4026
2708	0	0	Ki67+	 1915 3941
2709	0	0	Ki67+	 1925 3769
2710	0	0	Ki67+	 1925 3805
2711	0	0	Ki67+	 1926 3687
2712	0	0	Ki67+	 1934 3961
2713	0	0	Ki67+	 1935 3747
2714	0	0	Ki67+	 1937 4008
2715	0	0	Ki67+	 1940 3937
2716	0	0	Ki67+	 1940 4030
2717	0	0	Ki67+	 1945 3985
2718	0	0	Ki67+	 1948 4052
2719	0	0	Ki67+	 1956 3871
2720	0	0	Ki67+	 1960 3977
2721	0	0	Ki67+	 1965 4011
2722	0	0	Ki67+	 1972 3991
2723	0	0	Ki67+	 1975 3604
2724	0	0	Ki67+	 1977 3943
2725	0	0	Ki67+	 1979 3799
2726	0	0	Ki67+	 1980 3837
2727	0	0	Ki67+	 1982 3870
2728	0	0	Ki67+	 1991 3817
2729	0	0	Ki67+	 1992 4063
2730	0	0	Ki67+	 1993 4045
2731	0	0	Ki67+	 1997 4026
2732	0	0	Ki67+	 2002 4005
2733	0	0	Ki67+	 2003 3778
2734	0	0	Ki67+	 2003 3971
2735	0	0	Ki67+	 2010 3910
2736	0	0	Ki67+	 2013 3942
2737	0	0	Ki67+	 2016 3855
2738	0	0	Ki67+	 2019 3763
2739	0	0	Ki67+	 2021 3576
2740	0	0	Ki67+	 2023 4028
2741	0	0	Ki67+	 2024 4061
2742	0	0	Ki67+	 2025 3924
2743	0	0	Ki67+	 2028 3815
2744	0	0	Ki67+	 2030 3972
2745	0	0	Ki67+	 2031 3870
2746	0	0	Ki67+	 2031 3996
2747	0	0	Ki67+	 2035 4014
2748	0	0	Ki67+	 2042 3939
2749	0	0	Ki67+	 2042 4052
2750	0	0	Ki67+	 2043 3558
2751	0	0	Ki67+	 2048 3573
2752	0	0	Ki67+	 2051 3793
2753	0	0	Ki67+	 2056 4042
2754	0	0	Ki67+	 2057 4006
2755	0	0	Ki67+	 2060 3815
2756	0	0	Ki67+	 2061 3543
2757	0	0	Ki67+	 2063 3507
2758	0	0	Ki67+	 2063 3884
2759	0	0	Ki67+	 2064 3589
2760	0	0	Ki67+	 2064 3652
2761	0	0	Ki67+	 2066 3954
2762	0	0	Ki67+	 2072 3622
2763	0	0	Ki67+	 2075 3844
2764	0	0	Ki67+	 2088 3649
2765	0	0	Ki67+	 2090 3869
2766	0	0	Ki67+	 2091 3984
2767	0	0	Ki67+	 2093 3508
2768	0	0	Ki67+	 2093 3799
2769	0	0	Ki67+	 2097 3596
2770	0	0	Ki67+	 2098 4020
2771	0	0	Ki67+	 2102 3629
2772	0	0	Ki67+	 2117 4048
2773	0	0	Ki67+	 2118 3877
2774	0	0	Ki67+	 2121 3957
2775	0	0	Ki67+	 2124 3510
2776	0	0	Ki67+	 2125 4034
2777	0	0	Ki67+	 2127 3843
2778	0	0	Ki67+	 2134 3659
2779	0	0	Ki67+	 2139 3489
2780	0	0	Ki67+	 2150 4030
2781	0	0	Ki67+	 2155 3467
2782	0	0	Ki67+	 2160 4043
2783	0	0	Ki67+	 2162 3535
2784	0	0	Ki67+	 2165 3695
2785	0	0	Ki67+	 2174 3437
2786	0	0	Ki67+	 2175 3542
2787	0	0	Ki67+	 2178 3499
2788	0	0	Ki67+	 2180 3674
2789	0	0	Ki67+	 2194 3721
2790	0	0	Ki67+	 2201 3829
2791	0	0	Ki67+	 2208 3799
2792	0	0	Ki67+	 2214 3988
2793	0	0	Ki67+	 2217 4043
2794	0	0	Ki67+	 2226 3906
2795	0	0	Ki67+	 2245 3958
2796	0	0	Ki67+	 2248 3798
2797	0	0	Ki67+	 2253 3605
2798	0	0	Ki67+	 2270 3880
2799	0	0	Ki67+	 2273 3833
2800	0	0	Ki67+	 2279 3936
2801	0	0	Ki67+	 2287 3598
2802	0	0	Ki67+	 2304 3471
2803	0	0	Ki67+	 2360 3958
2804	0	0	Ki67+	 2364 4005
2805	0	0	Ki67+	 2378 3967
2806	0	0	Ki67+	 2400 4027
2807	0	0	Ki67+	 2410 4059
2808	0	0	Ki67+	 2419 4017
2809	0	0	Ki67+	 2439 4006
2810	0	0	Ki67+	 2445 4062
2811	0	0	Ki67+	 1650 4748
2812	0	0	Ki67+	 1651 4219
2813	0	0	Ki67+	 1653 4683
2814	0	0	Ki67+	 1654 4076
2815	0	0	Ki67+	 1656 4587
2816	0	0	Ki67+	 1656 4766
2817	0	0	Ki67+	 1657 4065
2818	0	0	Ki67+	 1664 4385
2819	0	0	Ki67+	 1672 4125
2820	0	0	Ki67+	 1673 4711
2821	0	0	Ki67+	 1675 4400
2822	0	0	Ki67+	 1675 4611
2823	0	0	Ki67+	 1676 4839
2824	0	0	Ki67+	 1679 4685
2825	0	0	Ki67+	 1681 4242
2826	0	0	Ki67+	 1681 4637
2827	0	0	Ki67+	 1685 4108
2828	0	0	Ki67+	 1688 4856
2829	0	0	Ki67+	 1693 4263
2830	0	0	Ki67+	 1693 4674
2831	0	0	Ki67+	 1694 4626
2832	0	0	Ki67+	 1698 4863
2833	0	0	Ki67+	 1700 4223
2834	0	0	Ki67+	 1700 4583
2835	0	0	Ki67+	 1701 4693
2836	0	0	Ki67+	 1703 4116
2837	0	0	Ki67+	 1710 4280
2838	0	0	Ki67+	 1711 4660
2839	0	0	Ki67+	 1713 4080
2840	0	0	Ki67+	 1713 4371
2841	0	0	Ki67+	 1714 4839
2842	0	0	Ki67+	 1716 4850
2843	0	0	Ki67+	 1719 4177
2844	0	0	Ki67+	 1722 4112
2845	0	0	Ki67+	 1722 4139
2846	0	0	Ki67+	 1722 4270
2847	0	0	Ki67+	 1723 4244
2848	0	0	Ki67+	 1725 4828
2849	0	0	Ki67+	 1726 4603
2850	0	0	Ki67+	 1728 4724
2851	0	0	Ki67+	 1731 4808
2852	0	0	Ki67+	 1733 4209
2853	0	0	Ki67+	 1733 4687
2854	0	0	Ki67+	 1735 4157
2855	0	0	Ki67+	 1739 4110
2856	0	0	Ki67+	 1739 4676
2857	0	0	Ki67+	 1751 4131
2858	0	0	Ki67+	 1753 4251
2859	0	0	Ki67+	 1754 4292
2860	0	0	Ki67+	 1759 4666
2861	0	0	Ki67+	 1760 4154
2862	0	0	Ki67+	 1762 4192
2863	0	0	Ki67+	 1763 4846
2864	0	0	Ki67+	 1766 4210
2865	0	0	Ki67+	 1768 4695
2866	0	0	Ki67+	 1769 4798
2867	0	0	Ki67+	 1784 4860
2868	0	0	Ki67+	 1785 4715
2869	0	0	Ki67+	 1787 4700
2870	0	0	Ki67+	 1792 4687
2871	0	0	Ki67+	 1795 4728
2872	0	0	Ki67+	 1807 4229
2873	0	0	Ki67+	 1810 4200
2874	0	0	Ki67+	 1811 4452
2875	0	0	Ki67+	 1814 4323
2876	0	0	Ki67+	 1815 4645
2877	0	0	Ki67+	 1817 4860
2878	0	0	Ki67+	 1819 4079
2879	0	0	Ki67+	 1824 4629
2880	0	0	Ki67+	 1825 4735
2881	0	0	Ki67+	 1832 4661
2882	0	0	Ki67+	 1841 4595
2883	0	0	Ki67+	 1852 4728
2884	0	0	Ki67+	 1855 4702
2885	0	0	Ki67+	 1856 4739
2886	0	0	Ki67+	 1859 4074
2887	0	0	Ki67+	 1861 4569
2888	0	0	Ki67+	 1861 4669
2889	0	0	Ki67+	 1867 4644
2890	0	0	Ki67+	 1869 4094
2891	0	0	Ki67+	 1870 4617
2892	0	0	Ki67+	 1880 4114
2893	0	0	Ki67+	 1881 4137
2894	0	0	Ki67+	 1887 4662
2895	0	0	Ki67+	 1887 4702
2896	0	0	Ki67+	 1888 4547
2897	0	0	Ki67+	 1889 4719
2898	0	0	Ki67+	 1892 4086
2899	0	0	Ki67+	 1892 4576
2900	0	0	Ki67+	 1892 4771
2901	0	0	Ki67+	 1897 4442
2902	0	0	Ki67+	 1906 4136
2903	0	0	Ki67+	 1908 4658
2904	0	0	Ki67+	 1910 4073
2905	0	0	Ki67+	 1912 4104
2906	0	0	Ki67+	 1914 4547
2907	0	0	Ki67+	 1916 4270
2908	0	0	Ki67+	 1917 4853
2909	0	0	Ki67+	 1918 4084
2910	0	0	Ki67+	 1918 4620
2911	0	0	Ki67+	 1918 4634
2912	0	0	Ki67+	 1922 4285
2913	0	0	Ki67+	 1923 4565
2914	0	0	Ki67+	 1925 4692
2915	0	0	Ki67+	 1931 4110
2916	0	0	Ki67+	 1932 4080
2917	0	0	Ki67+	 1933 4163
2918	0	0	Ki67+	 1933 4722
2919	0	0	Ki67+	 1934 4816
2920	0	0	Ki67+	 1935 4544
2921	0	0	Ki67+	 1938 4843
2922	0	0	Ki67+	 1939 4126
2923	0	0	Ki67+	 1942 4644
2924	0	0	Ki67+	 1946 4154
2925	0	0	Ki67+	 1946 4770
2926	0	0	Ki67+	 1949 4631
2927	0	0	Ki67+	 1950 4600
2928	0	0	Ki67+	 1953 4544
2929	0	0	Ki67+	 1957 4687
2930	0	0	Ki67+	 1959 4785
2931	0	0	Ki67+	 1965 4116
2932	0	0	Ki67+	 1967 4710
2933	0	0	Ki67+	 1969 4811
2934	0	0	Ki67+	 1970 4157
2935	0	0	Ki67+	 1972 4562
2936	0	0	Ki67+	 1975 4651
2937	0	0	Ki67+	 1976 4072
2938	0	0	Ki67+	 1980 4599
2939	0	0	Ki67+	 1981 4120
2940	0	0	Ki67+	 1981 4429
2941	0	0	Ki67+	 1983 4810
2942	0	0	Ki67+	 1986 4737
2943	0	0	Ki67+	 1995 4208
2944	0	0	Ki67+	 1995 4794
2945	0	0	Ki67+	 1999 4765
2946	0	0	Ki67+	 2002 4144
2947	0	0	Ki67+	 2004 4220
2948	0	0	Ki67+	 2006 4111
2949	0	0	Ki67+	 2009 4184
2950	0	0	Ki67+	 2011 4296
2951	0	0	Ki67+	 2012 4080
2952	0	0	Ki67+	 2013 4353
2953	0	0	Ki67+	 2020 4720
2954	0	0	Ki67+	 2022 4655
2955	0	0	Ki67+	 2025 4232
2956	0	0	Ki67+	 2027 4762
2957	0	0	Ki67+	 2028 4161
2958	0	0	Ki67+	 2033 4119
2959	0	0	Ki67+	 2034 4136
2960	0	0	Ki67+	 2038 4684
2961	0	0	Ki67+	 2040 4618
2962	0	0	Ki67+	 2041 4839
2963	0	0	Ki67+	 2042 4430
2964	0	0	Ki67+	 2043 4102
2965	0	0	Ki67+	 2043 4241
2966	0	0	Ki67+	 2050 4167
2967	0	0	Ki67+	 2052 4192
2968	0	0	Ki67+	 2053 4148
2969	0	0	Ki67+	 2053 4639
2970	0	0	Ki67+	 2058 4774
2971	0	0	Ki67+	 2059 4746
2972	0	0	Ki67+	 2060 4227
2973	0	0	Ki67+	 2061 4714
2974	0	0	Ki67+	 2067 4677
2975	0	0	Ki67+	 2069 4772
2976	0	0	Ki67+	 2070 4112
2977	0	0	Ki67+	 2070 4250
2978	0	0	Ki67+	 2075 4712
2979	0	0	Ki67+	 2084 4078
2980	0	0	Ki67+	 2087 4162
2981	0	0	Ki67+	 2087 4215
2982	0	0	Ki67+	 2089 4830
2983	0	0	Ki67+	 2091 4137
2984	0	0	Ki67+	 2091 4307
2985	0	0	Ki67+	 2092 4120
2986	0	0	Ki67+	 2092 4840
2987	0	0	Ki67+	 2098 4261
2988	0	0	Ki67+	 2098 4754
2989	0	0	Ki67+	 2099 4694
2990	0	0	Ki67+	 2100 4767
2991	0	0	Ki67+	 2104 4089
2992	0	0	Ki67+	 2104 4801
2993	0	0	Ki67+	 2105 4360
2994	0	0	Ki67+	 2106 4235
2995	0	0	Ki67+	 2107 4200
2996	0	0	Ki67+	 2115 4289
2997	0	0	Ki67+	 2119 4388
2998	0	0	Ki67+	 2119 4741
2999	0	0	Ki67+	 2120 4603
3000	0	0	Ki67+	 2120 4649
3001	0	0	Ki67+	 2123 4838
3002	0	0	Ki67+	 2124 4366
3003	0	0	Ki67+	 2126 4132
3004	0	0	Ki67+	 2129 4103
3005	0	0	Ki67+	 2133 4488
3006	0	0	Ki67+	 2133 4812
3007	0	0	Ki67+	 2135 4712
3008	0	0	Ki67+	 2139 4277
3009	0	0	Ki67+	 2139 4680
3010	0	0	Ki67+	 2139 4854
3011	0	0	Ki67+	 2145 4312
3012	0	0	Ki67+	 2148 4222
3013	0	0	Ki67+	 2148 4255
3014	0	0	Ki67+	 2151 4393
3015	0	0	Ki67+	 2158 4800
3016	0	0	Ki67+	 2159 4146
3017	0	0	Ki67+	 2159 4818
3018	0	0	Ki67+	 2166 4437
3019	0	0	Ki67+	 2168 4351
3020	0	0	Ki67+	 2170 4366
3021	0	0	Ki67+	 2171 4803
3022	0	0	Ki67+	 2172 4312
3023	0	0	Ki67+	 2173 4825
3024	0	0	Ki67+	 2174 4383
3025	0	0	Ki67+	 2174 4459
3026	0	0	Ki67+	 2177 4264
3027	0	0	Ki67+	 2179 4416
3028	0	0	Ki67+	 2180 4288
3029	0	0	Ki67+	 2181 4774
3030	0	0	Ki67+	 2183 4825
3031	0	0	Ki67+	 2184 4327
3032	0	0	Ki67+	 2185 4390
3033	0	0	Ki67+	 2189 4114
3034	0	0	Ki67+	 2189 4710
3035	0	0	Ki67+	 2198 4366
3036	0	0	Ki67+	 2198 4414
3037	0	0	Ki67+	 2202 4834
3038	0	0	Ki67+	 2203 4802
3039	0	0	Ki67+	 2204 4253
3040	0	0	Ki67+	 2206 4382
3041	0	0	Ki67+	 2207 4461
3042	0	0	Ki67+	 2208 4768
3043	0	0	Ki67+	 2209 4448
3044	0	0	Ki67+	 2215 4345
3045	0	0	Ki67+	 2217 4074
3046	0	0	Ki67+	 2218 4148
3047	0	0	Ki67+	 2221 4485
3048	0	0	Ki67+	 2221 4747
3049	0	0	Ki67+	 2223 4110
3050	0	0	Ki67+	 2233 4432
3051	0	0	Ki67+	 2233 4472
3052	0	0	Ki67+	 2233 4740
3053	0	0	Ki67+	 2234 4502
3054	0	0	Ki67+	 2235 4357
3055	0	0	Ki67+	 2236 4400
3056	0	0	Ki67+	 2238 4205
3057	0	0	Ki67+	 2240 4266
3058	0	0	Ki67+	 2243 4144
3059	0	0	Ki67+	 2244 4174
3060	0	0	Ki67+	 2246 4541
3061	0	0	Ki67+	 2249 4456
3062	0	0	Ki67+	 2250 4405
3063	0	0	Ki67+	 2251 4764
3064	0	0	Ki67+	 2252 4498
3065	0	0	Ki67+	 2253 4745
3066	0	0	Ki67+	 2253 4856
3067	0	0	Ki67+	 2257 4512
3068	0	0	Ki67+	 2259 4470
3069	0	0	Ki67+	 2269 4723
3070	0	0	Ki67+	 2278 4547
3071	0	0	Ki67+	 2278 4854
3072	0	0	Ki67+	 2279 4741
3073	0	0	Ki67+	 2283 4179
3074	0	0	Ki67+	 2283 4350
3075	0	0	Ki67+	 2284 4261
3076	0	0	Ki67+	 2286 4482
3077	0	0	Ki67+	 2287 4166
3078	0	0	Ki67+	 2288 4330
3079	0	0	Ki67+	 2294 4508
3080	0	0	Ki67+	 2295 4209
3081	0	0	Ki67+	 2295 4831
3082	0	0	Ki67+	 2298 4387
3083	0	0	Ki67+	 2302 4858
3084	0	0	Ki67+	 2303 4146
3085	0	0	Ki67+	 2304 4536
3086	0	0	Ki67+	 2305 4298
3087	0	0	Ki67+	 2306 4200
3088	0	0	Ki67+	 2308 4434
3089	0	0	Ki67+	 2309 4352
3090	0	0	Ki67+	 2310 4267
3091	0	0	Ki67+	 2313 4375
3092	0	0	Ki67+	 2317 4316
3093	0	0	Ki67+	 2324 4218
3094	0	0	Ki67+	 2324 4296
3095	0	0	Ki67+	 2327 4135
3096	0	0	Ki67+	 2328 4278
3097	0	0	Ki67+	 2330 4403
3098	0	0	Ki67+	 2333 4838
3099	0	0	Ki67+	 2340 4846
3100	0	0	Ki67+	 2344 4197
3101	0	0	Ki67+	 2344 4532
3102	0	0	Ki67+	 2346 4488
3103	0	0	Ki67+	 2349 4276
3104	0	0	Ki67+	 2352 4565
3105	0	0	Ki67+	 2355 4104
3106	0	0	Ki67+	 2356 4717
3107	0	0	Ki67+	 2361 4408
3108	0	0	Ki67+	 2363 4066
3109	0	0	Ki67+	 2363 4348
3110	0	0	Ki67+	 2364 4120
3111	0	0	Ki67+	 2364 4440
3112	0	0	Ki67+	 2366 4362
3113	0	0	Ki67+	 2366 4708
3114	0	0	Ki67+	 2367 4852
3115	0	0	Ki67+	 2369 4545
3116	0	0	Ki67+	 2370 4178
3117	0	0	Ki67+	 2370 4249
3118	0	0	Ki67+	 2372 4725
3119	0	0	Ki67+	 2373 4280
3120	0	0	Ki67+	 2373 4313
3121	0	0	Ki67+	 2377 4529
3122	0	0	Ki67+	 2381 4809
3123	0	0	Ki67+	 2383 4294
3124	0	0	Ki67+	 2384 4575
3125	0	0	Ki67+	 2389 4342
3126	0	0	Ki67+	 2389 4442
3127	0	0	Ki67+	 2389 4542
3128	0	0	Ki67+	 2392 4093
3129	0	0	Ki67+	 2393 4423
3130	0	0	Ki67+	 2396 4558
3131	0	0	Ki67+	 2396 4584
3132	0	0	Ki67+	 2400 4702
3133	0	0	Ki67+	 2401 4324
3134	0	0	Ki67+	 2403 4384
3135	0	0	Ki67+	 2405 4098
3136	0	0	Ki67+	 2408 4287
3137	0	0	Ki67+	 2411 4174
3138	0	0	Ki67+	 2411 4245
3139	0	0	Ki67+	 2419 4346
3140	0	0	Ki67+	 2419 4816
3141	0	0	Ki67+	 2420 4377
3142	0	0	Ki67+	 2422 4495
3143	0	0	Ki67+	 2422 4728
3144	0	0	Ki67+	 2427 4532
3145	0	0	Ki67+	 2427 4588
3146	0	0	Ki67+	 2431 4544
3147	0	0	Ki67+	 2433 4267
3148	0	0	Ki67+	 2433 4308
3149	0	0	Ki67+	 2433 4804
3150	0	0	Ki67+	 2436 4426
3151	0	0	Ki67+	 2438 4086
3152	0	0	Ki67+	 2438 4147
3153	0	0	Ki67+	 2438 4382
3154	0	0	Ki67+	 2442 4333
3155	0	0	Ki67+	 2444 4257
3156	0	0	Ki67+	 2445 4358
3157	0	0	Ki67+	 2446 4208
3158	0	0	Ki67+	 1652 5601
3159	0	0	Ki67+	 1657 5336
3160	0	0	Ki67+	 1657 5358
3161	0	0	Ki67+	 1664 5388
3162	0	0	Ki67+	 1664 5500
3163	0	0	Ki67+	 1666 5174
3164	0	0	Ki67+	 1670 4872
3165	0	0	Ki67+	 1670 5596
3166	0	0	Ki67+	 1672 5296
3167	0	0	Ki67+	 1676 5162
3168	0	0	Ki67+	 1676 5578
3169	0	0	Ki67+	 1678 5425
3170	0	0	Ki67+	 1678 5447
3171	0	0	Ki67+	 1679 4898
3172	0	0	Ki67+	 1683 5333
3173	0	0	Ki67+	 1684 5383
3174	0	0	Ki67+	 1684 5499
3175	0	0	Ki67+	 1687 4923
3176	0	0	Ki67+	 1688 5416
3177	0	0	Ki67+	 1694 5279
3178	0	0	Ki67+	 1697 5052
3179	0	0	Ki67+	 1698 4886
3180	0	0	Ki67+	 1698 5207
3181	0	0	Ki67+	 1699 5444
3182	0	0	Ki67+	 1702 5316
3183	0	0	Ki67+	 1705 5173
3184	0	0	Ki67+	 1705 5386
3185	0	0	Ki67+	 1708 4888
3186	0	0	Ki67+	 1708 5291
3187	0	0	Ki67+	 1709 5432
3188	0	0	Ki67+	 1709 5537
3189	0	0	Ki67+	 1711 4876
3190	0	0	Ki67+	 1711 5548
3191	0	0	Ki67+	 1715 4898
3192	0	0	Ki67+	 1719 5412
3193	0	0	Ki67+	 1722 5174
3194	0	0	Ki67+	 1724 5234
3195	0	0	Ki67+	 1731 5263
3196	0	0	Ki67+	 1734 5460
3197	0	0	Ki67+	 1734 5532
3198	0	0	Ki67+	 1735 5562
3199	0	0	Ki67+	 1738 5426
3200	0	0	Ki67+	 1741 5389
3201	0	0	Ki67+	 1742 5223
3202	0	0	Ki67+	 1746 5492
3203	0	0	Ki67+	 1750 5192
3204	0	0	Ki67+	 1751 5282
3205	0	0	Ki67+	 1752 5565
3206	0	0	Ki67+	 1753 5010
3207	0	0	Ki67+	 1757 4891
3208	0	0	Ki67+	 1757 4911
3209	0	0	Ki67+	 1761 4926
3210	0	0	Ki67+	 1766 5084
3211	0	0	Ki67+	 1769 5128
3212	0	0	Ki67+	 1769 5582
3213	0	0	Ki67+	 1771 5420
3214	0	0	Ki67+	 1772 5218
3215	0	0	Ki67+	 1775 5561
3216	0	0	Ki67+	 1776 5201
3217	0	0	Ki67+	 1780 5477
3218	0	0	Ki67+	 1781 4914
3219	0	0	Ki67+	 1782 4943
3220	0	0	Ki67+	 1785 5519
3221	0	0	Ki67+	 1795 4896
3222	0	0	Ki67+	 1803 4920
3223	0	0	Ki67+	 1815 4934
3224	0	0	Ki67+	 1817 5224
3225	0	0	Ki67+	 1817 5370
3226	0	0	Ki67+	 1820 5032
3227	0	0	Ki67+	 1824 4946
3228	0	0	Ki67+	 1824 5516
3229	0	0	Ki67+	 1828 4932
3230	0	0	Ki67+	 1828 4962
3231	0	0	Ki67+	 1829 5354
3232	0	0	Ki67+	 1836 5549
3233	0	0	Ki67+	 1840 4946
3234	0	0	Ki67+	 1841 5245
3235	0	0	Ki67+	 1844 5479
3236	0	0	Ki67+	 1845 4968
3237	0	0	Ki67+	 1845 5538
3238	0	0	Ki67+	 1846 5333
3239	0	0	Ki67+	 1848 5413
3240	0	0	Ki67+	 1852 5109
3241	0	0	Ki67+	 1855 5296
3242	0	0	Ki67+	 1858 5496
3243	0	0	Ki67+	 1862 5272
3244	0	0	Ki67+	 1865 5192
3245	0	0	Ki67+	 1865 5385
3246	0	0	Ki67+	 1867 5342
3247	0	0	Ki67+	 1870 5453
3248	0	0	Ki67+	 1874 5550
3249	0	0	Ki67+	 1876 5530
3250	0	0	Ki67+	 1880 5400
3251	0	0	Ki67+	 1885 5429
3252	0	0	Ki67+	 1889 4868
3253	0	0	Ki67+	 1892 4971
3254	0	0	Ki67+	 1901 5352
3255	0	0	Ki67+	 1902 5529
3256	0	0	Ki67+	 1906 5507
3257	0	0	Ki67+	 1916 4927
3258	0	0	Ki67+	 1918 5548
3259	0	0	Ki67+	 1920 5073
3260	0	0	Ki67+	 1922 5370
3261	0	0	Ki67+	 1925 5217
3262	0	0	Ki67+	 1927 5311
3263	0	0	Ki67+	 1928 5415
3264	0	0	Ki67+	 1931 5491
3265	0	0	Ki67+	 1933 5295
3266	0	0	Ki67+	 1938 5272
3267	0	0	Ki67+	 1946 5540
3268	0	0	Ki67+	 1948 5343
3269	0	0	Ki67+	 1950 4961
3270	0	0	Ki67+	 1951 5397
3271	0	0	Ki67+	 1952 4976
3272	0	0	Ki67+	 1955 5261
3273	0	0	Ki67+	 1962 5317
3274	0	0	Ki67+	 1971 5252
3275	0	0	Ki67+	 1971 5375
3276	0	0	Ki67+	 1973 5292
3277	0	0	Ki67+	 1974 5480
3278	0	0	Ki67+	 1977 5361
3279	0	0	Ki67+	 1978 4944
3280	0	0	Ki67+	 1978 5493
3281	0	0	Ki67+	 1978 5525
3282	0	0	Ki67+	 1982 5176
3283	0	0	Ki67+	 1983 4997
3284	0	0	Ki67+	 1992 5628
3285	0	0	Ki67+	 1993 4973
3286	0	0	Ki67+	 1996 4870
3287	0	0	Ki67+	 1996 5262
3288	0	0	Ki67+	 2003 5005
3289	0	0	Ki67+	 2005 5325
3290	0	0	Ki67+	 2007 5252
3291	0	0	Ki67+	 2007 5379
3292	0	0	Ki67+	 2008 5488
3293	0	0	Ki67+	 2009 5517
3294	0	0	Ki67+	 2011 5347
3295	0	0	Ki67+	 2012 4896
3296	0	0	Ki67+	 2012 5502
3297	0	0	Ki67+	 2013 5417
3298	0	0	Ki67+	 2019 4984
3299	0	0	Ki67+	 2027 5299
3300	0	0	Ki67+	 2028 5276
3301	0	0	Ki67+	 2029 5425
3302	0	0	Ki67+	 2032 5006
3303	0	0	Ki67+	 2036 5225
3304	0	0	Ki67+	 2039 4904
3305	0	0	Ki67+	 2039 5527
3306	0	0	Ki67+	 2043 5105
3307	0	0	Ki67+	 2044 4885
3308	0	0	Ki67+	 2044 5260
3309	0	0	Ki67+	 2045 4979
3310	0	0	Ki67+	 2045 5406
3311	0	0	Ki67+	 2047 5492
3312	0	0	Ki67+	 2048 5376
3313	0	0	Ki67+	 2057 5294
3314	0	0	Ki67+	 2070 5207
3315	0	0	Ki67+	 2072 5261
3316	0	0	Ki67+	 2073 5474
3317	0	0	Ki67+	 2074 5391
3318	0	0	Ki67+	 2075 4973
3319	0	0	Ki67+	 2079 5038
3320	0	0	Ki67+	 2081 5501
3321	0	0	Ki67+	 2082 5532
3322	0	0	Ki67+	 2083 4872
3323	0	0	Ki67+	 2083 5056
3324	0	0	Ki67+	 2083 5294
3325	0	0	Ki67+	 2087 5441
3326	0	0	Ki67+	 2100 4936
3327	0	0	Ki67+	 2100 5487
3328	0	0	Ki67+	 2101 4983
3329	0	0	Ki67+	 2101 5447
3330	0	0	Ki67+	 2102 5015
3331	0	0	Ki67+	 2111 5070
3332	0	0	Ki67+	 2111 5518
3333	0	0	Ki67+	 2112 5268
3334	0	0	Ki67+	 2112 5411
3335	0	0	Ki67+	 2116 4884
3336	0	0	Ki67+	 2118 5039
3337	0	0	Ki67+	 2124 5487
3338	0	0	Ki67+	 2126 5092
3339	0	0	Ki67+	 2131 5445
3340	0	0	Ki67+	 2134 5318
3341	0	0	Ki67+	 2136 5513
3342	0	0	Ki67+	 2137 4985
3343	0	0	Ki67+	 2144 5280
3344	0	0	Ki67+	 2147 4948
3345	0	0	Ki67+	 2153 5079
3346	0	0	Ki67+	 2155 5323
3347	0	0	Ki67+	 2156 5012
3348	0	0	Ki67+	 2158 4965
3349	0	0	Ki67+	 2158 5519
3350	0	0	Ki67+	 2163 5061
3351	0	0	Ki67+	 2175 5270
3352	0	0	Ki67+	 2175 5295
3353	0	0	Ki67+	 2176 4995
3354	0	0	Ki67+	 2176 5489
3355	0	0	Ki67+	 2181 4947
3356	0	0	Ki67+	 2182 5520
3357	0	0	Ki67+	 2184 5249
3358	0	0	Ki67+	 2187 5503
3359	0	0	Ki67+	 2190 5021
3360	0	0	Ki67+	 2190 5277
3361	0	0	Ki67+	 2191 5395
3362	0	0	Ki67+	 2196 5128
3363	0	0	Ki67+	 2201 5328
3364	0	0	Ki67+	 2203 4987
3365	0	0	Ki67+	 2204 4941
3366	0	0	Ki67+	 2204 5084
3367	0	0	Ki67+	 2205 5395
3368	0	0	Ki67+	 2205 5417
3369	0	0	Ki67+	 2205 5488
3370	0	0	Ki67+	 2206 5042
3371	0	0	Ki67+	 2213 5131
3372	0	0	Ki67+	 2217 5432
3373	0	0	Ki67+	 2222 5290
3374	0	0	Ki67+	 2225 5479
3375	0	0	Ki67+	 2226 5264
3376	0	0	Ki67+	 2227 5437
3377	0	0	Ki67+	 2231 5509
3378	0	0	Ki67+	 2237 4877
3379	0	0	Ki67+	 2237 4961
3380	0	0	Ki67+	 2238 5404
3381	0	0	Ki67+	 2240 5067
3382	0	0	Ki67+	 2241 5035
3383	0	0	Ki67+	 2246 5103
3384	0	0	Ki67+	 2246 5493
3385	0	0	Ki67+	 2249 5590
3386	0	0	Ki67+	 2250 5301
3387	0	0	Ki67+	 2250 5430
3388	0	0	Ki67+	 2256 5272
3389	0	0	Ki67+	 2259 5164
3390	0	0	Ki67+	 2262 5659
3391	0	0	Ki67+	 2265 4870
3392	0	0	Ki67+	 2267 5331
3393	0	0	Ki67+	 2267 5399
3394	0	0	Ki67+	 2268 5125
3395	0	0	Ki67+	 2268 5501
3396	0	0	Ki67+	 2271 5057
3397	0	0	Ki67+	 2271 5105
3398	0	0	Ki67+	 2274 5275
3399	0	0	Ki67+	 2279 4955
3400	0	0	Ki67+	 2280 5134
3401	0	0	Ki67+	 2285 5115
3402	0	0	Ki67+	 2289 5364
3403	0	0	Ki67+	 2298 4941
3404	0	0	Ki67+	 2300 5155
3405	0	0	Ki67+	 2302 5128
3406	0	0	Ki67+	 2303 5323
3407	0	0	Ki67+	 2303 5659
3408	0	0	Ki67+	 2304 5448
3409	0	0	Ki67+	 2306 5288
3410	0	0	Ki67+	 2307 4961
3411	0	0	Ki67+	 2308 5398
3412	0	0	Ki67+	 2314 4903
3413	0	0	Ki67+	 2316 5155
3414	0	0	Ki67+	 2318 5316
3415	0	0	Ki67+	 2321 5033
3416	0	0	Ki67+	 2323 5490
3417	0	0	Ki67+	 2325 5129
3418	0	0	Ki67+	 2325 5349
3419	0	0	Ki67+	 2333 5315
3420	0	0	Ki67+	 2335 5290
3421	0	0	Ki67+	 2335 5585
3422	0	0	Ki67+	 2337 5474
3423	0	0	Ki67+	 2341 5173
3424	0	0	Ki67+	 2345 5161
3425	0	0	Ki67+	 2347 5486
3426	0	0	Ki67+	 2348 5326
3427	0	0	Ki67+	 2349 5312
3428	0	0	Ki67+	 2353 5405
3429	0	0	Ki67+	 2355 5657
3430	0	0	Ki67+	 2357 5280
3431	0	0	Ki67+	 2357 5352
3432	0	0	Ki67+	 2358 5329
3433	0	0	Ki67+	 2359 5446
3434	0	0	Ki67+	 2362 5038
3435	0	0	Ki67+	 2364 5305
3436	0	0	Ki67+	 2371 5058
3437	0	0	Ki67+	 2371 5607
3438	0	0	Ki67+	 2374 5476
3439	0	0	Ki67+	 2377 5287
3440	0	0	Ki67+	 2377 5312
3441	0	0	Ki67+	 2381 4909
3442	0	0	Ki67+	 2382 5043
3443	0	0	Ki67+	 2384 5246
3444	0	0	Ki67+	 2385 4929
3445	0	0	Ki67+	 2385 5161
3446	0	0	Ki67+	 2386 5192
3447	0	0	Ki67+	 2392 5010
3448	0	0	Ki67+	 2393 5395
3449	0	0	Ki67+	 2395 5272
3450	0	0	Ki67+	 2399 5323
3451	0	0	Ki67+	 2407 5444
3452	0	0	Ki67+	 2410 5243
3453	0	0	Ki67+	 2410 5296
3454	0	0	Ki67+	 2413 5063
3455	0	0	Ki67+	 2413 5465
3456	0	0	Ki67+	 2419 5157
3457	0	0	Ki67+	 2420 4961
3458	0	0	Ki67+	 2421 5142
3459	0	0	Ki67+	 2422 5079
3460	0	0	Ki67+	 2423 5343
3461	0	0	Ki67+	 2425 5016
3462	0	0	Ki67+	 2428 5223
3463	0	0	Ki67+	 2429 5179
3464	0	0	Ki67+	 2429 5268
3465	0	0	Ki67+	 2432 4993
3466	0	0	Ki67+	 2437 4945
3467	0	0	Ki67+	 2437 5248
3468	0	0	Ki67+	 2438 5481
3469	0	0	Ki67+	 2439 5106
3470	0	0	Ki67+	 2442 5006
3471	0	0	Ki67+	 2442 5044
3472	0	0	Ki67+	 2442 5182
3473	0	0	Ki67+	 2442 5449
3474	0	0	Ki67+	 2443 5522
3475	0	0	Ki67+	 2443 5622
3476	0	0	Ki67+	 2445 5137
3477	0	0	Ki67+	 1658 6426
3478	0	0	Ki67+	 1662 5953
3479	0	0	Ki67+	 1662 6013
3480	0	0	Ki67+	 1666 6155
3481	0	0	Ki67+	 1667 5874
3482	0	0	Ki67+	 1667 6267
3483	0	0	Ki67+	 1671 5905
3484	0	0	Ki67+	 1671 6456
3485	0	0	Ki67+	 1674 5820
3486	0	0	Ki67+	 1674 5920
3487	0	0	Ki67+	 1675 6233
3488	0	0	Ki67+	 1677 5969
3489	0	0	Ki67+	 1680 6401
3490	0	0	Ki67+	 1681 6037
3491	0	0	Ki67+	 1684 5874
3492	0	0	Ki67+	 1684 6013
3493	0	0	Ki67+	 1686 5902
3494	0	0	Ki67+	 1690 5960
3495	0	0	Ki67+	 1690 6429
3496	0	0	Ki67+	 1691 5846
3497	0	0	Ki67+	 1694 6213
3498	0	0	Ki67+	 1696 6312
3499	0	0	Ki67+	 1704 6401
3500	0	0	Ki67+	 1704 6431
3501	0	0	Ki67+	 1705 5831
3502	0	0	Ki67+	 1706 5957
3503	0	0	Ki67+	 1708 6458
3504	0	0	Ki67+	 1714 5809
3505	0	0	Ki67+	 1717 6017
3506	0	0	Ki67+	 1723 6428
3507	0	0	Ki67+	 1731 5862
3508	0	0	Ki67+	 1733 6235
3509	0	0	Ki67+	 1733 6397
3510	0	0	Ki67+	 1735 6203
3511	0	0	Ki67+	 1736 5801
3512	0	0	Ki67+	 1736 6296
3513	0	0	Ki67+	 1740 5813
3514	0	0	Ki67+	 1742 5758
3515	0	0	Ki67+	 1742 6152
3516	0	0	Ki67+	 1742 6434
3517	0	0	Ki67+	 1746 6038
3518	0	0	Ki67+	 1748 5841
3519	0	0	Ki67+	 1748 6296
3520	0	0	Ki67+	 1749 6186
3521	0	0	Ki67+	 1752 6367
3522	0	0	Ki67+	 1756 6412
3523	0	0	Ki67+	 1758 5996
3524	0	0	Ki67+	 1763 6374
3525	0	0	Ki67+	 1770 5673
3526	0	0	Ki67+	 1770 5968
3527	0	0	Ki67+	 1771 5888
3528	0	0	Ki67+	 1771 5939
3529	0	0	Ki67+	 1773 6375
3530	0	0	Ki67+	 1775 5792
3531	0	0	Ki67+	 1777 6177
3532	0	0	Ki67+	 1777 6455
3533	0	0	Ki67+	 1779 5822
3534	0	0	Ki67+	 1785 5961
3535	0	0	Ki67+	 1790 5982
3536	0	0	Ki67+	 1793 6452
3537	0	0	Ki67+	 1795 5926
3538	0	0	Ki67+	 1802 5773
3539	0	0	Ki67+	 1803 6124
3540	0	0	Ki67+	 1804 6016
3541	0	0	Ki67+	 1805 6185
3542	0	0	Ki67+	 1810 6149
3543	0	0	Ki67+	 1810 6437
3544	0	0	Ki67+	 1811 6171
3545	0	0	Ki67+	 1813 6460
3546	0	0	Ki67+	 1815 5964
3547	0	0	Ki67+	 1816 5806
3548	0	0	Ki67+	 1818 5859
3549	0	0	Ki67+	 1824 5952
3550	0	0	Ki67+	 1827 6170
3551	0	0	Ki67+	 1830 6308
3552	0	0	Ki67+	 1833 5969
3553	0	0	Ki67+	 1834 5760
3554	0	0	Ki67+	 1837 5833
3555	0	0	Ki67+	 1845 5906
3556	0	0	Ki67+	 1852 5778
3557	0	0	Ki67+	 1857 5894
3558	0	0	Ki67+	 1858 5915
3559	0	0	Ki67+	 1859 5818
3560	0	0	Ki67+	 1862 5844
3561	0	0	Ki67+	 1862 5952
3562	0	0	Ki67+	 1862 6339
3563	0	0	Ki67+	 1872 6197
3564	0	0	Ki67+	 1874 5767
3565	0	0	Ki67+	 1878 5751
3566	0	0	Ki67+	 1879 6129
3567	0	0	Ki67+	 1881 5775
3568	0	0	Ki67+	 1883 6288
3569	0	0	Ki67+	 1886 5969
3570	0	0	Ki67+	 1887 5835
3571	0	0	Ki67+	 1890 6320
3572	0	0	Ki67+	 1893 6176
3573	0	0	Ki67+	 1894 5960
3574	0	0	Ki67+	 1895 6110
3575	0	0	Ki67+	 1900 5881
3576	0	0	Ki67+	 1900 6281
3577	0	0	Ki67+	 1902 5839
3578	0	0	Ki67+	 1905 5757
3579	0	0	Ki67+	 1905 5817
3580	0	0	Ki67+	 1910 5979
3581	0	0	Ki67+	 1910 6123
3582	0	0	Ki67+	 1913 5902
3583	0	0	Ki67+	 1918 5935
3584	0	0	Ki67+	 1919 5959
3585	0	0	Ki67+	 1921 6090
3586	0	0	Ki67+	 1924 5887
3587	0	0	Ki67+	 1925 5777
3588	0	0	Ki67+	 1926 5857
3589	0	0	Ki67+	 1934 6088
3590	0	0	Ki67+	 1935 6138
3591	0	0	Ki67+	 1937 6120
3592	0	0	Ki67+	 1939 5732
3593	0	0	Ki67+	 1940 6429
3594	0	0	Ki67+	 1941 5772
3595	0	0	Ki67+	 1945 5849
3596	0	0	Ki67+	 1945 6176
3597	0	0	Ki67+	 1952 5734
3598	0	0	Ki67+	 1952 5962
3599	0	0	Ki67+	 1952 6452
3600	0	0	Ki67+	 1955 6144
3601	0	0	Ki67+	 1956 6416
3602	0	0	Ki67+	 1958 6168
3603	0	0	Ki67+	 1959 5835
3604	0	0	Ki67+	 1959 6387
3605	0	0	Ki67+	 1960 6063
3606	0	0	Ki67+	 1960 6118
3607	0	0	Ki67+	 1964 5882
3608	0	0	Ki67+	 1969 5918
3609	0	0	Ki67+	 1969 6432
3610	0	0	Ki67+	 1981 5726
3611	0	0	Ki67+	 1983 5780
3612	0	0	Ki67+	 1984 6061
3613	0	0	Ki67+	 1985 6080
3614	0	0	Ki67+	 1994 5731
3615	0	0	Ki67+	 1996 6299
3616	0	0	Ki67+	 1997 5758
3617	0	0	Ki67+	 2001 6151
3618	0	0	Ki67+	 2006 6080
3619	0	0	Ki67+	 2007 6221
3620	0	0	Ki67+	 2007 6260
3621	0	0	Ki67+	 2008 5908
3622	0	0	Ki67+	 2011 5890
3623	0	0	Ki67+	 2011 5930
3624	0	0	Ki67+	 2015 5773
3625	0	0	Ki67+	 2015 6134
3626	0	0	Ki67+	 2016 6053
3627	0	0	Ki67+	 2017 5726
3628	0	0	Ki67+	 2017 6297
3629	0	0	Ki67+	 2018 6416
3630	0	0	Ki67+	 2023 5743
3631	0	0	Ki67+	 2030 5925
3632	0	0	Ki67+	 2033 6054
3633	0	0	Ki67+	 2038 6065
3634	0	0	Ki67+	 2040 6399
3635	0	0	Ki67+	 2042 5758
3636	0	0	Ki67+	 2045 5899
3637	0	0	Ki67+	 2048 6299
3638	0	0	Ki67+	 2052 5743
3639	0	0	Ki67+	 2054 6407
3640	0	0	Ki67+	 2061 5765
3641	0	0	Ki67+	 2061 5921
3642	0	0	Ki67+	 2061 6048
3643	0	0	Ki67+	 2065 6150
3644	0	0	Ki67+	 2069 5884
3645	0	0	Ki67+	 2070 6056
3646	0	0	Ki67+	 2086 6040
3647	0	0	Ki67+	 2086 6252
3648	0	0	Ki67+	 2088 5828
3649	0	0	Ki67+	 2089 5719
3650	0	0	Ki67+	 2089 5858
3651	0	0	Ki67+	 2093 5925
3652	0	0	Ki67+	 2097 5753
3653	0	0	Ki67+	 2099 5809
3654	0	0	Ki67+	 2100 5771
3655	0	0	Ki67+	 2106 5889
3656	0	0	Ki67+	 2106 6177
3657	0	0	Ki67+	 2107 6372
3658	0	0	Ki67+	 2108 5713
3659	0	0	Ki67+	 2109 6277
3660	0	0	Ki67+	 2111 6029
3661	0	0	Ki67+	 2112 6048
3662	0	0	Ki67+	 2115 5735
3663	0	0	Ki67+	 2116 5922
3664	0	0	Ki67+	 2121 5782
3665	0	0	Ki67+	 2123 5818
3666	0	0	Ki67+	 2127 6257
3667	0	0	Ki67+	 2130 5726
3668	0	0	Ki67+	 2131 6133
3669	0	0	Ki67+	 2133 6399
3670	0	0	Ki67+	 2136 5869
3671	0	0	Ki67+	 2141 6025
3672	0	0	Ki67+	 2143 5711
3673	0	0	Ki67+	 2144 5740
3674	0	0	Ki67+	 2153 6243
3675	0	0	Ki67+	 2159 5726
3676	0	0	Ki67+	 2159 5767
3677	0	0	Ki67+	 2163 5908
3678	0	0	Ki67+	 2163 6277
3679	0	0	Ki67+	 2164 5891
3680	0	0	Ki67+	 2170 6344
3681	0	0	Ki67+	 2172 5708
3682	0	0	Ki67+	 2176 6118
3683	0	0	Ki67+	 2181 5883
3684	0	0	Ki67+	 2186 5677
3685	0	0	Ki67+	 2186 6026
3686	0	0	Ki67+	 2187 6385
3687	0	0	Ki67+	 2188 5854
3688	0	0	Ki67+	 2190 5756
3689	0	0	Ki67+	 2190 5905
3690	0	0	Ki67+	 2191 5789
3691	0	0	Ki67+	 2200 5675
3692	0	0	Ki67+	 2202 6190
3693	0	0	Ki67+	 2204 5703
3694	0	0	Ki67+	 2206 5690
3695	0	0	Ki67+	 2210 5736
3696	0	0	Ki67+	 2216 5867
3697	0	0	Ki67+	 2217 5886
3698	0	0	Ki67+	 2222 5773
3699	0	0	Ki67+	 2223 5723
3700	0	0	Ki67+	 2224 6025
3701	0	0	Ki67+	 2229 6346
3702	0	0	Ki67+	 2232 5666
3703	0	0	Ki67+	 2237 6247
3704	0	0	Ki67+	 2239 5689
3705	0	0	Ki67+	 2239 5914
3706	0	0	Ki67+	 2241 5890
3707	0	0	Ki67+	 2243 5700
3708	0	0	Ki67+	 2246 6122
3709	0	0	Ki67+	 2248 6045
3710	0	0	Ki67+	 2251 6255
3711	0	0	Ki67+	 2255 6066
3712	0	0	Ki67+	 2255 6325
3713	0	0	Ki67+	 2262 5693
3714	0	0	Ki67+	 2265 5865
3715	0	0	Ki67+	 2270 6243
3716	0	0	Ki67+	 2270 6413
3717	0	0	Ki67+	 2275 6037
3718	0	0	Ki67+	 2277 6057
3719	0	0	Ki67+	 2278 5790
3720	0	0	Ki67+	 2279 5837
3721	0	0	Ki67+	 2280 6411
3722	0	0	Ki67+	 2281 6103
3723	0	0	Ki67+	 2282 6401
3724	0	0	Ki67+	 2284 5913
3725	0	0	Ki67+	 2289 5899
3726	0	0	Ki67+	 2290 5688
3727	0	0	Ki67+	 2291 6318
3728	0	0	Ki67+	 2292 5878
3729	0	0	Ki67+	 2295 6265
3730	0	0	Ki67+	 2297 6143
3731	0	0	Ki67+	 2297 6250
3732	0	0	Ki67+	 2297 6298
3733	0	0	Ki67+	 2298 6101
3734	0	0	Ki67+	 2302 5913
3735	0	0	Ki67+	 2303 5818
3736	0	0	Ki67+	 2308 6065
3737	0	0	Ki67+	 2308 6420
3738	0	0	Ki67+	 2309 6153
3739	0	0	Ki67+	 2314 5680
3740	0	0	Ki67+	 2315 5817
3741	0	0	Ki67+	 2318 5872
3742	0	0	Ki67+	 2322 6286
3743	0	0	Ki67+	 2324 5739
3744	0	0	Ki67+	 2324 6113
3745	0	0	Ki67+	 2326 6080
3746	0	0	Ki67+	 2328 6415
3747	0	0	Ki67+	 2330 6102
3748	0	0	Ki67+	 2333 6275
3749	0	0	Ki67+	 2337 5716
3750	0	0	Ki67+	 2337 5911
3751	0	0	Ki67+	 2342 6293
3752	0	0	Ki67+	 2346 5757
3753	0	0	Ki67+	 2346 6095
3754	0	0	Ki67+	 2355 5700
3755	0	0	Ki67+	 2355 5740
3756	0	0	Ki67+	 2357 6115
3757	0	0	Ki67+	 2363 6072
3758	0	0	Ki67+	 2365 5781
3759	0	0	Ki67+	 2368 5886
3760	0	0	Ki67+	 2368 6433
3761	0	0	Ki67+	 2380 5858
3762	0	0	Ki67+	 2380 6119
3763	0	0	Ki67+	 2384 6089
3764	0	0	Ki67+	 2385 5796
3765	0	0	Ki67+	 2392 5915
3766	0	0	Ki67+	 2399 5892
3767	0	0	Ki67+	 2400 5734
3768	0	0	Ki67+	 2402 6307
3769	0	0	Ki67+	 2405 5706
3770	0	0	Ki67+	 2408 5844
3771	0	0	Ki67+	 2412 6027
3772	0	0	Ki67+	 2412 6061
3773	0	0	Ki67+	 2413 6255
3774	0	0	Ki67+	 2414 6097
3775	0	0	Ki67+	 2421 5810
3776	0	0	Ki67+	 2423 6347
3777	0	0	Ki67+	 2424 6271
3778	0	0	Ki67+	 2426 5713
3779	0	0	Ki67+	 2430 5845
3780	0	0	Ki67+	 2434 5779
3781	0	0	Ki67+	 2440 5717
3782	0	0	Ki67+	 2446 5735
3783	0	0	Ki67+	 2446 6291
3784	0	0	Ki67+	 1650 6607
3785	0	0	Ki67+	 1650 6727
3786	0	0	Ki67+	 1652 6961
3787	0	0	Ki67+	 1656 7013
3788	0	0	Ki67+	 1657 6756
3789	0	0	Ki67+	 1657 7049
3790	0	0	Ki67+	 1660 6536
3791	0	0	Ki67+	 1661 6848
3792	0	0	Ki67+	 1661 7074
3793	0	0	Ki67+	 1662 6862
3794	0	0	Ki67+	 1666 6554
3795	0	0	Ki67+	 1667 6976
3796	0	0	Ki67+	 1668 6661
3797	0	0	Ki67+	 1670 6686
3798	0	0	Ki67+	 1673 7258
3799	0	0	Ki67+	 1678 6469
3800	0	0	Ki67+	 1680 7213
3801	0	0	Ki67+	 1687 6629
3802	0	0	Ki67+	 1692 6560
3803	0	0	Ki67+	 1693 6613
3804	0	0	Ki67+	 1703 6530
3805	0	0	Ki67+	 1708 7214
3806	0	0	Ki67+	 1710 6664
3807	0	0	Ki67+	 1712 6596
3808	0	0	Ki67+	 1712 6967
3809	0	0	Ki67+	 1722 7131
3810	0	0	Ki67+	 1727 6549
3811	0	0	Ki67+	 1732 7249
3812	0	0	Ki67+	 1734 6740
3813	0	0	Ki67+	 1739 6471
3814	0	0	Ki67+	 1744 6890
3815	0	0	Ki67+	 1744 7159
3816	0	0	Ki67+	 1750 6630
3817	0	0	Ki67+	 1752 7133
3818	0	0	Ki67+	 1753 6763
3819	0	0	Ki67+	 1756 7120
3820	0	0	Ki67+	 1761 6910
3821	0	0	Ki67+	 1766 6627
3822	0	0	Ki67+	 1768 7092
3823	0	0	Ki67+	 1773 6560
3824	0	0	Ki67+	 1775 6517
3825	0	0	Ki67+	 1775 6857
3826	0	0	Ki67+	 1781 7118
3827	0	0	Ki67+	 1783 6472
3828	0	0	Ki67+	 1787 6636
3829	0	0	Ki67+	 1789 6599
3830	0	0	Ki67+	 1790 6741
3831	0	0	Ki67+	 1800 6552
3832	0	0	Ki67+	 1803 6503
3833	0	0	Ki67+	 1804 6848
3834	0	0	Ki67+	 1804 7142
3835	0	0	Ki67+	 1805 6820
3836	0	0	Ki67+	 1810 6471
3837	0	0	Ki67+	 1815 6604
3838	0	0	Ki67+	 1822 6645
3839	0	0	Ki67+	 1824 7114
3840	0	0	Ki67+	 1825 7149
3841	0	0	Ki67+	 1836 6501
3842	0	0	Ki67+	 1838 6632
3843	0	0	Ki67+	 1843 7123
3844	0	0	Ki67+	 1844 6595
3845	0	0	Ki67+	 1844 6691
3846	0	0	Ki67+	 1844 7063
3847	0	0	Ki67+	 1846 6485
3848	0	0	Ki67+	 1848 6518
3849	0	0	Ki67+	 1853 7156
3850	0	0	Ki67+	 1859 6913
3851	0	0	Ki67+	 1859 7048
3852	0	0	Ki67+	 1864 7126
3853	0	0	Ki67+	 1865 6633
3854	0	0	Ki67+	 1865 7030
3855	0	0	Ki67+	 1870 6935
3856	0	0	Ki67+	 1872 6615
3857	0	0	Ki67+	 1872 7066
3858	0	0	Ki67+	 1876 6594
3859	0	0	Ki67+	 1876 6888
3860	0	0	Ki67+	 1882 6522
3861	0	0	Ki67+	 1885 6501
3862	0	0	Ki67+	 1887 7018
3863	0	0	Ki67+	 1887 7092
3864	0	0	Ki67+	 1893 7046
3865	0	0	Ki67+	 1896 6515
3866	0	0	Ki67+	 1896 6639
3867	0	0	Ki67+	 1902 6611
3868	0	0	Ki67+	 1906 7040
3869	0	0	Ki67+	 1908 6928
3870	0	0	Ki67+	 1909 7017
3871	0	0	Ki67+	 1912 6964
3872	0	0	Ki67+	 1921 6989
3873	0	0	Ki67+	 1926 6633
3874	0	0	Ki67+	 1932 7116
3875	0	0	Ki67+	 1933 7054
3876	0	0	Ki67+	 1934 7132
3877	0	0	Ki67+	 1937 7261
3878	0	0	Ki67+	 1939 7042
3879	0	0	Ki67+	 1945 6672
3880	0	0	Ki67+	 1946 6968
3881	0	0	Ki67+	 1947 6980
3882	0	0	Ki67+	 1954 6856
3883	0	0	Ki67+	 1954 7085
3884	0	0	Ki67+	 1956 7057
3885	0	0	Ki67+	 1957 7097
3886	0	0	Ki67+	 1960 6637
3887	0	0	Ki67+	 1969 6933
3888	0	0	Ki67+	 1972 6671
3889	0	0	Ki67+	 1977 6576
3890	0	0	Ki67+	 1978 7073
3891	0	0	Ki67+	 1979 6980
3892	0	0	Ki67+	 1981 7103
3893	0	0	Ki67+	 1988 6864
3894	0	0	Ki67+	 1988 7147
3895	0	0	Ki67+	 1991 6876
3896	0	0	Ki67+	 1992 6768
3897	0	0	Ki67+	 1993 6643
3898	0	0	Ki67+	 1994 6603
3899	0	0	Ki67+	 2003 6594
3900	0	0	Ki67+	 2009 6574
3901	0	0	Ki67+	 2009 7124
3902	0	0	Ki67+	 2010 6993
3903	0	0	Ki67+	 2012 7101
3904	0	0	Ki67+	 2023 6760
3905	0	0	Ki67+	 2023 6874
3906	0	0	Ki67+	 2027 7098
3907	0	0	Ki67+	 2028 6569
3908	0	0	Ki67+	 2030 6587
3909	0	0	Ki67+	 2030 6618
3910	0	0	Ki67+	 2033 6998
3911	0	0	Ki67+	 2035 6689
3912	0	0	Ki67+	 2037 7094
3913	0	0	Ki67+	 2043 6978
3914	0	0	Ki67+	 2044 6588
3915	0	0	Ki67+	 2047 6647
3916	0	0	Ki67+	 2049 7132
3917	0	0	Ki67+	 2057 6846
3918	0	0	Ki67+	 2061 6563
3919	0	0	Ki67+	 2063 7105
3920	0	0	Ki67+	 2064 7002
3921	0	0	Ki67+	 2069 7082
3922	0	0	Ki67+	 2071 6888
3923	0	0	Ki67+	 2074 7018
3924	0	0	Ki67+	 2077 6695
3925	0	0	Ki67+	 2079 6990
3926	0	0	Ki67+	 2083 6572
3927	0	0	Ki67+	 2087 6586
3928	0	0	Ki67+	 2093 6552
3929	0	0	Ki67+	 2094 6918
3930	0	0	Ki67+	 2102 7101
3931	0	0	Ki67+	 2103 7003
3932	0	0	Ki67+	 2103 7017
3933	0	0	Ki67+	 2116 7145
3934	0	0	Ki67+	 2125 6540
3935	0	0	Ki67+	 2126 6720
3936	0	0	Ki67+	 2127 7031
3937	0	0	Ki67+	 2128 7069
3938	0	0	Ki67+	 2129 6989
3939	0	0	Ki67+	 2138 6958
3940	0	0	Ki67+	 2142 7012
3941	0	0	Ki67+	 2143 6553
3942	0	0	Ki67+	 2148 6946
3943	0	0	Ki67+	 2149 7036
3944	0	0	Ki67+	 2159 6900
3945	0	0	Ki67+	 2163 7074
3946	0	0	Ki67+	 2165 6986
3947	0	0	Ki67+	 2173 6957
3948	0	0	Ki67+	 2179 6542
3949	0	0	Ki67+	 2181 6990
3950	0	0	Ki67+	 2186 7097
3951	0	0	Ki67+	 2192 6559
3952	0	0	Ki67+	 2202 6704
3953	0	0	Ki67+	 2209 6742
3954	0	0	Ki67+	 2211 7063
3955	0	0	Ki67+	 2211 7118
3956	0	0	Ki67+	 2213 6598
3957	0	0	Ki67+	 2216 7148
3958	0	0	Ki67+	 2217 6703
3959	0	0	Ki67+	 2220 6742
3960	0	0	Ki67+	 2221 6969
3961	0	0	Ki67+	 2227 6573
3962	0	0	Ki67+	 2229 6808
3963	0	0	Ki67+	 2232 7070
3964	0	0	Ki67+	 2239 7001
3965	0	0	Ki67+	 2245 6931
3966	0	0	Ki67+	 2247 6811
3967	0	0	Ki67+	 2248 7017
3968	0	0	Ki67+	 2248 7207
3969	0	0	Ki67+	 2249 7044
3970	0	0	Ki67+	 2251 6955
3971	0	0	Ki67+	 2251 7180
3972	0	0	Ki67+	 2255 7074
3973	0	0	Ki67+	 2258 7019
3974	0	0	Ki67+	 2266 7183
3975	0	0	Ki67+	 2267 6924
3976	0	0	Ki67+	 2269 6629
3977	0	0	Ki67+	 2269 7095
3978	0	0	Ki67+	 2272 6700
3979	0	0	Ki67+	 2273 6673
3980	0	0	Ki67+	 2278 6598
3981	0	0	Ki67+	 2293 6699
3982	0	0	Ki67+	 2296 6593
3983	0	0	Ki67+	 2297 7189
3984	0	0	Ki67+	 2299 6929
3985	0	0	Ki67+	 2300 6618
3986	0	0	Ki67+	 2310 7055
3987	0	0	Ki67+	 2317 6645
3988	0	0	Ki67+	 2320 7051
3989	0	0	Ki67+	 2342 6596
3990	0	0	Ki67+	 2343 7089
3991	0	0	Ki67+	 2353 6556
3992	0	0	Ki67+	 2360 6603
3993	0	0	Ki67+	 2372 6857
3994	0	0	Ki67+	 2376 6560
3995	0	0	Ki67+	 2380 7084
3996	0	0	Ki67+	 2380 7099
3997	0	0	Ki67+	 2388 6796
3998	0	0	Ki67+	 2394 6557
3999	0	0	Ki67+	 2400 6580
4000	0	0	Ki67+	 2405 6611
4001	0	0	Ki67+	 2407 7060
4002	0	0	Ki67+	 2407 7191
4003	0	0	Ki67+	 2416 6548
4004	0	0	Ki67+	 2416 7183
4005	0	0	Ki67+	 2421 6901
4006	0	0	Ki67+	 2422 6578
4007	0	0	Ki67+	 2426 7163
4008	0	0	Ki67+	 2429 7113
4009	0	0	Ki67+	 2436 7255
4010	0	0	Ki67+	 2437 7124
4011	0	0	Ki67+	 2447 7155
4012	0	0	Ki67+	 1653 7607
4013	0	0	Ki67+	 1654 7464
4014	0	0	Ki67+	 1654 7486
4015	0	0	Ki67+	 1654 8049
4016	0	0	Ki67+	 1656 7348
4017	0	0	Ki67+	 1665 7444
4018	0	0	Ki67+	 1669 7571
4019	0	0	Ki67+	 1672 7381
4020	0	0	Ki67+	 1673 8048
4021	0	0	Ki67+	 1677 7614
4022	0	0	Ki67+	 1679 7471
4023	0	0	Ki67+	 1683 7542
4024	0	0	Ki67+	 1686 7989
4025	0	0	Ki67+	 1688 7314
4026	0	0	Ki67+	 1690 7448
4027	0	0	Ki67+	 1705 7919
4028	0	0	Ki67+	 1706 7280
4029	0	0	Ki67+	 1706 7971
4030	0	0	Ki67+	 1708 7528
4031	0	0	Ki67+	 1708 7547
4032	0	0	Ki67+	 1711 7378
4033	0	0	Ki67+	 1713 7510
4034	0	0	Ki67+	 1715 7321
4035	0	0	Ki67+	 1718 7848
4036	0	0	Ki67+	 1719 7792
4037	0	0	Ki67+	 1720 7452
4038	0	0	Ki67+	 1723 7350
4039	0	0	Ki67+	 1723 7596
4040	0	0	Ki67+	 1730 7832
4041	0	0	Ki67+	 1730 8010
4042	0	0	Ki67+	 1733 7718
4043	0	0	Ki67+	 1734 7287
4044	0	0	Ki67+	 1735 7405
4045	0	0	Ki67+	 1739 7390
4046	0	0	Ki67+	 1741 7968
4047	0	0	Ki67+	 1742 7456
4048	0	0	Ki67+	 1742 7512
4049	0	0	Ki67+	 1747 8036
4050	0	0	Ki67+	 1753 8055
4051	0	0	Ki67+	 1754 7689
4052	0	0	Ki67+	 1756 7444
4053	0	0	Ki67+	 1762 7364
4054	0	0	Ki67+	 1766 7388
4055	0	0	Ki67+	 1767 7463
4056	0	0	Ki67+	 1771 7422
4057	0	0	Ki67+	 1771 7525
4058	0	0	Ki67+	 1777 7687
4059	0	0	Ki67+	 1777 7978
4060	0	0	Ki67+	 1785 7550
4061	0	0	Ki67+	 1786 7533
4062	0	0	Ki67+	 1789 8003
4063	0	0	Ki67+	 1807 7568
4064	0	0	Ki67+	 1811 7456
4065	0	0	Ki67+	 1814 7753
4066	0	0	Ki67+	 1818 7627
4067	0	0	Ki67+	 1819 7445
4068	0	0	Ki67+	 1823 7601
4069	0	0	Ki67+	 1824 7899
4070	0	0	Ki67+	 1826 7548
4071	0	0	Ki67+	 1826 8025
4072	0	0	Ki67+	 1842 7425
4073	0	0	Ki67+	 1844 7774
4074	0	0	Ki67+	 1865 7579
4075	0	0	Ki67+	 1876 7301
4076	0	0	Ki67+	 1880 7560
4077	0	0	Ki67+	 1882 7587
4078	0	0	Ki67+	 1883 7740
4079	0	0	Ki67+	 1883 7762
4080	0	0	Ki67+	 1890 7665
4081	0	0	Ki67+	 1898 8048
4082	0	0	Ki67+	 1901 7635
4083	0	0	Ki67+	 1903 7273
4084	0	0	Ki67+	 1904 7572
4085	0	0	Ki67+	 1904 8038
4086	0	0	Ki67+	 1906 7593
4087	0	0	Ki67+	 1912 7606
4088	0	0	Ki67+	 1918 7652
4089	0	0	Ki67+	 1930 7583
4090	0	0	Ki67+	 1933 7610
4091	0	0	Ki67+	 1939 7767
4092	0	0	Ki67+	 1942 7436
4093	0	0	Ki67+	 1943 7753
4094	0	0	Ki67+	 1950 7699
4095	0	0	Ki67+	 1953 7971
4096	0	0	Ki67+	 1954 7986
4097	0	0	Ki67+	 1955 7461
4098	0	0	Ki67+	 1957 7491
4099	0	0	Ki67+	 1962 7409
4100	0	0	Ki67+	 1966 7638
4101	0	0	Ki67+	 1966 7952
4102	0	0	Ki67+	 1968 7583
4103	0	0	Ki67+	 1970 7680
4104	0	0	Ki67+	 1974 7598
4105	0	0	Ki67+	 1981 7517
4106	0	0	Ki67+	 1981 7625
4107	0	0	Ki67+	 1982 7488
4108	0	0	Ki67+	 1988 7381
4109	0	0	Ki67+	 1993 7644
4110	0	0	Ki67+	 1993 7699
4111	0	0	Ki67+	 2001 7525
4112	0	0	Ki67+	 2003 7669
4113	0	0	Ki67+	 2010 7398
4114	0	0	Ki67+	 2012 7548
4115	0	0	Ki67+	 2013 7376
4116	0	0	Ki67+	 2015 7628
4117	0	0	Ki67+	 2015 7690
4118	0	0	Ki67+	 2025 7404
4119	0	0	Ki67+	 2026 7657
4120	0	0	Ki67+	 2030 7603
4121	0	0	Ki67+	 2033 7393
4122	0	0	Ki67+	 2033 7541
4123	0	0	Ki67+	 2038 7378
4124	0	0	Ki67+	 2039 8022
4125	0	0	Ki67+	 2041 7891
4126	0	0	Ki67+	 2042 7714
4127	0	0	Ki67+	 2043 7753
4128	0	0	Ki67+	 2044 7871
4129	0	0	Ki67+	 2048 7571
4130	0	0	Ki67+	 2049 7420
4131	0	0	Ki67+	 2052 7982
4132	0	0	Ki67+	 2053 7849
4133	0	0	Ki67+	 2059 7699
4134	0	0	Ki67+	 2061 7379
4135	0	0	Ki67+	 2063 7761
4136	0	0	Ki67+	 2066 7548
4137	0	0	Ki67+	 2089 7589
4138	0	0	Ki67+	 2090 8046
4139	0	0	Ki67+	 2092 7602
4140	0	0	Ki67+	 2098 8037
4141	0	0	Ki67+	 2100 7909
4142	0	0	Ki67+	 2102 8011
4143	0	0	Ki67+	 2104 7881
4144	0	0	Ki67+	 2106 7565
4145	0	0	Ki67+	 2106 7743
4146	0	0	Ki67+	 2107 7697
4147	0	0	Ki67+	 2112 7403
4148	0	0	Ki67+	 2116 7601
4149	0	0	Ki67+	 2123 7722
4150	0	0	Ki67+	 2124 7387
4151	0	0	Ki67+	 2130 7627
4152	0	0	Ki67+	 2136 8061
4153	0	0	Ki67+	 2140 7611
4154	0	0	Ki67+	 2144 7897
4155	0	0	Ki67+	 2147 7428
4156	0	0	Ki67+	 2155 7580
4157	0	0	Ki67+	 2156 7399
4158	0	0	Ki67+	 2174 7970
4159	0	0	Ki67+	 2177 7632
4160	0	0	Ki67+	 2178 7598
4161	0	0	Ki67+	 2183 7737
4162	0	0	Ki67+	 2185 7571
4163	0	0	Ki67+	 2187 7656
4164	0	0	Ki67+	 2200 7959
4165	0	0	Ki67+	 2207 7681
4166	0	0	Ki67+	 2209 7887
4167	0	0	Ki67+	 2211 7579
4168	0	0	Ki67+	 2215 7271
4169	0	0	Ki67+	 2224 7678
4170	0	0	Ki67+	 2225 7638
4171	0	0	Ki67+	 2226 7947
4172	0	0	Ki67+	 2230 7291
4173	0	0	Ki67+	 2233 7609
4174	0	0	Ki67+	 2248 7837
4175	0	0	Ki67+	 2250 7314
4176	0	0	Ki67+	 2253 7696
4177	0	0	Ki67+	 2261 7996
4178	0	0	Ki67+	 2263 7487
4179	0	0	Ki67+	 2265 7820
4180	0	0	Ki67+	 2266 7973
4181	0	0	Ki67+	 2270 7792
4182	0	0	Ki67+	 2272 7326
4183	0	0	Ki67+	 2274 7293
4184	0	0	Ki67+	 2275 7682
4185	0	0	Ki67+	 2275 7847
4186	0	0	Ki67+	 2283 7840
4187	0	0	Ki67+	 2288 7529
4188	0	0	Ki67+	 2288 7693
4189	0	0	Ki67+	 2290 7496
4190	0	0	Ki67+	 2291 7997
4191	0	0	Ki67+	 2296 7300
4192	0	0	Ki67+	 2307 7813
4193	0	0	Ki67+	 2309 7345
4194	0	0	Ki67+	 2318 8008
4195	0	0	Ki67+	 2321 7828
4196	0	0	Ki67+	 2332 7953
4197	0	0	Ki67+	 2333 7821
4198	0	0	Ki67+	 2334 7318
4199	0	0	Ki67+	 2335 7360
4200	0	0	Ki67+	 2339 7462
4201	0	0	Ki67+	 2339 7727
4202	0	0	Ki67+	 2344 7985
4203	0	0	Ki67+	 2345 7306
4204	0	0	Ki67+	 2346 8032
4205	0	0	Ki67+	 2352 7334
4206	0	0	Ki67+	 2354 7591
4207	0	0	Ki67+	 2361 7378
4208	0	0	Ki67+	 2364 7532
4209	0	0	Ki67+	 2364 7755
4210	0	0	Ki67+	 2365 7550
4211	0	0	Ki67+	 2369 7970
4212	0	0	Ki67+	 2372 7652
4213	0	0	Ki67+	 2373 7731
4214	0	0	Ki67+	 2379 7479
4215	0	0	Ki67+	 2392 7602
4216	0	0	Ki67+	 2399 7378
4217	0	0	Ki67+	 2407 7572
4218	0	0	Ki67+	 2408 7913
4219	0	0	Ki67+	 2416 7489
4220	0	0	Ki67+	 2420 7967
4221	0	0	Ki67+	 2421 7520
4222	0	0	Ki67+	 2429 7899
4223	0	0	Ki67+	 2438 7516
4224	0	0	Ki67+	 2439 7280
4225	0	0	Ki67+	 2442 7702
4226	0	0	Ki67+	 2444 7976
4227	0	0	Ki67+	 2446 7545
4228	0	0	Ki67+	 2447 7870
4229	0	0	Ki67+	 1650 8376
4230	0	0	Ki67+	 1651 8726
4231	0	0	Ki67+	 1652 8616
4232	0	0	Ki67+	 1661 8565
4233	0	0	Ki67+	 1663 8794
4234	0	0	Ki67+	 1666 8599
4235	0	0	Ki67+	 1679 8116
4236	0	0	Ki67+	 1690 8067
4237	0	0	Ki67+	 1694 8423
4238	0	0	Ki67+	 1700 8361
4239	0	0	Ki67+	 1701 8573
4240	0	0	Ki67+	 1702 8469
4241	0	0	Ki67+	 1707 8742
4242	0	0	Ki67+	 1709 8586
4243	0	0	Ki67+	 1713 8415
4244	0	0	Ki67+	 1716 8441
4245	0	0	Ki67+	 1717 8371
4246	0	0	Ki67+	 1724 8448
4247	0	0	Ki67+	 1729 8601
4248	0	0	Ki67+	 1731 8420
4249	0	0	Ki67+	 1732 8136
4250	0	0	Ki67+	 1732 8480
4251	0	0	Ki67+	 1742 8455
4252	0	0	Ki67+	 1748 8469
4253	0	0	Ki67+	 1751 8436
4254	0	0	Ki67+	 1751 8621
4255	0	0	Ki67+	 1757 8127
4256	0	0	Ki67+	 1765 8445
4257	0	0	Ki67+	 1777 8404
4258	0	0	Ki67+	 1781 8211
4259	0	0	Ki67+	 1782 8374
4260	0	0	Ki67+	 1788 8686
4261	0	0	Ki67+	 1791 8438
4262	0	0	Ki67+	 1800 8455
4263	0	0	Ki67+	 1804 8206
4264	0	0	Ki67+	 1804 8670
4265	0	0	Ki67+	 1808 8655
4266	0	0	Ki67+	 1809 8419
4267	0	0	Ki67+	 1813 8396
4268	0	0	Ki67+	 1823 8497
4269	0	0	Ki67+	 1823 8819
4270	0	0	Ki67+	 1833 8469
4271	0	0	Ki67+	 1838 8294
4272	0	0	Ki67+	 1842 8442
4273	0	0	Ki67+	 1846 8659
4274	0	0	Ki67+	 1851 8482
4275	0	0	Ki67+	 1859 8457
4276	0	0	Ki67+	 1883 8517
4277	0	0	Ki67+	 1888 8233
4278	0	0	Ki67+	 1896 8205
4279	0	0	Ki67+	 1904 8303
4280	0	0	Ki67+	 1909 8072
4281	0	0	Ki67+	 1911 8351
4282	0	0	Ki67+	 1916 8278
4283	0	0	Ki67+	 1917 8396
4284	0	0	Ki67+	 1918 8327
4285	0	0	Ki67+	 1921 8363
4286	0	0	Ki67+	 1922 8249
4287	0	0	Ki67+	 1931 8359
4288	0	0	Ki67+	 1935 8302
4289	0	0	Ki67+	 1936 8413
4290	0	0	Ki67+	 1939 8544
4291	0	0	Ki67+	 1946 8600
4292	0	0	Ki67+	 1950 8343
4293	0	0	Ki67+	 1951 8817
4294	0	0	Ki67+	 1952 8491
4295	0	0	Ki67+	 1954 8433
4296	0	0	Ki67+	 1959 8234
4297	0	0	Ki67+	 1960 8466
4298	0	0	Ki67+	 1963 8316
4299	0	0	Ki67+	 1967 8561
4300	0	0	Ki67+	 1968 8432
4301	0	0	Ki67+	 1971 8105
4302	0	0	Ki67+	 1971 8343
4303	0	0	Ki67+	 1981 8530
4304	0	0	Ki67+	 1983 8085
4305	0	0	Ki67+	 1996 8472
4306	0	0	Ki67+	 2003 8561
4307	0	0	Ki67+	 2005 8501
4308	0	0	Ki67+	 2006 8812
4309	0	0	Ki67+	 2011 8268
4310	0	0	Ki67+	 2017 8544
4311	0	0	Ki67+	 2018 8564
4312	0	0	Ki67+	 2021 8287
4313	0	0	Ki67+	 2026 8831
4314	0	0	Ki67+	 2029 8224
4315	0	0	Ki67+	 2038 8347
4316	0	0	Ki67+	 2043 8813
4317	0	0	Ki67+	 2046 8338
4318	0	0	Ki67+	 2046 8847
4319	0	0	Ki67+	 2058 8432
4320	0	0	Ki67+	 2060 8362
4321	0	0	Ki67+	 2061 8407
4322	0	0	Ki67+	 2069 8472
4323	0	0	Ki67+	 2075 8637
4324	0	0	Ki67+	 2082 8494
4325	0	0	Ki67+	 2083 8613
4326	0	0	Ki67+	 2089 8430
4327	0	0	Ki67+	 2092 8217
4328	0	0	Ki67+	 2092 8245
4329	0	0	Ki67+	 2092 8590
4330	0	0	Ki67+	 2095 8400
4331	0	0	Ki67+	 2097 8490
4332	0	0	Ki67+	 2103 8365
4333	0	0	Ki67+	 2105 8570
4334	0	0	Ki67+	 2107 8422
4335	0	0	Ki67+	 2108 8228
4336	0	0	Ki67+	 2108 8593
4337	0	0	Ki67+	 2109 8644
4338	0	0	Ki67+	 2119 8854
4339	0	0	Ki67+	 2139 8489
4340	0	0	Ki67+	 2140 8406
4341	0	0	Ki67+	 2151 8447
4342	0	0	Ki67+	 2153 8571
4343	0	0	Ki67+	 2162 8111
4344	0	0	Ki67+	 2171 8859
4345	0	0	Ki67+	 2178 8649
4346	0	0	Ki67+	 2179 8287
4347	0	0	Ki67+	 2183 8315
4348	0	0	Ki67+	 2186 8681
4349	0	0	Ki67+	 2200 8101
4350	0	0	Ki67+	 2203 8393
4351	0	0	Ki67+	 2205 8304
4352	0	0	Ki67+	 2206 8660
4353	0	0	Ki67+	 2208 8703
4354	0	0	Ki67+	 2213 8424
4355	0	0	Ki67+	 2215 8108
4356	0	0	Ki67+	 2223 8698
4357	0	0	Ki67+	 2229 8380
4358	0	0	Ki67+	 2230 8823
4359	0	0	Ki67+	 2231 8100
4360	0	0	Ki67+	 2236 8121
4361	0	0	Ki67+	 2248 8112
4362	0	0	Ki67+	 2256 8673
4363	0	0	Ki67+	 2276 8528
4364	0	0	Ki67+	 2278 8547
4365	0	0	Ki67+	 2281 8380
4366	0	0	Ki67+	 2283 8140
4367	0	0	Ki67+	 2286 8511
4368	0	0	Ki67+	 2286 8604
4369	0	0	Ki67+	 2292 8531
4370	0	0	Ki67+	 2295 8149
4371	0	0	Ki67+	 2300 8557
4372	0	0	Ki67+	 2302 8632
4373	0	0	Ki67+	 2305 8401
4374	0	0	Ki67+	 2314 8416
4375	0	0	Ki67+	 2318 8468
4376	0	0	Ki67+	 2321 8380
4377	0	0	Ki67+	 2323 8814
4378	0	0	Ki67+	 2328 8075
4379	0	0	Ki67+	 2330 8403
4380	0	0	Ki67+	 2330 8439
4381	0	0	Ki67+	 2339 8690
4382	0	0	Ki67+	 2342 8525
4383	0	0	Ki67+	 2350 8546
4384	0	0	Ki67+	 2352 8679
4385	0	0	Ki67+	 2353 8712
4386	0	0	Ki67+	 2356 8495
4387	0	0	Ki67+	 2359 8065
4388	0	0	Ki67+	 2361 8109
4389	0	0	Ki67+	 2362 8568
4390	0	0	Ki67+	 2363 8703
4391	0	0	Ki67+	 2366 8545
4392	0	0	Ki67+	 2370 8347
4393	0	0	Ki67+	 2383 8292
4394	0	0	Ki67+	 2384 8108
4395	0	0	Ki67+	 2386 8542
4396	0	0	Ki67+	 2387 8466
4397	0	0	Ki67+	 2394 8610
4398	0	0	Ki67+	 2395 8488
4399	0	0	Ki67+	 2395 8588
4400	0	0	Ki67+	 2402 8339
4401	0	0	Ki67+	 2405 8682
4402	0	0	Ki67+	 2410 8517
4403	0	0	Ki67+	 2413 8161
4404	0	0	Ki67+	 2415 8337
4405	0	0	Ki67+	 2419 8576
4406	0	0	Ki67+	 2421 8546
4407	0	0	Ki67+	 2431 8113
4408	0	0	Ki67+	 2431 8443
4409	0	0	Ki67+	 2435 8595
4410	0	0	Ki67+	 2436 8341
4411	0	0	Ki67+	 2438 8290
4412	0	0	Ki67+	 2441 8171
4413	0	0	Ki67+	 1675 9571
4414	0	0	Ki67+	 1695 8919
4415	0	0	Ki67+	 1879 9044
4416	0	0	Ki67+	 1888 8883
4417	0	0	Ki67+	 1911 9280
4418	0	0	Ki67+	 1989 8945
4419	0	0	Ki67+	 2028 8961
4420	0	0	Ki67+	 2063 8981
4421	0	0	Ki67+	 2071 8964
4422	0	0	Ki67+	 2113 8873
4423	0	0	Ki67+	 2116 8982
4424	0	0	Ki67+	 2130 8911
4425	0	0	Ki67+	 2180 8993
4426	0	0	Ki67+	 2205 8978
4427	0	0	Ki67+	 2214 8934
4428	0	0	Ki67+	 2227 9024
4429	0	0	Ki67+	 2252 8887
4430	0	0	Ki67+	 2272 9595
4431	0	0	Ki67+	 2291 9238
4432	0	0	Ki67+	 2292 9115
4433	0	0	Ki67+	 2293 9075
4434	0	0	Ki67+	 2307 9068
4435	0	0	Ki67+	 2311 9239
4436	0	0	Ki67+	 2322 9117
4437	0	0	Ki67+	 2333 9280
4438	0	0	Ki67+	 2335 9232
4439	0	0	Ki67+	 2347 9088
4440	0	0	Ki67+	 2351 9186
4441	0	0	Ki67+	 2357 9625
4442	0	0	Ki67+	 2369 9011
4443	0	0	Ki67+	 2388 9273
4444	0	0	Ki67+	 2399 9098
4445	0	0	Ki67+	 2430 9151
4446	0	0	Ki67+	 2440 9138
4447	0	0	Ki67+	 1650 10308
4448	0	0	Ki67+	 1685 9804
4449	0	0	Ki67+	 1711 9699
4450	0	0	Ki67+	 1712 10445
4451	0	0	Ki67+	 1733 9896
4452	0	0	Ki67+	 1738 10460
4453	0	0	Ki67+	 1748 10443
4454	0	0	Ki67+	 1761 9669
4455	0	0	Ki67+	 1772 10106
4456	0	0	Ki67+	 1775 10194
4457	0	0	Ki67+	 1795 10431
4458	0	0	Ki67+	 1810 10233
4459	0	0	Ki67+	 1813 10117
4460	0	0	Ki67+	 1841 9967
4461	0	0	Ki67+	 1841 10097
4462	0	0	Ki67+	 1849 10168
4463	0	0	Ki67+	 1860 9789
4464	0	0	Ki67+	 1867 10174
4465	0	0	Ki67+	 1937 9901
4466	0	0	Ki67+	 1989 10058
4467	0	0	Ki67+	 2004 10068
4468	0	0	Ki67+	 2004 10144
4469	0	0	Ki67+	 2006 9861
4470	0	0	Ki67+	 2022 10128
4471	0	0	Ki67+	 2033 9916
4472	0	0	Ki67+	 2051 9917
4473	0	0	Ki67+	 2084 9952
4474	0	0	Ki67+	 2096 9993
4475	0	0	Ki67+	 2111 10250
4476	0	0	Ki67+	 2166 10451
4477	0	0	Ki67+	 2181 10370
4478	0	0	Ki67+	 2184 9817
4479	0	0	Ki67+	 2241 10082
4480	0	0	Ki67+	 2300 10423
4481	0	0	Ki67+	 2311 9749
4482	0	0	Ki67+	 2312 10446
4483	0	0	Ki67+	 2319 9682
4484	0	0	Ki67+	 2342 9912
4485	0	0	Ki67+	 2345 9740
4486	0	0	Ki67+	 2382 9818
4487	0	0	Ki67+	 2391 10038
4488	0	0	Ki67+	 1649 10855
4489	0	0	Ki67+	 1702 10912
4490	0	0	Ki67+	 1706 10986
4491	0	0	Ki67+	 1718 10872
4492	0	0	Ki67+	 1720 11044
4493	0	0	Ki67+	 1723 11145
4494	0	0	Ki67+	 1748 10554
4495	0	0	Ki67+	 1764 10565
4496	0	0	Ki67+	 1771 10679
4497	0	0	Ki67+	 1779 10912
4498	0	0	Ki67+	 1806 10504
4499	0	0	Ki67+	 1824 10559
4500	0	0	Ki67+	 2037 10524
4501	0	0	Ki67+	 2038 10668
4502	0	0	Ki67+	 2104 11129
4503	0	0	Ki67+	 2173 10904
4504	0	0	Ki67+	 2175 10891
4505	0	0	Ki67+	 2180 10798
4506	0	0	Ki67+	 2193 11018
4507	0	0	Ki67+	 2211 11262
4508	0	0	Ki67+	 2220 11246
4509	0	0	Ki67+	 2261 11201
4510	0	0	Ki67+	 2301 10867
4511	0	0	Ki67+	 2322 10600
4512	0	0	Ki67+	 2322 10749
4513	0	0	Ki67+	 2344 10583
4514	0	0	Ki67+	 2350 11060
4515	0	0	Ki67+	 2362 11028
4516	0	0	Ki67+	 2363 10635
4517	0	0	Ki67+	 2371 10710
4518	0	0	Ki67+	 2408 10743
4519	0	0	Ki67+	 2415 11242
4520	0	0	Ki67+	 2424 10483
4521	0	0	Ki67+	 2431 10708
4522	0	0	Ki67+	 2442 11219
4523	0	0	Ki67+	 2444 11196
4524	0	0	Ki67+	 1667 11395
4525	0	0	Ki67+	 1709 11514
4526	0	0	Ki67+	 1800 11270
4527	0	0	Ki67+	 1831 11433
4528	0	0	Ki67+	 1844 11297
4529	0	0	Ki67+	 1871 11406
4530	0	0	Ki67+	 1914 11822
4531	0	0	Ki67+	 1917 11802
4532	0	0	Ki67+	 1965 11964
4533	0	0	Ki67+	 1979 11873
4534	0	0	Ki67+	 1994 12050
4535	0	0	Ki67+	 2004 11480
4536	0	0	Ki67+	 2008 12044
4537	0	0	Ki67+	 2010 12010
4538	0	0	Ki67+	 2026 11973
4539	0	0	Ki67+	 2029 11949
4540	0	0	Ki67+	 2034 11919
4541	0	0	Ki67+	 2039 12017
4542	0	0	Ki67+	 2049 11913
4543	0	0	Ki67+	 2055 11986
4544	0	0	Ki67+	 2056 11966
4545	0	0	Ki67+	 2058 11479
4546	0	0	Ki67+	 2062 11836
4547	0	0	Ki67+	 2065 12027
4548	0	0	Ki67+	 2075 11958
4549	0	0	Ki67+	 2083 11809
4550	0	0	Ki67+	 2084 11862
4551	0	0	Ki67+	 2084 11987
4552	0	0	Ki67+	 2085 12014
4553	0	0	Ki67+	 2087 11918
4554	0	0	Ki67+	 2093 11901
4555	0	0	Ki67+	 2099 11823
4556	0	0	Ki67+	 2102 11758
4557	0	0	Ki67+	 2105 11768
4558	0	0	Ki67+	 2105 11810
4559	0	0	Ki67+	 2107 11986
4560	0	0	Ki67+	 2108 11698
4561	0	0	Ki67+	 2111 11965
4562	0	0	Ki67+	 2114 11684
4563	0	0	Ki67+	 2118 11845
4564	0	0	Ki67+	 2121 11877
4565	0	0	Ki67+	 2122 11709
4566	0	0	Ki67+	 2125 11916
4567	0	0	Ki67+	 2127 11746
4568	0	0	Ki67+	 2127 11805
4569	0	0	Ki67+	 2128 11772
4570	0	0	Ki67+	 2130 11622
4571	0	0	Ki67+	 2133 12026
4572	0	0	Ki67+	 2135 11700
4573	0	0	Ki67+	 2137 12056
4574	0	0	Ki67+	 2138 11724
4575	0	0	Ki67+	 2140 12005
4576	0	0	Ki67+	 2146 11701
4577	0	0	Ki67+	 2149 11832
4578	0	0	Ki67+	 2152 11869
4579	0	0	Ki67+	 2153 11368
4580	0	0	Ki67+	 2163 11643
4581	0	0	Ki67+	 2166 11621
4582	0	0	Ki67+	 2172 11678
4583	0	0	Ki67+	 2174 11692
4584	0	0	Ki67+	 2176 11828
4585	0	0	Ki67+	 2181 11944
4586	0	0	Ki67+	 2186 11660
4587	0	0	Ki67+	 2187 11921
4588	0	0	Ki67+	 2190 11888
4589	0	0	Ki67+	 2194 11591
4590	0	0	Ki67+	 2205 11470
4591	0	0	Ki67+	 2206 12006
4592	0	0	Ki67+	 2207 11641
4593	0	0	Ki67+	 2207 11877
4594	0	0	Ki67+	 2211 11616
4595	0	0	Ki67+	 2211 11932
4596	0	0	Ki67+	 2212 12038
4597	0	0	Ki67+	 2222 11545
4598	0	0	Ki67+	 2225 11899
4599	0	0	Ki67+	 2226 11525
4600	0	0	Ki67+	 2226 11969
4601	0	0	Ki67+	 2227 11929
4602	0	0	Ki67+	 2231 11553
4603	0	0	Ki67+	 2233 11985
4604	0	0	Ki67+	 2239 12034
4605	0	0	Ki67+	 2244 11496
4606	0	0	Ki67+	 2245 12059
4607	0	0	Ki67+	 2250 11930
4608	0	0	Ki67+	 2257 11664
4609	0	0	Ki67+	 2261 11792
4610	0	0	Ki67+	 2265 11980
4611	0	0	Ki67+	 2266 12005
4612	0	0	Ki67+	 2268 11671
4613	0	0	Ki67+	 2274 11482
4614	0	0	Ki67+	 2276 11842
4615	0	0	Ki67+	 2279 11955
4616	0	0	Ki67+	 2280 11900
4617	0	0	Ki67+	 2284 11420
4618	0	0	Ki67+	 2284 11868
4619	0	0	Ki67+	 2286 11988
4620	0	0	Ki67+	 2295 11390
4621	0	0	Ki67+	 2295 11440
4622	0	0	Ki67+	 2296 12028
4623	0	0	Ki67+	 2300 11570
4624	0	0	Ki67+	 2301 11471
4625	0	0	Ki67+	 2303 11730
4626	0	0	Ki67+	 2317 11374
4627	0	0	Ki67+	 2317 11603
4628	0	0	Ki67+	 2319 11411
4629	0	0	Ki67+	 2320 11462
4630	0	0	Ki67+	 2328 11742
4631	0	0	Ki67+	 2331 11342
4632	0	0	Ki67+	 2331 11571
4633	0	0	Ki67+	 2332 11533
4634	0	0	Ki67+	 2338 11353
4635	0	0	Ki67+	 2341 11386
4636	0	0	Ki67+	 2343 11491
4637	0	0	Ki67+	 2344 11807
4638	0	0	Ki67+	 2345 11334
4639	0	0	Ki67+	 2347 11315
4640	0	0	Ki67+	 2351 11546
4641	0	0	Ki67+	 2354 11297
4642	0	0	Ki67+	 2364 11817
4643	0	0	Ki67+	 2369 11327
4644	0	0	Ki67+	 2371 11899
4645	0	0	Ki67+	 2378 11307
4646	0	0	Ki67+	 2381 11918
4647	0	0	Ki67+	 2382 11268
4648	0	0	Ki67+	 2388 11287
4649	0	0	Ki67+	 2390 11946
4650	0	0	Ki67+	 2398 11876
4651	0	0	Ki67+	 2412 11938
4652	0	0	Ki67+	 2422 11821
4653	0	0	Ki67+	 2430 11814
4654	0	0	Ki67+	 2447 11643
4655	0	0	Ki67+	 1656 12446
4656	0	0	Ki67+	 1661 12519
4657	0	0	Ki67+	 1676 12493
4658	0	0	Ki67+	 1687 12443
4659	0	0	Ki67+	 1712 12372
4660	0	0	Ki67+	 1713 12342
4661	0	0	Ki67+	 1716 12443
4662	0	0	Ki67+	 1744 12398
4663	0	0	Ki67+	 1748 12384
4664	0	0	Ki67+	 1760 12444
4665	0	0	Ki67+	 1760 12524
4666	0	0	Ki67+	 1765 12364
4667	0	0	Ki67+	 1774 12389
4668	0	0	Ki67+	 1781 12414
4669	0	0	Ki67+	 1792 12455
4670	0	0	Ki67+	 1795 12440
4671	0	0	Ki67+	 1808 12488
4672	0	0	Ki67+	 1809 12392
4673	0	0	Ki67+	 1813 12584
4674	0	0	Ki67+	 1817 12521
4675	0	0	Ki67+	 1826 12451
4676	0	0	Ki67+	 1831 12565
4677	0	0	Ki67+	 1836 12358
4678	0	0	Ki67+	 1838 12464
4679	0	0	Ki67+	 1839 12521
4680	0	0	Ki67+	 1841 12430
4681	0	0	Ki67+	 1842 12392
4682	0	0	Ki67+	 1850 12530
4683	0	0	Ki67+	 1858 12573
4684	0	0	Ki67+	 1860 12297
4685	0	0	Ki67+	 1861 12330
4686	0	0	Ki67+	 1861 12373
4687	0	0	Ki67+	 1862 12403
4688	0	0	Ki67+	 1864 12547
4689	0	0	Ki67+	 1865 12414
4690	0	0	Ki67+	 1866 12603
4691	0	0	Ki67+	 1870 12392
4692	0	0	Ki67+	 1874 12359
4693	0	0	Ki67+	 1875 12261
4694	0	0	Ki67+	 1876 12225
4695	0	0	Ki67+	 1878 12505
4696	0	0	Ki67+	 1879 12615
4697	0	0	Ki67+	 1880 12329
4698	0	0	Ki67+	 1881 12303
4699	0	0	Ki67+	 1885 12421
4700	0	0	Ki67+	 1890 12568
4701	0	0	Ki67+	 1890 12592
4702	0	0	Ki67+	 1897 12622
4703	0	0	Ki67+	 1900 12237
4704	0	0	Ki67+	 1901 12379
4705	0	0	Ki67+	 1902 12140
4706	0	0	Ki67+	 1903 12346
4707	0	0	Ki67+	 1903 12506
4708	0	0	Ki67+	 1905 12275
4709	0	0	Ki67+	 1907 12122
4710	0	0	Ki67+	 1912 12445
4711	0	0	Ki67+	 1914 12284
4712	0	0	Ki67+	 1915 12334
4713	0	0	Ki67+	 1919 12408
4714	0	0	Ki67+	 1921 12565
4715	0	0	Ki67+	 1921 12600
4716	0	0	Ki67+	 1924 12304
4717	0	0	Ki67+	 1925 12213
4718	0	0	Ki67+	 1927 12469
4719	0	0	Ki67+	 1935 12480
4720	0	0	Ki67+	 1935 12611
4721	0	0	Ki67+	 1938 12352
4722	0	0	Ki67+	 1940 12260
4723	0	0	Ki67+	 1947 12149
4724	0	0	Ki67+	 1947 12300
4725	0	0	Ki67+	 1955 12570
4726	0	0	Ki67+	 1959 12280
4727	0	0	Ki67+	 1960 12206
4728	0	0	Ki67+	 1960 12311
4729	0	0	Ki67+	 1961 12621
4730	0	0	Ki67+	 1964 12241
4731	0	0	Ki67+	 1964 12339
4732	0	0	Ki67+	 1964 12380
4733	0	0	Ki67+	 1967 12153
4734	0	0	Ki67+	 1973 12575
4735	0	0	Ki67+	 1975 12275
4736	0	0	Ki67+	 1975 12487
4737	0	0	Ki67+	 1977 12412
4738	0	0	Ki67+	 1982 12191
4739	0	0	Ki67+	 1987 12355
4740	0	0	Ki67+	 1988 12233
4741	0	0	Ki67+	 1989 12308
4742	0	0	Ki67+	 1990 12532
4743	0	0	Ki67+	 1991 12119
4744	0	0	Ki67+	 1993 12277
4745	0	0	Ki67+	 1995 12093
4746	0	0	Ki67+	 1996 12224
4747	0	0	Ki67+	 1997 12150
4748	0	0	Ki67+	 1997 12324
4749	0	0	Ki67+	 1998 12289
4750	0	0	Ki67+	 2006 12255
4751	0	0	Ki67+	 2011 12403
4752	0	0	Ki67+	 2012 12514
4753	0	0	Ki67+	 2012 12539
4754	0	0	Ki67+	 2013 12131
4755	0	0	Ki67+	 2014 12347
4756	0	0	Ki67+	 2015 12100
4757	0	0	Ki67+	 2017 12577
4758	0	0	Ki67+	 2020 12311
4759	0	0	Ki67+	 2022 12233
4760	0	0	Ki67+	 2022 12485
4761	0	0	Ki67+	 2024 12276
4762	0	0	Ki67+	 2024 12548
4763	0	0	Ki67+	 2025 12068
4764	0	0	Ki67+	 2027 12083
4765	0	0	Ki67+	 2027 12121
4766	0	0	Ki67+	 2028 12218
4767	0	0	Ki67+	 2029 12406
4768	0	0	Ki67+	 2031 12170
4769	0	0	Ki67+	 2032 12381
4770	0	0	Ki67+	 2034 12532
4771	0	0	Ki67+	 2035 12601
4772	0	0	Ki67+	 2036 12270
4773	0	0	Ki67+	 2040 12292
4774	0	0	Ki67+	 2046 12104
4775	0	0	Ki67+	 2048 12256
4776	0	0	Ki67+	 2051 12301
4777	0	0	Ki67+	 2053 12580
4778	0	0	Ki67+	 2055 12211
4779	0	0	Ki67+	 2055 12290
4780	0	0	Ki67+	 2059 12506
4781	0	0	Ki67+	 2064 12393
4782	0	0	Ki67+	 2065 12357
4783	0	0	Ki67+	 2065 12470
4784	0	0	Ki67+	 2065 12522
4785	0	0	Ki67+	 2069 12411
4786	0	0	Ki67+	 2080 12065
4787	0	0	Ki67+	 2080 12259
4788	0	0	Ki67+	 2082 12317
4789	0	0	Ki67+	 2082 12622
4790	0	0	Ki67+	 2083 12101
4791	0	0	Ki67+	 2083 12499
4792	0	0	Ki67+	 2086 12182
4793	0	0	Ki67+	 2089 12422
4794	0	0	Ki67+	 2091 12563
4795	0	0	Ki67+	 2093 12164
4796	0	0	Ki67+	 2093 12234
4797	0	0	Ki67+	 2093 12451
4798	0	0	Ki67+	 2095 12278
4799	0	0	Ki67+	 2095 12485
4800	0	0	Ki67+	 2096 12223
4801	0	0	Ki67+	 2097 12370
4802	0	0	Ki67+	 2102 12494
4803	0	0	Ki67+	 2107 12301
4804	0	0	Ki67+	 2107 12434
4805	0	0	Ki67+	 2111 12246
4806	0	0	Ki67+	 2113 12509
4807	0	0	Ki67+	 2115 12221
4808	0	0	Ki67+	 2121 12715
4809	0	0	Ki67+	 2122 12639
4810	0	0	Ki67+	 2123 12510
4811	0	0	Ki67+	 2125 12404
4812	0	0	Ki67+	 2135 12298
4813	0	0	Ki67+	 2137 12462
4814	0	0	Ki67+	 2138 12318
4815	0	0	Ki67+	 2138 12669
4816	0	0	Ki67+	 2139 12566
4817	0	0	Ki67+	 2140 12345
4818	0	0	Ki67+	 2143 12158
4819	0	0	Ki67+	 2144 12655
4820	0	0	Ki67+	 2146 12363
4821	0	0	Ki67+	 2146 12701
4822	0	0	Ki67+	 2150 12718
4823	0	0	Ki67+	 2154 12390
4824	0	0	Ki67+	 2156 12670
4825	0	0	Ki67+	 2158 12101
4826	0	0	Ki67+	 2163 12209
4827	0	0	Ki67+	 2164 12683
4828	0	0	Ki67+	 2165 12592
4829	0	0	Ki67+	 2167 12425
4830	0	0	Ki67+	 2167 12466
4831	0	0	Ki67+	 2170 12274
4832	0	0	Ki67+	 2173 12161
4833	0	0	Ki67+	 2174 12506
4834	0	0	Ki67+	 2174 12551
4835	0	0	Ki67+	 2177 12314
4836	0	0	Ki67+	 2181 12091
4837	0	0	Ki67+	 2184 12569
4838	0	0	Ki67+	 2185 12457
4839	0	0	Ki67+	 2187 12633
4840	0	0	Ki67+	 2189 12557
4841	0	0	Ki67+	 2189 12660
4842	0	0	Ki67+	 2195 12517
4843	0	0	Ki67+	 2196 12149
4844	0	0	Ki67+	 2200 12362
4845	0	0	Ki67+	 2202 12403
4846	0	0	Ki67+	 2202 12580
4847	0	0	Ki67+	 2203 12471
4848	0	0	Ki67+	 2203 12507
4849	0	0	Ki67+	 2209 12216
4850	0	0	Ki67+	 2211 12436
4851	0	0	Ki67+	 2212 12232
4852	0	0	Ki67+	 2215 12348
4853	0	0	Ki67+	 2217 12565
4854	0	0	Ki67+	 2220 12161
4855	0	0	Ki67+	 2221 12331
4856	0	0	Ki67+	 2228 12472
4857	0	0	Ki67+	 2229 12187
4858	0	0	Ki67+	 2230 12073
4859	0	0	Ki67+	 2231 12253
4860	0	0	Ki67+	 2233 12438
4861	0	0	Ki67+	 2234 12353
4862	0	0	Ki67+	 2235 12605
4863	0	0	Ki67+	 2236 12404
4864	0	0	Ki67+	 2238 12530
4865	0	0	Ki67+	 2241 12517
4866	0	0	Ki67+	 2243 12554
4867	0	0	Ki67+	 2248 12144
4868	0	0	Ki67+	 2248 12219
4869	0	0	Ki67+	 2251 12133
4870	0	0	Ki67+	 2258 12393
4871	0	0	Ki67+	 2258 12427
4872	0	0	Ki67+	 2263 12381
4873	0	0	Ki67+	 2269 12094
4874	0	0	Ki67+	 2273 12535
4875	0	0	Ki67+	 2279 12164
4876	0	0	Ki67+	 2285 12412
4877	0	0	Ki67+	 2289 12679
4878	0	0	Ki67+	 2294 12306
4879	0	0	Ki67+	 2294 12618
4880	0	0	Ki67+	 2300 12645
4881	0	0	Ki67+	 2301 12419
4882	0	0	Ki67+	 2310 12338
4883	0	0	Ki67+	 2315 12425
4884	0	0	Ki67+	 2316 12184
4885	0	0	Ki67+	 2322 12245
4886	0	0	Ki67+	 2322 12317
4887	0	0	Ki67+	 2329 12385
4888	0	0	Ki67+	 2335 12475
4889	0	0	Ki67+	 2335 12606
4890	0	0	Ki67+	 2337 12184
4891	0	0	Ki67+	 2337 12407
4892	0	0	Ki67+	 2344 12587
4893	0	0	Ki67+	 2345 12344
4894	0	0	Ki67+	 2348 12333
4895	0	0	Ki67+	 2351 12403
4896	0	0	Ki67+	 2355 12367
4897	0	0	Ki67+	 2355 12602
4898	0	0	Ki67+	 2356 12677
4899	0	0	Ki67+	 2357 12495
4900	0	0	Ki67+	 2359 12563
4901	0	0	Ki67+	 2359 12580
4902	0	0	Ki67+	 2364 12272
4903	0	0	Ki67+	 2365 12303
4904	0	0	Ki67+	 2366 12430
4905	0	0	Ki67+	 2366 12517
4906	0	0	Ki67+	 2374 12204
4907	0	0	Ki67+	 2374 12469
4908	0	0	Ki67+	 2378 12184
4909	0	0	Ki67+	 2383 12447
4910	0	0	Ki67+	 2388 12292
4911	0	0	Ki67+	 2388 12644
4912	0	0	Ki67+	 2391 12254
4913	0	0	Ki67+	 2398 12510
4914	0	0	Ki67+	 2399 12471
4915	0	0	Ki67+	 2399 12525
4916	0	0	Ki67+	 2399 12544
4917	0	0	Ki67+	 2399 12575
4918	0	0	Ki67+	 2406 12612
4919	0	0	Ki67+	 2407 12494
4920	0	0	Ki67+	 2414 12427
4921	0	0	Ki67+	 2414 12668
4922	0	0	Ki67+	 2418 12304
4923	0	0	Ki67+	 2419 12544
4924	0	0	Ki67+	 2421 12516
4925	0	0	Ki67+	 2425 12210
4926	0	0	Ki67+	 2427 12473
4927	0	0	Ki67+	 2430 12455
4928	0	0	Ki67+	 2441 12400
4929	0	0	Ki67+	 2442 12432
4930	0	0	Ki67+	 2445 12080
4931	0	0	Ki67+	 2239 12918
4932	0	0	Ki67+	 2490 3294
4933	0	0	Ki67+	 2490 3441
4934	0	0	Ki67+	 2504 3410
4935	0	0	Ki67+	 2512 3438
4936	0	0	Ki67+	 2543 3420
4937	0	0	Ki67+	 2551 3382
4938	0	0	Ki67+	 2553 3438
4939	0	0	Ki67+	 2645 3399
4940	0	0	Ki67+	 2655 3427
4941	0	0	Ki67+	 2655 3442
4942	0	0	Ki67+	 2662 3350
4943	0	0	Ki67+	 2668 3452
4944	0	0	Ki67+	 2688 3423
4945	0	0	Ki67+	 2722 3163
4946	0	0	Ki67+	 2754 3152
4947	0	0	Ki67+	 2754 3474
4948	0	0	Ki67+	 2783 3128
4949	0	0	Ki67+	 2807 3098
4950	0	0	Ki67+	 2824 3099
4951	0	0	Ki67+	 2847 3093
4952	0	0	Ki67+	 2865 3068
4953	0	0	Ki67+	 2886 3056
4954	0	0	Ki67+	 2888 3076
4955	0	0	Ki67+	 2898 3050
4956	0	0	Ki67+	 2909 3039
4957	0	0	Ki67+	 2920 3037
4958	0	0	Ki67+	 2923 3014
4959	0	0	Ki67+	 2953 3007
4960	0	0	Ki67+	 2973 3024
4961	0	0	Ki67+	 2982 2997
4962	0	0	Ki67+	 3008 3186
4963	0	0	Ki67+	 3045 2958
4964	0	0	Ki67+	 3066 2922
4965	0	0	Ki67+	 3094 2904
4966	0	0	Ki67+	 3095 3190
4967	0	0	Ki67+	 3105 2854
4968	0	0	Ki67+	 3142 3350
4969	0	0	Ki67+	 3146 3169
4970	0	0	Ki67+	 3225 3183
4971	0	0	Ki67+	 2449 4278
4972	0	0	Ki67+	 2458 3926
4973	0	0	Ki67+	 2465 3963
4974	0	0	Ki67+	 2465 4098
4975	0	0	Ki67+	 2476 4055
4976	0	0	Ki67+	 2476 4082
4977	0	0	Ki67+	 2478 4028
4978	0	0	Ki67+	 2478 4254
4979	0	0	Ki67+	 2482 3989
4980	0	0	Ki67+	 2483 4291
4981	0	0	Ki67+	 2486 3947
4982	0	0	Ki67+	 2494 4206
4983	0	0	Ki67+	 2500 4094
4984	0	0	Ki67+	 2505 4239
4985	0	0	Ki67+	 2505 4276
4986	0	0	Ki67+	 2506 4060
4987	0	0	Ki67+	 2507 3949
4988	0	0	Ki67+	 2508 4301
4989	0	0	Ki67+	 2510 4079
4990	0	0	Ki67+	 2521 3920
4991	0	0	Ki67+	 2521 4106
4992	0	0	Ki67+	 2524 3976
4993	0	0	Ki67+	 2526 4073
4994	0	0	Ki67+	 2528 4151
4995	0	0	Ki67+	 2533 4222
4996	0	0	Ki67+	 2538 4208
4997	0	0	Ki67+	 2539 4271
4998	0	0	Ki67+	 2541 4096
4999	0	0	Ki67+	 2542 4288
5000	0	0	Ki67+	 2545 4024
5001	0	0	Ki67+	 2547 4237
5002	0	0	Ki67+	 2556 4080
5003	0	0	Ki67+	 2556 4098
5004	0	0	Ki67+	 2558 3995
5005	0	0	Ki67+	 2559 4199
5006	0	0	Ki67+	 2563 4124
5007	0	0	Ki67+	 2574 4258
5008	0	0	Ki67+	 2576 4184
5009	0	0	Ki67+	 2582 4281
5010	0	0	Ki67+	 2589 4300
5011	0	0	Ki67+	 2591 4237
5012	0	0	Ki67+	 2592 4031
5013	0	0	Ki67+	 2600 4065
5014	0	0	Ki67+	 2600 4129
5015	0	0	Ki67+	 2601 4289
5016	0	0	Ki67+	 2604 4234
5017	0	0	Ki67+	 2607 4263
5018	0	0	Ki67+	 2615 4246
5019	0	0	Ki67+	 2630 4268
5020	0	0	Ki67+	 2649 4005
5021	0	0	Ki67+	 2652 4046
5022	0	0	Ki67+	 2662 4222
5023	0	0	Ki67+	 2672 4120
5024	0	0	Ki67+	 2678 3960
5025	0	0	Ki67+	 2678 4022
5026	0	0	Ki67+	 2680 3986
5027	0	0	Ki67+	 2684 4185
5028	0	0	Ki67+	 2688 3897
5029	0	0	Ki67+	 2689 4082
5030	0	0	Ki67+	 2693 4050
5031	0	0	Ki67+	 2694 4127
5032	0	0	Ki67+	 2697 4215
5033	0	0	Ki67+	 2698 3984
5034	0	0	Ki67+	 2700 4093
5035	0	0	Ki67+	 2703 4228
5036	0	0	Ki67+	 2705 4154
5037	0	0	Ki67+	 2712 4100
5038	0	0	Ki67+	 2717 4024
5039	0	0	Ki67+	 2718 4211
5040	0	0	Ki67+	 2719 3973
5041	0	0	Ki67+	 2720 4156
5042	0	0	Ki67+	 2724 4108
5043	0	0	Ki67+	 2725 3936
5044	0	0	Ki67+	 2726 4068
5045	0	0	Ki67+	 2729 3557
5046	0	0	Ki67+	 2731 4016
5047	0	0	Ki67+	 2731 4128
5048	0	0	Ki67+	 2733 4054
5049	0	0	Ki67+	 2737 4076
5050	0	0	Ki67+	 2739 3583
5051	0	0	Ki67+	 2744 3549
5052	0	0	Ki67+	 2745 4096
5053	0	0	Ki67+	 2746 4121
5054	0	0	Ki67+	 2747 3983
5055	0	0	Ki67+	 2752 3523
5056	0	0	Ki67+	 2755 4014
5057	0	0	Ki67+	 2766 4080
5058	0	0	Ki67+	 2767 4160
5059	0	0	Ki67+	 2771 4197
5060	0	0	Ki67+	 2774 4047
5061	0	0	Ki67+	 2774 4135
5062	0	0	Ki67+	 2775 3508
5063	0	0	Ki67+	 2778 4106
5064	0	0	Ki67+	 2781 3869
5065	0	0	Ki67+	 2787 3531
5066	0	0	Ki67+	 2791 3911
5067	0	0	Ki67+	 2793 3591
5068	0	0	Ki67+	 2797 3573
5069	0	0	Ki67+	 2800 4208
5070	0	0	Ki67+	 2803 4156
5071	0	0	Ki67+	 2808 4132
5072	0	0	Ki67+	 2810 3651
5073	0	0	Ki67+	 2812 3985
5074	0	0	Ki67+	 2818 4162
5075	0	0	Ki67+	 2821 3895
5076	0	0	Ki67+	 2823 3996
5077	0	0	Ki67+	 2826 3964
5078	0	0	Ki67+	 2828 3722
5079	0	0	Ki67+	 2833 4162
5080	0	0	Ki67+	 2833 4217
5081	0	0	Ki67+	 2839 3931
5082	0	0	Ki67+	 2842 4197
5083	0	0	Ki67+	 2843 3643
5084	0	0	Ki67+	 2843 4033
5085	0	0	Ki67+	 2846 3942
5086	0	0	Ki67+	 2847 3677
5087	0	0	Ki67+	 2848 4184
5088	0	0	Ki67+	 2850 4211
5089	0	0	Ki67+	 2851 4041
5090	0	0	Ki67+	 2857 3909
5091	0	0	Ki67+	 2864 3833
5092	0	0	Ki67+	 2864 3969
5093	0	0	Ki67+	 2865 3729
5094	0	0	Ki67+	 2872 3932
5095	0	0	Ki67+	 2874 4227
5096	0	0	Ki67+	 2877 3654
5097	0	0	Ki67+	 2878 3611
5098	0	0	Ki67+	 2878 3981
5099	0	0	Ki67+	 2879 3792
5100	0	0	Ki67+	 2882 4189
5101	0	0	Ki67+	 2885 4062
5102	0	0	Ki67+	 2888 3891
5103	0	0	Ki67+	 2895 3751
5104	0	0	Ki67+	 2897 4076
5105	0	0	Ki67+	 2899 3531
5106	0	0	Ki67+	 2900 3832
5107	0	0	Ki67+	 2902 4104
5108	0	0	Ki67+	 2902 4200
5109	0	0	Ki67+	 2908 3726
5110	0	0	Ki67+	 2910 3822
5111	0	0	Ki67+	 2910 3965
5112	0	0	Ki67+	 2911 3578
5113	0	0	Ki67+	 2911 4211
5114	0	0	Ki67+	 2917 3940
5115	0	0	Ki67+	 2919 3626
5116	0	0	Ki67+	 2920 3918
5117	0	0	Ki67+	 2921 3846
5118	0	0	Ki67+	 2922 3769
5119	0	0	Ki67+	 2922 4077
5120	0	0	Ki67+	 2923 3611
5121	0	0	Ki67+	 2924 3662
5122	0	0	Ki67+	 2925 4142
5123	0	0	Ki67+	 2932 3567
5124	0	0	Ki67+	 2935 3886
5125	0	0	Ki67+	 2936 3654
5126	0	0	Ki67+	 2936 3918
5127	0	0	Ki67+	 2937 4242
5128	0	0	Ki67+	 2940 3616
5129	0	0	Ki67+	 2944 3853
5130	0	0	Ki67+	 2948 4233
5131	0	0	Ki67+	 2949 4162
5132	0	0	Ki67+	 2949 4254
5133	0	0	Ki67+	 2950 3715
5134	0	0	Ki67+	 2951 3822
5135	0	0	Ki67+	 2952 4114
5136	0	0	Ki67+	 2953 3924
5137	0	0	Ki67+	 2953 3986
5138	0	0	Ki67+	 2954 3511
5139	0	0	Ki67+	 2954 3953
5140	0	0	Ki67+	 2957 3545
5141	0	0	Ki67+	 2957 3914
5142	0	0	Ki67+	 2958 4142
5143	0	0	Ki67+	 2963 4183
5144	0	0	Ki67+	 2969 3994
5145	0	0	Ki67+	 2970 3662
5146	0	0	Ki67+	 2970 3895
5147	0	0	Ki67+	 2970 4248
5148	0	0	Ki67+	 2974 3830
5149	0	0	Ki67+	 2978 3872
5150	0	0	Ki67+	 2978 4194
5151	0	0	Ki67+	 2982 3628
5152	0	0	Ki67+	 2982 3971
5153	0	0	Ki67+	 2982 4124
5154	0	0	Ki67+	 2983 3523
5155	0	0	Ki67+	 2983 4290
5156	0	0	Ki67+	 2985 3704
5157	0	0	Ki67+	 2986 3848
5158	0	0	Ki67+	 2987 3662
5159	0	0	Ki67+	 2990 4164
5160	0	0	Ki67+	 2995 3570
5161	0	0	Ki67+	 2997 3993
5162	0	0	Ki67+	 2997 4275
5163	0	0	Ki67+	 2999 4134
5164	0	0	Ki67+	 3004 3902
5165	0	0	Ki67+	 3005 3754
5166	0	0	Ki67+	 3005 4081
5167	0	0	Ki67+	 3014 4037
5168	0	0	Ki67+	 3015 3863
5169	0	0	Ki67+	 3018 3902
5170	0	0	Ki67+	 3018 3960
5171	0	0	Ki67+	 3018 4302
5172	0	0	Ki67+	 3020 3593
5173	0	0	Ki67+	 3023 3705
5174	0	0	Ki67+	 3026 3653
5175	0	0	Ki67+	 3026 3927
5176	0	0	Ki67+	 3026 4113
5177	0	0	Ki67+	 3027 3868
5178	0	0	Ki67+	 3029 4233
5179	0	0	Ki67+	 3030 3742
5180	0	0	Ki67+	 3031 4299
5181	0	0	Ki67+	 3034 3603
5182	0	0	Ki67+	 3034 3631
5183	0	0	Ki67+	 3035 3801
5184	0	0	Ki67+	 3037 4130
5185	0	0	Ki67+	 3039 3954
5186	0	0	Ki67+	 3039 4168
5187	0	0	Ki67+	 3041 4192
5188	0	0	Ki67+	 3043 3771
5189	0	0	Ki67+	 3050 3818
5190	0	0	Ki67+	 3053 4257
5191	0	0	Ki67+	 3055 3900
5192	0	0	Ki67+	 3058 4143
5193	0	0	Ki67+	 3062 3782
5194	0	0	Ki67+	 3063 4225
5195	0	0	Ki67+	 3066 4282
5196	0	0	Ki67+	 3069 4119
5197	0	0	Ki67+	 3070 4160
5198	0	0	Ki67+	 3075 3953
5199	0	0	Ki67+	 3083 4278
5200	0	0	Ki67+	 3084 3760
5201	0	0	Ki67+	 3089 4238
5202	0	0	Ki67+	 3092 4172
5203	0	0	Ki67+	 3096 3978
5204	0	0	Ki67+	 3097 3774
5205	0	0	Ki67+	 3099 3804
5206	0	0	Ki67+	 3112 3828
5207	0	0	Ki67+	 3112 4294
5208	0	0	Ki67+	 3113 3844
5209	0	0	Ki67+	 3117 3787
5210	0	0	Ki67+	 3118 4180
5211	0	0	Ki67+	 3121 3977
5212	0	0	Ki67+	 3126 3803
5213	0	0	Ki67+	 3142 4129
5214	0	0	Ki67+	 3142 4293
5215	0	0	Ki67+	 3146 4272
5216	0	0	Ki67+	 3148 3899
5217	0	0	Ki67+	 3151 4222
5218	0	0	Ki67+	 3152 3831
5219	0	0	Ki67+	 3161 4030
5220	0	0	Ki67+	 3172 4034
5221	0	0	Ki67+	 3172 4252
5222	0	0	Ki67+	 3176 3873
5223	0	0	Ki67+	 3182 4010
5224	0	0	Ki67+	 3183 3832
5225	0	0	Ki67+	 3185 4067
5226	0	0	Ki67+	 3192 4270
5227	0	0	Ki67+	 3201 3862
5228	0	0	Ki67+	 3206 4073
5229	0	0	Ki67+	 3216 4053
5230	0	0	Ki67+	 3217 4298
5231	0	0	Ki67+	 3220 4135
5232	0	0	Ki67+	 3224 4095
5233	0	0	Ki67+	 3229 3866
5234	0	0	Ki67+	 3234 4128
5235	0	0	Ki67+	 3244 3900
5236	0	0	Ki67+	 3246 4094
5237	0	0	Ki67+	 2453 4466
5238	0	0	Ki67+	 2453 4589
5239	0	0	Ki67+	 2453 4889
5240	0	0	Ki67+	 2454 4570
5241	0	0	Ki67+	 2459 5072
5242	0	0	Ki67+	 2460 4316
5243	0	0	Ki67+	 2462 4954
5244	0	0	Ki67+	 2464 4433
5245	0	0	Ki67+	 2464 4784
5246	0	0	Ki67+	 2466 4829
5247	0	0	Ki67+	 2469 4706
5248	0	0	Ki67+	 2470 4851
5249	0	0	Ki67+	 2475 4364
5250	0	0	Ki67+	 2479 4781
5251	0	0	Ki67+	 2481 4979
5252	0	0	Ki67+	 2484 5045
5253	0	0	Ki67+	 2487 4326
5254	0	0	Ki67+	 2489 4827
5255	0	0	Ki67+	 2490 4748
5256	0	0	Ki67+	 2491 4694
5257	0	0	Ki67+	 2496 4394
5258	0	0	Ki67+	 2496 4425
5259	0	0	Ki67+	 2497 4444
5260	0	0	Ki67+	 2499 4945
5261	0	0	Ki67+	 2500 5008
5262	0	0	Ki67+	 2501 4626
5263	0	0	Ki67+	 2506 4801
5264	0	0	Ki67+	 2508 4416
5265	0	0	Ki67+	 2516 4467
5266	0	0	Ki67+	 2517 4759
5267	0	0	Ki67+	 2520 4698
5268	0	0	Ki67+	 2520 4744
5269	0	0	Ki67+	 2523 5003
5270	0	0	Ki67+	 2526 4929
5271	0	0	Ki67+	 2529 4384
5272	0	0	Ki67+	 2529 4605
5273	0	0	Ki67+	 2530 4901
5274	0	0	Ki67+	 2533 4365
5275	0	0	Ki67+	 2535 4803
5276	0	0	Ki67+	 2535 4938
5277	0	0	Ki67+	 2540 4979
5278	0	0	Ki67+	 2542 4725
5279	0	0	Ki67+	 2544 4328
5280	0	0	Ki67+	 2545 4755
5281	0	0	Ki67+	 2546 4388
5282	0	0	Ki67+	 2546 4679
5283	0	0	Ki67+	 2547 5014
5284	0	0	Ki67+	 2548 4638
5285	0	0	Ki67+	 2552 4481
5286	0	0	Ki67+	 2556 4420
5287	0	0	Ki67+	 2560 4913
5288	0	0	Ki67+	 2568 5048
5289	0	0	Ki67+	 2575 4364
5290	0	0	Ki67+	 2576 5030
5291	0	0	Ki67+	 2577 4847
5292	0	0	Ki67+	 2577 4879
5293	0	0	Ki67+	 2580 4548
5294	0	0	Ki67+	 2580 4722
5295	0	0	Ki67+	 2581 4746
5296	0	0	Ki67+	 2582 4430
5297	0	0	Ki67+	 2582 4735
5298	0	0	Ki67+	 2584 4397
5299	0	0	Ki67+	 2585 4315
5300	0	0	Ki67+	 2586 5086
5301	0	0	Ki67+	 2590 5051
5302	0	0	Ki67+	 2590 5101
5303	0	0	Ki67+	 2595 4323
5304	0	0	Ki67+	 2596 4839
5305	0	0	Ki67+	 2596 4878
5306	0	0	Ki67+	 2606 4917
5307	0	0	Ki67+	 2607 4345
5308	0	0	Ki67+	 2612 4330
5309	0	0	Ki67+	 2614 4546
5310	0	0	Ki67+	 2614 5023
5311	0	0	Ki67+	 2615 4730
5312	0	0	Ki67+	 2616 4835
5313	0	0	Ki67+	 2617 4577
5314	0	0	Ki67+	 2621 4712
5315	0	0	Ki67+	 2623 4412
5316	0	0	Ki67+	 2628 4391
5317	0	0	Ki67+	 2628 4876
5318	0	0	Ki67+	 2631 4354
5319	0	0	Ki67+	 2631 4623
5320	0	0	Ki67+	 2640 4781
5321	0	0	Ki67+	 2643 4600
5322	0	0	Ki67+	 2645 4815
5323	0	0	Ki67+	 2645 4846
5324	0	0	Ki67+	 2647 4796
5325	0	0	Ki67+	 2650 4979
5326	0	0	Ki67+	 2653 4342
5327	0	0	Ki67+	 2653 4659
5328	0	0	Ki67+	 2654 4405
5329	0	0	Ki67+	 2655 4724
5330	0	0	Ki67+	 2658 4936
5331	0	0	Ki67+	 2661 4971
5332	0	0	Ki67+	 2664 4363
5333	0	0	Ki67+	 2664 4841
5334	0	0	Ki67+	 2666 4805
5335	0	0	Ki67+	 2673 4793
5336	0	0	Ki67+	 2675 4317
5337	0	0	Ki67+	 2677 4424
5338	0	0	Ki67+	 2677 4818
5339	0	0	Ki67+	 2680 5037
5340	0	0	Ki67+	 2682 4588
5341	0	0	Ki67+	 2685 4357
5342	0	0	Ki67+	 2687 5079
5343	0	0	Ki67+	 2691 4389
5344	0	0	Ki67+	 2691 4613
5345	0	0	Ki67+	 2694 4338
5346	0	0	Ki67+	 2696 4749
5347	0	0	Ki67+	 2698 4437
5348	0	0	Ki67+	 2700 4786
5349	0	0	Ki67+	 2705 5033
5350	0	0	Ki67+	 2706 4486
5351	0	0	Ki67+	 2712 4562
5352	0	0	Ki67+	 2713 5082
5353	0	0	Ki67+	 2719 4914
5354	0	0	Ki67+	 2721 4316
5355	0	0	Ki67+	 2721 4338
5356	0	0	Ki67+	 2722 4398
5357	0	0	Ki67+	 2724 4357
5358	0	0	Ki67+	 2735 4419
5359	0	0	Ki67+	 2735 4445
5360	0	0	Ki67+	 2737 4307
5361	0	0	Ki67+	 2739 4340
5362	0	0	Ki67+	 2743 5069
5363	0	0	Ki67+	 2745 4472
5364	0	0	Ki67+	 2751 4504
5365	0	0	Ki67+	 2753 4464
5366	0	0	Ki67+	 2760 4362
5367	0	0	Ki67+	 2764 4379
5368	0	0	Ki67+	 2771 4684
5369	0	0	Ki67+	 2775 4715
5370	0	0	Ki67+	 2777 4388
5371	0	0	Ki67+	 2790 4673
5372	0	0	Ki67+	 2791 4631
5373	0	0	Ki67+	 2796 4352
5374	0	0	Ki67+	 2797 4538
5375	0	0	Ki67+	 2798 4664
5376	0	0	Ki67+	 2800 4381
5377	0	0	Ki67+	 2800 4734
5378	0	0	Ki67+	 2805 4702
5379	0	0	Ki67+	 2807 4610
5380	0	0	Ki67+	 2809 4508
5381	0	0	Ki67+	 2810 4780
5382	0	0	Ki67+	 2815 4594
5383	0	0	Ki67+	 2817 4655
5384	0	0	Ki67+	 2819 4358
5385	0	0	Ki67+	 2821 4371
5386	0	0	Ki67+	 2822 4630
5387	0	0	Ki67+	 2825 4760
5388	0	0	Ki67+	 2831 5092
5389	0	0	Ki67+	 2836 4615
5390	0	0	Ki67+	 2837 4776
5391	0	0	Ki67+	 2840 4715
5392	0	0	Ki67+	 2847 4577
5393	0	0	Ki67+	 2849 4380
5394	0	0	Ki67+	 2858 4628
5395	0	0	Ki67+	 2859 4744
5396	0	0	Ki67+	 2865 5064
5397	0	0	Ki67+	 2867 4355
5398	0	0	Ki67+	 2869 4633
5399	0	0	Ki67+	 2875 4558
5400	0	0	Ki67+	 2875 5092
5401	0	0	Ki67+	 2876 4795
5402	0	0	Ki67+	 2877 4732
5403	0	0	Ki67+	 2878 4389
5404	0	0	Ki67+	 2881 4603
5405	0	0	Ki67+	 2882 4571
5406	0	0	Ki67+	 2882 4651
5407	0	0	Ki67+	 2885 4996
5408	0	0	Ki67+	 2888 4714
5409	0	0	Ki67+	 2892 4775
5410	0	0	Ki67+	 2898 4565
5411	0	0	Ki67+	 2898 4820
5412	0	0	Ki67+	 2899 4517
5413	0	0	Ki67+	 2899 4690
5414	0	0	Ki67+	 2899 5056
5415	0	0	Ki67+	 2900 4366
5416	0	0	Ki67+	 2900 4617
5417	0	0	Ki67+	 2902 4754
5418	0	0	Ki67+	 2904 4946
5419	0	0	Ki67+	 2906 4639
5420	0	0	Ki67+	 2906 5077
5421	0	0	Ki67+	 2909 4541
5422	0	0	Ki67+	 2910 4594
5423	0	0	Ki67+	 2910 4866
5424	0	0	Ki67+	 2914 4558
5425	0	0	Ki67+	 2916 4513
5426	0	0	Ki67+	 2916 4843
5427	0	0	Ki67+	 2917 4976
5428	0	0	Ki67+	 2919 4774
5429	0	0	Ki67+	 2921 4897
5430	0	0	Ki67+	 2922 4484
5431	0	0	Ki67+	 2923 4457
5432	0	0	Ki67+	 2923 5100
5433	0	0	Ki67+	 2928 4945
5434	0	0	Ki67+	 2930 4685
5435	0	0	Ki67+	 2930 4713
5436	0	0	Ki67+	 2931 4629
5437	0	0	Ki67+	 2933 4873
5438	0	0	Ki67+	 2934 4703
5439	0	0	Ki67+	 2943 4954
5440	0	0	Ki67+	 2944 4897
5441	0	0	Ki67+	 2945 4461
5442	0	0	Ki67+	 2946 5078
5443	0	0	Ki67+	 2951 4392
5444	0	0	Ki67+	 2957 4470
5445	0	0	Ki67+	 2957 4635
5446	0	0	Ki67+	 2957 4871
5447	0	0	Ki67+	 2962 4688
5448	0	0	Ki67+	 2963 4649
5449	0	0	Ki67+	 2969 4639
5450	0	0	Ki67+	 2972 4434
5451	0	0	Ki67+	 2977 4858
5452	0	0	Ki67+	 2978 4991
5453	0	0	Ki67+	 2980 4449
5454	0	0	Ki67+	 2980 4967
5455	0	0	Ki67+	 2981 4897
5456	0	0	Ki67+	 2983 4771
5457	0	0	Ki67+	 2986 4652
5458	0	0	Ki67+	 2993 4434
5459	0	0	Ki67+	 2993 4755
5460	0	0	Ki67+	 2996 4703
5461	0	0	Ki67+	 3003 4682
5462	0	0	Ki67+	 3007 4700
5463	0	0	Ki67+	 3009 4935
5464	0	0	Ki67+	 3017 4332
5465	0	0	Ki67+	 3018 4914
5466	0	0	Ki67+	 3024 4705
5467	0	0	Ki67+	 3028 4648
5468	0	0	Ki67+	 3029 4895
5469	0	0	Ki67+	 3030 4947
5470	0	0	Ki67+	 3035 4925
5471	0	0	Ki67+	 3041 4676
5472	0	0	Ki67+	 3045 4311
5473	0	0	Ki67+	 3050 4921
5474	0	0	Ki67+	 3052 4338
5475	0	0	Ki67+	 3053 4645
5476	0	0	Ki67+	 3055 4628
5477	0	0	Ki67+	 3065 5066
5478	0	0	Ki67+	 3066 4956
5479	0	0	Ki67+	 3068 5048
5480	0	0	Ki67+	 3077 4680
5481	0	0	Ki67+	 3077 4937
5482	0	0	Ki67+	 3086 4730
5483	0	0	Ki67+	 3089 4920
5484	0	0	Ki67+	 3094 4634
5485	0	0	Ki67+	 3100 4468
5486	0	0	Ki67+	 3100 4859
5487	0	0	Ki67+	 3101 4718
5488	0	0	Ki67+	 3103 4317
5489	0	0	Ki67+	 3108 4514
5490	0	0	Ki67+	 3113 4331
5491	0	0	Ki67+	 3119 4452
5492	0	0	Ki67+	 3121 4651
5493	0	0	Ki67+	 3124 4344
5494	0	0	Ki67+	 3124 4403
5495	0	0	Ki67+	 3127 4906
5496	0	0	Ki67+	 3130 4730
5497	0	0	Ki67+	 3132 4707
5498	0	0	Ki67+	 3135 4476
5499	0	0	Ki67+	 3137 4799
5500	0	0	Ki67+	 3141 4400
5501	0	0	Ki67+	 3142 4955
5502	0	0	Ki67+	 3144 4443
5503	0	0	Ki67+	 3144 4511
5504	0	0	Ki67+	 3144 4716
5505	0	0	Ki67+	 3151 4348
5506	0	0	Ki67+	 3151 4556
5507	0	0	Ki67+	 3152 4330
5508	0	0	Ki67+	 3162 4651
5509	0	0	Ki67+	 3165 4420
5510	0	0	Ki67+	 3165 4430
5511	0	0	Ki67+	 3167 4543
5512	0	0	Ki67+	 3168 4460
5513	0	0	Ki67+	 3171 4743
5514	0	0	Ki67+	 3181 4679
5515	0	0	Ki67+	 3184 4370
5516	0	0	Ki67+	 3187 4487
5517	0	0	Ki67+	 3190 4728
5518	0	0	Ki67+	 3199 4344
5519	0	0	Ki67+	 3200 4806
5520	0	0	Ki67+	 3203 4669
5521	0	0	Ki67+	 3206 4986
5522	0	0	Ki67+	 3207 4787
5523	0	0	Ki67+	 3207 4926
5524	0	0	Ki67+	 3208 4319
5525	0	0	Ki67+	 3209 4857
5526	0	0	Ki67+	 3211 4834
5527	0	0	Ki67+	 3213 4455
5528	0	0	Ki67+	 3213 4580
5529	0	0	Ki67+	 3214 4615
5530	0	0	Ki67+	 3215 4361
5531	0	0	Ki67+	 3217 5041
5532	0	0	Ki67+	 3220 4374
5533	0	0	Ki67+	 3221 4652
5534	0	0	Ki67+	 3229 4347
5535	0	0	Ki67+	 3229 4509
5536	0	0	Ki67+	 3233 4671
5537	0	0	Ki67+	 3235 4785
5538	0	0	Ki67+	 3236 4487
5539	0	0	Ki67+	 3236 4833
5540	0	0	Ki67+	 3238 5094
5541	0	0	Ki67+	 3240 4603
5542	0	0	Ki67+	 3240 5001
5543	0	0	Ki67+	 3243 4508
5544	0	0	Ki67+	 3245 5054
5545	0	0	Ki67+	 3246 4563
5546	0	0	Ki67+	 3247 4655
5547	0	0	Ki67+	 3247 4992
5548	0	0	Ki67+	 2449 5463
5549	0	0	Ki67+	 2450 5588
5550	0	0	Ki67+	 2453 5305
5551	0	0	Ki67+	 2455 5161
5552	0	0	Ki67+	 2455 5277
5553	0	0	Ki67+	 2457 5264
5554	0	0	Ki67+	 2459 5482
5555	0	0	Ki67+	 2461 5389
5556	0	0	Ki67+	 2463 5237
5557	0	0	Ki67+	 2463 5744
5558	0	0	Ki67+	 2464 5421
5559	0	0	Ki67+	 2464 5719
5560	0	0	Ki67+	 2467 5766
5561	0	0	Ki67+	 2470 5805
5562	0	0	Ki67+	 2478 5326
5563	0	0	Ki67+	 2480 5114
5564	0	0	Ki67+	 2482 5853
5565	0	0	Ki67+	 2491 5153
5566	0	0	Ki67+	 2492 5738
5567	0	0	Ki67+	 2494 5716
5568	0	0	Ki67+	 2495 5229
5569	0	0	Ki67+	 2495 5286
5570	0	0	Ki67+	 2495 5881
5571	0	0	Ki67+	 2496 5438
5572	0	0	Ki67+	 2499 5140
5573	0	0	Ki67+	 2501 5265
5574	0	0	Ki67+	 2507 5785
5575	0	0	Ki67+	 2512 5446
5576	0	0	Ki67+	 2513 5902
5577	0	0	Ki67+	 2520 5485
5578	0	0	Ki67+	 2523 5729
5579	0	0	Ki67+	 2525 5416
5580	0	0	Ki67+	 2525 5461
5581	0	0	Ki67+	 2525 5750
5582	0	0	Ki67+	 2527 5350
5583	0	0	Ki67+	 2534 5136
5584	0	0	Ki67+	 2536 5781
5585	0	0	Ki67+	 2539 5184
5586	0	0	Ki67+	 2540 5860
5587	0	0	Ki67+	 2547 5882
5588	0	0	Ki67+	 2551 5156
5589	0	0	Ki67+	 2552 5140
5590	0	0	Ki67+	 2553 5320
5591	0	0	Ki67+	 2554 5892
5592	0	0	Ki67+	 2555 5865
5593	0	0	Ki67+	 2556 5430
5594	0	0	Ki67+	 2558 5769
5595	0	0	Ki67+	 2562 5739
5596	0	0	Ki67+	 2578 5463
5597	0	0	Ki67+	 2587 5737
5598	0	0	Ki67+	 2592 5387
5599	0	0	Ki67+	 2593 5436
5600	0	0	Ki67+	 2596 5335
5601	0	0	Ki67+	 2597 5890
5602	0	0	Ki67+	 2607 5879
5603	0	0	Ki67+	 2608 5343
5604	0	0	Ki67+	 2610 5742
5605	0	0	Ki67+	 2613 5602
5606	0	0	Ki67+	 2613 5763
5607	0	0	Ki67+	 2617 5897
5608	0	0	Ki67+	 2620 5739
5609	0	0	Ki67+	 2625 5112
5610	0	0	Ki67+	 2626 5856
5611	0	0	Ki67+	 2629 5146
5612	0	0	Ki67+	 2633 5780
5613	0	0	Ki67+	 2636 5312
5614	0	0	Ki67+	 2640 5902
5615	0	0	Ki67+	 2645 5750
5616	0	0	Ki67+	 2654 5122
5617	0	0	Ki67+	 2658 5378
5618	0	0	Ki67+	 2659 5456
5619	0	0	Ki67+	 2665 5174
5620	0	0	Ki67+	 2670 5342
5621	0	0	Ki67+	 2670 5886
5622	0	0	Ki67+	 2671 5326
5623	0	0	Ki67+	 2672 5475
5624	0	0	Ki67+	 2676 5406
5625	0	0	Ki67+	 2681 5133
5626	0	0	Ki67+	 2686 5215
5627	0	0	Ki67+	 2686 5473
5628	0	0	Ki67+	 2686 5509
5629	0	0	Ki67+	 2687 5448
5630	0	0	Ki67+	 2687 5645
5631	0	0	Ki67+	 2690 5327
5632	0	0	Ki67+	 2695 5262
5633	0	0	Ki67+	 2697 5751
5634	0	0	Ki67+	 2698 5142
5635	0	0	Ki67+	 2699 5186
5636	0	0	Ki67+	 2699 5248
5637	0	0	Ki67+	 2702 5168
5638	0	0	Ki67+	 2704 5473
5639	0	0	Ki67+	 2706 5413
5640	0	0	Ki67+	 2708 5489
5641	0	0	Ki67+	 2709 5769
5642	0	0	Ki67+	 2710 5891
5643	0	0	Ki67+	 2723 5201
5644	0	0	Ki67+	 2727 5273
5645	0	0	Ki67+	 2728 5227
5646	0	0	Ki67+	 2730 5117
5647	0	0	Ki67+	 2730 5384
5648	0	0	Ki67+	 2731 5154
5649	0	0	Ki67+	 2734 5788
5650	0	0	Ki67+	 2736 5456
5651	0	0	Ki67+	 2742 5161
5652	0	0	Ki67+	 2742 5759
5653	0	0	Ki67+	 2747 5212
5654	0	0	Ki67+	 2759 5282
5655	0	0	Ki67+	 2759 5433
5656	0	0	Ki67+	 2760 5577
5657	0	0	Ki67+	 2761 5730
5658	0	0	Ki67+	 2762 5259
5659	0	0	Ki67+	 2766 5555
5660	0	0	Ki67+	 2775 5474
5661	0	0	Ki67+	 2787 5260
5662	0	0	Ki67+	 2790 5753
5663	0	0	Ki67+	 2791 5275
5664	0	0	Ki67+	 2806 5232
5665	0	0	Ki67+	 2814 5551
5666	0	0	Ki67+	 2814 5792
5667	0	0	Ki67+	 2817 5244
5668	0	0	Ki67+	 2817 5582
5669	0	0	Ki67+	 2817 5709
5670	0	0	Ki67+	 2825 5148
5671	0	0	Ki67+	 2827 5774
5672	0	0	Ki67+	 2829 5810
5673	0	0	Ki67+	 2839 5529
5674	0	0	Ki67+	 2845 5765
5675	0	0	Ki67+	 2847 5247
5676	0	0	Ki67+	 2851 5161
5677	0	0	Ki67+	 2852 5441
5678	0	0	Ki67+	 2852 5480
5679	0	0	Ki67+	 2858 5387
5680	0	0	Ki67+	 2859 5189
5681	0	0	Ki67+	 2865 5788
5682	0	0	Ki67+	 2866 5767
5683	0	0	Ki67+	 2867 5499
5684	0	0	Ki67+	 2870 5148
5685	0	0	Ki67+	 2871 5442
5686	0	0	Ki67+	 2878 5381
5687	0	0	Ki67+	 2890 5760
5688	0	0	Ki67+	 2900 5800
5689	0	0	Ki67+	 2906 5266
5690	0	0	Ki67+	 2906 5351
5691	0	0	Ki67+	 2908 5834
5692	0	0	Ki67+	 2911 5240
5693	0	0	Ki67+	 2911 5531
5694	0	0	Ki67+	 2917 5780
5695	0	0	Ki67+	 2918 5417
5696	0	0	Ki67+	 2927 5808
5697	0	0	Ki67+	 2931 5371
5698	0	0	Ki67+	 2941 5720
5699	0	0	Ki67+	 2941 5797
5700	0	0	Ki67+	 2942 5604
5701	0	0	Ki67+	 2944 5584
5702	0	0	Ki67+	 2945 5231
5703	0	0	Ki67+	 2960 5544
5704	0	0	Ki67+	 2961 5493
5705	0	0	Ki67+	 2965 5460
5706	0	0	Ki67+	 2971 5838
5707	0	0	Ki67+	 2983 5531
5708	0	0	Ki67+	 2989 5635
5709	0	0	Ki67+	 2990 5500
5710	0	0	Ki67+	 2990 5818
5711	0	0	Ki67+	 2992 5847
5712	0	0	Ki67+	 2996 5802
5713	0	0	Ki67+	 3009 5474
5714	0	0	Ki67+	 3013 5436
5715	0	0	Ki67+	 3016 5849
5716	0	0	Ki67+	 3017 5176
5717	0	0	Ki67+	 3024 5228
5718	0	0	Ki67+	 3030 5832
5719	0	0	Ki67+	 3031 5205
5720	0	0	Ki67+	 3033 5323
5721	0	0	Ki67+	 3035 5872
5722	0	0	Ki67+	 3044 5191
5723	0	0	Ki67+	 3044 5389
5724	0	0	Ki67+	 3044 5857
5725	0	0	Ki67+	 3049 5439
5726	0	0	Ki67+	 3050 5898
5727	0	0	Ki67+	 3056 5174
5728	0	0	Ki67+	 3056 5407
5729	0	0	Ki67+	 3058 5887
5730	0	0	Ki67+	 3059 5185
5731	0	0	Ki67+	 3060 5533
5732	0	0	Ki67+	 3070 5214
5733	0	0	Ki67+	 3071 5468
5734	0	0	Ki67+	 3071 5659
5735	0	0	Ki67+	 3073 5394
5736	0	0	Ki67+	 3082 5106
5737	0	0	Ki67+	 3087 5903
5738	0	0	Ki67+	 3089 5175
5739	0	0	Ki67+	 3091 5618
5740	0	0	Ki67+	 3109 5549
5741	0	0	Ki67+	 3112 5706
5742	0	0	Ki67+	 3115 5114
5743	0	0	Ki67+	 3115 5892
5744	0	0	Ki67+	 3119 5181
5745	0	0	Ki67+	 3124 5700
5746	0	0	Ki67+	 3125 5560
5747	0	0	Ki67+	 3126 5878
5748	0	0	Ki67+	 3130 5611
5749	0	0	Ki67+	 3138 5533
5750	0	0	Ki67+	 3141 5877
5751	0	0	Ki67+	 3143 5124
5752	0	0	Ki67+	 3148 5191
5753	0	0	Ki67+	 3155 5448
5754	0	0	Ki67+	 3163 5177
5755	0	0	Ki67+	 3167 5879
5756	0	0	Ki67+	 3174 5632
5757	0	0	Ki67+	 3192 5173
5758	0	0	Ki67+	 3196 5627
5759	0	0	Ki67+	 3198 5223
5760	0	0	Ki67+	 3202 5719
5761	0	0	Ki67+	 3204 5677
5762	0	0	Ki67+	 3204 5891
5763	0	0	Ki67+	 3209 5255
5764	0	0	Ki67+	 3211 5575
5765	0	0	Ki67+	 3215 5896
5766	0	0	Ki67+	 3219 5410
5767	0	0	Ki67+	 3222 5256
5768	0	0	Ki67+	 3227 5611
5769	0	0	Ki67+	 3229 5198
5770	0	0	Ki67+	 3230 5578
5771	0	0	Ki67+	 3232 5730
5772	0	0	Ki67+	 3241 5554
5773	0	0	Ki67+	 3245 5126
5774	0	0	Ki67+	 2466 6644
5775	0	0	Ki67+	 2492 6338
5776	0	0	Ki67+	 2493 6416
5777	0	0	Ki67+	 2499 6053
5778	0	0	Ki67+	 2502 5914
5779	0	0	Ki67+	 2507 6035
5780	0	0	Ki67+	 2512 6406
5781	0	0	Ki67+	 2515 6439
5782	0	0	Ki67+	 2516 6580
5783	0	0	Ki67+	 2518 5998
5784	0	0	Ki67+	 2526 6475
5785	0	0	Ki67+	 2527 6563
5786	0	0	Ki67+	 2527 6642
5787	0	0	Ki67+	 2535 6385
5788	0	0	Ki67+	 2543 6440
5789	0	0	Ki67+	 2546 6598
5790	0	0	Ki67+	 2547 6270
5791	0	0	Ki67+	 2551 6119
5792	0	0	Ki67+	 2554 5985
5793	0	0	Ki67+	 2554 6042
5794	0	0	Ki67+	 2555 6024
5795	0	0	Ki67+	 2558 6408
5796	0	0	Ki67+	 2560 6125
5797	0	0	Ki67+	 2564 6449
5798	0	0	Ki67+	 2574 6402
5799	0	0	Ki67+	 2578 5996
5800	0	0	Ki67+	 2578 6458
5801	0	0	Ki67+	 2580 6417
5802	0	0	Ki67+	 2586 6387
5803	0	0	Ki67+	 2587 6119
5804	0	0	Ki67+	 2592 6034
5805	0	0	Ki67+	 2604 6430
5806	0	0	Ki67+	 2606 6444
5807	0	0	Ki67+	 2607 6467
5808	0	0	Ki67+	 2608 5905
5809	0	0	Ki67+	 2616 5993
5810	0	0	Ki67+	 2623 6385
5811	0	0	Ki67+	 2623 6443
5812	0	0	Ki67+	 2624 6293
5813	0	0	Ki67+	 2625 6052
5814	0	0	Ki67+	 2632 6435
5815	0	0	Ki67+	 2638 6002
5816	0	0	Ki67+	 2638 6397
5817	0	0	Ki67+	 2642 6016
5818	0	0	Ki67+	 2650 6476
5819	0	0	Ki67+	 2653 6428
5820	0	0	Ki67+	 2663 6471
5821	0	0	Ki67+	 2670 6602
5822	0	0	Ki67+	 2673 5911
5823	0	0	Ki67+	 2675 6454
5824	0	0	Ki67+	 2682 6081
5825	0	0	Ki67+	 2687 5999
5826	0	0	Ki67+	 2688 5920
5827	0	0	Ki67+	 2689 6387
5828	0	0	Ki67+	 2693 6483
5829	0	0	Ki67+	 2698 5928
5830	0	0	Ki67+	 2701 6460
5831	0	0	Ki67+	 2702 6343
5832	0	0	Ki67+	 2703 6017
5833	0	0	Ki67+	 2704 6410
5834	0	0	Ki67+	 2707 6287
5835	0	0	Ki67+	 2709 6259
5836	0	0	Ki67+	 2713 6054
5837	0	0	Ki67+	 2718 6414
5838	0	0	Ki67+	 2718 6584
5839	0	0	Ki67+	 2724 6349
5840	0	0	Ki67+	 2724 6455
5841	0	0	Ki67+	 2725 5914
5842	0	0	Ki67+	 2726 6391
5843	0	0	Ki67+	 2733 6044
5844	0	0	Ki67+	 2734 6375
5845	0	0	Ki67+	 2734 6582
5846	0	0	Ki67+	 2735 5911
5847	0	0	Ki67+	 2735 6313
5848	0	0	Ki67+	 2738 6425
5849	0	0	Ki67+	 2740 6397
5850	0	0	Ki67+	 2742 6448
5851	0	0	Ki67+	 2743 6342
5852	0	0	Ki67+	 2747 6027
5853	0	0	Ki67+	 2749 6249
5854	0	0	Ki67+	 2751 6605
5855	0	0	Ki67+	 2753 6049
5856	0	0	Ki67+	 2758 6172
5857	0	0	Ki67+	 2766 6601
5858	0	0	Ki67+	 2775 6658
5859	0	0	Ki67+	 2776 6163
5860	0	0	Ki67+	 2781 6255
5861	0	0	Ki67+	 2786 6005
5862	0	0	Ki67+	 2797 6651
5863	0	0	Ki67+	 2813 6528
5864	0	0	Ki67+	 2822 6324
5865	0	0	Ki67+	 2839 6381
5866	0	0	Ki67+	 2841 6303
5867	0	0	Ki67+	 2846 5912
5868	0	0	Ki67+	 2847 6014
5869	0	0	Ki67+	 2848 6416
5870	0	0	Ki67+	 2855 6061
5871	0	0	Ki67+	 2862 6401
5872	0	0	Ki67+	 2868 6284
5873	0	0	Ki67+	 2869 6025
5874	0	0	Ki67+	 2870 5946
5875	0	0	Ki67+	 2871 6332
5876	0	0	Ki67+	 2876 5961
5877	0	0	Ki67+	 2877 6011
5878	0	0	Ki67+	 2883 6329
5879	0	0	Ki67+	 2885 6101
5880	0	0	Ki67+	 2895 6339
5881	0	0	Ki67+	 2914 6092
5882	0	0	Ki67+	 2919 6605
5883	0	0	Ki67+	 2924 6419
5884	0	0	Ki67+	 2933 6378
5885	0	0	Ki67+	 2939 6653
5886	0	0	Ki67+	 2944 6029
5887	0	0	Ki67+	 2946 5982
5888	0	0	Ki67+	 2947 5967
5889	0	0	Ki67+	 2949 6614
5890	0	0	Ki67+	 2950 6398
5891	0	0	Ki67+	 2953 5939
5892	0	0	Ki67+	 2959 5965
5893	0	0	Ki67+	 2970 6407
5894	0	0	Ki67+	 2979 5953
5895	0	0	Ki67+	 2979 5990
5896	0	0	Ki67+	 3001 6661
5897	0	0	Ki67+	 3003 6138
5898	0	0	Ki67+	 3004 6693
5899	0	0	Ki67+	 3005 5916
5900	0	0	Ki67+	 3008 6073
5901	0	0	Ki67+	 3014 6468
5902	0	0	Ki67+	 3015 6044
5903	0	0	Ki67+	 3017 6680
5904	0	0	Ki67+	 3019 5930
5905	0	0	Ki67+	 3026 6067
5906	0	0	Ki67+	 3028 6129
5907	0	0	Ki67+	 3036 6107
5908	0	0	Ki67+	 3038 6001
5909	0	0	Ki67+	 3040 6395
5910	0	0	Ki67+	 3046 5928
5911	0	0	Ki67+	 3054 6156
5912	0	0	Ki67+	 3054 6191
5913	0	0	Ki67+	 3063 6459
5914	0	0	Ki67+	 3070 6171
5915	0	0	Ki67+	 3075 6159
5916	0	0	Ki67+	 3088 6018
5917	0	0	Ki67+	 3096 6701
5918	0	0	Ki67+	 3098 6490
5919	0	0	Ki67+	 3105 6027
5920	0	0	Ki67+	 3112 6016
5921	0	0	Ki67+	 3122 6450
5922	0	0	Ki67+	 3126 5922
5923	0	0	Ki67+	 3127 6409
5924	0	0	Ki67+	 3143 6078
5925	0	0	Ki67+	 3155 6094
5926	0	0	Ki67+	 3157 5930
5927	0	0	Ki67+	 3164 6155
5928	0	0	Ki67+	 3177 5913
5929	0	0	Ki67+	 3186 5939
5930	0	0	Ki67+	 3195 6037
5931	0	0	Ki67+	 3196 6160
5932	0	0	Ki67+	 3202 6193
5933	0	0	Ki67+	 3208 6064
5934	0	0	Ki67+	 3209 6038
5935	0	0	Ki67+	 3213 6224
5936	0	0	Ki67+	 3216 6086
5937	0	0	Ki67+	 3217 5923
5938	0	0	Ki67+	 3221 6121
5939	0	0	Ki67+	 3222 6003
5940	0	0	Ki67+	 3226 5963
5941	0	0	Ki67+	 3226 6439
5942	0	0	Ki67+	 3235 6056
5943	0	0	Ki67+	 3241 5916
5944	0	0	Ki67+	 3245 6010
5945	0	0	Ki67+	 3246 6214
5946	0	0	Ki67+	 2449 7496
5947	0	0	Ki67+	 2454 7183
5948	0	0	Ki67+	 2457 7081
5949	0	0	Ki67+	 2462 7210
5950	0	0	Ki67+	 2466 7480
5951	0	0	Ki67+	 2472 6852
5952	0	0	Ki67+	 2478 7127
5953	0	0	Ki67+	 2482 7361
5954	0	0	Ki67+	 2484 7316
5955	0	0	Ki67+	 2486 7060
5956	0	0	Ki67+	 2491 6970
5957	0	0	Ki67+	 2491 7207
5958	0	0	Ki67+	 2493 7040
5959	0	0	Ki67+	 2498 7163
5960	0	0	Ki67+	 2499 7023
5961	0	0	Ki67+	 2500 7096
5962	0	0	Ki67+	 2506 7182
5963	0	0	Ki67+	 2511 7103
5964	0	0	Ki67+	 2525 7058
5965	0	0	Ki67+	 2527 7131
5966	0	0	Ki67+	 2530 7011
5967	0	0	Ki67+	 2531 7336
5968	0	0	Ki67+	 2542 7108
5969	0	0	Ki67+	 2544 7297
5970	0	0	Ki67+	 2547 6906
5971	0	0	Ki67+	 2548 7098
5972	0	0	Ki67+	 2550 7277
5973	0	0	Ki67+	 2551 7312
5974	0	0	Ki67+	 2560 7055
5975	0	0	Ki67+	 2561 7123
5976	0	0	Ki67+	 2566 7034
5977	0	0	Ki67+	 2566 7157
5978	0	0	Ki67+	 2580 6803
5979	0	0	Ki67+	 2584 7155
5980	0	0	Ki67+	 2586 7043
5981	0	0	Ki67+	 2587 6767
5982	0	0	Ki67+	 2588 7307
5983	0	0	Ki67+	 2590 7137
5984	0	0	Ki67+	 2606 7198
5985	0	0	Ki67+	 2610 7104
5986	0	0	Ki67+	 2611 6767
5987	0	0	Ki67+	 2621 7165
5988	0	0	Ki67+	 2626 7359
5989	0	0	Ki67+	 2632 7190
5990	0	0	Ki67+	 2640 6926
5991	0	0	Ki67+	 2647 6767
5992	0	0	Ki67+	 2650 6906
5993	0	0	Ki67+	 2650 7312
5994	0	0	Ki67+	 2655 6928
5995	0	0	Ki67+	 2657 7153
5996	0	0	Ki67+	 2671 7279
5997	0	0	Ki67+	 2681 7281
5998	0	0	Ki67+	 2682 7086
5999	0	0	Ki67+	 2687 6930
6000	0	0	Ki67+	 2695 6739
6001	0	0	Ki67+	 2700 6907
6002	0	0	Ki67+	 2702 7104
6003	0	0	Ki67+	 2704 7020
6004	0	0	Ki67+	 2705 7352
6005	0	0	Ki67+	 2707 6951
6006	0	0	Ki67+	 2715 7124
6007	0	0	Ki67+	 2718 6887
6008	0	0	Ki67+	 2720 6790
6009	0	0	Ki67+	 2721 7366
6010	0	0	Ki67+	 2732 6907
6011	0	0	Ki67+	 2733 7332
6012	0	0	Ki67+	 2735 7174
6013	0	0	Ki67+	 2739 7306
6014	0	0	Ki67+	 2742 7339
6015	0	0	Ki67+	 2749 6876
6016	0	0	Ki67+	 2749 6907
6017	0	0	Ki67+	 2751 7390
6018	0	0	Ki67+	 2755 6946
6019	0	0	Ki67+	 2773 7353
6020	0	0	Ki67+	 2778 7226
6021	0	0	Ki67+	 2784 7186
6022	0	0	Ki67+	 2787 6722
6023	0	0	Ki67+	 2793 7219
6024	0	0	Ki67+	 2794 6894
6025	0	0	Ki67+	 2794 7375
6026	0	0	Ki67+	 2798 7063
6027	0	0	Ki67+	 2806 7364
6028	0	0	Ki67+	 2806 7488
6029	0	0	Ki67+	 2815 7199
6030	0	0	Ki67+	 2820 7430
6031	0	0	Ki67+	 2824 6802
6032	0	0	Ki67+	 2829 6887
6033	0	0	Ki67+	 2831 6838
6034	0	0	Ki67+	 2833 7327
6035	0	0	Ki67+	 2856 6793
6036	0	0	Ki67+	 2856 7415
6037	0	0	Ki67+	 2857 6723
6038	0	0	Ki67+	 2865 7449
6039	0	0	Ki67+	 2866 7477
6040	0	0	Ki67+	 2890 7400
6041	0	0	Ki67+	 2891 7476
6042	0	0	Ki67+	 2899 7438
6043	0	0	Ki67+	 2902 7003
6044	0	0	Ki67+	 2911 6981
6045	0	0	Ki67+	 2916 7454
6046	0	0	Ki67+	 2922 7410
6047	0	0	Ki67+	 2936 7432
6048	0	0	Ki67+	 2941 7465
6049	0	0	Ki67+	 2945 7187
6050	0	0	Ki67+	 2945 7389
6051	0	0	Ki67+	 2946 6913
6052	0	0	Ki67+	 2951 7207
6053	0	0	Ki67+	 2953 7458
6054	0	0	Ki67+	 2954 7106
6055	0	0	Ki67+	 2963 7436
6056	0	0	Ki67+	 2969 7481
6057	0	0	Ki67+	 2973 7458
6058	0	0	Ki67+	 2985 6847
6059	0	0	Ki67+	 2985 7416
6060	0	0	Ki67+	 2990 7492
6061	0	0	Ki67+	 2992 7502
6062	0	0	Ki67+	 3010 6824
6063	0	0	Ki67+	 3012 7478
6064	0	0	Ki67+	 3014 7500
6065	0	0	Ki67+	 3023 7049
6066	0	0	Ki67+	 3045 6902
6067	0	0	Ki67+	 3055 7053
6068	0	0	Ki67+	 3058 7320
6069	0	0	Ki67+	 3079 6773
6070	0	0	Ki67+	 3081 6829
6071	0	0	Ki67+	 3091 6840
6072	0	0	Ki67+	 3095 6712
6073	0	0	Ki67+	 3122 6911
6074	0	0	Ki67+	 3122 7273
6075	0	0	Ki67+	 3124 6753
6076	0	0	Ki67+	 3129 7363
6077	0	0	Ki67+	 3154 6829
6078	0	0	Ki67+	 3158 6865
6079	0	0	Ki67+	 3172 7263
6080	0	0	Ki67+	 3174 6763
6081	0	0	Ki67+	 3175 7247
6082	0	0	Ki67+	 3179 7448
6083	0	0	Ki67+	 3184 6733
6084	0	0	Ki67+	 3185 6864
6085	0	0	Ki67+	 3188 7334
6086	0	0	Ki67+	 3189 6798
6087	0	0	Ki67+	 3199 6759
6088	0	0	Ki67+	 3214 6823
6089	0	0	Ki67+	 3218 6998
6090	0	0	Ki67+	 3225 6806
6091	0	0	Ki67+	 3235 7400
6092	0	0	Ki67+	 3239 6733
6093	0	0	Ki67+	 3245 7430
6094	0	0	Ki67+	 2451 7925
6095	0	0	Ki67+	 2454 7509
6096	0	0	Ki67+	 2461 7581
6097	0	0	Ki67+	 2463 8112
6098	0	0	Ki67+	 2466 7535
6099	0	0	Ki67+	 2474 8159
6100	0	0	Ki67+	 2480 8200
6101	0	0	Ki67+	 2481 8136
6102	0	0	Ki67+	 2483 7521
6103	0	0	Ki67+	 2483 7930
6104	0	0	Ki67+	 2484 8094
6105	0	0	Ki67+	 2493 8109
6106	0	0	Ki67+	 2493 8202
6107	0	0	Ki67+	 2498 7507
6108	0	0	Ki67+	 2498 8158
6109	0	0	Ki67+	 2503 8181
6110	0	0	Ki67+	 2505 8078
6111	0	0	Ki67+	 2513 7724
6112	0	0	Ki67+	 2514 7952
6113	0	0	Ki67+	 2517 7741
6114	0	0	Ki67+	 2518 7911
6115	0	0	Ki67+	 2518 8217
6116	0	0	Ki67+	 2519 7616
6117	0	0	Ki67+	 2520 7755
6118	0	0	Ki67+	 2520 8050
6119	0	0	Ki67+	 2521 7556
6120	0	0	Ki67+	 2521 8099
6121	0	0	Ki67+	 2530 7537
6122	0	0	Ki67+	 2533 8051
6123	0	0	Ki67+	 2535 8089
6124	0	0	Ki67+	 2536 8233
6125	0	0	Ki67+	 2539 8167
6126	0	0	Ki67+	 2545 8218
6127	0	0	Ki67+	 2546 7940
6128	0	0	Ki67+	 2550 8248
6129	0	0	Ki67+	 2551 8113
6130	0	0	Ki67+	 2555 8068
6131	0	0	Ki67+	 2556 8226
6132	0	0	Ki67+	 2557 7572
6133	0	0	Ki67+	 2569 8253
6134	0	0	Ki67+	 2575 8113
6135	0	0	Ki67+	 2582 8233
6136	0	0	Ki67+	 2588 7799
6137	0	0	Ki67+	 2595 8280
6138	0	0	Ki67+	 2596 7959
6139	0	0	Ki67+	 2600 7754
6140	0	0	Ki67+	 2606 7908
6141	0	0	Ki67+	 2610 7549
6142	0	0	Ki67+	 2610 7780
6143	0	0	Ki67+	 2611 7896
6144	0	0	Ki67+	 2617 8271
6145	0	0	Ki67+	 2626 8145
6146	0	0	Ki67+	 2636 7894
6147	0	0	Ki67+	 2641 8076
6148	0	0	Ki67+	 2641 8283
6149	0	0	Ki67+	 2642 7525
6150	0	0	Ki67+	 2647 8016
6151	0	0	Ki67+	 2656 8169
6152	0	0	Ki67+	 2659 7814
6153	0	0	Ki67+	 2666 7891
6154	0	0	Ki67+	 2674 7818
6155	0	0	Ki67+	 2675 8142
6156	0	0	Ki67+	 2685 8012
6157	0	0	Ki67+	 2687 8071
6158	0	0	Ki67+	 2688 7873
6159	0	0	Ki67+	 2691 7846
6160	0	0	Ki67+	 2693 8176
6161	0	0	Ki67+	 2697 8105
6162	0	0	Ki67+	 2698 7902
6163	0	0	Ki67+	 2699 7616
6164	0	0	Ki67+	 2708 8210
6165	0	0	Ki67+	 2717 8083
6166	0	0	Ki67+	 2718 7693
6167	0	0	Ki67+	 2731 7687
6168	0	0	Ki67+	 2744 8213
6169	0	0	Ki67+	 2745 7629
6170	0	0	Ki67+	 2746 7917
6171	0	0	Ki67+	 2762 7613
6172	0	0	Ki67+	 2774 8156
6173	0	0	Ki67+	 2778 8043
6174	0	0	Ki67+	 2784 8263
6175	0	0	Ki67+	 2787 7627
6176	0	0	Ki67+	 2789 7708
6177	0	0	Ki67+	 2792 8238
6178	0	0	Ki67+	 2799 7606
6179	0	0	Ki67+	 2815 8143
6180	0	0	Ki67+	 2818 8280
6181	0	0	Ki67+	 2820 8183
6182	0	0	Ki67+	 2822 8066
6183	0	0	Ki67+	 2826 8125
6184	0	0	Ki67+	 2831 7680
6185	0	0	Ki67+	 2837 8201
6186	0	0	Ki67+	 2846 7594
6187	0	0	Ki67+	 2850 8091
6188	0	0	Ki67+	 2853 8167
6189	0	0	Ki67+	 2857 8233
6190	0	0	Ki67+	 2862 7749
6191	0	0	Ki67+	 2865 8188
6192	0	0	Ki67+	 2870 7715
6193	0	0	Ki67+	 2870 7785
6194	0	0	Ki67+	 2881 7739
6195	0	0	Ki67+	 2881 8300
6196	0	0	Ki67+	 2887 8185
6197	0	0	Ki67+	 2888 8119
6198	0	0	Ki67+	 2890 8231
6199	0	0	Ki67+	 2903 7787
6200	0	0	Ki67+	 2905 7759
6201	0	0	Ki67+	 2908 7804
6202	0	0	Ki67+	 2909 7703
6203	0	0	Ki67+	 2917 7781
6204	0	0	Ki67+	 2919 8150
6205	0	0	Ki67+	 2925 7677
6206	0	0	Ki67+	 2933 7627
6207	0	0	Ki67+	 2934 7746
6208	0	0	Ki67+	 2934 8178
6209	0	0	Ki67+	 2936 8166
6210	0	0	Ki67+	 2939 8253
6211	0	0	Ki67+	 2941 8222
6212	0	0	Ki67+	 2946 8271
6213	0	0	Ki67+	 2956 7974
6214	0	0	Ki67+	 2959 8183
6215	0	0	Ki67+	 2961 7505
6216	0	0	Ki67+	 2965 7645
6217	0	0	Ki67+	 2965 7716
6218	0	0	Ki67+	 2968 8040
6219	0	0	Ki67+	 2971 8245
6220	0	0	Ki67+	 2974 7873
6221	0	0	Ki67+	 2975 7693
6222	0	0	Ki67+	 2976 8199
6223	0	0	Ki67+	 2988 7867
6224	0	0	Ki67+	 2991 8274
6225	0	0	Ki67+	 2994 7907
6226	0	0	Ki67+	 3007 7696
6227	0	0	Ki67+	 3008 7775
6228	0	0	Ki67+	 3013 7518
6229	0	0	Ki67+	 3013 7672
6230	0	0	Ki67+	 3015 7581
6231	0	0	Ki67+	 3016 7726
6232	0	0	Ki67+	 3022 7910
6233	0	0	Ki67+	 3030 7995
6234	0	0	Ki67+	 3036 8279
6235	0	0	Ki67+	 3038 8232
6236	0	0	Ki67+	 3039 7665
6237	0	0	Ki67+	 3039 8047
6238	0	0	Ki67+	 3043 7761
6239	0	0	Ki67+	 3043 8296
6240	0	0	Ki67+	 3045 7944
6241	0	0	Ki67+	 3046 7967
6242	0	0	Ki67+	 3049 7826
6243	0	0	Ki67+	 3049 7875
6244	0	0	Ki67+	 3050 7511
6245	0	0	Ki67+	 3056 8040
6246	0	0	Ki67+	 3057 7806
6247	0	0	Ki67+	 3059 8013
6248	0	0	Ki67+	 3062 8289
6249	0	0	Ki67+	 3063 7956
6250	0	0	Ki67+	 3063 8053
6251	0	0	Ki67+	 3065 7667
6252	0	0	Ki67+	 3067 7754
6253	0	0	Ki67+	 3069 8230
6254	0	0	Ki67+	 3073 7801
6255	0	0	Ki67+	 3078 7877
6256	0	0	Ki67+	 3084 7916
6257	0	0	Ki67+	 3086 8011
6258	0	0	Ki67+	 3086 8267
6259	0	0	Ki67+	 3090 7957
6260	0	0	Ki67+	 3093 8095
6261	0	0	Ki67+	 3097 8135
6262	0	0	Ki67+	 3108 7905
6263	0	0	Ki67+	 3112 7942
6264	0	0	Ki67+	 3118 8090
6265	0	0	Ki67+	 3124 8242
6266	0	0	Ki67+	 3127 7814
6267	0	0	Ki67+	 3131 8128
6268	0	0	Ki67+	 3134 8283
6269	0	0	Ki67+	 3136 7949
6270	0	0	Ki67+	 3146 7894
6271	0	0	Ki67+	 3148 7904
6272	0	0	Ki67+	 3152 8274
6273	0	0	Ki67+	 3154 7831
6274	0	0	Ki67+	 3158 7777
6275	0	0	Ki67+	 3158 8010
6276	0	0	Ki67+	 3167 7926
6277	0	0	Ki67+	 3168 7987
6278	0	0	Ki67+	 3176 7813
6279	0	0	Ki67+	 3177 7915
6280	0	0	Ki67+	 3178 7633
6281	0	0	Ki67+	 3189 7608
6282	0	0	Ki67+	 3194 7925
6283	0	0	Ki67+	 3197 7850
6284	0	0	Ki67+	 3203 7875
6285	0	0	Ki67+	 3204 8127
6286	0	0	Ki67+	 3222 7924
6287	0	0	Ki67+	 3223 7625
6288	0	0	Ki67+	 3225 7840
6289	0	0	Ki67+	 3228 7892
6290	0	0	Ki67+	 3228 8088
6291	0	0	Ki67+	 3232 8141
6292	0	0	Ki67+	 3235 8277
6293	0	0	Ki67+	 3238 8083
6294	0	0	Ki67+	 3242 7949
6295	0	0	Ki67+	 3244 7859
6296	0	0	Ki67+	 3245 7685
6297	0	0	Ki67+	 2452 8483
6298	0	0	Ki67+	 2455 8654
6299	0	0	Ki67+	 2459 8348
6300	0	0	Ki67+	 2468 8732
6301	0	0	Ki67+	 2470 8409
6302	0	0	Ki67+	 2471 8342
6303	0	0	Ki67+	 2489 8333
6304	0	0	Ki67+	 2489 8392
6305	0	0	Ki67+	 2510 8619
6306	0	0	Ki67+	 2536 8414
6307	0	0	Ki67+	 2541 8375
6308	0	0	Ki67+	 2541 8625
6309	0	0	Ki67+	 2546 8572
6310	0	0	Ki67+	 2554 8929
6311	0	0	Ki67+	 2556 8404
6312	0	0	Ki67+	 2562 8724
6313	0	0	Ki67+	 2574 8399
6314	0	0	Ki67+	 2577 8796
6315	0	0	Ki67+	 2593 8718
6316	0	0	Ki67+	 2643 8535
6317	0	0	Ki67+	 2647 8310
6318	0	0	Ki67+	 2674 8518
6319	0	0	Ki67+	 2705 8446
6320	0	0	Ki67+	 2707 8324
6321	0	0	Ki67+	 2709 8356
6322	0	0	Ki67+	 2740 9095
6323	0	0	Ki67+	 2746 8363
6324	0	0	Ki67+	 2755 8621
6325	0	0	Ki67+	 2757 8396
6326	0	0	Ki67+	 2768 8386
6327	0	0	Ki67+	 2772 8405
6328	0	0	Ki67+	 2778 8373
6329	0	0	Ki67+	 2789 8312
6330	0	0	Ki67+	 2794 8403
6331	0	0	Ki67+	 2796 8429
6332	0	0	Ki67+	 2804 8376
6333	0	0	Ki67+	 2819 8642
6334	0	0	Ki67+	 2826 8914
6335	0	0	Ki67+	 2828 8406
6336	0	0	Ki67+	 2834 8891
6337	0	0	Ki67+	 2837 8309
6338	0	0	Ki67+	 2842 8449
6339	0	0	Ki67+	 2842 8767
6340	0	0	Ki67+	 2844 8931
6341	0	0	Ki67+	 2850 8343
6342	0	0	Ki67+	 2852 8306
6343	0	0	Ki67+	 2854 8706
6344	0	0	Ki67+	 2857 8607
6345	0	0	Ki67+	 2862 8419
6346	0	0	Ki67+	 2862 8984
6347	0	0	Ki67+	 2863 8321
6348	0	0	Ki67+	 2864 8787
6349	0	0	Ki67+	 2865 8469
6350	0	0	Ki67+	 2867 8365
6351	0	0	Ki67+	 2869 8952
6352	0	0	Ki67+	 2875 8445
6353	0	0	Ki67+	 2875 8772
6354	0	0	Ki67+	 2876 8936
6355	0	0	Ki67+	 2879 8629
6356	0	0	Ki67+	 2890 8625
6357	0	0	Ki67+	 2896 8374
6358	0	0	Ki67+	 2897 8492
6359	0	0	Ki67+	 2909 8316
6360	0	0	Ki67+	 2915 8771
6361	0	0	Ki67+	 2918 8402
6362	0	0	Ki67+	 2925 8426
6363	0	0	Ki67+	 2925 8486
6364	0	0	Ki67+	 2932 8739
6365	0	0	Ki67+	 2946 8415
6366	0	0	Ki67+	 2948 8504
6367	0	0	Ki67+	 2961 8530
6368	0	0	Ki67+	 2977 8340
6369	0	0	Ki67+	 2978 8527
6370	0	0	Ki67+	 2978 8913
6371	0	0	Ki67+	 2978 8937
6372	0	0	Ki67+	 2979 8544
6373	0	0	Ki67+	 2980 8447
6374	0	0	Ki67+	 2987 8752
6375	0	0	Ki67+	 2998 8344
6376	0	0	Ki67+	 3001 8755
6377	0	0	Ki67+	 3003 8744
6378	0	0	Ki67+	 3006 8473
6379	0	0	Ki67+	 3014 8530
6380	0	0	Ki67+	 3019 8492
6381	0	0	Ki67+	 3019 8704
6382	0	0	Ki67+	 3029 8445
6383	0	0	Ki67+	 3043 8308
6384	0	0	Ki67+	 3053 8912
6385	0	0	Ki67+	 3062 8819
6386	0	0	Ki67+	 3072 8774
6387	0	0	Ki67+	 3073 8321
6388	0	0	Ki67+	 3080 8747
6389	0	0	Ki67+	 3086 8723
6390	0	0	Ki67+	 3091 8305
6391	0	0	Ki67+	 3095 8619
6392	0	0	Ki67+	 3098 8711
6393	0	0	Ki67+	 3098 8758
6394	0	0	Ki67+	 3103 8734
6395	0	0	Ki67+	 3109 8589
6396	0	0	Ki67+	 3109 8951
6397	0	0	Ki67+	 3112 8381
6398	0	0	Ki67+	 3117 8391
6399	0	0	Ki67+	 3130 8379
6400	0	0	Ki67+	 3133 8430
6401	0	0	Ki67+	 3133 8810
6402	0	0	Ki67+	 3135 8751
6403	0	0	Ki67+	 3139 8762
6404	0	0	Ki67+	 3143 8786
6405	0	0	Ki67+	 3145 8675
6406	0	0	Ki67+	 3145 8944
6407	0	0	Ki67+	 3147 8690
6408	0	0	Ki67+	 3151 8395
6409	0	0	Ki67+	 3151 8469
6410	0	0	Ki67+	 3153 8705
6411	0	0	Ki67+	 3154 8342
6412	0	0	Ki67+	 3160 8501
6413	0	0	Ki67+	 3162 8438
6414	0	0	Ki67+	 3163 8390
6415	0	0	Ki67+	 3171 8359
6416	0	0	Ki67+	 3174 8318
6417	0	0	Ki67+	 3174 8779
6418	0	0	Ki67+	 3190 9098
6419	0	0	Ki67+	 3192 8898
6420	0	0	Ki67+	 3195 8459
6421	0	0	Ki67+	 3200 8929
6422	0	0	Ki67+	 3201 8472
6423	0	0	Ki67+	 3205 8541
6424	0	0	Ki67+	 3211 8516
6425	0	0	Ki67+	 3215 8311
6426	0	0	Ki67+	 3223 8629
6427	0	0	Ki67+	 3226 8322
6428	0	0	Ki67+	 3234 8537
6429	0	0	Ki67+	 3242 8934
6430	0	0	Ki67+	 3244 8880
6431	0	0	Ki67+	 2460 9281
6432	0	0	Ki67+	 2460 9548
6433	0	0	Ki67+	 2463 9313
6434	0	0	Ki67+	 2468 9461
6435	0	0	Ki67+	 2514 9440
6436	0	0	Ki67+	 2528 9551
6437	0	0	Ki67+	 2533 9578
6438	0	0	Ki67+	 2549 9501
6439	0	0	Ki67+	 2555 9112
6440	0	0	Ki67+	 2564 9571
6441	0	0	Ki67+	 2567 9817
6442	0	0	Ki67+	 2578 9519
6443	0	0	Ki67+	 2591 9536
6444	0	0	Ki67+	 2601 9501
6445	0	0	Ki67+	 2623 9339
6446	0	0	Ki67+	 2633 9357
6447	0	0	Ki67+	 2652 9776
6448	0	0	Ki67+	 2664 9782
6449	0	0	Ki67+	 2696 9479
6450	0	0	Ki67+	 2723 9711
6451	0	0	Ki67+	 2744 9367
6452	0	0	Ki67+	 2760 9735
6453	0	0	Ki67+	 2834 9367
6454	0	0	Ki67+	 2891 9736
6455	0	0	Ki67+	 2913 9522
6456	0	0	Ki67+	 2984 9386
6457	0	0	Ki67+	 3136 9117
6458	0	0	Ki67+	 3228 9658
6459	0	0	Ki67+	 3247 9222
6460	0	0	Ki67+	 2475 10666
6461	0	0	Ki67+	 2486 10555
6462	0	0	Ki67+	 2533 10480
6463	0	0	Ki67+	 2549 10341
6464	0	0	Ki67+	 2554 10365
6465	0	0	Ki67+	 2569 10274
6466	0	0	Ki67+	 2579 10283
6467	0	0	Ki67+	 2589 10343
6468	0	0	Ki67+	 2598 10316
6469	0	0	Ki67+	 2642 10225
6470	0	0	Ki67+	 2986 10608
6471	0	0	Ki67+	 3030 10494
6472	0	0	Ki67+	 3145 10673
6473	0	0	Ki67+	 3154 10649
6474	0	0	Ki67+	 3158 10678
6475	0	0	Ki67+	 3163 10664
6476	0	0	Ki67+	 3166 10617
6477	0	0	Ki67+	 3176 10624
6478	0	0	Ki67+	 3184 10590
6479	0	0	Ki67+	 3190 10072
6480	0	0	Ki67+	 3190 10612
6481	0	0	Ki67+	 3194 10653
6482	0	0	Ki67+	 3217 10613
6483	0	0	Ki67+	 3220 10628
6484	0	0	Ki67+	 3226 10586
6485	0	0	Ki67+	 3226 10651
6486	0	0	Ki67+	 3232 10600
6487	0	0	Ki67+	 3235 10300
6488	0	0	Ki67+	 3244 10663
6489	0	0	Ki67+	 2449 10742
6490	0	0	Ki67+	 2472 11203
6491	0	0	Ki67+	 2472 11233
6492	0	0	Ki67+	 2478 11366
6493	0	0	Ki67+	 2482 11434
6494	0	0	Ki67+	 2484 11214
6495	0	0	Ki67+	 2486 11195
6496	0	0	Ki67+	 2488 11384
6497	0	0	Ki67+	 2489 11495
6498	0	0	Ki67+	 2490 11464
6499	0	0	Ki67+	 2501 11358
6500	0	0	Ki67+	 2502 11291
6501	0	0	Ki67+	 2513 11425
6502	0	0	Ki67+	 2517 11210
6503	0	0	Ki67+	 2524 11418
6504	0	0	Ki67+	 2525 11328
6505	0	0	Ki67+	 2531 11110
6506	0	0	Ki67+	 2532 11443
6507	0	0	Ki67+	 2537 11465
6508	0	0	Ki67+	 2544 11233
6509	0	0	Ki67+	 2547 11205
6510	0	0	Ki67+	 2550 11246
6511	0	0	Ki67+	 2555 11295
6512	0	0	Ki67+	 2556 11268
6513	0	0	Ki67+	 2559 11223
6514	0	0	Ki67+	 2562 11200
6515	0	0	Ki67+	 2568 11326
6516	0	0	Ki67+	 2574 11209
6517	0	0	Ki67+	 2579 11296
6518	0	0	Ki67+	 2580 11240
6519	0	0	Ki67+	 2590 11268
6520	0	0	Ki67+	 2591 11194
6521	0	0	Ki67+	 2592 11220
6522	0	0	Ki67+	 2601 11281
6523	0	0	Ki67+	 2601 11323
6524	0	0	Ki67+	 2617 11287
6525	0	0	Ki67+	 2618 11252
6526	0	0	Ki67+	 2619 10983
6527	0	0	Ki67+	 2633 11184
6528	0	0	Ki67+	 2633 11214
6529	0	0	Ki67+	 2634 11310
6530	0	0	Ki67+	 2638 11246
6531	0	0	Ki67+	 2646 11184
6532	0	0	Ki67+	 2652 10866
6533	0	0	Ki67+	 2655 11229
6534	0	0	Ki67+	 2656 11375
6535	0	0	Ki67+	 2667 11125
6536	0	0	Ki67+	 2670 11158
6537	0	0	Ki67+	 2672 11172
6538	0	0	Ki67+	 2673 11146
6539	0	0	Ki67+	 2678 11217
6540	0	0	Ki67+	 2679 11280
6541	0	0	Ki67+	 2692 11110
6542	0	0	Ki67+	 2693 11306
6543	0	0	Ki67+	 2694 11131
6544	0	0	Ki67+	 2695 11318
6545	0	0	Ki67+	 2704 10921
6546	0	0	Ki67+	 2704 11224
6547	0	0	Ki67+	 2708 11177
6548	0	0	Ki67+	 2715 11213
6549	0	0	Ki67+	 2723 11108
6550	0	0	Ki67+	 2728 11132
6551	0	0	Ki67+	 2740 11082
6552	0	0	Ki67+	 2742 11364
6553	0	0	Ki67+	 2748 11126
6554	0	0	Ki67+	 2752 11060
6555	0	0	Ki67+	 2756 11044
6556	0	0	Ki67+	 2760 11350
6557	0	0	Ki67+	 2761 11275
6558	0	0	Ki67+	 2767 11405
6559	0	0	Ki67+	 2770 11254
6560	0	0	Ki67+	 2773 11432
6561	0	0	Ki67+	 2774 11126
6562	0	0	Ki67+	 2776 11327
6563	0	0	Ki67+	 2780 11303
6564	0	0	Ki67+	 2784 11351
6565	0	0	Ki67+	 2787 11152
6566	0	0	Ki67+	 2791 11458
6567	0	0	Ki67+	 2791 11476
6568	0	0	Ki67+	 2792 11503
6569	0	0	Ki67+	 2794 11408
6570	0	0	Ki67+	 2795 11319
6571	0	0	Ki67+	 2798 11091
6572	0	0	Ki67+	 2802 11283
6573	0	0	Ki67+	 2804 11236
6574	0	0	Ki67+	 2805 11399
6575	0	0	Ki67+	 2808 11439
6576	0	0	Ki67+	 2810 11362
6577	0	0	Ki67+	 2817 11494
6578	0	0	Ki67+	 2820 11177
6579	0	0	Ki67+	 2823 11152
6580	0	0	Ki67+	 2829 11126
6581	0	0	Ki67+	 2830 11064
6582	0	0	Ki67+	 2833 11212
6583	0	0	Ki67+	 2833 11447
6584	0	0	Ki67+	 2839 11471
6585	0	0	Ki67+	 2840 11427
6586	0	0	Ki67+	 2844 10792
6587	0	0	Ki67+	 2849 11069
6588	0	0	Ki67+	 2861 11353
6589	0	0	Ki67+	 2862 11400
6590	0	0	Ki67+	 2864 11429
6591	0	0	Ki67+	 2867 11454
6592	0	0	Ki67+	 2872 11480
6593	0	0	Ki67+	 2884 11040
6594	0	0	Ki67+	 2887 11357
6595	0	0	Ki67+	 2888 11416
6596	0	0	Ki67+	 2889 11308
6597	0	0	Ki67+	 2902 11134
6598	0	0	Ki67+	 2912 11428
6599	0	0	Ki67+	 2913 11017
6600	0	0	Ki67+	 2928 11069
6601	0	0	Ki67+	 2928 11458
6602	0	0	Ki67+	 2930 11482
6603	0	0	Ki67+	 2931 11229
6604	0	0	Ki67+	 2931 11290
6605	0	0	Ki67+	 2936 11431
6606	0	0	Ki67+	 2937 10824
6607	0	0	Ki67+	 2937 11339
6608	0	0	Ki67+	 2939 11503
6609	0	0	Ki67+	 2950 11070
6610	0	0	Ki67+	 2953 11306
6611	0	0	Ki67+	 2960 11168
6612	0	0	Ki67+	 2967 11482
6613	0	0	Ki67+	 2971 11145
6614	0	0	Ki67+	 2973 11079
6615	0	0	Ki67+	 2975 11115
6616	0	0	Ki67+	 2985 11194
6617	0	0	Ki67+	 2987 11182
6618	0	0	Ki67+	 2987 11241
6619	0	0	Ki67+	 3002 11216
6620	0	0	Ki67+	 3016 11177
6621	0	0	Ki67+	 3017 11501
6622	0	0	Ki67+	 3021 11240
6623	0	0	Ki67+	 3022 11483
6624	0	0	Ki67+	 3024 11095
6625	0	0	Ki67+	 3033 11500
6626	0	0	Ki67+	 3038 11201
6627	0	0	Ki67+	 3042 11153
6628	0	0	Ki67+	 3046 11237
6629	0	0	Ki67+	 3060 11184
6630	0	0	Ki67+	 3064 11116
6631	0	0	Ki67+	 3069 11255
6632	0	0	Ki67+	 3071 11293
6633	0	0	Ki67+	 3072 11148
6634	0	0	Ki67+	 3073 11206
6635	0	0	Ki67+	 3080 11233
6636	0	0	Ki67+	 3091 10949
6637	0	0	Ki67+	 3101 11191
6638	0	0	Ki67+	 3102 11255
6639	0	0	Ki67+	 3110 11275
6640	0	0	Ki67+	 3116 10807
6641	0	0	Ki67+	 3117 10747
6642	0	0	Ki67+	 3124 10994
6643	0	0	Ki67+	 3126 11334
6644	0	0	Ki67+	 3127 11043
6645	0	0	Ki67+	 3128 11272
6646	0	0	Ki67+	 3133 11317
6647	0	0	Ki67+	 3134 10804
6648	0	0	Ki67+	 3134 10838
6649	0	0	Ki67+	 3137 11221
6650	0	0	Ki67+	 3137 11298
6651	0	0	Ki67+	 3142 11340
6652	0	0	Ki67+	 3152 10803
6653	0	0	Ki67+	 3156 11323
6654	0	0	Ki67+	 3160 11391
6655	0	0	Ki67+	 3163 10787
6656	0	0	Ki67+	 3164 10829
6657	0	0	Ki67+	 3165 10935
6658	0	0	Ki67+	 3165 11469
6659	0	0	Ki67+	 3169 10850
6660	0	0	Ki67+	 3171 10900
6661	0	0	Ki67+	 3171 11329
6662	0	0	Ki67+	 3173 11300
6663	0	0	Ki67+	 3175 11236
6664	0	0	Ki67+	 3176 10861
6665	0	0	Ki67+	 3176 10887
6666	0	0	Ki67+	 3178 10960
6667	0	0	Ki67+	 3178 10996
6668	0	0	Ki67+	 3180 10912
6669	0	0	Ki67+	 3188 11386
6670	0	0	Ki67+	 3198 10859
6671	0	0	Ki67+	 3198 11309
6672	0	0	Ki67+	 3198 11454
6673	0	0	Ki67+	 3199 11083
6674	0	0	Ki67+	 3200 10937
6675	0	0	Ki67+	 3200 11118
6676	0	0	Ki67+	 3203 11351
6677	0	0	Ki67+	 3204 10981
6678	0	0	Ki67+	 3205 11036
6679	0	0	Ki67+	 3206 11015
6680	0	0	Ki67+	 3207 11403
6681	0	0	Ki67+	 3213 10962
6682	0	0	Ki67+	 3219 10916
6683	0	0	Ki67+	 3219 11463
6684	0	0	Ki67+	 3220 11104
6685	0	0	Ki67+	 3221 11362
6686	0	0	Ki67+	 3222 11082
6687	0	0	Ki67+	 3224 10995
6688	0	0	Ki67+	 3224 11197
6689	0	0	Ki67+	 3224 11435
6690	0	0	Ki67+	 3225 11064
6691	0	0	Ki67+	 3226 11014
6692	0	0	Ki67+	 3227 11157
6693	0	0	Ki67+	 3227 11389
6694	0	0	Ki67+	 3231 10748
6695	0	0	Ki67+	 3232 11042
6696	0	0	Ki67+	 3232 11483
6697	0	0	Ki67+	 3234 11286
6698	0	0	Ki67+	 3237 11414
6699	0	0	Ki67+	 3241 11119
6700	0	0	Ki67+	 3243 11471
6701	0	0	Ki67+	 2449 12138
6702	0	0	Ki67+	 2466 11898
6703	0	0	Ki67+	 2467 11847
6704	0	0	Ki67+	 2470 12093
6705	0	0	Ki67+	 2471 11859
6706	0	0	Ki67+	 2472 11795
6707	0	0	Ki67+	 2474 11921
6708	0	0	Ki67+	 2475 11611
6709	0	0	Ki67+	 2479 12122
6710	0	0	Ki67+	 2479 12303
6711	0	0	Ki67+	 2480 11575
6712	0	0	Ki67+	 2485 12168
6713	0	0	Ki67+	 2485 12232
6714	0	0	Ki67+	 2486 11718
6715	0	0	Ki67+	 2489 11564
6716	0	0	Ki67+	 2490 11940
6717	0	0	Ki67+	 2491 12054
6718	0	0	Ki67+	 2491 12282
6719	0	0	Ki67+	 2492 12207
6720	0	0	Ki67+	 2493 12262
6721	0	0	Ki67+	 2494 11586
6722	0	0	Ki67+	 2494 11646
6723	0	0	Ki67+	 2494 11738
6724	0	0	Ki67+	 2494 11808
6725	0	0	Ki67+	 2497 11893
6726	0	0	Ki67+	 2499 11691
6727	0	0	Ki67+	 2500 12132
6728	0	0	Ki67+	 2501 11927
6729	0	0	Ki67+	 2501 12170
6730	0	0	Ki67+	 2503 12003
6731	0	0	Ki67+	 2504 11533
6732	0	0	Ki67+	 2506 11678
6733	0	0	Ki67+	 2512 12051
6734	0	0	Ki67+	 2512 12251
6735	0	0	Ki67+	 2514 11923
6736	0	0	Ki67+	 2514 12280
6737	0	0	Ki67+	 2515 12099
6738	0	0	Ki67+	 2517 11712
6739	0	0	Ki67+	 2517 11788
6740	0	0	Ki67+	 2517 11944
6741	0	0	Ki67+	 2518 11652
6742	0	0	Ki67+	 2520 11514
6743	0	0	Ki67+	 2522 12194
6744	0	0	Ki67+	 2525 11892
6745	0	0	Ki67+	 2526 11601
6746	0	0	Ki67+	 2526 12128
6747	0	0	Ki67+	 2527 11633
6748	0	0	Ki67+	 2527 11992
6749	0	0	Ki67+	 2527 12232
6750	0	0	Ki67+	 2529 12017
6751	0	0	Ki67+	 2529 12082
6752	0	0	Ki67+	 2531 11735
6753	0	0	Ki67+	 2536 11540
6754	0	0	Ki67+	 2536 11682
6755	0	0	Ki67+	 2538 11944
6756	0	0	Ki67+	 2539 11832
6757	0	0	Ki67+	 2540 11652
6758	0	0	Ki67+	 2541 12043
6759	0	0	Ki67+	 2543 11884
6760	0	0	Ki67+	 2543 12138
6761	0	0	Ki67+	 2546 11698
6762	0	0	Ki67+	 2547 11798
6763	0	0	Ki67+	 2547 11859
6764	0	0	Ki67+	 2547 11911
6765	0	0	Ki67+	 2549 11515
6766	0	0	Ki67+	 2549 11635
6767	0	0	Ki67+	 2551 11547
6768	0	0	Ki67+	 2553 11757
6769	0	0	Ki67+	 2558 11840
6770	0	0	Ki67+	 2559 11661
6771	0	0	Ki67+	 2560 11952
6772	0	0	Ki67+	 2563 11715
6773	0	0	Ki67+	 2565 12108
6774	0	0	Ki67+	 2566 11977
6775	0	0	Ki67+	 2570 11776
6776	0	0	Ki67+	 2571 11850
6777	0	0	Ki67+	 2576 11649
6778	0	0	Ki67+	 2577 11914
6779	0	0	Ki67+	 2580 11794
6780	0	0	Ki67+	 2580 11819
6781	0	0	Ki67+	 2581 11702
6782	0	0	Ki67+	 2581 11891
6783	0	0	Ki67+	 2584 12068
6784	0	0	Ki67+	 2585 11724
6785	0	0	Ki67+	 2587 11840
6786	0	0	Ki67+	 2588 11876
6787	0	0	Ki67+	 2588 11997
6788	0	0	Ki67+	 2592 11753
6789	0	0	Ki67+	 2597 11638
6790	0	0	Ki67+	 2597 11778
6791	0	0	Ki67+	 2600 11847
6792	0	0	Ki67+	 2609 11669
6793	0	0	Ki67+	 2611 11732
6794	0	0	Ki67+	 2612 11811
6795	0	0	Ki67+	 2616 11765
6796	0	0	Ki67+	 2617 11788
6797	0	0	Ki67+	 2618 11715
6798	0	0	Ki67+	 2625 11874
6799	0	0	Ki67+	 2629 11891
6800	0	0	Ki67+	 2632 11669
6801	0	0	Ki67+	 2635 11829
6802	0	0	Ki67+	 2639 11767
6803	0	0	Ki67+	 2640 11812
6804	0	0	Ki67+	 2644 11684
6805	0	0	Ki67+	 2651 11771
6806	0	0	Ki67+	 2651 11970
6807	0	0	Ki67+	 2653 11738
6808	0	0	Ki67+	 2662 11712
6809	0	0	Ki67+	 2664 11837
6810	0	0	Ki67+	 2664 11850
6811	0	0	Ki67+	 2666 12137
6812	0	0	Ki67+	 2667 11753
6813	0	0	Ki67+	 2671 11681
6814	0	0	Ki67+	 2672 11825
6815	0	0	Ki67+	 2672 11985
6816	0	0	Ki67+	 2674 11784
6817	0	0	Ki67+	 2676 11938
6818	0	0	Ki67+	 2677 11762
6819	0	0	Ki67+	 2678 11889
6820	0	0	Ki67+	 2678 11908
6821	0	0	Ki67+	 2683 11665
6822	0	0	Ki67+	 2683 11703
6823	0	0	Ki67+	 2683 11959
6824	0	0	Ki67+	 2684 11735
6825	0	0	Ki67+	 2684 11867
6826	0	0	Ki67+	 2686 11810
6827	0	0	Ki67+	 2689 11791
6828	0	0	Ki67+	 2690 12051
6829	0	0	Ki67+	 2691 11836
6830	0	0	Ki67+	 2693 12108
6831	0	0	Ki67+	 2698 11764
6832	0	0	Ki67+	 2699 11947
6833	0	0	Ki67+	 2701 11931
6834	0	0	Ki67+	 2702 11890
6835	0	0	Ki67+	 2704 11866
6836	0	0	Ki67+	 2705 11990
6837	0	0	Ki67+	 2706 11807
6838	0	0	Ki67+	 2707 11908
6839	0	0	Ki67+	 2710 11725
6840	0	0	Ki67+	 2712 11640
6841	0	0	Ki67+	 2713 11791
6842	0	0	Ki67+	 2716 12059
6843	0	0	Ki67+	 2719 11846
6844	0	0	Ki67+	 2721 12018
6845	0	0	Ki67+	 2723 11948
6846	0	0	Ki67+	 2724 11973
6847	0	0	Ki67+	 2726 11732
6848	0	0	Ki67+	 2728 12235
6849	0	0	Ki67+	 2730 11832
6850	0	0	Ki67+	 2731 11813
6851	0	0	Ki67+	 2733 11751
6852	0	0	Ki67+	 2733 11925
6853	0	0	Ki67+	 2735 11861
6854	0	0	Ki67+	 2736 12033
6855	0	0	Ki67+	 2737 11776
6856	0	0	Ki67+	 2741 11693
6857	0	0	Ki67+	 2747 11899
6858	0	0	Ki67+	 2749 11990
6859	0	0	Ki67+	 2754 11661
6860	0	0	Ki67+	 2758 11729
6861	0	0	Ki67+	 2760 11960
6862	0	0	Ki67+	 2761 11936
6863	0	0	Ki67+	 2761 12019
6864	0	0	Ki67+	 2762 11763
6865	0	0	Ki67+	 2764 12049
6866	0	0	Ki67+	 2765 11869
6867	0	0	Ki67+	 2767 11829
6868	0	0	Ki67+	 2769 11797
6869	0	0	Ki67+	 2770 11717
6870	0	0	Ki67+	 2771 11976
6871	0	0	Ki67+	 2772 12260
6872	0	0	Ki67+	 2775 11639
6873	0	0	Ki67+	 2776 11841
6874	0	0	Ki67+	 2780 11950
6875	0	0	Ki67+	 2782 11685
6876	0	0	Ki67+	 2783 11652
6877	0	0	Ki67+	 2783 11751
6878	0	0	Ki67+	 2784 11894
6879	0	0	Ki67+	 2786 11608
6880	0	0	Ki67+	 2787 11767
6881	0	0	Ki67+	 2789 11520
6882	0	0	Ki67+	 2792 11545
6883	0	0	Ki67+	 2792 11814
6884	0	0	Ki67+	 2794 11799
6885	0	0	Ki67+	 2795 12034
6886	0	0	Ki67+	 2800 11774
6887	0	0	Ki67+	 2801 11735
6888	0	0	Ki67+	 2803 12290
6889	0	0	Ki67+	 2805 11585
6890	0	0	Ki67+	 2805 12251
6891	0	0	Ki67+	 2810 11616
6892	0	0	Ki67+	 2811 11632
6893	0	0	Ki67+	 2814 11528
6894	0	0	Ki67+	 2816 12224
6895	0	0	Ki67+	 2817 11802
6896	0	0	Ki67+	 2820 12280
6897	0	0	Ki67+	 2822 11508
6898	0	0	Ki67+	 2828 11571
6899	0	0	Ki67+	 2829 11547
6900	0	0	Ki67+	 2829 11721
6901	0	0	Ki67+	 2830 11706
6902	0	0	Ki67+	 2835 12281
6903	0	0	Ki67+	 2838 11656
6904	0	0	Ki67+	 2840 11625
6905	0	0	Ki67+	 2848 11608
6906	0	0	Ki67+	 2848 11776
6907	0	0	Ki67+	 2851 11518
6908	0	0	Ki67+	 2852 12260
6909	0	0	Ki67+	 2855 11579
6910	0	0	Ki67+	 2857 12279
6911	0	0	Ki67+	 2858 11639
6912	0	0	Ki67+	 2860 11678
6913	0	0	Ki67+	 2861 12219
6914	0	0	Ki67+	 2867 11715
6915	0	0	Ki67+	 2869 11563
6916	0	0	Ki67+	 2871 11592
6917	0	0	Ki67+	 2875 11755
6918	0	0	Ki67+	 2881 11658
6919	0	0	Ki67+	 2885 11629
6920	0	0	Ki67+	 2886 11509
6921	0	0	Ki67+	 2886 12267
6922	0	0	Ki67+	 2890 11690
6923	0	0	Ki67+	 2894 11716
6924	0	0	Ki67+	 2894 12247
6925	0	0	Ki67+	 2897 11676
6926	0	0	Ki67+	 2899 11607
6927	0	0	Ki67+	 2909 11743
6928	0	0	Ki67+	 2910 11646
6929	0	0	Ki67+	 2917 12281
6930	0	0	Ki67+	 2918 11617
6931	0	0	Ki67+	 2919 11712
6932	0	0	Ki67+	 2920 11528
6933	0	0	Ki67+	 2920 11762
6934	0	0	Ki67+	 2925 11669
6935	0	0	Ki67+	 2925 12244
6936	0	0	Ki67+	 2926 11732
6937	0	0	Ki67+	 2928 11968
6938	0	0	Ki67+	 2929 11683
6939	0	0	Ki67+	 2931 11552
6940	0	0	Ki67+	 2932 11803
6941	0	0	Ki67+	 2935 12175
6942	0	0	Ki67+	 2936 12254
6943	0	0	Ki67+	 2937 11720
6944	0	0	Ki67+	 2939 11845
6945	0	0	Ki67+	 2940 11904
6946	0	0	Ki67+	 2942 11818
6947	0	0	Ki67+	 2944 12219
6948	0	0	Ki67+	 2946 11929
6949	0	0	Ki67+	 2947 11661
6950	0	0	Ki67+	 2948 11864
6951	0	0	Ki67+	 2955 11798
6952	0	0	Ki67+	 2956 11651
6953	0	0	Ki67+	 2957 11748
6954	0	0	Ki67+	 2958 11617
6955	0	0	Ki67+	 2960 11892
6956	0	0	Ki67+	 2963 11696
6957	0	0	Ki67+	 2964 11674
6958	0	0	Ki67+	 2964 11865
6959	0	0	Ki67+	 2966 11726
6960	0	0	Ki67+	 2968 12263
6961	0	0	Ki67+	 2969 11506
6962	0	0	Ki67+	 2970 11805
6963	0	0	Ki67+	 2970 12186
6964	0	0	Ki67+	 2971 11637
6965	0	0	Ki67+	 2971 12170
6966	0	0	Ki67+	 2972 11791
6967	0	0	Ki67+	 2973 11936
6968	0	0	Ki67+	 2974 11867
6969	0	0	Ki67+	 2977 11910
6970	0	0	Ki67+	 2979 12203
6971	0	0	Ki67+	 2980 11827
6972	0	0	Ki67+	 2982 11772
6973	0	0	Ki67+	 2983 11510
6974	0	0	Ki67+	 2986 11529
6975	0	0	Ki67+	 2986 11554
6976	0	0	Ki67+	 2990 11957
6977	0	0	Ki67+	 2992 11865
6978	0	0	Ki67+	 2994 11935
6979	0	0	Ki67+	 2996 11657
6980	0	0	Ki67+	 2996 11750
6981	0	0	Ki67+	 2997 11730
6982	0	0	Ki67+	 2997 11792
6983	0	0	Ki67+	 2998 11616
6984	0	0	Ki67+	 2998 11688
6985	0	0	Ki67+	 3000 12247
6986	0	0	Ki67+	 3000 12281
6987	0	0	Ki67+	 3010 12189
6988	0	0	Ki67+	 3011 11915
6989	0	0	Ki67+	 3013 11888
6990	0	0	Ki67+	 3014 11989
6991	0	0	Ki67+	 3015 11815
6992	0	0	Ki67+	 3016 11555
6993	0	0	Ki67+	 3019 12161
6994	0	0	Ki67+	 3024 11971
6995	0	0	Ki67+	 3026 12027
6996	0	0	Ki67+	 3027 12131
6997	0	0	Ki67+	 3028 12206
6998	0	0	Ki67+	 3030 11863
6999	0	0	Ki67+	 3030 12241
7000	0	0	Ki67+	 3031 11941
7001	0	0	Ki67+	 3031 11994
7002	0	0	Ki67+	 3035 11563
7003	0	0	Ki67+	 3036 11744
7004	0	0	Ki67+	 3038 11790
7005	0	0	Ki67+	 3044 12114
7006	0	0	Ki67+	 3044 12226
7007	0	0	Ki67+	 3046 11814
7008	0	0	Ki67+	 3046 11924
7009	0	0	Ki67+	 3046 11968
7010	0	0	Ki67+	 3049 11843
7011	0	0	Ki67+	 3051 12138
7012	0	0	Ki67+	 3054 12176
7013	0	0	Ki67+	 3055 11909
7014	0	0	Ki67+	 3056 11530
7015	0	0	Ki67+	 3057 11722
7016	0	0	Ki67+	 3057 11865
7017	0	0	Ki67+	 3057 12098
7018	0	0	Ki67+	 3059 11768
7019	0	0	Ki67+	 3063 11584
7020	0	0	Ki67+	 3068 11554
7021	0	0	Ki67+	 3068 11939
7022	0	0	Ki67+	 3068 12020
7023	0	0	Ki67+	 3073 11768
7024	0	0	Ki67+	 3073 11792
7025	0	0	Ki67+	 3074 11969
7026	0	0	Ki67+	 3080 11995
7027	0	0	Ki67+	 3083 12110
7028	0	0	Ki67+	 3087 11978
7029	0	0	Ki67+	 3090 11929
7030	0	0	Ki67+	 3097 11943
7031	0	0	Ki67+	 3097 12277
7032	0	0	Ki67+	 3102 11735
7033	0	0	Ki67+	 3109 11832
7034	0	0	Ki67+	 3111 11899
7035	0	0	Ki67+	 3117 11867
7036	0	0	Ki67+	 3118 11713
7037	0	0	Ki67+	 3119 12130
7038	0	0	Ki67+	 3122 12169
7039	0	0	Ki67+	 3124 11969
7040	0	0	Ki67+	 3126 12267
7041	0	0	Ki67+	 3128 12116
7042	0	0	Ki67+	 3134 12240
7043	0	0	Ki67+	 3135 11977
7044	0	0	Ki67+	 3135 12209
7045	0	0	Ki67+	 3135 12223
7046	0	0	Ki67+	 3139 11943
7047	0	0	Ki67+	 3139 12194
7048	0	0	Ki67+	 3141 11819
7049	0	0	Ki67+	 3148 12181
7050	0	0	Ki67+	 3156 12262
7051	0	0	Ki67+	 3157 12282
7052	0	0	Ki67+	 3159 11902
7053	0	0	Ki67+	 3163 11919
7054	0	0	Ki67+	 3170 11699
7055	0	0	Ki67+	 3170 11867
7056	0	0	Ki67+	 3180 11838
7057	0	0	Ki67+	 3193 12278
7058	0	0	Ki67+	 3194 11913
7059	0	0	Ki67+	 3195 11886
7060	0	0	Ki67+	 3196 11817
7061	0	0	Ki67+	 3201 11936
7062	0	0	Ki67+	 3204 12289
7063	0	0	Ki67+	 3205 11956
7064	0	0	Ki67+	 3212 11524
7065	0	0	Ki67+	 3216 12283
7066	0	0	Ki67+	 3226 11929
7067	0	0	Ki67+	 3230 11865
7068	0	0	Ki67+	 3231 11841
7069	0	0	Ki67+	 3232 12299
7070	0	0	Ki67+	 3234 11888
7071	0	0	Ki67+	 3236 11809
7072	0	0	Ki67+	 3240 11529
7073	0	0	Ki67+	 3243 11958
7074	0	0	Ki67+	 3245 11617
7075	0	0	Ki67+	 3247 12117
7076	0	0	Ki67+	 2450 12662
7077	0	0	Ki67+	 2452 12478
7078	0	0	Ki67+	 2457 12321
7079	0	0	Ki67+	 2461 12452
7080	0	0	Ki67+	 2468 12391
7081	0	0	Ki67+	 2471 12683
7082	0	0	Ki67+	 2473 12422
7083	0	0	Ki67+	 2481 12677
7084	0	0	Ki67+	 2485 12314
7085	0	0	Ki67+	 2487 12651
7086	0	0	Ki67+	 2489 12347
7087	0	0	Ki67+	 2492 12408
7088	0	0	Ki67+	 2503 12378
7089	0	0	Ki67+	 2511 12321
7090	0	0	Ki67+	 2511 12624
7091	0	0	Ki67+	 2517 12355
7092	0	0	Ki67+	 2522 12685
7093	0	0	Ki67+	 2532 12616
7094	0	0	Ki67+	 2536 12638
7095	0	0	Ki67+	 2544 12688
7096	0	0	Ki67+	 2556 12710
7097	0	0	Ki67+	 2561 12593
7098	0	0	Ki67+	 2565 12628
7099	0	0	Ki67+	 2579 12664
7100	0	0	Ki67+	 2596 12680
7101	0	0	Ki67+	 2608 12642
7102	0	0	Ki67+	 2611 12605
7103	0	0	Ki67+	 2620 12632
7104	0	0	Ki67+	 2631 12594
7105	0	0	Ki67+	 2635 12668
7106	0	0	Ki67+	 2655 12635
7107	0	0	Ki67+	 2666 12596
7108	0	0	Ki67+	 2667 12560
7109	0	0	Ki67+	 2682 12567
7110	0	0	Ki67+	 2683 12545
7111	0	0	Ki67+	 2683 12649
7112	0	0	Ki67+	 2689 12590
7113	0	0	Ki67+	 2706 12543
7114	0	0	Ki67+	 2709 12567
7115	0	0	Ki67+	 2711 12614
7116	0	0	Ki67+	 2712 12527
7117	0	0	Ki67+	 2712 12584
7118	0	0	Ki67+	 2715 12484
7119	0	0	Ki67+	 2733 12536
7120	0	0	Ki67+	 2735 12495
7121	0	0	Ki67+	 2757 12821
7122	0	0	Ki67+	 2759 12547
7123	0	0	Ki67+	 2766 12389
7124	0	0	Ki67+	 2768 12510
7125	0	0	Ki67+	 2776 12408
7126	0	0	Ki67+	 2777 12678
7127	0	0	Ki67+	 2781 12716
7128	0	0	Ki67+	 2782 12335
7129	0	0	Ki67+	 2783 12365
7130	0	0	Ki67+	 2784 12527
7131	0	0	Ki67+	 2787 12663
7132	0	0	Ki67+	 2787 12895
7133	0	0	Ki67+	 2791 12382
7134	0	0	Ki67+	 2797 12529
7135	0	0	Ki67+	 2799 12670
7136	0	0	Ki67+	 2800 12440
7137	0	0	Ki67+	 2803 12349
7138	0	0	Ki67+	 2814 12912
7139	0	0	Ki67+	 2823 12365
7140	0	0	Ki67+	 2824 12327
7141	0	0	Ki67+	 2826 12315
7142	0	0	Ki67+	 2827 12395
7143	0	0	Ki67+	 2827 12883
7144	0	0	Ki67+	 2833 12365
7145	0	0	Ki67+	 2836 12461
7146	0	0	Ki67+	 2838 12551
7147	0	0	Ki67+	 2839 12574
7148	0	0	Ki67+	 2840 12904
7149	0	0	Ki67+	 2848 12342
7150	0	0	Ki67+	 2850 12475
7151	0	0	Ki67+	 2853 12889
7152	0	0	Ki67+	 2859 12422
7153	0	0	Ki67+	 2868 12367
7154	0	0	Ki67+	 2873 12319
7155	0	0	Ki67+	 2884 12482
7156	0	0	Ki67+	 2886 12355
7157	0	0	Ki67+	 2892 12413
7158	0	0	Ki67+	 2905 12380
7159	0	0	Ki67+	 2909 12332
7160	0	0	Ki67+	 2910 12910
7161	0	0	Ki67+	 2919 12350
7162	0	0	Ki67+	 2928 12314
7163	0	0	Ki67+	 2931 12331
7164	0	0	Ki67+	 2931 12439
7165	0	0	Ki67+	 2939 12349
7166	0	0	Ki67+	 2942 12334
7167	0	0	Ki67+	 2955 12312
7168	0	0	Ki67+	 2958 12434
7169	0	0	Ki67+	 2972 12343
7170	0	0	Ki67+	 2989 12463
7171	0	0	Ki67+	 3008 12422
7172	0	0	Ki67+	 3039 12343
7173	0	0	Ki67+	 3041 12401
7174	0	0	Ki67+	 3045 12435
7175	0	0	Ki67+	 3052 12377
7176	0	0	Ki67+	 3064 12721
7177	0	0	Ki67+	 3066 12349
7178	0	0	Ki67+	 3069 12332
7179	0	0	Ki67+	 3072 12431
7180	0	0	Ki67+	 3079 12463
7181	0	0	Ki67+	 3092 12771
7182	0	0	Ki67+	 3096 12447
7183	0	0	Ki67+	 3097 12800
7184	0	0	Ki67+	 3098 12415
7185	0	0	Ki67+	 3099 12713
7186	0	0	Ki67+	 3100 12816
7187	0	0	Ki67+	 3102 12456
7188	0	0	Ki67+	 3106 12665
7189	0	0	Ki67+	 3109 12800
7190	0	0	Ki67+	 3110 12782
7191	0	0	Ki67+	 3111 12749
7192	0	0	Ki67+	 3112 12456
7193	0	0	Ki67+	 3114 12420
7194	0	0	Ki67+	 3120 12828
7195	0	0	Ki67+	 3123 12371
7196	0	0	Ki67+	 3123 12673
7197	0	0	Ki67+	 3127 12650
7198	0	0	Ki67+	 3128 12704
7199	0	0	Ki67+	 3134 12832
7200	0	0	Ki67+	 3136 12377
7201	0	0	Ki67+	 3136 12468
7202	0	0	Ki67+	 3137 12447
7203	0	0	Ki67+	 3145 12743
7204	0	0	Ki67+	 3146 12699
7205	0	0	Ki67+	 3147 12459
7206	0	0	Ki67+	 3147 12778
7207	0	0	Ki67+	 3148 12425
7208	0	0	Ki67+	 3155 12354
7209	0	0	Ki67+	 3160 12708
7210	0	0	Ki67+	 3163 12628
7211	0	0	Ki67+	 3164 12314
7212	0	0	Ki67+	 3164 12814
7213	0	0	Ki67+	 3165 12763
7214	0	0	Ki67+	 3170 12399
7215	0	0	Ki67+	 3170 12665
7216	0	0	Ki67+	 3177 12699
7217	0	0	Ki67+	 3180 12430
7218	0	0	Ki67+	 3189 12625
7219	0	0	Ki67+	 3191 12374
7220	0	0	Ki67+	 3199 12342
7221	0	0	Ki67+	 3205 12406
7222	0	0	Ki67+	 3211 12680
7223	0	0	Ki67+	 3214 12606
7224	0	0	Ki67+	 3214 12618
7225	0	0	Ki67+	 3218 12636
7226	0	0	Ki67+	 3221 12932
7227	0	0	Ki67+	 3223 12589
7228	0	0	Ki67+	 3228 12355
7229	0	0	Ki67+	 3228 12377
7230	0	0	Ki67+	 3228 12885
7231	0	0	Ki67+	 3239 12722
7232	0	0	Ki67+	 3240 12330
7233	0	0	Ki67+	 3241 12602
7234	0	0	Ki67+	 3247 12632
7235	0	0	Ki67+	 3247 12669
7236	0	0	Ki67+	 3247 12859
7237	0	0	Ki67+	 3437 2818
7238	0	0	Ki67+	 3565 2495
7239	0	0	Ki67+	 3734 2787
7240	0	0	Ki67+	 3737 2753
7241	0	0	Ki67+	 3748 2711
7242	0	0	Ki67+	 3772 2390
7243	0	0	Ki67+	 3815 2485
7244	0	0	Ki67+	 3826 2462
7245	0	0	Ki67+	 3830 2519
7246	0	0	Ki67+	 3839 2390
7247	0	0	Ki67+	 3840 2359
7248	0	0	Ki67+	 3849 2513
7249	0	0	Ki67+	 3850 2486
7250	0	0	Ki67+	 3859 2480
7251	0	0	Ki67+	 3873 2482
7252	0	0	Ki67+	 3878 2594
7253	0	0	Ki67+	 3897 2576
7254	0	0	Ki67+	 3912 2445
7255	0	0	Ki67+	 3931 2386
7256	0	0	Ki67+	 3977 2672
7257	0	0	Ki67+	 3984 2600
7258	0	0	Ki67+	 3996 2460
7259	0	0	Ki67+	 3997 2412
7260	0	0	Ki67+	 4004 2597
7261	0	0	Ki67+	 4004 2633
7262	0	0	Ki67+	 4007 2461
7263	0	0	Ki67+	 4024 2627
7264	0	0	Ki67+	 4025 2488
7265	0	0	Ki67+	 4025 2571
7266	0	0	Ki67+	 4032 2387
7267	0	0	Ki67+	 4033 2636
7268	0	0	Ki67+	 3255 3208
7269	0	0	Ki67+	 3258 3224
7270	0	0	Ki67+	 3259 3197
7271	0	0	Ki67+	 3277 3413
7272	0	0	Ki67+	 3283 3299
7273	0	0	Ki67+	 3286 3258
7274	0	0	Ki67+	 3286 3613
7275	0	0	Ki67+	 3289 3221
7276	0	0	Ki67+	 3291 3200
7277	0	0	Ki67+	 3293 3273
7278	0	0	Ki67+	 3297 3283
7279	0	0	Ki67+	 3297 3383
7280	0	0	Ki67+	 3304 3401
7281	0	0	Ki67+	 3308 3299
7282	0	0	Ki67+	 3308 3334
7283	0	0	Ki67+	 3324 3260
7284	0	0	Ki67+	 3328 3326
7285	0	0	Ki67+	 3329 3344
7286	0	0	Ki67+	 3334 3274
7287	0	0	Ki67+	 3342 3240
7288	0	0	Ki67+	 3347 3386
7289	0	0	Ki67+	 3348 3312
7290	0	0	Ki67+	 3354 3336
7291	0	0	Ki67+	 3354 3410
7292	0	0	Ki67+	 3357 3474
7293	0	0	Ki67+	 3360 3382
7294	0	0	Ki67+	 3361 3440
7295	0	0	Ki67+	 3365 3210
7296	0	0	Ki67+	 3369 3509
7297	0	0	Ki67+	 3372 3288
7298	0	0	Ki67+	 3373 3475
7299	0	0	Ki67+	 3375 3254
7300	0	0	Ki67+	 3376 3410
7301	0	0	Ki67+	 3380 3331
7302	0	0	Ki67+	 3382 3356
7303	0	0	Ki67+	 3388 3532
7304	0	0	Ki67+	 3393 3517
7305	0	0	Ki67+	 3396 3229
7306	0	0	Ki67+	 3400 3577
7307	0	0	Ki67+	 3403 3390
7308	0	0	Ki67+	 3403 3430
7309	0	0	Ki67+	 3406 3486
7310	0	0	Ki67+	 3407 3556
7311	0	0	Ki67+	 3408 3331
7312	0	0	Ki67+	 3409 2852
7313	0	0	Ki67+	 3410 3577
7314	0	0	Ki67+	 3414 3296
7315	0	0	Ki67+	 3415 3262
7316	0	0	Ki67+	 3416 3401
7317	0	0	Ki67+	 3418 3362
7318	0	0	Ki67+	 3428 3036
7319	0	0	Ki67+	 3432 3493
7320	0	0	Ki67+	 3434 3378
7321	0	0	Ki67+	 3438 3573
7322	0	0	Ki67+	 3443 3279
7323	0	0	Ki67+	 3444 3516
7324	0	0	Ki67+	 3450 3338
7325	0	0	Ki67+	 3456 3550
7326	0	0	Ki67+	 3467 2849
7327	0	0	Ki67+	 3478 3541
7328	0	0	Ki67+	 3484 3096
7329	0	0	Ki67+	 3489 3064
7330	0	0	Ki67+	 3493 3488
7331	0	0	Ki67+	 3505 3063
7332	0	0	Ki67+	 3505 3527
7333	0	0	Ki67+	 3513 3546
7334	0	0	Ki67+	 3519 3520
7335	0	0	Ki67+	 3528 3589
7336	0	0	Ki67+	 3543 2896
7337	0	0	Ki67+	 3553 3444
7338	0	0	Ki67+	 3554 3474
7339	0	0	Ki67+	 3556 3558
7340	0	0	Ki67+	 3562 3525
7341	0	0	Ki67+	 3574 3384
7342	0	0	Ki67+	 3576 3445
7343	0	0	Ki67+	 3583 3581
7344	0	0	Ki67+	 3586 3553
7345	0	0	Ki67+	 3592 3281
7346	0	0	Ki67+	 3595 3406
7347	0	0	Ki67+	 3606 3168
7348	0	0	Ki67+	 3610 3135
7349	0	0	Ki67+	 3612 3581
7350	0	0	Ki67+	 3614 2971
7351	0	0	Ki67+	 3617 3058
7352	0	0	Ki67+	 3617 3611
7353	0	0	Ki67+	 3618 3567
7354	0	0	Ki67+	 3628 3176
7355	0	0	Ki67+	 3630 3400
7356	0	0	Ki67+	 3632 3373
7357	0	0	Ki67+	 3635 3614
7358	0	0	Ki67+	 3639 3152
7359	0	0	Ki67+	 3639 3339
7360	0	0	Ki67+	 3644 3402
7361	0	0	Ki67+	 3647 3553
7362	0	0	Ki67+	 3655 3310
7363	0	0	Ki67+	 3659 3457
7364	0	0	Ki67+	 3660 3528
7365	0	0	Ki67+	 3664 3606
7366	0	0	Ki67+	 3666 3287
7367	0	0	Ki67+	 3666 3476
7368	0	0	Ki67+	 3668 3578
7369	0	0	Ki67+	 3671 3504
7370	0	0	Ki67+	 3671 3630
7371	0	0	Ki67+	 3672 2943
7372	0	0	Ki67+	 3681 3397
7373	0	0	Ki67+	 3686 3454
7374	0	0	Ki67+	 3688 3304
7375	0	0	Ki67+	 3689 3189
7376	0	0	Ki67+	 3690 3557
7377	0	0	Ki67+	 3692 3507
7378	0	0	Ki67+	 3692 3535
7379	0	0	Ki67+	 3695 3338
7380	0	0	Ki67+	 3697 3607
7381	0	0	Ki67+	 3699 3267
7382	0	0	Ki67+	 3699 3583
7383	0	0	Ki67+	 3702 3320
7384	0	0	Ki67+	 3704 3143
7385	0	0	Ki67+	 3706 3575
7386	0	0	Ki67+	 3707 3456
7387	0	0	Ki67+	 3710 3349
7388	0	0	Ki67+	 3715 3433
7389	0	0	Ki67+	 3715 3530
7390	0	0	Ki67+	 3716 3134
7391	0	0	Ki67+	 3722 3204
7392	0	0	Ki67+	 3722 3571
7393	0	0	Ki67+	 3724 3283
7394	0	0	Ki67+	 3724 3364
7395	0	0	Ki67+	 3728 3603
7396	0	0	Ki67+	 3731 3478
7397	0	0	Ki67+	 3736 3287
7398	0	0	Ki67+	 3737 3543
7399	0	0	Ki67+	 3739 3440
7400	0	0	Ki67+	 3743 3515
7401	0	0	Ki67+	 3746 3480
7402	0	0	Ki67+	 3747 3570
7403	0	0	Ki67+	 3749 3063
7404	0	0	Ki67+	 3749 3173
7405	0	0	Ki67+	 3751 3621
7406	0	0	Ki67+	 3757 3544
7407	0	0	Ki67+	 3768 3447
7408	0	0	Ki67+	 3774 3360
7409	0	0	Ki67+	 3774 3606
7410	0	0	Ki67+	 3775 3538
7411	0	0	Ki67+	 3775 3587
7412	0	0	Ki67+	 3776 3255
7413	0	0	Ki67+	 3780 3027
7414	0	0	Ki67+	 3781 3080
7415	0	0	Ki67+	 3787 3560
7416	0	0	Ki67+	 3789 3448
7417	0	0	Ki67+	 3794 2853
7418	0	0	Ki67+	 3796 3032
7419	0	0	Ki67+	 3802 3217
7420	0	0	Ki67+	 3807 3200
7421	0	0	Ki67+	 3809 3336
7422	0	0	Ki67+	 3813 3357
7423	0	0	Ki67+	 3820 3035
7424	0	0	Ki67+	 3823 2945
7425	0	0	Ki67+	 3828 3348
7426	0	0	Ki67+	 3833 3201
7427	0	0	Ki67+	 3847 3054
7428	0	0	Ki67+	 3849 3373
7429	0	0	Ki67+	 3851 2872
7430	0	0	Ki67+	 3854 2905
7431	0	0	Ki67+	 3856 3005
7432	0	0	Ki67+	 3856 3418
7433	0	0	Ki67+	 3860 3043
7434	0	0	Ki67+	 3865 2838
7435	0	0	Ki67+	 3867 3542
7436	0	0	Ki67+	 3873 2941
7437	0	0	Ki67+	 3880 3566
7438	0	0	Ki67+	 3885 2875
7439	0	0	Ki67+	 3897 2921
7440	0	0	Ki67+	 3899 2878
7441	0	0	Ki67+	 3908 2898
7442	0	0	Ki67+	 3914 3425
7443	0	0	Ki67+	 3917 2845
7444	0	0	Ki67+	 3927 2911
7445	0	0	Ki67+	 3928 3378
7446	0	0	Ki67+	 3928 3500
7447	0	0	Ki67+	 3930 3455
7448	0	0	Ki67+	 3936 3465
7449	0	0	Ki67+	 3937 2884
7450	0	0	Ki67+	 3939 3369
7451	0	0	Ki67+	 3946 3538
7452	0	0	Ki67+	 3950 2947
7453	0	0	Ki67+	 3954 3374
7454	0	0	Ki67+	 3955 3488
7455	0	0	Ki67+	 3956 3346
7456	0	0	Ki67+	 3962 3474
7457	0	0	Ki67+	 3965 3380
7458	0	0	Ki67+	 3970 3412
7459	0	0	Ki67+	 3974 2957
7460	0	0	Ki67+	 3976 3494
7461	0	0	Ki67+	 3981 3620
7462	0	0	Ki67+	 3989 3230
7463	0	0	Ki67+	 3994 3512
7464	0	0	Ki67+	 4003 2969
7465	0	0	Ki67+	 4005 3358
7466	0	0	Ki67+	 4005 3422
7467	0	0	Ki67+	 4006 3554
7468	0	0	Ki67+	 4010 3584
7469	0	0	Ki67+	 4014 3539
7470	0	0	Ki67+	 4015 3609
7471	0	0	Ki67+	 4020 2952
7472	0	0	Ki67+	 4020 2973
7473	0	0	Ki67+	 4021 3461
7474	0	0	Ki67+	 4024 3547
7475	0	0	Ki67+	 4030 3345
7476	0	0	Ki67+	 4037 3450
7477	0	0	Ki67+	 4039 2904
7478	0	0	Ki67+	 4039 3603
7479	0	0	Ki67+	 4044 2959
7480	0	0	Ki67+	 4044 3516
7481	0	0	Ki67+	 4044 3577
7482	0	0	Ki67+	 3251 4066
7483	0	0	Ki67+	 3258 4309
7484	0	0	Ki67+	 3258 4388
7485	0	0	Ki67+	 3261 3936
7486	0	0	Ki67+	 3271 3890
7487	0	0	Ki67+	 3273 3931
7488	0	0	Ki67+	 3273 4095
7489	0	0	Ki67+	 3277 4026
7490	0	0	Ki67+	 3280 3901
7491	0	0	Ki67+	 3280 4408
7492	0	0	Ki67+	 3281 4067
7493	0	0	Ki67+	 3282 4380
7494	0	0	Ki67+	 3291 3966
7495	0	0	Ki67+	 3294 4421
7496	0	0	Ki67+	 3296 4105
7497	0	0	Ki67+	 3299 3926
7498	0	0	Ki67+	 3299 4132
7499	0	0	Ki67+	 3308 3935
7500	0	0	Ki67+	 3310 4158
7501	0	0	Ki67+	 3312 3962
7502	0	0	Ki67+	 3312 4428
7503	0	0	Ki67+	 3313 3992
7504	0	0	Ki67+	 3313 4035
7505	0	0	Ki67+	 3314 4403
7506	0	0	Ki67+	 3317 4201
7507	0	0	Ki67+	 3321 4161
7508	0	0	Ki67+	 3332 4037
7509	0	0	Ki67+	 3335 4336
7510	0	0	Ki67+	 3336 4134
7511	0	0	Ki67+	 3336 4315
7512	0	0	Ki67+	 3339 4003
7513	0	0	Ki67+	 3339 4265
7514	0	0	Ki67+	 3343 4397
7515	0	0	Ki67+	 3346 4216
7516	0	0	Ki67+	 3347 4166
7517	0	0	Ki67+	 3349 4301
7518	0	0	Ki67+	 3350 4369
7519	0	0	Ki67+	 3356 4242
7520	0	0	Ki67+	 3361 3806
7521	0	0	Ki67+	 3362 4430
7522	0	0	Ki67+	 3365 4192
7523	0	0	Ki67+	 3371 4341
7524	0	0	Ki67+	 3371 4386
7525	0	0	Ki67+	 3376 4313
7526	0	0	Ki67+	 3378 4291
7527	0	0	Ki67+	 3381 4232
7528	0	0	Ki67+	 3382 4258
7529	0	0	Ki67+	 3383 4402
7530	0	0	Ki67+	 3397 4287
7531	0	0	Ki67+	 3410 4293
7532	0	0	Ki67+	 3428 4406
7533	0	0	Ki67+	 3444 3686
7534	0	0	Ki67+	 3445 3664
7535	0	0	Ki67+	 3459 3661
7536	0	0	Ki67+	 3461 3718
7537	0	0	Ki67+	 3462 4048
7538	0	0	Ki67+	 3474 3688
7539	0	0	Ki67+	 3495 3670
7540	0	0	Ki67+	 3501 3744
7541	0	0	Ki67+	 3503 3696
7542	0	0	Ki67+	 3511 3807
7543	0	0	Ki67+	 3512 3737
7544	0	0	Ki67+	 3513 3777
7545	0	0	Ki67+	 3515 3685
7546	0	0	Ki67+	 3520 3836
7547	0	0	Ki67+	 3525 3725
7548	0	0	Ki67+	 3526 3757
7549	0	0	Ki67+	 3526 3795
7550	0	0	Ki67+	 3538 3844
7551	0	0	Ki67+	 3540 3700
7552	0	0	Ki67+	 3542 4346
7553	0	0	Ki67+	 3546 3792
7554	0	0	Ki67+	 3546 3879
7555	0	0	Ki67+	 3547 3837
7556	0	0	Ki67+	 3549 3769
7557	0	0	Ki67+	 3557 3727
7558	0	0	Ki67+	 3577 3879
7559	0	0	Ki67+	 3577 4097
7560	0	0	Ki67+	 3579 3859
7561	0	0	Ki67+	 3591 3949
7562	0	0	Ki67+	 3592 3828
7563	0	0	Ki67+	 3596 3775
7564	0	0	Ki67+	 3602 3822
7565	0	0	Ki67+	 3609 3852
7566	0	0	Ki67+	 3616 3987
7567	0	0	Ki67+	 3617 4161
7568	0	0	Ki67+	 3623 3909
7569	0	0	Ki67+	 3624 3974
7570	0	0	Ki67+	 3627 3660
7571	0	0	Ki67+	 3631 3859
7572	0	0	Ki67+	 3636 4404
7573	0	0	Ki67+	 3638 3846
7574	0	0	Ki67+	 3639 3641
7575	0	0	Ki67+	 3643 3995
7576	0	0	Ki67+	 3646 3952
7577	0	0	Ki67+	 3655 3696
7578	0	0	Ki67+	 3664 3655
7579	0	0	Ki67+	 3667 4071
7580	0	0	Ki67+	 3671 3983
7581	0	0	Ki67+	 3673 4047
7582	0	0	Ki67+	 3679 3675
7583	0	0	Ki67+	 3684 4004
7584	0	0	Ki67+	 3688 3812
7585	0	0	Ki67+	 3694 3634
7586	0	0	Ki67+	 3695 4027
7587	0	0	Ki67+	 3696 3653
7588	0	0	Ki67+	 3703 4109
7589	0	0	Ki67+	 3715 3645
7590	0	0	Ki67+	 3716 4005
7591	0	0	Ki67+	 3721 3707
7592	0	0	Ki67+	 3721 4174
7593	0	0	Ki67+	 3723 4115
7594	0	0	Ki67+	 3725 3655
7595	0	0	Ki67+	 3726 3634
7596	0	0	Ki67+	 3726 3683
7597	0	0	Ki67+	 3729 4096
7598	0	0	Ki67+	 3732 4151
7599	0	0	Ki67+	 3739 4193
7600	0	0	Ki67+	 3742 3667
7601	0	0	Ki67+	 3743 3644
7602	0	0	Ki67+	 3744 3820
7603	0	0	Ki67+	 3754 3707
7604	0	0	Ki67+	 3759 3769
7605	0	0	Ki67+	 3765 3725
7606	0	0	Ki67+	 3766 4075
7607	0	0	Ki67+	 3768 3661
7608	0	0	Ki67+	 3770 4089
7609	0	0	Ki67+	 3773 4293
7610	0	0	Ki67+	 3775 3835
7611	0	0	Ki67+	 3775 4120
7612	0	0	Ki67+	 3778 3786
7613	0	0	Ki67+	 3778 3852
7614	0	0	Ki67+	 3778 3877
7615	0	0	Ki67+	 3779 3696
7616	0	0	Ki67+	 3791 3644
7617	0	0	Ki67+	 3797 4064
7618	0	0	Ki67+	 3799 3854
7619	0	0	Ki67+	 3802 3730
7620	0	0	Ki67+	 3802 3920
7621	0	0	Ki67+	 3804 4147
7622	0	0	Ki67+	 3805 4080
7623	0	0	Ki67+	 3806 3666
7624	0	0	Ki67+	 3806 3832
7625	0	0	Ki67+	 3807 4356
7626	0	0	Ki67+	 3808 3753
7627	0	0	Ki67+	 3808 3886
7628	0	0	Ki67+	 3816 3899
7629	0	0	Ki67+	 3817 3961
7630	0	0	Ki67+	 3818 4154
7631	0	0	Ki67+	 3823 3854
7632	0	0	Ki67+	 3823 4026
7633	0	0	Ki67+	 3823 4188
7634	0	0	Ki67+	 3825 3880
7635	0	0	Ki67+	 3834 4063
7636	0	0	Ki67+	 3837 4121
7637	0	0	Ki67+	 3837 4393
7638	0	0	Ki67+	 3844 4137
7639	0	0	Ki67+	 3847 3918
7640	0	0	Ki67+	 3847 4419
7641	0	0	Ki67+	 3848 3834
7642	0	0	Ki67+	 3853 3892
7643	0	0	Ki67+	 3858 4133
7644	0	0	Ki67+	 3861 3712
7645	0	0	Ki67+	 3861 4185
7646	0	0	Ki67+	 3863 4099
7647	0	0	Ki67+	 3865 4237
7648	0	0	Ki67+	 3866 4403
7649	0	0	Ki67+	 3867 3984
7650	0	0	Ki67+	 3868 3918
7651	0	0	Ki67+	 3880 3932
7652	0	0	Ki67+	 3889 3753
7653	0	0	Ki67+	 3890 4111
7654	0	0	Ki67+	 3892 4087
7655	0	0	Ki67+	 3895 3978
7656	0	0	Ki67+	 3896 4139
7657	0	0	Ki67+	 3910 3650
7658	0	0	Ki67+	 3911 4362
7659	0	0	Ki67+	 3911 4391
7660	0	0	Ki67+	 3914 4173
7661	0	0	Ki67+	 3915 4084
7662	0	0	Ki67+	 3926 4323
7663	0	0	Ki67+	 3933 4225
7664	0	0	Ki67+	 3935 4190
7665	0	0	Ki67+	 3936 4118
7666	0	0	Ki67+	 3939 3700
7667	0	0	Ki67+	 3940 4376
7668	0	0	Ki67+	 3941 4212
7669	0	0	Ki67+	 3948 4143
7670	0	0	Ki67+	 3954 4302
7671	0	0	Ki67+	 3956 4187
7672	0	0	Ki67+	 3957 4224
7673	0	0	Ki67+	 3963 3678
7674	0	0	Ki67+	 3965 3638
7675	0	0	Ki67+	 3965 3713
7676	0	0	Ki67+	 3966 3750
7677	0	0	Ki67+	 3985 3655
7678	0	0	Ki67+	 3985 3743
7679	0	0	Ki67+	 3991 3800
7680	0	0	Ki67+	 3992 3713
7681	0	0	Ki67+	 3998 4256
7682	0	0	Ki67+	 4001 4326
7683	0	0	Ki67+	 4005 4356
7684	0	0	Ki67+	 4006 3817
7685	0	0	Ki67+	 4008 4247
7686	0	0	Ki67+	 4009 4189
7687	0	0	Ki67+	 4009 4288
7688	0	0	Ki67+	 4014 3765
7689	0	0	Ki67+	 4017 3778
7690	0	0	Ki67+	 4017 4225
7691	0	0	Ki67+	 4022 3695
7692	0	0	Ki67+	 4022 4044
7693	0	0	Ki67+	 4022 4103
7694	0	0	Ki67+	 4023 4068
7695	0	0	Ki67+	 4025 3792
7696	0	0	Ki67+	 4026 3835
7697	0	0	Ki67+	 4027 4366
7698	0	0	Ki67+	 4027 4399
7699	0	0	Ki67+	 4028 4301
7700	0	0	Ki67+	 4028 4331
7701	0	0	Ki67+	 4035 3977
7702	0	0	Ki67+	 4035 4250
7703	0	0	Ki67+	 4036 4020
7704	0	0	Ki67+	 4037 3742
7705	0	0	Ki67+	 4038 3711
7706	0	0	Ki67+	 4040 4328
7707	0	0	Ki67+	 4041 3831
7708	0	0	Ki67+	 4042 4362
7709	0	0	Ki67+	 4043 4002
7710	0	0	Ki67+	 4044 3665
7711	0	0	Ki67+	 4045 3779
7712	0	0	Ki67+	 4045 4233
7713	0	0	Ki67+	 4046 3883
7714	0	0	Ki67+	 4047 4196
7715	0	0	Ki67+	 4047 4300
7716	0	0	Ki67+	 3259 5059
7717	0	0	Ki67+	 3266 5029
7718	0	0	Ki67+	 3272 5009
7719	0	0	Ki67+	 3277 5081
7720	0	0	Ki67+	 3283 5112
7721	0	0	Ki67+	 3285 4901
7722	0	0	Ki67+	 3289 5143
7723	0	0	Ki67+	 3297 4915
7724	0	0	Ki67+	 3298 5123
7725	0	0	Ki67+	 3299 5202
7726	0	0	Ki67+	 3304 5171
7727	0	0	Ki67+	 3305 4884
7728	0	0	Ki67+	 3308 4570
7729	0	0	Ki67+	 3316 4663
7730	0	0	Ki67+	 3321 4634
7731	0	0	Ki67+	 3322 4533
7732	0	0	Ki67+	 3322 4586
7733	0	0	Ki67+	 3322 5143
7734	0	0	Ki67+	 3323 4679
7735	0	0	Ki67+	 3326 4696
7736	0	0	Ki67+	 3335 4610
7737	0	0	Ki67+	 3335 4912
7738	0	0	Ki67+	 3336 4894
7739	0	0	Ki67+	 3338 5125
7740	0	0	Ki67+	 3342 4560
7741	0	0	Ki67+	 3345 4633
7742	0	0	Ki67+	 3346 4698
7743	0	0	Ki67+	 3349 4650
7744	0	0	Ki67+	 3350 4517
7745	0	0	Ki67+	 3352 4533
7746	0	0	Ki67+	 3352 4679
7747	0	0	Ki67+	 3357 4694
7748	0	0	Ki67+	 3358 4548
7749	0	0	Ki67+	 3364 4713
7750	0	0	Ki67+	 3369 4656
7751	0	0	Ki67+	 3370 4689
7752	0	0	Ki67+	 3373 4920
7753	0	0	Ki67+	 3375 4607
7754	0	0	Ki67+	 3378 4889
7755	0	0	Ki67+	 3385 4708
7756	0	0	Ki67+	 3386 4561
7757	0	0	Ki67+	 3386 4682
7758	0	0	Ki67+	 3391 4849
7759	0	0	Ki67+	 3396 4539
7760	0	0	Ki67+	 3397 4929
7761	0	0	Ki67+	 3398 4838
7762	0	0	Ki67+	 3398 5057
7763	0	0	Ki67+	 3400 4720
7764	0	0	Ki67+	 3401 4908
7765	0	0	Ki67+	 3401 5081
7766	0	0	Ki67+	 3407 5153
7767	0	0	Ki67+	 3410 4560
7768	0	0	Ki67+	 3417 5089
7769	0	0	Ki67+	 3421 4941
7770	0	0	Ki67+	 3422 4624
7771	0	0	Ki67+	 3422 4762
7772	0	0	Ki67+	 3422 4914
7773	0	0	Ki67+	 3434 4532
7774	0	0	Ki67+	 3434 4581
7775	0	0	Ki67+	 3434 4708
7776	0	0	Ki67+	 3436 4853
7777	0	0	Ki67+	 3436 5124
7778	0	0	Ki67+	 3437 4949
7779	0	0	Ki67+	 3438 4660
7780	0	0	Ki67+	 3438 5047
7781	0	0	Ki67+	 3444 4627
7782	0	0	Ki67+	 3448 4930
7783	0	0	Ki67+	 3454 4575
7784	0	0	Ki67+	 3461 4564
7785	0	0	Ki67+	 3461 5060
7786	0	0	Ki67+	 3464 4854
7787	0	0	Ki67+	 3465 4718
7788	0	0	Ki67+	 3468 4939
7789	0	0	Ki67+	 3478 5027
7790	0	0	Ki67+	 3481 4704
7791	0	0	Ki67+	 3481 4864
7792	0	0	Ki67+	 3482 4616
7793	0	0	Ki67+	 3483 4643
7794	0	0	Ki67+	 3488 4575
7795	0	0	Ki67+	 3488 4724
7796	0	0	Ki67+	 3492 4846
7797	0	0	Ki67+	 3493 5030
7798	0	0	Ki67+	 3499 4694
7799	0	0	Ki67+	 3499 4710
7800	0	0	Ki67+	 3499 4996
7801	0	0	Ki67+	 3503 4738
7802	0	0	Ki67+	 3503 5027
7803	0	0	Ki67+	 3504 4651
7804	0	0	Ki67+	 3506 4970
7805	0	0	Ki67+	 3506 5199
7806	0	0	Ki67+	 3507 4877
7807	0	0	Ki67+	 3513 4854
7808	0	0	Ki67+	 3516 4824
7809	0	0	Ki67+	 3516 5171
7810	0	0	Ki67+	 3517 4701
7811	0	0	Ki67+	 3518 4990
7812	0	0	Ki67+	 3519 5138
7813	0	0	Ki67+	 3522 5217
7814	0	0	Ki67+	 3529 4835
7815	0	0	Ki67+	 3533 5014
7816	0	0	Ki67+	 3537 4674
7817	0	0	Ki67+	 3542 4442
7818	0	0	Ki67+	 3546 5220
7819	0	0	Ki67+	 3579 4679
7820	0	0	Ki67+	 3584 5168
7821	0	0	Ki67+	 3586 4608
7822	0	0	Ki67+	 3586 4699
7823	0	0	Ki67+	 3605 4776
7824	0	0	Ki67+	 3662 5032
7825	0	0	Ki67+	 3665 5107
7826	0	0	Ki67+	 3742 4884
7827	0	0	Ki67+	 3764 5143
7828	0	0	Ki67+	 3803 5182
7829	0	0	Ki67+	 3830 4720
7830	0	0	Ki67+	 3848 4780
7831	0	0	Ki67+	 3858 4646
7832	0	0	Ki67+	 3904 4468
7833	0	0	Ki67+	 3939 4940
7834	0	0	Ki67+	 4034 4443
7835	0	0	Ki67+	 4046 4464
7836	0	0	Ki67+	 3251 5701
7837	0	0	Ki67+	 3255 5598
7838	0	0	Ki67+	 3256 6017
7839	0	0	Ki67+	 3259 5952
7840	0	0	Ki67+	 3260 5630
7841	0	0	Ki67+	 3261 5979
7842	0	0	Ki67+	 3267 5934
7843	0	0	Ki67+	 3267 5969
7844	0	0	Ki67+	 3269 5673
7845	0	0	Ki67+	 3274 5724
7846	0	0	Ki67+	 3278 5697
7847	0	0	Ki67+	 3284 5544
7848	0	0	Ki67+	 3284 5599
7849	0	0	Ki67+	 3290 5946
7850	0	0	Ki67+	 3295 5921
7851	0	0	Ki67+	 3309 5658
7852	0	0	Ki67+	 3313 5726
7853	0	0	Ki67+	 3315 5553
7854	0	0	Ki67+	 3317 5705
7855	0	0	Ki67+	 3317 5965
7856	0	0	Ki67+	 3320 5518
7857	0	0	Ki67+	 3333 5930
7858	0	0	Ki67+	 3352 5977
7859	0	0	Ki67+	 3353 6030
7860	0	0	Ki67+	 3356 5540
7861	0	0	Ki67+	 3358 5999
7862	0	0	Ki67+	 3362 5665
7863	0	0	Ki67+	 3368 5634
7864	0	0	Ki67+	 3369 6018
7865	0	0	Ki67+	 3376 5609
7866	0	0	Ki67+	 3376 5994
7867	0	0	Ki67+	 3380 5250
7868	0	0	Ki67+	 3392 5938
7869	0	0	Ki67+	 3396 5643
7870	0	0	Ki67+	 3400 5526
7871	0	0	Ki67+	 3401 5487
7872	0	0	Ki67+	 3404 5976
7873	0	0	Ki67+	 3405 5253
7874	0	0	Ki67+	 3405 5899
7875	0	0	Ki67+	 3412 5990
7876	0	0	Ki67+	 3417 6016
7877	0	0	Ki67+	 3420 5668
7878	0	0	Ki67+	 3427 5998
7879	0	0	Ki67+	 3431 5288
7880	0	0	Ki67+	 3433 5975
7881	0	0	Ki67+	 3434 5257
7882	0	0	Ki67+	 3449 5646
7883	0	0	Ki67+	 3450 5662
7884	0	0	Ki67+	 3455 5561
7885	0	0	Ki67+	 3456 5604
7886	0	0	Ki67+	 3456 5971
7887	0	0	Ki67+	 3467 5983
7888	0	0	Ki67+	 3470 5703
7889	0	0	Ki67+	 3472 5672
7890	0	0	Ki67+	 3474 5894
7891	0	0	Ki67+	 3476 5420
7892	0	0	Ki67+	 3478 5380
7893	0	0	Ki67+	 3481 5570
7894	0	0	Ki67+	 3485 5643
7895	0	0	Ki67+	 3487 6004
7896	0	0	Ki67+	 3489 5624
7897	0	0	Ki67+	 3493 6022
7898	0	0	Ki67+	 3495 5721
7899	0	0	Ki67+	 3498 5425
7900	0	0	Ki67+	 3499 5318
7901	0	0	Ki67+	 3506 5757
7902	0	0	Ki67+	 3510 5278
7903	0	0	Ki67+	 3523 5693
7904	0	0	Ki67+	 3534 5512
7905	0	0	Ki67+	 3540 5944
7906	0	0	Ki67+	 3541 5636
7907	0	0	Ki67+	 3547 5299
7908	0	0	Ki67+	 3551 5580
7909	0	0	Ki67+	 3551 6022
7910	0	0	Ki67+	 3552 6010
7911	0	0	Ki67+	 3553 5502
7912	0	0	Ki67+	 3557 5919
7913	0	0	Ki67+	 3559 5257
7914	0	0	Ki67+	 3559 5567
7915	0	0	Ki67+	 3560 5428
7916	0	0	Ki67+	 3561 5274
7917	0	0	Ki67+	 3563 5629
7918	0	0	Ki67+	 3566 5937
7919	0	0	Ki67+	 3569 5993
7920	0	0	Ki67+	 3576 5600
7921	0	0	Ki67+	 3578 5558
7922	0	0	Ki67+	 3580 5901
7923	0	0	Ki67+	 3585 5614
7924	0	0	Ki67+	 3585 5807
7925	0	0	Ki67+	 3585 5975
7926	0	0	Ki67+	 3589 5696
7927	0	0	Ki67+	 3594 6011
7928	0	0	Ki67+	 3596 5895
7929	0	0	Ki67+	 3598 5585
7930	0	0	Ki67+	 3602 5948
7931	0	0	Ki67+	 3604 5864
7932	0	0	Ki67+	 3604 5990
7933	0	0	Ki67+	 3610 5917
7934	0	0	Ki67+	 3613 5563
7935	0	0	Ki67+	 3613 5685
7936	0	0	Ki67+	 3616 6004
7937	0	0	Ki67+	 3617 5975
7938	0	0	Ki67+	 3636 5547
7939	0	0	Ki67+	 3637 5843
7940	0	0	Ki67+	 3642 5564
7941	0	0	Ki67+	 3648 5956
7942	0	0	Ki67+	 3653 5461
7943	0	0	Ki67+	 3664 5890
7944	0	0	Ki67+	 3666 5338
7945	0	0	Ki67+	 3677 5329
7946	0	0	Ki67+	 3677 5572
7947	0	0	Ki67+	 3678 5984
7948	0	0	Ki67+	 3681 5492
7949	0	0	Ki67+	 3685 5309
7950	0	0	Ki67+	 3687 5470
7951	0	0	Ki67+	 3688 6022
7952	0	0	Ki67+	 3690 5350
7953	0	0	Ki67+	 3693 5338
7954	0	0	Ki67+	 3704 5451
7955	0	0	Ki67+	 3712 5313
7956	0	0	Ki67+	 3714 5852
7957	0	0	Ki67+	 3720 5431
7958	0	0	Ki67+	 3725 5335
7959	0	0	Ki67+	 3744 5593
7960	0	0	Ki67+	 3746 5443
7961	0	0	Ki67+	 3747 5492
7962	0	0	Ki67+	 3751 5559
7963	0	0	Ki67+	 3778 5532
7964	0	0	Ki67+	 3786 5335
7965	0	0	Ki67+	 3789 5513
7966	0	0	Ki67+	 3798 5883
7967	0	0	Ki67+	 3803 5419
7968	0	0	Ki67+	 3806 5565
7969	0	0	Ki67+	 3821 5857
7970	0	0	Ki67+	 3822 5870
7971	0	0	Ki67+	 3824 5416
7972	0	0	Ki67+	 3825 5952
7973	0	0	Ki67+	 3827 5988
7974	0	0	Ki67+	 3832 5614
7975	0	0	Ki67+	 3837 5890
7976	0	0	Ki67+	 3844 5869
7977	0	0	Ki67+	 3848 5545
7978	0	0	Ki67+	 3854 5256
7979	0	0	Ki67+	 3859 5315
7980	0	0	Ki67+	 3862 5881
7981	0	0	Ki67+	 3863 5570
7982	0	0	Ki67+	 3870 5921
7983	0	0	Ki67+	 3881 5910
7984	0	0	Ki67+	 3909 5965
7985	0	0	Ki67+	 3914 5934
7986	0	0	Ki67+	 3917 5612
7987	0	0	Ki67+	 3937 5961
7988	0	0	Ki67+	 3946 5981
7989	0	0	Ki67+	 3955 5653
7990	0	0	Ki67+	 3956 5973
7991	0	0	Ki67+	 3971 5643
7992	0	0	Ki67+	 3972 6024
7993	0	0	Ki67+	 3974 5987
7994	0	0	Ki67+	 3983 5876
7995	0	0	Ki67+	 3985 5904
7996	0	0	Ki67+	 3988 5847
7997	0	0	Ki67+	 3998 5700
7998	0	0	Ki67+	 4000 5673
7999	0	0	Ki67+	 4005 5880
8000	0	0	Ki67+	 4007 5848
8001	0	0	Ki67+	 4008 5914
8002	0	0	Ki67+	 4010 5690
8003	0	0	Ki67+	 4015 5676
8004	0	0	Ki67+	 4016 5631
8005	0	0	Ki67+	 4020 5874
8006	0	0	Ki67+	 4029 5951
8007	0	0	Ki67+	 4031 5894
8008	0	0	Ki67+	 4032 5848
8009	0	0	Ki67+	 4040 5863
8010	0	0	Ki67+	 4045 5480
8011	0	0	Ki67+	 3255 6417
8012	0	0	Ki67+	 3258 6110
8013	0	0	Ki67+	 3260 6093
8014	0	0	Ki67+	 3260 6466
8015	0	0	Ki67+	 3263 6247
8016	0	0	Ki67+	 3263 6389
8017	0	0	Ki67+	 3264 6059
8018	0	0	Ki67+	 3272 6128
8019	0	0	Ki67+	 3282 6118
8020	0	0	Ki67+	 3296 6142
8021	0	0	Ki67+	 3304 6092
8022	0	0	Ki67+	 3314 6141
8023	0	0	Ki67+	 3317 6154
8024	0	0	Ki67+	 3317 6441
8025	0	0	Ki67+	 3326 6102
8026	0	0	Ki67+	 3327 6755
8027	0	0	Ki67+	 3343 6072
8028	0	0	Ki67+	 3343 6122
8029	0	0	Ki67+	 3354 6689
8030	0	0	Ki67+	 3362 6071
8031	0	0	Ki67+	 3364 6244
8032	0	0	Ki67+	 3364 6671
8033	0	0	Ki67+	 3375 6814
8034	0	0	Ki67+	 3399 6666
8035	0	0	Ki67+	 3408 6246
8036	0	0	Ki67+	 3428 6688
8037	0	0	Ki67+	 3432 6824
8038	0	0	Ki67+	 3454 6185
8039	0	0	Ki67+	 3455 6221
8040	0	0	Ki67+	 3457 6099
8041	0	0	Ki67+	 3460 6074
8042	0	0	Ki67+	 3462 6043
8043	0	0	Ki67+	 3471 6144
8044	0	0	Ki67+	 3472 6292
8045	0	0	Ki67+	 3476 6341
8046	0	0	Ki67+	 3480 6065
8047	0	0	Ki67+	 3481 6116
8048	0	0	Ki67+	 3485 6080
8049	0	0	Ki67+	 3485 6172
8050	0	0	Ki67+	 3485 6238
8051	0	0	Ki67+	 3495 6068
8052	0	0	Ki67+	 3499 6319
8053	0	0	Ki67+	 3506 6104
8054	0	0	Ki67+	 3507 6153
8055	0	0	Ki67+	 3510 6060
8056	0	0	Ki67+	 3514 6089
8057	0	0	Ki67+	 3518 6299
8058	0	0	Ki67+	 3524 6100
8059	0	0	Ki67+	 3524 6113
8060	0	0	Ki67+	 3525 6426
8061	0	0	Ki67+	 3531 6203
8062	0	0	Ki67+	 3533 6681
8063	0	0	Ki67+	 3534 6128
8064	0	0	Ki67+	 3540 6279
8065	0	0	Ki67+	 3543 6690
8066	0	0	Ki67+	 3544 6448
8067	0	0	Ki67+	 3548 6186
8068	0	0	Ki67+	 3556 6079
8069	0	0	Ki67+	 3556 6585
8070	0	0	Ki67+	 3568 6064
8071	0	0	Ki67+	 3582 6338
8072	0	0	Ki67+	 3583 6312
8073	0	0	Ki67+	 3593 6161
8074	0	0	Ki67+	 3594 6073
8075	0	0	Ki67+	 3594 6257
8076	0	0	Ki67+	 3597 6139
8077	0	0	Ki67+	 3604 6276
8078	0	0	Ki67+	 3609 6166
8079	0	0	Ki67+	 3610 6614
8080	0	0	Ki67+	 3614 6081
8081	0	0	Ki67+	 3619 6722
8082	0	0	Ki67+	 3627 6202
8083	0	0	Ki67+	 3628 6302
8084	0	0	Ki67+	 3629 6145
8085	0	0	Ki67+	 3634 6261
8086	0	0	Ki67+	 3640 6579
8087	0	0	Ki67+	 3647 6151
8088	0	0	Ki67+	 3647 6450
8089	0	0	Ki67+	 3647 6753
8090	0	0	Ki67+	 3648 6690
8091	0	0	Ki67+	 3656 6136
8092	0	0	Ki67+	 3662 6301
8093	0	0	Ki67+	 3663 6658
8094	0	0	Ki67+	 3664 6513
8095	0	0	Ki67+	 3666 6232
8096	0	0	Ki67+	 3668 6478
8097	0	0	Ki67+	 3673 6790
8098	0	0	Ki67+	 3674 6214
8099	0	0	Ki67+	 3677 6765
8100	0	0	Ki67+	 3679 6454
8101	0	0	Ki67+	 3683 6197
8102	0	0	Ki67+	 3684 6797
8103	0	0	Ki67+	 3686 6688
8104	0	0	Ki67+	 3688 6468
8105	0	0	Ki67+	 3691 6677
8106	0	0	Ki67+	 3693 6624
8107	0	0	Ki67+	 3695 6404
8108	0	0	Ki67+	 3701 6069
8109	0	0	Ki67+	 3705 6350
8110	0	0	Ki67+	 3707 6239
8111	0	0	Ki67+	 3708 6375
8112	0	0	Ki67+	 3708 6806
8113	0	0	Ki67+	 3714 6640
8114	0	0	Ki67+	 3725 6665
8115	0	0	Ki67+	 3730 6385
8116	0	0	Ki67+	 3736 6355
8117	0	0	Ki67+	 3737 6666
8118	0	0	Ki67+	 3737 6697
8119	0	0	Ki67+	 3741 6518
8120	0	0	Ki67+	 3747 6672
8121	0	0	Ki67+	 3749 6050
8122	0	0	Ki67+	 3753 6085
8123	0	0	Ki67+	 3753 6395
8124	0	0	Ki67+	 3758 6649
8125	0	0	Ki67+	 3778 6141
8126	0	0	Ki67+	 3780 6673
8127	0	0	Ki67+	 3783 6622
8128	0	0	Ki67+	 3787 6055
8129	0	0	Ki67+	 3787 6068
8130	0	0	Ki67+	 3788 6377
8131	0	0	Ki67+	 3799 6092
8132	0	0	Ki67+	 3799 6702
8133	0	0	Ki67+	 3807 6629
8134	0	0	Ki67+	 3809 6153
8135	0	0	Ki67+	 3811 6316
8136	0	0	Ki67+	 3817 6067
8137	0	0	Ki67+	 3819 6255
8138	0	0	Ki67+	 3834 6673
8139	0	0	Ki67+	 3835 6301
8140	0	0	Ki67+	 3840 6600
8141	0	0	Ki67+	 3844 6641
8142	0	0	Ki67+	 3845 6761
8143	0	0	Ki67+	 3848 6313
8144	0	0	Ki67+	 3849 6270
8145	0	0	Ki67+	 3855 6633
8146	0	0	Ki67+	 3858 6693
8147	0	0	Ki67+	 3872 6708
8148	0	0	Ki67+	 3875 6073
8149	0	0	Ki67+	 3878 6250
8150	0	0	Ki67+	 3880 6318
8151	0	0	Ki67+	 3881 6291
8152	0	0	Ki67+	 3890 6766
8153	0	0	Ki67+	 3894 6414
8154	0	0	Ki67+	 3894 6714
8155	0	0	Ki67+	 3897 6804
8156	0	0	Ki67+	 3903 6120
8157	0	0	Ki67+	 3904 6705
8158	0	0	Ki67+	 3906 6340
8159	0	0	Ki67+	 3906 6417
8160	0	0	Ki67+	 3912 6298
8161	0	0	Ki67+	 3915 6232
8162	0	0	Ki67+	 3916 6040
8163	0	0	Ki67+	 3916 6264
8164	0	0	Ki67+	 3920 6696
8165	0	0	Ki67+	 3923 6206
8166	0	0	Ki67+	 3924 6101
8167	0	0	Ki67+	 3926 6726
8168	0	0	Ki67+	 3938 6196
8169	0	0	Ki67+	 3939 6155
8170	0	0	Ki67+	 3941 6227
8171	0	0	Ki67+	 3943 6052
8172	0	0	Ki67+	 3945 6716
8173	0	0	Ki67+	 3948 6446
8174	0	0	Ki67+	 3950 6459
8175	0	0	Ki67+	 3952 6208
8176	0	0	Ki67+	 3955 6134
8177	0	0	Ki67+	 3957 6737
8178	0	0	Ki67+	 3964 6271
8179	0	0	Ki67+	 3971 6112
8180	0	0	Ki67+	 3976 6086
8181	0	0	Ki67+	 3977 6333
8182	0	0	Ki67+	 3980 6138
8183	0	0	Ki67+	 3981 6826
8184	0	0	Ki67+	 3982 6780
8185	0	0	Ki67+	 3985 6247
8186	0	0	Ki67+	 3986 6203
8187	0	0	Ki67+	 3991 6284
8188	0	0	Ki67+	 3994 6235
8189	0	0	Ki67+	 3994 6801
8190	0	0	Ki67+	 3997 6110
8191	0	0	Ki67+	 3999 6079
8192	0	0	Ki67+	 4006 6179
8193	0	0	Ki67+	 4007 6144
8194	0	0	Ki67+	 4014 6251
8195	0	0	Ki67+	 4014 6783
8196	0	0	Ki67+	 4015 6331
8197	0	0	Ki67+	 4018 6480
8198	0	0	Ki67+	 4020 6678
8199	0	0	Ki67+	 4023 6195
8200	0	0	Ki67+	 4025 6118
8201	0	0	Ki67+	 4026 6301
8202	0	0	Ki67+	 4030 6399
8203	0	0	Ki67+	 4034 6226
8204	0	0	Ki67+	 4035 6770
8205	0	0	Ki67+	 4037 6497
8206	0	0	Ki67+	 4039 6797
8207	0	0	Ki67+	 4042 6140
8208	0	0	Ki67+	 4044 6242
8209	0	0	Ki67+	 4047 6116
8210	0	0	Ki67+	 3251 7222
8211	0	0	Ki67+	 3260 7394
8212	0	0	Ki67+	 3261 6984
8213	0	0	Ki67+	 3262 6853
8214	0	0	Ki67+	 3272 7453
8215	0	0	Ki67+	 3278 7223
8216	0	0	Ki67+	 3279 7515
8217	0	0	Ki67+	 3281 7419
8218	0	0	Ki67+	 3284 7537
8219	0	0	Ki67+	 3286 6976
8220	0	0	Ki67+	 3287 7182
8221	0	0	Ki67+	 3299 6885
8222	0	0	Ki67+	 3299 6994
8223	0	0	Ki67+	 3300 7428
8224	0	0	Ki67+	 3308 7570
8225	0	0	Ki67+	 3313 7526
8226	0	0	Ki67+	 3315 7387
8227	0	0	Ki67+	 3316 6999
8228	0	0	Ki67+	 3319 6972
8229	0	0	Ki67+	 3324 7175
8230	0	0	Ki67+	 3331 7465
8231	0	0	Ki67+	 3334 7551
8232	0	0	Ki67+	 3338 7195
8233	0	0	Ki67+	 3340 6990
8234	0	0	Ki67+	 3343 7475
8235	0	0	Ki67+	 3346 7593
8236	0	0	Ki67+	 3353 7162
8237	0	0	Ki67+	 3355 7064
8238	0	0	Ki67+	 3357 7535
8239	0	0	Ki67+	 3360 7036
8240	0	0	Ki67+	 3361 6965
8241	0	0	Ki67+	 3363 6918
8242	0	0	Ki67+	 3366 7480
8243	0	0	Ki67+	 3366 7573
8244	0	0	Ki67+	 3367 7408
8245	0	0	Ki67+	 3368 7007
8246	0	0	Ki67+	 3370 7511
8247	0	0	Ki67+	 3371 7392
8248	0	0	Ki67+	 3376 7118
8249	0	0	Ki67+	 3383 6970
8250	0	0	Ki67+	 3385 6855
8251	0	0	Ki67+	 3385 7506
8252	0	0	Ki67+	 3386 7427
8253	0	0	Ki67+	 3390 6942
8254	0	0	Ki67+	 3390 7029
8255	0	0	Ki67+	 3392 7001
8256	0	0	Ki67+	 3398 7147
8257	0	0	Ki67+	 3402 7001
8258	0	0	Ki67+	 3404 7104
8259	0	0	Ki67+	 3410 7156
8260	0	0	Ki67+	 3419 6920
8261	0	0	Ki67+	 3420 7121
8262	0	0	Ki67+	 3421 7183
8263	0	0	Ki67+	 3426 6933
8264	0	0	Ki67+	 3427 7136
8265	0	0	Ki67+	 3428 6983
8266	0	0	Ki67+	 3430 6908
8267	0	0	Ki67+	 3430 7077
8268	0	0	Ki67+	 3432 7012
8269	0	0	Ki67+	 3434 7499
8270	0	0	Ki67+	 3437 7422
8271	0	0	Ki67+	 3442 6915
8272	0	0	Ki67+	 3445 7509
8273	0	0	Ki67+	 3446 7055
8274	0	0	Ki67+	 3448 7005
8275	0	0	Ki67+	 3450 6961
8276	0	0	Ki67+	 3452 6986
8277	0	0	Ki67+	 3456 7105
8278	0	0	Ki67+	 3457 7581
8279	0	0	Ki67+	 3459 7019
8280	0	0	Ki67+	 3473 7268
8281	0	0	Ki67+	 3478 7215
8282	0	0	Ki67+	 3482 6970
8283	0	0	Ki67+	 3486 7019
8284	0	0	Ki67+	 3498 7313
8285	0	0	Ki67+	 3503 7223
8286	0	0	Ki67+	 3509 7530
8287	0	0	Ki67+	 3511 7174
8288	0	0	Ki67+	 3513 7053
8289	0	0	Ki67+	 3524 6903
8290	0	0	Ki67+	 3525 7267
8291	0	0	Ki67+	 3525 7564
8292	0	0	Ki67+	 3533 7079
8293	0	0	Ki67+	 3534 7329
8294	0	0	Ki67+	 3538 6886
8295	0	0	Ki67+	 3540 6937
8296	0	0	Ki67+	 3544 6954
8297	0	0	Ki67+	 3545 7310
8298	0	0	Ki67+	 3547 6926
8299	0	0	Ki67+	 3555 7218
8300	0	0	Ki67+	 3557 7601
8301	0	0	Ki67+	 3559 7188
8302	0	0	Ki67+	 3564 7260
8303	0	0	Ki67+	 3572 7155
8304	0	0	Ki67+	 3574 6945
8305	0	0	Ki67+	 3578 7312
8306	0	0	Ki67+	 3583 7622
8307	0	0	Ki67+	 3584 7143
8308	0	0	Ki67+	 3593 7225
8309	0	0	Ki67+	 3599 7344
8310	0	0	Ki67+	 3604 7322
8311	0	0	Ki67+	 3610 7273
8312	0	0	Ki67+	 3617 7602
8313	0	0	Ki67+	 3623 6993
8314	0	0	Ki67+	 3627 7359
8315	0	0	Ki67+	 3628 7250
8316	0	0	Ki67+	 3635 7631
8317	0	0	Ki67+	 3638 7356
8318	0	0	Ki67+	 3639 7407
8319	0	0	Ki67+	 3640 7332
8320	0	0	Ki67+	 3641 7284
8321	0	0	Ki67+	 3641 7442
8322	0	0	Ki67+	 3651 7403
8323	0	0	Ki67+	 3659 7071
8324	0	0	Ki67+	 3661 7379
8325	0	0	Ki67+	 3667 7450
8326	0	0	Ki67+	 3668 7063
8327	0	0	Ki67+	 3671 7122
8328	0	0	Ki67+	 3677 7417
8329	0	0	Ki67+	 3680 7233
8330	0	0	Ki67+	 3683 7321
8331	0	0	Ki67+	 3686 7301
8332	0	0	Ki67+	 3690 7152
8333	0	0	Ki67+	 3696 7112
8334	0	0	Ki67+	 3700 7279
8335	0	0	Ki67+	 3704 7327
8336	0	0	Ki67+	 3706 7452
8337	0	0	Ki67+	 3717 7220
8338	0	0	Ki67+	 3717 7483
8339	0	0	Ki67+	 3721 7232
8340	0	0	Ki67+	 3725 7311
8341	0	0	Ki67+	 3727 6935
8342	0	0	Ki67+	 3729 7414
8343	0	0	Ki67+	 3731 7346
8344	0	0	Ki67+	 3736 7272
8345	0	0	Ki67+	 3737 7226
8346	0	0	Ki67+	 3739 6837
8347	0	0	Ki67+	 3745 7350
8348	0	0	Ki67+	 3750 7551
8349	0	0	Ki67+	 3751 6842
8350	0	0	Ki67+	 3751 7472
8351	0	0	Ki67+	 3756 6945
8352	0	0	Ki67+	 3758 7145
8353	0	0	Ki67+	 3764 7406
8354	0	0	Ki67+	 3766 7185
8355	0	0	Ki67+	 3769 7370
8356	0	0	Ki67+	 3769 7513
8357	0	0	Ki67+	 3770 7445
8358	0	0	Ki67+	 3780 7294
8359	0	0	Ki67+	 3783 7465
8360	0	0	Ki67+	 3785 7405
8361	0	0	Ki67+	 3787 7074
8362	0	0	Ki67+	 3793 7573
8363	0	0	Ki67+	 3797 7330
8364	0	0	Ki67+	 3798 7524
8365	0	0	Ki67+	 3806 7113
8366	0	0	Ki67+	 3810 6886
8367	0	0	Ki67+	 3812 7469
8368	0	0	Ki67+	 3815 7052
8369	0	0	Ki67+	 3815 7314
8370	0	0	Ki67+	 3816 7377
8371	0	0	Ki67+	 3816 7538
8372	0	0	Ki67+	 3820 7023
8373	0	0	Ki67+	 3833 7494
8374	0	0	Ki67+	 3834 7473
8375	0	0	Ki67+	 3840 7406
8376	0	0	Ki67+	 3842 7530
8377	0	0	Ki67+	 3843 6984
8378	0	0	Ki67+	 3845 7437
8379	0	0	Ki67+	 3847 7075
8380	0	0	Ki67+	 3849 7358
8381	0	0	Ki67+	 3853 7497
8382	0	0	Ki67+	 3854 7401
8383	0	0	Ki67+	 3855 6990
8384	0	0	Ki67+	 3856 7565
8385	0	0	Ki67+	 3858 6932
8386	0	0	Ki67+	 3861 6976
8387	0	0	Ki67+	 3863 7431
8388	0	0	Ki67+	 3870 7057
8389	0	0	Ki67+	 3870 7147
8390	0	0	Ki67+	 3892 7414
8391	0	0	Ki67+	 3895 7172
8392	0	0	Ki67+	 3901 7136
8393	0	0	Ki67+	 3902 7551
8394	0	0	Ki67+	 3910 6903
8395	0	0	Ki67+	 3912 7029
8396	0	0	Ki67+	 3917 7525
8397	0	0	Ki67+	 3920 7211
8398	0	0	Ki67+	 3926 7563
8399	0	0	Ki67+	 3927 7392
8400	0	0	Ki67+	 3929 7232
8401	0	0	Ki67+	 3930 7177
8402	0	0	Ki67+	 3932 7352
8403	0	0	Ki67+	 3937 7073
8404	0	0	Ki67+	 3939 7589
8405	0	0	Ki67+	 3941 7168
8406	0	0	Ki67+	 3944 7476
8407	0	0	Ki67+	 3955 7227
8408	0	0	Ki67+	 3956 7114
8409	0	0	Ki67+	 3958 7258
8410	0	0	Ki67+	 3963 7355
8411	0	0	Ki67+	 3965 6911
8412	0	0	Ki67+	 3968 7429
8413	0	0	Ki67+	 3970 7140
8414	0	0	Ki67+	 3981 7130
8415	0	0	Ki67+	 3985 6928
8416	0	0	Ki67+	 3993 7495
8417	0	0	Ki67+	 3996 7382
8418	0	0	Ki67+	 4006 7489
8419	0	0	Ki67+	 4008 7374
8420	0	0	Ki67+	 4010 7302
8421	0	0	Ki67+	 4015 7471
8422	0	0	Ki67+	 4019 6944
8423	0	0	Ki67+	 4021 7187
8424	0	0	Ki67+	 4024 7253
8425	0	0	Ki67+	 4029 7204
8426	0	0	Ki67+	 4031 7557
8427	0	0	Ki67+	 4035 7520
8428	0	0	Ki67+	 4038 7308
8429	0	0	Ki67+	 4042 6937
8430	0	0	Ki67+	 3249 7986
8431	0	0	Ki67+	 3254 8232
8432	0	0	Ki67+	 3255 8204
8433	0	0	Ki67+	 3262 7892
8434	0	0	Ki67+	 3275 8087
8435	0	0	Ki67+	 3276 8214
8436	0	0	Ki67+	 3281 8054
8437	0	0	Ki67+	 3286 8122
8438	0	0	Ki67+	 3289 7980
8439	0	0	Ki67+	 3289 8348
8440	0	0	Ki67+	 3291 8226
8441	0	0	Ki67+	 3295 7752
8442	0	0	Ki67+	 3300 7733
8443	0	0	Ki67+	 3305 8103
8444	0	0	Ki67+	 3306 8157
8445	0	0	Ki67+	 3307 8251
8446	0	0	Ki67+	 3311 7991
8447	0	0	Ki67+	 3312 8181
8448	0	0	Ki67+	 3322 7777
8449	0	0	Ki67+	 3322 8203
8450	0	0	Ki67+	 3329 8146
8451	0	0	Ki67+	 3341 8399
8452	0	0	Ki67+	 3342 8256
8453	0	0	Ki67+	 3342 8323
8454	0	0	Ki67+	 3346 8173
8455	0	0	Ki67+	 3349 8357
8456	0	0	Ki67+	 3354 7721
8457	0	0	Ki67+	 3354 7777
8458	0	0	Ki67+	 3360 8318
8459	0	0	Ki67+	 3365 7643
8460	0	0	Ki67+	 3367 7754
8461	0	0	Ki67+	 3371 8238
8462	0	0	Ki67+	 3374 8359
8463	0	0	Ki67+	 3375 8150
8464	0	0	Ki67+	 3376 7765
8465	0	0	Ki67+	 3376 8191
8466	0	0	Ki67+	 3386 8167
8467	0	0	Ki67+	 3390 8277
8468	0	0	Ki67+	 3393 7651
8469	0	0	Ki67+	 3393 8150
8470	0	0	Ki67+	 3395 8303
8471	0	0	Ki67+	 3396 7706
8472	0	0	Ki67+	 3396 8225
8473	0	0	Ki67+	 3400 8325
8474	0	0	Ki67+	 3406 8378
8475	0	0	Ki67+	 3411 8246
8476	0	0	Ki67+	 3416 7685
8477	0	0	Ki67+	 3420 8291
8478	0	0	Ki67+	 3431 8206
8479	0	0	Ki67+	 3433 8263
8480	0	0	Ki67+	 3433 8306
8481	0	0	Ki67+	 3434 8362
8482	0	0	Ki67+	 3436 7761
8483	0	0	Ki67+	 3437 8017
8484	0	0	Ki67+	 3444 7681
8485	0	0	Ki67+	 3444 7725
8486	0	0	Ki67+	 3444 8275
8487	0	0	Ki67+	 3445 7777
8488	0	0	Ki67+	 3448 8329
8489	0	0	Ki67+	 3454 7766
8490	0	0	Ki67+	 3456 8363
8491	0	0	Ki67+	 3457 7989
8492	0	0	Ki67+	 3458 7733
8493	0	0	Ki67+	 3458 8326
8494	0	0	Ki67+	 3459 8286
8495	0	0	Ki67+	 3461 8048
8496	0	0	Ki67+	 3466 7821
8497	0	0	Ki67+	 3467 8308
8498	0	0	Ki67+	 3473 7986
8499	0	0	Ki67+	 3474 7832
8500	0	0	Ki67+	 3474 8037
8501	0	0	Ki67+	 3477 8074
8502	0	0	Ki67+	 3493 8333
8503	0	0	Ki67+	 3495 8112
8504	0	0	Ki67+	 3495 8129
8505	0	0	Ki67+	 3501 8060
8506	0	0	Ki67+	 3503 8005
8507	0	0	Ki67+	 3505 8377
8508	0	0	Ki67+	 3508 7823
8509	0	0	Ki67+	 3510 7837
8510	0	0	Ki67+	 3510 8090
8511	0	0	Ki67+	 3511 8050
8512	0	0	Ki67+	 3518 7987
8513	0	0	Ki67+	 3519 8121
8514	0	0	Ki67+	 3519 8390
8515	0	0	Ki67+	 3521 8007
8516	0	0	Ki67+	 3524 7955
8517	0	0	Ki67+	 3530 7849
8518	0	0	Ki67+	 3534 8265
8519	0	0	Ki67+	 3539 8053
8520	0	0	Ki67+	 3542 8430
8521	0	0	Ki67+	 3544 7804
8522	0	0	Ki67+	 3545 8083
8523	0	0	Ki67+	 3545 8111
8524	0	0	Ki67+	 3548 7991
8525	0	0	Ki67+	 3550 8161
8526	0	0	Ki67+	 3558 7853
8527	0	0	Ki67+	 3559 8128
8528	0	0	Ki67+	 3562 8047
8529	0	0	Ki67+	 3572 8175
8530	0	0	Ki67+	 3574 7964
8531	0	0	Ki67+	 3583 8430
8532	0	0	Ki67+	 3594 8103
8533	0	0	Ki67+	 3596 7966
8534	0	0	Ki67+	 3601 8117
8535	0	0	Ki67+	 3608 8162
8536	0	0	Ki67+	 3615 7648
8537	0	0	Ki67+	 3616 8129
8538	0	0	Ki67+	 3620 8239
8539	0	0	Ki67+	 3624 8072
8540	0	0	Ki67+	 3627 7868
8541	0	0	Ki67+	 3629 7957
8542	0	0	Ki67+	 3630 8186
8543	0	0	Ki67+	 3633 7997
8544	0	0	Ki67+	 3633 8104
8545	0	0	Ki67+	 3634 7678
8546	0	0	Ki67+	 3635 8201
8547	0	0	Ki67+	 3636 8230
8548	0	0	Ki67+	 3638 8122
8549	0	0	Ki67+	 3642 8055
8550	0	0	Ki67+	 3643 7830
8551	0	0	Ki67+	 3644 7718
8552	0	0	Ki67+	 3649 8139
8553	0	0	Ki67+	 3650 7957
8554	0	0	Ki67+	 3651 7749
8555	0	0	Ki67+	 3655 7641
8556	0	0	Ki67+	 3657 7856
8557	0	0	Ki67+	 3659 8134
8558	0	0	Ki67+	 3659 8209
8559	0	0	Ki67+	 3660 8197
8560	0	0	Ki67+	 3660 8236
8561	0	0	Ki67+	 3661 8112
8562	0	0	Ki67+	 3669 8259
8563	0	0	Ki67+	 3672 8093
8564	0	0	Ki67+	 3673 8022
8565	0	0	Ki67+	 3678 7840
8566	0	0	Ki67+	 3681 8185
8567	0	0	Ki67+	 3690 7942
8568	0	0	Ki67+	 3691 8219
8569	0	0	Ki67+	 3691 8339
8570	0	0	Ki67+	 3692 8290
8571	0	0	Ki67+	 3693 8097
8572	0	0	Ki67+	 3694 7669
8573	0	0	Ki67+	 3695 7642
8574	0	0	Ki67+	 3697 8028
8575	0	0	Ki67+	 3697 8318
8576	0	0	Ki67+	 3701 8182
8577	0	0	Ki67+	 3705 7680
8578	0	0	Ki67+	 3706 7872
8579	0	0	Ki67+	 3706 8247
8580	0	0	Ki67+	 3707 7649
8581	0	0	Ki67+	 3708 7766
8582	0	0	Ki67+	 3712 8269
8583	0	0	Ki67+	 3713 8159
8584	0	0	Ki67+	 3715 8353
8585	0	0	Ki67+	 3718 7801
8586	0	0	Ki67+	 3719 7735
8587	0	0	Ki67+	 3733 8252
8588	0	0	Ki67+	 3733 8342
8589	0	0	Ki67+	 3735 8060
8590	0	0	Ki67+	 3735 8159
8591	0	0	Ki67+	 3739 7843
8592	0	0	Ki67+	 3740 7764
8593	0	0	Ki67+	 3741 7806
8594	0	0	Ki67+	 3743 8233
8595	0	0	Ki67+	 3744 7753
8596	0	0	Ki67+	 3749 8364
8597	0	0	Ki67+	 3751 7733
8598	0	0	Ki67+	 3755 7873
8599	0	0	Ki67+	 3756 8327
8600	0	0	Ki67+	 3761 7775
8601	0	0	Ki67+	 3764 7838
8602	0	0	Ki67+	 3764 8016
8603	0	0	Ki67+	 3768 8370
8604	0	0	Ki67+	 3771 8350
8605	0	0	Ki67+	 3772 7804
8606	0	0	Ki67+	 3776 7877
8607	0	0	Ki67+	 3777 7829
8608	0	0	Ki67+	 3778 8261
8609	0	0	Ki67+	 3781 7754
8610	0	0	Ki67+	 3795 8355
8611	0	0	Ki67+	 3797 7899
8612	0	0	Ki67+	 3799 8373
8613	0	0	Ki67+	 3800 7945
8614	0	0	Ki67+	 3802 8307
8615	0	0	Ki67+	 3803 8013
8616	0	0	Ki67+	 3806 7806
8617	0	0	Ki67+	 3806 8337
8618	0	0	Ki67+	 3812 8400
8619	0	0	Ki67+	 3815 8072
8620	0	0	Ki67+	 3816 7883
8621	0	0	Ki67+	 3816 8018
8622	0	0	Ki67+	 3820 7831
8623	0	0	Ki67+	 3829 7785
8624	0	0	Ki67+	 3829 8104
8625	0	0	Ki67+	 3831 7848
8626	0	0	Ki67+	 3834 7908
8627	0	0	Ki67+	 3835 8020
8628	0	0	Ki67+	 3842 8049
8629	0	0	Ki67+	 3845 7944
8630	0	0	Ki67+	 3849 8229
8631	0	0	Ki67+	 3851 8117
8632	0	0	Ki67+	 3852 8171
8633	0	0	Ki67+	 3852 8375
8634	0	0	Ki67+	 3853 7927
8635	0	0	Ki67+	 3857 8076
8636	0	0	Ki67+	 3858 8409
8637	0	0	Ki67+	 3863 8046
8638	0	0	Ki67+	 3864 8418
8639	0	0	Ki67+	 3865 8216
8640	0	0	Ki67+	 3866 8149
8641	0	0	Ki67+	 3870 8074
8642	0	0	Ki67+	 3876 7856
8643	0	0	Ki67+	 3876 8104
8644	0	0	Ki67+	 3879 8356
8645	0	0	Ki67+	 3891 8402
8646	0	0	Ki67+	 3898 8210
8647	0	0	Ki67+	 3901 8153
8648	0	0	Ki67+	 3903 7691
8649	0	0	Ki67+	 3904 8190
8650	0	0	Ki67+	 3906 7984
8651	0	0	Ki67+	 3910 7723
8652	0	0	Ki67+	 3915 8307
8653	0	0	Ki67+	 3919 7954
8654	0	0	Ki67+	 3919 8228
8655	0	0	Ki67+	 3920 8388
8656	0	0	Ki67+	 3921 8361
8657	0	0	Ki67+	 3925 8424
8658	0	0	Ki67+	 3929 8177
8659	0	0	Ki67+	 3933 7997
8660	0	0	Ki67+	 3936 7974
8661	0	0	Ki67+	 3939 7675
8662	0	0	Ki67+	 3939 8162
8663	0	0	Ki67+	 3941 8362
8664	0	0	Ki67+	 3945 8380
8665	0	0	Ki67+	 3947 7691
8666	0	0	Ki67+	 3950 8247
8667	0	0	Ki67+	 3953 8174
8668	0	0	Ki67+	 3957 8218
8669	0	0	Ki67+	 3959 8302
8670	0	0	Ki67+	 3971 8172
8671	0	0	Ki67+	 3971 8221
8672	0	0	Ki67+	 3981 8012
8673	0	0	Ki67+	 3981 8313
8674	0	0	Ki67+	 3983 8371
8675	0	0	Ki67+	 3987 7727
8676	0	0	Ki67+	 3995 8022
8677	0	0	Ki67+	 3996 7964
8678	0	0	Ki67+	 3999 8340
8679	0	0	Ki67+	 4000 7734
8680	0	0	Ki67+	 4002 7987
8681	0	0	Ki67+	 4002 8303
8682	0	0	Ki67+	 4005 7711
8683	0	0	Ki67+	 4006 8403
8684	0	0	Ki67+	 4011 7678
8685	0	0	Ki67+	 4020 8257
8686	0	0	Ki67+	 4027 7935
8687	0	0	Ki67+	 4038 8036
8688	0	0	Ki67+	 4039 8019
8689	0	0	Ki67+	 4045 7782
8690	0	0	Ki67+	 4045 7983
8691	0	0	Ki67+	 4045 8279
8692	0	0	Ki67+	 4046 7664
8693	0	0	Ki67+	 3251 8491
8694	0	0	Ki67+	 3256 8827
8695	0	0	Ki67+	 3258 8482
8696	0	0	Ki67+	 3259 8585
8697	0	0	Ki67+	 3265 8495
8698	0	0	Ki67+	 3269 8591
8699	0	0	Ki67+	 3269 8713
8700	0	0	Ki67+	 3275 8772
8701	0	0	Ki67+	 3275 9050
8702	0	0	Ki67+	 3279 8516
8703	0	0	Ki67+	 3285 8556
8704	0	0	Ki67+	 3286 8685
8705	0	0	Ki67+	 3288 8583
8706	0	0	Ki67+	 3290 8998
8707	0	0	Ki67+	 3293 8797
8708	0	0	Ki67+	 3307 8619
8709	0	0	Ki67+	 3311 8851
8710	0	0	Ki67+	 3318 8822
8711	0	0	Ki67+	 3320 8590
8712	0	0	Ki67+	 3322 9087
8713	0	0	Ki67+	 3335 8973
8714	0	0	Ki67+	 3339 8888
8715	0	0	Ki67+	 3345 8594
8716	0	0	Ki67+	 3345 8848
8717	0	0	Ki67+	 3350 8437
8718	0	0	Ki67+	 3353 9026
8719	0	0	Ki67+	 3356 9078
8720	0	0	Ki67+	 3358 8988
8721	0	0	Ki67+	 3361 9056
8722	0	0	Ki67+	 3362 8816
8723	0	0	Ki67+	 3373 8941
8724	0	0	Ki67+	 3376 8444
8725	0	0	Ki67+	 3378 9014
8726	0	0	Ki67+	 3379 8667
8727	0	0	Ki67+	 3393 9026
8728	0	0	Ki67+	 3394 8791
8729	0	0	Ki67+	 3396 8833
8730	0	0	Ki67+	 3403 8809
8731	0	0	Ki67+	 3415 9062
8732	0	0	Ki67+	 3425 8738
8733	0	0	Ki67+	 3435 8448
8734	0	0	Ki67+	 3437 8820
8735	0	0	Ki67+	 3446 9070
8736	0	0	Ki67+	 3470 8761
8737	0	0	Ki67+	 3476 8975
8738	0	0	Ki67+	 3480 8844
8739	0	0	Ki67+	 3488 8652
8740	0	0	Ki67+	 3493 8670
8741	0	0	Ki67+	 3494 8600
8742	0	0	Ki67+	 3497 8637
8743	0	0	Ki67+	 3497 9064
8744	0	0	Ki67+	 3499 8500
8745	0	0	Ki67+	 3502 8925
8746	0	0	Ki67+	 3506 8828
8747	0	0	Ki67+	 3510 8668
8748	0	0	Ki67+	 3519 8740
8749	0	0	Ki67+	 3525 8874
8750	0	0	Ki67+	 3535 8721
8751	0	0	Ki67+	 3538 8702
8752	0	0	Ki67+	 3538 9014
8753	0	0	Ki67+	 3539 8530
8754	0	0	Ki67+	 3541 8477
8755	0	0	Ki67+	 3542 8838
8756	0	0	Ki67+	 3544 8579
8757	0	0	Ki67+	 3545 8755
8758	0	0	Ki67+	 3554 8676
8759	0	0	Ki67+	 3554 8926
8760	0	0	Ki67+	 3560 8895
8761	0	0	Ki67+	 3561 8881
8762	0	0	Ki67+	 3571 8484
8763	0	0	Ki67+	 3571 8711
8764	0	0	Ki67+	 3572 8442
8765	0	0	Ki67+	 3572 8932
8766	0	0	Ki67+	 3580 8741
8767	0	0	Ki67+	 3581 8902
8768	0	0	Ki67+	 3582 8759
8769	0	0	Ki67+	 3583 8628
8770	0	0	Ki67+	 3585 8779
8771	0	0	Ki67+	 3595 8944
8772	0	0	Ki67+	 3600 8469
8773	0	0	Ki67+	 3600 8508
8774	0	0	Ki67+	 3608 8760
8775	0	0	Ki67+	 3611 8672
8776	0	0	Ki67+	 3615 8438
8777	0	0	Ki67+	 3621 8787
8778	0	0	Ki67+	 3630 8685
8779	0	0	Ki67+	 3631 8519
8780	0	0	Ki67+	 3647 8464
8781	0	0	Ki67+	 3647 8797
8782	0	0	Ki67+	 3649 8656
8783	0	0	Ki67+	 3650 8784
8784	0	0	Ki67+	 3652 8496
8785	0	0	Ki67+	 3657 8628
8786	0	0	Ki67+	 3661 8611
8787	0	0	Ki67+	 3663 8488
8788	0	0	Ki67+	 3669 8581
8789	0	0	Ki67+	 3672 8821
8790	0	0	Ki67+	 3677 8482
8791	0	0	Ki67+	 3678 8797
8792	0	0	Ki67+	 3678 8874
8793	0	0	Ki67+	 3680 8551
8794	0	0	Ki67+	 3692 8517
8795	0	0	Ki67+	 3697 8565
8796	0	0	Ki67+	 3707 8545
8797	0	0	Ki67+	 3715 8632
8798	0	0	Ki67+	 3724 8751
8799	0	0	Ki67+	 3725 8719
8800	0	0	Ki67+	 3727 8819
8801	0	0	Ki67+	 3732 8593
8802	0	0	Ki67+	 3744 8834
8803	0	0	Ki67+	 3745 8760
8804	0	0	Ki67+	 3748 8797
8805	0	0	Ki67+	 3756 8702
8806	0	0	Ki67+	 3766 8828
8807	0	0	Ki67+	 3770 8815
8808	0	0	Ki67+	 3803 8827
8809	0	0	Ki67+	 3813 8897
8810	0	0	Ki67+	 3817 8649
8811	0	0	Ki67+	 3821 8455
8812	0	0	Ki67+	 3824 8695
8813	0	0	Ki67+	 3824 8807
8814	0	0	Ki67+	 3827 8729
8815	0	0	Ki67+	 3853 8733
8816	0	0	Ki67+	 3854 8455
8817	0	0	Ki67+	 3857 9015
8818	0	0	Ki67+	 3870 8483
8819	0	0	Ki67+	 3871 8697
8820	0	0	Ki67+	 3871 8795
8821	0	0	Ki67+	 3880 8708
8822	0	0	Ki67+	 3889 8757
8823	0	0	Ki67+	 3892 8436
8824	0	0	Ki67+	 3894 8461
8825	0	0	Ki67+	 3897 8499
8826	0	0	Ki67+	 3900 8734
8827	0	0	Ki67+	 3903 8756
8828	0	0	Ki67+	 3910 8730
8829	0	0	Ki67+	 3921 8964
8830	0	0	Ki67+	 3938 8526
8831	0	0	Ki67+	 3940 8493
8832	0	0	Ki67+	 3951 8440
8833	0	0	Ki67+	 3953 8467
8834	0	0	Ki67+	 3957 9164
8835	0	0	Ki67+	 3961 8536
8836	0	0	Ki67+	 4001 8475
8837	0	0	Ki67+	 4001 8538
8838	0	0	Ki67+	 4009 8773
8839	0	0	Ki67+	 4021 9050
8840	0	0	Ki67+	 4028 8537
8841	0	0	Ki67+	 4028 8555
8842	0	0	Ki67+	 4033 9039
8843	0	0	Ki67+	 3437 9725
8844	0	0	Ki67+	 3575 9505
8845	0	0	Ki67+	 3599 9569
8846	0	0	Ki67+	 3821 9393
8847	0	0	Ki67+	 3973 9729
8848	0	0	Ki67+	 4014 9513
8849	0	0	Ki67+	 3264 10675
8850	0	0	Ki67+	 3269 10644
8851	0	0	Ki67+	 3274 10655
8852	0	0	Ki67+	 3283 10598
8853	0	0	Ki67+	 3285 10588
8854	0	0	Ki67+	 3285 10796
8855	0	0	Ki67+	 3287 10570
8856	0	0	Ki67+	 3287 10641
8857	0	0	Ki67+	 3294 10506
8858	0	0	Ki67+	 3303 10827
8859	0	0	Ki67+	 3308 10766
8860	0	0	Ki67+	 3311 10720
8861	0	0	Ki67+	 3314 10585
8862	0	0	Ki67+	 3315 10624
8863	0	0	Ki67+	 3327 10675
8864	0	0	Ki67+	 3327 10700
8865	0	0	Ki67+	 3331 10825
8866	0	0	Ki67+	 3332 10801
8867	0	0	Ki67+	 3340 10643
8868	0	0	Ki67+	 3341 10602
8869	0	0	Ki67+	 3346 10719
8870	0	0	Ki67+	 3353 10781
8871	0	0	Ki67+	 3354 10670
8872	0	0	Ki67+	 3355 10692
8873	0	0	Ki67+	 3357 10313
8874	0	0	Ki67+	 3357 10753
8875	0	0	Ki67+	 3365 10730
8876	0	0	Ki67+	 3365 10793
8877	0	0	Ki67+	 3367 10757
8878	0	0	Ki67+	 3368 10830
8879	0	0	Ki67+	 3402 10826
8880	0	0	Ki67+	 3409 10789
8881	0	0	Ki67+	 3411 10731
8882	0	0	Ki67+	 3415 10743
8883	0	0	Ki67+	 3419 10659
8884	0	0	Ki67+	 3424 10580
8885	0	0	Ki67+	 3427 10716
8886	0	0	Ki67+	 3432 10605
8887	0	0	Ki67+	 3433 10548
8888	0	0	Ki67+	 3434 10744
8889	0	0	Ki67+	 3435 10813
8890	0	0	Ki67+	 3436 10656
8891	0	0	Ki67+	 3436 10773
8892	0	0	Ki67+	 3441 10506
8893	0	0	Ki67+	 3449 10703
8894	0	0	Ki67+	 3453 10676
8895	0	0	Ki67+	 3467 10584
8896	0	0	Ki67+	 3469 10560
8897	0	0	Ki67+	 3469 10621
8898	0	0	Ki67+	 3474 10515
8899	0	0	Ki67+	 3475 10669
8900	0	0	Ki67+	 3477 10694
8901	0	0	Ki67+	 3478 10803
8902	0	0	Ki67+	 3479 10607
8903	0	0	Ki67+	 3490 10732
8904	0	0	Ki67+	 3493 10497
8905	0	0	Ki67+	 3500 10437
8906	0	0	Ki67+	 3501 10562
8907	0	0	Ki67+	 3502 10517
8908	0	0	Ki67+	 3502 10664
8909	0	0	Ki67+	 3506 10471
8910	0	0	Ki67+	 3519 10510
8911	0	0	Ki67+	 3520 10780
8912	0	0	Ki67+	 3526 10689
8913	0	0	Ki67+	 3528 10532
8914	0	0	Ki67+	 3532 10465
8915	0	0	Ki67+	 3545 10497
8916	0	0	Ki67+	 3552 10766
8917	0	0	Ki67+	 3556 10520
8918	0	0	Ki67+	 3557 10486
8919	0	0	Ki67+	 3559 10675
8920	0	0	Ki67+	 3560 10732
8921	0	0	Ki67+	 3579 10512
8922	0	0	Ki67+	 3590 10491
8923	0	0	Ki67+	 3597 10774
8924	0	0	Ki67+	 3598 10569
8925	0	0	Ki67+	 3601 10495
8926	0	0	Ki67+	 3601 10675
8927	0	0	Ki67+	 3602 10521
8928	0	0	Ki67+	 3603 10828
8929	0	0	Ki67+	 3614 10568
8930	0	0	Ki67+	 3615 10538
8931	0	0	Ki67+	 3617 10746
8932	0	0	Ki67+	 3619 10651
8933	0	0	Ki67+	 3619 10772
8934	0	0	Ki67+	 3620 10805
8935	0	0	Ki67+	 3626 10579
8936	0	0	Ki67+	 3630 10542
8937	0	0	Ki67+	 3632 10743
8938	0	0	Ki67+	 3634 10620
8939	0	0	Ki67+	 3635 10787
8940	0	0	Ki67+	 3639 10720
8941	0	0	Ki67+	 3668 10738
8942	0	0	Ki67+	 3668 10780
8943	0	0	Ki67+	 3672 10712
8944	0	0	Ki67+	 3677 10330
8945	0	0	Ki67+	 3686 10805
8946	0	0	Ki67+	 3693 10631
8947	0	0	Ki67+	 3694 10730
8948	0	0	Ki67+	 3695 10765
8949	0	0	Ki67+	 3713 10740
8950	0	0	Ki67+	 3722 10802
8951	0	0	Ki67+	 3732 10778
8952	0	0	Ki67+	 3743 10818
8953	0	0	Ki67+	 3752 10658
8954	0	0	Ki67+	 3761 10543
8955	0	0	Ki67+	 3763 10433
8956	0	0	Ki67+	 3765 10579
8957	0	0	Ki67+	 3765 10634
8958	0	0	Ki67+	 3767 10608
8959	0	0	Ki67+	 3770 10459
8960	0	0	Ki67+	 3770 10716
8961	0	0	Ki67+	 3772 10759
8962	0	0	Ki67+	 3776 10506
8963	0	0	Ki67+	 3776 10553
8964	0	0	Ki67+	 3776 10666
8965	0	0	Ki67+	 3779 10639
8966	0	0	Ki67+	 3780 10359
8967	0	0	Ki67+	 3784 10477
8968	0	0	Ki67+	 3785 10490
8969	0	0	Ki67+	 3792 10347
8970	0	0	Ki67+	 3794 10508
8971	0	0	Ki67+	 3794 10533
8972	0	0	Ki67+	 3799 10640
8973	0	0	Ki67+	 3799 10725
8974	0	0	Ki67+	 3799 10772
8975	0	0	Ki67+	 3800 10589
8976	0	0	Ki67+	 3801 10441
8977	0	0	Ki67+	 3801 10698
8978	0	0	Ki67+	 3802 10616
8979	0	0	Ki67+	 3802 10746
8980	0	0	Ki67+	 3804 10465
8981	0	0	Ki67+	 3805 10565
8982	0	0	Ki67+	 3814 10541
8983	0	0	Ki67+	 3816 10512
8984	0	0	Ki67+	 3816 10702
8985	0	0	Ki67+	 3817 10468
8986	0	0	Ki67+	 3817 10592
8987	0	0	Ki67+	 3819 10357
8988	0	0	Ki67+	 3821 10339
8989	0	0	Ki67+	 3821 10419
8990	0	0	Ki67+	 3821 10727
8991	0	0	Ki67+	 3822 10755
8992	0	0	Ki67+	 3825 10293
8993	0	0	Ki67+	 3828 10674
8994	0	0	Ki67+	 3830 10205
8995	0	0	Ki67+	 3833 10702
8996	0	0	Ki67+	 3837 10812
8997	0	0	Ki67+	 3838 10284
8998	0	0	Ki67+	 3840 10557
8999	0	0	Ki67+	 3842 10320
9000	0	0	Ki67+	 3845 10541
9001	0	0	Ki67+	 3850 10385
9002	0	0	Ki67+	 3851 10301
9003	0	0	Ki67+	 3853 10443
9004	0	0	Ki67+	 3865 10389
9005	0	0	Ki67+	 3866 10318
9006	0	0	Ki67+	 3892 10278
9007	0	0	Ki67+	 3895 10311
9008	0	0	Ki67+	 3904 10757
9009	0	0	Ki67+	 3916 10431
9010	0	0	Ki67+	 3921 10369
9011	0	0	Ki67+	 3922 10489
9012	0	0	Ki67+	 3925 10042
9013	0	0	Ki67+	 3925 10271
9014	0	0	Ki67+	 3930 10461
9015	0	0	Ki67+	 3931 10418
9016	0	0	Ki67+	 3931 10620
9017	0	0	Ki67+	 3935 10299
9018	0	0	Ki67+	 3939 10359
9019	0	0	Ki67+	 3941 10725
9020	0	0	Ki67+	 3942 10530
9021	0	0	Ki67+	 3945 10496
9022	0	0	Ki67+	 3946 10290
9023	0	0	Ki67+	 3946 10442
9024	0	0	Ki67+	 3946 10625
9025	0	0	Ki67+	 3948 10561
9026	0	0	Ki67+	 3957 10262
9027	0	0	Ki67+	 3957 10437
9028	0	0	Ki67+	 3958 10417
9029	0	0	Ki67+	 3958 10791
9030	0	0	Ki67+	 3961 10602
9031	0	0	Ki67+	 3961 10662
9032	0	0	Ki67+	 3969 10307
9033	0	0	Ki67+	 3969 10574
9034	0	0	Ki67+	 3969 10683
9035	0	0	Ki67+	 3969 10820
9036	0	0	Ki67+	 3971 10500
9037	0	0	Ki67+	 3971 10556
9038	0	0	Ki67+	 3975 10799
9039	0	0	Ki67+	 3976 10758
9040	0	0	Ki67+	 3982 10668
9041	0	0	Ki67+	 3984 10415
9042	0	0	Ki67+	 3986 10529
9043	0	0	Ki67+	 3988 10800
9044	0	0	Ki67+	 3990 10637
9045	0	0	Ki67+	 3992 10554
9046	0	0	Ki67+	 3993 10702
9047	0	0	Ki67+	 3994 10820
9048	0	0	Ki67+	 3997 10572
9049	0	0	Ki67+	 4009 10685
9050	0	0	Ki67+	 4016 10442
9051	0	0	Ki67+	 4017 10367
9052	0	0	Ki67+	 4019 10706
9053	0	0	Ki67+	 4020 10396
9054	0	0	Ki67+	 4028 10471
9055	0	0	Ki67+	 4030 10316
9056	0	0	Ki67+	 4032 10490
9057	0	0	Ki67+	 4035 10279
9058	0	0	Ki67+	 4037 10329
9059	0	0	Ki67+	 4045 10534
9060	0	0	Ki67+	 4047 10333
9061	0	0	Ki67+	 3249 10941
9062	0	0	Ki67+	 3255 11055
9063	0	0	Ki67+	 3258 11222
9064	0	0	Ki67+	 3259 11101
9065	0	0	Ki67+	 3259 11444
9066	0	0	Ki67+	 3261 11546
9067	0	0	Ki67+	 3261 11593
9068	0	0	Ki67+	 3265 11194
9069	0	0	Ki67+	 3268 11138
9070	0	0	Ki67+	 3271 11260
9071	0	0	Ki67+	 3273 10963
9072	0	0	Ki67+	 3276 11071
9073	0	0	Ki67+	 3277 11520
9074	0	0	Ki67+	 3278 11475
9075	0	0	Ki67+	 3279 11613
9076	0	0	Ki67+	 3282 11206
9077	0	0	Ki67+	 3284 11255
9078	0	0	Ki67+	 3284 11549
9079	0	0	Ki67+	 3289 11583
9080	0	0	Ki67+	 3297 11500
9081	0	0	Ki67+	 3301 11090
9082	0	0	Ki67+	 3303 11218
9083	0	0	Ki67+	 3305 11625
9084	0	0	Ki67+	 3307 11237
9085	0	0	Ki67+	 3309 11602
9086	0	0	Ki67+	 3316 11279
9087	0	0	Ki67+	 3317 11567
9088	0	0	Ki67+	 3321 11187
9089	0	0	Ki67+	 3326 11257
9090	0	0	Ki67+	 3327 11299
9091	0	0	Ki67+	 3328 10864
9092	0	0	Ki67+	 3328 11330
9093	0	0	Ki67+	 3328 11613
9094	0	0	Ki67+	 3333 11093
9095	0	0	Ki67+	 3334 11627
9096	0	0	Ki67+	 3337 11237
9097	0	0	Ki67+	 3339 11346
9098	0	0	Ki67+	 3344 11306
9099	0	0	Ki67+	 3348 11587
9100	0	0	Ki67+	 3350 11355
9101	0	0	Ki67+	 3353 11325
9102	0	0	Ki67+	 3353 11385
9103	0	0	Ki67+	 3356 10851
9104	0	0	Ki67+	 3356 11265
9105	0	0	Ki67+	 3361 10953
9106	0	0	Ki67+	 3370 10984
9107	0	0	Ki67+	 3372 11405
9108	0	0	Ki67+	 3381 11363
9109	0	0	Ki67+	 3385 11398
9110	0	0	Ki67+	 3385 11600
9111	0	0	Ki67+	 3387 11234
9112	0	0	Ki67+	 3391 11374
9113	0	0	Ki67+	 3392 10957
9114	0	0	Ki67+	 3394 10847
9115	0	0	Ki67+	 3410 10930
9116	0	0	Ki67+	 3414 11221
9117	0	0	Ki67+	 3416 10858
9118	0	0	Ki67+	 3416 11402
9119	0	0	Ki67+	 3421 10890
9120	0	0	Ki67+	 3427 11334
9121	0	0	Ki67+	 3429 11123
9122	0	0	Ki67+	 3429 11450
9123	0	0	Ki67+	 3433 11169
9124	0	0	Ki67+	 3437 11137
9125	0	0	Ki67+	 3441 11250
9126	0	0	Ki67+	 3441 11280
9127	0	0	Ki67+	 3443 10842
9128	0	0	Ki67+	 3443 11226
9129	0	0	Ki67+	 3443 11367
9130	0	0	Ki67+	 3448 11386
9131	0	0	Ki67+	 3450 11192
9132	0	0	Ki67+	 3451 10886
9133	0	0	Ki67+	 3451 11352
9134	0	0	Ki67+	 3455 11253
9135	0	0	Ki67+	 3465 10857
9136	0	0	Ki67+	 3466 11113
9137	0	0	Ki67+	 3466 11150
9138	0	0	Ki67+	 3468 11222
9139	0	0	Ki67+	 3474 10949
9140	0	0	Ki67+	 3477 11291
9141	0	0	Ki67+	 3483 11262
9142	0	0	Ki67+	 3487 11307
9143	0	0	Ki67+	 3488 11125
9144	0	0	Ki67+	 3493 11093
9145	0	0	Ki67+	 3496 11214
9146	0	0	Ki67+	 3499 11241
9147	0	0	Ki67+	 3499 11277
9148	0	0	Ki67+	 3502 11384
9149	0	0	Ki67+	 3504 11325
9150	0	0	Ki67+	 3510 11345
9151	0	0	Ki67+	 3516 11141
9152	0	0	Ki67+	 3517 11110
9153	0	0	Ki67+	 3520 11389
9154	0	0	Ki67+	 3521 10979
9155	0	0	Ki67+	 3529 11119
9156	0	0	Ki67+	 3535 11347
9157	0	0	Ki67+	 3536 11402
9158	0	0	Ki67+	 3538 11363
9159	0	0	Ki67+	 3543 11383
9160	0	0	Ki67+	 3552 11500
9161	0	0	Ki67+	 3565 11206
9162	0	0	Ki67+	 3566 11432
9163	0	0	Ki67+	 3570 11357
9164	0	0	Ki67+	 3572 11337
9165	0	0	Ki67+	 3574 11376
9166	0	0	Ki67+	 3574 11402
9167	0	0	Ki67+	 3584 11383
9168	0	0	Ki67+	 3592 11222
9169	0	0	Ki67+	 3593 11432
9170	0	0	Ki67+	 3595 11190
9171	0	0	Ki67+	 3595 11534
9172	0	0	Ki67+	 3600 11412
9173	0	0	Ki67+	 3601 11090
9174	0	0	Ki67+	 3608 11050
9175	0	0	Ki67+	 3612 11182
9176	0	0	Ki67+	 3619 11449
9177	0	0	Ki67+	 3623 11203
9178	0	0	Ki67+	 3628 11388
9179	0	0	Ki67+	 3629 11419
9180	0	0	Ki67+	 3630 10883
9181	0	0	Ki67+	 3630 11233
9182	0	0	Ki67+	 3631 11160
9183	0	0	Ki67+	 3635 10857
9184	0	0	Ki67+	 3636 11367
9185	0	0	Ki67+	 3637 11135
9186	0	0	Ki67+	 3638 10940
9187	0	0	Ki67+	 3638 10950
9188	0	0	Ki67+	 3638 11110
9189	0	0	Ki67+	 3638 11577
9190	0	0	Ki67+	 3640 11340
9191	0	0	Ki67+	 3643 11264
9192	0	0	Ki67+	 3643 11432
9193	0	0	Ki67+	 3646 11319
9194	0	0	Ki67+	 3647 11459
9195	0	0	Ki67+	 3650 10981
9196	0	0	Ki67+	 3653 11199
9197	0	0	Ki67+	 3654 11295
9198	0	0	Ki67+	 3660 11443
9199	0	0	Ki67+	 3662 10865
9200	0	0	Ki67+	 3662 11159
9201	0	0	Ki67+	 3663 10948
9202	0	0	Ki67+	 3663 11380
9203	0	0	Ki67+	 3665 11346
9204	0	0	Ki67+	 3666 10835
9205	0	0	Ki67+	 3666 10976
9206	0	0	Ki67+	 3666 11416
9207	0	0	Ki67+	 3667 11118
9208	0	0	Ki67+	 3667 11315
9209	0	0	Ki67+	 3669 11048
9210	0	0	Ki67+	 3670 10879
9211	0	0	Ki67+	 3670 11086
9212	0	0	Ki67+	 3673 11275
9213	0	0	Ki67+	 3676 11232
9214	0	0	Ki67+	 3680 11354
9215	0	0	Ki67+	 3682 11192
9216	0	0	Ki67+	 3682 11268
9217	0	0	Ki67+	 3688 11315
9218	0	0	Ki67+	 3690 10974
9219	0	0	Ki67+	 3709 11128
9220	0	0	Ki67+	 3710 10886
9221	0	0	Ki67+	 3712 10910
9222	0	0	Ki67+	 3714 10857
9223	0	0	Ki67+	 3727 10949
9224	0	0	Ki67+	 3732 10849
9225	0	0	Ki67+	 3736 10929
9226	0	0	Ki67+	 3744 11011
9227	0	0	Ki67+	 3746 10984
9228	0	0	Ki67+	 3747 11054
9229	0	0	Ki67+	 3750 10866
9230	0	0	Ki67+	 3750 10967
9231	0	0	Ki67+	 3753 11078
9232	0	0	Ki67+	 3765 11415
9233	0	0	Ki67+	 3766 11078
9234	0	0	Ki67+	 3766 11218
9235	0	0	Ki67+	 3766 11242
9236	0	0	Ki67+	 3767 11395
9237	0	0	Ki67+	 3768 10841
9238	0	0	Ki67+	 3772 11008
9239	0	0	Ki67+	 3772 11438
9240	0	0	Ki67+	 3774 10900
9241	0	0	Ki67+	 3775 10868
9242	0	0	Ki67+	 3777 11043
9243	0	0	Ki67+	 3777 11345
9244	0	0	Ki67+	 3780 10852
9245	0	0	Ki67+	 3781 10947
9246	0	0	Ki67+	 3782 10977
9247	0	0	Ki67+	 3783 11221
9248	0	0	Ki67+	 3784 11373
9249	0	0	Ki67+	 3785 11009
9250	0	0	Ki67+	 3785 11455
9251	0	0	Ki67+	 3786 11058
9252	0	0	Ki67+	 3786 11075
9253	0	0	Ki67+	 3786 11115
9254	0	0	Ki67+	 3786 11285
9255	0	0	Ki67+	 3787 11332
9256	0	0	Ki67+	 3791 10894
9257	0	0	Ki67+	 3792 11433
9258	0	0	Ki67+	 3797 11340
9259	0	0	Ki67+	 3798 11041
9260	0	0	Ki67+	 3798 11488
9261	0	0	Ki67+	 3798 11528
9262	0	0	Ki67+	 3800 11122
9263	0	0	Ki67+	 3801 11541
9264	0	0	Ki67+	 3802 11458
9265	0	0	Ki67+	 3803 10967
9266	0	0	Ki67+	 3803 11260
9267	0	0	Ki67+	 3805 11384
9268	0	0	Ki67+	 3809 11408
9269	0	0	Ki67+	 3810 11222
9270	0	0	Ki67+	 3812 11442
9271	0	0	Ki67+	 3813 10867
9272	0	0	Ki67+	 3814 11161
9273	0	0	Ki67+	 3816 11338
9274	0	0	Ki67+	 3821 10995
9275	0	0	Ki67+	 3821 11258
9276	0	0	Ki67+	 3821 11391
9277	0	0	Ki67+	 3824 11533
9278	0	0	Ki67+	 3826 11173
9279	0	0	Ki67+	 3826 11498
9280	0	0	Ki67+	 3827 11594
9281	0	0	Ki67+	 3841 11562
9282	0	0	Ki67+	 3841 11618
9283	0	0	Ki67+	 3845 11278
9284	0	0	Ki67+	 3845 11526
9285	0	0	Ki67+	 3846 11346
9286	0	0	Ki67+	 3847 11107
9287	0	0	Ki67+	 3856 11524
9288	0	0	Ki67+	 3858 11579
9289	0	0	Ki67+	 3860 10951
9290	0	0	Ki67+	 3863 11220
9291	0	0	Ki67+	 3865 11277
9292	0	0	Ki67+	 3865 11607
9293	0	0	Ki67+	 3868 11537
9294	0	0	Ki67+	 3868 11586
9295	0	0	Ki67+	 3877 11335
9296	0	0	Ki67+	 3877 11625
9297	0	0	Ki67+	 3893 11608
9298	0	0	Ki67+	 3898 11306
9299	0	0	Ki67+	 3899 11560
9300	0	0	Ki67+	 3904 11281
9301	0	0	Ki67+	 3911 10930
9302	0	0	Ki67+	 3913 11041
9303	0	0	Ki67+	 3914 11027
9304	0	0	Ki67+	 3927 10866
9305	0	0	Ki67+	 3927 10893
9306	0	0	Ki67+	 3931 10996
9307	0	0	Ki67+	 3935 10914
9308	0	0	Ki67+	 3935 11313
9309	0	0	Ki67+	 3941 11328
9310	0	0	Ki67+	 3943 11414
9311	0	0	Ki67+	 3944 10998
9312	0	0	Ki67+	 3947 11471
9313	0	0	Ki67+	 3951 11237
9314	0	0	Ki67+	 3952 10843
9315	0	0	Ki67+	 3955 10891
9316	0	0	Ki67+	 3959 11374
9317	0	0	Ki67+	 3961 11099
9318	0	0	Ki67+	 3961 11247
9319	0	0	Ki67+	 3964 10993
9320	0	0	Ki67+	 3965 10907
9321	0	0	Ki67+	 3965 11063
9322	0	0	Ki67+	 3968 11355
9323	0	0	Ki67+	 3970 11300
9324	0	0	Ki67+	 3971 11391
9325	0	0	Ki67+	 3971 11423
9326	0	0	Ki67+	 3972 10846
9327	0	0	Ki67+	 3974 11078
9328	0	0	Ki67+	 3975 10946
9329	0	0	Ki67+	 3975 11211
9330	0	0	Ki67+	 3976 11059
9331	0	0	Ki67+	 3979 11260
9332	0	0	Ki67+	 3985 10973
9333	0	0	Ki67+	 3987 11306
9334	0	0	Ki67+	 3992 11247
9335	0	0	Ki67+	 3992 11441
9336	0	0	Ki67+	 3993 10918
9337	0	0	Ki67+	 3993 11482
9338	0	0	Ki67+	 3994 10837
9339	0	0	Ki67+	 3995 11391
9340	0	0	Ki67+	 4002 11468
9341	0	0	Ki67+	 4004 11087
9342	0	0	Ki67+	 4004 11297
9343	0	0	Ki67+	 4004 11418
9344	0	0	Ki67+	 4005 11021
9345	0	0	Ki67+	 4007 11387
9346	0	0	Ki67+	 4012 11356
9347	0	0	Ki67+	 4026 11453
9348	0	0	Ki67+	 4027 11408
9349	0	0	Ki67+	 4030 10998
9350	0	0	Ki67+	 4031 10883
9351	0	0	Ki67+	 4039 11433
9352	0	0	Ki67+	 4045 11089
9353	0	0	Ki67+	 4046 11129
9354	0	0	Ki67+	 3250 11673
9355	0	0	Ki67+	 3252 11913
9356	0	0	Ki67+	 3256 11650
9357	0	0	Ki67+	 3260 11895
9358	0	0	Ki67+	 3275 11870
9359	0	0	Ki67+	 3276 11663
9360	0	0	Ki67+	 3276 11979
9361	0	0	Ki67+	 3282 11840
9362	0	0	Ki67+	 3282 11902
9363	0	0	Ki67+	 3284 12014
9364	0	0	Ki67+	 3287 11964
9365	0	0	Ki67+	 3288 11933
9366	0	0	Ki67+	 3293 11824
9367	0	0	Ki67+	 3294 12046
9368	0	0	Ki67+	 3300 11644
9369	0	0	Ki67+	 3300 12014
9370	0	0	Ki67+	 3301 12055
9371	0	0	Ki67+	 3301 12077
9372	0	0	Ki67+	 3303 11922
9373	0	0	Ki67+	 3303 11991
9374	0	0	Ki67+	 3308 12165
9375	0	0	Ki67+	 3311 11765
9376	0	0	Ki67+	 3318 12221
9377	0	0	Ki67+	 3321 12134
9378	0	0	Ki67+	 3322 12036
9379	0	0	Ki67+	 3323 12070
9380	0	0	Ki67+	 3324 12202
9381	0	0	Ki67+	 3326 12103
9382	0	0	Ki67+	 3327 11702
9383	0	0	Ki67+	 3329 11927
9384	0	0	Ki67+	 3330 11728
9385	0	0	Ki67+	 3331 11675
9386	0	0	Ki67+	 3335 11649
9387	0	0	Ki67+	 3340 12168
9388	0	0	Ki67+	 3341 12118
9389	0	0	Ki67+	 3344 11702
9390	0	0	Ki67+	 3347 11749
9391	0	0	Ki67+	 3351 11920
9392	0	0	Ki67+	 3351 12383
9393	0	0	Ki67+	 3353 11637
9394	0	0	Ki67+	 3354 11667
9395	0	0	Ki67+	 3356 12221
9396	0	0	Ki67+	 3357 12242
9397	0	0	Ki67+	 3359 12137
9398	0	0	Ki67+	 3364 12199
9399	0	0	Ki67+	 3365 12049
9400	0	0	Ki67+	 3366 11774
9401	0	0	Ki67+	 3368 11692
9402	0	0	Ki67+	 3368 11723
9403	0	0	Ki67+	 3369 11856
9404	0	0	Ki67+	 3372 12268
9405	0	0	Ki67+	 3375 12153
9406	0	0	Ki67+	 3381 11803
9407	0	0	Ki67+	 3390 11880
9408	0	0	Ki67+	 3395 11771
9409	0	0	Ki67+	 3395 12177
9410	0	0	Ki67+	 3396 11746
9411	0	0	Ki67+	 3398 12281
9412	0	0	Ki67+	 3403 11690
9413	0	0	Ki67+	 3404 11782
9414	0	0	Ki67+	 3408 11885
9415	0	0	Ki67+	 3408 12255
9416	0	0	Ki67+	 3411 12317
9417	0	0	Ki67+	 3412 11811
9418	0	0	Ki67+	 3412 12156
9419	0	0	Ki67+	 3415 12279
9420	0	0	Ki67+	 3416 12123
9421	0	0	Ki67+	 3421 12251
9422	0	0	Ki67+	 3425 12385
9423	0	0	Ki67+	 3432 12225
9424	0	0	Ki67+	 3433 12334
9425	0	0	Ki67+	 3434 12305
9426	0	0	Ki67+	 3444 12163
9427	0	0	Ki67+	 3445 11957
9428	0	0	Ki67+	 3447 11912
9429	0	0	Ki67+	 3449 12307
9430	0	0	Ki67+	 3450 12350
9431	0	0	Ki67+	 3454 12286
9432	0	0	Ki67+	 3459 11873
9433	0	0	Ki67+	 3463 11909
9434	0	0	Ki67+	 3467 12188
9435	0	0	Ki67+	 3473 11897
9436	0	0	Ki67+	 3478 12362
9437	0	0	Ki67+	 3480 11930
9438	0	0	Ki67+	 3480 12126
9439	0	0	Ki67+	 3480 12170
9440	0	0	Ki67+	 3481 12300
9441	0	0	Ki67+	 3489 12316
9442	0	0	Ki67+	 3491 12284
9443	0	0	Ki67+	 3509 11892
9444	0	0	Ki67+	 3514 12289
9445	0	0	Ki67+	 3517 12334
9446	0	0	Ki67+	 3520 11917
9447	0	0	Ki67+	 3522 12302
9448	0	0	Ki67+	 3523 12359
9449	0	0	Ki67+	 3524 12387
9450	0	0	Ki67+	 3537 12179
9451	0	0	Ki67+	 3537 12296
9452	0	0	Ki67+	 3544 11840
9453	0	0	Ki67+	 3545 11881
9454	0	0	Ki67+	 3547 12208
9455	0	0	Ki67+	 3554 11728
9456	0	0	Ki67+	 3554 12296
9457	0	0	Ki67+	 3556 11840
9458	0	0	Ki67+	 3557 12346
9459	0	0	Ki67+	 3559 12376
9460	0	0	Ki67+	 3561 11775
9461	0	0	Ki67+	 3562 12326
9462	0	0	Ki67+	 3563 11868
9463	0	0	Ki67+	 3565 11796
9464	0	0	Ki67+	 3565 12106
9465	0	0	Ki67+	 3572 12146
9466	0	0	Ki67+	 3574 11728
9467	0	0	Ki67+	 3574 12205
9468	0	0	Ki67+	 3575 12263
9469	0	0	Ki67+	 3578 12348
9470	0	0	Ki67+	 3581 12308
9471	0	0	Ki67+	 3582 11747
9472	0	0	Ki67+	 3583 12220
9473	0	0	Ki67+	 3587 11794
9474	0	0	Ki67+	 3588 12245
9475	0	0	Ki67+	 3589 11715
9476	0	0	Ki67+	 3589 11816
9477	0	0	Ki67+	 3591 12203
9478	0	0	Ki67+	 3593 12107
9479	0	0	Ki67+	 3600 12140
9480	0	0	Ki67+	 3602 12264
9481	0	0	Ki67+	 3603 11740
9482	0	0	Ki67+	 3604 12072
9483	0	0	Ki67+	 3606 11770
9484	0	0	Ki67+	 3616 12272
9485	0	0	Ki67+	 3619 12232
9486	0	0	Ki67+	 3622 11719
9487	0	0	Ki67+	 3624 11789
9488	0	0	Ki67+	 3630 12100
9489	0	0	Ki67+	 3632 12119
9490	0	0	Ki67+	 3636 12211
9491	0	0	Ki67+	 3639 12156
9492	0	0	Ki67+	 3639 12246
9493	0	0	Ki67+	 3641 12319
9494	0	0	Ki67+	 3642 12172
9495	0	0	Ki67+	 3646 11758
9496	0	0	Ki67+	 3648 12284
9497	0	0	Ki67+	 3652 11734
9498	0	0	Ki67+	 3658 11792
9499	0	0	Ki67+	 3663 12138
9500	0	0	Ki67+	 3664 12343
9501	0	0	Ki67+	 3668 11733
9502	0	0	Ki67+	 3668 12185
9503	0	0	Ki67+	 3668 12216
9504	0	0	Ki67+	 3669 11713
9505	0	0	Ki67+	 3669 12324
9506	0	0	Ki67+	 3670 12283
9507	0	0	Ki67+	 3672 11853
9508	0	0	Ki67+	 3674 11892
9509	0	0	Ki67+	 3677 12239
9510	0	0	Ki67+	 3677 12262
9511	0	0	Ki67+	 3682 11784
9512	0	0	Ki67+	 3686 11768
9513	0	0	Ki67+	 3686 12307
9514	0	0	Ki67+	 3689 11821
9515	0	0	Ki67+	 3694 11755
9516	0	0	Ki67+	 3699 11813
9517	0	0	Ki67+	 3708 12208
9518	0	0	Ki67+	 3709 11766
9519	0	0	Ki67+	 3709 12173
9520	0	0	Ki67+	 3711 11850
9521	0	0	Ki67+	 3715 12237
9522	0	0	Ki67+	 3717 12275
9523	0	0	Ki67+	 3724 11875
9524	0	0	Ki67+	 3725 12229
9525	0	0	Ki67+	 3726 12132
9526	0	0	Ki67+	 3733 12169
9527	0	0	Ki67+	 3737 12203
9528	0	0	Ki67+	 3737 12266
9529	0	0	Ki67+	 3739 12247
9530	0	0	Ki67+	 3740 12154
9531	0	0	Ki67+	 3745 11810
9532	0	0	Ki67+	 3745 11882
9533	0	0	Ki67+	 3751 12179
9534	0	0	Ki67+	 3752 12245
9535	0	0	Ki67+	 3753 11854
9536	0	0	Ki67+	 3754 11897
9537	0	0	Ki67+	 3760 11841
9538	0	0	Ki67+	 3761 11640
9539	0	0	Ki67+	 3762 11911
9540	0	0	Ki67+	 3764 12256
9541	0	0	Ki67+	 3766 11869
9542	0	0	Ki67+	 3769 12043
9543	0	0	Ki67+	 3772 12204
9544	0	0	Ki67+	 3774 12187
9545	0	0	Ki67+	 3775 11821
9546	0	0	Ki67+	 3781 11880
9547	0	0	Ki67+	 3781 12227
9548	0	0	Ki67+	 3785 11898
9549	0	0	Ki67+	 3785 12006
9550	0	0	Ki67+	 3785 12118
9551	0	0	Ki67+	 3796 12175
9552	0	0	Ki67+	 3805 11978
9553	0	0	Ki67+	 3809 12122
9554	0	0	Ki67+	 3810 12162
9555	0	0	Ki67+	 3814 12249
9556	0	0	Ki67+	 3817 12194
9557	0	0	Ki67+	 3824 12046
9558	0	0	Ki67+	 3841 11672
9559	0	0	Ki67+	 3846 11659
9560	0	0	Ki67+	 3850 11934
9561	0	0	Ki67+	 3852 11644
9562	0	0	Ki67+	 3853 11689
9563	0	0	Ki67+	 3865 11689
9564	0	0	Ki67+	 3865 11712
9565	0	0	Ki67+	 3869 11655
9566	0	0	Ki67+	 3869 11765
9567	0	0	Ki67+	 3873 11730
9568	0	0	Ki67+	 3877 12212
9569	0	0	Ki67+	 3881 11790
9570	0	0	Ki67+	 3887 11743
9571	0	0	Ki67+	 3892 12230
9572	0	0	Ki67+	 3893 11706
9573	0	0	Ki67+	 3899 12427
9574	0	0	Ki67+	 3906 11838
9575	0	0	Ki67+	 3908 11735
9576	0	0	Ki67+	 3909 11816
9577	0	0	Ki67+	 3910 11775
9578	0	0	Ki67+	 3912 11639
9579	0	0	Ki67+	 3912 11669
9580	0	0	Ki67+	 3917 11722
9581	0	0	Ki67+	 3918 11833
9582	0	0	Ki67+	 3921 11760
9583	0	0	Ki67+	 3924 11819
9584	0	0	Ki67+	 3925 11794
9585	0	0	Ki67+	 3929 12280
9586	0	0	Ki67+	 3931 11868
9587	0	0	Ki67+	 3933 12400
9588	0	0	Ki67+	 3946 12416
9589	0	0	Ki67+	 3950 11781
9590	0	0	Ki67+	 3952 11749
9591	0	0	Ki67+	 3953 11913
9592	0	0	Ki67+	 3953 11938
9593	0	0	Ki67+	 3955 11857
9594	0	0	Ki67+	 3958 12402
9595	0	0	Ki67+	 3959 11810
9596	0	0	Ki67+	 3965 11969
9597	0	0	Ki67+	 3967 11880
9598	0	0	Ki67+	 3974 11906
9599	0	0	Ki67+	 3975 12389
9600	0	0	Ki67+	 3981 11931
9601	0	0	Ki67+	 3983 11984
9602	0	0	Ki67+	 3984 12425
9603	0	0	Ki67+	 3985 11999
9604	0	0	Ki67+	 3993 11896
9605	0	0	Ki67+	 3999 11757
9606	0	0	Ki67+	 4004 12389
9607	0	0	Ki67+	 4005 11836
9608	0	0	Ki67+	 4006 11956
9609	0	0	Ki67+	 4007 11856
9610	0	0	Ki67+	 4008 11938
9611	0	0	Ki67+	 4008 12024
9612	0	0	Ki67+	 4013 11987
9613	0	0	Ki67+	 4016 12407
9614	0	0	Ki67+	 4022 11971
9615	0	0	Ki67+	 4032 12081
9616	0	0	Ki67+	 4037 11943
9617	0	0	Ki67+	 4038 11733
9618	0	0	Ki67+	 4042 12293
9619	0	0	Ki67+	 4047 11653
9620	0	0	Ki67+	 3254 12964
9621	0	0	Ki67+	 3258 12576
9622	0	0	Ki67+	 3259 12556
9623	0	0	Ki67+	 3260 12707
9624	0	0	Ki67+	 3266 12948
9625	0	0	Ki67+	 3270 12606
9626	0	0	Ki67+	 3273 12664
9627	0	0	Ki67+	 3277 12833
9628	0	0	Ki67+	 3282 12554
9629	0	0	Ki67+	 3284 12894
9630	0	0	Ki67+	 3285 12629
9631	0	0	Ki67+	 3286 12517
9632	0	0	Ki67+	 3287 12949
9633	0	0	Ki67+	 3289 12584
9634	0	0	Ki67+	 3290 12647
9635	0	0	Ki67+	 3292 12865
9636	0	0	Ki67+	 3299 12539
9637	0	0	Ki67+	 3301 12972
9638	0	0	Ki67+	 3303 12676
9639	0	0	Ki67+	 3303 12908
9640	0	0	Ki67+	 3308 12833
9641	0	0	Ki67+	 3309 12501
9642	0	0	Ki67+	 3310 12707
9643	0	0	Ki67+	 3314 12951
9644	0	0	Ki67+	 3315 12869
9645	0	0	Ki67+	 3316 12720
9646	0	0	Ki67+	 3318 12928
9647	0	0	Ki67+	 3319 12606
9648	0	0	Ki67+	 3323 12531
9649	0	0	Ki67+	 3326 12747
9650	0	0	Ki67+	 3330 12501
9651	0	0	Ki67+	 3346 12859
9652	0	0	Ki67+	 3347 12653
9653	0	0	Ki67+	 3350 12771
9654	0	0	Ki67+	 3352 12814
9655	0	0	Ki67+	 3355 12530
9656	0	0	Ki67+	 3358 12493
9657	0	0	Ki67+	 3359 12854
9658	0	0	Ki67+	 3362 12519
9659	0	0	Ki67+	 3366 12560
9660	0	0	Ki67+	 3370 12805
9661	0	0	Ki67+	 3372 12471
9662	0	0	Ki67+	 3389 12638
9663	0	0	Ki67+	 3403 12797
9664	0	0	Ki67+	 3405 12821
9665	0	0	Ki67+	 3409 12772
9666	0	0	Ki67+	 3414 12811
9667	0	0	Ki67+	 3423 12553
9668	0	0	Ki67+	 3429 12687
9669	0	0	Ki67+	 3429 12797
9670	0	0	Ki67+	 3430 12585
9671	0	0	Ki67+	 3431 12617
9672	0	0	Ki67+	 3433 12751
9673	0	0	Ki67+	 3435 12663
9674	0	0	Ki67+	 3437 12539
9675	0	0	Ki67+	 3439 12719
9676	0	0	Ki67+	 3443 12639
9677	0	0	Ki67+	 3445 12777
9678	0	0	Ki67+	 3448 12749
9679	0	0	Ki67+	 3449 12575
9680	0	0	Ki67+	 3450 12660
9681	0	0	Ki67+	 3451 12684
9682	0	0	Ki67+	 3452 12610
9683	0	0	Ki67+	 3460 12714
9684	0	0	Ki67+	 3464 12656
9685	0	0	Ki67+	 3466 12637
9686	0	0	Ki67+	 3470 12687
9687	0	0	Ki67+	 3552 12818
9688	0	0	Ki67+	 3558 12994
9689	0	0	Ki67+	 3570 12982
9690	0	0	Ki67+	 3589 12452
9691	0	0	Ki67+	 3600 12879
9692	0	0	Ki67+	 3652 12843
9693	0	0	Ki67+	 3693 12477
9694	0	0	Ki67+	 3721 12558
9695	0	0	Ki67+	 3737 12442
9696	0	0	Ki67+	 3777 12843
9697	0	0	Ki67+	 3777 12937
9698	0	0	Ki67+	 3782 13001
9699	0	0	Ki67+	 3784 12735
9700	0	0	Ki67+	 3785 12881
9701	0	0	Ki67+	 3785 12891
9702	0	0	Ki67+	 3790 12633
9703	0	0	Ki67+	 3793 12934
9704	0	0	Ki67+	 3795 13138
9705	0	0	Ki67+	 3796 12904
9706	0	0	Ki67+	 3800 12982
9707	0	0	Ki67+	 3805 12834
9708	0	0	Ki67+	 3807 12641
9709	0	0	Ki67+	 3808 12868
9710	0	0	Ki67+	 3809 12660
9711	0	0	Ki67+	 3811 12560
9712	0	0	Ki67+	 3811 12897
9713	0	0	Ki67+	 3811 12968
9714	0	0	Ki67+	 3814 12701
9715	0	0	Ki67+	 3816 12750
9716	0	0	Ki67+	 3816 12929
9717	0	0	Ki67+	 3817 12634
9718	0	0	Ki67+	 3818 12981
9719	0	0	Ki67+	 3822 12559
9720	0	0	Ki67+	 3822 12583
9721	0	0	Ki67+	 3825 12666
9722	0	0	Ki67+	 3831 12604
9723	0	0	Ki67+	 3831 12834
9724	0	0	Ki67+	 3833 12530
9725	0	0	Ki67+	 3835 13002
9726	0	0	Ki67+	 3846 12585
9727	0	0	Ki67+	 3846 12915
9728	0	0	Ki67+	 3849 12539
9729	0	0	Ki67+	 3850 12648
9730	0	0	Ki67+	 3851 12788
9731	0	0	Ki67+	 3852 12986
9732	0	0	Ki67+	 3858 12863
9733	0	0	Ki67+	 3858 12947
9734	0	0	Ki67+	 3861 12889
9735	0	0	Ki67+	 3867 12466
9736	0	0	Ki67+	 3871 12558
9737	0	0	Ki67+	 3872 12595
9738	0	0	Ki67+	 3880 12572
9739	0	0	Ki67+	 3892 12548
9740	0	0	Ki67+	 3893 12490
9741	0	0	Ki67+	 3895 12523
9742	0	0	Ki67+	 3897 12685
9743	0	0	Ki67+	 3904 12738
9744	0	0	Ki67+	 3905 12437
9745	0	0	Ki67+	 3910 12709
9746	0	0	Ki67+	 3928 12562
9747	0	0	Ki67+	 3928 12857
9748	0	0	Ki67+	 3930 12477
9749	0	0	Ki67+	 3943 12453
9750	0	0	Ki67+	 3948 12558
9751	0	0	Ki67+	 3950 12797
9752	0	0	Ki67+	 3954 12703
9753	0	0	Ki67+	 3959 12480
9754	0	0	Ki67+	 3962 12854
9755	0	0	Ki67+	 3967 12681
9756	0	0	Ki67+	 3974 12641
9757	0	0	Ki67+	 3986 12822
9758	0	0	Ki67+	 3989 12697
9759	0	0	Ki67+	 3992 12799
9760	0	0	Ki67+	 4000 12658
9761	0	0	Ki67+	 4001 12603
9762	0	0	Ki67+	 4003 12847
9763	0	0	Ki67+	 4004 12436
9764	0	0	Ki67+	 4010 12749
9765	0	0	Ki67+	 4013 12471
9766	0	0	Ki67+	 4014 12767
9767	0	0	Ki67+	 4014 12905
9768	0	0	Ki67+	 4015 12523
9769	0	0	Ki67+	 4018 12674
9770	0	0	Ki67+	 4020 12633
9771	0	0	Ki67+	 4024 12461
9772	0	0	Ki67+	 4026 12583
9773	0	0	Ki67+	 4026 12877
9774	0	0	Ki67+	 4027 12491
9775	0	0	Ki67+	 4031 12854
9776	0	0	Ki67+	 4042 12593
9777	0	0	Ki67+	 4043 12672
9778	0	0	Ki67+	 4044 12659
9779	0	0	Ki67+	 4045 12621
9780	0	0	Ki67+	 4045 12961
9781	0	0	Ki67+	 4046 12504
9782	0	0	Ki67+	 4163 2063
9783	0	0	Ki67+	 4173 2081
9784	0	0	Ki67+	 4220 2103
9785	0	0	Ki67+	 4265 2163
9786	0	0	Ki67+	 4272 2290
9787	0	0	Ki67+	 4282 2177
9788	0	0	Ki67+	 4295 2289
9789	0	0	Ki67+	 4318 2231
9790	0	0	Ki67+	 4332 2066
9791	0	0	Ki67+	 4333 2228
9792	0	0	Ki67+	 4362 2265
9793	0	0	Ki67+	 4372 2277
9794	0	0	Ki67+	 4382 2083
9795	0	0	Ki67+	 4421 2082
9796	0	0	Ki67+	 4422 1895
9797	0	0	Ki67+	 4425 1779
9798	0	0	Ki67+	 4429 2050
9799	0	0	Ki67+	 4429 2150
9800	0	0	Ki67+	 4435 2085
9801	0	0	Ki67+	 4437 2114
9802	0	0	Ki67+	 4450 1769
9803	0	0	Ki67+	 4464 1763
9804	0	0	Ki67+	 4465 2074
9805	0	0	Ki67+	 4478 2073
9806	0	0	Ki67+	 4485 2140
9807	0	0	Ki67+	 4491 1835
9808	0	0	Ki67+	 4493 2054
9809	0	0	Ki67+	 4495 1739
9810	0	0	Ki67+	 4503 1795
9811	0	0	Ki67+	 4512 2213
9812	0	0	Ki67+	 4520 2102
9813	0	0	Ki67+	 4523 1639
9814	0	0	Ki67+	 4557 2095
9815	0	0	Ki67+	 4558 2128
9816	0	0	Ki67+	 4559 1957
9817	0	0	Ki67+	 4568 1650
9818	0	0	Ki67+	 4598 1636
9819	0	0	Ki67+	 4604 1607
9820	0	0	Ki67+	 4623 1685
9821	0	0	Ki67+	 4648 2227
9822	0	0	Ki67+	 4650 2292
9823	0	0	Ki67+	 4653 1739
9824	0	0	Ki67+	 4664 2206
9825	0	0	Ki67+	 4672 2096
9826	0	0	Ki67+	 4693 2114
9827	0	0	Ki67+	 4698 2038
9828	0	0	Ki67+	 4700 2166
9829	0	0	Ki67+	 4708 2299
9830	0	0	Ki67+	 4713 2181
9831	0	0	Ki67+	 4731 2285
9832	0	0	Ki67+	 4737 1564
9833	0	0	Ki67+	 4746 2260
9834	0	0	Ki67+	 4747 2033
9835	0	0	Ki67+	 4749 1830
9836	0	0	Ki67+	 4054 2628
9837	0	0	Ki67+	 4054 2646
9838	0	0	Ki67+	 4055 2973
9839	0	0	Ki67+	 4075 2412
9840	0	0	Ki67+	 4077 2774
9841	0	0	Ki67+	 4078 3006
9842	0	0	Ki67+	 4079 2943
9843	0	0	Ki67+	 4082 3087
9844	0	0	Ki67+	 4090 2388
9845	0	0	Ki67+	 4090 2759
9846	0	0	Ki67+	 4097 3046
9847	0	0	Ki67+	 4098 3023
9848	0	0	Ki67+	 4099 2812
9849	0	0	Ki67+	 4107 2938
9850	0	0	Ki67+	 4108 2438
9851	0	0	Ki67+	 4109 2849
9852	0	0	Ki67+	 4112 2496
9853	0	0	Ki67+	 4116 2772
9854	0	0	Ki67+	 4119 3013
9855	0	0	Ki67+	 4129 2763
9856	0	0	Ki67+	 4130 2835
9857	0	0	Ki67+	 4139 2444
9858	0	0	Ki67+	 4139 2809
9859	0	0	Ki67+	 4139 3064
9860	0	0	Ki67+	 4140 2567
9861	0	0	Ki67+	 4145 2800
9862	0	0	Ki67+	 4145 3021
9863	0	0	Ki67+	 4147 2507
9864	0	0	Ki67+	 4149 2752
9865	0	0	Ki67+	 4156 2349
9866	0	0	Ki67+	 4158 2861
9867	0	0	Ki67+	 4160 3057
9868	0	0	Ki67+	 4165 2468
9869	0	0	Ki67+	 4174 2855
9870	0	0	Ki67+	 4179 2776
9871	0	0	Ki67+	 4189 2847
9872	0	0	Ki67+	 4191 2803
9873	0	0	Ki67+	 4199 2895
9874	0	0	Ki67+	 4205 2517
9875	0	0	Ki67+	 4205 3073
9876	0	0	Ki67+	 4206 2845
9877	0	0	Ki67+	 4209 3021
9878	0	0	Ki67+	 4217 2886
9879	0	0	Ki67+	 4244 2894
9880	0	0	Ki67+	 4246 2636
9881	0	0	Ki67+	 4253 3079
9882	0	0	Ki67+	 4264 2897
9883	0	0	Ki67+	 4277 2872
9884	0	0	Ki67+	 4293 2393
9885	0	0	Ki67+	 4298 2936
9886	0	0	Ki67+	 4299 2426
9887	0	0	Ki67+	 4302 2904
9888	0	0	Ki67+	 4324 2926
9889	0	0	Ki67+	 4327 2801
9890	0	0	Ki67+	 4345 2968
9891	0	0	Ki67+	 4348 2917
9892	0	0	Ki67+	 4354 2308
9893	0	0	Ki67+	 4363 2432
9894	0	0	Ki67+	 4364 2414
9895	0	0	Ki67+	 4365 2924
9896	0	0	Ki67+	 4376 2948
9897	0	0	Ki67+	 4378 3103
9898	0	0	Ki67+	 4382 2992
9899	0	0	Ki67+	 4397 2350
9900	0	0	Ki67+	 4397 2670
9901	0	0	Ki67+	 4398 2682
9902	0	0	Ki67+	 4398 2973
9903	0	0	Ki67+	 4401 2402
9904	0	0	Ki67+	 4403 2953
9905	0	0	Ki67+	 4405 2714
9906	0	0	Ki67+	 4412 2372
9907	0	0	Ki67+	 4415 2732
9908	0	0	Ki67+	 4420 2688
9909	0	0	Ki67+	 4422 2677
9910	0	0	Ki67+	 4423 2420
9911	0	0	Ki67+	 4423 2621
9912	0	0	Ki67+	 4423 2652
9913	0	0	Ki67+	 4423 2976
9914	0	0	Ki67+	 4423 3042
9915	0	0	Ki67+	 4431 2598
9916	0	0	Ki67+	 4435 2726
9917	0	0	Ki67+	 4440 2701
9918	0	0	Ki67+	 4442 2654
9919	0	0	Ki67+	 4448 2628
9920	0	0	Ki67+	 4448 3014
9921	0	0	Ki67+	 4456 3024
9922	0	0	Ki67+	 4458 2596
9923	0	0	Ki67+	 4460 3083
9924	0	0	Ki67+	 4462 2685
9925	0	0	Ki67+	 4465 2633
9926	0	0	Ki67+	 4467 2719
9927	0	0	Ki67+	 4469 2444
9928	0	0	Ki67+	 4473 2658
9929	0	0	Ki67+	 4475 3016
9930	0	0	Ki67+	 4476 3046
9931	0	0	Ki67+	 4479 3085
9932	0	0	Ki67+	 4485 2431
9933	0	0	Ki67+	 4486 2338
9934	0	0	Ki67+	 4487 2768
9935	0	0	Ki67+	 4488 2686
9936	0	0	Ki67+	 4488 2737
9937	0	0	Ki67+	 4491 2709
9938	0	0	Ki67+	 4492 3025
9939	0	0	Ki67+	 4496 2618
9940	0	0	Ki67+	 4508 2482
9941	0	0	Ki67+	 4510 2734
9942	0	0	Ki67+	 4511 2423
9943	0	0	Ki67+	 4513 2694
9944	0	0	Ki67+	 4513 2894
9945	0	0	Ki67+	 4519 2446
9946	0	0	Ki67+	 4519 2771
9947	0	0	Ki67+	 4522 3088
9948	0	0	Ki67+	 4525 2669
9949	0	0	Ki67+	 4530 2892
9950	0	0	Ki67+	 4532 2699
9951	0	0	Ki67+	 4532 2772
9952	0	0	Ki67+	 4534 2658
9953	0	0	Ki67+	 4534 3096
9954	0	0	Ki67+	 4537 2397
9955	0	0	Ki67+	 4541 2717
9956	0	0	Ki67+	 4542 2937
9957	0	0	Ki67+	 4544 2744
9958	0	0	Ki67+	 4547 2677
9959	0	0	Ki67+	 4548 3081
9960	0	0	Ki67+	 4549 2408
9961	0	0	Ki67+	 4553 2648
9962	0	0	Ki67+	 4553 2881
9963	0	0	Ki67+	 4557 2905
9964	0	0	Ki67+	 4562 2710
9965	0	0	Ki67+	 4565 2927
9966	0	0	Ki67+	 4567 2812
9967	0	0	Ki67+	 4568 2828
9968	0	0	Ki67+	 4570 2868
9969	0	0	Ki67+	 4571 2749
9970	0	0	Ki67+	 4580 2892
9971	0	0	Ki67+	 4583 3093
9972	0	0	Ki67+	 4584 2403
9973	0	0	Ki67+	 4589 2928
9974	0	0	Ki67+	 4596 2845
9975	0	0	Ki67+	 4600 2755
9976	0	0	Ki67+	 4602 2905
9977	0	0	Ki67+	 4605 2813
9978	0	0	Ki67+	 4606 2744
9979	0	0	Ki67+	 4608 2830
9980	0	0	Ki67+	 4611 2872
9981	0	0	Ki67+	 4620 2845
9982	0	0	Ki67+	 4620 2886
9983	0	0	Ki67+	 4620 2919
9984	0	0	Ki67+	 4627 2950
9985	0	0	Ki67+	 4629 2834
9986	0	0	Ki67+	 4640 2851
9987	0	0	Ki67+	 4643 2793
9988	0	0	Ki67+	 4646 2811
9989	0	0	Ki67+	 4650 2530
9990	0	0	Ki67+	 4662 2861
9991	0	0	Ki67+	 4675 2448
9992	0	0	Ki67+	 4676 2976
9993	0	0	Ki67+	 4685 2948
9994	0	0	Ki67+	 4688 2311
9995	0	0	Ki67+	 4695 2342
9996	0	0	Ki67+	 4695 3004
9997	0	0	Ki67+	 4697 2361
9998	0	0	Ki67+	 4697 2388
9999	0	0	Ki67+	 4700 2935
10000	0	0	Ki67+	 4703 2968
10001	0	0	Ki67+	 4706 2431
10002	0	0	Ki67+	 4711 2503
10003	0	0	Ki67+	 4711 2529
10004	0	0	Ki67+	 4713 2882
10005	0	0	Ki67+	 4721 2844
10006	0	0	Ki67+	 4723 2314
10007	0	0	Ki67+	 4723 2703
10008	0	0	Ki67+	 4724 2875
10009	0	0	Ki67+	 4726 2545
10010	0	0	Ki67+	 4728 2380
10011	0	0	Ki67+	 4728 2400
10012	0	0	Ki67+	 4729 2521
10013	0	0	Ki67+	 4730 2423
10014	0	0	Ki67+	 4731 2450
10015	0	0	Ki67+	 4731 2904
10016	0	0	Ki67+	 4737 2988
10017	0	0	Ki67+	 4738 2471
10018	0	0	Ki67+	 4738 2927
10019	0	0	Ki67+	 4742 2555
10020	0	0	Ki67+	 4747 2334
10021	0	0	Ki67+	 4747 3017
10022	0	0	Ki67+	 4750 2910
10023	0	0	Ki67+	 4751 2951
10024	0	0	Ki67+	 4753 3079
10025	0	0	Ki67+	 4755 2356
10026	0	0	Ki67+	 4757 2387
10027	0	0	Ki67+	 4758 2975
10028	0	0	Ki67+	 4758 3060
10029	0	0	Ki67+	 4759 2599
10030	0	0	Ki67+	 4760 2892
10031	0	0	Ki67+	 4760 3003
10032	0	0	Ki67+	 4764 2475
10033	0	0	Ki67+	 4764 3039
10034	0	0	Ki67+	 4766 2498
10035	0	0	Ki67+	 4767 2423
10036	0	0	Ki67+	 4769 2627
10037	0	0	Ki67+	 4770 2558
10038	0	0	Ki67+	 4771 3091
10039	0	0	Ki67+	 4772 2336
10040	0	0	Ki67+	 4772 2912
10041	0	0	Ki67+	 4773 2959
10042	0	0	Ki67+	 4774 2455
10043	0	0	Ki67+	 4776 2868
10044	0	0	Ki67+	 4777 2522
10045	0	0	Ki67+	 4779 2427
10046	0	0	Ki67+	 4780 2375
10047	0	0	Ki67+	 4780 2595
10048	0	0	Ki67+	 4783 2490
10049	0	0	Ki67+	 4783 3074
10050	0	0	Ki67+	 4787 2411
10051	0	0	Ki67+	 4787 2530
10052	0	0	Ki67+	 4790 2437
10053	0	0	Ki67+	 4790 2982
10054	0	0	Ki67+	 4791 2502
10055	0	0	Ki67+	 4793 2917
10056	0	0	Ki67+	 4799 2859
10057	0	0	Ki67+	 4801 3071
10058	0	0	Ki67+	 4802 3038
10059	0	0	Ki67+	 4805 2920
10060	0	0	Ki67+	 4807 2869
10061	0	0	Ki67+	 4809 2984
10062	0	0	Ki67+	 4813 2890
10063	0	0	Ki67+	 4818 2617
10064	0	0	Ki67+	 4824 2412
10065	0	0	Ki67+	 4824 2466
10066	0	0	Ki67+	 4830 2607
10067	0	0	Ki67+	 4831 2936
10068	0	0	Ki67+	 4835 2861
10069	0	0	Ki67+	 4836 2639
10070	0	0	Ki67+	 4836 2982
10071	0	0	Ki67+	 4839 2916
10072	0	0	Ki67+	 4840 2575
10073	0	0	Ki67+	 4840 2702
10074	0	0	Ki67+	 4843 2496
10075	0	0	Ki67+	 4051 3361
10076	0	0	Ki67+	 4056 3455
10077	0	0	Ki67+	 4059 3351
10078	0	0	Ki67+	 4070 3620
10079	0	0	Ki67+	 4073 3118
10080	0	0	Ki67+	 4073 3502
10081	0	0	Ki67+	 4074 3760
10082	0	0	Ki67+	 4087 3891
10083	0	0	Ki67+	 4099 3863
10084	0	0	Ki67+	 4104 3755
10085	0	0	Ki67+	 4109 3444
10086	0	0	Ki67+	 4112 3160
10087	0	0	Ki67+	 4117 3485
10088	0	0	Ki67+	 4118 3106
10089	0	0	Ki67+	 4118 3574
10090	0	0	Ki67+	 4133 3148
10091	0	0	Ki67+	 4134 3506
10092	0	0	Ki67+	 4139 3855
10093	0	0	Ki67+	 4142 3176
10094	0	0	Ki67+	 4142 3786
10095	0	0	Ki67+	 4146 3550
10096	0	0	Ki67+	 4147 3880
10097	0	0	Ki67+	 4152 3848
10098	0	0	Ki67+	 4155 3164
10099	0	0	Ki67+	 4156 3523
10100	0	0	Ki67+	 4159 3893
10101	0	0	Ki67+	 4162 3132
10102	0	0	Ki67+	 4175 3463
10103	0	0	Ki67+	 4183 3255
10104	0	0	Ki67+	 4185 3819
10105	0	0	Ki67+	 4188 3164
10106	0	0	Ki67+	 4189 3429
10107	0	0	Ki67+	 4193 3833
10108	0	0	Ki67+	 4206 3233
10109	0	0	Ki67+	 4214 3140
10110	0	0	Ki67+	 4214 3190
10111	0	0	Ki67+	 4227 3226
10112	0	0	Ki67+	 4243 3622
10113	0	0	Ki67+	 4246 3220
10114	0	0	Ki67+	 4248 3637
10115	0	0	Ki67+	 4254 3264
10116	0	0	Ki67+	 4268 3319
10117	0	0	Ki67+	 4269 3490
10118	0	0	Ki67+	 4278 3818
10119	0	0	Ki67+	 4279 3272
10120	0	0	Ki67+	 4279 3327
10121	0	0	Ki67+	 4296 3478
10122	0	0	Ki67+	 4297 3764
10123	0	0	Ki67+	 4311 3642
10124	0	0	Ki67+	 4313 3264
10125	0	0	Ki67+	 4320 3510
10126	0	0	Ki67+	 4327 3496
10127	0	0	Ki67+	 4363 3337
10128	0	0	Ki67+	 4363 3390
10129	0	0	Ki67+	 4364 3357
10130	0	0	Ki67+	 4365 3899
10131	0	0	Ki67+	 4371 3200
10132	0	0	Ki67+	 4372 3151
10133	0	0	Ki67+	 4376 3570
10134	0	0	Ki67+	 4377 3184
10135	0	0	Ki67+	 4385 3262
10136	0	0	Ki67+	 4386 3564
10137	0	0	Ki67+	 4397 3823
10138	0	0	Ki67+	 4399 3268
10139	0	0	Ki67+	 4403 3121
10140	0	0	Ki67+	 4403 3878
10141	0	0	Ki67+	 4408 3431
10142	0	0	Ki67+	 4413 3108
10143	0	0	Ki67+	 4416 3411
10144	0	0	Ki67+	 4430 3261
10145	0	0	Ki67+	 4433 3726
10146	0	0	Ki67+	 4441 3460
10147	0	0	Ki67+	 4451 3438
10148	0	0	Ki67+	 4461 3107
10149	0	0	Ki67+	 4471 3207
10150	0	0	Ki67+	 4472 3871
10151	0	0	Ki67+	 4480 3132
10152	0	0	Ki67+	 4484 3856
10153	0	0	Ki67+	 4486 3306
10154	0	0	Ki67+	 4494 3401
10155	0	0	Ki67+	 4495 3211
10156	0	0	Ki67+	 4497 3121
10157	0	0	Ki67+	 4502 3613
10158	0	0	Ki67+	 4504 3499
10159	0	0	Ki67+	 4507 3625
10160	0	0	Ki67+	 4519 3208
10161	0	0	Ki67+	 4526 3519
10162	0	0	Ki67+	 4532 3500
10163	0	0	Ki67+	 4541 3112
10164	0	0	Ki67+	 4546 3173
10165	0	0	Ki67+	 4547 3348
10166	0	0	Ki67+	 4551 3159
10167	0	0	Ki67+	 4552 3539
10168	0	0	Ki67+	 4555 3188
10169	0	0	Ki67+	 4557 3108
10170	0	0	Ki67+	 4559 3376
10171	0	0	Ki67+	 4559 3509
10172	0	0	Ki67+	 4565 3251
10173	0	0	Ki67+	 4568 3403
10174	0	0	Ki67+	 4569 3131
10175	0	0	Ki67+	 4581 3195
10176	0	0	Ki67+	 4582 3535
10177	0	0	Ki67+	 4588 3153
10178	0	0	Ki67+	 4600 3134
10179	0	0	Ki67+	 4601 3194
10180	0	0	Ki67+	 4616 3352
10181	0	0	Ki67+	 4630 3187
10182	0	0	Ki67+	 4631 3722
10183	0	0	Ki67+	 4632 3128
10184	0	0	Ki67+	 4642 3351
10185	0	0	Ki67+	 4647 3239
10186	0	0	Ki67+	 4648 3701
10187	0	0	Ki67+	 4651 3592
10188	0	0	Ki67+	 4656 3165
10189	0	0	Ki67+	 4665 3350
10190	0	0	Ki67+	 4695 3723
10191	0	0	Ki67+	 4703 3711
10192	0	0	Ki67+	 4708 3589
10193	0	0	Ki67+	 4709 3355
10194	0	0	Ki67+	 4713 3168
10195	0	0	Ki67+	 4714 3622
10196	0	0	Ki67+	 4716 3670
10197	0	0	Ki67+	 4733 3563
10198	0	0	Ki67+	 4735 3619
10199	0	0	Ki67+	 4741 3593
10200	0	0	Ki67+	 4751 3472
10201	0	0	Ki67+	 4755 3456
10202	0	0	Ki67+	 4758 3317
10203	0	0	Ki67+	 4759 3749
10204	0	0	Ki67+	 4760 3295
10205	0	0	Ki67+	 4761 3534
10206	0	0	Ki67+	 4765 3328
10207	0	0	Ki67+	 4767 3440
10208	0	0	Ki67+	 4768 3645
10209	0	0	Ki67+	 4769 3259
10210	0	0	Ki67+	 4774 3624
10211	0	0	Ki67+	 4775 3588
10212	0	0	Ki67+	 4776 3800
10213	0	0	Ki67+	 4782 3557
10214	0	0	Ki67+	 4783 3297
10215	0	0	Ki67+	 4789 3688
10216	0	0	Ki67+	 4794 3122
10217	0	0	Ki67+	 4794 3443
10218	0	0	Ki67+	 4799 3653
10219	0	0	Ki67+	 4800 3777
10220	0	0	Ki67+	 4802 3136
10221	0	0	Ki67+	 4812 3796
10222	0	0	Ki67+	 4813 3440
10223	0	0	Ki67+	 4813 3593
10224	0	0	Ki67+	 4814 3318
10225	0	0	Ki67+	 4822 3428
10226	0	0	Ki67+	 4826 3775
10227	0	0	Ki67+	 4831 3551
10228	0	0	Ki67+	 4834 3167
10229	0	0	Ki67+	 4835 3110
10230	0	0	Ki67+	 4836 3625
10231	0	0	Ki67+	 4049 4155
10232	0	0	Ki67+	 4052 4061
10233	0	0	Ki67+	 4056 4174
10234	0	0	Ki67+	 4059 4100
10235	0	0	Ki67+	 4060 4344
10236	0	0	Ki67+	 4069 4584
10237	0	0	Ki67+	 4070 4615
10238	0	0	Ki67+	 4071 4638
10239	0	0	Ki67+	 4072 4029
10240	0	0	Ki67+	 4075 4397
10241	0	0	Ki67+	 4076 4483
10242	0	0	Ki67+	 4079 4669
10243	0	0	Ki67+	 4084 4137
10244	0	0	Ki67+	 4084 4427
10245	0	0	Ki67+	 4086 3939
10246	0	0	Ki67+	 4086 4469
10247	0	0	Ki67+	 4087 4155
10248	0	0	Ki67+	 4088 4492
10249	0	0	Ki67+	 4091 4503
10250	0	0	Ki67+	 4095 4671
10251	0	0	Ki67+	 4096 4628
10252	0	0	Ki67+	 4097 3941
10253	0	0	Ki67+	 4099 4439
10254	0	0	Ki67+	 4104 4277
10255	0	0	Ki67+	 4110 4480
10256	0	0	Ki67+	 4112 3915
10257	0	0	Ki67+	 4125 4509
10258	0	0	Ki67+	 4130 4293
10259	0	0	Ki67+	 4140 4301
10260	0	0	Ki67+	 4142 4316
10261	0	0	Ki67+	 4145 4386
10262	0	0	Ki67+	 4146 3954
10263	0	0	Ki67+	 4148 4272
10264	0	0	Ki67+	 4151 4518
10265	0	0	Ki67+	 4156 4350
10266	0	0	Ki67+	 4160 4361
10267	0	0	Ki67+	 4170 4063
10268	0	0	Ki67+	 4171 4603
10269	0	0	Ki67+	 4173 4093
10270	0	0	Ki67+	 4175 4208
10271	0	0	Ki67+	 4178 4532
10272	0	0	Ki67+	 4183 4178
10273	0	0	Ki67+	 4184 4151
10274	0	0	Ki67+	 4186 3952
10275	0	0	Ki67+	 4190 4604
10276	0	0	Ki67+	 4194 4080
10277	0	0	Ki67+	 4201 4136
10278	0	0	Ki67+	 4206 4246
10279	0	0	Ki67+	 4208 4258
10280	0	0	Ki67+	 4224 4348
10281	0	0	Ki67+	 4227 4635
10282	0	0	Ki67+	 4237 3983
10283	0	0	Ki67+	 4248 4607
10284	0	0	Ki67+	 4250 3967
10285	0	0	Ki67+	 4255 3915
10286	0	0	Ki67+	 4273 3975
10287	0	0	Ki67+	 4281 4285
10288	0	0	Ki67+	 4287 4142
10289	0	0	Ki67+	 4287 4315
10290	0	0	Ki67+	 4295 4273
10291	0	0	Ki67+	 4303 4304
10292	0	0	Ki67+	 4312 4356
10293	0	0	Ki67+	 4322 4430
10294	0	0	Ki67+	 4328 4309
10295	0	0	Ki67+	 4344 3915
10296	0	0	Ki67+	 4344 4005
10297	0	0	Ki67+	 4346 4433
10298	0	0	Ki67+	 4357 4286
10299	0	0	Ki67+	 4358 4523
10300	0	0	Ki67+	 4360 4067
10301	0	0	Ki67+	 4362 4455
10302	0	0	Ki67+	 4376 4046
10303	0	0	Ki67+	 4384 4184
10304	0	0	Ki67+	 4386 4516
10305	0	0	Ki67+	 4387 4170
10306	0	0	Ki67+	 4391 4428
10307	0	0	Ki67+	 4391 4641
10308	0	0	Ki67+	 4392 4686
10309	0	0	Ki67+	 4395 3914
10310	0	0	Ki67+	 4400 4465
10311	0	0	Ki67+	 4401 4160
10312	0	0	Ki67+	 4402 4183
10313	0	0	Ki67+	 4403 4572
10314	0	0	Ki67+	 4407 4646
10315	0	0	Ki67+	 4415 4020
10316	0	0	Ki67+	 4416 4529
10317	0	0	Ki67+	 4418 4069
10318	0	0	Ki67+	 4425 4253
10319	0	0	Ki67+	 4433 4141
10320	0	0	Ki67+	 4433 4200
10321	0	0	Ki67+	 4434 3917
10322	0	0	Ki67+	 4439 4567
10323	0	0	Ki67+	 4445 3908
10324	0	0	Ki67+	 4454 4246
10325	0	0	Ki67+	 4456 4194
10326	0	0	Ki67+	 4457 3912
10327	0	0	Ki67+	 4457 4261
10328	0	0	Ki67+	 4462 4546
10329	0	0	Ki67+	 4464 3979
10330	0	0	Ki67+	 4470 4237
10331	0	0	Ki67+	 4473 4319
10332	0	0	Ki67+	 4483 3964
10333	0	0	Ki67+	 4484 3992
10334	0	0	Ki67+	 4490 4356
10335	0	0	Ki67+	 4492 3933
10336	0	0	Ki67+	 4509 3980
10337	0	0	Ki67+	 4515 4491
10338	0	0	Ki67+	 4519 4014
10339	0	0	Ki67+	 4521 3917
10340	0	0	Ki67+	 4531 4541
10341	0	0	Ki67+	 4533 4373
10342	0	0	Ki67+	 4536 4430
10343	0	0	Ki67+	 4538 4492
10344	0	0	Ki67+	 4543 4482
10345	0	0	Ki67+	 4544 3943
10346	0	0	Ki67+	 4558 3930
10347	0	0	Ki67+	 4578 4489
10348	0	0	Ki67+	 4580 3992
10349	0	0	Ki67+	 4580 4395
10350	0	0	Ki67+	 4580 4513
10351	0	0	Ki67+	 4595 4190
10352	0	0	Ki67+	 4600 4617
10353	0	0	Ki67+	 4602 4210
10354	0	0	Ki67+	 4604 3953
10355	0	0	Ki67+	 4606 4591
10356	0	0	Ki67+	 4610 4540
10357	0	0	Ki67+	 4619 4067
10358	0	0	Ki67+	 4621 4583
10359	0	0	Ki67+	 4625 4179
10360	0	0	Ki67+	 4627 4251
10361	0	0	Ki67+	 4636 4609
10362	0	0	Ki67+	 4647 4520
10363	0	0	Ki67+	 4649 4628
10364	0	0	Ki67+	 4651 4545
10365	0	0	Ki67+	 4659 4560
10366	0	0	Ki67+	 4666 4596
10367	0	0	Ki67+	 4670 4625
10368	0	0	Ki67+	 4677 3950
10369	0	0	Ki67+	 4681 3990
10370	0	0	Ki67+	 4687 4267
10371	0	0	Ki67+	 4697 4381
10372	0	0	Ki67+	 4699 4325
10373	0	0	Ki67+	 4703 4398
10374	0	0	Ki67+	 4704 4508
10375	0	0	Ki67+	 4706 3947
10376	0	0	Ki67+	 4711 4376
10377	0	0	Ki67+	 4712 4650
10378	0	0	Ki67+	 4722 4410
10379	0	0	Ki67+	 4725 4256
10380	0	0	Ki67+	 4738 4400
10381	0	0	Ki67+	 4741 4420
10382	0	0	Ki67+	 4763 4098
10383	0	0	Ki67+	 4763 4282
10384	0	0	Ki67+	 4767 4134
10385	0	0	Ki67+	 4767 4304
10386	0	0	Ki67+	 4768 4113
10387	0	0	Ki67+	 4785 3984
10388	0	0	Ki67+	 4792 3971
10389	0	0	Ki67+	 4792 4422
10390	0	0	Ki67+	 4793 4238
10391	0	0	Ki67+	 4818 4460
10392	0	0	Ki67+	 4823 4521
10393	0	0	Ki67+	 4826 4502
10394	0	0	Ki67+	 4843 4562
10395	0	0	Ki67+	 4061 5476
10396	0	0	Ki67+	 4074 4788
10397	0	0	Ki67+	 4105 5099
10398	0	0	Ki67+	 4110 4741
10399	0	0	Ki67+	 4118 4725
10400	0	0	Ki67+	 4122 4776
10401	0	0	Ki67+	 4122 4799
10402	0	0	Ki67+	 4133 4832
10403	0	0	Ki67+	 4141 4925
10404	0	0	Ki67+	 4150 5339
10405	0	0	Ki67+	 4152 4807
10406	0	0	Ki67+	 4166 4894
10407	0	0	Ki67+	 4175 5396
10408	0	0	Ki67+	 4179 4850
10409	0	0	Ki67+	 4191 4912
10410	0	0	Ki67+	 4196 4900
10411	0	0	Ki67+	 4216 5349
10412	0	0	Ki67+	 4236 4715
10413	0	0	Ki67+	 4238 4795
10414	0	0	Ki67+	 4251 4735
10415	0	0	Ki67+	 4253 5032
10416	0	0	Ki67+	 4256 4979
10417	0	0	Ki67+	 4260 4711
10418	0	0	Ki67+	 4260 4750
10419	0	0	Ki67+	 4268 4836
10420	0	0	Ki67+	 4271 5050
10421	0	0	Ki67+	 4272 4786
10422	0	0	Ki67+	 4274 4731
10423	0	0	Ki67+	 4274 5280
10424	0	0	Ki67+	 4280 4757
10425	0	0	Ki67+	 4280 4842
10426	0	0	Ki67+	 4296 4887
10427	0	0	Ki67+	 4297 5081
10428	0	0	Ki67+	 4316 4853
10429	0	0	Ki67+	 4316 4908
10430	0	0	Ki67+	 4340 4914
10431	0	0	Ki67+	 4343 5000
10432	0	0	Ki67+	 4348 4956
10433	0	0	Ki67+	 4392 5187
10434	0	0	Ki67+	 4417 5017
10435	0	0	Ki67+	 4433 5428
10436	0	0	Ki67+	 4434 4807
10437	0	0	Ki67+	 4437 4744
10438	0	0	Ki67+	 4451 5259
10439	0	0	Ki67+	 4454 4775
10440	0	0	Ki67+	 4464 4965
10441	0	0	Ki67+	 4465 4866
10442	0	0	Ki67+	 4470 4955
10443	0	0	Ki67+	 4471 5436
10444	0	0	Ki67+	 4486 4841
10445	0	0	Ki67+	 4496 4777
10446	0	0	Ki67+	 4513 4947
10447	0	0	Ki67+	 4517 4811
10448	0	0	Ki67+	 4520 4918
10449	0	0	Ki67+	 4521 4982
10450	0	0	Ki67+	 4536 4874
10451	0	0	Ki67+	 4543 4967
10452	0	0	Ki67+	 4545 5057
10453	0	0	Ki67+	 4559 5041
10454	0	0	Ki67+	 4578 4832
10455	0	0	Ki67+	 4581 4849
10456	0	0	Ki67+	 4593 4783
10457	0	0	Ki67+	 4593 5142
10458	0	0	Ki67+	 4595 4767
10459	0	0	Ki67+	 4596 5097
10460	0	0	Ki67+	 4601 5115
10461	0	0	Ki67+	 4617 5236
10462	0	0	Ki67+	 4628 5185
10463	0	0	Ki67+	 4629 5302
10464	0	0	Ki67+	 4633 5258
10465	0	0	Ki67+	 4633 5290
10466	0	0	Ki67+	 4634 5203
10467	0	0	Ki67+	 4643 5342
10468	0	0	Ki67+	 4646 5119
10469	0	0	Ki67+	 4647 5274
10470	0	0	Ki67+	 4649 4848
10471	0	0	Ki67+	 4650 5177
10472	0	0	Ki67+	 4659 4719
10473	0	0	Ki67+	 4668 5131
10474	0	0	Ki67+	 4671 4758
10475	0	0	Ki67+	 4674 4987
10476	0	0	Ki67+	 4686 4799
10477	0	0	Ki67+	 4687 4825
10478	0	0	Ki67+	 4688 4754
10479	0	0	Ki67+	 4694 4725
10480	0	0	Ki67+	 4698 4973
10481	0	0	Ki67+	 4702 4833
10482	0	0	Ki67+	 4709 5023
10483	0	0	Ki67+	 4712 4732
10484	0	0	Ki67+	 4714 4708
10485	0	0	Ki67+	 4716 5384
10486	0	0	Ki67+	 4729 4850
10487	0	0	Ki67+	 4734 4778
10488	0	0	Ki67+	 4736 4978
10489	0	0	Ki67+	 4737 5022
10490	0	0	Ki67+	 4738 4794
10491	0	0	Ki67+	 4743 5385
10492	0	0	Ki67+	 4750 5129
10493	0	0	Ki67+	 4751 5423
10494	0	0	Ki67+	 4764 4812
10495	0	0	Ki67+	 4775 4742
10496	0	0	Ki67+	 4775 5063
10497	0	0	Ki67+	 4780 4788
10498	0	0	Ki67+	 4793 5421
10499	0	0	Ki67+	 4797 4985
10500	0	0	Ki67+	 4807 4772
10501	0	0	Ki67+	 4810 4747
10502	0	0	Ki67+	 4817 4797
10503	0	0	Ki67+	 4821 5077
10504	0	0	Ki67+	 4825 4966
10505	0	0	Ki67+	 4827 5161
10506	0	0	Ki67+	 4829 4777
10507	0	0	Ki67+	 4833 5292
10508	0	0	Ki67+	 4838 5375
10509	0	0	Ki67+	 4055 6094
10510	0	0	Ki67+	 4055 6207
10511	0	0	Ki67+	 4059 5968
10512	0	0	Ki67+	 4061 5926
10513	0	0	Ki67+	 4062 6226
10514	0	0	Ki67+	 4069 5883
10515	0	0	Ki67+	 4069 6190
10516	0	0	Ki67+	 4072 5841
10517	0	0	Ki67+	 4077 6117
10518	0	0	Ki67+	 4078 5860
10519	0	0	Ki67+	 4079 5941
10520	0	0	Ki67+	 4079 6242
10521	0	0	Ki67+	 4081 5979
10522	0	0	Ki67+	 4085 6273
10523	0	0	Ki67+	 4086 5908
10524	0	0	Ki67+	 4086 6201
10525	0	0	Ki67+	 4089 6175
10526	0	0	Ki67+	 4092 6121
10527	0	0	Ki67+	 4097 6040
10528	0	0	Ki67+	 4100 5736
10529	0	0	Ki67+	 4100 5895
10530	0	0	Ki67+	 4102 5997
10531	0	0	Ki67+	 4107 6250
10532	0	0	Ki67+	 4108 5717
10533	0	0	Ki67+	 4109 6169
10534	0	0	Ki67+	 4111 5969
10535	0	0	Ki67+	 4111 6033
10536	0	0	Ki67+	 4111 6268
10537	0	0	Ki67+	 4117 5529
10538	0	0	Ki67+	 4118 6080
10539	0	0	Ki67+	 4121 5916
10540	0	0	Ki67+	 4125 6003
10541	0	0	Ki67+	 4127 6165
10542	0	0	Ki67+	 4127 6278
10543	0	0	Ki67+	 4128 6103
10544	0	0	Ki67+	 4132 6044
10545	0	0	Ki67+	 4138 5894
10546	0	0	Ki67+	 4140 6060
10547	0	0	Ki67+	 4140 6122
10548	0	0	Ki67+	 4142 5744
10549	0	0	Ki67+	 4142 6281
10550	0	0	Ki67+	 4143 6223
10551	0	0	Ki67+	 4146 5920
10552	0	0	Ki67+	 4146 6032
10553	0	0	Ki67+	 4149 5798
10554	0	0	Ki67+	 4151 6235
10555	0	0	Ki67+	 4152 5758
10556	0	0	Ki67+	 4154 6253
10557	0	0	Ki67+	 4156 5687
10558	0	0	Ki67+	 4157 5787
10559	0	0	Ki67+	 4161 6213
10560	0	0	Ki67+	 4163 6080
10561	0	0	Ki67+	 4169 6149
10562	0	0	Ki67+	 4174 5806
10563	0	0	Ki67+	 4176 5995
10564	0	0	Ki67+	 4180 6049
10565	0	0	Ki67+	 4182 6240
10566	0	0	Ki67+	 4183 5966
10567	0	0	Ki67+	 4185 6149
10568	0	0	Ki67+	 4189 5931
10569	0	0	Ki67+	 4191 6139
10570	0	0	Ki67+	 4192 5905
10571	0	0	Ki67+	 4195 6113
10572	0	0	Ki67+	 4200 5821
10573	0	0	Ki67+	 4200 5953
10574	0	0	Ki67+	 4203 6160
10575	0	0	Ki67+	 4204 6022
10576	0	0	Ki67+	 4213 5966
10577	0	0	Ki67+	 4215 5912
10578	0	0	Ki67+	 4216 6093
10579	0	0	Ki67+	 4217 6040
10580	0	0	Ki67+	 4218 5753
10581	0	0	Ki67+	 4242 5925
10582	0	0	Ki67+	 4244 5964
10583	0	0	Ki67+	 4249 6019
10584	0	0	Ki67+	 4255 6234
10585	0	0	Ki67+	 4260 5689
10586	0	0	Ki67+	 4266 6039
10587	0	0	Ki67+	 4268 6008
10588	0	0	Ki67+	 4269 5882
10589	0	0	Ki67+	 4270 5807
10590	0	0	Ki67+	 4274 5994
10591	0	0	Ki67+	 4276 5974
10592	0	0	Ki67+	 4279 6061
10593	0	0	Ki67+	 4284 5877
10594	0	0	Ki67+	 4286 6238
10595	0	0	Ki67+	 4287 5966
10596	0	0	Ki67+	 4288 5781
10597	0	0	Ki67+	 4296 6014
10598	0	0	Ki67+	 4302 5726
10599	0	0	Ki67+	 4314 6104
10600	0	0	Ki67+	 4320 5749
10601	0	0	Ki67+	 4321 6076
10602	0	0	Ki67+	 4325 6179
10603	0	0	Ki67+	 4326 5867
10604	0	0	Ki67+	 4328 5896
10605	0	0	Ki67+	 4330 6003
10606	0	0	Ki67+	 4331 5640
10607	0	0	Ki67+	 4332 6040
10608	0	0	Ki67+	 4335 6154
10609	0	0	Ki67+	 4345 5893
10610	0	0	Ki67+	 4350 6021
10611	0	0	Ki67+	 4351 6276
10612	0	0	Ki67+	 4352 5845
10613	0	0	Ki67+	 4353 6232
10614	0	0	Ki67+	 4371 5760
10615	0	0	Ki67+	 4371 5840
10616	0	0	Ki67+	 4371 6267
10617	0	0	Ki67+	 4377 6198
10618	0	0	Ki67+	 4387 6045
10619	0	0	Ki67+	 4397 5776
10620	0	0	Ki67+	 4397 6246
10621	0	0	Ki67+	 4403 5752
10622	0	0	Ki67+	 4415 6209
10623	0	0	Ki67+	 4421 5859
10624	0	0	Ki67+	 4434 5823
10625	0	0	Ki67+	 4435 6153
10626	0	0	Ki67+	 4439 6229
10627	0	0	Ki67+	 4448 6190
10628	0	0	Ki67+	 4452 6210
10629	0	0	Ki67+	 4460 5862
10630	0	0	Ki67+	 4467 6260
10631	0	0	Ki67+	 4468 5822
10632	0	0	Ki67+	 4472 6165
10633	0	0	Ki67+	 4472 6284
10634	0	0	Ki67+	 4475 5744
10635	0	0	Ki67+	 4478 6096
10636	0	0	Ki67+	 4478 6150
10637	0	0	Ki67+	 4498 6187
10638	0	0	Ki67+	 4502 5925
10639	0	0	Ki67+	 4503 6249
10640	0	0	Ki67+	 4506 6219
10641	0	0	Ki67+	 4506 6298
10642	0	0	Ki67+	 4511 6146
10643	0	0	Ki67+	 4514 5938
10644	0	0	Ki67+	 4515 5920
10645	0	0	Ki67+	 4520 6171
10646	0	0	Ki67+	 4526 6241
10647	0	0	Ki67+	 4536 6185
10648	0	0	Ki67+	 4543 5826
10649	0	0	Ki67+	 4549 5921
10650	0	0	Ki67+	 4554 6037
10651	0	0	Ki67+	 4554 6286
10652	0	0	Ki67+	 4556 6255
10653	0	0	Ki67+	 4569 5518
10654	0	0	Ki67+	 4573 5865
10655	0	0	Ki67+	 4574 6087
10656	0	0	Ki67+	 4576 6257
10657	0	0	Ki67+	 4582 5955
10658	0	0	Ki67+	 4587 5938
10659	0	0	Ki67+	 4597 5646
10660	0	0	Ki67+	 4603 5999
10661	0	0	Ki67+	 4611 5981
10662	0	0	Ki67+	 4637 6109
10663	0	0	Ki67+	 4641 5830
10664	0	0	Ki67+	 4647 6030
10665	0	0	Ki67+	 4670 6181
10666	0	0	Ki67+	 4679 6059
10667	0	0	Ki67+	 4679 6143
10668	0	0	Ki67+	 4681 6082
10669	0	0	Ki67+	 4685 6163
10670	0	0	Ki67+	 4690 6024
10671	0	0	Ki67+	 4699 6152
10672	0	0	Ki67+	 4704 6124
10673	0	0	Ki67+	 4708 5541
10674	0	0	Ki67+	 4709 5753
10675	0	0	Ki67+	 4710 6065
10676	0	0	Ki67+	 4714 5879
10677	0	0	Ki67+	 4716 6050
10678	0	0	Ki67+	 4720 6182
10679	0	0	Ki67+	 4736 5698
10680	0	0	Ki67+	 4751 6113
10681	0	0	Ki67+	 4761 6131
10682	0	0	Ki67+	 4778 5577
10683	0	0	Ki67+	 4787 5555
10684	0	0	Ki67+	 4787 5920
10685	0	0	Ki67+	 4788 5601
10686	0	0	Ki67+	 4792 6240
10687	0	0	Ki67+	 4810 6254
10688	0	0	Ki67+	 4818 5555
10689	0	0	Ki67+	 4824 5811
10690	0	0	Ki67+	 4827 6248
10691	0	0	Ki67+	 4836 5643
10692	0	0	Ki67+	 4836 5665
10693	0	0	Ki67+	 4051 6911
10694	0	0	Ki67+	 4053 6557
10695	0	0	Ki67+	 4055 6346
10696	0	0	Ki67+	 4055 6378
10697	0	0	Ki67+	 4057 6792
10698	0	0	Ki67+	 4064 6586
10699	0	0	Ki67+	 4064 6777
10700	0	0	Ki67+	 4065 6370
10701	0	0	Ki67+	 4065 6477
10702	0	0	Ki67+	 4065 6547
10703	0	0	Ki67+	 4067 6529
10704	0	0	Ki67+	 4067 6653
10705	0	0	Ki67+	 4070 6327
10706	0	0	Ki67+	 4071 6418
10707	0	0	Ki67+	 4072 6797
10708	0	0	Ki67+	 4073 6931
10709	0	0	Ki67+	 4075 6356
10710	0	0	Ki67+	 4080 6473
10711	0	0	Ki67+	 4081 6628
10712	0	0	Ki67+	 4082 6609
10713	0	0	Ki67+	 4088 6944
10714	0	0	Ki67+	 4095 6515
10715	0	0	Ki67+	 4095 6799
10716	0	0	Ki67+	 4099 6410
10717	0	0	Ki67+	 4105 6956
10718	0	0	Ki67+	 4107 6652
10719	0	0	Ki67+	 4109 6570
10720	0	0	Ki67+	 4110 6371
10721	0	0	Ki67+	 4112 6795
10722	0	0	Ki67+	 4114 6537
10723	0	0	Ki67+	 4120 6506
10724	0	0	Ki67+	 4128 6961
10725	0	0	Ki67+	 4145 6371
10726	0	0	Ki67+	 4154 6921
10727	0	0	Ki67+	 4155 7059
10728	0	0	Ki67+	 4159 6352
10729	0	0	Ki67+	 4160 6960
10730	0	0	Ki67+	 4163 6536
10731	0	0	Ki67+	 4164 6403
10732	0	0	Ki67+	 4168 6984
10733	0	0	Ki67+	 4168 7038
10734	0	0	Ki67+	 4176 6682
10735	0	0	Ki67+	 4181 6369
10736	0	0	Ki67+	 4181 6869
10737	0	0	Ki67+	 4184 6408
10738	0	0	Ki67+	 4192 6958
10739	0	0	Ki67+	 4194 6534
10740	0	0	Ki67+	 4194 6754
10741	0	0	Ki67+	 4195 6395
10742	0	0	Ki67+	 4195 7014
10743	0	0	Ki67+	 4198 6656
10744	0	0	Ki67+	 4198 6987
10745	0	0	Ki67+	 4204 6920
10746	0	0	Ki67+	 4205 7080
10747	0	0	Ki67+	 4206 6627
10748	0	0	Ki67+	 4208 6428
10749	0	0	Ki67+	 4212 6676
10750	0	0	Ki67+	 4219 6954
10751	0	0	Ki67+	 4220 7000
10752	0	0	Ki67+	 4223 7018
10753	0	0	Ki67+	 4223 7062
10754	0	0	Ki67+	 4224 6404
10755	0	0	Ki67+	 4224 6732
10756	0	0	Ki67+	 4226 6984
10757	0	0	Ki67+	 4233 6418
10758	0	0	Ki67+	 4235 6443
10759	0	0	Ki67+	 4237 6747
10760	0	0	Ki67+	 4239 6695
10761	0	0	Ki67+	 4241 6710
10762	0	0	Ki67+	 4255 7003
10763	0	0	Ki67+	 4256 7064
10764	0	0	Ki67+	 4258 6738
10765	0	0	Ki67+	 4264 6840
10766	0	0	Ki67+	 4276 6823
10767	0	0	Ki67+	 4276 6867
10768	0	0	Ki67+	 4277 6445
10769	0	0	Ki67+	 4279 6481
10770	0	0	Ki67+	 4281 6762
10771	0	0	Ki67+	 4282 6508
10772	0	0	Ki67+	 4284 6400
10773	0	0	Ki67+	 4285 6781
10774	0	0	Ki67+	 4288 6662
10775	0	0	Ki67+	 4288 6737
10776	0	0	Ki67+	 4293 6680
10777	0	0	Ki67+	 4297 6492
10778	0	0	Ki67+	 4303 7058
10779	0	0	Ki67+	 4304 6410
10780	0	0	Ki67+	 4306 7094
10781	0	0	Ki67+	 4307 6730
10782	0	0	Ki67+	 4309 6824
10783	0	0	Ki67+	 4310 6906
10784	0	0	Ki67+	 4313 6798
10785	0	0	Ki67+	 4315 6462
10786	0	0	Ki67+	 4317 6513
10787	0	0	Ki67+	 4326 6435
10788	0	0	Ki67+	 4326 6762
10789	0	0	Ki67+	 4326 6907
10790	0	0	Ki67+	 4330 6505
10791	0	0	Ki67+	 4334 7079
10792	0	0	Ki67+	 4337 6784
10793	0	0	Ki67+	 4337 6855
10794	0	0	Ki67+	 4338 6768
10795	0	0	Ki67+	 4338 6811
10796	0	0	Ki67+	 4340 6658
10797	0	0	Ki67+	 4341 6490
10798	0	0	Ki67+	 4341 6734
10799	0	0	Ki67+	 4341 6881
10800	0	0	Ki67+	 4342 6511
10801	0	0	Ki67+	 4346 6545
10802	0	0	Ki67+	 4355 6744
10803	0	0	Ki67+	 4356 6931
10804	0	0	Ki67+	 4360 6481
10805	0	0	Ki67+	 4363 6506
10806	0	0	Ki67+	 4363 6548
10807	0	0	Ki67+	 4367 6717
10808	0	0	Ki67+	 4367 6792
10809	0	0	Ki67+	 4369 6495
10810	0	0	Ki67+	 4373 6522
10811	0	0	Ki67+	 4375 6866
10812	0	0	Ki67+	 4376 6772
10813	0	0	Ki67+	 4377 6739
10814	0	0	Ki67+	 4382 6678
10815	0	0	Ki67+	 4383 6932
10816	0	0	Ki67+	 4384 6842
10817	0	0	Ki67+	 4387 6484
10818	0	0	Ki67+	 4392 6520
10819	0	0	Ki67+	 4396 6907
10820	0	0	Ki67+	 4401 6513
10821	0	0	Ki67+	 4405 6358
10822	0	0	Ki67+	 4409 6881
10823	0	0	Ki67+	 4410 6504
10824	0	0	Ki67+	 4410 6796
10825	0	0	Ki67+	 4412 6894
10826	0	0	Ki67+	 4415 6333
10827	0	0	Ki67+	 4417 6565
10828	0	0	Ki67+	 4422 6923
10829	0	0	Ki67+	 4424 6850
10830	0	0	Ki67+	 4427 6549
10831	0	0	Ki67+	 4427 6685
10832	0	0	Ki67+	 4428 6362
10833	0	0	Ki67+	 4431 6901
10834	0	0	Ki67+	 4434 6535
10835	0	0	Ki67+	 4435 6589
10836	0	0	Ki67+	 4438 6791
10837	0	0	Ki67+	 4439 6775
10838	0	0	Ki67+	 4441 6937
10839	0	0	Ki67+	 4442 6522
10840	0	0	Ki67+	 4449 6566
10841	0	0	Ki67+	 4449 6737
10842	0	0	Ki67+	 4452 6381
10843	0	0	Ki67+	 4454 6761
10844	0	0	Ki67+	 4464 6552
10845	0	0	Ki67+	 4465 6893
10846	0	0	Ki67+	 4467 6344
10847	0	0	Ki67+	 4473 6830
10848	0	0	Ki67+	 4476 6790
10849	0	0	Ki67+	 4476 6908
10850	0	0	Ki67+	 4477 6923
10851	0	0	Ki67+	 4481 6389
10852	0	0	Ki67+	 4486 6426
10853	0	0	Ki67+	 4486 6930
10854	0	0	Ki67+	 4488 6872
10855	0	0	Ki67+	 4491 6364
10856	0	0	Ki67+	 4493 7098
10857	0	0	Ki67+	 4494 6836
10858	0	0	Ki67+	 4494 7070
10859	0	0	Ki67+	 4502 6889
10860	0	0	Ki67+	 4511 6417
10861	0	0	Ki67+	 4512 6349
10862	0	0	Ki67+	 4521 6873
10863	0	0	Ki67+	 4523 6905
10864	0	0	Ki67+	 4523 6994
10865	0	0	Ki67+	 4525 6835
10866	0	0	Ki67+	 4525 7093
10867	0	0	Ki67+	 4530 6309
10868	0	0	Ki67+	 4530 6562
10869	0	0	Ki67+	 4530 6697
10870	0	0	Ki67+	 4540 6879
10871	0	0	Ki67+	 4542 6419
10872	0	0	Ki67+	 4549 6825
10873	0	0	Ki67+	 4559 6389
10874	0	0	Ki67+	 4563 6678
10875	0	0	Ki67+	 4564 6351
10876	0	0	Ki67+	 4564 6446
10877	0	0	Ki67+	 4565 6577
10878	0	0	Ki67+	 4568 6643
10879	0	0	Ki67+	 4568 7055
10880	0	0	Ki67+	 4569 7103
10881	0	0	Ki67+	 4572 6503
10882	0	0	Ki67+	 4573 6671
10883	0	0	Ki67+	 4585 6510
10884	0	0	Ki67+	 4586 6630
10885	0	0	Ki67+	 4588 6587
10886	0	0	Ki67+	 4589 6393
10887	0	0	Ki67+	 4589 6688
10888	0	0	Ki67+	 4597 6708
10889	0	0	Ki67+	 4597 7096
10890	0	0	Ki67+	 4610 6380
10891	0	0	Ki67+	 4610 7008
10892	0	0	Ki67+	 4610 7100
10893	0	0	Ki67+	 4613 7057
10894	0	0	Ki67+	 4615 6307
10895	0	0	Ki67+	 4616 6363
10896	0	0	Ki67+	 4617 6536
10897	0	0	Ki67+	 4623 6697
10898	0	0	Ki67+	 4624 6333
10899	0	0	Ki67+	 4624 6544
10900	0	0	Ki67+	 4632 6361
10901	0	0	Ki67+	 4636 6689
10902	0	0	Ki67+	 4639 6622
10903	0	0	Ki67+	 4641 6312
10904	0	0	Ki67+	 4641 6330
10905	0	0	Ki67+	 4644 6900
10906	0	0	Ki67+	 4647 6386
10907	0	0	Ki67+	 4648 6338
10908	0	0	Ki67+	 4648 7055
10909	0	0	Ki67+	 4649 6560
10910	0	0	Ki67+	 4653 6538
10911	0	0	Ki67+	 4656 6683
10912	0	0	Ki67+	 4667 6832
10913	0	0	Ki67+	 4668 6362
10914	0	0	Ki67+	 4673 6905
10915	0	0	Ki67+	 4680 6397
10916	0	0	Ki67+	 4681 6373
10917	0	0	Ki67+	 4682 7075
10918	0	0	Ki67+	 4687 6894
10919	0	0	Ki67+	 4705 6751
10920	0	0	Ki67+	 4715 6425
10921	0	0	Ki67+	 4718 6448
10922	0	0	Ki67+	 4719 6924
10923	0	0	Ki67+	 4726 7056
10924	0	0	Ki67+	 4727 6492
10925	0	0	Ki67+	 4729 6524
10926	0	0	Ki67+	 4731 6768
10927	0	0	Ki67+	 4732 6726
10928	0	0	Ki67+	 4740 6563
10929	0	0	Ki67+	 4744 6894
10930	0	0	Ki67+	 4755 6575
10931	0	0	Ki67+	 4765 7000
10932	0	0	Ki67+	 4767 7032
10933	0	0	Ki67+	 4770 6529
10934	0	0	Ki67+	 4773 6555
10935	0	0	Ki67+	 4787 6736
10936	0	0	Ki67+	 4788 6985
10937	0	0	Ki67+	 4792 6591
10938	0	0	Ki67+	 4819 6840
10939	0	0	Ki67+	 4827 6625
10940	0	0	Ki67+	 4830 7015
10941	0	0	Ki67+	 4843 6811
10942	0	0	Ki67+	 4846 7022
10943	0	0	Ki67+	 4051 7464
10944	0	0	Ki67+	 4052 7708
10945	0	0	Ki67+	 4054 7815
10946	0	0	Ki67+	 4068 7559
10947	0	0	Ki67+	 4071 7819
10948	0	0	Ki67+	 4072 7292
10949	0	0	Ki67+	 4073 7802
10950	0	0	Ki67+	 4080 7220
10951	0	0	Ki67+	 4081 7456
10952	0	0	Ki67+	 4084 7768
10953	0	0	Ki67+	 4088 7232
10954	0	0	Ki67+	 4096 7629
10955	0	0	Ki67+	 4100 7847
10956	0	0	Ki67+	 4101 7647
10957	0	0	Ki67+	 4106 7774
10958	0	0	Ki67+	 4107 7821
10959	0	0	Ki67+	 4108 7887
10960	0	0	Ki67+	 4110 7619
10961	0	0	Ki67+	 4115 7494
10962	0	0	Ki67+	 4116 7873
10963	0	0	Ki67+	 4118 7802
10964	0	0	Ki67+	 4120 7553
10965	0	0	Ki67+	 4121 7520
10966	0	0	Ki67+	 4122 7315
10967	0	0	Ki67+	 4129 7637
10968	0	0	Ki67+	 4130 7287
10969	0	0	Ki67+	 4132 7874
10970	0	0	Ki67+	 4140 7305
10971	0	0	Ki67+	 4142 7241
10972	0	0	Ki67+	 4142 7563
10973	0	0	Ki67+	 4158 7297
10974	0	0	Ki67+	 4163 7558
10975	0	0	Ki67+	 4168 7543
10976	0	0	Ki67+	 4184 7869
10977	0	0	Ki67+	 4192 7765
10978	0	0	Ki67+	 4193 7645
10979	0	0	Ki67+	 4195 7371
10980	0	0	Ki67+	 4202 7633
10981	0	0	Ki67+	 4203 7236
10982	0	0	Ki67+	 4211 7764
10983	0	0	Ki67+	 4213 7658
10984	0	0	Ki67+	 4215 7597
10985	0	0	Ki67+	 4224 7220
10986	0	0	Ki67+	 4233 7387
10987	0	0	Ki67+	 4240 7336
10988	0	0	Ki67+	 4240 7605
10989	0	0	Ki67+	 4244 7280
10990	0	0	Ki67+	 4248 7806
10991	0	0	Ki67+	 4253 7824
10992	0	0	Ki67+	 4261 7109
10993	0	0	Ki67+	 4261 7265
10994	0	0	Ki67+	 4266 7352
10995	0	0	Ki67+	 4266 7887
10996	0	0	Ki67+	 4277 7238
10997	0	0	Ki67+	 4277 7833
10998	0	0	Ki67+	 4282 7793
10999	0	0	Ki67+	 4283 7814
11000	0	0	Ki67+	 4284 7271
11001	0	0	Ki67+	 4287 7685
11002	0	0	Ki67+	 4290 7318
11003	0	0	Ki67+	 4291 7901
11004	0	0	Ki67+	 4293 7282
11005	0	0	Ki67+	 4301 7227
11006	0	0	Ki67+	 4312 7325
11007	0	0	Ki67+	 4315 7710
11008	0	0	Ki67+	 4315 7825
11009	0	0	Ki67+	 4320 7278
11010	0	0	Ki67+	 4321 7642
11011	0	0	Ki67+	 4325 7685
11012	0	0	Ki67+	 4328 7655
11013	0	0	Ki67+	 4335 7871
11014	0	0	Ki67+	 4336 7617
11015	0	0	Ki67+	 4339 7312
11016	0	0	Ki67+	 4341 7114
11017	0	0	Ki67+	 4341 7276
11018	0	0	Ki67+	 4347 7469
11019	0	0	Ki67+	 4347 7680
11020	0	0	Ki67+	 4347 7850
11021	0	0	Ki67+	 4348 7484
11022	0	0	Ki67+	 4351 7705
11023	0	0	Ki67+	 4355 7137
11024	0	0	Ki67+	 4356 7896
11025	0	0	Ki67+	 4357 7535
11026	0	0	Ki67+	 4357 7626
11027	0	0	Ki67+	 4358 7107
11028	0	0	Ki67+	 4360 7445
11029	0	0	Ki67+	 4364 7735
11030	0	0	Ki67+	 4365 7279
11031	0	0	Ki67+	 4365 7752
11032	0	0	Ki67+	 4366 7848
11033	0	0	Ki67+	 4367 7332
11034	0	0	Ki67+	 4370 7889
11035	0	0	Ki67+	 4373 7501
11036	0	0	Ki67+	 4376 7127
11037	0	0	Ki67+	 4377 7180
11038	0	0	Ki67+	 4383 7156
11039	0	0	Ki67+	 4384 7264
11040	0	0	Ki67+	 4386 7741
11041	0	0	Ki67+	 4389 7631
11042	0	0	Ki67+	 4390 7343
11043	0	0	Ki67+	 4393 7200
11044	0	0	Ki67+	 4394 7313
11045	0	0	Ki67+	 4394 7706
11046	0	0	Ki67+	 4395 7902
11047	0	0	Ki67+	 4396 7534
11048	0	0	Ki67+	 4397 7239
11049	0	0	Ki67+	 4397 7672
11050	0	0	Ki67+	 4404 7175
11051	0	0	Ki67+	 4404 7414
11052	0	0	Ki67+	 4408 7263
11053	0	0	Ki67+	 4409 7199
11054	0	0	Ki67+	 4411 7228
11055	0	0	Ki67+	 4413 7445
11056	0	0	Ki67+	 4414 7606
11057	0	0	Ki67+	 4418 7633
11058	0	0	Ki67+	 4421 7150
11059	0	0	Ki67+	 4423 7531
11060	0	0	Ki67+	 4424 7582
11061	0	0	Ki67+	 4425 7648
11062	0	0	Ki67+	 4428 7570
11063	0	0	Ki67+	 4438 7398
11064	0	0	Ki67+	 4438 7776
11065	0	0	Ki67+	 4444 7351
11066	0	0	Ki67+	 4444 7465
11067	0	0	Ki67+	 4449 7493
11068	0	0	Ki67+	 4451 7832
11069	0	0	Ki67+	 4452 7630
11070	0	0	Ki67+	 4455 7414
11071	0	0	Ki67+	 4455 7863
11072	0	0	Ki67+	 4458 7370
11073	0	0	Ki67+	 4464 7772
11074	0	0	Ki67+	 4466 7485
11075	0	0	Ki67+	 4481 7823
11076	0	0	Ki67+	 4482 7159
11077	0	0	Ki67+	 4482 7511
11078	0	0	Ki67+	 4483 7630
11079	0	0	Ki67+	 4485 7436
11080	0	0	Ki67+	 4486 7399
11081	0	0	Ki67+	 4489 7207
11082	0	0	Ki67+	 4489 7470
11083	0	0	Ki67+	 4492 7598
11084	0	0	Ki67+	 4495 7856
11085	0	0	Ki67+	 4502 7118
11086	0	0	Ki67+	 4502 7422
11087	0	0	Ki67+	 4503 7656
11088	0	0	Ki67+	 4504 7567
11089	0	0	Ki67+	 4507 7765
11090	0	0	Ki67+	 4513 7795
11091	0	0	Ki67+	 4517 7805
11092	0	0	Ki67+	 4518 7371
11093	0	0	Ki67+	 4519 7607
11094	0	0	Ki67+	 4519 7827
11095	0	0	Ki67+	 4524 7556
11096	0	0	Ki67+	 4526 7451
11097	0	0	Ki67+	 4528 7638
11098	0	0	Ki67+	 4531 7854
11099	0	0	Ki67+	 4532 7132
11100	0	0	Ki67+	 4536 7709
11101	0	0	Ki67+	 4536 7799
11102	0	0	Ki67+	 4540 7640
11103	0	0	Ki67+	 4545 7115
11104	0	0	Ki67+	 4552 7816
11105	0	0	Ki67+	 4555 7771
11106	0	0	Ki67+	 4560 7667
11107	0	0	Ki67+	 4566 7122
11108	0	0	Ki67+	 4566 7773
11109	0	0	Ki67+	 4582 7111
11110	0	0	Ki67+	 4583 7537
11111	0	0	Ki67+	 4615 7430
11112	0	0	Ki67+	 4621 7413
11113	0	0	Ki67+	 4628 7105
11114	0	0	Ki67+	 4629 7389
11115	0	0	Ki67+	 4645 7685
11116	0	0	Ki67+	 4649 7458
11117	0	0	Ki67+	 4663 7459
11118	0	0	Ki67+	 4667 7149
11119	0	0	Ki67+	 4667 7215
11120	0	0	Ki67+	 4674 7335
11121	0	0	Ki67+	 4681 7394
11122	0	0	Ki67+	 4681 7641
11123	0	0	Ki67+	 4682 7110
11124	0	0	Ki67+	 4682 7248
11125	0	0	Ki67+	 4690 7590
11126	0	0	Ki67+	 4691 7136
11127	0	0	Ki67+	 4693 7446
11128	0	0	Ki67+	 4696 7469
11129	0	0	Ki67+	 4705 7243
11130	0	0	Ki67+	 4707 7128
11131	0	0	Ki67+	 4707 7266
11132	0	0	Ki67+	 4713 7449
11133	0	0	Ki67+	 4717 7560
11134	0	0	Ki67+	 4718 7258
11135	0	0	Ki67+	 4719 7599
11136	0	0	Ki67+	 4724 7126
11137	0	0	Ki67+	 4724 7367
11138	0	0	Ki67+	 4731 7481
11139	0	0	Ki67+	 4731 7567
11140	0	0	Ki67+	 4732 7252
11141	0	0	Ki67+	 4733 7416
11142	0	0	Ki67+	 4737 7295
11143	0	0	Ki67+	 4741 7495
11144	0	0	Ki67+	 4758 7283
11145	0	0	Ki67+	 4758 7407
11146	0	0	Ki67+	 4760 7463
11147	0	0	Ki67+	 4769 7471
11148	0	0	Ki67+	 4770 7436
11149	0	0	Ki67+	 4770 7523
11150	0	0	Ki67+	 4780 7286
11151	0	0	Ki67+	 4791 7215
11152	0	0	Ki67+	 4792 7472
11153	0	0	Ki67+	 4808 7453
11154	0	0	Ki67+	 4809 7489
11155	0	0	Ki67+	 4821 7477
11156	0	0	Ki67+	 4838 7501
11157	0	0	Ki67+	 4843 7547
11158	0	0	Ki67+	 4050 8430
11159	0	0	Ki67+	 4052 8051
11160	0	0	Ki67+	 4062 8543
11161	0	0	Ki67+	 4068 8256
11162	0	0	Ki67+	 4070 8456
11163	0	0	Ki67+	 4073 8509
11164	0	0	Ki67+	 4080 7976
11165	0	0	Ki67+	 4087 8470
11166	0	0	Ki67+	 4096 8540
11167	0	0	Ki67+	 4103 8066
11168	0	0	Ki67+	 4103 8498
11169	0	0	Ki67+	 4115 8291
11170	0	0	Ki67+	 4121 8043
11171	0	0	Ki67+	 4125 8431
11172	0	0	Ki67+	 4129 8088
11173	0	0	Ki67+	 4132 8493
11174	0	0	Ki67+	 4136 8073
11175	0	0	Ki67+	 4138 8630
11176	0	0	Ki67+	 4142 8502
11177	0	0	Ki67+	 4159 8053
11178	0	0	Ki67+	 4159 8112
11179	0	0	Ki67+	 4168 8091
11180	0	0	Ki67+	 4169 7930
11181	0	0	Ki67+	 4170 8534
11182	0	0	Ki67+	 4172 7978
11183	0	0	Ki67+	 4178 8223
11184	0	0	Ki67+	 4181 8506
11185	0	0	Ki67+	 4183 8486
11186	0	0	Ki67+	 4189 8039
11187	0	0	Ki67+	 4192 8549
11188	0	0	Ki67+	 4194 7918
11189	0	0	Ki67+	 4200 7973
11190	0	0	Ki67+	 4204 8544
11191	0	0	Ki67+	 4206 8533
11192	0	0	Ki67+	 4216 8104
11193	0	0	Ki67+	 4223 8477
11194	0	0	Ki67+	 4232 8065
11195	0	0	Ki67+	 4232 8511
11196	0	0	Ki67+	 4235 8529
11197	0	0	Ki67+	 4236 8478
11198	0	0	Ki67+	 4240 8149
11199	0	0	Ki67+	 4247 7947
11200	0	0	Ki67+	 4248 8521
11201	0	0	Ki67+	 4252 8072
11202	0	0	Ki67+	 4253 8102
11203	0	0	Ki67+	 4253 8133
11204	0	0	Ki67+	 4255 8273
11205	0	0	Ki67+	 4262 7925
11206	0	0	Ki67+	 4262 8486
11207	0	0	Ki67+	 4263 8258
11208	0	0	Ki67+	 4281 8233
11209	0	0	Ki67+	 4284 8280
11210	0	0	Ki67+	 4286 8129
11211	0	0	Ki67+	 4292 7970
11212	0	0	Ki67+	 4293 8055
11213	0	0	Ki67+	 4295 8261
11214	0	0	Ki67+	 4301 8025
11215	0	0	Ki67+	 4303 8243
11216	0	0	Ki67+	 4308 8397
11217	0	0	Ki67+	 4309 8061
11218	0	0	Ki67+	 4314 8636
11219	0	0	Ki67+	 4315 8443
11220	0	0	Ki67+	 4319 7955
11221	0	0	Ki67+	 4320 8348
11222	0	0	Ki67+	 4325 7985
11223	0	0	Ki67+	 4327 8286
11224	0	0	Ki67+	 4329 8404
11225	0	0	Ki67+	 4330 8315
11226	0	0	Ki67+	 4332 8177
11227	0	0	Ki67+	 4336 8039
11228	0	0	Ki67+	 4338 8153
11229	0	0	Ki67+	 4341 8480
11230	0	0	Ki67+	 4344 7975
11231	0	0	Ki67+	 4359 8321
11232	0	0	Ki67+	 4368 8270
11233	0	0	Ki67+	 4379 8190
11234	0	0	Ki67+	 4390 8323
11235	0	0	Ki67+	 4395 8028
11236	0	0	Ki67+	 4396 8463
11237	0	0	Ki67+	 4397 8271
11238	0	0	Ki67+	 4404 8035
11239	0	0	Ki67+	 4404 8519
11240	0	0	Ki67+	 4408 8174
11241	0	0	Ki67+	 4408 8488
11242	0	0	Ki67+	 4410 7930
11243	0	0	Ki67+	 4411 8312
11244	0	0	Ki67+	 4414 8199
11245	0	0	Ki67+	 4414 8500
11246	0	0	Ki67+	 4416 8025
11247	0	0	Ki67+	 4420 8065
11248	0	0	Ki67+	 4422 8172
11249	0	0	Ki67+	 4425 8475
11250	0	0	Ki67+	 4427 8280
11251	0	0	Ki67+	 4435 8049
11252	0	0	Ki67+	 4438 8500
11253	0	0	Ki67+	 4441 8425
11254	0	0	Ki67+	 4442 8178
11255	0	0	Ki67+	 4447 8199
11256	0	0	Ki67+	 4451 8353
11257	0	0	Ki67+	 4458 8059
11258	0	0	Ki67+	 4472 8120
11259	0	0	Ki67+	 4477 8422
11260	0	0	Ki67+	 4482 8534
11261	0	0	Ki67+	 4491 8427
11262	0	0	Ki67+	 4494 8350
11263	0	0	Ki67+	 4505 8404
11264	0	0	Ki67+	 4507 7979
11265	0	0	Ki67+	 4514 8122
11266	0	0	Ki67+	 4514 8417
11267	0	0	Ki67+	 4516 8558
11268	0	0	Ki67+	 4549 8559
11269	0	0	Ki67+	 4658 8373
11270	0	0	Ki67+	 4733 8683
11271	0	0	Ki67+	 4761 8671
11272	0	0	Ki67+	 4798 8661
11273	0	0	Ki67+	 4807 8683
11274	0	0	Ki67+	 4821 8656
11275	0	0	Ki67+	 4826 7952
11276	0	0	Ki67+	 4073 9096
11277	0	0	Ki67+	 4240 9414
11278	0	0	Ki67+	 4247 9441
11279	0	0	Ki67+	 4253 9359
11280	0	0	Ki67+	 4254 8752
11281	0	0	Ki67+	 4260 9449
11282	0	0	Ki67+	 4265 9478
11283	0	0	Ki67+	 4267 9383
11284	0	0	Ki67+	 4269 9371
11285	0	0	Ki67+	 4276 9422
11286	0	0	Ki67+	 4282 9329
11287	0	0	Ki67+	 4287 9451
11288	0	0	Ki67+	 4289 9384
11289	0	0	Ki67+	 4309 9364
11290	0	0	Ki67+	 4310 9422
11291	0	0	Ki67+	 4315 9442
11292	0	0	Ki67+	 4318 9492
11293	0	0	Ki67+	 4319 9309
11294	0	0	Ki67+	 4319 9331
11295	0	0	Ki67+	 4325 9407
11296	0	0	Ki67+	 4335 9468
11297	0	0	Ki67+	 4336 9351
11298	0	0	Ki67+	 4340 9438
11299	0	0	Ki67+	 4342 9319
11300	0	0	Ki67+	 4357 9418
11301	0	0	Ki67+	 4365 9471
11302	0	0	Ki67+	 4372 9391
11303	0	0	Ki67+	 4374 9445
11304	0	0	Ki67+	 4382 9310
11305	0	0	Ki67+	 4393 8858
11306	0	0	Ki67+	 4395 9371
11307	0	0	Ki67+	 4400 9330
11308	0	0	Ki67+	 4402 9032
11309	0	0	Ki67+	 4406 9473
11310	0	0	Ki67+	 4417 9302
11311	0	0	Ki67+	 4418 9218
11312	0	0	Ki67+	 4445 9347
11313	0	0	Ki67+	 4445 9407
11314	0	0	Ki67+	 4457 9435
11315	0	0	Ki67+	 4460 9366
11316	0	0	Ki67+	 4466 9345
11317	0	0	Ki67+	 4468 9325
11318	0	0	Ki67+	 4498 9431
11319	0	0	Ki67+	 4507 8892
11320	0	0	Ki67+	 4510 9428
11321	0	0	Ki67+	 4522 9478
11322	0	0	Ki67+	 4526 9454
11323	0	0	Ki67+	 4529 8929
11324	0	0	Ki67+	 4567 9370
11325	0	0	Ki67+	 4586 8895
11326	0	0	Ki67+	 4591 9455
11327	0	0	Ki67+	 4599 8938
11328	0	0	Ki67+	 4603 8850
11329	0	0	Ki67+	 4605 8880
11330	0	0	Ki67+	 4617 8964
11331	0	0	Ki67+	 4632 8952
11332	0	0	Ki67+	 4637 9016
11333	0	0	Ki67+	 4640 8846
11334	0	0	Ki67+	 4641 8872
11335	0	0	Ki67+	 4643 8911
11336	0	0	Ki67+	 4661 8923
11337	0	0	Ki67+	 4667 8722
11338	0	0	Ki67+	 4667 8802
11339	0	0	Ki67+	 4668 9025
11340	0	0	Ki67+	 4671 9051
11341	0	0	Ki67+	 4674 8897
11342	0	0	Ki67+	 4675 8978
11343	0	0	Ki67+	 4676 8946
11344	0	0	Ki67+	 4686 8923
11345	0	0	Ki67+	 4687 8990
11346	0	0	Ki67+	 4693 9048
11347	0	0	Ki67+	 4697 8817
11348	0	0	Ki67+	 4707 9338
11349	0	0	Ki67+	 4709 9461
11350	0	0	Ki67+	 4710 8981
11351	0	0	Ki67+	 4713 8880
11352	0	0	Ki67+	 4717 9057
11353	0	0	Ki67+	 4721 8714
11354	0	0	Ki67+	 4721 9080
11355	0	0	Ki67+	 4724 9213
11356	0	0	Ki67+	 4724 9223
11357	0	0	Ki67+	 4728 8864
11358	0	0	Ki67+	 4728 9027
11359	0	0	Ki67+	 4729 8994
11360	0	0	Ki67+	 4732 9120
11361	0	0	Ki67+	 4732 9262
11362	0	0	Ki67+	 4740 9080
11363	0	0	Ki67+	 4743 8807
11364	0	0	Ki67+	 4745 9037
11365	0	0	Ki67+	 4747 9185
11366	0	0	Ki67+	 4750 9228
11367	0	0	Ki67+	 4754 8987
11368	0	0	Ki67+	 4761 9296
11369	0	0	Ki67+	 4765 9182
11370	0	0	Ki67+	 4766 9092
11371	0	0	Ki67+	 4767 8865
11372	0	0	Ki67+	 4771 9280
11373	0	0	Ki67+	 4772 8883
11374	0	0	Ki67+	 4779 9200
11375	0	0	Ki67+	 4781 8810
11376	0	0	Ki67+	 4787 8947
11377	0	0	Ki67+	 4787 9065
11378	0	0	Ki67+	 4787 9302
11379	0	0	Ki67+	 4790 9176
11380	0	0	Ki67+	 4792 9248
11381	0	0	Ki67+	 4793 9026
11382	0	0	Ki67+	 4795 9266
11383	0	0	Ki67+	 4801 9184
11384	0	0	Ki67+	 4806 9033
11385	0	0	Ki67+	 4807 8948
11386	0	0	Ki67+	 4807 9146
11387	0	0	Ki67+	 4808 8923
11388	0	0	Ki67+	 4816 9045
11389	0	0	Ki67+	 4818 9200
11390	0	0	Ki67+	 4820 8995
11391	0	0	Ki67+	 4823 8940
11392	0	0	Ki67+	 4824 8827
11393	0	0	Ki67+	 4824 9166
11394	0	0	Ki67+	 4829 8855
11395	0	0	Ki67+	 4833 9038
11396	0	0	Ki67+	 4834 8979
11397	0	0	Ki67+	 4835 8913
11398	0	0	Ki67+	 4836 9115
11399	0	0	Ki67+	 4838 8937
11400	0	0	Ki67+	 4839 9271
11401	0	0	Ki67+	 4839 9307
11402	0	0	Ki67+	 4840 9064
11403	0	0	Ki67+	 4840 9211
11404	0	0	Ki67+	 4847 9082
11405	0	0	Ki67+	 4051 10283
11406	0	0	Ki67+	 4057 10261
11407	0	0	Ki67+	 4088 9714
11408	0	0	Ki67+	 4104 10174
11409	0	0	Ki67+	 4146 10230
11410	0	0	Ki67+	 4165 10242
11411	0	0	Ki67+	 4165 10280
11412	0	0	Ki67+	 4169 10212
11413	0	0	Ki67+	 4171 9839
11414	0	0	Ki67+	 4182 10269
11415	0	0	Ki67+	 4187 10225
11416	0	0	Ki67+	 4188 10187
11417	0	0	Ki67+	 4204 10240
11418	0	0	Ki67+	 4211 9673
11419	0	0	Ki67+	 4218 9786
11420	0	0	Ki67+	 4219 9731
11421	0	0	Ki67+	 4225 9650
11422	0	0	Ki67+	 4233 9698
11423	0	0	Ki67+	 4235 9542
11424	0	0	Ki67+	 4239 9579
11425	0	0	Ki67+	 4245 9624
11426	0	0	Ki67+	 4249 9521
11427	0	0	Ki67+	 4253 9754
11428	0	0	Ki67+	 4256 9673
11429	0	0	Ki67+	 4265 9515
11430	0	0	Ki67+	 4266 9846
11431	0	0	Ki67+	 4267 9711
11432	0	0	Ki67+	 4272 9781
11433	0	0	Ki67+	 4273 9676
11434	0	0	Ki67+	 4274 9651
11435	0	0	Ki67+	 4274 9826
11436	0	0	Ki67+	 4275 9553
11437	0	0	Ki67+	 4275 9813
11438	0	0	Ki67+	 4276 9852
11439	0	0	Ki67+	 4281 9585
11440	0	0	Ki67+	 4282 9739
11441	0	0	Ki67+	 4285 9610
11442	0	0	Ki67+	 4285 9627
11443	0	0	Ki67+	 4286 9826
11444	0	0	Ki67+	 4290 9512
11445	0	0	Ki67+	 4294 9779
11446	0	0	Ki67+	 4297 9630
11447	0	0	Ki67+	 4298 9704
11448	0	0	Ki67+	 4298 9835
11449	0	0	Ki67+	 4298 9858
11450	0	0	Ki67+	 4298 9889
11451	0	0	Ki67+	 4305 9532
11452	0	0	Ki67+	 4310 9562
11453	0	0	Ki67+	 4310 9756
11454	0	0	Ki67+	 4311 9605
11455	0	0	Ki67+	 4312 9808
11456	0	0	Ki67+	 4320 10152
11457	0	0	Ki67+	 4322 9639
11458	0	0	Ki67+	 4325 9706
11459	0	0	Ki67+	 4325 9844
11460	0	0	Ki67+	 4326 9683
11461	0	0	Ki67+	 4329 9548
11462	0	0	Ki67+	 4336 9789
11463	0	0	Ki67+	 4336 9871
11464	0	0	Ki67+	 4341 9922
11465	0	0	Ki67+	 4342 9765
11466	0	0	Ki67+	 4348 9743
11467	0	0	Ki67+	 4357 9806
11468	0	0	Ki67+	 4359 9866
11469	0	0	Ki67+	 4359 9937
11470	0	0	Ki67+	 4367 9950
11471	0	0	Ki67+	 4369 9716
11472	0	0	Ki67+	 4370 9549
11473	0	0	Ki67+	 4373 9897
11474	0	0	Ki67+	 4376 9692
11475	0	0	Ki67+	 4376 9871
11476	0	0	Ki67+	 4380 9615
11477	0	0	Ki67+	 4381 9647
11478	0	0	Ki67+	 4388 9692
11479	0	0	Ki67+	 4389 9817
11480	0	0	Ki67+	 4392 9967
11481	0	0	Ki67+	 4394 9862
11482	0	0	Ki67+	 4397 9909
11483	0	0	Ki67+	 4404 9831
11484	0	0	Ki67+	 4404 9933
11485	0	0	Ki67+	 4411 9673
11486	0	0	Ki67+	 4411 9885
11487	0	0	Ki67+	 4414 9854
11488	0	0	Ki67+	 4424 9950
11489	0	0	Ki67+	 4428 9642
11490	0	0	Ki67+	 4429 9994
11491	0	0	Ki67+	 4432 10048
11492	0	0	Ki67+	 4434 10025
11493	0	0	Ki67+	 4435 10064
11494	0	0	Ki67+	 4436 10007
11495	0	0	Ki67+	 4437 9935
11496	0	0	Ki67+	 4440 9844
11497	0	0	Ki67+	 4444 9896
11498	0	0	Ki67+	 4445 9967
11499	0	0	Ki67+	 4447 10079
11500	0	0	Ki67+	 4455 9891
11501	0	0	Ki67+	 4455 10019
11502	0	0	Ki67+	 4456 10044
11503	0	0	Ki67+	 4460 9843
11504	0	0	Ki67+	 4470 10073
11505	0	0	Ki67+	 4473 10055
11506	0	0	Ki67+	 4473 10245
11507	0	0	Ki67+	 4480 9647
11508	0	0	Ki67+	 4480 9846
11509	0	0	Ki67+	 4481 9629
11510	0	0	Ki67+	 4489 9681
11511	0	0	Ki67+	 4494 9850
11512	0	0	Ki67+	 4494 10062
11513	0	0	Ki67+	 4494 10111
11514	0	0	Ki67+	 4497 10078
11515	0	0	Ki67+	 4498 10140
11516	0	0	Ki67+	 4500 9670
11517	0	0	Ki67+	 4507 10113
11518	0	0	Ki67+	 4510 9614
11519	0	0	Ki67+	 4512 9537
11520	0	0	Ki67+	 4512 9555
11521	0	0	Ki67+	 4515 10212
11522	0	0	Ki67+	 4518 10035
11523	0	0	Ki67+	 4518 10056
11524	0	0	Ki67+	 4529 10137
11525	0	0	Ki67+	 4531 9552
11526	0	0	Ki67+	 4532 10013
11527	0	0	Ki67+	 4533 9981
11528	0	0	Ki67+	 4536 9614
11529	0	0	Ki67+	 4537 9647
11530	0	0	Ki67+	 4551 9915
11531	0	0	Ki67+	 4573 9921
11532	0	0	Ki67+	 4579 9994
11533	0	0	Ki67+	 4637 10113
11534	0	0	Ki67+	 4665 9862
11535	0	0	Ki67+	 4679 10022
11536	0	0	Ki67+	 4680 9885
11537	0	0	Ki67+	 4680 9911
11538	0	0	Ki67+	 4680 10172
11539	0	0	Ki67+	 4681 9964
11540	0	0	Ki67+	 4682 9837
11541	0	0	Ki67+	 4684 10073
11542	0	0	Ki67+	 4684 10107
11543	0	0	Ki67+	 4684 10139
11544	0	0	Ki67+	 4689 10004
11545	0	0	Ki67+	 4692 9935
11546	0	0	Ki67+	 4694 9883
11547	0	0	Ki67+	 4694 10183
11548	0	0	Ki67+	 4702 10035
11549	0	0	Ki67+	 4702 10079
11550	0	0	Ki67+	 4702 10172
11551	0	0	Ki67+	 4705 9975
11552	0	0	Ki67+	 4705 10189
11553	0	0	Ki67+	 4705 10245
11554	0	0	Ki67+	 4709 9913
11555	0	0	Ki67+	 4710 10205
11556	0	0	Ki67+	 4721 9988
11557	0	0	Ki67+	 4723 10007
11558	0	0	Ki67+	 4732 10229
11559	0	0	Ki67+	 4733 10114
11560	0	0	Ki67+	 4736 10055
11561	0	0	Ki67+	 4741 10030
11562	0	0	Ki67+	 4755 10161
11563	0	0	Ki67+	 4764 10113
11564	0	0	Ki67+	 4764 10216
11565	0	0	Ki67+	 4770 10266
11566	0	0	Ki67+	 4773 10242
11567	0	0	Ki67+	 4780 9595
11568	0	0	Ki67+	 4781 9816
11569	0	0	Ki67+	 4785 10288
11570	0	0	Ki67+	 4798 9524
11571	0	0	Ki67+	 4803 9569
11572	0	0	Ki67+	 4807 9537
11573	0	0	Ki67+	 4841 9619
11574	0	0	Ki67+	 4050 10506
11575	0	0	Ki67+	 4053 10582
11576	0	0	Ki67+	 4056 10454
11577	0	0	Ki67+	 4059 10668
11578	0	0	Ki67+	 4060 10529
11579	0	0	Ki67+	 4060 11048
11580	0	0	Ki67+	 4062 10429
11581	0	0	Ki67+	 4066 10408
11582	0	0	Ki67+	 4069 10646
11583	0	0	Ki67+	 4070 10383
11584	0	0	Ki67+	 4073 10615
11585	0	0	Ki67+	 4074 10471
11586	0	0	Ki67+	 4074 10570
11587	0	0	Ki67+	 4076 11071
11588	0	0	Ki67+	 4078 10336
11589	0	0	Ki67+	 4078 10722
11590	0	0	Ki67+	 4079 10522
11591	0	0	Ki67+	 4079 10698
11592	0	0	Ki67+	 4081 10743
11593	0	0	Ki67+	 4082 11052
11594	0	0	Ki67+	 4083 10670
11595	0	0	Ki67+	 4084 10543
11596	0	0	Ki67+	 4086 10833
11597	0	0	Ki67+	 4087 11100
11598	0	0	Ki67+	 4088 10462
11599	0	0	Ki67+	 4088 10499
11600	0	0	Ki67+	 4088 10623
11601	0	0	Ki67+	 4092 11025
11602	0	0	Ki67+	 4093 10569
11603	0	0	Ki67+	 4094 11072
11604	0	0	Ki67+	 4096 10656
11605	0	0	Ki67+	 4100 10489
11606	0	0	Ki67+	 4104 10687
11607	0	0	Ki67+	 4107 10516
11608	0	0	Ki67+	 4108 10734
11609	0	0	Ki67+	 4109 10766
11610	0	0	Ki67+	 4111 10556
11611	0	0	Ki67+	 4111 11039
11612	0	0	Ki67+	 4115 10644
11613	0	0	Ki67+	 4116 10442
11614	0	0	Ki67+	 4119 10808
11615	0	0	Ki67+	 4121 11070
11616	0	0	Ki67+	 4123 11023
11617	0	0	Ki67+	 4125 10767
11618	0	0	Ki67+	 4126 10732
11619	0	0	Ki67+	 4129 10849
11620	0	0	Ki67+	 4131 10488
11621	0	0	Ki67+	 4137 10758
11622	0	0	Ki67+	 4138 10992
11623	0	0	Ki67+	 4139 10804
11624	0	0	Ki67+	 4144 10668
11625	0	0	Ki67+	 4145 11070
11626	0	0	Ki67+	 4146 10729
11627	0	0	Ki67+	 4146 11025
11628	0	0	Ki67+	 4147 10795
11629	0	0	Ki67+	 4151 10349
11630	0	0	Ki67+	 4155 10388
11631	0	0	Ki67+	 4155 10751
11632	0	0	Ki67+	 4159 10562
11633	0	0	Ki67+	 4161 10593
11634	0	0	Ki67+	 4162 11053
11635	0	0	Ki67+	 4165 11089
11636	0	0	Ki67+	 4175 10882
11637	0	0	Ki67+	 4180 10796
11638	0	0	Ki67+	 4181 10782
11639	0	0	Ki67+	 4183 10866
11640	0	0	Ki67+	 4196 10767
11641	0	0	Ki67+	 4205 10355
11642	0	0	Ki67+	 4207 10317
11643	0	0	Ki67+	 4207 10636
11644	0	0	Ki67+	 4211 10373
11645	0	0	Ki67+	 4215 10848
11646	0	0	Ki67+	 4216 10361
11647	0	0	Ki67+	 4219 10815
11648	0	0	Ki67+	 4226 10963
11649	0	0	Ki67+	 4227 10333
11650	0	0	Ki67+	 4231 10848
11651	0	0	Ki67+	 4233 10914
11652	0	0	Ki67+	 4236 10886
11653	0	0	Ki67+	 4242 10307
11654	0	0	Ki67+	 4244 10827
11655	0	0	Ki67+	 4245 10361
11656	0	0	Ki67+	 4245 10858
11657	0	0	Ki67+	 4247 10884
11658	0	0	Ki67+	 4249 10765
11659	0	0	Ki67+	 4254 10599
11660	0	0	Ki67+	 4256 10330
11661	0	0	Ki67+	 4256 10737
11662	0	0	Ki67+	 4259 10551
11663	0	0	Ki67+	 4260 10354
11664	0	0	Ki67+	 4260 10610
11665	0	0	Ki67+	 4262 10436
11666	0	0	Ki67+	 4263 10471
11667	0	0	Ki67+	 4265 10633
11668	0	0	Ki67+	 4265 10923
11669	0	0	Ki67+	 4268 10419
11670	0	0	Ki67+	 4269 10385
11671	0	0	Ki67+	 4269 10794
11672	0	0	Ki67+	 4270 10547
11673	0	0	Ki67+	 4270 10908
11674	0	0	Ki67+	 4270 10947
11675	0	0	Ki67+	 4270 11034
11676	0	0	Ki67+	 4271 10355
11677	0	0	Ki67+	 4282 10882
11678	0	0	Ki67+	 4284 10946
11679	0	0	Ki67+	 4286 10463
11680	0	0	Ki67+	 4295 10860
11681	0	0	Ki67+	 4295 11038
11682	0	0	Ki67+	 4296 10581
11683	0	0	Ki67+	 4296 10996
11684	0	0	Ki67+	 4300 10609
11685	0	0	Ki67+	 4301 10517
11686	0	0	Ki67+	 4303 11008
11687	0	0	Ki67+	 4306 10467
11688	0	0	Ki67+	 4307 11063
11689	0	0	Ki67+	 4310 10798
11690	0	0	Ki67+	 4318 10479
11691	0	0	Ki67+	 4318 10782
11692	0	0	Ki67+	 4325 10863
11693	0	0	Ki67+	 4334 11014
11694	0	0	Ki67+	 4335 10386
11695	0	0	Ki67+	 4337 10481
11696	0	0	Ki67+	 4338 10940
11697	0	0	Ki67+	 4342 10973
11698	0	0	Ki67+	 4349 10419
11699	0	0	Ki67+	 4350 10576
11700	0	0	Ki67+	 4353 10985
11701	0	0	Ki67+	 4355 11080
11702	0	0	Ki67+	 4367 10340
11703	0	0	Ki67+	 4367 10690
11704	0	0	Ki67+	 4369 10368
11705	0	0	Ki67+	 4373 10596
11706	0	0	Ki67+	 4378 10529
11707	0	0	Ki67+	 4382 10316
11708	0	0	Ki67+	 4392 10385
11709	0	0	Ki67+	 4396 10517
11710	0	0	Ki67+	 4398 10648
11711	0	0	Ki67+	 4399 10711
11712	0	0	Ki67+	 4405 10352
11713	0	0	Ki67+	 4407 10616
11714	0	0	Ki67+	 4411 10424
11715	0	0	Ki67+	 4414 10819
11716	0	0	Ki67+	 4417 10346
11717	0	0	Ki67+	 4418 11090
11718	0	0	Ki67+	 4426 10539
11719	0	0	Ki67+	 4428 10476
11720	0	0	Ki67+	 4431 10806
11721	0	0	Ki67+	 4436 10444
11722	0	0	Ki67+	 4439 10906
11723	0	0	Ki67+	 4440 10604
11724	0	0	Ki67+	 4440 10669
11725	0	0	Ki67+	 4441 10569
11726	0	0	Ki67+	 4447 10639
11727	0	0	Ki67+	 4449 10522
11728	0	0	Ki67+	 4453 10773
11729	0	0	Ki67+	 4460 10432
11730	0	0	Ki67+	 4461 10474
11731	0	0	Ki67+	 4464 10708
11732	0	0	Ki67+	 4475 10630
11733	0	0	Ki67+	 4476 10943
11734	0	0	Ki67+	 4483 10767
11735	0	0	Ki67+	 4483 10972
11736	0	0	Ki67+	 4486 10894
11737	0	0	Ki67+	 4488 11005
11738	0	0	Ki67+	 4490 10661
11739	0	0	Ki67+	 4490 10789
11740	0	0	Ki67+	 4491 10817
11741	0	0	Ki67+	 4491 10843
11742	0	0	Ki67+	 4495 10918
11743	0	0	Ki67+	 4500 10730
11744	0	0	Ki67+	 4501 10949
11745	0	0	Ki67+	 4503 10971
11746	0	0	Ki67+	 4510 10786
11747	0	0	Ki67+	 4510 10851
11748	0	0	Ki67+	 4515 10879
11749	0	0	Ki67+	 4517 10702
11750	0	0	Ki67+	 4518 10757
11751	0	0	Ki67+	 4519 10909
11752	0	0	Ki67+	 4524 10680
11753	0	0	Ki67+	 4533 10759
11754	0	0	Ki67+	 4538 10788
11755	0	0	Ki67+	 4551 10998
11756	0	0	Ki67+	 4554 10914
11757	0	0	Ki67+	 4555 10946
11758	0	0	Ki67+	 4564 10886
11759	0	0	Ki67+	 4564 11002
11760	0	0	Ki67+	 4564 11044
11761	0	0	Ki67+	 4566 10854
11762	0	0	Ki67+	 4566 10868
11763	0	0	Ki67+	 4571 10829
11764	0	0	Ki67+	 4574 10964
11765	0	0	Ki67+	 4580 10794
11766	0	0	Ki67+	 4589 10938
11767	0	0	Ki67+	 4589 11093
11768	0	0	Ki67+	 4591 10894
11769	0	0	Ki67+	 4593 10852
11770	0	0	Ki67+	 4599 10802
11771	0	0	Ki67+	 4605 10787
11772	0	0	Ki67+	 4607 10815
11773	0	0	Ki67+	 4631 10681
11774	0	0	Ki67+	 4632 10802
11775	0	0	Ki67+	 4639 10772
11776	0	0	Ki67+	 4643 10746
11777	0	0	Ki67+	 4655 10346
11778	0	0	Ki67+	 4665 11049
11779	0	0	Ki67+	 4666 10766
11780	0	0	Ki67+	 4672 10793
11781	0	0	Ki67+	 4679 10835
11782	0	0	Ki67+	 4682 10762
11783	0	0	Ki67+	 4689 10799
11784	0	0	Ki67+	 4697 10842
11785	0	0	Ki67+	 4701 10907
11786	0	0	Ki67+	 4701 11070
11787	0	0	Ki67+	 4702 10882
11788	0	0	Ki67+	 4710 10305
11789	0	0	Ki67+	 4710 10788
11790	0	0	Ki67+	 4716 11013
11791	0	0	Ki67+	 4717 11057
11792	0	0	Ki67+	 4718 10812
11793	0	0	Ki67+	 4719 10349
11794	0	0	Ki67+	 4722 10925
11795	0	0	Ki67+	 4722 10986
11796	0	0	Ki67+	 4723 10515
11797	0	0	Ki67+	 4727 10889
11798	0	0	Ki67+	 4728 10433
11799	0	0	Ki67+	 4732 11098
11800	0	0	Ki67+	 4733 10400
11801	0	0	Ki67+	 4737 10335
11802	0	0	Ki67+	 4737 11036
11803	0	0	Ki67+	 4739 10748
11804	0	0	Ki67+	 4739 10959
11805	0	0	Ki67+	 4740 10916
11806	0	0	Ki67+	 4742 10367
11807	0	0	Ki67+	 4743 11067
11808	0	0	Ki67+	 4752 11026
11809	0	0	Ki67+	 4756 10448
11810	0	0	Ki67+	 4762 10430
11811	0	0	Ki67+	 4772 10396
11812	0	0	Ki67+	 4778 10338
11813	0	0	Ki67+	 4781 10307
11814	0	0	Ki67+	 4784 10370
11815	0	0	Ki67+	 4791 10333
11816	0	0	Ki67+	 4794 10433
11817	0	0	Ki67+	 4799 10406
11818	0	0	Ki67+	 4057 11174
11819	0	0	Ki67+	 4067 11332
11820	0	0	Ki67+	 4073 11902
11821	0	0	Ki67+	 4074 11139
11822	0	0	Ki67+	 4076 11182
11823	0	0	Ki67+	 4076 11611
11824	0	0	Ki67+	 4079 11739
11825	0	0	Ki67+	 4080 11387
11826	0	0	Ki67+	 4081 11299
11827	0	0	Ki67+	 4081 11646
11828	0	0	Ki67+	 4082 11716
11829	0	0	Ki67+	 4084 11122
11830	0	0	Ki67+	 4087 11449
11831	0	0	Ki67+	 4088 11883
11832	0	0	Ki67+	 4090 11683
11833	0	0	Ki67+	 4091 11665
11834	0	0	Ki67+	 4092 11329
11835	0	0	Ki67+	 4098 11528
11836	0	0	Ki67+	 4100 11635
11837	0	0	Ki67+	 4104 11482
11838	0	0	Ki67+	 4105 11787
11839	0	0	Ki67+	 4110 11762
11840	0	0	Ki67+	 4111 11469
11841	0	0	Ki67+	 4111 11667
11842	0	0	Ki67+	 4112 11817
11843	0	0	Ki67+	 4116 11867
11844	0	0	Ki67+	 4119 11893
11845	0	0	Ki67+	 4121 11790
11846	0	0	Ki67+	 4126 11730
11847	0	0	Ki67+	 4129 11818
11848	0	0	Ki67+	 4136 11559
11849	0	0	Ki67+	 4139 11540
11850	0	0	Ki67+	 4140 11191
11851	0	0	Ki67+	 4150 11508
11852	0	0	Ki67+	 4154 11632
11853	0	0	Ki67+	 4157 11575
11854	0	0	Ki67+	 4159 11662
11855	0	0	Ki67+	 4173 11711
11856	0	0	Ki67+	 4174 11750
11857	0	0	Ki67+	 4180 11216
11858	0	0	Ki67+	 4184 11116
11859	0	0	Ki67+	 4189 11589
11860	0	0	Ki67+	 4189 11744
11861	0	0	Ki67+	 4193 11676
11862	0	0	Ki67+	 4193 11775
11863	0	0	Ki67+	 4198 11616
11864	0	0	Ki67+	 4200 11642
11865	0	0	Ki67+	 4202 11809
11866	0	0	Ki67+	 4204 11193
11867	0	0	Ki67+	 4208 11142
11868	0	0	Ki67+	 4209 11115
11869	0	0	Ki67+	 4209 11844
11870	0	0	Ki67+	 4212 11293
11871	0	0	Ki67+	 4212 11874
11872	0	0	Ki67+	 4216 11240
11873	0	0	Ki67+	 4221 11216
11874	0	0	Ki67+	 4222 11852
11875	0	0	Ki67+	 4224 11107
11876	0	0	Ki67+	 4225 11320
11877	0	0	Ki67+	 4226 11265
11878	0	0	Ki67+	 4227 11742
11879	0	0	Ki67+	 4233 11884
11880	0	0	Ki67+	 4236 11771
11881	0	0	Ki67+	 4237 11143
11882	0	0	Ki67+	 4240 11211
11883	0	0	Ki67+	 4241 11318
11884	0	0	Ki67+	 4241 11850
11885	0	0	Ki67+	 4242 11177
11886	0	0	Ki67+	 4242 11296
11887	0	0	Ki67+	 4252 11229
11888	0	0	Ki67+	 4252 11261
11889	0	0	Ki67+	 4259 11857
11890	0	0	Ki67+	 4272 11319
11891	0	0	Ki67+	 4274 11600
11892	0	0	Ki67+	 4279 11569
11893	0	0	Ki67+	 4307 11136
11894	0	0	Ki67+	 4337 11134
11895	0	0	Ki67+	 4341 11175
11896	0	0	Ki67+	 4350 11116
11897	0	0	Ki67+	 4353 11184
11898	0	0	Ki67+	 4355 11868
11899	0	0	Ki67+	 4357 11224
11900	0	0	Ki67+	 4371 11238
11901	0	0	Ki67+	 4371 11744
11902	0	0	Ki67+	 4377 11387
11903	0	0	Ki67+	 4382 11307
11904	0	0	Ki67+	 4385 11274
11905	0	0	Ki67+	 4388 11235
11906	0	0	Ki67+	 4391 11861
11907	0	0	Ki67+	 4411 11315
11908	0	0	Ki67+	 4430 11424
11909	0	0	Ki67+	 4443 11289
11910	0	0	Ki67+	 4447 11500
11911	0	0	Ki67+	 4453 11209
11912	0	0	Ki67+	 4458 11335
11913	0	0	Ki67+	 4458 11442
11914	0	0	Ki67+	 4466 11547
11915	0	0	Ki67+	 4468 11397
11916	0	0	Ki67+	 4478 11127
11917	0	0	Ki67+	 4479 11445
11918	0	0	Ki67+	 4481 11292
11919	0	0	Ki67+	 4482 11429
11920	0	0	Ki67+	 4486 11312
11921	0	0	Ki67+	 4487 11109
11922	0	0	Ki67+	 4488 11582
11923	0	0	Ki67+	 4490 11372
11924	0	0	Ki67+	 4497 11107
11925	0	0	Ki67+	 4501 11392
11926	0	0	Ki67+	 4504 11128
11927	0	0	Ki67+	 4509 11670
11928	0	0	Ki67+	 4510 11541
11929	0	0	Ki67+	 4510 11582
11930	0	0	Ki67+	 4515 11450
11931	0	0	Ki67+	 4516 11737
11932	0	0	Ki67+	 4529 11580
11933	0	0	Ki67+	 4530 11396
11934	0	0	Ki67+	 4531 11481
11935	0	0	Ki67+	 4541 11125
11936	0	0	Ki67+	 4545 11455
11937	0	0	Ki67+	 4547 11155
11938	0	0	Ki67+	 4551 11182
11939	0	0	Ki67+	 4561 11145
11940	0	0	Ki67+	 4561 11791
11941	0	0	Ki67+	 4565 11697
11942	0	0	Ki67+	 4570 11827
11943	0	0	Ki67+	 4578 11113
11944	0	0	Ki67+	 4580 11692
11945	0	0	Ki67+	 4581 11775
11946	0	0	Ki67+	 4620 11527
11947	0	0	Ki67+	 4621 11891
11948	0	0	Ki67+	 4623 11291
11949	0	0	Ki67+	 4636 11155
11950	0	0	Ki67+	 4639 11227
11951	0	0	Ki67+	 4642 11606
11952	0	0	Ki67+	 4650 11353
11953	0	0	Ki67+	 4651 11304
11954	0	0	Ki67+	 4657 11437
11955	0	0	Ki67+	 4661 11279
11956	0	0	Ki67+	 4663 11227
11957	0	0	Ki67+	 4665 11173
11958	0	0	Ki67+	 4669 11344
11959	0	0	Ki67+	 4669 11892
11960	0	0	Ki67+	 4673 11551
11961	0	0	Ki67+	 4673 11816
11962	0	0	Ki67+	 4676 11139
11963	0	0	Ki67+	 4684 11866
11964	0	0	Ki67+	 4688 11123
11965	0	0	Ki67+	 4688 11167
11966	0	0	Ki67+	 4691 11421
11967	0	0	Ki67+	 4692 11465
11968	0	0	Ki67+	 4698 11480
11969	0	0	Ki67+	 4703 11530
11970	0	0	Ki67+	 4704 11118
11971	0	0	Ki67+	 4704 11863
11972	0	0	Ki67+	 4707 11518
11973	0	0	Ki67+	 4714 11441
11974	0	0	Ki67+	 4717 11740
11975	0	0	Ki67+	 4719 11405
11976	0	0	Ki67+	 4719 11423
11977	0	0	Ki67+	 4727 11302
11978	0	0	Ki67+	 4732 11254
11979	0	0	Ki67+	 4737 11554
11980	0	0	Ki67+	 4739 11280
11981	0	0	Ki67+	 4739 11359
11982	0	0	Ki67+	 4742 11301
11983	0	0	Ki67+	 4747 11423
11984	0	0	Ki67+	 4747 11743
11985	0	0	Ki67+	 4753 11551
11986	0	0	Ki67+	 4756 11681
11987	0	0	Ki67+	 4759 11462
11988	0	0	Ki67+	 4764 11277
11989	0	0	Ki67+	 4766 11648
11990	0	0	Ki67+	 4769 11737
11991	0	0	Ki67+	 4770 11708
11992	0	0	Ki67+	 4772 11391
11993	0	0	Ki67+	 4782 11379
11994	0	0	Ki67+	 4791 11373
11995	0	0	Ki67+	 4792 11257
11996	0	0	Ki67+	 4796 11300
11997	0	0	Ki67+	 4797 11407
11998	0	0	Ki67+	 4799 11495
11999	0	0	Ki67+	 4801 11366
12000	0	0	Ki67+	 4815 11393
12001	0	0	Ki67+	 4835 11126
12002	0	0	Ki67+	 4049 11991
12003	0	0	Ki67+	 4050 12459
12004	0	0	Ki67+	 4052 12035
12005	0	0	Ki67+	 4053 12639
12006	0	0	Ki67+	 4060 11968
12007	0	0	Ki67+	 4068 12017
12008	0	0	Ki67+	 4070 11926
12009	0	0	Ki67+	 4077 12257
12010	0	0	Ki67+	 4084 12685
12011	0	0	Ki67+	 4090 11937
12012	0	0	Ki67+	 4095 11907
12013	0	0	Ki67+	 4121 12667
12014	0	0	Ki67+	 4135 12684
12015	0	0	Ki67+	 4148 12467
12016	0	0	Ki67+	 4151 12395
12017	0	0	Ki67+	 4151 12581
12018	0	0	Ki67+	 4153 12509
12019	0	0	Ki67+	 4154 12638
12020	0	0	Ki67+	 4156 12174
12021	0	0	Ki67+	 4160 12489
12022	0	0	Ki67+	 4165 12591
12023	0	0	Ki67+	 4166 12377
12024	0	0	Ki67+	 4167 11933
12025	0	0	Ki67+	 4180 12426
12026	0	0	Ki67+	 4180 12532
12027	0	0	Ki67+	 4192 12405
12028	0	0	Ki67+	 4199 12514
12029	0	0	Ki67+	 4220 12034
12030	0	0	Ki67+	 4221 12290
12031	0	0	Ki67+	 4224 12394
12032	0	0	Ki67+	 4226 11906
12033	0	0	Ki67+	 4226 12528
12034	0	0	Ki67+	 4229 12569
12035	0	0	Ki67+	 4229 12660
12036	0	0	Ki67+	 4235 12612
12037	0	0	Ki67+	 4236 12321
12038	0	0	Ki67+	 4238 11953
12039	0	0	Ki67+	 4238 12357
12040	0	0	Ki67+	 4241 12263
12041	0	0	Ki67+	 4248 12664
12042	0	0	Ki67+	 4254 12696
12043	0	0	Ki67+	 4255 11957
12044	0	0	Ki67+	 4257 12430
12045	0	0	Ki67+	 4259 12123
12046	0	0	Ki67+	 4266 12362
12047	0	0	Ki67+	 4267 12137
12048	0	0	Ki67+	 4268 12621
12049	0	0	Ki67+	 4269 12074
12050	0	0	Ki67+	 4269 12401
12051	0	0	Ki67+	 4272 11980
12052	0	0	Ki67+	 4278 12248
12053	0	0	Ki67+	 4280 12685
12054	0	0	Ki67+	 4285 12500
12055	0	0	Ki67+	 4295 12318
12056	0	0	Ki67+	 4296 12264
12057	0	0	Ki67+	 4313 12345
12058	0	0	Ki67+	 4314 12486
12059	0	0	Ki67+	 4315 12296
12060	0	0	Ki67+	 4316 12544
12061	0	0	Ki67+	 4330 11994
12062	0	0	Ki67+	 4331 12077
12063	0	0	Ki67+	 4337 12475
12064	0	0	Ki67+	 4343 12642
12065	0	0	Ki67+	 4344 12691
12066	0	0	Ki67+	 4345 12492
12067	0	0	Ki67+	 4356 12209
12068	0	0	Ki67+	 4360 12650
12069	0	0	Ki67+	 4363 12407
12070	0	0	Ki67+	 4366 12496
12071	0	0	Ki67+	 4375 11948
12072	0	0	Ki67+	 4375 12481
12073	0	0	Ki67+	 4378 12448
12074	0	0	Ki67+	 4387 12701
12075	0	0	Ki67+	 4389 12525
12076	0	0	Ki67+	 4395 12599
12077	0	0	Ki67+	 4397 12538
12078	0	0	Ki67+	 4401 11949
12079	0	0	Ki67+	 4412 12231
12080	0	0	Ki67+	 4458 12466
12081	0	0	Ki67+	 4459 12486
12082	0	0	Ki67+	 4468 12678
12083	0	0	Ki67+	 4484 12438
12084	0	0	Ki67+	 4493 12462
12085	0	0	Ki67+	 4496 12673
12086	0	0	Ki67+	 4502 12689
12087	0	0	Ki67+	 4514 12022
12088	0	0	Ki67+	 4520 12658
12089	0	0	Ki67+	 4524 12041
12090	0	0	Ki67+	 4528 12458
12091	0	0	Ki67+	 4532 12430
12092	0	0	Ki67+	 4532 12679
12093	0	0	Ki67+	 4533 12662
12094	0	0	Ki67+	 4546 11985
12095	0	0	Ki67+	 4546 12027
12096	0	0	Ki67+	 4555 12585
12097	0	0	Ki67+	 4557 12040
12098	0	0	Ki67+	 4559 12557
12099	0	0	Ki67+	 4561 12457
12100	0	0	Ki67+	 4563 11990
12101	0	0	Ki67+	 4563 12415
12102	0	0	Ki67+	 4567 12388
12103	0	0	Ki67+	 4569 12564
12104	0	0	Ki67+	 4574 12342
12105	0	0	Ki67+	 4579 12485
12106	0	0	Ki67+	 4585 12537
12107	0	0	Ki67+	 4587 12453
12108	0	0	Ki67+	 4590 12571
12109	0	0	Ki67+	 4598 12668
12110	0	0	Ki67+	 4601 12548
12111	0	0	Ki67+	 4604 12280
12112	0	0	Ki67+	 4604 12430
12113	0	0	Ki67+	 4609 12337
12114	0	0	Ki67+	 4611 12464
12115	0	0	Ki67+	 4616 11907
12116	0	0	Ki67+	 4616 12506
12117	0	0	Ki67+	 4619 12401
12118	0	0	Ki67+	 4623 12635
12119	0	0	Ki67+	 4623 12655
12120	0	0	Ki67+	 4632 12317
12121	0	0	Ki67+	 4632 12340
12122	0	0	Ki67+	 4632 12683
12123	0	0	Ki67+	 4633 12186
12124	0	0	Ki67+	 4637 12203
12125	0	0	Ki67+	 4638 12572
12126	0	0	Ki67+	 4640 12378
12127	0	0	Ki67+	 4642 12323
12128	0	0	Ki67+	 4643 12673
12129	0	0	Ki67+	 4647 11970
12130	0	0	Ki67+	 4651 12392
12131	0	0	Ki67+	 4651 12404
12132	0	0	Ki67+	 4653 12690
12133	0	0	Ki67+	 4662 12473
12134	0	0	Ki67+	 4668 12088
12135	0	0	Ki67+	 4669 12661
12136	0	0	Ki67+	 4674 12302
12137	0	0	Ki67+	 4679 12694
12138	0	0	Ki67+	 4687 12634
12139	0	0	Ki67+	 4688 12276
12140	0	0	Ki67+	 4688 12649
12141	0	0	Ki67+	 4694 11970
12142	0	0	Ki67+	 4700 12064
12143	0	0	Ki67+	 4700 12275
12144	0	0	Ki67+	 4701 12100
12145	0	0	Ki67+	 4702 12408
12146	0	0	Ki67+	 4705 12639
12147	0	0	Ki67+	 4705 12670
12148	0	0	Ki67+	 4707 12236
12149	0	0	Ki67+	 4709 12433
12150	0	0	Ki67+	 4719 11999
12151	0	0	Ki67+	 4719 12251
12152	0	0	Ki67+	 4723 12693
12153	0	0	Ki67+	 4725 12035
12154	0	0	Ki67+	 4725 12327
12155	0	0	Ki67+	 4731 11954
12156	0	0	Ki67+	 4737 12401
12157	0	0	Ki67+	 4741 12449
12158	0	0	Ki67+	 4761 12421
12159	0	0	Ki67+	 4762 12596
12160	0	0	Ki67+	 4763 12135
12161	0	0	Ki67+	 4768 12700
12162	0	0	Ki67+	 4769 12301
12163	0	0	Ki67+	 4771 12451
12164	0	0	Ki67+	 4795 12224
12165	0	0	Ki67+	 4796 12599
12166	0	0	Ki67+	 4806 12184
12167	0	0	Ki67+	 4807 12230
12168	0	0	Ki67+	 4820 12260
12169	0	0	Ki67+	 4822 12448
12170	0	0	Ki67+	 4827 12291
12171	0	0	Ki67+	 4829 12194
12172	0	0	Ki67+	 4837 12374
12173	0	0	Ki67+	 4838 12686
12174	0	0	Ki67+	 4840 12063
12175	0	0	Ki67+	 4840 12660
12176	0	0	Ki67+	 4841 11930
12177	0	0	Ki67+	 4841 12417
12178	0	0	Ki67+	 4070 12980
12179	0	0	Ki67+	 4094 12911
12180	0	0	Ki67+	 4095 12982
12181	0	0	Ki67+	 4096 12890
12182	0	0	Ki67+	 4106 12824
12183	0	0	Ki67+	 4108 12880
12184	0	0	Ki67+	 4109 12746
12185	0	0	Ki67+	 4123 12967
12186	0	0	Ki67+	 4124 12924
12187	0	0	Ki67+	 4128 12849
12188	0	0	Ki67+	 4134 12722
12189	0	0	Ki67+	 4134 12987
12190	0	0	Ki67+	 4139 12759
12191	0	0	Ki67+	 4144 12897
12192	0	0	Ki67+	 4150 12928
12193	0	0	Ki67+	 4150 12989
12194	0	0	Ki67+	 4152 12944
12195	0	0	Ki67+	 4160 13012
12196	0	0	Ki67+	 4168 12966
12197	0	0	Ki67+	 4173 12914
12198	0	0	Ki67+	 4184 12789
12199	0	0	Ki67+	 4187 12951
12200	0	0	Ki67+	 4188 12986
12201	0	0	Ki67+	 4190 12907
12202	0	0	Ki67+	 4195 12712
12203	0	0	Ki67+	 4195 12959
12204	0	0	Ki67+	 4197 12877
12205	0	0	Ki67+	 4203 12754
12206	0	0	Ki67+	 4205 12935
12207	0	0	Ki67+	 4210 12860
12208	0	0	Ki67+	 4218 12813
12209	0	0	Ki67+	 4218 12959
12210	0	0	Ki67+	 4223 12785
12211	0	0	Ki67+	 4237 12878
12212	0	0	Ki67+	 4246 12933
12213	0	0	Ki67+	 4257 12815
12214	0	0	Ki67+	 4271 12867
12215	0	0	Ki67+	 4273 12733
12216	0	0	Ki67+	 4282 12809
12217	0	0	Ki67+	 4283 12760
12218	0	0	Ki67+	 4286 12832
12219	0	0	Ki67+	 4291 12707
12220	0	0	Ki67+	 4292 12781
12221	0	0	Ki67+	 4294 12897
12222	0	0	Ki67+	 4309 12743
12223	0	0	Ki67+	 4309 12863
12224	0	0	Ki67+	 4311 12850
12225	0	0	Ki67+	 4321 12715
12226	0	0	Ki67+	 4329 12884
12227	0	0	Ki67+	 4334 12720
12228	0	0	Ki67+	 4334 12807
12229	0	0	Ki67+	 4345 12780
12230	0	0	Ki67+	 4349 13146
12231	0	0	Ki67+	 4354 12853
12232	0	0	Ki67+	 4366 12818
12233	0	0	Ki67+	 4383 12768
12234	0	0	Ki67+	 4387 12730
12235	0	0	Ki67+	 4422 13204
12236	0	0	Ki67+	 4455 13168
12237	0	0	Ki67+	 4464 12828
12238	0	0	Ki67+	 4464 12998
12239	0	0	Ki67+	 4467 12854
12240	0	0	Ki67+	 4468 12881
12241	0	0	Ki67+	 4469 13149
12242	0	0	Ki67+	 4470 12757
12243	0	0	Ki67+	 4473 12976
12244	0	0	Ki67+	 4475 12726
12245	0	0	Ki67+	 4479 12943
12246	0	0	Ki67+	 4493 12989
12247	0	0	Ki67+	 4496 13128
12248	0	0	Ki67+	 4497 12748
12249	0	0	Ki67+	 4502 13147
12250	0	0	Ki67+	 4510 13199
12251	0	0	Ki67+	 4514 12705
12252	0	0	Ki67+	 4518 12971
12253	0	0	Ki67+	 4520 12983
12254	0	0	Ki67+	 4529 12888
12255	0	0	Ki67+	 4532 12998
12256	0	0	Ki67+	 4535 12749
12257	0	0	Ki67+	 4535 12759
12258	0	0	Ki67+	 4536 12964
12259	0	0	Ki67+	 4537 12928
12260	0	0	Ki67+	 4543 13013
12261	0	0	Ki67+	 4546 12852
12262	0	0	Ki67+	 4550 12816
12263	0	0	Ki67+	 4550 12918
12264	0	0	Ki67+	 4550 13046
12265	0	0	Ki67+	 4551 12943
12266	0	0	Ki67+	 4560 13011
12267	0	0	Ki67+	 4561 12933
12268	0	0	Ki67+	 4569 12716
12269	0	0	Ki67+	 4569 12974
12270	0	0	Ki67+	 4572 12796
12271	0	0	Ki67+	 4576 12755
12272	0	0	Ki67+	 4581 12959
12273	0	0	Ki67+	 4589 12929
12274	0	0	Ki67+	 4599 13027
12275	0	0	Ki67+	 4608 12937
12276	0	0	Ki67+	 4609 12710
12277	0	0	Ki67+	 4642 12916
12278	0	0	Ki67+	 4651 12892
12279	0	0	Ki67+	 4670 12897
12280	0	0	Ki67+	 4693 12869
12281	0	0	Ki67+	 4695 13108
12282	0	0	Ki67+	 4704 13085
12283	0	0	Ki67+	 4705 13010
12284	0	0	Ki67+	 4706 13058
12285	0	0	Ki67+	 4709 12809
12286	0	0	Ki67+	 4711 12711
12287	0	0	Ki67+	 4715 12753
12288	0	0	Ki67+	 4715 12967
12289	0	0	Ki67+	 4716 12984
12290	0	0	Ki67+	 4719 13019
12291	0	0	Ki67+	 4719 13096
12292	0	0	Ki67+	 4725 12925
12293	0	0	Ki67+	 4728 13083
12294	0	0	Ki67+	 4730 12961
12295	0	0	Ki67+	 4733 12987
12296	0	0	Ki67+	 4741 13051
12297	0	0	Ki67+	 4743 12809
12298	0	0	Ki67+	 4744 12894
12299	0	0	Ki67+	 4749 13104
12300	0	0	Ki67+	 4756 13027
12301	0	0	Ki67+	 4758 12882
12302	0	0	Ki67+	 4760 12920
12303	0	0	Ki67+	 4764 12953
12304	0	0	Ki67+	 4769 12854
12305	0	0	Ki67+	 4776 13104
12306	0	0	Ki67+	 4780 13128
12307	0	0	Ki67+	 4784 13069
12308	0	0	Ki67+	 4786 12834
12309	0	0	Ki67+	 4792 12846
12310	0	0	Ki67+	 4800 12824
12311	0	0	Ki67+	 4806 12833
12312	0	0	Ki67+	 4811 12749
12313	0	0	Ki67+	 4814 13077
12314	0	0	Ki67+	 4823 13017
12315	0	0	Ki67+	 4830 12983
12316	0	0	Ki67+	 4832 12771
12317	0	0	Ki67+	 4832 13010
12318	0	0	Ki67+	 4832 13126
12319	0	0	Ki67+	 4847 12984
12320	0	0	Ki67+	 4701 14871
12321	0	0	Ki67+	 4720 14896
12322	0	0	Ki67+	 4728 14727
12323	0	0	Ki67+	 4729 14865
12324	0	0	Ki67+	 4751 14925
12325	0	0	Ki67+	 4752 14574
12326	0	0	Ki67+	 4754 14942
12327	0	0	Ki67+	 4757 14853
12328	0	0	Ki67+	 4760 14895
12329	0	0	Ki67+	 4762 14712
12330	0	0	Ki67+	 4763 14484
12331	0	0	Ki67+	 4771 14517
12332	0	0	Ki67+	 4771 14865
12333	0	0	Ki67+	 4780 14944
12334	0	0	Ki67+	 4781 14927
12335	0	0	Ki67+	 4782 14717
12336	0	0	Ki67+	 4789 14705
12337	0	0	Ki67+	 4790 14892
12338	0	0	Ki67+	 4792 14937
12339	0	0	Ki67+	 4802 14813
12340	0	0	Ki67+	 4803 14924
12341	0	0	Ki67+	 4809 14551
12342	0	0	Ki67+	 4812 14695
12343	0	0	Ki67+	 4815 14873
12344	0	0	Ki67+	 4816 14760
12345	0	0	Ki67+	 4816 14817
12346	0	0	Ki67+	 4819 14310
12347	0	0	Ki67+	 4819 14935
12348	0	0	Ki67+	 4822 14235
12349	0	0	Ki67+	 4822 14543
12350	0	0	Ki67+	 4823 14520
12351	0	0	Ki67+	 4830 14323
12352	0	0	Ki67+	 4830 14567
12353	0	0	Ki67+	 4836 14537
12354	0	0	Ki67+	 4836 14698
12355	0	0	Ki67+	 4839 14901
12356	0	0	Ki67+	 4843 14220
12357	0	0	Ki67+	 4847 14873
12358	0	0	Ki67+	 4627 15589
12359	0	0	Ki67+	 4635 15580
12360	0	0	Ki67+	 4646 15624
12361	0	0	Ki67+	 4649 15609
12362	0	0	Ki67+	 4652 15522
12363	0	0	Ki67+	 4655 15649
12364	0	0	Ki67+	 4657 15502
12365	0	0	Ki67+	 4662 15540
12366	0	0	Ki67+	 4675 15669
12367	0	0	Ki67+	 4679 15473
12368	0	0	Ki67+	 4697 15638
12369	0	0	Ki67+	 4700 15498
12370	0	0	Ki67+	 4706 15671
12371	0	0	Ki67+	 4728 15646
12372	0	0	Ki67+	 4731 15017
12373	0	0	Ki67+	 4734 15669
12374	0	0	Ki67+	 4739 15032
12375	0	0	Ki67+	 4749 15481
12376	0	0	Ki67+	 4757 15173
12377	0	0	Ki67+	 4757 15411
12378	0	0	Ki67+	 4760 15212
12379	0	0	Ki67+	 4760 15693
12380	0	0	Ki67+	 4761 15250
12381	0	0	Ki67+	 4761 15577
12382	0	0	Ki67+	 4762 15452
12383	0	0	Ki67+	 4768 15654
12384	0	0	Ki67+	 4772 15631
12385	0	0	Ki67+	 4773 15033
12386	0	0	Ki67+	 4773 15182
12387	0	0	Ki67+	 4774 15221
12388	0	0	Ki67+	 4778 15067
12389	0	0	Ki67+	 4779 15530
12390	0	0	Ki67+	 4783 15404
12391	0	0	Ki67+	 4784 15662
12392	0	0	Ki67+	 4790 15688
12393	0	0	Ki67+	 4791 15024
12394	0	0	Ki67+	 4791 15225
12395	0	0	Ki67+	 4791 15354
12396	0	0	Ki67+	 4795 15604
12397	0	0	Ki67+	 4796 15425
12398	0	0	Ki67+	 4804 15099
12399	0	0	Ki67+	 4804 15163
12400	0	0	Ki67+	 4805 15488
12401	0	0	Ki67+	 4806 15201
12402	0	0	Ki67+	 4813 15053
12403	0	0	Ki67+	 4816 15576
12404	0	0	Ki67+	 4816 15638
12405	0	0	Ki67+	 4817 15230
12406	0	0	Ki67+	 4821 15423
12407	0	0	Ki67+	 4822 15658
12408	0	0	Ki67+	 4822 15699
12409	0	0	Ki67+	 4825 15220
12410	0	0	Ki67+	 4825 15675
12411	0	0	Ki67+	 4828 15143
12412	0	0	Ki67+	 4828 15354
12413	0	0	Ki67+	 4831 15286
12414	0	0	Ki67+	 4832 15396
12415	0	0	Ki67+	 4837 15015
12416	0	0	Ki67+	 4837 15627
12417	0	0	Ki67+	 4838 15088
12418	0	0	Ki67+	 4838 15247
12419	0	0	Ki67+	 4840 15599
12420	0	0	Ki67+	 4841 15052
12421	0	0	Ki67+	 4845 15673
12422	0	0	Ki67+	 4847 15200
12423	0	0	Ki67+	 4847 15435
12424	0	0	Ki67+	 4738 15909
12425	0	0	Ki67+	 4750 15915
12426	0	0	Ki67+	 4763 16362
12427	0	0	Ki67+	 4775 16375
12428	0	0	Ki67+	 4788 16366
12429	0	0	Ki67+	 4793 16383
12430	0	0	Ki67+	 4801 16186
12431	0	0	Ki67+	 4808 15794
12432	0	0	Ki67+	 4810 16420
12433	0	0	Ki67+	 4828 15855
12434	0	0	Ki67+	 4829 16429
12435	0	0	Ki67+	 4830 16018
12436	0	0	Ki67+	 4838 16394
12437	0	0	Ki67+	 4937 1867
12438	0	0	Ki67+	 4950 1470
12439	0	0	Ki67+	 4994 1500
12440	0	0	Ki67+	 4994 1522
12441	0	0	Ki67+	 5013 1530
12442	0	0	Ki67+	 5022 1514
12443	0	0	Ki67+	 5030 1851
12444	0	0	Ki67+	 5033 1920
12445	0	0	Ki67+	 5035 1824
12446	0	0	Ki67+	 5040 1459
12447	0	0	Ki67+	 5047 1528
12448	0	0	Ki67+	 5051 1817
12449	0	0	Ki67+	 5053 1505
12450	0	0	Ki67+	 5083 1506
12451	0	0	Ki67+	 5099 1538
12452	0	0	Ki67+	 5115 1748
12453	0	0	Ki67+	 5127 1759
12454	0	0	Ki67+	 5224 1944
12455	0	0	Ki67+	 5236 1961
12456	0	0	Ki67+	 5242 1895
12457	0	0	Ki67+	 5255 1933
12458	0	0	Ki67+	 5268 1963
12459	0	0	Ki67+	 5269 1897
12460	0	0	Ki67+	 5275 1811
12461	0	0	Ki67+	 5282 1932
12462	0	0	Ki67+	 5297 1971
12463	0	0	Ki67+	 5299 1982
12464	0	0	Ki67+	 5300 1940
12465	0	0	Ki67+	 5351 1817
12466	0	0	Ki67+	 5392 1807
12467	0	0	Ki67+	 5413 1561
12468	0	0	Ki67+	 5439 1655
12469	0	0	Ki67+	 5454 1559
12470	0	0	Ki67+	 5457 1590
12471	0	0	Ki67+	 5459 1534
12472	0	0	Ki67+	 5459 1672
12473	0	0	Ki67+	 5470 1596
12474	0	0	Ki67+	 5479 1567
12475	0	0	Ki67+	 5494 1589
12476	0	0	Ki67+	 5498 1624
12477	0	0	Ki67+	 5508 1638
12478	0	0	Ki67+	 5511 1961
12479	0	0	Ki67+	 5516 1450
12480	0	0	Ki67+	 5516 1625
12481	0	0	Ki67+	 5631 1981
12482	0	0	Ki67+	 4849 2717
12483	0	0	Ki67+	 4850 2350
12484	0	0	Ki67+	 4850 2438
12485	0	0	Ki67+	 4850 2672
12486	0	0	Ki67+	 4857 2732
12487	0	0	Ki67+	 4859 2633
12488	0	0	Ki67+	 4860 2533
12489	0	0	Ki67+	 4861 2694
12490	0	0	Ki67+	 4865 2578
12491	0	0	Ki67+	 4866 2551
12492	0	0	Ki67+	 4866 2651
12493	0	0	Ki67+	 4868 2466
12494	0	0	Ki67+	 4872 2594
12495	0	0	Ki67+	 4876 2429
12496	0	0	Ki67+	 4877 2717
12497	0	0	Ki67+	 4877 2739
12498	0	0	Ki67+	 4878 2328
12499	0	0	Ki67+	 4880 2377
12500	0	0	Ki67+	 4881 2291
12501	0	0	Ki67+	 4881 2773
12502	0	0	Ki67+	 4882 2403
12503	0	0	Ki67+	 4882 2626
12504	0	0	Ki67+	 4883 2503
12505	0	0	Ki67+	 4884 2448
12506	0	0	Ki67+	 4884 2545
12507	0	0	Ki67+	 4884 2679
12508	0	0	Ki67+	 4886 2572
12509	0	0	Ki67+	 4892 2428
12510	0	0	Ki67+	 4892 2745
12511	0	0	Ki67+	 4896 2774
12512	0	0	Ki67+	 4897 2341
12513	0	0	Ki67+	 4901 2751
12514	0	0	Ki67+	 4902 2265
12515	0	0	Ki67+	 4902 2716
12516	0	0	Ki67+	 4906 2415
12517	0	0	Ki67+	 4906 2510
12518	0	0	Ki67+	 4907 2585
12519	0	0	Ki67+	 4907 2627
12520	0	0	Ki67+	 4908 2555
12521	0	0	Ki67+	 4910 2341
12522	0	0	Ki67+	 4914 2466
12523	0	0	Ki67+	 4914 2613
12524	0	0	Ki67+	 4916 2304
12525	0	0	Ki67+	 4916 2730
12526	0	0	Ki67+	 4922 2589
12527	0	0	Ki67+	 4926 2537
12528	0	0	Ki67+	 4930 2459
12529	0	0	Ki67+	 4930 2755
12530	0	0	Ki67+	 4930 2781
12531	0	0	Ki67+	 4933 2590
12532	0	0	Ki67+	 4935 2505
12533	0	0	Ki67+	 4937 2363
12534	0	0	Ki67+	 4942 2605
12535	0	0	Ki67+	 4944 2463
12536	0	0	Ki67+	 4945 2029
12537	0	0	Ki67+	 4946 2557
12538	0	0	Ki67+	 4948 2724
12539	0	0	Ki67+	 4950 2632
12540	0	0	Ki67+	 4953 2368
12541	0	0	Ki67+	 4954 2400
12542	0	0	Ki67+	 4954 2613
12543	0	0	Ki67+	 4954 2755
12544	0	0	Ki67+	 4955 2670
12545	0	0	Ki67+	 4964 2687
12546	0	0	Ki67+	 4967 2768
12547	0	0	Ki67+	 4969 2226
12548	0	0	Ki67+	 4969 2590
12549	0	0	Ki67+	 4973 2421
12550	0	0	Ki67+	 4973 2483
12551	0	0	Ki67+	 4973 2742
12552	0	0	Ki67+	 4976 2721
12553	0	0	Ki67+	 4980 2291
12554	0	0	Ki67+	 4980 2614
12555	0	0	Ki67+	 4980 2644
12556	0	0	Ki67+	 4981 2360
12557	0	0	Ki67+	 4982 2518
12558	0	0	Ki67+	 4984 2691
12559	0	0	Ki67+	 4985 2233
12560	0	0	Ki67+	 4985 2402
12561	0	0	Ki67+	 4988 2584
12562	0	0	Ki67+	 4992 2670
12563	0	0	Ki67+	 4993 2208
12564	0	0	Ki67+	 5005 2068
12565	0	0	Ki67+	 5007 2705
12566	0	0	Ki67+	 5008 2087
12567	0	0	Ki67+	 5010 2748
12568	0	0	Ki67+	 5011 2625
12569	0	0	Ki67+	 5013 2239
12570	0	0	Ki67+	 5013 2687
12571	0	0	Ki67+	 5018 2212
12572	0	0	Ki67+	 5021 2113
12573	0	0	Ki67+	 5021 2263
12574	0	0	Ki67+	 5023 2042
12575	0	0	Ki67+	 5023 2529
12576	0	0	Ki67+	 5023 2603
12577	0	0	Ki67+	 5026 2135
12578	0	0	Ki67+	 5027 2009
12579	0	0	Ki67+	 5029 2153
12580	0	0	Ki67+	 5031 2084
12581	0	0	Ki67+	 5041 2014
12582	0	0	Ki67+	 5047 2453
12583	0	0	Ki67+	 5049 2125
12584	0	0	Ki67+	 5057 2318
12585	0	0	Ki67+	 5058 2229
12586	0	0	Ki67+	 5059 2280
12587	0	0	Ki67+	 5061 2080
12588	0	0	Ki67+	 5068 2035
12589	0	0	Ki67+	 5068 2118
12590	0	0	Ki67+	 5068 2360
12591	0	0	Ki67+	 5069 2019
12592	0	0	Ki67+	 5070 2328
12593	0	0	Ki67+	 5072 1992
12594	0	0	Ki67+	 5074 2202
12595	0	0	Ki67+	 5077 2248
12596	0	0	Ki67+	 5078 2137
12597	0	0	Ki67+	 5083 2058
12598	0	0	Ki67+	 5083 2222
12599	0	0	Ki67+	 5084 2409
12600	0	0	Ki67+	 5090 2286
12601	0	0	Ki67+	 5094 2153
12602	0	0	Ki67+	 5098 2725
12603	0	0	Ki67+	 5106 2135
12604	0	0	Ki67+	 5108 2242
12605	0	0	Ki67+	 5111 2112
12606	0	0	Ki67+	 5114 2067
12607	0	0	Ki67+	 5123 2049
12608	0	0	Ki67+	 5127 2435
12609	0	0	Ki67+	 5128 2699
12610	0	0	Ki67+	 5132 2254
12611	0	0	Ki67+	 5134 2671
12612	0	0	Ki67+	 5135 2152
12613	0	0	Ki67+	 5137 2485
12614	0	0	Ki67+	 5142 2382
12615	0	0	Ki67+	 5142 2625
12616	0	0	Ki67+	 5142 2687
12617	0	0	Ki67+	 5143 2272
12618	0	0	Ki67+	 5146 2295
12619	0	0	Ki67+	 5146 2754
12620	0	0	Ki67+	 5148 2421
12621	0	0	Ki67+	 5151 2774
12622	0	0	Ki67+	 5152 2258
12623	0	0	Ki67+	 5158 2084
12624	0	0	Ki67+	 5159 2170
12625	0	0	Ki67+	 5159 2315
12626	0	0	Ki67+	 5163 2294
12627	0	0	Ki67+	 5164 2762
12628	0	0	Ki67+	 5165 2197
12629	0	0	Ki67+	 5167 2782
12630	0	0	Ki67+	 5176 2295
12631	0	0	Ki67+	 5184 2261
12632	0	0	Ki67+	 5188 2240
12633	0	0	Ki67+	 5189 2210
12634	0	0	Ki67+	 5193 2432
12635	0	0	Ki67+	 5203 2329
12636	0	0	Ki67+	 5210 2233
12637	0	0	Ki67+	 5212 2347
12638	0	0	Ki67+	 5213 2429
12639	0	0	Ki67+	 5233 2387
12640	0	0	Ki67+	 5234 2407
12641	0	0	Ki67+	 5241 2364
12642	0	0	Ki67+	 5248 2233
12643	0	0	Ki67+	 5250 2268
12644	0	0	Ki67+	 5253 2050
12645	0	0	Ki67+	 5253 2443
12646	0	0	Ki67+	 5254 2197
12647	0	0	Ki67+	 5258 2745
12648	0	0	Ki67+	 5262 2300
12649	0	0	Ki67+	 5262 2337
12650	0	0	Ki67+	 5264 2614
12651	0	0	Ki67+	 5265 2093
12652	0	0	Ki67+	 5267 1994
12653	0	0	Ki67+	 5282 2440
12654	0	0	Ki67+	 5283 2288
12655	0	0	Ki67+	 5284 2684
12656	0	0	Ki67+	 5286 2306
12657	0	0	Ki67+	 5286 2354
12658	0	0	Ki67+	 5289 2094
12659	0	0	Ki67+	 5289 2471
12660	0	0	Ki67+	 5289 2762
12661	0	0	Ki67+	 5290 2064
12662	0	0	Ki67+	 5290 2269
12663	0	0	Ki67+	 5292 2656
12664	0	0	Ki67+	 5297 2451
12665	0	0	Ki67+	 5298 2379
12666	0	0	Ki67+	 5300 2052
12667	0	0	Ki67+	 5300 2405
12668	0	0	Ki67+	 5302 2520
12669	0	0	Ki67+	 5304 2007
12670	0	0	Ki67+	 5310 2474
12671	0	0	Ki67+	 5311 2093
12672	0	0	Ki67+	 5317 2075
12673	0	0	Ki67+	 5319 2045
12674	0	0	Ki67+	 5320 2353
12675	0	0	Ki67+	 5321 2493
12676	0	0	Ki67+	 5322 2326
12677	0	0	Ki67+	 5327 2527
12678	0	0	Ki67+	 5328 2447
12679	0	0	Ki67+	 5333 2699
12680	0	0	Ki67+	 5335 2637
12681	0	0	Ki67+	 5336 2307
12682	0	0	Ki67+	 5337 2374
12683	0	0	Ki67+	 5341 2335
12684	0	0	Ki67+	 5341 2517
12685	0	0	Ki67+	 5342 2563
12686	0	0	Ki67+	 5344 2701
12687	0	0	Ki67+	 5348 2776
12688	0	0	Ki67+	 5349 2755
12689	0	0	Ki67+	 5353 2434
12690	0	0	Ki67+	 5356 2580
12691	0	0	Ki67+	 5358 2330
12692	0	0	Ki67+	 5361 2604
12693	0	0	Ki67+	 5368 2051
12694	0	0	Ki67+	 5378 2158
12695	0	0	Ki67+	 5430 2335
12696	0	0	Ki67+	 5467 2084
12697	0	0	Ki67+	 5473 2285
12698	0	0	Ki67+	 5474 2172
12699	0	0	Ki67+	 5481 2062
12700	0	0	Ki67+	 5485 2219
12701	0	0	Ki67+	 5489 2053
12702	0	0	Ki67+	 5489 2255
12703	0	0	Ki67+	 5495 2288
12704	0	0	Ki67+	 5499 2382
12705	0	0	Ki67+	 5504 2014
12706	0	0	Ki67+	 5505 2229
12707	0	0	Ki67+	 5505 2426
12708	0	0	Ki67+	 5508 1995
12709	0	0	Ki67+	 5509 2119
12710	0	0	Ki67+	 5512 2418
12711	0	0	Ki67+	 5512 2456
12712	0	0	Ki67+	 5513 2060
12713	0	0	Ki67+	 5513 2325
12714	0	0	Ki67+	 5521 2393
12715	0	0	Ki67+	 5522 2153
12716	0	0	Ki67+	 5522 2355
12717	0	0	Ki67+	 5523 2296
12718	0	0	Ki67+	 5527 2332
12719	0	0	Ki67+	 5533 2023
12720	0	0	Ki67+	 5535 2365
12721	0	0	Ki67+	 5539 2170
12722	0	0	Ki67+	 5541 2384
12723	0	0	Ki67+	 5547 2079
12724	0	0	Ki67+	 5547 2306
12725	0	0	Ki67+	 5551 2504
12726	0	0	Ki67+	 5553 2486
12727	0	0	Ki67+	 5554 2557
12728	0	0	Ki67+	 5555 2519
12729	0	0	Ki67+	 5557 2349
12730	0	0	Ki67+	 5564 2602
12731	0	0	Ki67+	 5598 2702
12732	0	0	Ki67+	 5604 2591
12733	0	0	Ki67+	 5614 2064
12734	0	0	Ki67+	 5626 2066
12735	0	0	Ki67+	 5629 2056
12736	0	0	Ki67+	 5634 2108
12737	0	0	Ki67+	 5635 2215
12738	0	0	Ki67+	 5641 2154
12739	0	0	Ki67+	 5647 2282
12740	0	0	Ki67+	 4849 3107
12741	0	0	Ki67+	 4852 2978
12742	0	0	Ki67+	 4855 2924
12743	0	0	Ki67+	 4871 2949
12744	0	0	Ki67+	 4871 3179
12745	0	0	Ki67+	 4872 3121
12746	0	0	Ki67+	 4874 2971
12747	0	0	Ki67+	 4874 3197
12748	0	0	Ki67+	 4874 3555
12749	0	0	Ki67+	 4880 3063
12750	0	0	Ki67+	 4883 2926
12751	0	0	Ki67+	 4883 3163
12752	0	0	Ki67+	 4885 3403
12753	0	0	Ki67+	 4891 3462
12754	0	0	Ki67+	 4897 2989
12755	0	0	Ki67+	 4897 3576
12756	0	0	Ki67+	 4898 3382
12757	0	0	Ki67+	 4906 2824
12758	0	0	Ki67+	 4907 3226
12759	0	0	Ki67+	 4911 3469
12760	0	0	Ki67+	 4913 3158
12761	0	0	Ki67+	 4916 3580
12762	0	0	Ki67+	 4921 3181
12763	0	0	Ki67+	 4923 2843
12764	0	0	Ki67+	 4923 2976
12765	0	0	Ki67+	 4933 3269
12766	0	0	Ki67+	 4934 2831
12767	0	0	Ki67+	 4936 3369
12768	0	0	Ki67+	 4938 3006
12769	0	0	Ki67+	 4940 3526
12770	0	0	Ki67+	 4942 3233
12771	0	0	Ki67+	 4946 2873
12772	0	0	Ki67+	 4950 2976
12773	0	0	Ki67+	 4950 3176
12774	0	0	Ki67+	 4951 3225
12775	0	0	Ki67+	 4952 3514
12776	0	0	Ki67+	 4965 3212
12777	0	0	Ki67+	 4966 2831
12778	0	0	Ki67+	 4967 3013
12779	0	0	Ki67+	 4975 3151
12780	0	0	Ki67+	 4975 3245
12781	0	0	Ki67+	 4977 3428
12782	0	0	Ki67+	 4978 3455
12783	0	0	Ki67+	 4981 3214
12784	0	0	Ki67+	 4984 2795
12785	0	0	Ki67+	 4985 2905
12786	0	0	Ki67+	 4986 3440
12787	0	0	Ki67+	 4988 2845
12788	0	0	Ki67+	 4988 3178
12789	0	0	Ki67+	 4994 2865
12790	0	0	Ki67+	 4996 3505
12791	0	0	Ki67+	 4998 3317
12792	0	0	Ki67+	 4999 3562
12793	0	0	Ki67+	 5003 2908
12794	0	0	Ki67+	 5003 3474
12795	0	0	Ki67+	 5005 2802
12796	0	0	Ki67+	 5005 3291
12797	0	0	Ki67+	 5006 3070
12798	0	0	Ki67+	 5009 3337
12799	0	0	Ki67+	 5010 3211
12800	0	0	Ki67+	 5015 3281
12801	0	0	Ki67+	 5019 2968
12802	0	0	Ki67+	 5019 3153
12803	0	0	Ki67+	 5023 3198
12804	0	0	Ki67+	 5024 3229
12805	0	0	Ki67+	 5027 3102
12806	0	0	Ki67+	 5029 3516
12807	0	0	Ki67+	 5029 3550
12808	0	0	Ki67+	 5031 3065
12809	0	0	Ki67+	 5033 3320
12810	0	0	Ki67+	 5034 2913
12811	0	0	Ki67+	 5034 3451
12812	0	0	Ki67+	 5034 3496
12813	0	0	Ki67+	 5043 2866
12814	0	0	Ki67+	 5045 3133
12815	0	0	Ki67+	 5045 3287
12816	0	0	Ki67+	 5046 3506
12817	0	0	Ki67+	 5051 2932
12818	0	0	Ki67+	 5051 3107
12819	0	0	Ki67+	 5056 3535
12820	0	0	Ki67+	 5057 3191
12821	0	0	Ki67+	 5063 3326
12822	0	0	Ki67+	 5063 3577
12823	0	0	Ki67+	 5067 2962
12824	0	0	Ki67+	 5067 3030
12825	0	0	Ki67+	 5070 3186
12826	0	0	Ki67+	 5081 3307
12827	0	0	Ki67+	 5083 3024
12828	0	0	Ki67+	 5084 3270
12829	0	0	Ki67+	 5084 3345
12830	0	0	Ki67+	 5086 2852
12831	0	0	Ki67+	 5086 3055
12832	0	0	Ki67+	 5088 3528
12833	0	0	Ki67+	 5091 3374
12834	0	0	Ki67+	 5092 3142
12835	0	0	Ki67+	 5092 3309
12836	0	0	Ki67+	 5095 3503
12837	0	0	Ki67+	 5096 2788
12838	0	0	Ki67+	 5097 3569
12839	0	0	Ki67+	 5100 3292
12840	0	0	Ki67+	 5105 3245
12841	0	0	Ki67+	 5108 3264
12842	0	0	Ki67+	 5111 2827
12843	0	0	Ki67+	 5111 2870
12844	0	0	Ki67+	 5130 3531
12845	0	0	Ki67+	 5131 3235
12846	0	0	Ki67+	 5132 3558
12847	0	0	Ki67+	 5133 2793
12848	0	0	Ki67+	 5139 2847
12849	0	0	Ki67+	 5141 3349
12850	0	0	Ki67+	 5141 3408
12851	0	0	Ki67+	 5143 3308
12852	0	0	Ki67+	 5146 2939
12853	0	0	Ki67+	 5146 3540
12854	0	0	Ki67+	 5148 3581
12855	0	0	Ki67+	 5152 2872
12856	0	0	Ki67+	 5159 2790
12857	0	0	Ki67+	 5159 3383
12858	0	0	Ki67+	 5160 3277
12859	0	0	Ki67+	 5160 3574
12860	0	0	Ki67+	 5161 3090
12861	0	0	Ki67+	 5166 2814
12862	0	0	Ki67+	 5167 2931
12863	0	0	Ki67+	 5169 2953
12864	0	0	Ki67+	 5171 3308
12865	0	0	Ki67+	 5171 3561
12866	0	0	Ki67+	 5173 2841
12867	0	0	Ki67+	 5173 3341
12868	0	0	Ki67+	 5179 3288
12869	0	0	Ki67+	 5180 2906
12870	0	0	Ki67+	 5184 3362
12871	0	0	Ki67+	 5184 3380
12872	0	0	Ki67+	 5187 3148
12873	0	0	Ki67+	 5189 3085
12874	0	0	Ki67+	 5190 2994
12875	0	0	Ki67+	 5191 3205
12876	0	0	Ki67+	 5194 3312
12877	0	0	Ki67+	 5198 3021
12878	0	0	Ki67+	 5198 3373
12879	0	0	Ki67+	 5201 3333
12880	0	0	Ki67+	 5201 3577
12881	0	0	Ki67+	 5202 3057
12882	0	0	Ki67+	 5205 2949
12883	0	0	Ki67+	 5212 3123
12884	0	0	Ki67+	 5213 2910
12885	0	0	Ki67+	 5215 2994
12886	0	0	Ki67+	 5216 3387
12887	0	0	Ki67+	 5217 3032
12888	0	0	Ki67+	 5217 3147
12889	0	0	Ki67+	 5217 3371
12890	0	0	Ki67+	 5231 2983
12891	0	0	Ki67+	 5231 3107
12892	0	0	Ki67+	 5231 3408
12893	0	0	Ki67+	 5234 3134
12894	0	0	Ki67+	 5242 3154
12895	0	0	Ki67+	 5245 3107
12896	0	0	Ki67+	 5249 3076
12897	0	0	Ki67+	 5255 2925
12898	0	0	Ki67+	 5257 3181
12899	0	0	Ki67+	 5261 3206
12900	0	0	Ki67+	 5266 3168
12901	0	0	Ki67+	 5278 2823
12902	0	0	Ki67+	 5280 2800
12903	0	0	Ki67+	 5280 3115
12904	0	0	Ki67+	 5281 3189
12905	0	0	Ki67+	 5282 3083
12906	0	0	Ki67+	 5285 2942
12907	0	0	Ki67+	 5293 3043
12908	0	0	Ki67+	 5301 2881
12909	0	0	Ki67+	 5301 3005
12910	0	0	Ki67+	 5302 2790
12911	0	0	Ki67+	 5303 2906
12912	0	0	Ki67+	 5305 2987
12913	0	0	Ki67+	 5306 2964
12914	0	0	Ki67+	 5306 3020
12915	0	0	Ki67+	 5308 2821
12916	0	0	Ki67+	 5308 3205
12917	0	0	Ki67+	 5310 3116
12918	0	0	Ki67+	 5315 3165
12919	0	0	Ki67+	 5317 3036
12920	0	0	Ki67+	 5322 3074
12921	0	0	Ki67+	 5324 2817
12922	0	0	Ki67+	 5330 3005
12923	0	0	Ki67+	 5333 2934
12924	0	0	Ki67+	 5336 2827
12925	0	0	Ki67+	 5337 2988
12926	0	0	Ki67+	 5338 3017
12927	0	0	Ki67+	 5341 3132
12928	0	0	Ki67+	 5341 3169
12929	0	0	Ki67+	 5341 3231
12930	0	0	Ki67+	 5347 3048
12931	0	0	Ki67+	 5348 3032
12932	0	0	Ki67+	 5349 3108
12933	0	0	Ki67+	 5355 2999
12934	0	0	Ki67+	 5358 3129
12935	0	0	Ki67+	 5358 3195
12936	0	0	Ki67+	 5359 3045
12937	0	0	Ki67+	 5359 3079
12938	0	0	Ki67+	 5368 3413
12939	0	0	Ki67+	 5393 3162
12940	0	0	Ki67+	 5425 3465
12941	0	0	Ki67+	 5453 3151
12942	0	0	Ki67+	 5464 3127
12943	0	0	Ki67+	 5469 3188
12944	0	0	Ki67+	 5477 2829
12945	0	0	Ki67+	 5495 3114
12946	0	0	Ki67+	 5496 3221
12947	0	0	Ki67+	 5500 3204
12948	0	0	Ki67+	 5501 3268
12949	0	0	Ki67+	 5505 3183
12950	0	0	Ki67+	 5507 3297
12951	0	0	Ki67+	 5511 3138
12952	0	0	Ki67+	 5516 2980
12953	0	0	Ki67+	 5519 3197
12954	0	0	Ki67+	 5519 3228
12955	0	0	Ki67+	 5522 2882
12956	0	0	Ki67+	 5523 3250
12957	0	0	Ki67+	 5525 2829
12958	0	0	Ki67+	 5528 3005
12959	0	0	Ki67+	 5528 3273
12960	0	0	Ki67+	 5531 3349
12961	0	0	Ki67+	 5532 3102
12962	0	0	Ki67+	 5533 3029
12963	0	0	Ki67+	 5536 3152
12964	0	0	Ki67+	 5537 2858
12965	0	0	Ki67+	 5541 2962
12966	0	0	Ki67+	 5549 3225
12967	0	0	Ki67+	 5550 2842
12968	0	0	Ki67+	 5552 2897
12969	0	0	Ki67+	 5552 3068
12970	0	0	Ki67+	 5554 3275
12971	0	0	Ki67+	 5558 2999
12972	0	0	Ki67+	 5558 3256
12973	0	0	Ki67+	 5559 3092
12974	0	0	Ki67+	 5560 3394
12975	0	0	Ki67+	 5565 2867
12976	0	0	Ki67+	 5565 3127
12977	0	0	Ki67+	 5565 3204
12978	0	0	Ki67+	 5566 3364
12979	0	0	Ki67+	 5570 2957
12980	0	0	Ki67+	 5570 3322
12981	0	0	Ki67+	 5570 3445
12982	0	0	Ki67+	 5572 3106
12983	0	0	Ki67+	 5573 3282
12984	0	0	Ki67+	 5576 2902
12985	0	0	Ki67+	 5576 3012
12986	0	0	Ki67+	 5579 3124
12987	0	0	Ki67+	 5580 3145
12988	0	0	Ki67+	 5581 3318
12989	0	0	Ki67+	 5582 3421
12990	0	0	Ki67+	 5587 3273
12991	0	0	Ki67+	 5594 3181
12992	0	0	Ki67+	 5596 3287
12993	0	0	Ki67+	 5601 3369
12994	0	0	Ki67+	 5602 3002
12995	0	0	Ki67+	 5603 3431
12996	0	0	Ki67+	 5604 2954
12997	0	0	Ki67+	 5606 2976
12998	0	0	Ki67+	 5606 3499
12999	0	0	Ki67+	 5608 3352
13000	0	0	Ki67+	 5610 2964
13001	0	0	Ki67+	 5610 3169
13002	0	0	Ki67+	 5612 3415
13003	0	0	Ki67+	 5616 3267
13004	0	0	Ki67+	 5617 3236
13005	0	0	Ki67+	 5617 3447
13006	0	0	Ki67+	 5619 3498
13007	0	0	Ki67+	 5621 3040
13008	0	0	Ki67+	 5623 3318
13009	0	0	Ki67+	 5630 3391
13010	0	0	Ki67+	 5631 2941
13011	0	0	Ki67+	 5631 3529
13012	0	0	Ki67+	 5633 3358
13013	0	0	Ki67+	 5634 2907
13014	0	0	Ki67+	 5634 3470
13015	0	0	Ki67+	 5635 2964
13016	0	0	Ki67+	 5636 3276
13017	0	0	Ki67+	 5638 3158
13018	0	0	Ki67+	 5638 3177
13019	0	0	Ki67+	 5638 3515
13020	0	0	Ki67+	 5639 3437
13021	0	0	Ki67+	 5641 2788
13022	0	0	Ki67+	 5641 3407
13023	0	0	Ki67+	 5644 3293
13024	0	0	Ki67+	 5646 3026
13025	0	0	Ki67+	 5646 3071
13026	0	0	Ki67+	 5646 3486
13027	0	0	Ki67+	 5646 3549
13028	0	0	Ki67+	 4851 3943
13029	0	0	Ki67+	 4862 3838
13030	0	0	Ki67+	 4863 3927
13031	0	0	Ki67+	 4865 3815
13032	0	0	Ki67+	 4868 3705
13033	0	0	Ki67+	 4869 3660
13034	0	0	Ki67+	 4872 4189
13035	0	0	Ki67+	 4874 3945
13036	0	0	Ki67+	 4878 3995
13037	0	0	Ki67+	 4884 3935
13038	0	0	Ki67+	 4886 4360
13039	0	0	Ki67+	 4888 4164
13040	0	0	Ki67+	 4891 3719
13041	0	0	Ki67+	 4891 4281
13042	0	0	Ki67+	 4896 4374
13043	0	0	Ki67+	 4897 4062
13044	0	0	Ki67+	 4898 3695
13045	0	0	Ki67+	 4899 3663
13046	0	0	Ki67+	 4914 3694
13047	0	0	Ki67+	 4918 4032
13048	0	0	Ki67+	 4923 3745
13049	0	0	Ki67+	 4930 4383
13050	0	0	Ki67+	 4932 3831
13051	0	0	Ki67+	 4934 4252
13052	0	0	Ki67+	 4939 3706
13053	0	0	Ki67+	 4943 4268
13054	0	0	Ki67+	 4944 4012
13055	0	0	Ki67+	 4948 3854
13056	0	0	Ki67+	 4950 3648
13057	0	0	Ki67+	 4950 3669
13058	0	0	Ki67+	 4950 3827
13059	0	0	Ki67+	 4953 3697
13060	0	0	Ki67+	 4953 4042
13061	0	0	Ki67+	 4959 3621
13062	0	0	Ki67+	 4959 3748
13063	0	0	Ki67+	 4962 4310
13064	0	0	Ki67+	 4965 3723
13065	0	0	Ki67+	 4966 4096
13066	0	0	Ki67+	 4967 4006
13067	0	0	Ki67+	 4967 4182
13068	0	0	Ki67+	 4970 3676
13069	0	0	Ki67+	 4971 4032
13070	0	0	Ki67+	 4976 3595
13071	0	0	Ki67+	 4980 3632
13072	0	0	Ki67+	 4982 3693
13073	0	0	Ki67+	 4989 3649
13074	0	0	Ki67+	 4990 3779
13075	0	0	Ki67+	 4991 4116
13076	0	0	Ki67+	 4994 3726
13077	0	0	Ki67+	 4995 3752
13078	0	0	Ki67+	 4997 3691
13079	0	0	Ki67+	 5000 3870
13080	0	0	Ki67+	 5006 4290
13081	0	0	Ki67+	 5007 3631
13082	0	0	Ki67+	 5010 3782
13083	0	0	Ki67+	 5010 4215
13084	0	0	Ki67+	 5012 3672
13085	0	0	Ki67+	 5013 4185
13086	0	0	Ki67+	 5019 3880
13087	0	0	Ki67+	 5024 3724
13088	0	0	Ki67+	 5025 3700
13089	0	0	Ki67+	 5027 4220
13090	0	0	Ki67+	 5029 3874
13091	0	0	Ki67+	 5034 4300
13092	0	0	Ki67+	 5034 4344
13093	0	0	Ki67+	 5035 3778
13094	0	0	Ki67+	 5036 4237
13095	0	0	Ki67+	 5043 3662
13096	0	0	Ki67+	 5046 4250
13097	0	0	Ki67+	 5048 4343
13098	0	0	Ki67+	 5054 4231
13099	0	0	Ki67+	 5056 4287
13100	0	0	Ki67+	 5058 4310
13101	0	0	Ki67+	 5061 3747
13102	0	0	Ki67+	 5062 3664
13103	0	0	Ki67+	 5062 3716
13104	0	0	Ki67+	 5063 3769
13105	0	0	Ki67+	 5079 3819
13106	0	0	Ki67+	 5080 3757
13107	0	0	Ki67+	 5081 3635
13108	0	0	Ki67+	 5083 3790
13109	0	0	Ki67+	 5084 3726
13110	0	0	Ki67+	 5086 4326
13111	0	0	Ki67+	 5091 4303
13112	0	0	Ki67+	 5092 3753
13113	0	0	Ki67+	 5093 3702
13114	0	0	Ki67+	 5095 3820
13115	0	0	Ki67+	 5097 3653
13116	0	0	Ki67+	 5101 3612
13117	0	0	Ki67+	 5102 4159
13118	0	0	Ki67+	 5103 4303
13119	0	0	Ki67+	 5107 3758
13120	0	0	Ki67+	 5108 4266
13121	0	0	Ki67+	 5110 3636
13122	0	0	Ki67+	 5111 3672
13123	0	0	Ki67+	 5115 4151
13124	0	0	Ki67+	 5116 4259
13125	0	0	Ki67+	 5119 3865
13126	0	0	Ki67+	 5126 3594
13127	0	0	Ki67+	 5126 3680
13128	0	0	Ki67+	 5126 4340
13129	0	0	Ki67+	 5129 3712
13130	0	0	Ki67+	 5130 3903
13131	0	0	Ki67+	 5132 3741
13132	0	0	Ki67+	 5133 3661
13133	0	0	Ki67+	 5141 3772
13134	0	0	Ki67+	 5143 3615
13135	0	0	Ki67+	 5144 3595
13136	0	0	Ki67+	 5162 3609
13137	0	0	Ki67+	 5167 3630
13138	0	0	Ki67+	 5167 3825
13139	0	0	Ki67+	 5169 3587
13140	0	0	Ki67+	 5171 3810
13141	0	0	Ki67+	 5175 4284
13142	0	0	Ki67+	 5176 3848
13143	0	0	Ki67+	 5178 3725
13144	0	0	Ki67+	 5184 4195
13145	0	0	Ki67+	 5186 3603
13146	0	0	Ki67+	 5188 4185
13147	0	0	Ki67+	 5193 3856
13148	0	0	Ki67+	 5194 4196
13149	0	0	Ki67+	 5200 3829
13150	0	0	Ki67+	 5202 4177
13151	0	0	Ki67+	 5205 4033
13152	0	0	Ki67+	 5208 3638
13153	0	0	Ki67+	 5210 4211
13154	0	0	Ki67+	 5212 3598
13155	0	0	Ki67+	 5216 4156
13156	0	0	Ki67+	 5219 3861
13157	0	0	Ki67+	 5226 3707
13158	0	0	Ki67+	 5226 4170
13159	0	0	Ki67+	 5231 3824
13160	0	0	Ki67+	 5238 3731
13161	0	0	Ki67+	 5241 4277
13162	0	0	Ki67+	 5243 3657
13163	0	0	Ki67+	 5244 3614
13164	0	0	Ki67+	 5249 4055
13165	0	0	Ki67+	 5252 4073
13166	0	0	Ki67+	 5256 4360
13167	0	0	Ki67+	 5270 4229
13168	0	0	Ki67+	 5274 3645
13169	0	0	Ki67+	 5282 3842
13170	0	0	Ki67+	 5283 4241
13171	0	0	Ki67+	 5289 3731
13172	0	0	Ki67+	 5289 3883
13173	0	0	Ki67+	 5291 3700
13174	0	0	Ki67+	 5295 4034
13175	0	0	Ki67+	 5298 3670
13176	0	0	Ki67+	 5304 3745
13177	0	0	Ki67+	 5309 4367
13178	0	0	Ki67+	 5311 3861
13179	0	0	Ki67+	 5313 3885
13180	0	0	Ki67+	 5316 4089
13181	0	0	Ki67+	 5334 3707
13182	0	0	Ki67+	 5336 4068
13183	0	0	Ki67+	 5343 4276
13184	0	0	Ki67+	 5349 3734
13185	0	0	Ki67+	 5352 4263
13186	0	0	Ki67+	 5360 4108
13187	0	0	Ki67+	 5364 3748
13188	0	0	Ki67+	 5364 3825
13189	0	0	Ki67+	 5369 4334
13190	0	0	Ki67+	 5378 4106
13191	0	0	Ki67+	 5387 3834
13192	0	0	Ki67+	 5394 4209
13193	0	0	Ki67+	 5397 4373
13194	0	0	Ki67+	 5405 4236
13195	0	0	Ki67+	 5411 4216
13196	0	0	Ki67+	 5435 3973
13197	0	0	Ki67+	 5461 4201
13198	0	0	Ki67+	 5464 4186
13199	0	0	Ki67+	 5468 4170
13200	0	0	Ki67+	 5485 3592
13201	0	0	Ki67+	 5496 4219
13202	0	0	Ki67+	 5538 4323
13203	0	0	Ki67+	 5547 4216
13204	0	0	Ki67+	 5551 4266
13205	0	0	Ki67+	 5555 3830
13206	0	0	Ki67+	 5560 4242
13207	0	0	Ki67+	 5561 3778
13208	0	0	Ki67+	 5563 3762
13209	0	0	Ki67+	 5563 4368
13210	0	0	Ki67+	 5576 4351
13211	0	0	Ki67+	 5582 4325
13212	0	0	Ki67+	 5642 4214
13213	0	0	Ki67+	 5642 4365
13214	0	0	Ki67+	 4850 5027
13215	0	0	Ki67+	 4855 5083
13216	0	0	Ki67+	 4861 4970
13217	0	0	Ki67+	 4863 4649
13218	0	0	Ki67+	 4870 5050
13219	0	0	Ki67+	 4871 4675
13220	0	0	Ki67+	 4872 4594
13221	0	0	Ki67+	 4872 4705
13222	0	0	Ki67+	 4879 4576
13223	0	0	Ki67+	 4880 4815
13224	0	0	Ki67+	 4882 5054
13225	0	0	Ki67+	 4884 5137
13226	0	0	Ki67+	 4887 4418
13227	0	0	Ki67+	 4889 5155
13228	0	0	Ki67+	 4897 5166
13229	0	0	Ki67+	 4898 4454
13230	0	0	Ki67+	 4898 4531
13231	0	0	Ki67+	 4900 4852
13232	0	0	Ki67+	 4900 5145
13233	0	0	Ki67+	 4901 4661
13234	0	0	Ki67+	 4902 4602
13235	0	0	Ki67+	 4902 4639
13236	0	0	Ki67+	 4904 4756
13237	0	0	Ki67+	 4911 5170
13238	0	0	Ki67+	 4912 4709
13239	0	0	Ki67+	 4912 4730
13240	0	0	Ki67+	 4914 4794
13241	0	0	Ki67+	 4915 4468
13242	0	0	Ki67+	 4916 4972
13243	0	0	Ki67+	 4916 5122
13244	0	0	Ki67+	 4920 4949
13245	0	0	Ki67+	 4921 4877
13246	0	0	Ki67+	 4925 5171
13247	0	0	Ki67+	 4927 4779
13248	0	0	Ki67+	 4929 5101
13249	0	0	Ki67+	 4933 4826
13250	0	0	Ki67+	 4935 4901
13251	0	0	Ki67+	 4939 4791
13252	0	0	Ki67+	 4944 4952
13253	0	0	Ki67+	 4959 4458
13254	0	0	Ki67+	 4970 4441
13255	0	0	Ki67+	 4978 5158
13256	0	0	Ki67+	 4987 4863
13257	0	0	Ki67+	 4996 5141
13258	0	0	Ki67+	 5000 4911
13259	0	0	Ki67+	 5002 4619
13260	0	0	Ki67+	 5002 4792
13261	0	0	Ki67+	 5012 5114
13262	0	0	Ki67+	 5014 4872
13263	0	0	Ki67+	 5016 4837
13264	0	0	Ki67+	 5020 4595
13265	0	0	Ki67+	 5023 5086
13266	0	0	Ki67+	 5026 4925
13267	0	0	Ki67+	 5027 4624
13268	0	0	Ki67+	 5029 5158
13269	0	0	Ki67+	 5030 5116
13270	0	0	Ki67+	 5032 4850
13271	0	0	Ki67+	 5033 4880
13272	0	0	Ki67+	 5035 4914
13273	0	0	Ki67+	 5037 4665
13274	0	0	Ki67+	 5037 5176
13275	0	0	Ki67+	 5056 5145
13276	0	0	Ki67+	 5058 4913
13277	0	0	Ki67+	 5068 4408
13278	0	0	Ki67+	 5072 5175
13279	0	0	Ki67+	 5079 4450
13280	0	0	Ki67+	 5079 4930
13281	0	0	Ki67+	 5083 4688
13282	0	0	Ki67+	 5086 4435
13283	0	0	Ki67+	 5088 5066
13284	0	0	Ki67+	 5090 4390
13285	0	0	Ki67+	 5092 5094
13286	0	0	Ki67+	 5095 4725
13287	0	0	Ki67+	 5099 4692
13288	0	0	Ki67+	 5101 4438
13289	0	0	Ki67+	 5101 5061
13290	0	0	Ki67+	 5102 5091
13291	0	0	Ki67+	 5106 5123
13292	0	0	Ki67+	 5107 4420
13293	0	0	Ki67+	 5118 4415
13294	0	0	Ki67+	 5119 4477
13295	0	0	Ki67+	 5120 4640
13296	0	0	Ki67+	 5131 4492
13297	0	0	Ki67+	 5131 4770
13298	0	0	Ki67+	 5132 5166
13299	0	0	Ki67+	 5134 4421
13300	0	0	Ki67+	 5139 4479
13301	0	0	Ki67+	 5139 4632
13302	0	0	Ki67+	 5148 4971
13303	0	0	Ki67+	 5151 5011
13304	0	0	Ki67+	 5151 5121
13305	0	0	Ki67+	 5157 4780
13306	0	0	Ki67+	 5160 4514
13307	0	0	Ki67+	 5166 4469
13308	0	0	Ki67+	 5166 5078
13309	0	0	Ki67+	 5175 4501
13310	0	0	Ki67+	 5178 5064
13311	0	0	Ki67+	 5181 4448
13312	0	0	Ki67+	 5182 4552
13313	0	0	Ki67+	 5184 4808
13314	0	0	Ki67+	 5185 5017
13315	0	0	Ki67+	 5195 4919
13316	0	0	Ki67+	 5195 5093
13317	0	0	Ki67+	 5195 5123
13318	0	0	Ki67+	 5197 5173
13319	0	0	Ki67+	 5201 4842
13320	0	0	Ki67+	 5203 4947
13321	0	0	Ki67+	 5207 4503
13322	0	0	Ki67+	 5215 4479
13323	0	0	Ki67+	 5216 5116
13324	0	0	Ki67+	 5217 4812
13325	0	0	Ki67+	 5217 5027
13326	0	0	Ki67+	 5217 5046
13327	0	0	Ki67+	 5224 5010
13328	0	0	Ki67+	 5225 4412
13329	0	0	Ki67+	 5228 4543
13330	0	0	Ki67+	 5229 5153
13331	0	0	Ki67+	 5234 5023
13332	0	0	Ki67+	 5239 4536
13333	0	0	Ki67+	 5242 4987
13334	0	0	Ki67+	 5248 4525
13335	0	0	Ki67+	 5248 5016
13336	0	0	Ki67+	 5249 4411
13337	0	0	Ki67+	 5250 4877
13338	0	0	Ki67+	 5251 4715
13339	0	0	Ki67+	 5253 4510
13340	0	0	Ki67+	 5258 5092
13341	0	0	Ki67+	 5259 4584
13342	0	0	Ki67+	 5259 4891
13343	0	0	Ki67+	 5276 4786
13344	0	0	Ki67+	 5286 4403
13345	0	0	Ki67+	 5290 4546
13346	0	0	Ki67+	 5291 4800
13347	0	0	Ki67+	 5304 4403
13348	0	0	Ki67+	 5309 4422
13349	0	0	Ki67+	 5309 4933
13350	0	0	Ki67+	 5310 4947
13351	0	0	Ki67+	 5311 5029
13352	0	0	Ki67+	 5314 4780
13353	0	0	Ki67+	 5314 5009
13354	0	0	Ki67+	 5321 4674
13355	0	0	Ki67+	 5354 4400
13356	0	0	Ki67+	 5362 4777
13357	0	0	Ki67+	 5364 4420
13358	0	0	Ki67+	 5393 4522
13359	0	0	Ki67+	 5396 5110
13360	0	0	Ki67+	 5401 4855
13361	0	0	Ki67+	 5476 4408
13362	0	0	Ki67+	 5484 4543
13363	0	0	Ki67+	 5488 4531
13364	0	0	Ki67+	 5490 5143
13365	0	0	Ki67+	 5522 5091
13366	0	0	Ki67+	 5524 4810
13367	0	0	Ki67+	 5528 5003
13368	0	0	Ki67+	 5534 5154
13369	0	0	Ki67+	 5542 5063
13370	0	0	Ki67+	 5545 4963
13371	0	0	Ki67+	 5557 5091
13372	0	0	Ki67+	 5560 4755
13373	0	0	Ki67+	 5582 4389
13374	0	0	Ki67+	 5585 4788
13375	0	0	Ki67+	 5587 5056
13376	0	0	Ki67+	 5594 5103
13377	0	0	Ki67+	 5597 5126
13378	0	0	Ki67+	 5601 5018
13379	0	0	Ki67+	 5605 5159
13380	0	0	Ki67+	 5609 5082
13381	0	0	Ki67+	 5610 4412
13382	0	0	Ki67+	 5610 5108
13383	0	0	Ki67+	 5613 5141
13384	0	0	Ki67+	 5615 4552
13385	0	0	Ki67+	 5616 4514
13386	0	0	Ki67+	 5641 5136
13387	0	0	Ki67+	 4851 5908
13388	0	0	Ki67+	 4862 5620
13389	0	0	Ki67+	 4863 5332
13390	0	0	Ki67+	 4864 5722
13391	0	0	Ki67+	 4880 5750
13392	0	0	Ki67+	 4885 5434
13393	0	0	Ki67+	 4909 5946
13394	0	0	Ki67+	 4914 5357
13395	0	0	Ki67+	 4916 5797
13396	0	0	Ki67+	 4917 5699
13397	0	0	Ki67+	 4939 5816
13398	0	0	Ki67+	 4944 5312
13399	0	0	Ki67+	 4944 5416
13400	0	0	Ki67+	 4947 5769
13401	0	0	Ki67+	 4958 5862
13402	0	0	Ki67+	 4960 5203
13403	0	0	Ki67+	 4967 5812
13404	0	0	Ki67+	 4971 5238
13405	0	0	Ki67+	 4973 5528
13406	0	0	Ki67+	 4973 5885
13407	0	0	Ki67+	 4976 5220
13408	0	0	Ki67+	 4976 5748
13409	0	0	Ki67+	 4978 5792
13410	0	0	Ki67+	 4979 5540
13411	0	0	Ki67+	 4983 5834
13412	0	0	Ki67+	 4984 5241
13413	0	0	Ki67+	 4987 5212
13414	0	0	Ki67+	 4989 5349
13415	0	0	Ki67+	 4990 5319
13416	0	0	Ki67+	 4991 5897
13417	0	0	Ki67+	 4996 5186
13418	0	0	Ki67+	 4997 5243
13419	0	0	Ki67+	 5009 5323
13420	0	0	Ki67+	 5012 5948
13421	0	0	Ki67+	 5016 5925
13422	0	0	Ki67+	 5019 5683
13423	0	0	Ki67+	 5034 5309
13424	0	0	Ki67+	 5039 5761
13425	0	0	Ki67+	 5041 5351
13426	0	0	Ki67+	 5042 5237
13427	0	0	Ki67+	 5043 5221
13428	0	0	Ki67+	 5043 5967
13429	0	0	Ki67+	 5047 5913
13430	0	0	Ki67+	 5051 5875
13431	0	0	Ki67+	 5054 5264
13432	0	0	Ki67+	 5056 5761
13433	0	0	Ki67+	 5066 5800
13434	0	0	Ki67+	 5068 5558
13435	0	0	Ki67+	 5069 5878
13436	0	0	Ki67+	 5072 5216
13437	0	0	Ki67+	 5074 5725
13438	0	0	Ki67+	 5076 5890
13439	0	0	Ki67+	 5085 5291
13440	0	0	Ki67+	 5086 5800
13441	0	0	Ki67+	 5087 5831
13442	0	0	Ki67+	 5090 5456
13443	0	0	Ki67+	 5092 5220
13444	0	0	Ki67+	 5092 5622
13445	0	0	Ki67+	 5101 5235
13446	0	0	Ki67+	 5104 5339
13447	0	0	Ki67+	 5107 5550
13448	0	0	Ki67+	 5112 5441
13449	0	0	Ki67+	 5113 5304
13450	0	0	Ki67+	 5119 5901
13451	0	0	Ki67+	 5123 5970
13452	0	0	Ki67+	 5126 5686
13453	0	0	Ki67+	 5129 5355
13454	0	0	Ki67+	 5135 5884
13455	0	0	Ki67+	 5139 5595
13456	0	0	Ki67+	 5146 5964
13457	0	0	Ki67+	 5147 5680
13458	0	0	Ki67+	 5152 5692
13459	0	0	Ki67+	 5180 5439
13460	0	0	Ki67+	 5181 5387
13461	0	0	Ki67+	 5187 5883
13462	0	0	Ki67+	 5191 5604
13463	0	0	Ki67+	 5197 5949
13464	0	0	Ki67+	 5199 5674
13465	0	0	Ki67+	 5200 5921
13466	0	0	Ki67+	 5201 5887
13467	0	0	Ki67+	 5223 5753
13468	0	0	Ki67+	 5230 5710
13469	0	0	Ki67+	 5233 5607
13470	0	0	Ki67+	 5262 5220
13471	0	0	Ki67+	 5266 5697
13472	0	0	Ki67+	 5269 5206
13473	0	0	Ki67+	 5283 5354
13474	0	0	Ki67+	 5296 5336
13475	0	0	Ki67+	 5296 5383
13476	0	0	Ki67+	 5306 5394
13477	0	0	Ki67+	 5312 5936
13478	0	0	Ki67+	 5313 5787
13479	0	0	Ki67+	 5314 5386
13480	0	0	Ki67+	 5317 5756
13481	0	0	Ki67+	 5318 5362
13482	0	0	Ki67+	 5322 5401
13483	0	0	Ki67+	 5338 5460
13484	0	0	Ki67+	 5338 5781
13485	0	0	Ki67+	 5355 5700
13486	0	0	Ki67+	 5362 5461
13487	0	0	Ki67+	 5375 5431
13488	0	0	Ki67+	 5384 5765
13489	0	0	Ki67+	 5385 5197
13490	0	0	Ki67+	 5392 5521
13491	0	0	Ki67+	 5405 5242
13492	0	0	Ki67+	 5406 5467
13493	0	0	Ki67+	 5407 5914
13494	0	0	Ki67+	 5408 5420
13495	0	0	Ki67+	 5414 5496
13496	0	0	Ki67+	 5423 5859
13497	0	0	Ki67+	 5428 5646
13498	0	0	Ki67+	 5442 5586
13499	0	0	Ki67+	 5449 5960
13500	0	0	Ki67+	 5466 5572
13501	0	0	Ki67+	 5470 5627
13502	0	0	Ki67+	 5471 5197
13503	0	0	Ki67+	 5471 5216
13504	0	0	Ki67+	 5480 5285
13505	0	0	Ki67+	 5481 5592
13506	0	0	Ki67+	 5483 5549
13507	0	0	Ki67+	 5485 5619
13508	0	0	Ki67+	 5487 5295
13509	0	0	Ki67+	 5495 5610
13510	0	0	Ki67+	 5495 5968
13511	0	0	Ki67+	 5500 5572
13512	0	0	Ki67+	 5512 5954
13513	0	0	Ki67+	 5513 5547
13514	0	0	Ki67+	 5514 5586
13515	0	0	Ki67+	 5522 5261
13516	0	0	Ki67+	 5523 5966
13517	0	0	Ki67+	 5532 5979
13518	0	0	Ki67+	 5533 5671
13519	0	0	Ki67+	 5539 5257
13520	0	0	Ki67+	 5542 5535
13521	0	0	Ki67+	 5544 5616
13522	0	0	Ki67+	 5553 5271
13523	0	0	Ki67+	 5554 5188
13524	0	0	Ki67+	 5560 5212
13525	0	0	Ki67+	 5573 5203
13526	0	0	Ki67+	 5578 5737
13527	0	0	Ki67+	 5579 5662
13528	0	0	Ki67+	 5581 5232
13529	0	0	Ki67+	 5588 5628
13530	0	0	Ki67+	 5596 5366
13531	0	0	Ki67+	 5602 5653
13532	0	0	Ki67+	 5604 5721
13533	0	0	Ki67+	 5608 5691
13534	0	0	Ki67+	 5613 5530
13535	0	0	Ki67+	 5613 5578
13536	0	0	Ki67+	 5624 5359
13537	0	0	Ki67+	 5628 5433
13538	0	0	Ki67+	 5629 5815
13539	0	0	Ki67+	 5633 5701
13540	0	0	Ki67+	 5638 5731
13541	0	0	Ki67+	 5639 5418
13542	0	0	Ki67+	 5646 5350
13543	0	0	Ki67+	 5646 5600
13544	0	0	Ki67+	 5646 5790
13545	0	0	Ki67+	 4854 6026
13546	0	0	Ki67+	 4888 6320
13547	0	0	Ki67+	 4916 6717
13548	0	0	Ki67+	 4922 6737
13549	0	0	Ki67+	 5023 6129
13550	0	0	Ki67+	 5084 6156
13551	0	0	Ki67+	 5114 6066
13552	0	0	Ki67+	 5130 6052
13553	0	0	Ki67+	 5164 6119
13554	0	0	Ki67+	 5173 6029
13555	0	0	Ki67+	 5181 6186
13556	0	0	Ki67+	 5182 6765
13557	0	0	Ki67+	 5195 6192
13558	0	0	Ki67+	 5196 6037
13559	0	0	Ki67+	 5206 6238
13560	0	0	Ki67+	 5209 6149
13561	0	0	Ki67+	 5210 6194
13562	0	0	Ki67+	 5221 6180
13563	0	0	Ki67+	 5265 6108
13564	0	0	Ki67+	 5279 6317
13565	0	0	Ki67+	 5280 6249
13566	0	0	Ki67+	 5294 6236
13567	0	0	Ki67+	 5294 6300
13568	0	0	Ki67+	 5326 6425
13569	0	0	Ki67+	 5333 6233
13570	0	0	Ki67+	 5353 6192
13571	0	0	Ki67+	 5366 6211
13572	0	0	Ki67+	 5368 6200
13573	0	0	Ki67+	 5374 6175
13574	0	0	Ki67+	 5396 6121
13575	0	0	Ki67+	 5398 6142
13576	0	0	Ki67+	 5398 6320
13577	0	0	Ki67+	 5412 6158
13578	0	0	Ki67+	 5417 6342
13579	0	0	Ki67+	 5420 6142
13580	0	0	Ki67+	 5431 6331
13581	0	0	Ki67+	 5437 6173
13582	0	0	Ki67+	 5444 6103
13583	0	0	Ki67+	 5450 6412
13584	0	0	Ki67+	 5452 6149
13585	0	0	Ki67+	 5454 6400
13586	0	0	Ki67+	 5457 6367
13587	0	0	Ki67+	 5459 6380
13588	0	0	Ki67+	 5462 6190
13589	0	0	Ki67+	 5473 6263
13590	0	0	Ki67+	 5477 6432
13591	0	0	Ki67+	 5479 6216
13592	0	0	Ki67+	 5479 6236
13593	0	0	Ki67+	 5480 6047
13594	0	0	Ki67+	 5489 6231
13595	0	0	Ki67+	 5493 6410
13596	0	0	Ki67+	 5496 6501
13597	0	0	Ki67+	 5497 6251
13598	0	0	Ki67+	 5500 5993
13599	0	0	Ki67+	 5503 6401
13600	0	0	Ki67+	 5515 5985
13601	0	0	Ki67+	 5519 6383
13602	0	0	Ki67+	 5529 6537
13603	0	0	Ki67+	 5533 6095
13604	0	0	Ki67+	 5534 6436
13605	0	0	Ki67+	 5536 6514
13606	0	0	Ki67+	 5538 6036
13607	0	0	Ki67+	 5546 6725
13608	0	0	Ki67+	 5547 6084
13609	0	0	Ki67+	 5548 6133
13610	0	0	Ki67+	 5549 6168
13611	0	0	Ki67+	 5550 6512
13612	0	0	Ki67+	 5558 6092
13613	0	0	Ki67+	 5561 6070
13614	0	0	Ki67+	 5570 6510
13615	0	0	Ki67+	 5580 6150
13616	0	0	Ki67+	 5585 6170
13617	0	0	Ki67+	 5586 6709
13618	0	0	Ki67+	 5599 6138
13619	0	0	Ki67+	 5599 6524
13620	0	0	Ki67+	 5600 6373
13621	0	0	Ki67+	 5600 6463
13622	0	0	Ki67+	 5607 6478
13623	0	0	Ki67+	 5614 6457
13624	0	0	Ki67+	 5624 6222
13625	0	0	Ki67+	 5625 6259
13626	0	0	Ki67+	 5636 6208
13627	0	0	Ki67+	 5639 6057
13628	0	0	Ki67+	 5640 6361
13629	0	0	Ki67+	 5641 6377
13630	0	0	Ki67+	 5647 6047
13631	0	0	Ki67+	 4849 6843
13632	0	0	Ki67+	 4866 7486
13633	0	0	Ki67+	 4868 7134
13634	0	0	Ki67+	 4876 7160
13635	0	0	Ki67+	 4877 7417
13636	0	0	Ki67+	 4883 6843
13637	0	0	Ki67+	 4889 7530
13638	0	0	Ki67+	 4894 7362
13639	0	0	Ki67+	 4901 7117
13640	0	0	Ki67+	 4902 7093
13641	0	0	Ki67+	 4909 7010
13642	0	0	Ki67+	 4913 7090
13643	0	0	Ki67+	 4918 7567
13644	0	0	Ki67+	 4921 7157
13645	0	0	Ki67+	 4924 7002
13646	0	0	Ki67+	 4924 7374
13647	0	0	Ki67+	 4926 6986
13648	0	0	Ki67+	 4926 7216
13649	0	0	Ki67+	 4940 7422
13650	0	0	Ki67+	 4943 7409
13651	0	0	Ki67+	 4958 7209
13652	0	0	Ki67+	 4960 7162
13653	0	0	Ki67+	 4968 7344
13654	0	0	Ki67+	 5006 7051
13655	0	0	Ki67+	 5056 7119
13656	0	0	Ki67+	 5078 7516
13657	0	0	Ki67+	 5080 7564
13658	0	0	Ki67+	 5090 7107
13659	0	0	Ki67+	 5091 7551
13660	0	0	Ki67+	 5092 7078
13661	0	0	Ki67+	 5116 7025
13662	0	0	Ki67+	 5120 7554
13663	0	0	Ki67+	 5135 7419
13664	0	0	Ki67+	 5135 7496
13665	0	0	Ki67+	 5143 7452
13666	0	0	Ki67+	 5162 7434
13667	0	0	Ki67+	 5165 7198
13668	0	0	Ki67+	 5166 7414
13669	0	0	Ki67+	 5170 7070
13670	0	0	Ki67+	 5172 7459
13671	0	0	Ki67+	 5174 7520
13672	0	0	Ki67+	 5188 7301
13673	0	0	Ki67+	 5191 7430
13674	0	0	Ki67+	 5194 7473
13675	0	0	Ki67+	 5198 7294
13676	0	0	Ki67+	 5200 7537
13677	0	0	Ki67+	 5205 7469
13678	0	0	Ki67+	 5232 7483
13679	0	0	Ki67+	 5248 6948
13680	0	0	Ki67+	 5257 7357
13681	0	0	Ki67+	 5393 6834
13682	0	0	Ki67+	 5438 6894
13683	0	0	Ki67+	 5470 6884
13684	0	0	Ki67+	 5495 7521
13685	0	0	Ki67+	 5570 6808
13686	0	0	Ki67+	 5571 7058
13687	0	0	Ki67+	 5585 7038
13688	0	0	Ki67+	 5599 7114
13689	0	0	Ki67+	 4910 7910
13690	0	0	Ki67+	 5126 7585
13691	0	0	Ki67+	 5152 7591
13692	0	0	Ki67+	 5164 7744
13693	0	0	Ki67+	 5166 8327
13694	0	0	Ki67+	 5261 7950
13695	0	0	Ki67+	 5325 7910
13696	0	0	Ki67+	 5337 7906
13697	0	0	Ki67+	 5422 8324
13698	0	0	Ki67+	 5547 7805
13699	0	0	Ki67+	 5548 7755
13700	0	0	Ki67+	 5589 7758
13701	0	0	Ki67+	 5628 7925
13702	0	0	Ki67+	 4849 8976
13703	0	0	Ki67+	 4851 8911
13704	0	0	Ki67+	 4856 9034
13705	0	0	Ki67+	 4856 9131
13706	0	0	Ki67+	 4860 9175
13707	0	0	Ki67+	 4865 8699
13708	0	0	Ki67+	 4869 8683
13709	0	0	Ki67+	 4869 8916
13710	0	0	Ki67+	 4872 8746
13711	0	0	Ki67+	 4875 8668
13712	0	0	Ki67+	 4877 9018
13713	0	0	Ki67+	 4882 9066
13714	0	0	Ki67+	 4884 8955
13715	0	0	Ki67+	 4900 9044
13716	0	0	Ki67+	 4901 9010
13717	0	0	Ki67+	 4916 8995
13718	0	0	Ki67+	 4918 9177
13719	0	0	Ki67+	 4924 9026
13720	0	0	Ki67+	 4929 8937
13721	0	0	Ki67+	 4938 8719
13722	0	0	Ki67+	 4939 8898
13723	0	0	Ki67+	 4944 9132
13724	0	0	Ki67+	 4949 8763
13725	0	0	Ki67+	 4949 9031
13726	0	0	Ki67+	 4951 8695
13727	0	0	Ki67+	 4953 8994
13728	0	0	Ki67+	 4962 9091
13729	0	0	Ki67+	 4969 8726
13730	0	0	Ki67+	 4970 9020
13731	0	0	Ki67+	 4976 8712
13732	0	0	Ki67+	 4986 8774
13733	0	0	Ki67+	 4994 8981
13734	0	0	Ki67+	 4999 8798
13735	0	0	Ki67+	 5019 8755
13736	0	0	Ki67+	 5020 8954
13737	0	0	Ki67+	 5024 9093
13738	0	0	Ki67+	 5039 8991
13739	0	0	Ki67+	 5043 8861
13740	0	0	Ki67+	 5049 8942
13741	0	0	Ki67+	 5059 8851
13742	0	0	Ki67+	 5068 9047
13743	0	0	Ki67+	 5072 8940
13744	0	0	Ki67+	 5074 8962
13745	0	0	Ki67+	 5076 8849
13746	0	0	Ki67+	 5088 8976
13747	0	0	Ki67+	 5088 9010
13748	0	0	Ki67+	 5093 8951
13749	0	0	Ki67+	 5100 8995
13750	0	0	Ki67+	 5101 9067
13751	0	0	Ki67+	 5105 9014
13752	0	0	Ki67+	 5120 9183
13753	0	0	Ki67+	 5122 9078
13754	0	0	Ki67+	 5143 9111
13755	0	0	Ki67+	 5157 9108
13756	0	0	Ki67+	 5160 9151
13757	0	0	Ki67+	 5172 8539
13758	0	0	Ki67+	 5172 8799
13759	0	0	Ki67+	 5254 8455
13760	0	0	Ki67+	 5281 8658
13761	0	0	Ki67+	 5286 9043
13762	0	0	Ki67+	 5358 8502
13763	0	0	Ki67+	 4849 9519
13764	0	0	Ki67+	 4856 9303
13765	0	0	Ki67+	 4856 9451
13766	0	0	Ki67+	 4858 9585
13767	0	0	Ki67+	 4860 9275
13768	0	0	Ki67+	 4860 9383
13769	0	0	Ki67+	 4866 9233
13770	0	0	Ki67+	 4875 9418
13771	0	0	Ki67+	 4878 9447
13772	0	0	Ki67+	 4882 9191
13773	0	0	Ki67+	 4891 9202
13774	0	0	Ki67+	 4891 9435
13775	0	0	Ki67+	 4893 9520
13776	0	0	Ki67+	 4901 9274
13777	0	0	Ki67+	 4903 9404
13778	0	0	Ki67+	 4908 9213
13779	0	0	Ki67+	 4912 9733
13780	0	0	Ki67+	 4923 9375
13781	0	0	Ki67+	 4925 9682
13782	0	0	Ki67+	 4933 9423
13783	0	0	Ki67+	 4934 9450
13784	0	0	Ki67+	 4936 9728
13785	0	0	Ki67+	 4939 9297
13786	0	0	Ki67+	 4940 9836
13787	0	0	Ki67+	 4942 9234
13788	0	0	Ki67+	 4943 9817
13789	0	0	Ki67+	 4953 9267
13790	0	0	Ki67+	 4955 9606
13791	0	0	Ki67+	 4956 9573
13792	0	0	Ki67+	 4958 9924
13793	0	0	Ki67+	 4960 9204
13794	0	0	Ki67+	 4960 9402
13795	0	0	Ki67+	 4960 9966
13796	0	0	Ki67+	 4961 9417
13797	0	0	Ki67+	 4967 9758
13798	0	0	Ki67+	 4970 9235
13799	0	0	Ki67+	 4975 9960
13800	0	0	Ki67+	 4976 9803
13801	0	0	Ki67+	 4977 9440
13802	0	0	Ki67+	 4982 9199
13803	0	0	Ki67+	 4982 9636
13804	0	0	Ki67+	 4986 9980
13805	0	0	Ki67+	 4988 9297
13806	0	0	Ki67+	 4990 9609
13807	0	0	Ki67+	 4995 9799
13808	0	0	Ki67+	 4998 9351
13809	0	0	Ki67+	 5000 9198
13810	0	0	Ki67+	 5000 9409
13811	0	0	Ki67+	 5006 9889
13812	0	0	Ki67+	 5009 9977
13813	0	0	Ki67+	 5014 9866
13814	0	0	Ki67+	 5019 9573
13815	0	0	Ki67+	 5023 9186
13816	0	0	Ki67+	 5024 9358
13817	0	0	Ki67+	 5025 9403
13818	0	0	Ki67+	 5029 9416
13819	0	0	Ki67+	 5031 9797
13820	0	0	Ki67+	 5045 9568
13821	0	0	Ki67+	 5045 9843
13822	0	0	Ki67+	 5053 9778
13823	0	0	Ki67+	 5058 9216
13824	0	0	Ki67+	 5062 9548
13825	0	0	Ki67+	 5063 9860
13826	0	0	Ki67+	 5064 9912
13827	0	0	Ki67+	 5070 9568
13828	0	0	Ki67+	 5071 9973
13829	0	0	Ki67+	 5073 9451
13830	0	0	Ki67+	 5083 9209
13831	0	0	Ki67+	 5096 9223
13832	0	0	Ki67+	 5103 9351
13833	0	0	Ki67+	 5104 9650
13834	0	0	Ki67+	 5104 9757
13835	0	0	Ki67+	 5110 9286
13836	0	0	Ki67+	 5111 9612
13837	0	0	Ki67+	 5114 9624
13838	0	0	Ki67+	 5116 9317
13839	0	0	Ki67+	 5116 9790
13840	0	0	Ki67+	 5119 9492
13841	0	0	Ki67+	 5125 9427
13842	0	0	Ki67+	 5127 9742
13843	0	0	Ki67+	 5136 9272
13844	0	0	Ki67+	 5136 9561
13845	0	0	Ki67+	 5137 9205
13846	0	0	Ki67+	 5137 9751
13847	0	0	Ki67+	 5137 9836
13848	0	0	Ki67+	 5138 9360
13849	0	0	Ki67+	 5145 9242
13850	0	0	Ki67+	 5149 9505
13851	0	0	Ki67+	 5149 9789
13852	0	0	Ki67+	 5156 9905
13853	0	0	Ki67+	 5157 9890
13854	0	0	Ki67+	 5158 9727
13855	0	0	Ki67+	 5159 9773
13856	0	0	Ki67+	 5167 9738
13857	0	0	Ki67+	 5171 9276
13858	0	0	Ki67+	 5191 9429
13859	0	0	Ki67+	 5192 9513
13860	0	0	Ki67+	 5215 9908
13861	0	0	Ki67+	 5223 9345
13862	0	0	Ki67+	 5230 9361
13863	0	0	Ki67+	 5234 9628
13864	0	0	Ki67+	 5253 9847
13865	0	0	Ki67+	 5254 9971
13866	0	0	Ki67+	 5256 9235
13867	0	0	Ki67+	 5262 9323
13868	0	0	Ki67+	 5266 9481
13869	0	0	Ki67+	 5270 9371
13870	0	0	Ki67+	 5270 9867
13871	0	0	Ki67+	 5273 9974
13872	0	0	Ki67+	 5277 9855
13873	0	0	Ki67+	 5284 9355
13874	0	0	Ki67+	 5284 9885
13875	0	0	Ki67+	 5287 9871
13876	0	0	Ki67+	 5288 9971
13877	0	0	Ki67+	 5304 9418
13878	0	0	Ki67+	 5307 9342
13879	0	0	Ki67+	 5307 9861
13880	0	0	Ki67+	 5308 9804
13881	0	0	Ki67+	 5319 9892
13882	0	0	Ki67+	 5320 9817
13883	0	0	Ki67+	 5321 9978
13884	0	0	Ki67+	 5330 9701
13885	0	0	Ki67+	 5335 9826
13886	0	0	Ki67+	 5343 9712
13887	0	0	Ki67+	 5345 9258
13888	0	0	Ki67+	 5380 9625
13889	0	0	Ki67+	 5414 9460
13890	0	0	Ki67+	 5416 9952
13891	0	0	Ki67+	 5432 9344
13892	0	0	Ki67+	 5484 9931
13893	0	0	Ki67+	 5499 9549
13894	0	0	Ki67+	 5532 9975
13895	0	0	Ki67+	 5535 9855
13896	0	0	Ki67+	 5537 9936
13897	0	0	Ki67+	 5540 9828
13898	0	0	Ki67+	 5544 9871
13899	0	0	Ki67+	 5557 9981
13900	0	0	Ki67+	 5569 9870
13901	0	0	Ki67+	 5572 9831
13902	0	0	Ki67+	 5576 9899
13903	0	0	Ki67+	 5583 9948
13904	0	0	Ki67+	 5585 9767
13905	0	0	Ki67+	 5595 9902
13906	0	0	Ki67+	 5600 9841
13907	0	0	Ki67+	 5603 9799
13908	0	0	Ki67+	 5616 9745
13909	0	0	Ki67+	 5621 9775
13910	0	0	Ki67+	 5624 9823
13911	0	0	Ki67+	 5635 9800
13912	0	0	Ki67+	 5643 9749
13913	0	0	Ki67+	 5643 9770
13914	0	0	Ki67+	 5647 9968
13915	0	0	Ki67+	 4880 10757
13916	0	0	Ki67+	 4910 10487
13917	0	0	Ki67+	 4928 10445
13918	0	0	Ki67+	 4930 10526
13919	0	0	Ki67+	 4940 10135
13920	0	0	Ki67+	 4955 10074
13921	0	0	Ki67+	 4969 10031
13922	0	0	Ki67+	 4970 10160
13923	0	0	Ki67+	 4977 10323
13924	0	0	Ki67+	 4979 10115
13925	0	0	Ki67+	 4981 10160
13926	0	0	Ki67+	 4982 10086
13927	0	0	Ki67+	 4993 10090
13928	0	0	Ki67+	 4995 10039
13929	0	0	Ki67+	 4998 10193
13930	0	0	Ki67+	 4999 10007
13931	0	0	Ki67+	 5005 10371
13932	0	0	Ki67+	 5008 10164
13933	0	0	Ki67+	 5008 10397
13934	0	0	Ki67+	 5010 10002
13935	0	0	Ki67+	 5011 10132
13936	0	0	Ki67+	 5018 10370
13937	0	0	Ki67+	 5022 10194
13938	0	0	Ki67+	 5028 10019
13939	0	0	Ki67+	 5028 10105
13940	0	0	Ki67+	 5033 10481
13941	0	0	Ki67+	 5034 10467
13942	0	0	Ki67+	 5035 10180
13943	0	0	Ki67+	 5044 10286
13944	0	0	Ki67+	 5054 10020
13945	0	0	Ki67+	 5054 10482
13946	0	0	Ki67+	 5057 10054
13947	0	0	Ki67+	 5057 10195
13948	0	0	Ki67+	 5061 10400
13949	0	0	Ki67+	 5071 10423
13950	0	0	Ki67+	 5074 10337
13951	0	0	Ki67+	 5084 10198
13952	0	0	Ki67+	 5084 10312
13953	0	0	Ki67+	 5085 10377
13954	0	0	Ki67+	 5087 10340
13955	0	0	Ki67+	 5089 10764
13956	0	0	Ki67+	 5093 10576
13957	0	0	Ki67+	 5101 10468
13958	0	0	Ki67+	 5104 10707
13959	0	0	Ki67+	 5115 10724
13960	0	0	Ki67+	 5119 10559
13961	0	0	Ki67+	 5121 10474
13962	0	0	Ki67+	 5128 10782
13963	0	0	Ki67+	 5137 10725
13964	0	0	Ki67+	 5138 10553
13965	0	0	Ki67+	 5141 10594
13966	0	0	Ki67+	 5159 10423
13967	0	0	Ki67+	 5171 10125
13968	0	0	Ki67+	 5174 10050
13969	0	0	Ki67+	 5185 10190
13970	0	0	Ki67+	 5204 10044
13971	0	0	Ki67+	 5204 10188
13972	0	0	Ki67+	 5212 10104
13973	0	0	Ki67+	 5215 10229
13974	0	0	Ki67+	 5217 10373
13975	0	0	Ki67+	 5219 10134
13976	0	0	Ki67+	 5233 10138
13977	0	0	Ki67+	 5234 10171
13978	0	0	Ki67+	 5235 10120
13979	0	0	Ki67+	 5237 10492
13980	0	0	Ki67+	 5238 10518
13981	0	0	Ki67+	 5239 10100
13982	0	0	Ki67+	 5239 10231
13983	0	0	Ki67+	 5243 10063
13984	0	0	Ki67+	 5247 10038
13985	0	0	Ki67+	 5252 10484
13986	0	0	Ki67+	 5252 10516
13987	0	0	Ki67+	 5254 10092
13988	0	0	Ki67+	 5255 10191
13989	0	0	Ki67+	 5255 10251
13990	0	0	Ki67+	 5255 10578
13991	0	0	Ki67+	 5260 10169
13992	0	0	Ki67+	 5261 10271
13993	0	0	Ki67+	 5263 10229
13994	0	0	Ki67+	 5263 10288
13995	0	0	Ki67+	 5273 10109
13996	0	0	Ki67+	 5275 10272
13997	0	0	Ki67+	 5276 10286
13998	0	0	Ki67+	 5276 10463
13999	0	0	Ki67+	 5278 10035
14000	0	0	Ki67+	 5278 10230
14001	0	0	Ki67+	 5278 10359
14002	0	0	Ki67+	 5280 10070
14003	0	0	Ki67+	 5284 10592
14004	0	0	Ki67+	 5288 10269
14005	0	0	Ki67+	 5288 10379
14006	0	0	Ki67+	 5291 10112
14007	0	0	Ki67+	 5292 10615
14008	0	0	Ki67+	 5296 10179
14009	0	0	Ki67+	 5296 10466
14010	0	0	Ki67+	 5300 10333
14011	0	0	Ki67+	 5300 10357
14012	0	0	Ki67+	 5300 10484
14013	0	0	Ki67+	 5302 10677
14014	0	0	Ki67+	 5306 10176
14015	0	0	Ki67+	 5307 10042
14016	0	0	Ki67+	 5307 10604
14017	0	0	Ki67+	 5307 10690
14018	0	0	Ki67+	 5311 10095
14019	0	0	Ki67+	 5316 10212
14020	0	0	Ki67+	 5316 10373
14021	0	0	Ki67+	 5317 10077
14022	0	0	Ki67+	 5320 10139
14023	0	0	Ki67+	 5322 10151
14024	0	0	Ki67+	 5323 10050
14025	0	0	Ki67+	 5323 10471
14026	0	0	Ki67+	 5324 10355
14027	0	0	Ki67+	 5325 10327
14028	0	0	Ki67+	 5327 10370
14029	0	0	Ki67+	 5328 10279
14030	0	0	Ki67+	 5332 10616
14031	0	0	Ki67+	 5339 10603
14032	0	0	Ki67+	 5359 10206
14033	0	0	Ki67+	 5373 10212
14034	0	0	Ki67+	 5373 10769
14035	0	0	Ki67+	 5391 10572
14036	0	0	Ki67+	 5417 10624
14037	0	0	Ki67+	 5419 10351
14038	0	0	Ki67+	 5420 10329
14039	0	0	Ki67+	 5427 10434
14040	0	0	Ki67+	 5457 9988
14041	0	0	Ki67+	 5505 10619
14042	0	0	Ki67+	 5521 10098
14043	0	0	Ki67+	 5527 10772
14044	0	0	Ki67+	 5528 10002
14045	0	0	Ki67+	 5530 10144
14046	0	0	Ki67+	 5533 10029
14047	0	0	Ki67+	 5536 10072
14048	0	0	Ki67+	 5541 10293
14049	0	0	Ki67+	 5542 10336
14050	0	0	Ki67+	 5543 10369
14051	0	0	Ki67+	 5544 10054
14052	0	0	Ki67+	 5546 10172
14053	0	0	Ki67+	 5553 10042
14054	0	0	Ki67+	 5554 10143
14055	0	0	Ki67+	 5559 10366
14056	0	0	Ki67+	 5562 10195
14057	0	0	Ki67+	 5565 10036
14058	0	0	Ki67+	 5566 10004
14059	0	0	Ki67+	 5567 10072
14060	0	0	Ki67+	 5568 10111
14061	0	0	Ki67+	 5572 10366
14062	0	0	Ki67+	 5574 10325
14063	0	0	Ki67+	 5576 10193
14064	0	0	Ki67+	 5579 10619
14065	0	0	Ki67+	 5582 10071
14066	0	0	Ki67+	 5583 10004
14067	0	0	Ki67+	 5585 10041
14068	0	0	Ki67+	 5589 10317
14069	0	0	Ki67+	 5598 10160
14070	0	0	Ki67+	 5602 10353
14071	0	0	Ki67+	 5605 10002
14072	0	0	Ki67+	 5609 10325
14073	0	0	Ki67+	 5616 10478
14074	0	0	Ki67+	 5618 10047
14075	0	0	Ki67+	 5621 10344
14076	0	0	Ki67+	 5628 10022
14077	0	0	Ki67+	 5628 10554
14078	0	0	Ki67+	 5645 10360
14079	0	0	Ki67+	 4870 11460
14080	0	0	Ki67+	 4882 11292
14081	0	0	Ki67+	 4916 11435
14082	0	0	Ki67+	 4918 10846
14083	0	0	Ki67+	 4929 10795
14084	0	0	Ki67+	 4948 11350
14085	0	0	Ki67+	 4978 11358
14086	0	0	Ki67+	 4987 11523
14087	0	0	Ki67+	 4989 10932
14088	0	0	Ki67+	 4992 11029
14089	0	0	Ki67+	 4993 11100
14090	0	0	Ki67+	 4994 10912
14091	0	0	Ki67+	 4996 11327
14092	0	0	Ki67+	 5003 11005
14093	0	0	Ki67+	 5004 11023
14094	0	0	Ki67+	 5005 11295
14095	0	0	Ki67+	 5008 10935
14096	0	0	Ki67+	 5008 11048
14097	0	0	Ki67+	 5010 10850
14098	0	0	Ki67+	 5011 11534
14099	0	0	Ki67+	 5014 10788
14100	0	0	Ki67+	 5021 11296
14101	0	0	Ki67+	 5022 11039
14102	0	0	Ki67+	 5027 10965
14103	0	0	Ki67+	 5030 10879
14104	0	0	Ki67+	 5038 10826
14105	0	0	Ki67+	 5041 10940
14106	0	0	Ki67+	 5043 10840
14107	0	0	Ki67+	 5051 11018
14108	0	0	Ki67+	 5053 11209
14109	0	0	Ki67+	 5056 11179
14110	0	0	Ki67+	 5058 10893
14111	0	0	Ki67+	 5059 10953
14112	0	0	Ki67+	 5064 10983
14113	0	0	Ki67+	 5065 10919
14114	0	0	Ki67+	 5068 11019
14115	0	0	Ki67+	 5071 11128
14116	0	0	Ki67+	 5072 11088
14117	0	0	Ki67+	 5073 11157
14118	0	0	Ki67+	 5073 11266
14119	0	0	Ki67+	 5077 11003
14120	0	0	Ki67+	 5078 11049
14121	0	0	Ki67+	 5085 11084
14122	0	0	Ki67+	 5088 11110
14123	0	0	Ki67+	 5090 11168
14124	0	0	Ki67+	 5091 10803
14125	0	0	Ki67+	 5094 11139
14126	0	0	Ki67+	 5102 10998
14127	0	0	Ki67+	 5102 11202
14128	0	0	Ki67+	 5105 11057
14129	0	0	Ki67+	 5111 10891
14130	0	0	Ki67+	 5111 11114
14131	0	0	Ki67+	 5112 11040
14132	0	0	Ki67+	 5114 11145
14133	0	0	Ki67+	 5121 10813
14134	0	0	Ki67+	 5122 11163
14135	0	0	Ki67+	 5140 10957
14136	0	0	Ki67+	 5142 11059
14137	0	0	Ki67+	 5143 11137
14138	0	0	Ki67+	 5156 10971
14139	0	0	Ki67+	 5169 11030
14140	0	0	Ki67+	 5183 11140
14141	0	0	Ki67+	 5184 10849
14142	0	0	Ki67+	 5186 11016
14143	0	0	Ki67+	 5203 11090
14144	0	0	Ki67+	 5214 11116
14145	0	0	Ki67+	 5231 10860
14146	0	0	Ki67+	 5270 10790
14147	0	0	Ki67+	 5318 11445
14148	0	0	Ki67+	 5358 10858
14149	0	0	Ki67+	 5425 11367
14150	0	0	Ki67+	 5430 11285
14151	0	0	Ki67+	 5462 11324
14152	0	0	Ki67+	 5486 11240
14153	0	0	Ki67+	 5488 11228
14154	0	0	Ki67+	 5502 10884
14155	0	0	Ki67+	 5536 11448
14156	0	0	Ki67+	 5563 11464
14157	0	0	Ki67+	 5583 11440
14158	0	0	Ki67+	 5590 11235
14159	0	0	Ki67+	 5613 11245
14160	0	0	Ki67+	 4852 12342
14161	0	0	Ki67+	 4857 12075
14162	0	0	Ki67+	 4859 12097
14163	0	0	Ki67+	 4868 12234
14164	0	0	Ki67+	 4871 12312
14165	0	0	Ki67+	 4888 12327
14166	0	0	Ki67+	 4895 12357
14167	0	0	Ki67+	 4900 12126
14168	0	0	Ki67+	 4912 12098
14169	0	0	Ki67+	 4924 12347
14170	0	0	Ki67+	 4937 12358
14171	0	0	Ki67+	 4942 12330
14172	0	0	Ki67+	 4951 12306
14173	0	0	Ki67+	 4963 12216
14174	0	0	Ki67+	 4970 12298
14175	0	0	Ki67+	 4972 12376
14176	0	0	Ki67+	 4975 12317
14177	0	0	Ki67+	 4980 12186
14178	0	0	Ki67+	 4985 11839
14179	0	0	Ki67+	 4992 12302
14180	0	0	Ki67+	 4993 11899
14181	0	0	Ki67+	 5017 11848
14182	0	0	Ki67+	 5017 12053
14183	0	0	Ki67+	 5021 12192
14184	0	0	Ki67+	 5027 12119
14185	0	0	Ki67+	 5030 12058
14186	0	0	Ki67+	 5041 12118
14187	0	0	Ki67+	 5077 12216
14188	0	0	Ki67+	 5079 11840
14189	0	0	Ki67+	 5115 11741
14190	0	0	Ki67+	 5120 12043
14191	0	0	Ki67+	 5132 12209
14192	0	0	Ki67+	 5142 11736
14193	0	0	Ki67+	 5194 11990
14194	0	0	Ki67+	 5260 12317
14195	0	0	Ki67+	 5260 12327
14196	0	0	Ki67+	 5299 12313
14197	0	0	Ki67+	 5299 12328
14198	0	0	Ki67+	 5305 11819
14199	0	0	Ki67+	 5311 11863
14200	0	0	Ki67+	 5361 11806
14201	0	0	Ki67+	 5378 11934
14202	0	0	Ki67+	 5399 11888
14203	0	0	Ki67+	 5404 12022
14204	0	0	Ki67+	 5419 12092
14205	0	0	Ki67+	 5422 12044
14206	0	0	Ki67+	 5424 12373
14207	0	0	Ki67+	 5448 12370
14208	0	0	Ki67+	 5511 11929
14209	0	0	Ki67+	 5513 12368
14210	0	0	Ki67+	 5524 11950
14211	0	0	Ki67+	 5527 12248
14212	0	0	Ki67+	 5580 12131
14213	0	0	Ki67+	 5580 12307
14214	0	0	Ki67+	 5602 12344
14215	0	0	Ki67+	 5614 12141
14216	0	0	Ki67+	 4859 12961
14217	0	0	Ki67+	 4860 12791
14218	0	0	Ki67+	 4867 12758
14219	0	0	Ki67+	 4868 12638
14220	0	0	Ki67+	 4870 12386
14221	0	0	Ki67+	 4870 12913
14222	0	0	Ki67+	 4870 12956
14223	0	0	Ki67+	 4872 13158
14224	0	0	Ki67+	 4873 13073
14225	0	0	Ki67+	 4877 13100
14226	0	0	Ki67+	 4878 12943
14227	0	0	Ki67+	 4885 12405
14228	0	0	Ki67+	 4885 12737
14229	0	0	Ki67+	 4889 12914
14230	0	0	Ki67+	 4895 13057
14231	0	0	Ki67+	 4898 12575
14232	0	0	Ki67+	 4909 13180
14233	0	0	Ki67+	 4917 13069
14234	0	0	Ki67+	 4928 13027
14235	0	0	Ki67+	 4932 12725
14236	0	0	Ki67+	 4939 12520
14237	0	0	Ki67+	 4942 13099
14238	0	0	Ki67+	 4945 12780
14239	0	0	Ki67+	 4950 12693
14240	0	0	Ki67+	 4957 13094
14241	0	0	Ki67+	 4960 12486
14242	0	0	Ki67+	 4969 13063
14243	0	0	Ki67+	 4978 12451
14244	0	0	Ki67+	 4980 12465
14245	0	0	Ki67+	 4985 13092
14246	0	0	Ki67+	 4987 12652
14247	0	0	Ki67+	 4992 12543
14248	0	0	Ki67+	 4993 12429
14249	0	0	Ki67+	 5005 12819
14250	0	0	Ki67+	 5011 13056
14251	0	0	Ki67+	 5018 12483
14252	0	0	Ki67+	 5018 12764
14253	0	0	Ki67+	 5022 12395
14254	0	0	Ki67+	 5025 12519
14255	0	0	Ki67+	 5025 13062
14256	0	0	Ki67+	 5026 12470
14257	0	0	Ki67+	 5027 12817
14258	0	0	Ki67+	 5033 13022
14259	0	0	Ki67+	 5036 12551
14260	0	0	Ki67+	 5039 12739
14261	0	0	Ki67+	 5044 12519
14262	0	0	Ki67+	 5047 12771
14263	0	0	Ki67+	 5047 13136
14264	0	0	Ki67+	 5049 12863
14265	0	0	Ki67+	 5052 13116
14266	0	0	Ki67+	 5053 12465
14267	0	0	Ki67+	 5058 12508
14268	0	0	Ki67+	 5065 12492
14269	0	0	Ki67+	 5065 12663
14270	0	0	Ki67+	 5071 12683
14271	0	0	Ki67+	 5132 12937
14272	0	0	Ki67+	 5140 12733
14273	0	0	Ki67+	 5141 12385
14274	0	0	Ki67+	 5157 12934
14275	0	0	Ki67+	 5168 12766
14276	0	0	Ki67+	 5170 12548
14277	0	0	Ki67+	 5186 12755
14278	0	0	Ki67+	 5189 12765
14279	0	0	Ki67+	 5197 12756
14280	0	0	Ki67+	 5226 12851
14281	0	0	Ki67+	 5248 12404
14282	0	0	Ki67+	 5249 12797
14283	0	0	Ki67+	 5250 12777
14284	0	0	Ki67+	 5253 12454
14285	0	0	Ki67+	 5258 12816
14286	0	0	Ki67+	 5274 12747
14287	0	0	Ki67+	 5279 12724
14288	0	0	Ki67+	 5279 12883
14289	0	0	Ki67+	 5286 12818
14290	0	0	Ki67+	 5288 12794
14291	0	0	Ki67+	 5294 12864
14292	0	0	Ki67+	 5295 13132
14293	0	0	Ki67+	 5301 12795
14294	0	0	Ki67+	 5304 12692
14295	0	0	Ki67+	 5306 12769
14296	0	0	Ki67+	 5308 12840
14297	0	0	Ki67+	 5320 12766
14298	0	0	Ki67+	 5323 12670
14299	0	0	Ki67+	 5330 13167
14300	0	0	Ki67+	 5335 12843
14301	0	0	Ki67+	 5342 12475
14302	0	0	Ki67+	 5347 13159
14303	0	0	Ki67+	 5355 12664
14304	0	0	Ki67+	 5355 12749
14305	0	0	Ki67+	 5373 12417
14306	0	0	Ki67+	 5373 12437
14307	0	0	Ki67+	 5377 12497
14308	0	0	Ki67+	 5381 13141
14309	0	0	Ki67+	 5386 12815
14310	0	0	Ki67+	 5391 12539
14311	0	0	Ki67+	 5396 13043
14312	0	0	Ki67+	 5418 12569
14313	0	0	Ki67+	 5426 12651
14314	0	0	Ki67+	 5427 12669
14315	0	0	Ki67+	 5433 12405
14316	0	0	Ki67+	 5436 13115
14317	0	0	Ki67+	 5441 12970
14318	0	0	Ki67+	 5442 12502
14319	0	0	Ki67+	 5459 13097
14320	0	0	Ki67+	 5479 13082
14321	0	0	Ki67+	 5505 12552
14322	0	0	Ki67+	 5507 12568
14323	0	0	Ki67+	 5511 13019
14324	0	0	Ki67+	 5513 12582
14325	0	0	Ki67+	 5517 12979
14326	0	0	Ki67+	 5518 12646
14327	0	0	Ki67+	 5518 12801
14328	0	0	Ki67+	 5526 12604
14329	0	0	Ki67+	 5526 12751
14330	0	0	Ki67+	 5529 12880
14331	0	0	Ki67+	 5536 12408
14332	0	0	Ki67+	 5546 13046
14333	0	0	Ki67+	 5547 12393
14334	0	0	Ki67+	 5549 12687
14335	0	0	Ki67+	 5555 12614
14336	0	0	Ki67+	 5564 12727
14337	0	0	Ki67+	 5566 12594
14338	0	0	Ki67+	 5566 12682
14339	0	0	Ki67+	 5575 13150
14340	0	0	Ki67+	 5578 12485
14341	0	0	Ki67+	 5595 13125
14342	0	0	Ki67+	 5599 13013
14343	0	0	Ki67+	 5609 13134
14344	0	0	Ki67+	 5620 12981
14345	0	0	Ki67+	 5632 12961
14346	0	0	Ki67+	 5641 13110
14347	0	0	Ki67+	 4892 13199
14348	0	0	Ki67+	 4967 13517
14349	0	0	Ki67+	 4972 13911
14350	0	0	Ki67+	 4977 13525
14351	0	0	Ki67+	 4979 13503
14352	0	0	Ki67+	 5008 13969
14353	0	0	Ki67+	 5015 13511
14354	0	0	Ki67+	 5017 13432
14355	0	0	Ki67+	 5027 13457
14356	0	0	Ki67+	 5040 13381
14357	0	0	Ki67+	 5047 13465
14358	0	0	Ki67+	 5047 13531
14359	0	0	Ki67+	 5052 13894
14360	0	0	Ki67+	 5057 13872
14361	0	0	Ki67+	 5059 13915
14362	0	0	Ki67+	 5062 13421
14363	0	0	Ki67+	 5065 13376
14364	0	0	Ki67+	 5069 13904
14365	0	0	Ki67+	 5080 13846
14366	0	0	Ki67+	 5082 13963
14367	0	0	Ki67+	 5084 13412
14368	0	0	Ki67+	 5087 13356
14369	0	0	Ki67+	 5087 13904
14370	0	0	Ki67+	 5097 13852
14371	0	0	Ki67+	 5100 13874
14372	0	0	Ki67+	 5103 13536
14373	0	0	Ki67+	 5106 13965
14374	0	0	Ki67+	 5113 13365
14375	0	0	Ki67+	 5113 13518
14376	0	0	Ki67+	 5114 13888
14377	0	0	Ki67+	 5118 13868
14378	0	0	Ki67+	 5124 13334
14379	0	0	Ki67+	 5129 13284
14380	0	0	Ki67+	 5134 13854
14381	0	0	Ki67+	 5135 13560
14382	0	0	Ki67+	 5136 13311
14383	0	0	Ki67+	 5137 13548
14384	0	0	Ki67+	 5141 13919
14385	0	0	Ki67+	 5146 13529
14386	0	0	Ki67+	 5149 13415
14387	0	0	Ki67+	 5150 13346
14388	0	0	Ki67+	 5154 13832
14389	0	0	Ki67+	 5161 13960
14390	0	0	Ki67+	 5164 13312
14391	0	0	Ki67+	 5166 13847
14392	0	0	Ki67+	 5170 13292
14393	0	0	Ki67+	 5170 13819
14394	0	0	Ki67+	 5179 13335
14395	0	0	Ki67+	 5180 13556
14396	0	0	Ki67+	 5186 13591
14397	0	0	Ki67+	 5192 13268
14398	0	0	Ki67+	 5203 13531
14399	0	0	Ki67+	 5203 13811
14400	0	0	Ki67+	 5206 13579
14401	0	0	Ki67+	 5207 13963
14402	0	0	Ki67+	 5209 13268
14403	0	0	Ki67+	 5222 13829
14404	0	0	Ki67+	 5227 13545
14405	0	0	Ki67+	 5228 13296
14406	0	0	Ki67+	 5228 13941
14407	0	0	Ki67+	 5234 13971
14408	0	0	Ki67+	 5237 13589
14409	0	0	Ki67+	 5240 13800
14410	0	0	Ki67+	 5248 13291
14411	0	0	Ki67+	 5251 13539
14412	0	0	Ki67+	 5258 13949
14413	0	0	Ki67+	 5268 13747
14414	0	0	Ki67+	 5271 13607
14415	0	0	Ki67+	 5273 13797
14416	0	0	Ki67+	 5276 13818
14417	0	0	Ki67+	 5276 13866
14418	0	0	Ki67+	 5276 13892
14419	0	0	Ki67+	 5277 13771
14420	0	0	Ki67+	 5283 13582
14421	0	0	Ki67+	 5287 13188
14422	0	0	Ki67+	 5291 13208
14423	0	0	Ki67+	 5293 13953
14424	0	0	Ki67+	 5295 13527
14425	0	0	Ki67+	 5297 13515
14426	0	0	Ki67+	 5297 13900
14427	0	0	Ki67+	 5299 13938
14428	0	0	Ki67+	 5302 13739
14429	0	0	Ki67+	 5304 13868
14430	0	0	Ki67+	 5307 13968
14431	0	0	Ki67+	 5308 13238
14432	0	0	Ki67+	 5316 13581
14433	0	0	Ki67+	 5319 13793
14434	0	0	Ki67+	 5322 13767
14435	0	0	Ki67+	 5323 13610
14436	0	0	Ki67+	 5325 13197
14437	0	0	Ki67+	 5326 13839
14438	0	0	Ki67+	 5329 13790
14439	0	0	Ki67+	 5330 13869
14440	0	0	Ki67+	 5331 13945
14441	0	0	Ki67+	 5332 13220
14442	0	0	Ki67+	 5332 13898
14443	0	0	Ki67+	 5337 13565
14444	0	0	Ki67+	 5339 13234
14445	0	0	Ki67+	 5342 13411
14446	0	0	Ki67+	 5343 13901
14447	0	0	Ki67+	 5345 13869
14448	0	0	Ki67+	 5346 13574
14449	0	0	Ki67+	 5347 13940
14450	0	0	Ki67+	 5348 13841
14451	0	0	Ki67+	 5349 13604
14452	0	0	Ki67+	 5349 13859
14453	0	0	Ki67+	 5357 13196
14454	0	0	Ki67+	 5359 13808
14455	0	0	Ki67+	 5360 13788
14456	0	0	Ki67+	 5367 13740
14457	0	0	Ki67+	 5367 13776
14458	0	0	Ki67+	 5367 13841
14459	0	0	Ki67+	 5367 13888
14460	0	0	Ki67+	 5378 13851
14461	0	0	Ki67+	 5378 13873
14462	0	0	Ki67+	 5380 13236
14463	0	0	Ki67+	 5381 13932
14464	0	0	Ki67+	 5383 13479
14465	0	0	Ki67+	 5383 13899
14466	0	0	Ki67+	 5384 13725
14467	0	0	Ki67+	 5389 13826
14468	0	0	Ki67+	 5390 13741
14469	0	0	Ki67+	 5391 13810
14470	0	0	Ki67+	 5396 13624
14471	0	0	Ki67+	 5404 13222
14472	0	0	Ki67+	 5405 13862
14473	0	0	Ki67+	 5406 13833
14474	0	0	Ki67+	 5407 13613
14475	0	0	Ki67+	 5408 13723
14476	0	0	Ki67+	 5409 13577
14477	0	0	Ki67+	 5409 13920
14478	0	0	Ki67+	 5413 13886
14479	0	0	Ki67+	 5416 13645
14480	0	0	Ki67+	 5418 13551
14481	0	0	Ki67+	 5421 13824
14482	0	0	Ki67+	 5426 13604
14483	0	0	Ki67+	 5426 13869
14484	0	0	Ki67+	 5429 13588
14485	0	0	Ki67+	 5431 13851
14486	0	0	Ki67+	 5435 13965
14487	0	0	Ki67+	 5437 13952
14488	0	0	Ki67+	 5445 13213
14489	0	0	Ki67+	 5447 13889
14490	0	0	Ki67+	 5449 13559
14491	0	0	Ki67+	 5458 13588
14492	0	0	Ki67+	 5459 13467
14493	0	0	Ki67+	 5461 13885
14494	0	0	Ki67+	 5462 13848
14495	0	0	Ki67+	 5463 13937
14496	0	0	Ki67+	 5465 13825
14497	0	0	Ki67+	 5467 13860
14498	0	0	Ki67+	 5467 13965
14499	0	0	Ki67+	 5473 13901
14500	0	0	Ki67+	 5476 13202
14501	0	0	Ki67+	 5477 13568
14502	0	0	Ki67+	 5477 13644
14503	0	0	Ki67+	 5478 13556
14504	0	0	Ki67+	 5479 13916
14505	0	0	Ki67+	 5481 13764
14506	0	0	Ki67+	 5489 13793
14507	0	0	Ki67+	 5491 13852
14508	0	0	Ki67+	 5492 13610
14509	0	0	Ki67+	 5495 13886
14510	0	0	Ki67+	 5495 13954
14511	0	0	Ki67+	 5496 13727
14512	0	0	Ki67+	 5502 13403
14513	0	0	Ki67+	 5504 13812
14514	0	0	Ki67+	 5506 13926
14515	0	0	Ki67+	 5511 13886
14516	0	0	Ki67+	 5514 13813
14517	0	0	Ki67+	 5516 13780
14518	0	0	Ki67+	 5519 13574
14519	0	0	Ki67+	 5522 13560
14520	0	0	Ki67+	 5522 13956
14521	0	0	Ki67+	 5523 13597
14522	0	0	Ki67+	 5525 13828
14523	0	0	Ki67+	 5526 13747
14524	0	0	Ki67+	 5529 13460
14525	0	0	Ki67+	 5532 13842
14526	0	0	Ki67+	 5532 13935
14527	0	0	Ki67+	 5540 13381
14528	0	0	Ki67+	 5542 13713
14529	0	0	Ki67+	 5544 13541
14530	0	0	Ki67+	 5544 13916
14531	0	0	Ki67+	 5546 13414
14532	0	0	Ki67+	 5546 13449
14533	0	0	Ki67+	 5550 13511
14534	0	0	Ki67+	 5553 13235
14535	0	0	Ki67+	 5555 13435
14536	0	0	Ki67+	 5560 13577
14537	0	0	Ki67+	 5561 13920
14538	0	0	Ki67+	 5562 13525
14539	0	0	Ki67+	 5562 13950
14540	0	0	Ki67+	 5564 13318
14541	0	0	Ki67+	 5569 13866
14542	0	0	Ki67+	 5574 13514
14543	0	0	Ki67+	 5579 13547
14544	0	0	Ki67+	 5579 13732
14545	0	0	Ki67+	 5585 13795
14546	0	0	Ki67+	 5590 13298
14547	0	0	Ki67+	 5590 13410
14548	0	0	Ki67+	 5591 13527
14549	0	0	Ki67+	 5598 13964
14550	0	0	Ki67+	 5599 13928
14551	0	0	Ki67+	 5603 13432
14552	0	0	Ki67+	 5609 13355
14553	0	0	Ki67+	 5609 13817
14554	0	0	Ki67+	 5612 13947
14555	0	0	Ki67+	 5613 13259
14556	0	0	Ki67+	 5617 13751
14557	0	0	Ki67+	 5620 13832
14558	0	0	Ki67+	 5621 13228
14559	0	0	Ki67+	 5622 13765
14560	0	0	Ki67+	 5624 13490
14561	0	0	Ki67+	 5630 13324
14562	0	0	Ki67+	 5630 13538
14563	0	0	Ki67+	 5633 13958
14564	0	0	Ki67+	 5635 13787
14565	0	0	Ki67+	 5637 13278
14566	0	0	Ki67+	 5640 13254
14567	0	0	Ki67+	 5644 13509
14568	0	0	Ki67+	 4850 14561
14569	0	0	Ki67+	 4856 14352
14570	0	0	Ki67+	 4859 14694
14571	0	0	Ki67+	 4860 14205
14572	0	0	Ki67+	 4873 14547
14573	0	0	Ki67+	 4875 14502
14574	0	0	Ki67+	 4878 14485
14575	0	0	Ki67+	 4879 14324
14576	0	0	Ki67+	 4883 14368
14577	0	0	Ki67+	 4885 14188
14578	0	0	Ki67+	 4886 14555
14579	0	0	Ki67+	 4888 14715
14580	0	0	Ki67+	 4890 14514
14581	0	0	Ki67+	 4901 14068
14582	0	0	Ki67+	 4901 14337
14583	0	0	Ki67+	 4903 14782
14584	0	0	Ki67+	 4912 14553
14585	0	0	Ki67+	 4913 14182
14586	0	0	Ki67+	 4916 14701
14587	0	0	Ki67+	 4919 14332
14588	0	0	Ki67+	 4921 14309
14589	0	0	Ki67+	 4923 14056
14590	0	0	Ki67+	 4923 14568
14591	0	0	Ki67+	 4927 14228
14592	0	0	Ki67+	 4929 14502
14593	0	0	Ki67+	 4932 14517
14594	0	0	Ki67+	 4941 14545
14595	0	0	Ki67+	 4941 14731
14596	0	0	Ki67+	 4942 14716
14597	0	0	Ki67+	 4943 14034
14598	0	0	Ki67+	 4943 14371
14599	0	0	Ki67+	 4948 14350
14600	0	0	Ki67+	 4949 14216
14601	0	0	Ki67+	 4954 14013
14602	0	0	Ki67+	 4954 14077
14603	0	0	Ki67+	 4954 14138
14604	0	0	Ki67+	 4955 14309
14605	0	0	Ki67+	 4959 13991
14606	0	0	Ki67+	 4959 14295
14607	0	0	Ki67+	 4968 14070
14608	0	0	Ki67+	 4968 14452
14609	0	0	Ki67+	 4969 14338
14610	0	0	Ki67+	 4970 14699
14611	0	0	Ki67+	 4971 14519
14612	0	0	Ki67+	 4972 14041
14613	0	0	Ki67+	 4972 14200
14614	0	0	Ki67+	 4974 14544
14615	0	0	Ki67+	 4978 14232
14616	0	0	Ki67+	 4985 14562
14617	0	0	Ki67+	 4986 14718
14618	0	0	Ki67+	 4990 14511
14619	0	0	Ki67+	 4991 14117
14620	0	0	Ki67+	 4991 14310
14621	0	0	Ki67+	 4992 14529
14622	0	0	Ki67+	 4994 14030
14623	0	0	Ki67+	 4995 14297
14624	0	0	Ki67+	 4996 14136
14625	0	0	Ki67+	 5001 14205
14626	0	0	Ki67+	 5003 14192
14627	0	0	Ki67+	 5004 14701
14628	0	0	Ki67+	 5006 14289
14629	0	0	Ki67+	 5007 14002
14630	0	0	Ki67+	 5012 14412
14631	0	0	Ki67+	 5014 14020
14632	0	0	Ki67+	 5014 14068
14633	0	0	Ki67+	 5018 14730
14634	0	0	Ki67+	 5019 14189
14635	0	0	Ki67+	 5024 14719
14636	0	0	Ki67+	 5025 14314
14637	0	0	Ki67+	 5028 14294
14638	0	0	Ki67+	 5030 13996
14639	0	0	Ki67+	 5030 14444
14640	0	0	Ki67+	 5031 14159
14641	0	0	Ki67+	 5036 14216
14642	0	0	Ki67+	 5036 14572
14643	0	0	Ki67+	 5038 14734
14644	0	0	Ki67+	 5044 14172
14645	0	0	Ki67+	 5046 14294
14646	0	0	Ki67+	 5046 14404
14647	0	0	Ki67+	 5047 14538
14648	0	0	Ki67+	 5049 14520
14649	0	0	Ki67+	 5050 14191
14650	0	0	Ki67+	 5054 14054
14651	0	0	Ki67+	 5054 14726
14652	0	0	Ki67+	 5057 14012
14653	0	0	Ki67+	 5061 14212
14654	0	0	Ki67+	 5063 14285
14655	0	0	Ki67+	 5065 14569
14656	0	0	Ki67+	 5066 14740
14657	0	0	Ki67+	 5070 14128
14658	0	0	Ki67+	 5070 14277
14659	0	0	Ki67+	 5070 14580
14660	0	0	Ki67+	 5073 14183
14661	0	0	Ki67+	 5076 14412
14662	0	0	Ki67+	 5077 14387
14663	0	0	Ki67+	 5078 14199
14664	0	0	Ki67+	 5080 14010
14665	0	0	Ki67+	 5080 14264
14666	0	0	Ki67+	 5080 14542
14667	0	0	Ki67+	 5084 14474
14668	0	0	Ki67+	 5085 14584
14669	0	0	Ki67+	 5086 14728
14670	0	0	Ki67+	 5089 14557
14671	0	0	Ki67+	 5093 14119
14672	0	0	Ki67+	 5094 14511
14673	0	0	Ki67+	 5096 14147
14674	0	0	Ki67+	 5096 14538
14675	0	0	Ki67+	 5097 13989
14676	0	0	Ki67+	 5099 14208
14677	0	0	Ki67+	 5099 14715
14678	0	0	Ki67+	 5100 14299
14679	0	0	Ki67+	 5100 14381
14680	0	0	Ki67+	 5107 14183
14681	0	0	Ki67+	 5110 14396
14682	0	0	Ki67+	 5114 14594
14683	0	0	Ki67+	 5119 14018
14684	0	0	Ki67+	 5125 14324
14685	0	0	Ki67+	 5126 14205
14686	0	0	Ki67+	 5128 14148
14687	0	0	Ki67+	 5129 14718
14688	0	0	Ki67+	 5132 14310
14689	0	0	Ki67+	 5133 14278
14690	0	0	Ki67+	 5134 13993
14691	0	0	Ki67+	 5134 14557
14692	0	0	Ki67+	 5137 14100
14693	0	0	Ki67+	 5138 14159
14694	0	0	Ki67+	 5138 14182
14695	0	0	Ki67+	 5142 14593
14696	0	0	Ki67+	 5143 14765
14697	0	0	Ki67+	 5145 14266
14698	0	0	Ki67+	 5148 14032
14699	0	0	Ki67+	 5149 14203
14700	0	0	Ki67+	 5150 14190
14701	0	0	Ki67+	 5153 14518
14702	0	0	Ki67+	 5155 14572
14703	0	0	Ki67+	 5163 14250
14704	0	0	Ki67+	 5165 14020
14705	0	0	Ki67+	 5165 14601
14706	0	0	Ki67+	 5166 14130
14707	0	0	Ki67+	 5166 14629
14708	0	0	Ki67+	 5166 14733
14709	0	0	Ki67+	 5167 14056
14710	0	0	Ki67+	 5174 14293
14711	0	0	Ki67+	 5174 14530
14712	0	0	Ki67+	 5175 14192
14713	0	0	Ki67+	 5179 14747
14714	0	0	Ki67+	 5181 14665
14715	0	0	Ki67+	 5182 14364
14716	0	0	Ki67+	 5182 14559
14717	0	0	Ki67+	 5183 14266
14718	0	0	Ki67+	 5185 14475
14719	0	0	Ki67+	 5190 14003
14720	0	0	Ki67+	 5194 14017
14721	0	0	Ki67+	 5194 14160
14722	0	0	Ki67+	 5194 14659
14723	0	0	Ki67+	 5198 14178
14724	0	0	Ki67+	 5200 14586
14725	0	0	Ki67+	 5201 14570
14726	0	0	Ki67+	 5205 14357
14727	0	0	Ki67+	 5206 14726
14728	0	0	Ki67+	 5208 14607
14729	0	0	Ki67+	 5212 13990
14730	0	0	Ki67+	 5212 14469
14731	0	0	Ki67+	 5213 14401
14732	0	0	Ki67+	 5216 14303
14733	0	0	Ki67+	 5220 14480
14734	0	0	Ki67+	 5220 14744
14735	0	0	Ki67+	 5221 14162
14736	0	0	Ki67+	 5222 14417
14737	0	0	Ki67+	 5230 14053
14738	0	0	Ki67+	 5231 14369
14739	0	0	Ki67+	 5233 14010
14740	0	0	Ki67+	 5233 14602
14741	0	0	Ki67+	 5234 14570
14742	0	0	Ki67+	 5235 14026
14743	0	0	Ki67+	 5235 14406
14744	0	0	Ki67+	 5239 14587
14745	0	0	Ki67+	 5240 14455
14746	0	0	Ki67+	 5242 14244
14747	0	0	Ki67+	 5242 14289
14748	0	0	Ki67+	 5243 14146
14749	0	0	Ki67+	 5243 14262
14750	0	0	Ki67+	 5250 13999
14751	0	0	Ki67+	 5250 14401
14752	0	0	Ki67+	 5251 14161
14753	0	0	Ki67+	 5252 14032
14754	0	0	Ki67+	 5252 14733
14755	0	0	Ki67+	 5254 14060
14756	0	0	Ki67+	 5258 14126
14757	0	0	Ki67+	 5258 14447
14758	0	0	Ki67+	 5263 14346
14759	0	0	Ki67+	 5263 14600
14760	0	0	Ki67+	 5265 14370
14761	0	0	Ki67+	 5266 14562
14762	0	0	Ki67+	 5268 14612
14763	0	0	Ki67+	 5270 14761
14764	0	0	Ki67+	 5272 14249
14765	0	0	Ki67+	 5274 14092
14766	0	0	Ki67+	 5276 14282
14767	0	0	Ki67+	 5283 14421
14768	0	0	Ki67+	 5284 14026
14769	0	0	Ki67+	 5285 14583
14770	0	0	Ki67+	 5285 14731
14771	0	0	Ki67+	 5288 14288
14772	0	0	Ki67+	 5290 14475
14773	0	0	Ki67+	 5293 14398
14774	0	0	Ki67+	 5296 14628
14775	0	0	Ki67+	 5296 14762
14776	0	0	Ki67+	 5297 14112
14777	0	0	Ki67+	 5298 14416
14778	0	0	Ki67+	 5302 14140
14779	0	0	Ki67+	 5305 14269
14780	0	0	Ki67+	 5306 14354
14781	0	0	Ki67+	 5306 14466
14782	0	0	Ki67+	 5311 14238
14783	0	0	Ki67+	 5313 14600
14784	0	0	Ki67+	 5314 14435
14785	0	0	Ki67+	 5317 13996
14786	0	0	Ki67+	 5321 14715
14787	0	0	Ki67+	 5322 14628
14788	0	0	Ki67+	 5323 14500
14789	0	0	Ki67+	 5324 14106
14790	0	0	Ki67+	 5325 14376
14791	0	0	Ki67+	 5329 14778
14792	0	0	Ki67+	 5330 14282
14793	0	0	Ki67+	 5331 14345
14794	0	0	Ki67+	 5332 14596
14795	0	0	Ki67+	 5333 14750
14796	0	0	Ki67+	 5334 14436
14797	0	0	Ki67+	 5335 14490
14798	0	0	Ki67+	 5338 14134
14799	0	0	Ki67+	 5340 14505
14800	0	0	Ki67+	 5341 14736
14801	0	0	Ki67+	 5345 14354
14802	0	0	Ki67+	 5347 14376
14803	0	0	Ki67+	 5349 14636
14804	0	0	Ki67+	 5350 14615
14805	0	0	Ki67+	 5355 13996
14806	0	0	Ki67+	 5356 14025
14807	0	0	Ki67+	 5357 14376
14808	0	0	Ki67+	 5359 14047
14809	0	0	Ki67+	 5359 14235
14810	0	0	Ki67+	 5359 14753
14811	0	0	Ki67+	 5364 14722
14812	0	0	Ki67+	 5365 14437
14813	0	0	Ki67+	 5367 14216
14814	0	0	Ki67+	 5367 14767
14815	0	0	Ki67+	 5370 14123
14816	0	0	Ki67+	 5370 14605
14817	0	0	Ki67+	 5375 14017
14818	0	0	Ki67+	 5376 14469
14819	0	0	Ki67+	 5377 14636
14820	0	0	Ki67+	 5379 14246
14821	0	0	Ki67+	 5385 14006
14822	0	0	Ki67+	 5387 14749
14823	0	0	Ki67+	 5388 14355
14824	0	0	Ki67+	 5388 14450
14825	0	0	Ki67+	 5389 14597
14826	0	0	Ki67+	 5391 14612
14827	0	0	Ki67+	 5391 14731
14828	0	0	Ki67+	 5392 14103
14829	0	0	Ki67+	 5392 14513
14830	0	0	Ki67+	 5393 14573
14831	0	0	Ki67+	 5394 14383
14832	0	0	Ki67+	 5394 14420
14833	0	0	Ki67+	 5397 14546
14834	0	0	Ki67+	 5403 14061
14835	0	0	Ki67+	 5403 14120
14836	0	0	Ki67+	 5404 14456
14837	0	0	Ki67+	 5404 14635
14838	0	0	Ki67+	 5414 14476
14839	0	0	Ki67+	 5415 14312
14840	0	0	Ki67+	 5416 14507
14841	0	0	Ki67+	 5423 14046
14842	0	0	Ki67+	 5424 14724
14843	0	0	Ki67+	 5425 14763
14844	0	0	Ki67+	 5429 14100
14845	0	0	Ki67+	 5436 13990
14846	0	0	Ki67+	 5436 14251
14847	0	0	Ki67+	 5438 14061
14848	0	0	Ki67+	 5443 14572
14849	0	0	Ki67+	 5447 14755
14850	0	0	Ki67+	 5449 14386
14851	0	0	Ki67+	 5449 14522
14852	0	0	Ki67+	 5451 14314
14853	0	0	Ki67+	 5452 14283
14854	0	0	Ki67+	 5452 14783
14855	0	0	Ki67+	 5453 14008
14856	0	0	Ki67+	 5453 14611
14857	0	0	Ki67+	 5454 14469
14858	0	0	Ki67+	 5455 14727
14859	0	0	Ki67+	 5461 14328
14860	0	0	Ki67+	 5462 14197
14861	0	0	Ki67+	 5464 14517
14862	0	0	Ki67+	 5465 14313
14863	0	0	Ki67+	 5466 14079
14864	0	0	Ki67+	 5468 14472
14865	0	0	Ki67+	 5470 14669
14866	0	0	Ki67+	 5471 14561
14867	0	0	Ki67+	 5472 14099
14868	0	0	Ki67+	 5473 14293
14869	0	0	Ki67+	 5475 14259
14870	0	0	Ki67+	 5478 14419
14871	0	0	Ki67+	 5485 14682
14872	0	0	Ki67+	 5487 14712
14873	0	0	Ki67+	 5489 14209
14874	0	0	Ki67+	 5493 14065
14875	0	0	Ki67+	 5494 14352
14876	0	0	Ki67+	 5494 14666
14877	0	0	Ki67+	 5496 14269
14878	0	0	Ki67+	 5496 14761
14879	0	0	Ki67+	 5502 14440
14880	0	0	Ki67+	 5503 14090
14881	0	0	Ki67+	 5507 14518
14882	0	0	Ki67+	 5507 14627
14883	0	0	Ki67+	 5508 14603
14884	0	0	Ki67+	 5516 14277
14885	0	0	Ki67+	 5516 14571
14886	0	0	Ki67+	 5517 14719
14887	0	0	Ki67+	 5518 14248
14888	0	0	Ki67+	 5520 13994
14889	0	0	Ki67+	 5520 14027
14890	0	0	Ki67+	 5521 14520
14891	0	0	Ki67+	 5522 14183
14892	0	0	Ki67+	 5523 14624
14893	0	0	Ki67+	 5526 14072
14894	0	0	Ki67+	 5526 14215
14895	0	0	Ki67+	 5528 14341
14896	0	0	Ki67+	 5531 14307
14897	0	0	Ki67+	 5533 14746
14898	0	0	Ki67+	 5536 14607
14899	0	0	Ki67+	 5537 14445
14900	0	0	Ki67+	 5540 13987
14901	0	0	Ki67+	 5543 14461
14902	0	0	Ki67+	 5546 14773
14903	0	0	Ki67+	 5547 14753
14904	0	0	Ki67+	 5548 14360
14905	0	0	Ki67+	 5550 14072
14906	0	0	Ki67+	 5550 14737
14907	0	0	Ki67+	 5551 14502
14908	0	0	Ki67+	 5558 14574
14909	0	0	Ki67+	 5561 14170
14910	0	0	Ki67+	 5563 14188
14911	0	0	Ki67+	 5563 14592
14912	0	0	Ki67+	 5565 14368
14913	0	0	Ki67+	 5569 14329
14914	0	0	Ki67+	 5574 13999
14915	0	0	Ki67+	 5577 14054
14916	0	0	Ki67+	 5579 14624
14917	0	0	Ki67+	 5582 14598
14918	0	0	Ki67+	 5583 14184
14919	0	0	Ki67+	 5584 14163
14920	0	0	Ki67+	 5584 14769
14921	0	0	Ki67+	 5591 14072
14922	0	0	Ki67+	 5592 14006
14923	0	0	Ki67+	 5593 14530
14924	0	0	Ki67+	 5597 14172
14925	0	0	Ki67+	 5599 14299
14926	0	0	Ki67+	 5599 14332
14927	0	0	Ki67+	 5602 14046
14928	0	0	Ki67+	 5603 14510
14929	0	0	Ki67+	 5609 14160
14930	0	0	Ki67+	 5610 14730
14931	0	0	Ki67+	 5610 14749
14932	0	0	Ki67+	 5611 14500
14933	0	0	Ki67+	 5611 14615
14934	0	0	Ki67+	 5614 14174
14935	0	0	Ki67+	 5616 14560
14936	0	0	Ki67+	 5620 14303
14937	0	0	Ki67+	 5621 14072
14938	0	0	Ki67+	 5623 13999
14939	0	0	Ki67+	 5631 14462
14940	0	0	Ki67+	 5633 14531
14941	0	0	Ki67+	 5636 14619
14942	0	0	Ki67+	 5638 14578
14943	0	0	Ki67+	 5639 14451
14944	0	0	Ki67+	 5639 14767
14945	0	0	Ki67+	 4850 15095
14946	0	0	Ki67+	 4852 15216
14947	0	0	Ki67+	 4852 15505
14948	0	0	Ki67+	 4853 15129
14949	0	0	Ki67+	 4854 15072
14950	0	0	Ki67+	 4854 15254
14951	0	0	Ki67+	 4856 14855
14952	0	0	Ki67+	 4856 15164
14953	0	0	Ki67+	 4857 14941
14954	0	0	Ki67+	 4860 15554
14955	0	0	Ki67+	 4863 15451
14956	0	0	Ki67+	 4864 14820
14957	0	0	Ki67+	 4864 15407
14958	0	0	Ki67+	 4865 15256
14959	0	0	Ki67+	 4866 14900
14960	0	0	Ki67+	 4867 14928
14961	0	0	Ki67+	 4869 15064
14962	0	0	Ki67+	 4874 15080
14963	0	0	Ki67+	 4875 15408
14964	0	0	Ki67+	 4878 15275
14965	0	0	Ki67+	 4879 15091
14966	0	0	Ki67+	 4881 14948
14967	0	0	Ki67+	 4882 15442
14968	0	0	Ki67+	 4883 15542
14969	0	0	Ki67+	 4885 14842
14970	0	0	Ki67+	 4885 15242
14971	0	0	Ki67+	 4890 15074
14972	0	0	Ki67+	 4891 15160
14973	0	0	Ki67+	 4892 14802
14974	0	0	Ki67+	 4893 14901
14975	0	0	Ki67+	 4897 15467
14976	0	0	Ki67+	 4899 14929
14977	0	0	Ki67+	 4901 15284
14978	0	0	Ki67+	 4902 15094
14979	0	0	Ki67+	 4905 15569
14980	0	0	Ki67+	 4906 15381
14981	0	0	Ki67+	 4906 15419
14982	0	0	Ki67+	 4907 14867
14983	0	0	Ki67+	 4909 15078
14984	0	0	Ki67+	 4910 14911
14985	0	0	Ki67+	 4912 15183
14986	0	0	Ki67+	 4912 15438
14987	0	0	Ki67+	 4913 15144
14988	0	0	Ki67+	 4914 15091
14989	0	0	Ki67+	 4914 15203
14990	0	0	Ki67+	 4920 15529
14991	0	0	Ki67+	 4920 15561
14992	0	0	Ki67+	 4923 14947
14993	0	0	Ki67+	 4925 14791
14994	0	0	Ki67+	 4927 15070
14995	0	0	Ki67+	 4928 14835
14996	0	0	Ki67+	 4929 15265
14997	0	0	Ki67+	 4930 14935
14998	0	0	Ki67+	 4933 14884
14999	0	0	Ki67+	 4935 14918
15000	0	0	Ki67+	 4935 15239
15001	0	0	Ki67+	 4937 15293
15002	0	0	Ki67+	 4937 15565
15003	0	0	Ki67+	 4938 15222
15004	0	0	Ki67+	 4938 15441
15005	0	0	Ki67+	 4942 14820
15006	0	0	Ki67+	 4949 14913
15007	0	0	Ki67+	 4949 15440
15008	0	0	Ki67+	 4950 15071
15009	0	0	Ki67+	 4951 15522
15010	0	0	Ki67+	 4954 14792
15011	0	0	Ki67+	 4954 15469
15012	0	0	Ki67+	 4957 15094
15013	0	0	Ki67+	 4959 15529
15014	0	0	Ki67+	 4962 15265
15015	0	0	Ki67+	 4962 15492
15016	0	0	Ki67+	 4963 15312
15017	0	0	Ki67+	 4964 14844
15018	0	0	Ki67+	 4964 14928
15019	0	0	Ki67+	 4964 15069
15020	0	0	Ki67+	 4965 15506
15021	0	0	Ki67+	 4966 15131
15022	0	0	Ki67+	 4966 15437
15023	0	0	Ki67+	 4970 15410
15024	0	0	Ki67+	 4974 15454
15025	0	0	Ki67+	 4980 15509
15026	0	0	Ki67+	 4980 15540
15027	0	0	Ki67+	 4981 14797
15028	0	0	Ki67+	 4984 14907
15029	0	0	Ki67+	 4984 15191
15030	0	0	Ki67+	 4986 15268
15031	0	0	Ki67+	 4988 14932
15032	0	0	Ki67+	 4995 14862
15033	0	0	Ki67+	 4995 15307
15034	0	0	Ki67+	 4996 15088
15035	0	0	Ki67+	 4998 15461
15036	0	0	Ki67+	 4999 15252
15037	0	0	Ki67+	 5002 15490
15038	0	0	Ki67+	 5009 15099
15039	0	0	Ki67+	 5011 14872
15040	0	0	Ki67+	 5011 14910
15041	0	0	Ki67+	 5014 15311
15042	0	0	Ki67+	 5015 15514
15043	0	0	Ki67+	 5017 15275
15044	0	0	Ki67+	 5019 14926
15045	0	0	Ki67+	 5023 15211
15046	0	0	Ki67+	 5025 14831
15047	0	0	Ki67+	 5025 15077
15048	0	0	Ki67+	 5025 15131
15049	0	0	Ki67+	 5025 15239
15050	0	0	Ki67+	 5026 15316
15051	0	0	Ki67+	 5028 15482
15052	0	0	Ki67+	 5033 15543
15053	0	0	Ki67+	 5034 15119
15054	0	0	Ki67+	 5039 15201
15055	0	0	Ki67+	 5039 15246
15056	0	0	Ki67+	 5041 14999
15057	0	0	Ki67+	 5046 15488
15058	0	0	Ki67+	 5047 15279
15059	0	0	Ki67+	 5048 15307
15060	0	0	Ki67+	 5049 15572
15061	0	0	Ki67+	 5051 14856
15062	0	0	Ki67+	 5056 15512
15063	0	0	Ki67+	 5057 14939
15064	0	0	Ki67+	 5060 14825
15065	0	0	Ki67+	 5060 15189
15066	0	0	Ki67+	 5061 14920
15067	0	0	Ki67+	 5061 15385
[truncated: 2,737,726 more chars]
