# Supplementary material for: Data-Driven Discovery of Immune Contexture Biomarkers
Source: Front Oncol. 2018 Dec 18;8:627. doi: 10.3389/fonc.2018.00627 (PMC6305402; doi:10.3389/fonc.2018.00627)
Supplement: Data Sheet 5.zip — MSI/MSS dataset, part 3/3. [file Data_Sheet_5.zip › MSIMSSDataset/89917_ImageObjects.txt]

barcode_target	F16-000153 [5 channels]
barcode_origin	0
workflow_target	CD8-CD3-CD4-Ki67-DAPI_generic.wsa 
workflow_target_version	 build f14999727a346af05f524693b44526002539cc76, workflows f149997 2016-05-23 with local changes
workflow_origin	0
workflow_origin_version	0
iH	26048
iW	73680
user	txdsapps
hostname	RPZMB000018

1	0	0	Ki67+	 6236 17088
2	0	0	Ki67+	 6273 17228
3	0	0	Ki67+	 6301 17087
4	0	0	Ki67+	 6309 17068
5	0	0	Ki67+	 6475 17298
6	0	0	Ki67+	 6484 17149
7	0	0	Ki67+	 6485 17042
8	0	0	Ki67+	 6500 17375
9	0	0	Ki67+	 6503 17166
10	0	0	Ki67+	 6507 16986
11	0	0	Ki67+	 6508 17108
12	0	0	Ki67+	 6510 17273
13	0	0	Ki67+	 6519 17318
14	0	0	Ki67+	 6521 16966
15	0	0	Ki67+	 6521 17372
16	0	0	Ki67+	 6523 17052
17	0	0	Ki67+	 6524 17194
18	0	0	Ki67+	 6525 17131
19	0	0	Ki67+	 6534 16934
20	0	0	Ki67+	 6538 17256
21	0	0	Ki67+	 6539 17291
22	0	0	Ki67+	 6540 17273
23	0	0	Ki67+	 6543 17407
24	0	0	Ki67+	 6544 17112
25	0	0	Ki67+	 6545 17133
26	0	0	Ki67+	 6550 17238
27	0	0	Ki67+	 6563 17285
28	0	0	Ki67+	 6565 17008
29	0	0	Ki67+	 6566 17413
30	0	0	Ki67+	 6569 17262
31	0	0	Ki67+	 6571 17184
32	0	0	Ki67+	 6575 17133
33	0	0	Ki67+	 6579 17003
34	0	0	Ki67+	 6581 16964
35	0	0	Ki67+	 6587 17086
36	0	0	Ki67+	 6587 17137
37	0	0	Ki67+	 6588 17440
38	0	0	Ki67+	 6589 16925
39	0	0	Ki67+	 6591 17242
40	0	0	Ki67+	 6596 16791
41	0	0	Ki67+	 6598 17369
42	0	0	Ki67+	 6601 17289
43	0	0	Ki67+	 6604 17006
44	0	0	Ki67+	 6604 17229
45	0	0	Ki67+	 6605 17152
46	0	0	Ki67+	 6605 17428
47	0	0	Ki67+	 6606 16958
48	0	0	Ki67+	 6617 16928
49	0	0	Ki67+	 6617 17076
50	0	0	Ki67+	 6618 17143
51	0	0	Ki67+	 6619 17116
52	0	0	Ki67+	 6621 16980
53	0	0	Ki67+	 6623 17192
54	0	0	Ki67+	 6631 17355
55	0	0	Ki67+	 6634 17005
56	0	0	Ki67+	 6643 17314
57	0	0	Ki67+	 6650 17137
58	0	0	Ki67+	 6652 16984
59	0	0	Ki67+	 6655 16929
60	0	0	Ki67+	 6655 17247
61	0	0	Ki67+	 6656 17073
62	0	0	Ki67+	 6657 16691
63	0	0	Ki67+	 6660 16956
64	0	0	Ki67+	 6661 17282
65	0	0	Ki67+	 6669 17115
66	0	0	Ki67+	 6670 17214
67	0	0	Ki67+	 6671 17319
68	0	0	Ki67+	 6005 17913
69	0	0	Ki67+	 6034 18008
70	0	0	Ki67+	 6065 17944
71	0	0	Ki67+	 6067 18222
72	0	0	Ki67+	 6079 17916
73	0	0	Ki67+	 6093 17920
74	0	0	Ki67+	 6125 17908
75	0	0	Ki67+	 6197 17715
76	0	0	Ki67+	 6207 17689
77	0	0	Ki67+	 6223 17661
78	0	0	Ki67+	 6256 17589
79	0	0	Ki67+	 6270 18233
80	0	0	Ki67+	 6287 17573
81	0	0	Ki67+	 6289 17590
82	0	0	Ki67+	 6294 17610
83	0	0	Ki67+	 6304 18225
84	0	0	Ki67+	 6329 18016
85	0	0	Ki67+	 6380 18088
86	0	0	Ki67+	 6393 17780
87	0	0	Ki67+	 6399 18208
88	0	0	Ki67+	 6400 17500
89	0	0	Ki67+	 6406 17576
90	0	0	Ki67+	 6413 17532
91	0	0	Ki67+	 6438 18015
92	0	0	Ki67+	 6459 17870
93	0	0	Ki67+	 6461 17988
94	0	0	Ki67+	 6462 17823
95	0	0	Ki67+	 6463 17511
96	0	0	Ki67+	 6480 18238
97	0	0	Ki67+	 6501 17806
98	0	0	Ki67+	 6502 17947
99	0	0	Ki67+	 6511 17579
100	0	0	Ki67+	 6517 17944
101	0	0	Ki67+	 6523 17797
102	0	0	Ki67+	 6525 17920
103	0	0	Ki67+	 6527 18241
104	0	0	Ki67+	 6536 17545
105	0	0	Ki67+	 6538 17912
106	0	0	Ki67+	 6548 18244
107	0	0	Ki67+	 6553 17588
108	0	0	Ki67+	 6570 17571
109	0	0	Ki67+	 6572 17611
110	0	0	Ki67+	 6572 17929
111	0	0	Ki67+	 6577 17690
112	0	0	Ki67+	 6582 18141
113	0	0	Ki67+	 6588 17652
114	0	0	Ki67+	 6595 17622
115	0	0	Ki67+	 6598 17949
116	0	0	Ki67+	 6618 17910
117	0	0	Ki67+	 6629 17934
118	0	0	Ki67+	 6630 17916
119	0	0	Ki67+	 6632 17586
120	0	0	Ki67+	 6633 18074
121	0	0	Ki67+	 6666 18175
122	0	0	Ki67+	 6667 17996
123	0	0	Ki67+	 5939 18257
124	0	0	Ki67+	 6041 18263
125	0	0	Ki67+	 6087 18891
126	0	0	Ki67+	 6095 19033
127	0	0	Ki67+	 6103 18636
128	0	0	Ki67+	 6117 18560
129	0	0	Ki67+	 6126 18600
130	0	0	Ki67+	 6129 18428
131	0	0	Ki67+	 6135 18400
132	0	0	Ki67+	 6156 18593
133	0	0	Ki67+	 6166 18358
134	0	0	Ki67+	 6170 18340
135	0	0	Ki67+	 6180 18495
136	0	0	Ki67+	 6281 18290
137	0	0	Ki67+	 6313 18355
138	0	0	Ki67+	 6314 18271
139	0	0	Ki67+	 6315 18380
140	0	0	Ki67+	 6322 18259
141	0	0	Ki67+	 6334 18353
142	0	0	Ki67+	 6394 18514
143	0	0	Ki67+	 6421 18424
144	0	0	Ki67+	 6422 18775
145	0	0	Ki67+	 6426 18388
146	0	0	Ki67+	 6429 18453
147	0	0	Ki67+	 6438 18702
148	0	0	Ki67+	 6442 18327
149	0	0	Ki67+	 6448 18299
150	0	0	Ki67+	 6466 18431
151	0	0	Ki67+	 6477 18403
152	0	0	Ki67+	 6479 18264
153	0	0	Ki67+	 6479 18734
154	0	0	Ki67+	 6487 18693
155	0	0	Ki67+	 6495 18386
156	0	0	Ki67+	 6505 18496
157	0	0	Ki67+	 6507 18626
158	0	0	Ki67+	 6508 18599
159	0	0	Ki67+	 6509 18344
160	0	0	Ki67+	 6512 18268
161	0	0	Ki67+	 6527 18298
162	0	0	Ki67+	 6530 18363
163	0	0	Ki67+	 6536 18325
164	0	0	Ki67+	 6559 18353
165	0	0	Ki67+	 6565 18471
166	0	0	Ki67+	 6580 18671
167	0	0	Ki67+	 6518 19288
168	0	0	Ki67+	 6626 19463
169	0	0	Ki67+	 7108 8303
170	0	0	Ki67+	 7136 8303
171	0	0	Ki67+	 7137 8486
172	0	0	Ki67+	 7147 8182
173	0	0	Ki67+	 7160 8213
174	0	0	Ki67+	 7162 8421
175	0	0	Ki67+	 7174 8261
176	0	0	Ki67+	 7208 8239
177	0	0	Ki67+	 7220 8316
178	0	0	Ki67+	 7243 8079
179	0	0	Ki67+	 7259 8066
180	0	0	Ki67+	 7262 8334
181	0	0	Ki67+	 7304 8131
182	0	0	Ki67+	 7306 8190
183	0	0	Ki67+	 7318 8297
184	0	0	Ki67+	 7326 8316
185	0	0	Ki67+	 7333 8441
186	0	0	Ki67+	 7338 8393
187	0	0	Ki67+	 7344 8422
188	0	0	Ki67+	 7352 8499
189	0	0	Ki67+	 7358 8110
190	0	0	Ki67+	 7358 8354
191	0	0	Ki67+	 7358 8528
192	0	0	Ki67+	 7365 8303
193	0	0	Ki67+	 7399 8394
194	0	0	Ki67+	 7400 8139
195	0	0	Ki67+	 7408 8229
196	0	0	Ki67+	 7410 8495
197	0	0	Ki67+	 7412 8445
198	0	0	Ki67+	 7416 8335
199	0	0	Ki67+	 7436 8324
200	0	0	Ki67+	 7438 8378
201	0	0	Ki67+	 7465 8427
202	0	0	Ki67+	 7263 9123
203	0	0	Ki67+	 7265 8944
204	0	0	Ki67+	 7316 9359
205	0	0	Ki67+	 7322 8901
206	0	0	Ki67+	 7380 8924
207	0	0	Ki67+	 7426 8951
208	0	0	Ki67+	 7437 9437
209	0	0	Ki67+	 7470 9224
210	0	0	Ki67+	 7302 10117
211	0	0	Ki67+	 7341 10322
212	0	0	Ki67+	 7351 10335
213	0	0	Ki67+	 7370 10319
214	0	0	Ki67+	 7387 10312
215	0	0	Ki67+	 7401 9878
216	0	0	Ki67+	 7406 10315
217	0	0	Ki67+	 7262 10349
218	0	0	Ki67+	 7275 10450
219	0	0	Ki67+	 7281 10474
220	0	0	Ki67+	 7290 10772
221	0	0	Ki67+	 7296 10444
222	0	0	Ki67+	 7305 10559
223	0	0	Ki67+	 7312 10410
224	0	0	Ki67+	 7316 10649
225	0	0	Ki67+	 7327 10528
226	0	0	Ki67+	 7331 10407
227	0	0	Ki67+	 7340 10438
228	0	0	Ki67+	 7346 10696
229	0	0	Ki67+	 7348 10419
230	0	0	Ki67+	 7352 10498
231	0	0	Ki67+	 7354 10537
232	0	0	Ki67+	 7355 10831
233	0	0	Ki67+	 7358 10467
234	0	0	Ki67+	 7368 10651
235	0	0	Ki67+	 7374 10711
236	0	0	Ki67+	 7379 10886
237	0	0	Ki67+	 7386 10410
238	0	0	Ki67+	 7393 10487
239	0	0	Ki67+	 7396 10341
240	0	0	Ki67+	 7400 10763
241	0	0	Ki67+	 7404 10427
242	0	0	Ki67+	 7406 10356
243	0	0	Ki67+	 7417 10400
244	0	0	Ki67+	 7419 10537
245	0	0	Ki67+	 7425 10650
246	0	0	Ki67+	 7427 10456
247	0	0	Ki67+	 7427 10666
248	0	0	Ki67+	 7427 10700
249	0	0	Ki67+	 7438 10421
250	0	0	Ki67+	 7439 10509
251	0	0	Ki67+	 7441 10865
252	0	0	Ki67+	 7450 10515
253	0	0	Ki67+	 7455 10711
254	0	0	Ki67+	 7457 10431
255	0	0	Ki67+	 7458 10390
256	0	0	Ki67+	 7463 10675
257	0	0	Ki67+	 7464 10452
258	0	0	Ki67+	 7471 10591
259	0	0	Ki67+	 7462 11541
260	0	0	Ki67+	 7301 12373
261	0	0	Ki67+	 7310 12591
262	0	0	Ki67+	 7311 12363
263	0	0	Ki67+	 7335 12302
264	0	0	Ki67+	 7345 12468
265	0	0	Ki67+	 7346 12453
266	0	0	Ki67+	 7352 12482
267	0	0	Ki67+	 7353 12555
268	0	0	Ki67+	 7365 12522
269	0	0	Ki67+	 7367 12507
270	0	0	Ki67+	 7371 12538
271	0	0	Ki67+	 7372 12456
272	0	0	Ki67+	 7384 12507
273	0	0	Ki67+	 7389 12552
274	0	0	Ki67+	 7396 12469
275	0	0	Ki67+	 7396 12614
276	0	0	Ki67+	 7412 12326
277	0	0	Ki67+	 7413 12520
278	0	0	Ki67+	 7417 12562
279	0	0	Ki67+	 7423 12598
280	0	0	Ki67+	 7427 12543
281	0	0	Ki67+	 7430 12561
282	0	0	Ki67+	 7442 12615
283	0	0	Ki67+	 7445 12589
284	0	0	Ki67+	 7457 12447
285	0	0	Ki67+	 7280 12805
286	0	0	Ki67+	 7280 12842
287	0	0	Ki67+	 7312 12926
288	0	0	Ki67+	 7314 12821
289	0	0	Ki67+	 7332 12946
290	0	0	Ki67+	 7343 12989
291	0	0	Ki67+	 7363 12920
292	0	0	Ki67+	 7381 13389
293	0	0	Ki67+	 7388 13011
294	0	0	Ki67+	 7395 13077
295	0	0	Ki67+	 7410 13084
296	0	0	Ki67+	 7410 13487
297	0	0	Ki67+	 7413 13331
298	0	0	Ki67+	 7413 13535
299	0	0	Ki67+	 7439 12964
300	0	0	Ki67+	 7439 13240
301	0	0	Ki67+	 7456 13332
302	0	0	Ki67+	 7404 13840
303	0	0	Ki67+	 7416 13818
304	0	0	Ki67+	 7423 13559
305	0	0	Ki67+	 7426 13866
306	0	0	Ki67+	 7433 13751
307	0	0	Ki67+	 7438 13718
308	0	0	Ki67+	 7443 13839
309	0	0	Ki67+	 7444 13546
310	0	0	Ki67+	 7445 14043
311	0	0	Ki67+	 7448 14017
312	0	0	Ki67+	 7455 13839
313	0	0	Ki67+	 7456 13634
314	0	0	Ki67+	 7466 13906
315	0	0	Ki67+	 7471 14046
316	0	0	Ki67+	 7043 16505
317	0	0	Ki67+	 7047 16490
318	0	0	Ki67+	 7057 16471
319	0	0	Ki67+	 7072 16463
320	0	0	Ki67+	 7083 16448
321	0	0	Ki67+	 7097 16484
322	0	0	Ki67+	 7122 16494
323	0	0	Ki67+	 7125 16468
324	0	0	Ki67+	 7138 16511
325	0	0	Ki67+	 7154 16468
326	0	0	Ki67+	 7168 16359
327	0	0	Ki67+	 7168 16526
328	0	0	Ki67+	 7171 16439
329	0	0	Ki67+	 7174 16413
330	0	0	Ki67+	 7175 16485
331	0	0	Ki67+	 7176 16540
332	0	0	Ki67+	 7182 16572
333	0	0	Ki67+	 7185 16476
334	0	0	Ki67+	 7199 16412
335	0	0	Ki67+	 7200 16533
336	0	0	Ki67+	 7219 16467
337	0	0	Ki67+	 7228 16323
338	0	0	Ki67+	 7240 16283
339	0	0	Ki67+	 7241 16258
340	0	0	Ki67+	 7243 16304
341	0	0	Ki67+	 7243 16320
342	0	0	Ki67+	 7249 16243
343	0	0	Ki67+	 7253 16467
344	0	0	Ki67+	 7255 16405
345	0	0	Ki67+	 7255 16511
346	0	0	Ki67+	 7258 16429
347	0	0	Ki67+	 7259 16267
348	0	0	Ki67+	 7268 16305
349	0	0	Ki67+	 7283 16505
350	0	0	Ki67+	 7288 16323
351	0	0	Ki67+	 7289 16285
352	0	0	Ki67+	 7292 16351
353	0	0	Ki67+	 7297 16408
354	0	0	Ki67+	 7304 16245
355	0	0	Ki67+	 7309 16267
356	0	0	Ki67+	 7317 16331
357	0	0	Ki67+	 7319 16242
358	0	0	Ki67+	 7322 16353
359	0	0	Ki67+	 7332 16203
360	0	0	Ki67+	 7334 16276
361	0	0	Ki67+	 7335 16327
362	0	0	Ki67+	 7340 16165
363	0	0	Ki67+	 7342 16499
364	0	0	Ki67+	 7343 16395
365	0	0	Ki67+	 7350 16150
366	0	0	Ki67+	 7351 16556
367	0	0	Ki67+	 7354 16461
368	0	0	Ki67+	 7363 16192
369	0	0	Ki67+	 7364 16306
370	0	0	Ki67+	 7374 16165
371	0	0	Ki67+	 7374 16474
372	0	0	Ki67+	 7379 16243
373	0	0	Ki67+	 7382 16414
374	0	0	Ki67+	 7385 16460
375	0	0	Ki67+	 7386 16128
376	0	0	Ki67+	 7389 16181
377	0	0	Ki67+	 7389 16507
378	0	0	Ki67+	 7390 16276
379	0	0	Ki67+	 7393 16153
380	0	0	Ki67+	 7401 16199
381	0	0	Ki67+	 7411 16148
382	0	0	Ki67+	 7415 16374
383	0	0	Ki67+	 7418 16467
384	0	0	Ki67+	 7418 16496
385	0	0	Ki67+	 7421 16260
386	0	0	Ki67+	 7424 16208
387	0	0	Ki67+	 7431 16110
388	0	0	Ki67+	 7433 16160
389	0	0	Ki67+	 7435 16454
390	0	0	Ki67+	 7436 16183
391	0	0	Ki67+	 7436 16437
392	0	0	Ki67+	 7437 16129
393	0	0	Ki67+	 7440 16394
394	0	0	Ki67+	 7443 16250
395	0	0	Ki67+	 7447 16209
396	0	0	Ki67+	 7451 16290
397	0	0	Ki67+	 7453 16339
398	0	0	Ki67+	 7453 16369
399	0	0	Ki67+	 7454 16144
400	0	0	Ki67+	 7459 16107
401	0	0	Ki67+	 7464 16452
402	0	0	Ki67+	 7466 16570
403	0	0	Ki67+	 7468 16434
404	0	0	Ki67+	 7470 16206
405	0	0	Ki67+	 7470 16386
406	0	0	Ki67+	 6676 16677
407	0	0	Ki67+	 6676 16990
408	0	0	Ki67+	 6682 17124
409	0	0	Ki67+	 6684 17234
410	0	0	Ki67+	 6685 17039
411	0	0	Ki67+	 6686 17316
412	0	0	Ki67+	 6690 17341
413	0	0	Ki67+	 6691 16699
414	0	0	Ki67+	 6694 16938
415	0	0	Ki67+	 6697 17364
416	0	0	Ki67+	 6700 17268
417	0	0	Ki67+	 6704 17188
418	0	0	Ki67+	 6707 16982
419	0	0	Ki67+	 6707 17013
420	0	0	Ki67+	 6707 17240
421	0	0	Ki67+	 6709 17082
422	0	0	Ki67+	 6711 17208
423	0	0	Ki67+	 6716 17368
424	0	0	Ki67+	 6719 16702
425	0	0	Ki67+	 6724 16680
426	0	0	Ki67+	 6724 16936
427	0	0	Ki67+	 6724 17326
428	0	0	Ki67+	 6730 17228
429	0	0	Ki67+	 6732 16963
430	0	0	Ki67+	 6738 17340
431	0	0	Ki67+	 6739 16664
432	0	0	Ki67+	 6740 17166
433	0	0	Ki67+	 6741 16977
434	0	0	Ki67+	 6741 17036
435	0	0	Ki67+	 6741 17274
436	0	0	Ki67+	 6742 17245
437	0	0	Ki67+	 6745 16686
438	0	0	Ki67+	 6745 17122
439	0	0	Ki67+	 6756 17235
440	0	0	Ki67+	 6757 17188
441	0	0	Ki67+	 6760 17375
442	0	0	Ki67+	 6762 17088
443	0	0	Ki67+	 6763 17304
444	0	0	Ki67+	 6764 16577
445	0	0	Ki67+	 6767 16941
446	0	0	Ki67+	 6770 17149
447	0	0	Ki67+	 6770 17276
448	0	0	Ki67+	 6773 17040
449	0	0	Ki67+	 6776 16754
450	0	0	Ki67+	 6776 17245
451	0	0	Ki67+	 6779 16940
452	0	0	Ki67+	 6786 16587
453	0	0	Ki67+	 6787 17178
454	0	0	Ki67+	 6798 17021
455	0	0	Ki67+	 6798 17060
456	0	0	Ki67+	 6800 16680
457	0	0	Ki67+	 6803 16892
458	0	0	Ki67+	 6804 17206
459	0	0	Ki67+	 6804 17295
460	0	0	Ki67+	 6807 17076
461	0	0	Ki67+	 6807 17362
462	0	0	Ki67+	 6810 17152
463	0	0	Ki67+	 6820 17197
464	0	0	Ki67+	 6828 17159
465	0	0	Ki67+	 6831 16970
466	0	0	Ki67+	 6839 16869
467	0	0	Ki67+	 6842 17208
468	0	0	Ki67+	 6843 16952
469	0	0	Ki67+	 6843 17326
470	0	0	Ki67+	 6844 16889
471	0	0	Ki67+	 6847 17058
472	0	0	Ki67+	 6852 17129
473	0	0	Ki67+	 6853 16965
474	0	0	Ki67+	 6854 16940
475	0	0	Ki67+	 6856 17292
476	0	0	Ki67+	 6869 16880
477	0	0	Ki67+	 6871 17072
478	0	0	Ki67+	 6876 16787
479	0	0	Ki67+	 6881 17094
480	0	0	Ki67+	 6884 16927
481	0	0	Ki67+	 6886 16960
482	0	0	Ki67+	 6890 17056
483	0	0	Ki67+	 6890 17368
484	0	0	Ki67+	 6891 17322
485	0	0	Ki67+	 6892 16988
486	0	0	Ki67+	 6892 17236
487	0	0	Ki67+	 6894 16767
488	0	0	Ki67+	 6896 17209
489	0	0	Ki67+	 6899 16733
490	0	0	Ki67+	 6900 16882
491	0	0	Ki67+	 6901 17172
492	0	0	Ki67+	 6905 17107
493	0	0	Ki67+	 6913 17318
494	0	0	Ki67+	 6915 17026
495	0	0	Ki67+	 6918 16782
496	0	0	Ki67+	 6925 17241
497	0	0	Ki67+	 6926 17356
498	0	0	Ki67+	 6929 16760
499	0	0	Ki67+	 6930 16829
500	0	0	Ki67+	 6930 17101
501	0	0	Ki67+	 6934 16778
502	0	0	Ki67+	 6939 17007
503	0	0	Ki67+	 6939 17052
504	0	0	Ki67+	 6944 17328
505	0	0	Ki67+	 6947 16641
506	0	0	Ki67+	 6948 16880
507	0	0	Ki67+	 6949 17125
508	0	0	Ki67+	 6950 17287
509	0	0	Ki67+	 6956 17356
510	0	0	Ki67+	 6959 17201
511	0	0	Ki67+	 6961 17040
512	0	0	Ki67+	 6963 16752
513	0	0	Ki67+	 6966 17126
514	0	0	Ki67+	 6970 16632
515	0	0	Ki67+	 6972 17242
516	0	0	Ki67+	 6972 17353
517	0	0	Ki67+	 6975 16806
518	0	0	Ki67+	 6981 16922
519	0	0	Ki67+	 6983 17368
520	0	0	Ki67+	 6994 16952
521	0	0	Ki67+	 6998 17321
522	0	0	Ki67+	 7003 17041
523	0	0	Ki67+	 7005 16764
524	0	0	Ki67+	 7005 17357
525	0	0	Ki67+	 7010 17369
526	0	0	Ki67+	 7022 16768
527	0	0	Ki67+	 7025 17241
528	0	0	Ki67+	 7029 16752
529	0	0	Ki67+	 7030 17183
530	0	0	Ki67+	 7034 17216
531	0	0	Ki67+	 7035 17014
532	0	0	Ki67+	 7035 17161
533	0	0	Ki67+	 7035 17299
534	0	0	Ki67+	 7041 17034
535	0	0	Ki67+	 7042 16815
536	0	0	Ki67+	 7047 17008
537	0	0	Ki67+	 7047 17072
538	0	0	Ki67+	 7047 17339
539	0	0	Ki67+	 7049 17197
540	0	0	Ki67+	 7051 16911
541	0	0	Ki67+	 7055 17255
542	0	0	Ki67+	 7058 17118
543	0	0	Ki67+	 7062 17141
544	0	0	Ki67+	 7067 16784
545	0	0	Ki67+	 7071 17055
546	0	0	Ki67+	 7075 17002
547	0	0	Ki67+	 7082 17074
548	0	0	Ki67+	 7084 17035
549	0	0	Ki67+	 7085 17245
550	0	0	Ki67+	 7087 17157
551	0	0	Ki67+	 7087 17286
552	0	0	Ki67+	 7088 17185
553	0	0	Ki67+	 7090 16908
554	0	0	Ki67+	 7096 17213
555	0	0	Ki67+	 7100 17320
556	0	0	Ki67+	 7100 17344
557	0	0	Ki67+	 7101 16896
558	0	0	Ki67+	 7105 17126
559	0	0	Ki67+	 7106 17031
560	0	0	Ki67+	 7112 17190
561	0	0	Ki67+	 7112 17271
562	0	0	Ki67+	 7114 17063
563	0	0	Ki67+	 7116 17234
564	0	0	Ki67+	 7118 17286
565	0	0	Ki67+	 7128 16991
566	0	0	Ki67+	 7135 17071
567	0	0	Ki67+	 7136 16700
568	0	0	Ki67+	 7136 17125
569	0	0	Ki67+	 7137 17007
570	0	0	Ki67+	 7137 17283
571	0	0	Ki67+	 7138 16832
572	0	0	Ki67+	 7138 17195
573	0	0	Ki67+	 7138 17351
574	0	0	Ki67+	 7143 17028
575	0	0	Ki67+	 7144 16983
576	0	0	Ki67+	 7148 17181
577	0	0	Ki67+	 7152 17089
578	0	0	Ki67+	 7155 16849
579	0	0	Ki67+	 7159 17244
580	0	0	Ki67+	 7159 17352
581	0	0	Ki67+	 7162 17003
582	0	0	Ki67+	 7164 16693
583	0	0	Ki67+	 7164 16829
584	0	0	Ki67+	 7165 17209
585	0	0	Ki67+	 7168 17122
586	0	0	Ki67+	 7169 16588
587	0	0	Ki67+	 7170 16783
588	0	0	Ki67+	 7171 16633
589	0	0	Ki67+	 7171 17365
590	0	0	Ki67+	 7174 16666
591	0	0	Ki67+	 7175 17001
592	0	0	Ki67+	 7175 17044
593	0	0	Ki67+	 7176 17100
594	0	0	Ki67+	 7178 17145
595	0	0	Ki67+	 7181 17253
596	0	0	Ki67+	 7184 17317
597	0	0	Ki67+	 7188 17120
598	0	0	Ki67+	 7190 16630
599	0	0	Ki67+	 7191 17016
600	0	0	Ki67+	 7193 16989
601	0	0	Ki67+	 7195 17333
602	0	0	Ki67+	 7198 16929
603	0	0	Ki67+	 7203 16731
604	0	0	Ki67+	 7204 17286
605	0	0	Ki67+	 7205 16894
606	0	0	Ki67+	 7206 16976
607	0	0	Ki67+	 7208 16939
608	0	0	Ki67+	 7208 17015
609	0	0	Ki67+	 7209 17241
610	0	0	Ki67+	 7211 17212
611	0	0	Ki67+	 7214 17330
612	0	0	Ki67+	 7217 16619
613	0	0	Ki67+	 7218 17155
614	0	0	Ki67+	 7219 16883
615	0	0	Ki67+	 7219 17199
616	0	0	Ki67+	 7220 16595
617	0	0	Ki67+	 7221 16715
618	0	0	Ki67+	 7223 16864
619	0	0	Ki67+	 7223 17066
620	0	0	Ki67+	 7226 17259
621	0	0	Ki67+	 7228 16685
622	0	0	Ki67+	 7235 16976
623	0	0	Ki67+	 7235 17154
624	0	0	Ki67+	 7237 16882
625	0	0	Ki67+	 7237 17240
626	0	0	Ki67+	 7238 17301
627	0	0	Ki67+	 7239 16632
628	0	0	Ki67+	 7241 16957
629	0	0	Ki67+	 7241 17196
630	0	0	Ki67+	 7243 17097
631	0	0	Ki67+	 7248 16898
632	0	0	Ki67+	 7248 17273
633	0	0	Ki67+	 7249 16874
634	0	0	Ki67+	 7255 16598
635	0	0	Ki67+	 7255 16658
636	0	0	Ki67+	 7256 17199
637	0	0	Ki67+	 7259 17001
638	0	0	Ki67+	 7260 16944
639	0	0	Ki67+	 7263 16720
640	0	0	Ki67+	 7264 16826
641	0	0	Ki67+	 7266 16743
642	0	0	Ki67+	 7266 17120
643	0	0	Ki67+	 7268 17222
644	0	0	Ki67+	 7268 17259
645	0	0	Ki67+	 7269 16960
646	0	0	Ki67+	 7270 16808
647	0	0	Ki67+	 7273 16611
648	0	0	Ki67+	 7279 16704
649	0	0	Ki67+	 7280 16907
650	0	0	Ki67+	 7282 17284
651	0	0	Ki67+	 7283 16849
652	0	0	Ki67+	 7284 16671
653	0	0	Ki67+	 7284 16969
654	0	0	Ki67+	 7289 17336
655	0	0	Ki67+	 7290 16771
656	0	0	Ki67+	 7290 16809
657	0	0	Ki67+	 7291 16619
658	0	0	Ki67+	 7296 16720
659	0	0	Ki67+	 7300 16940
660	0	0	Ki67+	 7300 17302
661	0	0	Ki67+	 7303 16910
662	0	0	Ki67+	 7304 17223
663	0	0	Ki67+	 7305 16828
664	0	0	Ki67+	 7309 16864
665	0	0	Ki67+	 7311 17275
666	0	0	Ki67+	 7312 16664
667	0	0	Ki67+	 7313 16699
668	0	0	Ki67+	 7313 16969
669	0	0	Ki67+	 7313 17050
670	0	0	Ki67+	 7316 17013
671	0	0	Ki67+	 7317 16579
672	0	0	Ki67+	 7317 17003
673	0	0	Ki67+	 7317 17305
674	0	0	Ki67+	 7323 16758
675	0	0	Ki67+	 7324 16867
676	0	0	Ki67+	 7326 17074
677	0	0	Ki67+	 7329 16658
678	0	0	Ki67+	 7330 16590
679	0	0	Ki67+	 7331 16917
680	0	0	Ki67+	 7337 17030
681	0	0	Ki67+	 7339 16896
682	0	0	Ki67+	 7342 16991
683	0	0	Ki67+	 7347 16933
684	0	0	Ki67+	 7347 17309
685	0	0	Ki67+	 7348 16748
686	0	0	Ki67+	 7351 16881
687	0	0	Ki67+	 7354 16837
688	0	0	Ki67+	 7355 16692
689	0	0	Ki67+	 7355 16806
690	0	0	Ki67+	 7355 17332
691	0	0	Ki67+	 7355 17363
692	0	0	Ki67+	 7360 16622
693	0	0	Ki67+	 7361 16654
694	0	0	Ki67+	 7366 16725
695	0	0	Ki67+	 7370 16775
696	0	0	Ki67+	 7376 16682
697	0	0	Ki67+	 7376 16970
698	0	0	Ki67+	 7378 17359
699	0	0	Ki67+	 7381 16623
700	0	0	Ki67+	 7383 16836
701	0	0	Ki67+	 7385 16898
702	0	0	Ki67+	 7386 16776
703	0	0	Ki67+	 7387 17076
704	0	0	Ki67+	 7390 17019
705	0	0	Ki67+	 7392 17195
706	0	0	Ki67+	 7395 17164
707	0	0	Ki67+	 7399 16759
708	0	0	Ki67+	 7403 16814
709	0	0	Ki67+	 7410 16736
710	0	0	Ki67+	 7410 17228
711	0	0	Ki67+	 7411 17143
712	0	0	Ki67+	 7413 16640
713	0	0	Ki67+	 7418 16849
714	0	0	Ki67+	 7421 16944
715	0	0	Ki67+	 7423 16879
716	0	0	Ki67+	 7423 16986
717	0	0	Ki67+	 7423 17202
718	0	0	Ki67+	 7424 16895
719	0	0	Ki67+	 7425 16996
720	0	0	Ki67+	 7428 17015
721	0	0	Ki67+	 7434 16699
722	0	0	Ki67+	 7435 16628
723	0	0	Ki67+	 7435 16796
724	0	0	Ki67+	 7435 16971
725	0	0	Ki67+	 7438 16951
726	0	0	Ki67+	 7439 16875
727	0	0	Ki67+	 7441 16673
728	0	0	Ki67+	 7443 16586
729	0	0	Ki67+	 7445 17151
730	0	0	Ki67+	 7446 16718
731	0	0	Ki67+	 7451 17167
732	0	0	Ki67+	 7459 17304
733	0	0	Ki67+	 7460 16771
734	0	0	Ki67+	 7460 16915
735	0	0	Ki67+	 7461 17208
736	0	0	Ki67+	 7465 16733
737	0	0	Ki67+	 7467 16629
738	0	0	Ki67+	 7467 16800
739	0	0	Ki67+	 7471 16596
740	0	0	Ki67+	 6676 17380
741	0	0	Ki67+	 6682 17771
742	0	0	Ki67+	 6688 17485
743	0	0	Ki67+	 6688 18142
744	0	0	Ki67+	 6690 17423
745	0	0	Ki67+	 6690 17511
746	0	0	Ki67+	 6696 18175
747	0	0	Ki67+	 6704 17428
748	0	0	Ki67+	 6705 18116
749	0	0	Ki67+	 6710 18144
750	0	0	Ki67+	 6714 17387
751	0	0	Ki67+	 6715 18063
752	0	0	Ki67+	 6723 17431
753	0	0	Ki67+	 6723 18145
754	0	0	Ki67+	 6724 17560
755	0	0	Ki67+	 6724 18046
756	0	0	Ki67+	 6726 17409
757	0	0	Ki67+	 6731 18171
758	0	0	Ki67+	 6739 18014
759	0	0	Ki67+	 6745 17996
760	0	0	Ki67+	 6749 17401
761	0	0	Ki67+	 6750 17528
762	0	0	Ki67+	 6751 17968
763	0	0	Ki67+	 6759 17469
764	0	0	Ki67+	 6760 17939
765	0	0	Ki67+	 6767 18120
766	0	0	Ki67+	 6773 17549
767	0	0	Ki67+	 6777 17424
768	0	0	Ki67+	 6781 18161
769	0	0	Ki67+	 6786 17380
770	0	0	Ki67+	 6786 17892
771	0	0	Ki67+	 6788 17582
772	0	0	Ki67+	 6790 18012
773	0	0	Ki67+	 6790 18103
774	0	0	Ki67+	 6793 18051
775	0	0	Ki67+	 6794 17573
776	0	0	Ki67+	 6795 17982
777	0	0	Ki67+	 6800 17512
778	0	0	Ki67+	 6800 17891
779	0	0	Ki67+	 6801 17542
780	0	0	Ki67+	 6805 17448
781	0	0	Ki67+	 6805 17859
782	0	0	Ki67+	 6811 17905
783	0	0	Ki67+	 6813 17481
784	0	0	Ki67+	 6814 17401
785	0	0	Ki67+	 6814 18103
786	0	0	Ki67+	 6834 17380
787	0	0	Ki67+	 6834 17556
788	0	0	Ki67+	 6835 17453
789	0	0	Ki67+	 6836 17501
790	0	0	Ki67+	 6838 17777
791	0	0	Ki67+	 6838 17862
792	0	0	Ki67+	 6839 17513
793	0	0	Ki67+	 6843 18020
794	0	0	Ki67+	 6847 18062
795	0	0	Ki67+	 6850 17740
796	0	0	Ki67+	 6854 18088
797	0	0	Ki67+	 6857 17727
798	0	0	Ki67+	 6865 17407
799	0	0	Ki67+	 6865 18042
800	0	0	Ki67+	 6866 17498
801	0	0	Ki67+	 6867 17433
802	0	0	Ki67+	 6873 17389
803	0	0	Ki67+	 6874 17774
804	0	0	Ki67+	 6875 17535
805	0	0	Ki67+	 6889 17387
806	0	0	Ki67+	 6891 17948
807	0	0	Ki67+	 6892 18001
808	0	0	Ki67+	 6895 17551
809	0	0	Ki67+	 6897 17568
810	0	0	Ki67+	 6897 17977
811	0	0	Ki67+	 6898 18016
812	0	0	Ki67+	 6907 17484
813	0	0	Ki67+	 6908 17761
814	0	0	Ki67+	 6917 17389
815	0	0	Ki67+	 6918 17651
816	0	0	Ki67+	 6918 17943
817	0	0	Ki67+	 6920 17669
818	0	0	Ki67+	 6925 17418
819	0	0	Ki67+	 6930 17991
820	0	0	Ki67+	 6933 17382
821	0	0	Ki67+	 6933 17610
822	0	0	Ki67+	 6937 17650
823	0	0	Ki67+	 6939 17967
824	0	0	Ki67+	 6940 17548
825	0	0	Ki67+	 6955 17640
826	0	0	Ki67+	 6955 17660
827	0	0	Ki67+	 6960 17385
828	0	0	Ki67+	 6961 17413
829	0	0	Ki67+	 6964 17606
830	0	0	Ki67+	 6978 17416
831	0	0	Ki67+	 6988 17437
832	0	0	Ki67+	 6992 17654
833	0	0	Ki67+	 6995 17390
834	0	0	Ki67+	 7019 17470
835	0	0	Ki67+	 7019 17979
836	0	0	Ki67+	 7020 17438
837	0	0	Ki67+	 7022 17695
838	0	0	Ki67+	 7026 18059
839	0	0	Ki67+	 7027 17670
840	0	0	Ki67+	 7030 17397
841	0	0	Ki67+	 7040 17379
842	0	0	Ki67+	 7040 18007
843	0	0	Ki67+	 7051 17470
844	0	0	Ki67+	 7051 17956
845	0	0	Ki67+	 7059 17384
846	0	0	Ki67+	 7062 17863
847	0	0	Ki67+	 7067 17618
848	0	0	Ki67+	 7068 17542
849	0	0	Ki67+	 7068 17709
850	0	0	Ki67+	 7068 17979
851	0	0	Ki67+	 7068 18002
852	0	0	Ki67+	 7079 17598
853	0	0	Ki67+	 7084 17945
854	0	0	Ki67+	 7092 17537
855	0	0	Ki67+	 7092 17765
856	0	0	Ki67+	 7093 17688
857	0	0	Ki67+	 7094 17491
858	0	0	Ki67+	 7095 17985
859	0	0	Ki67+	 7105 17558
860	0	0	Ki67+	 7106 17594
861	0	0	Ki67+	 7110 17985
862	0	0	Ki67+	 7120 17641
863	0	0	Ki67+	 7122 17537
864	0	0	Ki67+	 7124 17569
865	0	0	Ki67+	 7131 17761
866	0	0	Ki67+	 7133 17951
867	0	0	Ki67+	 7144 17729
868	0	0	Ki67+	 7145 17868
869	0	0	Ki67+	 7151 17564
870	0	0	Ki67+	 7155 17392
871	0	0	Ki67+	 7169 17504
872	0	0	Ki67+	 7173 17863
873	0	0	Ki67+	 7175 17454
874	0	0	Ki67+	 7177 17767
875	0	0	Ki67+	 7179 17686
876	0	0	Ki67+	 7184 17947
877	0	0	Ki67+	 7191 17574
878	0	0	Ki67+	 7196 17377
879	0	0	Ki67+	 7198 17881
880	0	0	Ki67+	 7199 17968
881	0	0	Ki67+	 7208 18112
882	0	0	Ki67+	 7212 17755
883	0	0	Ki67+	 7216 17807
884	0	0	Ki67+	 7217 17926
885	0	0	Ki67+	 7221 17689
886	0	0	Ki67+	 7223 18173
887	0	0	Ki67+	 7233 17381
888	0	0	Ki67+	 7234 17727
889	0	0	Ki67+	 7235 17533
890	0	0	Ki67+	 7236 17518
891	0	0	Ki67+	 7238 17936
892	0	0	Ki67+	 7239 17879
893	0	0	Ki67+	 7239 17912
894	0	0	Ki67+	 7244 17801
895	0	0	Ki67+	 7251 17451
896	0	0	Ki67+	 7252 17418
897	0	0	Ki67+	 7253 17740
898	0	0	Ki67+	 7253 17959
899	0	0	Ki67+	 7258 18148
900	0	0	Ki67+	 7260 17940
901	0	0	Ki67+	 7264 17910
902	0	0	Ki67+	 7268 17455
903	0	0	Ki67+	 7269 17705
904	0	0	Ki67+	 7270 17590
905	0	0	Ki67+	 7271 17516
906	0	0	Ki67+	 7271 18163
907	0	0	Ki67+	 7283 17603
908	0	0	Ki67+	 7284 18130
909	0	0	Ki67+	 7285 17692
910	0	0	Ki67+	 7287 17729
911	0	0	Ki67+	 7288 17584
912	0	0	Ki67+	 7294 17439
913	0	0	Ki67+	 7295 17785
914	0	0	Ki67+	 7297 17536
915	0	0	Ki67+	 7303 17504
916	0	0	Ki67+	 7305 17477
917	0	0	Ki67+	 7306 17613
918	0	0	Ki67+	 7306 18133
919	0	0	Ki67+	 7308 17581
920	0	0	Ki67+	 7315 17490
921	0	0	Ki67+	 7320 18139
922	0	0	Ki67+	 7321 17591
923	0	0	Ki67+	 7325 17852
924	0	0	Ki67+	 7326 17433
925	0	0	Ki67+	 7332 17951
926	0	0	Ki67+	 7333 18115
927	0	0	Ki67+	 7338 17397
928	0	0	Ki67+	 7341 17822
929	0	0	Ki67+	 7344 17491
930	0	0	Ki67+	 7344 17687
931	0	0	Ki67+	 7347 17838
932	0	0	Ki67+	 7352 17656
933	0	0	Ki67+	 7354 17738
934	0	0	Ki67+	 7363 17795
935	0	0	Ki67+	 7364 17867
936	0	0	Ki67+	 7365 17403
937	0	0	Ki67+	 7367 17761
938	0	0	Ki67+	 7368 17618
939	0	0	Ki67+	 7372 17696
940	0	0	Ki67+	 7375 18146
941	0	0	Ki67+	 7379 17720
942	0	0	Ki67+	 7388 17656
943	0	0	Ki67+	 7393 17387
944	0	0	Ki67+	 7394 18171
945	0	0	Ki67+	 7395 17748
946	0	0	Ki67+	 7396 17773
947	0	0	Ki67+	 7399 18009
948	0	0	Ki67+	 7404 17798
949	0	0	Ki67+	 7406 17731
950	0	0	Ki67+	 7408 17671
951	0	0	Ki67+	 7408 17713
952	0	0	Ki67+	 7411 17625
953	0	0	Ki67+	 7430 17428
954	0	0	Ki67+	 7431 17489
955	0	0	Ki67+	 7433 17820
956	0	0	Ki67+	 7434 17921
957	0	0	Ki67+	 7435 17591
958	0	0	Ki67+	 7439 17941
959	0	0	Ki67+	 7440 17417
960	0	0	Ki67+	 7445 17900
961	0	0	Ki67+	 7447 17709
962	0	0	Ki67+	 7452 17443
963	0	0	Ki67+	 7458 17989
964	0	0	Ki67+	 7462 17965
965	0	0	Ki67+	 7466 17757
966	0	0	Ki67+	 7467 17415
967	0	0	Ki67+	 7471 17946
968	0	0	Ki67+	 6697 18243
969	0	0	Ki67+	 6715 18207
970	0	0	Ki67+	 6718 18844
971	0	0	Ki67+	 6736 18685
972	0	0	Ki67+	 6737 18884
973	0	0	Ki67+	 6743 18709
974	0	0	Ki67+	 6756 18183
975	0	0	Ki67+	 6785 18564
976	0	0	Ki67+	 6806 18535
977	0	0	Ki67+	 6807 18800
978	0	0	Ki67+	 6825 18810
979	0	0	Ki67+	 6831 18833
980	0	0	Ki67+	 6834 18506
981	0	0	Ki67+	 6840 18519
982	0	0	Ki67+	 6853 18758
983	0	0	Ki67+	 6854 18474
984	0	0	Ki67+	 6868 18487
985	0	0	Ki67+	 6871 18833
986	0	0	Ki67+	 6881 18782
987	0	0	Ki67+	 6892 18761
988	0	0	Ki67+	 6906 18451
989	0	0	Ki67+	 6911 18498
990	0	0	Ki67+	 6916 18743
991	0	0	Ki67+	 6922 18712
992	0	0	Ki67+	 6940 18425
993	0	0	Ki67+	 6944 18400
994	0	0	Ki67+	 6946 18451
995	0	0	Ki67+	 6960 18437
996	0	0	Ki67+	 6964 18688
997	0	0	Ki67+	 6974 18344
998	0	0	Ki67+	 6975 18702
999	0	0	Ki67+	 6976 18375
1000	0	0	Ki67+	 6986 18675
1001	0	0	Ki67+	 7010 18666
1002	0	0	Ki67+	 7026 18645
1003	0	0	Ki67+	 7036 18360
1004	0	0	Ki67+	 7039 18333
1005	0	0	Ki67+	 7039 18970
1006	0	0	Ki67+	 7057 18345
1007	0	0	Ki67+	 7057 18569
1008	0	0	Ki67+	 7069 18313
1009	0	0	Ki67+	 7077 18352
1010	0	0	Ki67+	 7084 18286
1011	0	0	Ki67+	 7084 18628
1012	0	0	Ki67+	 7087 18509
1013	0	0	Ki67+	 7089 18581
1014	0	0	Ki67+	 7091 18267
1015	0	0	Ki67+	 7093 18637
1016	0	0	Ki67+	 7101 18600
1017	0	0	Ki67+	 7109 18919
1018	0	0	Ki67+	 7124 18281
1019	0	0	Ki67+	 7131 18595
1020	0	0	Ki67+	 7135 18256
1021	0	0	Ki67+	 7139 18291
1022	0	0	Ki67+	 7147 18540
1023	0	0	Ki67+	 7149 18262
1024	0	0	Ki67+	 7161 18523
1025	0	0	Ki67+	 7167 18241
1026	0	0	Ki67+	 7168 18543
1027	0	0	Ki67+	 7169 18216
1028	0	0	Ki67+	 7174 18560
1029	0	0	Ki67+	 7175 18255
1030	0	0	Ki67+	 7180 18518
1031	0	0	Ki67+	 7181 18220
1032	0	0	Ki67+	 7190 18486
1033	0	0	Ki67+	 7194 18523
1034	0	0	Ki67+	 7198 18200
1035	0	0	Ki67+	 7213 18923
1036	0	0	Ki67+	 7214 18499
1037	0	0	Ki67+	 7217 18217
1038	0	0	Ki67+	 7221 18954
1039	0	0	Ki67+	 7223 18900
1040	0	0	Ki67+	 7228 18814
1041	0	0	Ki67+	 7230 18972
1042	0	0	Ki67+	 7231 18477
1043	0	0	Ki67+	 7236 18187
1044	0	0	Ki67+	 7248 18904
1045	0	0	Ki67+	 7249 18973
1046	0	0	Ki67+	 7260 18482
1047	0	0	Ki67+	 7267 18386
1048	0	0	Ki67+	 7269 18401
1049	0	0	Ki67+	 7284 18430
1050	0	0	Ki67+	 7290 18458
1051	0	0	Ki67+	 7299 18434
1052	0	0	Ki67+	 7312 18388
1053	0	0	Ki67+	 7335 18309
1054	0	0	Ki67+	 7345 18353
1055	0	0	Ki67+	 7364 18280
1056	0	0	Ki67+	 7367 18307
1057	0	0	Ki67+	 7371 18347
1058	0	0	Ki67+	 7378 18197
1059	0	0	Ki67+	 7385 18240
1060	0	0	Ki67+	 7385 18299
1061	0	0	Ki67+	 7404 18201
1062	0	0	Ki67+	 7408 18222
1063	0	0	Ki67+	 7416 18254
1064	0	0	Ki67+	 7234 19143
1065	0	0	Ki67+	 7240 19070
1066	0	0	Ki67+	 7244 19034
1067	0	0	Ki67+	 7247 18988
1068	0	0	Ki67+	 7295 19005
1069	0	0	Ki67+	 7981 5970
1070	0	0	Ki67+	 8113 5745
1071	0	0	Ki67+	 8176 6048
1072	0	0	Ki67+	 7478 7128
1073	0	0	Ki67+	 7638 6693
1074	0	0	Ki67+	 8055 7078
1075	0	0	Ki67+	 8101 6820
1076	0	0	Ki67+	 8145 6886
1077	0	0	Ki67+	 8145 6911
1078	0	0	Ki67+	 8146 7001
1079	0	0	Ki67+	 8149 6951
1080	0	0	Ki67+	 8177 6939
1081	0	0	Ki67+	 8186 6463
1082	0	0	Ki67+	 8193 6883
1083	0	0	Ki67+	 8196 6912
1084	0	0	Ki67+	 8219 6881
1085	0	0	Ki67+	 8235 7107
1086	0	0	Ki67+	 8244 6714
1087	0	0	Ki67+	 8249 6666
1088	0	0	Ki67+	 8257 7122
1089	0	0	Ki67+	 8260 6756
1090	0	0	Ki67+	 8264 6830
1091	0	0	Ki67+	 8270 7075
1092	0	0	Ki67+	 7963 7435
1093	0	0	Ki67+	 8034 7420
1094	0	0	Ki67+	 8094 7475
1095	0	0	Ki67+	 8184 7345
1096	0	0	Ki67+	 8211 7180
1097	0	0	Ki67+	 8227 7159
1098	0	0	Ki67+	 8236 7194
1099	0	0	Ki67+	 7476 8625
1100	0	0	Ki67+	 7487 7998
1101	0	0	Ki67+	 7490 8359
1102	0	0	Ki67+	 7493 8694
1103	0	0	Ki67+	 7494 8482
1104	0	0	Ki67+	 7494 8531
1105	0	0	Ki67+	 7501 8671
1106	0	0	Ki67+	 7513 8363
1107	0	0	Ki67+	 7515 8539
1108	0	0	Ki67+	 7522 8552
1109	0	0	Ki67+	 7524 8482
1110	0	0	Ki67+	 7548 8586
1111	0	0	Ki67+	 7561 8324
1112	0	0	Ki67+	 7599 8281
1113	0	0	Ki67+	 7609 8289
1114	0	0	Ki67+	 7622 8341
1115	0	0	Ki67+	 7659 8453
1116	0	0	Ki67+	 7679 8542
1117	0	0	Ki67+	 7690 8431
1118	0	0	Ki67+	 7694 7985
1119	0	0	Ki67+	 7698 8498
1120	0	0	Ki67+	 7808 8606
1121	0	0	Ki67+	 7818 8600
1122	0	0	Ki67+	 7836 8657
1123	0	0	Ki67+	 7912 8120
1124	0	0	Ki67+	 7932 8696
1125	0	0	Ki67+	 7473 9203
1126	0	0	Ki67+	 7500 8737
1127	0	0	Ki67+	 7625 8871
1128	0	0	Ki67+	 7638 9523
1129	0	0	Ki67+	 7647 8979
1130	0	0	Ki67+	 7653 9413
1131	0	0	Ki67+	 7669 9451
1132	0	0	Ki67+	 7682 8955
1133	0	0	Ki67+	 7688 9454
1134	0	0	Ki67+	 7691 8926
1135	0	0	Ki67+	 7700 9451
1136	0	0	Ki67+	 7712 9024
1137	0	0	Ki67+	 7722 9011
1138	0	0	Ki67+	 7733 9011
1139	0	0	Ki67+	 7745 8916
1140	0	0	Ki67+	 7764 9492
1141	0	0	Ki67+	 7780 8827
1142	0	0	Ki67+	 7784 9435
1143	0	0	Ki67+	 7793 8838
1144	0	0	Ki67+	 7816 8904
1145	0	0	Ki67+	 7835 9325
1146	0	0	Ki67+	 7837 9206
1147	0	0	Ki67+	 7849 9154
1148	0	0	Ki67+	 7854 8866
1149	0	0	Ki67+	 7858 8838
1150	0	0	Ki67+	 7866 9122
1151	0	0	Ki67+	 7869 9311
1152	0	0	Ki67+	 7871 9194
1153	0	0	Ki67+	 7872 8959
1154	0	0	Ki67+	 7872 9098
1155	0	0	Ki67+	 7882 8929
1156	0	0	Ki67+	 7888 8964
1157	0	0	Ki67+	 7901 9083
1158	0	0	Ki67+	 7903 9185
1159	0	0	Ki67+	 7917 8821
1160	0	0	Ki67+	 7946 9176
1161	0	0	Ki67+	 7961 9024
1162	0	0	Ki67+	 7965 9335
1163	0	0	Ki67+	 7969 9150
1164	0	0	Ki67+	 7972 9206
1165	0	0	Ki67+	 8002 9330
1166	0	0	Ki67+	 8034 9368
1167	0	0	Ki67+	 8043 9266
1168	0	0	Ki67+	 8072 9498
1169	0	0	Ki67+	 8097 9343
1170	0	0	Ki67+	 8099 9007
1171	0	0	Ki67+	 8103 9202
1172	0	0	Ki67+	 8123 9214
1173	0	0	Ki67+	 8124 9337
1174	0	0	Ki67+	 8168 9387
1175	0	0	Ki67+	 8190 9107
1176	0	0	Ki67+	 8209 9018
1177	0	0	Ki67+	 8233 9443
1178	0	0	Ki67+	 8249 9508
1179	0	0	Ki67+	 8264 9306
1180	0	0	Ki67+	 8268 8972
1181	0	0	Ki67+	 7474 10270
1182	0	0	Ki67+	 7492 10320
1183	0	0	Ki67+	 7496 10256
1184	0	0	Ki67+	 7511 10281
1185	0	0	Ki67+	 7522 10328
1186	0	0	Ki67+	 7524 10089
1187	0	0	Ki67+	 7526 10275
1188	0	0	Ki67+	 7533 10290
1189	0	0	Ki67+	 7534 10244
1190	0	0	Ki67+	 7542 10220
1191	0	0	Ki67+	 7556 10288
1192	0	0	Ki67+	 7560 10164
1193	0	0	Ki67+	 7563 10236
1194	0	0	Ki67+	 7565 10256
1195	0	0	Ki67+	 7569 10213
1196	0	0	Ki67+	 7588 10274
1197	0	0	Ki67+	 7591 10317
1198	0	0	Ki67+	 7602 10185
1199	0	0	Ki67+	 7605 10247
1200	0	0	Ki67+	 7626 9887
1201	0	0	Ki67+	 7641 10335
1202	0	0	Ki67+	 7652 10283
1203	0	0	Ki67+	 7655 9942
1204	0	0	Ki67+	 7655 10119
1205	0	0	Ki67+	 7665 10286
1206	0	0	Ki67+	 7701 10073
1207	0	0	Ki67+	 7703 10263
1208	0	0	Ki67+	 7708 10175
1209	0	0	Ki67+	 7717 10081
1210	0	0	Ki67+	 7719 10134
1211	0	0	Ki67+	 7720 9786
1212	0	0	Ki67+	 7724 10327
1213	0	0	Ki67+	 7726 10269
1214	0	0	Ki67+	 7728 10186
1215	0	0	Ki67+	 7734 10329
1216	0	0	Ki67+	 7740 10018
1217	0	0	Ki67+	 7742 9805
1218	0	0	Ki67+	 7752 10216
1219	0	0	Ki67+	 7754 10175
1220	0	0	Ki67+	 7777 9892
1221	0	0	Ki67+	 7779 10300
1222	0	0	Ki67+	 7781 10185
1223	0	0	Ki67+	 7793 9812
1224	0	0	Ki67+	 7804 10274
1225	0	0	Ki67+	 7811 10296
1226	0	0	Ki67+	 7812 9897
1227	0	0	Ki67+	 7818 10253
1228	0	0	Ki67+	 7826 9825
1229	0	0	Ki67+	 7826 9837
1230	0	0	Ki67+	 7828 10288
1231	0	0	Ki67+	 7831 9957
1232	0	0	Ki67+	 7849 10332
1233	0	0	Ki67+	 7859 9788
1234	0	0	Ki67+	 7867 10162
1235	0	0	Ki67+	 7887 9954
1236	0	0	Ki67+	 7891 9934
1237	0	0	Ki67+	 7895 9889
1238	0	0	Ki67+	 7899 9792
1239	0	0	Ki67+	 7920 9859
1240	0	0	Ki67+	 7931 9929
1241	0	0	Ki67+	 7934 9838
1242	0	0	Ki67+	 7939 10281
1243	0	0	Ki67+	 7942 10148
1244	0	0	Ki67+	 7958 9821
1245	0	0	Ki67+	 7958 9920
1246	0	0	Ki67+	 7961 10064
1247	0	0	Ki67+	 7963 10193
1248	0	0	Ki67+	 7975 10112
1249	0	0	Ki67+	 7980 9719
1250	0	0	Ki67+	 7984 9829
1251	0	0	Ki67+	 8003 10131
1252	0	0	Ki67+	 8010 10083
1253	0	0	Ki67+	 8021 9942
1254	0	0	Ki67+	 8046 9635
1255	0	0	Ki67+	 8071 10331
1256	0	0	Ki67+	 8084 9788
1257	0	0	Ki67+	 8125 10287
1258	0	0	Ki67+	 8128 10334
1259	0	0	Ki67+	 8130 10257
1260	0	0	Ki67+	 8138 10282
1261	0	0	Ki67+	 8149 10235
1262	0	0	Ki67+	 8153 10214
1263	0	0	Ki67+	 8160 9560
1264	0	0	Ki67+	 8163 10289
1265	0	0	Ki67+	 8170 10212
1266	0	0	Ki67+	 8173 10249
1267	0	0	Ki67+	 8187 10307
1268	0	0	Ki67+	 8190 10233
1269	0	0	Ki67+	 8210 10040
1270	0	0	Ki67+	 8213 10194
1271	0	0	Ki67+	 8214 10177
1272	0	0	Ki67+	 8216 10263
1273	0	0	Ki67+	 8217 10224
1274	0	0	Ki67+	 8243 10270
1275	0	0	Ki67+	 8251 9727
1276	0	0	Ki67+	 8253 10252
1277	0	0	Ki67+	 8254 10327
1278	0	0	Ki67+	 8256 9884
1279	0	0	Ki67+	 8257 10298
1280	0	0	Ki67+	 8271 10237
1281	0	0	Ki67+	 7473 10614
1282	0	0	Ki67+	 7484 10343
1283	0	0	Ki67+	 7489 10751
1284	0	0	Ki67+	 7493 10434
1285	0	0	Ki67+	 7496 10526
1286	0	0	Ki67+	 7497 10343
1287	0	0	Ki67+	 7497 10551
1288	0	0	Ki67+	 7497 10714
1289	0	0	Ki67+	 7500 10603
1290	0	0	Ki67+	 7502 10407
1291	0	0	Ki67+	 7504 10631
1292	0	0	Ki67+	 7507 10457
1293	0	0	Ki67+	 7518 10682
1294	0	0	Ki67+	 7523 10409
1295	0	0	Ki67+	 7527 10422
1296	0	0	Ki67+	 7533 10343
1297	0	0	Ki67+	 7533 10701
1298	0	0	Ki67+	 7538 10617
1299	0	0	Ki67+	 7541 10390
1300	0	0	Ki67+	 7557 10746
1301	0	0	Ki67+	 7557 10928
1302	0	0	Ki67+	 7564 10541
1303	0	0	Ki67+	 7565 10378
1304	0	0	Ki67+	 7568 10341
1305	0	0	Ki67+	 7576 10505
1306	0	0	Ki67+	 7585 10423
1307	0	0	Ki67+	 7589 10714
1308	0	0	Ki67+	 7593 10592
1309	0	0	Ki67+	 7595 10987
1310	0	0	Ki67+	 7598 10745
1311	0	0	Ki67+	 7602 10423
1312	0	0	Ki67+	 7605 10392
1313	0	0	Ki67+	 7612 10708
1314	0	0	Ki67+	 7613 10411
1315	0	0	Ki67+	 7622 10470
1316	0	0	Ki67+	 7623 10405
1317	0	0	Ki67+	 7630 10698
1318	0	0	Ki67+	 7631 10746
1319	0	0	Ki67+	 7632 10500
1320	0	0	Ki67+	 7632 10532
1321	0	0	Ki67+	 7635 10361
1322	0	0	Ki67+	 7636 10681
1323	0	0	Ki67+	 7644 10643
1324	0	0	Ki67+	 7645 10566
1325	0	0	Ki67+	 7650 10607
1326	0	0	Ki67+	 7651 10451
1327	0	0	Ki67+	 7657 10478
1328	0	0	Ki67+	 7659 10376
1329	0	0	Ki67+	 7660 10800
1330	0	0	Ki67+	 7662 10683
1331	0	0	Ki67+	 7666 10401
1332	0	0	Ki67+	 7671 10528
1333	0	0	Ki67+	 7673 10635
1334	0	0	Ki67+	 7676 10670
1335	0	0	Ki67+	 7685 10356
1336	0	0	Ki67+	 7685 10591
1337	0	0	Ki67+	 7685 10700
1338	0	0	Ki67+	 7686 10501
1339	0	0	Ki67+	 7686 10822
1340	0	0	Ki67+	 7689 10766
1341	0	0	Ki67+	 7693 10339
1342	0	0	Ki67+	 7693 10424
1343	0	0	Ki67+	 7695 10744
1344	0	0	Ki67+	 7707 10814
1345	0	0	Ki67+	 7708 10663
1346	0	0	Ki67+	 7709 10395
1347	0	0	Ki67+	 7717 10343
1348	0	0	Ki67+	 7723 10551
1349	0	0	Ki67+	 7724 10444
1350	0	0	Ki67+	 7725 10646
1351	0	0	Ki67+	 7730 10624
1352	0	0	Ki67+	 7731 10592
1353	0	0	Ki67+	 7734 10515
1354	0	0	Ki67+	 7735 10412
1355	0	0	Ki67+	 7736 10756
1356	0	0	Ki67+	 7739 10731
1357	0	0	Ki67+	 7745 10447
1358	0	0	Ki67+	 7748 10524
1359	0	0	Ki67+	 7749 10395
1360	0	0	Ki67+	 7750 10733
1361	0	0	Ki67+	 7751 10587
1362	0	0	Ki67+	 7755 10764
1363	0	0	Ki67+	 7756 10898
1364	0	0	Ki67+	 7760 10475
1365	0	0	Ki67+	 7760 10703
1366	0	0	Ki67+	 7765 10555
1367	0	0	Ki67+	 7767 10632
1368	0	0	Ki67+	 7773 10448
1369	0	0	Ki67+	 7774 10684
1370	0	0	Ki67+	 7775 10395
1371	0	0	Ki67+	 7777 10570
1372	0	0	Ki67+	 7783 10492
1373	0	0	Ki67+	 7788 10729
1374	0	0	Ki67+	 7791 10611
1375	0	0	Ki67+	 7795 10375
1376	0	0	Ki67+	 7807 10816
1377	0	0	Ki67+	 7810 10539
1378	0	0	Ki67+	 7811 10646
1379	0	0	Ki67+	 7812 10337
1380	0	0	Ki67+	 7830 10378
1381	0	0	Ki67+	 7833 10571
1382	0	0	Ki67+	 7833 10604
1383	0	0	Ki67+	 7837 10814
1384	0	0	Ki67+	 7840 10525
1385	0	0	Ki67+	 7846 10675
1386	0	0	Ki67+	 7850 10762
1387	0	0	Ki67+	 7862 10811
1388	0	0	Ki67+	 7876 10340
1389	0	0	Ki67+	 7887 10628
1390	0	0	Ki67+	 7889 10715
1391	0	0	Ki67+	 7892 10532
1392	0	0	Ki67+	 7893 10498
1393	0	0	Ki67+	 7901 10419
1394	0	0	Ki67+	 7911 10535
1395	0	0	Ki67+	 7911 10795
1396	0	0	Ki67+	 7912 10377
1397	0	0	Ki67+	 7913 10455
1398	0	0	Ki67+	 7924 10502
1399	0	0	Ki67+	 7931 10422
1400	0	0	Ki67+	 7934 10770
1401	0	0	Ki67+	 7939 10914
1402	0	0	Ki67+	 7948 10386
1403	0	0	Ki67+	 7949 10555
1404	0	0	Ki67+	 7955 10632
1405	0	0	Ki67+	 7957 10347
1406	0	0	Ki67+	 7965 10465
1407	0	0	Ki67+	 7966 10407
1408	0	0	Ki67+	 7968 10581
1409	0	0	Ki67+	 7976 11057
1410	0	0	Ki67+	 7986 10995
1411	0	0	Ki67+	 7997 10525
1412	0	0	Ki67+	 8027 10902
1413	0	0	Ki67+	 8058 10595
1414	0	0	Ki67+	 8058 10823
1415	0	0	Ki67+	 8067 10882
1416	0	0	Ki67+	 8070 10946
1417	0	0	Ki67+	 8076 10900
1418	0	0	Ki67+	 8107 10367
1419	0	0	Ki67+	 8110 10863
1420	0	0	Ki67+	 8116 10337
1421	0	0	Ki67+	 8128 10874
1422	0	0	Ki67+	 8135 10846
1423	0	0	Ki67+	 8145 10508
1424	0	0	Ki67+	 8160 10595
1425	0	0	Ki67+	 8162 10476
1426	0	0	Ki67+	 8170 10546
1427	0	0	Ki67+	 8173 10495
1428	0	0	Ki67+	 8177 10940
1429	0	0	Ki67+	 8179 10901
1430	0	0	Ki67+	 8186 10455
1431	0	0	Ki67+	 8196 10623
1432	0	0	Ki67+	 8210 10405
1433	0	0	Ki67+	 8210 10814
1434	0	0	Ki67+	 8224 10418
1435	0	0	Ki67+	 8233 10803
1436	0	0	Ki67+	 8234 10453
1437	0	0	Ki67+	 8253 10757
1438	0	0	Ki67+	 8255 10790
1439	0	0	Ki67+	 8270 10339
1440	0	0	Ki67+	 8155 11356
1441	0	0	Ki67+	 8248 11259
1442	0	0	Ki67+	 7475 12583
1443	0	0	Ki67+	 7478 12412
1444	0	0	Ki67+	 7480 12345
1445	0	0	Ki67+	 7487 12578
1446	0	0	Ki67+	 7503 12357
1447	0	0	Ki67+	 7513 12513
1448	0	0	Ki67+	 7524 12538
1449	0	0	Ki67+	 7525 12321
1450	0	0	Ki67+	 7529 12390
1451	0	0	Ki67+	 7541 12377
1452	0	0	Ki67+	 7541 12398
1453	0	0	Ki67+	 7573 12449
1454	0	0	Ki67+	 7586 12502
1455	0	0	Ki67+	 7591 12601
1456	0	0	Ki67+	 7595 12460
1457	0	0	Ki67+	 7601 12440
1458	0	0	Ki67+	 7607 12463
1459	0	0	Ki67+	 7607 12560
1460	0	0	Ki67+	 7607 12587
1461	0	0	Ki67+	 7611 12344
1462	0	0	Ki67+	 7614 12487
1463	0	0	Ki67+	 7624 12549
1464	0	0	Ki67+	 7634 12564
1465	0	0	Ki67+	 7634 12607
1466	0	0	Ki67+	 7647 12303
1467	0	0	Ki67+	 7650 12521
1468	0	0	Ki67+	 7651 12480
1469	0	0	Ki67+	 7667 12724
1470	0	0	Ki67+	 7696 12613
1471	0	0	Ki67+	 7705 12526
1472	0	0	Ki67+	 7713 12363
1473	0	0	Ki67+	 7727 12678
1474	0	0	Ki67+	 7729 12586
1475	0	0	Ki67+	 7741 12400
1476	0	0	Ki67+	 7746 12575
1477	0	0	Ki67+	 7749 12723
1478	0	0	Ki67+	 7754 12203
1479	0	0	Ki67+	 7758 12281
1480	0	0	Ki67+	 7771 12554
1481	0	0	Ki67+	 7783 12466
1482	0	0	Ki67+	 7784 12600
1483	0	0	Ki67+	 7792 12562
1484	0	0	Ki67+	 7804 12568
1485	0	0	Ki67+	 7809 12708
1486	0	0	Ki67+	 7813 12590
1487	0	0	Ki67+	 7824 12547
1488	0	0	Ki67+	 7826 12717
1489	0	0	Ki67+	 7830 12668
1490	0	0	Ki67+	 7836 12607
1491	0	0	Ki67+	 7837 12174
1492	0	0	Ki67+	 7877 12470
1493	0	0	Ki67+	 7888 12555
1494	0	0	Ki67+	 7893 12634
1495	0	0	Ki67+	 7903 12679
1496	0	0	Ki67+	 7906 12431
1497	0	0	Ki67+	 7906 12486
1498	0	0	Ki67+	 7915 12463
1499	0	0	Ki67+	 7918 12546
1500	0	0	Ki67+	 7919 12273
1501	0	0	Ki67+	 7921 12606
1502	0	0	Ki67+	 7935 12285
1503	0	0	Ki67+	 7937 12219
1504	0	0	Ki67+	 7945 12261
1505	0	0	Ki67+	 7948 12398
1506	0	0	Ki67+	 7948 12474
1507	0	0	Ki67+	 7953 12677
1508	0	0	Ki67+	 7957 12299
1509	0	0	Ki67+	 7963 12552
1510	0	0	Ki67+	 7965 12483
1511	0	0	Ki67+	 7968 12243
1512	0	0	Ki67+	 7978 12278
1513	0	0	Ki67+	 7985 12581
1514	0	0	Ki67+	 7997 12510
1515	0	0	Ki67+	 8008 12314
1516	0	0	Ki67+	 8009 12259
1517	0	0	Ki67+	 8014 12486
1518	0	0	Ki67+	 8015 12673
1519	0	0	Ki67+	 8021 12282
1520	0	0	Ki67+	 8035 12317
1521	0	0	Ki67+	 8042 12535
1522	0	0	Ki67+	 8050 12296
1523	0	0	Ki67+	 8050 12425
1524	0	0	Ki67+	 8056 12654
1525	0	0	Ki67+	 8074 12366
1526	0	0	Ki67+	 8076 12337
1527	0	0	Ki67+	 8101 12263
1528	0	0	Ki67+	 8104 12517
1529	0	0	Ki67+	 8107 12378
1530	0	0	Ki67+	 8121 12268
1531	0	0	Ki67+	 8134 12322
1532	0	0	Ki67+	 8135 12633
1533	0	0	Ki67+	 8138 12389
1534	0	0	Ki67+	 8147 12538
1535	0	0	Ki67+	 8159 12349
1536	0	0	Ki67+	 8159 12563
1537	0	0	Ki67+	 8183 12668
1538	0	0	Ki67+	 8188 12626
1539	0	0	Ki67+	 8193 12530
1540	0	0	Ki67+	 8196 12557
1541	0	0	Ki67+	 8208 12484
1542	0	0	Ki67+	 8208 12508
1543	0	0	Ki67+	 8208 12657
1544	0	0	Ki67+	 8216 12442
1545	0	0	Ki67+	 8227 12618
1546	0	0	Ki67+	 8240 12661
1547	0	0	Ki67+	 8250 12432
1548	0	0	Ki67+	 7485 13320
1549	0	0	Ki67+	 7487 13376
1550	0	0	Ki67+	 7490 13179
1551	0	0	Ki67+	 7499 13211
1552	0	0	Ki67+	 7506 13437
1553	0	0	Ki67+	 7507 13199
1554	0	0	Ki67+	 7526 13295
1555	0	0	Ki67+	 7609 12886
1556	0	0	Ki67+	 7629 13518
1557	0	0	Ki67+	 7644 13477
1558	0	0	Ki67+	 7682 12912
1559	0	0	Ki67+	 7697 13348
1560	0	0	Ki67+	 7710 12895
1561	0	0	Ki67+	 7774 13534
1562	0	0	Ki67+	 7786 13126
1563	0	0	Ki67+	 7805 12988
1564	0	0	Ki67+	 7814 12745
1565	0	0	Ki67+	 7815 12863
1566	0	0	Ki67+	 7836 13207
1567	0	0	Ki67+	 7847 13522
1568	0	0	Ki67+	 7859 13503
1569	0	0	Ki67+	 7864 13221
1570	0	0	Ki67+	 7887 12830
1571	0	0	Ki67+	 7892 13149
1572	0	0	Ki67+	 7893 13489
1573	0	0	Ki67+	 7928 12907
1574	0	0	Ki67+	 7993 13169
1575	0	0	Ki67+	 8009 13193
1576	0	0	Ki67+	 8044 13341
1577	0	0	Ki67+	 8066 13251
1578	0	0	Ki67+	 8067 13366
1579	0	0	Ki67+	 8126 12749
1580	0	0	Ki67+	 8137 13456
1581	0	0	Ki67+	 8168 12772
1582	0	0	Ki67+	 8177 12920
1583	0	0	Ki67+	 8177 13489
1584	0	0	Ki67+	 8183 12751
1585	0	0	Ki67+	 8187 12818
1586	0	0	Ki67+	 8192 13159
1587	0	0	Ki67+	 8205 13293
1588	0	0	Ki67+	 8251 13401
1589	0	0	Ki67+	 8266 12990
1590	0	0	Ki67+	 8267 12845
1591	0	0	Ki67+	 7474 14091
1592	0	0	Ki67+	 7475 13634
1593	0	0	Ki67+	 7476 13813
1594	0	0	Ki67+	 7477 13921
1595	0	0	Ki67+	 7486 14173
1596	0	0	Ki67+	 7487 14102
1597	0	0	Ki67+	 7488 14152
1598	0	0	Ki67+	 7489 13685
1599	0	0	Ki67+	 7503 13566
1600	0	0	Ki67+	 7506 13657
1601	0	0	Ki67+	 7511 13820
1602	0	0	Ki67+	 7515 13548
1603	0	0	Ki67+	 7516 13790
1604	0	0	Ki67+	 7516 13860
1605	0	0	Ki67+	 7522 14213
1606	0	0	Ki67+	 7523 14170
1607	0	0	Ki67+	 7530 13675
1608	0	0	Ki67+	 7532 14101
1609	0	0	Ki67+	 7537 14222
1610	0	0	Ki67+	 7552 14073
1611	0	0	Ki67+	 7553 13805
1612	0	0	Ki67+	 7555 13667
1613	0	0	Ki67+	 7559 14108
1614	0	0	Ki67+	 7561 13714
1615	0	0	Ki67+	 7564 13679
1616	0	0	Ki67+	 7567 13785
1617	0	0	Ki67+	 7570 14043
1618	0	0	Ki67+	 7571 13878
1619	0	0	Ki67+	 7580 13851
1620	0	0	Ki67+	 7585 14112
1621	0	0	Ki67+	 7589 14006
1622	0	0	Ki67+	 7590 13681
1623	0	0	Ki67+	 7594 13785
1624	0	0	Ki67+	 7601 13704
1625	0	0	Ki67+	 7606 14285
1626	0	0	Ki67+	 7608 14132
1627	0	0	Ki67+	 7609 13573
1628	0	0	Ki67+	 7614 13989
1629	0	0	Ki67+	 7619 14297
1630	0	0	Ki67+	 7623 13677
1631	0	0	Ki67+	 7627 13638
1632	0	0	Ki67+	 7631 13665
1633	0	0	Ki67+	 7641 13616
1634	0	0	Ki67+	 7644 14270
1635	0	0	Ki67+	 7645 14031
1636	0	0	Ki67+	 7651 13777
1637	0	0	Ki67+	 7666 13650
1638	0	0	Ki67+	 7666 14263
1639	0	0	Ki67+	 7666 14297
1640	0	0	Ki67+	 7668 14233
1641	0	0	Ki67+	 7669 13839
1642	0	0	Ki67+	 7671 13583
1643	0	0	Ki67+	 7671 14076
1644	0	0	Ki67+	 7673 14181
1645	0	0	Ki67+	 7675 14048
1646	0	0	Ki67+	 7676 14245
1647	0	0	Ki67+	 7677 14277
1648	0	0	Ki67+	 7678 13698
1649	0	0	Ki67+	 7678 13749
1650	0	0	Ki67+	 7679 14096
1651	0	0	Ki67+	 7681 13678
1652	0	0	Ki67+	 7683 13957
1653	0	0	Ki67+	 7691 14040
1654	0	0	Ki67+	 7692 14309
1655	0	0	Ki67+	 7694 13618
1656	0	0	Ki67+	 7697 13750
1657	0	0	Ki67+	 7701 14056
1658	0	0	Ki67+	 7703 14141
1659	0	0	Ki67+	 7707 14070
1660	0	0	Ki67+	 7707 14182
1661	0	0	Ki67+	 7708 13798
1662	0	0	Ki67+	 7709 13777
1663	0	0	Ki67+	 7713 13849
1664	0	0	Ki67+	 7713 14018
1665	0	0	Ki67+	 7715 13958
1666	0	0	Ki67+	 7721 13997
1667	0	0	Ki67+	 7722 14287
1668	0	0	Ki67+	 7725 14150
1669	0	0	Ki67+	 7727 14165
1670	0	0	Ki67+	 7731 14219
1671	0	0	Ki67+	 7731 14261
1672	0	0	Ki67+	 7732 13755
1673	0	0	Ki67+	 7733 13941
1674	0	0	Ki67+	 7734 14237
1675	0	0	Ki67+	 7737 13609
1676	0	0	Ki67+	 7739 14071
1677	0	0	Ki67+	 7743 13914
1678	0	0	Ki67+	 7744 13846
1679	0	0	Ki67+	 7747 14242
1680	0	0	Ki67+	 7748 13961
1681	0	0	Ki67+	 7751 13658
1682	0	0	Ki67+	 7752 14190
1683	0	0	Ki67+	 7752 14291
1684	0	0	Ki67+	 7757 13789
1685	0	0	Ki67+	 7758 13974
1686	0	0	Ki67+	 7760 14166
1687	0	0	Ki67+	 7762 14306
1688	0	0	Ki67+	 7767 13636
1689	0	0	Ki67+	 7769 13792
1690	0	0	Ki67+	 7769 13887
1691	0	0	Ki67+	 7770 13815
1692	0	0	Ki67+	 7771 14273
1693	0	0	Ki67+	 7773 14060
1694	0	0	Ki67+	 7777 13841
1695	0	0	Ki67+	 7777 13930
1696	0	0	Ki67+	 7778 13855
1697	0	0	Ki67+	 7778 14261
1698	0	0	Ki67+	 7780 14129
1699	0	0	Ki67+	 7780 14158
1700	0	0	Ki67+	 7786 14045
1701	0	0	Ki67+	 7789 14107
1702	0	0	Ki67+	 7791 13706
1703	0	0	Ki67+	 7797 13834
1704	0	0	Ki67+	 7797 14144
1705	0	0	Ki67+	 7800 13739
1706	0	0	Ki67+	 7801 13978
1707	0	0	Ki67+	 7804 13925
1708	0	0	Ki67+	 7806 13953
1709	0	0	Ki67+	 7807 13771
1710	0	0	Ki67+	 7812 14046
1711	0	0	Ki67+	 7812 14068
1712	0	0	Ki67+	 7814 13848
1713	0	0	Ki67+	 7814 14320
1714	0	0	Ki67+	 7820 13830
1715	0	0	Ki67+	 7821 13786
1716	0	0	Ki67+	 7821 13802
1717	0	0	Ki67+	 7821 14272
1718	0	0	Ki67+	 7824 13715
1719	0	0	Ki67+	 7829 13749
1720	0	0	Ki67+	 7830 14093
1721	0	0	Ki67+	 7833 13680
1722	0	0	Ki67+	 7834 14136
1723	0	0	Ki67+	 7835 13586
1724	0	0	Ki67+	 7835 14073
1725	0	0	Ki67+	 7836 13726
1726	0	0	Ki67+	 7840 13782
1727	0	0	Ki67+	 7843 13574
1728	0	0	Ki67+	 7843 14066
1729	0	0	Ki67+	 7844 13932
1730	0	0	Ki67+	 7853 13959
1731	0	0	Ki67+	 7854 14164
1732	0	0	Ki67+	 7857 13864
1733	0	0	Ki67+	 7859 13623
1734	0	0	Ki67+	 7861 14304
1735	0	0	Ki67+	 7867 13884
1736	0	0	Ki67+	 7874 14328
1737	0	0	Ki67+	 7877 13851
1738	0	0	Ki67+	 7877 13989
1739	0	0	Ki67+	 7879 13715
1740	0	0	Ki67+	 7885 14030
1741	0	0	Ki67+	 7890 13743
1742	0	0	Ki67+	 7890 13914
1743	0	0	Ki67+	 7900 14245
1744	0	0	Ki67+	 7902 13843
1745	0	0	Ki67+	 7905 13994
1746	0	0	Ki67+	 7906 13880
1747	0	0	Ki67+	 7907 13772
1748	0	0	Ki67+	 7908 13722
1749	0	0	Ki67+	 7918 14041
1750	0	0	Ki67+	 7919 13796
1751	0	0	Ki67+	 7920 13914
1752	0	0	Ki67+	 7921 13935
1753	0	0	Ki67+	 7929 14013
1754	0	0	Ki67+	 7930 13721
1755	0	0	Ki67+	 7930 13772
1756	0	0	Ki67+	 7931 13861
1757	0	0	Ki67+	 7933 14264
1758	0	0	Ki67+	 7942 13896
1759	0	0	Ki67+	 7946 13985
1760	0	0	Ki67+	 7949 13750
1761	0	0	Ki67+	 7956 13892
1762	0	0	Ki67+	 7962 13942
1763	0	0	Ki67+	 7969 14200
1764	0	0	Ki67+	 7976 13743
1765	0	0	Ki67+	 7984 14156
1766	0	0	Ki67+	 7985 14069
1767	0	0	Ki67+	 7987 13951
1768	0	0	Ki67+	 7988 14056
1769	0	0	Ki67+	 7992 13994
1770	0	0	Ki67+	 7992 14195
1771	0	0	Ki67+	 7995 13716
1772	0	0	Ki67+	 8000 14281
1773	0	0	Ki67+	 8001 14097
1774	0	0	Ki67+	 8011 13745
1775	0	0	Ki67+	 8014 13830
1776	0	0	Ki67+	 8017 13801
1777	0	0	Ki67+	 8021 13958
1778	0	0	Ki67+	 8021 14245
1779	0	0	Ki67+	 8023 14310
1780	0	0	Ki67+	 8029 13838
1781	0	0	Ki67+	 8041 13764
1782	0	0	Ki67+	 8042 14331
1783	0	0	Ki67+	 8053 13690
1784	0	0	Ki67+	 8053 14323
1785	0	0	Ki67+	 8061 14133
1786	0	0	Ki67+	 8070 13830
1787	0	0	Ki67+	 8081 13763
1788	0	0	Ki67+	 8085 13707
1789	0	0	Ki67+	 8119 13708
1790	0	0	Ki67+	 8127 13684
1791	0	0	Ki67+	 8135 13731
1792	0	0	Ki67+	 8162 13755
1793	0	0	Ki67+	 8162 13782
1794	0	0	Ki67+	 8212 13764
1795	0	0	Ki67+	 7693 14393
1796	0	0	Ki67+	 7711 14372
1797	0	0	Ki67+	 7720 14484
1798	0	0	Ki67+	 7734 14386
1799	0	0	Ki67+	 7742 14375
1800	0	0	Ki67+	 7752 14349
1801	0	0	Ki67+	 7759 14413
1802	0	0	Ki67+	 7760 14380
1803	0	0	Ki67+	 7783 14399
1804	0	0	Ki67+	 7786 14550
1805	0	0	Ki67+	 7794 14516
1806	0	0	Ki67+	 7796 14466
1807	0	0	Ki67+	 7805 14633
1808	0	0	Ki67+	 7809 14508
1809	0	0	Ki67+	 7828 14422
1810	0	0	Ki67+	 7831 14378
1811	0	0	Ki67+	 7839 14526
1812	0	0	Ki67+	 7842 14451
1813	0	0	Ki67+	 7844 14437
1814	0	0	Ki67+	 7846 14595
1815	0	0	Ki67+	 7852 14427
1816	0	0	Ki67+	 7864 14463
1817	0	0	Ki67+	 7869 14621
1818	0	0	Ki67+	 7879 14526
1819	0	0	Ki67+	 7882 14506
1820	0	0	Ki67+	 7884 14544
1821	0	0	Ki67+	 7888 14476
1822	0	0	Ki67+	 7901 14646
1823	0	0	Ki67+	 7908 14683
1824	0	0	Ki67+	 7909 14569
1825	0	0	Ki67+	 7915 14516
1826	0	0	Ki67+	 7916 14491
1827	0	0	Ki67+	 7931 14528
1828	0	0	Ki67+	 7954 14513
1829	0	0	Ki67+	 7957 14398
1830	0	0	Ki67+	 7957 14538
1831	0	0	Ki67+	 7960 14439
1832	0	0	Ki67+	 7960 14721
1833	0	0	Ki67+	 7968 14467
1834	0	0	Ki67+	 7970 14339
1835	0	0	Ki67+	 7974 14365
1836	0	0	Ki67+	 7980 14540
1837	0	0	Ki67+	 7991 14591
1838	0	0	Ki67+	 8002 14577
1839	0	0	Ki67+	 8021 14510
1840	0	0	Ki67+	 8042 14568
1841	0	0	Ki67+	 8050 14585
1842	0	0	Ki67+	 8051 14423
1843	0	0	Ki67+	 8051 14555
1844	0	0	Ki67+	 8052 14439
1845	0	0	Ki67+	 8072 14371
1846	0	0	Ki67+	 8075 14470
1847	0	0	Ki67+	 8077 14637
1848	0	0	Ki67+	 8085 14340
1849	0	0	Ki67+	 8093 14621
1850	0	0	Ki67+	 8099 14384
1851	0	0	Ki67+	 8108 14463
1852	0	0	Ki67+	 8113 14476
1853	0	0	Ki67+	 8117 14408
1854	0	0	Ki67+	 8128 14636
1855	0	0	Ki67+	 8129 14674
1856	0	0	Ki67+	 8129 14702
1857	0	0	Ki67+	 8144 14376
1858	0	0	Ki67+	 8146 14616
1859	0	0	Ki67+	 8146 14716
1860	0	0	Ki67+	 8147 14744
1861	0	0	Ki67+	 8151 14544
1862	0	0	Ki67+	 8155 14597
1863	0	0	Ki67+	 8158 14466
1864	0	0	Ki67+	 8159 14638
1865	0	0	Ki67+	 8163 14386
1866	0	0	Ki67+	 8167 14403
1867	0	0	Ki67+	 8180 14600
1868	0	0	Ki67+	 8182 14669
1869	0	0	Ki67+	 8190 14401
1870	0	0	Ki67+	 8194 14717
1871	0	0	Ki67+	 8195 14744
1872	0	0	Ki67+	 8198 14430
1873	0	0	Ki67+	 8213 14388
1874	0	0	Ki67+	 8213 14669
1875	0	0	Ki67+	 8216 14787
1876	0	0	Ki67+	 8218 14751
1877	0	0	Ki67+	 8220 14615
1878	0	0	Ki67+	 8221 14713
1879	0	0	Ki67+	 8228 14686
1880	0	0	Ki67+	 8246 14667
1881	0	0	Ki67+	 8247 14634
1882	0	0	Ki67+	 8253 14443
1883	0	0	Ki67+	 8269 14472
1884	0	0	Ki67+	 7474 16168
1885	0	0	Ki67+	 7479 16139
1886	0	0	Ki67+	 7482 16116
1887	0	0	Ki67+	 7484 16240
1888	0	0	Ki67+	 7511 16226
1889	0	0	Ki67+	 7519 16215
1890	0	0	Ki67+	 7522 16259
1891	0	0	Ki67+	 7535 16130
1892	0	0	Ki67+	 7548 16064
1893	0	0	Ki67+	 7549 16040
1894	0	0	Ki67+	 7551 16090
1895	0	0	Ki67+	 7560 16247
1896	0	0	Ki67+	 7564 16164
1897	0	0	Ki67+	 7567 16211
1898	0	0	Ki67+	 7568 16007
1899	0	0	Ki67+	 7588 16031
1900	0	0	Ki67+	 7604 15979
1901	0	0	Ki67+	 7608 16161
1902	0	0	Ki67+	 7612 16042
1903	0	0	Ki67+	 7622 16199
1904	0	0	Ki67+	 7628 16069
1905	0	0	Ki67+	 7631 16221
1906	0	0	Ki67+	 7632 16161
1907	0	0	Ki67+	 7633 15992
1908	0	0	Ki67+	 7633 16029
1909	0	0	Ki67+	 7635 16044
1910	0	0	Ki67+	 7637 16094
1911	0	0	Ki67+	 7649 16213
1912	0	0	Ki67+	 7651 16081
1913	0	0	Ki67+	 7652 15962
1914	0	0	Ki67+	 7655 16021
1915	0	0	Ki67+	 7658 16062
1916	0	0	Ki67+	 7670 16054
1917	0	0	Ki67+	 7676 16164
1918	0	0	Ki67+	 7686 16152
1919	0	0	Ki67+	 7692 16180
1920	0	0	Ki67+	 7693 15943
1921	0	0	Ki67+	 7693 16012
1922	0	0	Ki67+	 7698 16043
1923	0	0	Ki67+	 7712 16118
1924	0	0	Ki67+	 7714 16252
1925	0	0	Ki67+	 7715 16271
1926	0	0	Ki67+	 7725 16184
1927	0	0	Ki67+	 7729 16090
1928	0	0	Ki67+	 7731 16229
1929	0	0	Ki67+	 7733 16027
1930	0	0	Ki67+	 7741 16262
1931	0	0	Ki67+	 7751 15910
1932	0	0	Ki67+	 7755 16091
1933	0	0	Ki67+	 7758 16018
1934	0	0	Ki67+	 7760 15946
1935	0	0	Ki67+	 7765 16249
1936	0	0	Ki67+	 7775 15977
1937	0	0	Ki67+	 7780 15897
1938	0	0	Ki67+	 7782 16094
1939	0	0	Ki67+	 7786 16045
1940	0	0	Ki67+	 7786 16197
1941	0	0	Ki67+	 7793 16002
1942	0	0	Ki67+	 7795 15887
1943	0	0	Ki67+	 7796 15949
1944	0	0	Ki67+	 7802 15907
1945	0	0	Ki67+	 7803 16156
1946	0	0	Ki67+	 7807 16231
1947	0	0	Ki67+	 7811 16070
1948	0	0	Ki67+	 7815 16016
1949	0	0	Ki67+	 7815 16256
1950	0	0	Ki67+	 7821 16177
1951	0	0	Ki67+	 7826 15940
1952	0	0	Ki67+	 7826 16206
1953	0	0	Ki67+	 7828 16235
1954	0	0	Ki67+	 7836 16097
1955	0	0	Ki67+	 7837 15860
1956	0	0	Ki67+	 7837 16119
1957	0	0	Ki67+	 7845 16176
1958	0	0	Ki67+	 7847 16149
1959	0	0	Ki67+	 7848 15899
1960	0	0	Ki67+	 7856 15823
1961	0	0	Ki67+	 7856 15975
1962	0	0	Ki67+	 7857 16109
1963	0	0	Ki67+	 7859 16064
1964	0	0	Ki67+	 7865 16158
1965	0	0	Ki67+	 7868 16186
1966	0	0	Ki67+	 7869 15822
1967	0	0	Ki67+	 7869 15921
1968	0	0	Ki67+	 7869 15951
1969	0	0	Ki67+	 7876 16074
1970	0	0	Ki67+	 7877 15853
1971	0	0	Ki67+	 7878 16237
1972	0	0	Ki67+	 7879 15968
1973	0	0	Ki67+	 7880 16014
1974	0	0	Ki67+	 7880 16257
1975	0	0	Ki67+	 7881 16132
1976	0	0	Ki67+	 7881 16197
1977	0	0	Ki67+	 7888 15883
1978	0	0	Ki67+	 7888 16160
1979	0	0	Ki67+	 7893 15914
1980	0	0	Ki67+	 7895 16082
1981	0	0	Ki67+	 7904 15856
1982	0	0	Ki67+	 7906 16064
1983	0	0	Ki67+	 7911 15797
1984	0	0	Ki67+	 7918 16084
1985	0	0	Ki67+	 7930 16161
1986	0	0	Ki67+	 7931 16138
1987	0	0	Ki67+	 7932 16244
1988	0	0	Ki67+	 7933 15792
1989	0	0	Ki67+	 7943 16087
1990	0	0	Ki67+	 7948 15876
1991	0	0	Ki67+	 7949 16114
1992	0	0	Ki67+	 7949 16145
1993	0	0	Ki67+	 7950 16189
1994	0	0	Ki67+	 7959 16252
1995	0	0	Ki67+	 7962 16239
1996	0	0	Ki67+	 7970 16127
1997	0	0	Ki67+	 7973 16163
1998	0	0	Ki67+	 7981 15765
1999	0	0	Ki67+	 7982 16092
2000	0	0	Ki67+	 7992 16202
2001	0	0	Ki67+	 7994 16028
2002	0	0	Ki67+	 7994 16079
2003	0	0	Ki67+	 8002 16140
2004	0	0	Ki67+	 8003 15992
2005	0	0	Ki67+	 8008 16124
2006	0	0	Ki67+	 8017 16185
2007	0	0	Ki67+	 8019 16210
2008	0	0	Ki67+	 8030 16043
2009	0	0	Ki67+	 8032 15994
2010	0	0	Ki67+	 8032 16031
2011	0	0	Ki67+	 8039 16241
2012	0	0	Ki67+	 8043 16058
2013	0	0	Ki67+	 8045 15995
2014	0	0	Ki67+	 8045 16203
2015	0	0	Ki67+	 8050 15928
2016	0	0	Ki67+	 8050 15978
2017	0	0	Ki67+	 8055 16023
2018	0	0	Ki67+	 8060 16056
2019	0	0	Ki67+	 8067 15978
2020	0	0	Ki67+	 8073 16008
2021	0	0	Ki67+	 8078 16115
2022	0	0	Ki67+	 8078 16213
2023	0	0	Ki67+	 8087 16026
2024	0	0	Ki67+	 8095 15986
2025	0	0	Ki67+	 8097 16245
2026	0	0	Ki67+	 8110 15955
2027	0	0	Ki67+	 8113 16033
2028	0	0	Ki67+	 8114 16201
2029	0	0	Ki67+	 8117 15927
2030	0	0	Ki67+	 8118 15997
2031	0	0	Ki67+	 8123 16261
2032	0	0	Ki67+	 8128 16218
2033	0	0	Ki67+	 8129 16121
2034	0	0	Ki67+	 8131 16013
2035	0	0	Ki67+	 8138 16127
2036	0	0	Ki67+	 8139 16157
2037	0	0	Ki67+	 8144 16051
2038	0	0	Ki67+	 8152 16182
2039	0	0	Ki67+	 8154 16023
2040	0	0	Ki67+	 8159 15994
2041	0	0	Ki67+	 8164 16122
2042	0	0	Ki67+	 8165 16221
2043	0	0	Ki67+	 8168 16203
2044	0	0	Ki67+	 8169 16063
2045	0	0	Ki67+	 8174 16170
2046	0	0	Ki67+	 8187 15997
2047	0	0	Ki67+	 8189 16102
2048	0	0	Ki67+	 8197 16266
2049	0	0	Ki67+	 8209 15964
2050	0	0	Ki67+	 8219 16157
2051	0	0	Ki67+	 8220 15977
2052	0	0	Ki67+	 8226 16075
2053	0	0	Ki67+	 8236 16144
2054	0	0	Ki67+	 8238 16066
2055	0	0	Ki67+	 8244 15891
2056	0	0	Ki67+	 8252 15794
2057	0	0	Ki67+	 8253 15966
2058	0	0	Ki67+	 8255 15819
2059	0	0	Ki67+	 8266 16171
2060	0	0	Ki67+	 8266 16214
2061	0	0	Ki67+	 7474 16507
2062	0	0	Ki67+	 7475 17021
2063	0	0	Ki67+	 7478 16838
2064	0	0	Ki67+	 7479 16352
2065	0	0	Ki67+	 7480 16471
2066	0	0	Ki67+	 7485 16761
2067	0	0	Ki67+	 7487 16588
2068	0	0	Ki67+	 7487 16924
2069	0	0	Ki67+	 7488 16725
2070	0	0	Ki67+	 7488 16787
2071	0	0	Ki67+	 7488 16897
2072	0	0	Ki67+	 7498 16301
2073	0	0	Ki67+	 7498 16863
2074	0	0	Ki67+	 7503 16277
2075	0	0	Ki67+	 7503 16460
2076	0	0	Ki67+	 7504 16555
2077	0	0	Ki67+	 7504 16813
2078	0	0	Ki67+	 7504 17004
2079	0	0	Ki67+	 7506 17059
2080	0	0	Ki67+	 7508 16532
2081	0	0	Ki67+	 7509 16395
2082	0	0	Ki67+	 7511 16507
2083	0	0	Ki67+	 7511 16939
2084	0	0	Ki67+	 7513 16380
2085	0	0	Ki67+	 7515 16840
2086	0	0	Ki67+	 7515 16989
2087	0	0	Ki67+	 7516 16331
2088	0	0	Ki67+	 7525 16572
2089	0	0	Ki67+	 7532 16826
2090	0	0	Ki67+	 7538 16610
2091	0	0	Ki67+	 7539 16528
2092	0	0	Ki67+	 7540 16941
2093	0	0	Ki67+	 7540 17065
2094	0	0	Ki67+	 7541 16860
2095	0	0	Ki67+	 7542 16456
2096	0	0	Ki67+	 7546 16644
2097	0	0	Ki67+	 7554 16696
2098	0	0	Ki67+	 7555 16392
2099	0	0	Ki67+	 7556 16569
2100	0	0	Ki67+	 7565 16600
2101	0	0	Ki67+	 7566 16750
2102	0	0	Ki67+	 7566 16809
2103	0	0	Ki67+	 7571 16917
2104	0	0	Ki67+	 7575 17012
2105	0	0	Ki67+	 7576 16457
2106	0	0	Ki67+	 7577 16366
2107	0	0	Ki67+	 7578 16530
2108	0	0	Ki67+	 7579 16344
2109	0	0	Ki67+	 7579 16855
2110	0	0	Ki67+	 7580 16941
2111	0	0	Ki67+	 7581 16889
2112	0	0	Ki67+	 7582 16735
2113	0	0	Ki67+	 7582 16781
2114	0	0	Ki67+	 7592 16316
2115	0	0	Ki67+	 7593 16625
2116	0	0	Ki67+	 7594 17030
2117	0	0	Ki67+	 7596 16709
2118	0	0	Ki67+	 7596 16944
2119	0	0	Ki67+	 7600 16834
2120	0	0	Ki67+	 7601 17053
2121	0	0	Ki67+	 7605 16452
2122	0	0	Ki67+	 7611 16515
2123	0	0	Ki67+	 7613 16481
2124	0	0	Ki67+	 7614 16607
2125	0	0	Ki67+	 7615 16323
2126	0	0	Ki67+	 7623 16717
2127	0	0	Ki67+	 7624 17046
2128	0	0	Ki67+	 7625 16862
2129	0	0	Ki67+	 7629 16624
2130	0	0	Ki67+	 7632 16740
2131	0	0	Ki67+	 7635 16644
2132	0	0	Ki67+	 7636 16347
2133	0	0	Ki67+	 7638 16869
2134	0	0	Ki67+	 7640 16694
2135	0	0	Ki67+	 7642 16501
2136	0	0	Ki67+	 7645 16473
2137	0	0	Ki67+	 7646 16368
2138	0	0	Ki67+	 7648 16431
2139	0	0	Ki67+	 7649 16327
2140	0	0	Ki67+	 7650 16671
2141	0	0	Ki67+	 7650 16814
2142	0	0	Ki67+	 7653 16418
2143	0	0	Ki67+	 7657 16575
2144	0	0	Ki67+	 7662 16844
2145	0	0	Ki67+	 7667 16499
2146	0	0	Ki67+	 7671 16537
2147	0	0	Ki67+	 7672 16883
2148	0	0	Ki67+	 7679 16423
2149	0	0	Ki67+	 7686 16646
2150	0	0	Ki67+	 7687 16830
2151	0	0	Ki67+	 7687 16926
2152	0	0	Ki67+	 7689 16299
2153	0	0	Ki67+	 7692 16352
2154	0	0	Ki67+	 7695 17006
2155	0	0	Ki67+	 7699 16400
2156	0	0	Ki67+	 7711 16314
2157	0	0	Ki67+	 7712 16389
2158	0	0	Ki67+	 7719 16347
2159	0	0	Ki67+	 7720 16897
2160	0	0	Ki67+	 7722 16874
2161	0	0	Ki67+	 7723 16562
2162	0	0	Ki67+	 7724 16930
2163	0	0	Ki67+	 7726 16687
2164	0	0	Ki67+	 7737 16464
2165	0	0	Ki67+	 7740 16705
2166	0	0	Ki67+	 7744 16359
2167	0	0	Ki67+	 7747 16724
2168	0	0	Ki67+	 7749 16630
2169	0	0	Ki67+	 7750 16466
2170	0	0	Ki67+	 7750 16564
2171	0	0	Ki67+	 7753 16296
2172	0	0	Ki67+	 7767 16327
2173	0	0	Ki67+	 7767 16374
2174	0	0	Ki67+	 7769 16780
2175	0	0	Ki67+	 7774 16639
2176	0	0	Ki67+	 7778 16682
2177	0	0	Ki67+	 7779 16333
2178	0	0	Ki67+	 7780 16703
2179	0	0	Ki67+	 7783 16364
2180	0	0	Ki67+	 7790 16748
2181	0	0	Ki67+	 7793 16981
2182	0	0	Ki67+	 7798 16462
2183	0	0	Ki67+	 7804 16592
2184	0	0	Ki67+	 7807 16411
2185	0	0	Ki67+	 7826 16566
2186	0	0	Ki67+	 7830 16289
2187	0	0	Ki67+	 7831 16467
2188	0	0	Ki67+	 7839 16437
2189	0	0	Ki67+	 7839 16779
2190	0	0	Ki67+	 7844 16560
2191	0	0	Ki67+	 7844 16851
2192	0	0	Ki67+	 7846 16424
2193	0	0	Ki67+	 7848 16946
2194	0	0	Ki67+	 7850 16274
2195	0	0	Ki67+	 7852 17049
2196	0	0	Ki67+	 7855 16327
2197	0	0	Ki67+	 7856 16570
2198	0	0	Ki67+	 7864 16475
2199	0	0	Ki67+	 7866 16321
2200	0	0	Ki67+	 7868 16651
2201	0	0	Ki67+	 7868 16766
2202	0	0	Ki67+	 7870 16298
2203	0	0	Ki67+	 7880 16322
2204	0	0	Ki67+	 7880 16351
2205	0	0	Ki67+	 7881 17029
2206	0	0	Ki67+	 7888 16391
2207	0	0	Ki67+	 7892 16715
2208	0	0	Ki67+	 7893 16681
2209	0	0	Ki67+	 7907 17019
2210	0	0	Ki67+	 7908 16298
2211	0	0	Ki67+	 7909 16908
2212	0	0	Ki67+	 7915 16473
2213	0	0	Ki67+	 7917 16346
2214	0	0	Ki67+	 7918 16335
2215	0	0	Ki67+	 7920 16999
2216	0	0	Ki67+	 7925 16862
2217	0	0	Ki67+	 7926 16781
2218	0	0	Ki67+	 7927 16814
2219	0	0	Ki67+	 7938 16665
2220	0	0	Ki67+	 7951 16370
2221	0	0	Ki67+	 7952 16344
2222	0	0	Ki67+	 7952 16499
2223	0	0	Ki67+	 7956 16857
2224	0	0	Ki67+	 7957 17060
2225	0	0	Ki67+	 7971 16366
2226	0	0	Ki67+	 7972 17010
2227	0	0	Ki67+	 7976 16408
2228	0	0	Ki67+	 7977 16276
2229	0	0	Ki67+	 7991 16349
2230	0	0	Ki67+	 7994 16795
2231	0	0	Ki67+	 7995 16882
2232	0	0	Ki67+	 7996 16547
2233	0	0	Ki67+	 8000 17024
2234	0	0	Ki67+	 8002 16744
2235	0	0	Ki67+	 8003 16306
2236	0	0	Ki67+	 8003 16376
2237	0	0	Ki67+	 8004 16787
2238	0	0	Ki67+	 8011 16591
2239	0	0	Ki67+	 8018 16978
2240	0	0	Ki67+	 8023 16898
2241	0	0	Ki67+	 8028 16350
2242	0	0	Ki67+	 8028 16421
2243	0	0	Ki67+	 8031 16913
2244	0	0	Ki67+	 8037 16561
2245	0	0	Ki67+	 8046 16467
2246	0	0	Ki67+	 8047 16546
2247	0	0	Ki67+	 8052 16374
2248	0	0	Ki67+	 8052 16441
2249	0	0	Ki67+	 8060 16364
2250	0	0	Ki67+	 8063 16336
2251	0	0	Ki67+	 8067 16883
2252	0	0	Ki67+	 8068 16281
2253	0	0	Ki67+	 8071 16303
2254	0	0	Ki67+	 8073 16555
2255	0	0	Ki67+	 8075 16692
2256	0	0	Ki67+	 8077 16334
2257	0	0	Ki67+	 8077 16459
2258	0	0	Ki67+	 8077 16610
2259	0	0	Ki67+	 8078 16378
2260	0	0	Ki67+	 8078 16940
2261	0	0	Ki67+	 8080 16287
2262	0	0	Ki67+	 8085 17064
2263	0	0	Ki67+	 8094 16893
2264	0	0	Ki67+	 8095 16311
2265	0	0	Ki67+	 8099 16644
2266	0	0	Ki67+	 8103 16491
2267	0	0	Ki67+	 8105 16527
2268	0	0	Ki67+	 8107 16898
2269	0	0	Ki67+	 8110 16453
2270	0	0	Ki67+	 8117 16305
2271	0	0	Ki67+	 8125 16478
2272	0	0	Ki67+	 8125 16941
2273	0	0	Ki67+	 8133 16894
2274	0	0	Ki67+	 8134 17026
2275	0	0	Ki67+	 8147 16833
2276	0	0	Ki67+	 8149 16387
2277	0	0	Ki67+	 8151 17014
2278	0	0	Ki67+	 8155 16344
2279	0	0	Ki67+	 8163 16273
2280	0	0	Ki67+	 8163 16435
2281	0	0	Ki67+	 8175 16999
2282	0	0	Ki67+	 8176 16533
2283	0	0	Ki67+	 8177 16475
2284	0	0	Ki67+	 8178 16593
2285	0	0	Ki67+	 8179 16804
2286	0	0	Ki67+	 8188 16398
2287	0	0	Ki67+	 8191 16628
2288	0	0	Ki67+	 8196 16777
2289	0	0	Ki67+	 8205 16487
2290	0	0	Ki67+	 8205 16961
2291	0	0	Ki67+	 8211 16355
2292	0	0	Ki67+	 8214 17031
2293	0	0	Ki67+	 8224 16668
2294	0	0	Ki67+	 8227 16827
2295	0	0	Ki67+	 8239 16403
2296	0	0	Ki67+	 8239 16573
2297	0	0	Ki67+	 8241 16346
2298	0	0	Ki67+	 8245 16302
2299	0	0	Ki67+	 8246 16730
2300	0	0	Ki67+	 8254 16619
2301	0	0	Ki67+	 8256 16767
2302	0	0	Ki67+	 8261 17032
2303	0	0	Ki67+	 8264 16832
2304	0	0	Ki67+	 8265 16441
2305	0	0	Ki67+	 8265 16547
2306	0	0	Ki67+	 8266 16757
2307	0	0	Ki67+	 8268 16304
2308	0	0	Ki67+	 8268 16884
2309	0	0	Ki67+	 7476 17432
2310	0	0	Ki67+	 7477 17074
2311	0	0	Ki67+	 7477 17120
2312	0	0	Ki67+	 7479 17679
2313	0	0	Ki67+	 7480 17173
2314	0	0	Ki67+	 7480 17572
2315	0	0	Ki67+	 7480 17610
2316	0	0	Ki67+	 7480 17732
2317	0	0	Ki67+	 7481 17236
2318	0	0	Ki67+	 7485 17289
2319	0	0	Ki67+	 7491 17659
2320	0	0	Ki67+	 7491 17822
2321	0	0	Ki67+	 7496 17194
2322	0	0	Ki67+	 7502 17316
2323	0	0	Ki67+	 7504 17242
2324	0	0	Ki67+	 7508 17594
2325	0	0	Ki67+	 7509 17553
2326	0	0	Ki67+	 7513 17527
2327	0	0	Ki67+	 7518 17661
2328	0	0	Ki67+	 7520 17098
2329	0	0	Ki67+	 7520 17650
2330	0	0	Ki67+	 7524 17615
2331	0	0	Ki67+	 7526 17805
2332	0	0	Ki67+	 7528 17489
2333	0	0	Ki67+	 7536 17446
2334	0	0	Ki67+	 7537 17228
2335	0	0	Ki67+	 7540 17580
2336	0	0	Ki67+	 7543 17287
2337	0	0	Ki67+	 7547 17506
2338	0	0	Ki67+	 7552 17100
2339	0	0	Ki67+	 7553 17592
2340	0	0	Ki67+	 7556 17665
2341	0	0	Ki67+	 7570 17633
2342	0	0	Ki67+	 7574 17582
2343	0	0	Ki67+	 7575 17303
2344	0	0	Ki67+	 7582 17197
2345	0	0	Ki67+	 7585 17663
2346	0	0	Ki67+	 7590 17620
2347	0	0	Ki67+	 7591 17526
2348	0	0	Ki67+	 7599 17359
2349	0	0	Ki67+	 7608 17524
2350	0	0	Ki67+	 7610 17585
2351	0	0	Ki67+	 7613 17183
2352	0	0	Ki67+	 7613 17621
2353	0	0	Ki67+	 7616 17384
2354	0	0	Ki67+	 7616 17728
2355	0	0	Ki67+	 7632 17233
2356	0	0	Ki67+	 7655 17843
2357	0	0	Ki67+	 7657 17724
2358	0	0	Ki67+	 7658 17309
2359	0	0	Ki67+	 7659 17114
2360	0	0	Ki67+	 7664 17373
2361	0	0	Ki67+	 7664 17685
2362	0	0	Ki67+	 7673 17136
2363	0	0	Ki67+	 7674 17828
2364	0	0	Ki67+	 7676 17848
2365	0	0	Ki67+	 7683 17115
2366	0	0	Ki67+	 7685 17693
2367	0	0	Ki67+	 7685 17802
2368	0	0	Ki67+	 7698 17671
2369	0	0	Ki67+	 7716 17856
2370	0	0	Ki67+	 7727 17100
2371	0	0	Ki67+	 7731 17225
2372	0	0	Ki67+	 7737 17575
2373	0	0	Ki67+	 7737 17772
2374	0	0	Ki67+	 7742 17240
2375	0	0	Ki67+	 7746 17563
2376	0	0	Ki67+	 7763 17096
2377	0	0	Ki67+	 7763 17166
2378	0	0	Ki67+	 7767 17834
2379	0	0	Ki67+	 7771 17387
2380	0	0	Ki67+	 7774 17184
2381	0	0	Ki67+	 7781 17344
2382	0	0	Ki67+	 7799 17780
2383	0	0	Ki67+	 7801 17079
2384	0	0	Ki67+	 7803 17466
2385	0	0	Ki67+	 7805 17182
2386	0	0	Ki67+	 7807 17861
2387	0	0	Ki67+	 7818 17840
2388	0	0	Ki67+	 7822 17305
2389	0	0	Ki67+	 7827 17407
2390	0	0	Ki67+	 7837 17867
2391	0	0	Ki67+	 7845 17135
2392	0	0	Ki67+	 7848 17185
2393	0	0	Ki67+	 7848 17449
2394	0	0	Ki67+	 7849 17271
2395	0	0	Ki67+	 7852 17087
2396	0	0	Ki67+	 7864 17731
2397	0	0	Ki67+	 7874 17127
2398	0	0	Ki67+	 7874 17284
2399	0	0	Ki67+	 7877 17496
2400	0	0	Ki67+	 7884 17407
2401	0	0	Ki67+	 7893 17364
2402	0	0	Ki67+	 7899 17079
2403	0	0	Ki67+	 7923 17335
2404	0	0	Ki67+	 7937 17602
2405	0	0	Ki67+	 7950 17314
2406	0	0	Ki67+	 7953 17484
2407	0	0	Ki67+	 7954 17156
2408	0	0	Ki67+	 7972 17450
2409	0	0	Ki67+	 7988 17451
2410	0	0	Ki67+	 8001 17733
2411	0	0	Ki67+	 8003 17211
2412	0	0	Ki67+	 8021 17546
2413	0	0	Ki67+	 8032 17247
2414	0	0	Ki67+	 8035 17727
2415	0	0	Ki67+	 8047 17740
2416	0	0	Ki67+	 8052 17776
2417	0	0	Ki67+	 8058 17537
2418	0	0	Ki67+	 8062 17109
2419	0	0	Ki67+	 8063 17759
2420	0	0	Ki67+	 8081 17259
2421	0	0	Ki67+	 8084 17285
2422	0	0	Ki67+	 8088 17825
2423	0	0	Ki67+	 8093 17276
2424	0	0	Ki67+	 8097 17698
2425	0	0	Ki67+	 8111 17715
2426	0	0	Ki67+	 8124 17077
2427	0	0	Ki67+	 8126 17677
2428	0	0	Ki67+	 8139 17727
2429	0	0	Ki67+	 8149 17637
2430	0	0	Ki67+	 8154 17520
2431	0	0	Ki67+	 8158 17208
2432	0	0	Ki67+	 8163 17784
2433	0	0	Ki67+	 8177 17748
2434	0	0	Ki67+	 8179 17792
2435	0	0	Ki67+	 8197 17157
2436	0	0	Ki67+	 8197 17282
2437	0	0	Ki67+	 8198 17607
2438	0	0	Ki67+	 8201 17363
2439	0	0	Ki67+	 8204 17721
2440	0	0	Ki67+	 8208 17634
2441	0	0	Ki67+	 8209 17522
2442	0	0	Ki67+	 8218 17374
2443	0	0	Ki67+	 8220 17413
2444	0	0	Ki67+	 8220 17605
2445	0	0	Ki67+	 8221 17090
2446	0	0	Ki67+	 8221 17476
2447	0	0	Ki67+	 8223 17517
2448	0	0	Ki67+	 8225 17197
2449	0	0	Ki67+	 8227 17729
2450	0	0	Ki67+	 8230 17697
2451	0	0	Ki67+	 8237 17591
2452	0	0	Ki67+	 8238 17756
2453	0	0	Ki67+	 8241 17383
2454	0	0	Ki67+	 8242 17633
2455	0	0	Ki67+	 8243 17161
2456	0	0	Ki67+	 8245 17678
2457	0	0	Ki67+	 8259 17652
2458	0	0	Ki67+	 8265 17696
2459	0	0	Ki67+	 7484 18408
2460	0	0	Ki67+	 7490 18434
2461	0	0	Ki67+	 7503 18322
2462	0	0	Ki67+	 7513 18484
2463	0	0	Ki67+	 7516 18291
2464	0	0	Ki67+	 7534 18433
2465	0	0	Ki67+	 7536 18253
2466	0	0	Ki67+	 7536 18289
2467	0	0	Ki67+	 7537 18476
2468	0	0	Ki67+	 7552 18264
2469	0	0	Ki67+	 7559 18237
2470	0	0	Ki67+	 7559 18451
2471	0	0	Ki67+	 7560 18409
2472	0	0	Ki67+	 7564 18274
2473	0	0	Ki67+	 7569 18330
2474	0	0	Ki67+	 7569 18400
2475	0	0	Ki67+	 7576 17986
2476	0	0	Ki67+	 7581 18298
2477	0	0	Ki67+	 7583 18383
2478	0	0	Ki67+	 7585 18007
2479	0	0	Ki67+	 7585 18337
2480	0	0	Ki67+	 7590 17945
2481	0	0	Ki67+	 7591 18417
2482	0	0	Ki67+	 7595 18228
2483	0	0	Ki67+	 7596 17927
2484	0	0	Ki67+	 7600 18295
2485	0	0	Ki67+	 7607 18397
2486	0	0	Ki67+	 7611 18108
2487	0	0	Ki67+	 7612 17967
2488	0	0	Ki67+	 7621 17900
2489	0	0	Ki67+	 7626 18074
2490	0	0	Ki67+	 7632 18346
2491	0	0	Ki67+	 7633 18270
2492	0	0	Ki67+	 7639 18300
2493	0	0	Ki67+	 7640 17876
2494	0	0	Ki67+	 7640 18361
2495	0	0	Ki67+	 7642 18237
2496	0	0	Ki67+	 7644 18009
2497	0	0	Ki67+	 7646 17899
2498	0	0	Ki67+	 7647 18316
2499	0	0	Ki67+	 7652 17931
2500	0	0	Ki67+	 7652 18359
2501	0	0	Ki67+	 7655 18279
2502	0	0	Ki67+	 7656 18213
2503	0	0	Ki67+	 7657 18337
2504	0	0	Ki67+	 7664 17977
2505	0	0	Ki67+	 7664 18013
2506	0	0	Ki67+	 7672 18299
2507	0	0	Ki67+	 7689 18652
2508	0	0	Ki67+	 7692 18308
2509	0	0	Ki67+	 7710 18277
2510	0	0	Ki67+	 7713 17933
2511	0	0	Ki67+	 7715 17875
2512	0	0	Ki67+	 7715 18649
2513	0	0	Ki67+	 7716 18259
2514	0	0	Ki67+	 7723 18590
2515	0	0	Ki67+	 7731 17917
2516	0	0	Ki67+	 7732 18619
2517	0	0	Ki67+	 7733 18661
2518	0	0	Ki67+	 7750 18582
2519	0	0	Ki67+	 7753 17897
2520	0	0	Ki67+	 7757 17946
2521	0	0	Ki67+	 7766 18015
2522	0	0	Ki67+	 7774 17889
2523	0	0	Ki67+	 7776 18512
2524	0	0	Ki67+	 7778 18245
2525	0	0	Ki67+	 7784 18284
2526	0	0	Ki67+	 7794 18259
2527	0	0	Ki67+	 7796 18541
2528	0	0	Ki67+	 7799 18232
2529	0	0	Ki67+	 7799 18529
2530	0	0	Ki67+	 7800 18508
2531	0	0	Ki67+	 7801 18476
2532	0	0	Ki67+	 7804 18120
2533	0	0	Ki67+	 7804 18137
2534	0	0	Ki67+	 7819 18203
2535	0	0	Ki67+	 7820 18617
2536	0	0	Ki67+	 7825 18449
2537	0	0	Ki67+	 7830 18097
2538	0	0	Ki67+	 7831 18190
2539	0	0	Ki67+	 7835 18070
2540	0	0	Ki67+	 7838 18408
2541	0	0	Ki67+	 7840 18219
2542	0	0	Ki67+	 7842 18139
2543	0	0	Ki67+	 7846 18050
2544	0	0	Ki67+	 7848 18459
2545	0	0	Ki67+	 7853 18073
2546	0	0	Ki67+	 7854 18015
2547	0	0	Ki67+	 7861 17967
2548	0	0	Ki67+	 7863 18393
2549	0	0	Ki67+	 7867 18241
2550	0	0	Ki67+	 7870 17898
2551	0	0	Ki67+	 7870 18168
2552	0	0	Ki67+	 7883 18129
2553	0	0	Ki67+	 7888 18426
2554	0	0	Ki67+	 7903 18438
2555	0	0	Ki67+	 7908 18090
2556	0	0	Ki67+	 7911 18285
2557	0	0	Ki67+	 7916 18026
2558	0	0	Ki67+	 7919 18360
2559	0	0	Ki67+	 7920 18159
2560	0	0	Ki67+	 7928 18138
2561	0	0	Ki67+	 7930 18289
2562	0	0	Ki67+	 7935 18103
2563	0	0	Ki67+	 7947 18665
2564	0	0	Ki67+	 7949 18344
2565	0	0	Ki67+	 7951 18208
2566	0	0	Ki67+	 7955 18592
2567	0	0	Ki67+	 7960 18051
2568	0	0	Ki67+	 7963 18076
2569	0	0	Ki67+	 7963 18118
2570	0	0	Ki67+	 7966 18602
2571	0	0	Ki67+	 7969 18342
2572	0	0	Ki67+	 7974 18665
2573	0	0	Ki67+	 7982 18163
2574	0	0	Ki67+	 7990 18616
2575	0	0	Ki67+	 7994 18225
2576	0	0	Ki67+	 7996 17963
2577	0	0	Ki67+	 7998 18066
2578	0	0	Ki67+	 8013 18170
2579	0	0	Ki67+	 8014 17965
2580	0	0	Ki67+	 8014 18608
2581	0	0	Ki67+	 8015 18082
2582	0	0	Ki67+	 8017 17988
2583	0	0	Ki67+	 8017 18224
2584	0	0	Ki67+	 8018 18020
2585	0	0	Ki67+	 8019 18574
2586	0	0	Ki67+	 8026 18077
2587	0	0	Ki67+	 8026 18103
2588	0	0	Ki67+	 8026 18143
2589	0	0	Ki67+	 8031 17883
2590	0	0	Ki67+	 8034 17908
2591	0	0	Ki67+	 8039 18202
2592	0	0	Ki67+	 8041 18074
2593	0	0	Ki67+	 8042 18429
2594	0	0	Ki67+	 8046 18461
2595	0	0	Ki67+	 8047 18174
2596	0	0	Ki67+	 8052 18016
2597	0	0	Ki67+	 8053 18504
2598	0	0	Ki67+	 8054 18234
2599	0	0	Ki67+	 8055 18051
2600	0	0	Ki67+	 8056 18444
2601	0	0	Ki67+	 8063 18405
2602	0	0	Ki67+	 8065 18002
2603	0	0	Ki67+	 8067 18387
2604	0	0	Ki67+	 8068 18112
2605	0	0	Ki67+	 8070 18313
2606	0	0	Ki67+	 8076 18329
2607	0	0	Ki67+	 8078 18284
2608	0	0	Ki67+	 8081 18058
2609	0	0	Ki67+	 8081 18425
2610	0	0	Ki67+	 8082 18349
2611	0	0	Ki67+	 8083 17991
2612	0	0	Ki67+	 8084 17894
2613	0	0	Ki67+	 8085 18259
2614	0	0	Ki67+	 8087 17957
2615	0	0	Ki67+	 8087 18244
2616	0	0	Ki67+	 8090 18139
2617	0	0	Ki67+	 8093 18074
2618	0	0	Ki67+	 8093 18306
2619	0	0	Ki67+	 8098 18196
2620	0	0	Ki67+	 8098 18371
2621	0	0	Ki67+	 8101 17889
2622	0	0	Ki67+	 8101 18097
2623	0	0	Ki67+	 8108 17966
2624	0	0	Ki67+	 8112 18190
2625	0	0	Ki67+	 8114 18127
2626	0	0	Ki67+	 8114 18389
2627	0	0	Ki67+	 8116 18342
2628	0	0	Ki67+	 8120 18220
2629	0	0	Ki67+	 8120 18458
2630	0	0	Ki67+	 8122 18290
2631	0	0	Ki67+	 8123 18098
2632	0	0	Ki67+	 8126 18169
2633	0	0	Ki67+	 8131 18070
2634	0	0	Ki67+	 8136 18367
2635	0	0	Ki67+	 8138 17905
2636	0	0	Ki67+	 8138 18183
2637	0	0	Ki67+	 8138 18271
2638	0	0	Ki67+	 8139 17944
2639	0	0	Ki67+	 8142 17972
2640	0	0	Ki67+	 8146 18097
2641	0	0	Ki67+	 8149 17922
2642	0	0	Ki67+	 8157 18026
2643	0	0	Ki67+	 8163 18278
2644	0	0	Ki67+	 8164 17983
2645	0	0	Ki67+	 8167 18119
2646	0	0	Ki67+	 8170 18082
2647	0	0	Ki67+	 8175 18064
2648	0	0	Ki67+	 8175 18404
2649	0	0	Ki67+	 8177 18311
2650	0	0	Ki67+	 8179 18026
2651	0	0	Ki67+	 8181 17987
2652	0	0	Ki67+	 8182 18216
2653	0	0	Ki67+	 8194 18191
2654	0	0	Ki67+	 8197 18139
2655	0	0	Ki67+	 8200 18093
2656	0	0	Ki67+	 8214 18029
2657	0	0	Ki67+	 8214 18112
2658	0	0	Ki67+	 8226 18291
2659	0	0	Ki67+	 8227 18108
2660	0	0	Ki67+	 8227 18139
2661	0	0	Ki67+	 8228 18168
2662	0	0	Ki67+	 8229 18247
2663	0	0	Ki67+	 8232 18084
2664	0	0	Ki67+	 8235 18190
2665	0	0	Ki67+	 8238 18235
2666	0	0	Ki67+	 8241 18216
2667	0	0	Ki67+	 8244 18142
2668	0	0	Ki67+	 8248 18064
2669	0	0	Ki67+	 8252 18182
2670	0	0	Ki67+	 8254 18155
2671	0	0	Ki67+	 8263 18005
2672	0	0	Ki67+	 8263 18058
2673	0	0	Ki67+	 8263 18217
2674	0	0	Ki67+	 7512 18991
2675	0	0	Ki67+	 7567 19154
2676	0	0	Ki67+	 7575 19164
2677	0	0	Ki67+	 7582 18923
2678	0	0	Ki67+	 7595 19031
2679	0	0	Ki67+	 7601 19180
2680	0	0	Ki67+	 7602 18819
2681	0	0	Ki67+	 7619 18778
2682	0	0	Ki67+	 7630 18860
2683	0	0	Ki67+	 7649 18932
2684	0	0	Ki67+	 7662 18772
2685	0	0	Ki67+	 7677 18902
2686	0	0	Ki67+	 7681 18690
2687	0	0	Ki67+	 7681 18739
2688	0	0	Ki67+	 7702 18718
2689	0	0	Ki67+	 7702 18873
2690	0	0	Ki67+	 7714 18693
2691	0	0	Ki67+	 7732 18728
2692	0	0	Ki67+	 7736 18683
2693	0	0	Ki67+	 7737 18892
2694	0	0	Ki67+	 7753 18800
2695	0	0	Ki67+	 7754 18748
2696	0	0	Ki67+	 7774 18976
2697	0	0	Ki67+	 7789 18709
2698	0	0	Ki67+	 7789 18984
2699	0	0	Ki67+	 7800 18758
2700	0	0	Ki67+	 7808 18959
2701	0	0	Ki67+	 7819 18808
2702	0	0	Ki67+	 7822 18965
2703	0	0	Ki67+	 7845 19425
2704	0	0	Ki67+	 7850 18700
2705	0	0	Ki67+	 7866 18774
2706	0	0	Ki67+	 7867 18706
2707	0	0	Ki67+	 7882 19241
2708	0	0	Ki67+	 7885 18728
2709	0	0	Ki67+	 7893 18934
2710	0	0	Ki67+	 7896 18760
2711	0	0	Ki67+	 7896 19249
2712	0	0	Ki67+	 7916 18957
2713	0	0	Ki67+	 7929 18929
2714	0	0	Ki67+	 7933 18919
2715	0	0	Ki67+	 7941 18675
2716	0	0	Ki67+	 7960 18684
2717	0	0	Ki67+	 7997 19422
2718	0	0	Ki67+	 8025 19143
2719	0	0	Ki67+	 8070 18820
2720	0	0	Ki67+	 8078 18807
2721	0	0	Ki67+	 8179 19300
2722	0	0	Ki67+	 8182 19221
2723	0	0	Ki67+	 8184 19120
2724	0	0	Ki67+	 8186 19174
2725	0	0	Ki67+	 8197 19184
2726	0	0	Ki67+	 8204 19142
2727	0	0	Ki67+	 8205 19230
2728	0	0	Ki67+	 8213 19110
2729	0	0	Ki67+	 8213 19332
2730	0	0	Ki67+	 8225 19222
2731	0	0	Ki67+	 8231 18982
2732	0	0	Ki67+	 8231 19262
2733	0	0	Ki67+	 8232 19018
2734	0	0	Ki67+	 8234 19249
2735	0	0	Ki67+	 8236 19197
2736	0	0	Ki67+	 8237 19303
2737	0	0	Ki67+	 8245 19273
2738	0	0	Ki67+	 8249 18964
2739	0	0	Ki67+	 8249 19331
2740	0	0	Ki67+	 8258 18935
2741	0	0	Ki67+	 8259 19265
2742	0	0	Ki67+	 8264 19222
2743	0	0	Ki67+	 8267 19314
2744	0	0	Ki67+	 7938 19498
2745	0	0	Ki67+	 8033 19488
2746	0	0	Ki67+	 8100 20111
2747	0	0	Ki67+	 8117 20061
2748	0	0	Ki67+	 8181 19840
2749	0	0	Ki67+	 7962 20417
2750	0	0	Ki67+	 8535 6244
2751	0	0	Ki67+	 8857 5825
2752	0	0	Ki67+	 8944 6023
2753	0	0	Ki67+	 9004 5651
2754	0	0	Ki67+	 9018 5573
2755	0	0	Ki67+	 9069 6128
2756	0	0	Ki67+	 8285 6352
2757	0	0	Ki67+	 8288 6745
2758	0	0	Ki67+	 8323 6557
2759	0	0	Ki67+	 8333 6784
2760	0	0	Ki67+	 8349 6710
2761	0	0	Ki67+	 8351 6436
2762	0	0	Ki67+	 8359 6814
2763	0	0	Ki67+	 8377 6992
2764	0	0	Ki67+	 8379 7011
2765	0	0	Ki67+	 8420 6562
2766	0	0	Ki67+	 8444 7030
2767	0	0	Ki67+	 8464 6852
2768	0	0	Ki67+	 8467 6391
2769	0	0	Ki67+	 8467 6538
2770	0	0	Ki67+	 8499 6651
2771	0	0	Ki67+	 8501 7052
2772	0	0	Ki67+	 8504 6810
2773	0	0	Ki67+	 8546 6670
2774	0	0	Ki67+	 8588 6658
2775	0	0	Ki67+	 8589 6590
2776	0	0	Ki67+	 8599 6765
2777	0	0	Ki67+	 8607 6592
2778	0	0	Ki67+	 8624 6548
2779	0	0	Ki67+	 8624 6773
2780	0	0	Ki67+	 8631 6618
2781	0	0	Ki67+	 8639 6637
2782	0	0	Ki67+	 8640 6813
2783	0	0	Ki67+	 8645 6978
2784	0	0	Ki67+	 8661 6620
2785	0	0	Ki67+	 8677 6862
2786	0	0	Ki67+	 8695 6792
2787	0	0	Ki67+	 8746 6668
2788	0	0	Ki67+	 8775 6507
2789	0	0	Ki67+	 8790 7010
2790	0	0	Ki67+	 8791 6954
2791	0	0	Ki67+	 8795 6909
2792	0	0	Ki67+	 8806 7041
2793	0	0	Ki67+	 8824 6278
2794	0	0	Ki67+	 8824 6772
2795	0	0	Ki67+	 8839 6920
2796	0	0	Ki67+	 8846 6522
2797	0	0	Ki67+	 8860 6898
2798	0	0	Ki67+	 8874 6827
2799	0	0	Ki67+	 8878 6546
2800	0	0	Ki67+	 8882 6700
2801	0	0	Ki67+	 8910 6946
2802	0	0	Ki67+	 8911 6804
2803	0	0	Ki67+	 8912 6515
2804	0	0	Ki67+	 8976 7001
2805	0	0	Ki67+	 8978 6340
2806	0	0	Ki67+	 8983 6304
2807	0	0	Ki67+	 8992 7039
2808	0	0	Ki67+	 8999 6851
2809	0	0	Ki67+	 9001 7017
2810	0	0	Ki67+	 9007 6367
2811	0	0	Ki67+	 9009 6389
2812	0	0	Ki67+	 9013 6341
2813	0	0	Ki67+	 9018 6704
2814	0	0	Ki67+	 9038 6981
2815	0	0	Ki67+	 9051 6722
2816	0	0	Ki67+	 9053 6705
2817	0	0	Ki67+	 9062 6671
2818	0	0	Ki67+	 9064 6273
2819	0	0	Ki67+	 8293 7373
2820	0	0	Ki67+	 8302 7068
2821	0	0	Ki67+	 8307 7149
2822	0	0	Ki67+	 8366 7082
2823	0	0	Ki67+	 8386 7132
2824	0	0	Ki67+	 8387 7182
2825	0	0	Ki67+	 8392 7106
2826	0	0	Ki67+	 8408 7473
2827	0	0	Ki67+	 8416 7162
2828	0	0	Ki67+	 8419 7246
2829	0	0	Ki67+	 8426 7181
2830	0	0	Ki67+	 8461 7207
2831	0	0	Ki67+	 8468 7175
2832	0	0	Ki67+	 8471 7257
2833	0	0	Ki67+	 8476 7153
2834	0	0	Ki67+	 8482 7185
2835	0	0	Ki67+	 8484 7330
2836	0	0	Ki67+	 8485 7287
2837	0	0	Ki67+	 8488 7301
2838	0	0	Ki67+	 8507 7241
2839	0	0	Ki67+	 8508 7211
2840	0	0	Ki67+	 8521 7110
2841	0	0	Ki67+	 8524 7241
2842	0	0	Ki67+	 8526 7381
2843	0	0	Ki67+	 8529 7285
2844	0	0	Ki67+	 8534 7228
2845	0	0	Ki67+	 8535 7155
2846	0	0	Ki67+	 8537 7301
2847	0	0	Ki67+	 8541 7399
2848	0	0	Ki67+	 8546 7178
2849	0	0	Ki67+	 8558 7280
2850	0	0	Ki67+	 8567 7543
2851	0	0	Ki67+	 8568 7643
2852	0	0	Ki67+	 8574 7257
2853	0	0	Ki67+	 8581 7149
2854	0	0	Ki67+	 8587 7526
2855	0	0	Ki67+	 8594 7138
2856	0	0	Ki67+	 8601 7320
2857	0	0	Ki67+	 8616 7404
2858	0	0	Ki67+	 8618 7370
2859	0	0	Ki67+	 8666 7563
2860	0	0	Ki67+	 8671 7343
2861	0	0	Ki67+	 8679 7088
2862	0	0	Ki67+	 8683 7412
2863	0	0	Ki67+	 8689 7252
2864	0	0	Ki67+	 8690 7357
2865	0	0	Ki67+	 8694 7483
2866	0	0	Ki67+	 8701 7449
2867	0	0	Ki67+	 8710 7503
2868	0	0	Ki67+	 8714 7342
2869	0	0	Ki67+	 8718 7384
2870	0	0	Ki67+	 8720 7373
2871	0	0	Ki67+	 8720 7487
2872	0	0	Ki67+	 8722 7252
2873	0	0	Ki67+	 8724 7330
2874	0	0	Ki67+	 8728 7457
2875	0	0	Ki67+	 8731 7437
2876	0	0	Ki67+	 8734 7301
2877	0	0	Ki67+	 8737 7659
2878	0	0	Ki67+	 8745 7485
2879	0	0	Ki67+	 8746 7306
2880	0	0	Ki67+	 8759 7374
2881	0	0	Ki67+	 8760 7244
2882	0	0	Ki67+	 8764 7207
2883	0	0	Ki67+	 8765 7439
2884	0	0	Ki67+	 8772 7390
2885	0	0	Ki67+	 8785 7461
2886	0	0	Ki67+	 8795 7164
2887	0	0	Ki67+	 8797 7263
2888	0	0	Ki67+	 8798 7601
2889	0	0	Ki67+	 8804 7362
2890	0	0	Ki67+	 8804 7463
2891	0	0	Ki67+	 8805 7391
2892	0	0	Ki67+	 8805 7563
2893	0	0	Ki67+	 8806 7473
2894	0	0	Ki67+	 8808 7523
2895	0	0	Ki67+	 8809 7417
2896	0	0	Ki67+	 8817 7220
2897	0	0	Ki67+	 8818 7162
2898	0	0	Ki67+	 8819 7311
2899	0	0	Ki67+	 8820 7149
2900	0	0	Ki67+	 8820 7624
2901	0	0	Ki67+	 8844 7449
2902	0	0	Ki67+	 8864 7406
2903	0	0	Ki67+	 8864 7458
2904	0	0	Ki67+	 8873 7182
2905	0	0	Ki67+	 8878 7356
2906	0	0	Ki67+	 8878 7561
2907	0	0	Ki67+	 8885 7504
2908	0	0	Ki67+	 8903 7170
2909	0	0	Ki67+	 8904 7324
2910	0	0	Ki67+	 8910 7360
2911	0	0	Ki67+	 8931 7545
2912	0	0	Ki67+	 8941 7453
2913	0	0	Ki67+	 8951 7361
2914	0	0	Ki67+	 8959 7388
2915	0	0	Ki67+	 8965 7378
2916	0	0	Ki67+	 8966 7249
2917	0	0	Ki67+	 8966 7474
2918	0	0	Ki67+	 8969 7171
2919	0	0	Ki67+	 8970 7113
2920	0	0	Ki67+	 8971 7326
2921	0	0	Ki67+	 8982 7233
2922	0	0	Ki67+	 8984 7377
2923	0	0	Ki67+	 8989 7363
2924	0	0	Ki67+	 8992 7188
2925	0	0	Ki67+	 8992 7426
2926	0	0	Ki67+	 8995 7326
2927	0	0	Ki67+	 9004 7130
2928	0	0	Ki67+	 9007 7467
2929	0	0	Ki67+	 9009 7383
2930	0	0	Ki67+	 9013 7240
2931	0	0	Ki67+	 9016 7206
2932	0	0	Ki67+	 9021 7313
2933	0	0	Ki67+	 9025 7358
2934	0	0	Ki67+	 9034 7577
2935	0	0	Ki67+	 9050 7333
2936	0	0	Ki67+	 9051 7086
2937	0	0	Ki67+	 9052 7360
2938	0	0	Ki67+	 9054 7301
2939	0	0	Ki67+	 9056 7203
2940	0	0	Ki67+	 9070 7314
2941	0	0	Ki67+	 8437 8455
2942	0	0	Ki67+	 8535 8094
2943	0	0	Ki67+	 8578 7905
2944	0	0	Ki67+	 8884 8099
2945	0	0	Ki67+	 8962 8252
2946	0	0	Ki67+	 9059 8044
2947	0	0	Ki67+	 8274 9062
2948	0	0	Ki67+	 8322 9300
2949	0	0	Ki67+	 8341 9167
2950	0	0	Ki67+	 8350 9252
2951	0	0	Ki67+	 8503 8999
2952	0	0	Ki67+	 8589 9244
2953	0	0	Ki67+	 8806 9252
2954	0	0	Ki67+	 9045 9045
2955	0	0	Ki67+	 8291 9584
2956	0	0	Ki67+	 8340 9967
2957	0	0	Ki67+	 8383 10024
2958	0	0	Ki67+	 8409 10157
2959	0	0	Ki67+	 8419 10127
2960	0	0	Ki67+	 8421 9568
2961	0	0	Ki67+	 8422 9979
2962	0	0	Ki67+	 8440 10252
2963	0	0	Ki67+	 8458 10240
2964	0	0	Ki67+	 8472 10165
2965	0	0	Ki67+	 8274 10428
2966	0	0	Ki67+	 8276 10850
2967	0	0	Ki67+	 8302 10423
2968	0	0	Ki67+	 8306 10353
2969	0	0	Ki67+	 8346 10641
2970	0	0	Ki67+	 8346 10661
2971	0	0	Ki67+	 8352 10590
2972	0	0	Ki67+	 8356 10693
2973	0	0	Ki67+	 8361 10453
2974	0	0	Ki67+	 8364 10523
2975	0	0	Ki67+	 8367 10392
2976	0	0	Ki67+	 8374 10367
2977	0	0	Ki67+	 8393 10500
2978	0	0	Ki67+	 8399 10305
2979	0	0	Ki67+	 8399 10467
2980	0	0	Ki67+	 8411 10550
2981	0	0	Ki67+	 8430 10384
2982	0	0	Ki67+	 8434 10970
2983	0	0	Ki67+	 8440 10436
2984	0	0	Ki67+	 8449 10687
2985	0	0	Ki67+	 8452 10382
2986	0	0	Ki67+	 8453 10549
2987	0	0	Ki67+	 8455 10568
2988	0	0	Ki67+	 8467 10547
2989	0	0	Ki67+	 8480 10406
2990	0	0	Ki67+	 8502 10551
2991	0	0	Ki67+	 8505 10448
2992	0	0	Ki67+	 8803 10602
2993	0	0	Ki67+	 8967 10990
2994	0	0	Ki67+	 8300 11164
2995	0	0	Ki67+	 8302 11224
2996	0	0	Ki67+	 8522 11081
2997	0	0	Ki67+	 8933 11674
2998	0	0	Ki67+	 8969 11090
2999	0	0	Ki67+	 8970 11168
3000	0	0	Ki67+	 8984 11105
3001	0	0	Ki67+	 8987 11124
3002	0	0	Ki67+	 8996 11152
3003	0	0	Ki67+	 8999 11130
3004	0	0	Ki67+	 9019 11202
3005	0	0	Ki67+	 9029 11123
3006	0	0	Ki67+	 9050 11167
3007	0	0	Ki67+	 8288 12561
3008	0	0	Ki67+	 8335 12646
3009	0	0	Ki67+	 8362 12606
3010	0	0	Ki67+	 8377 12618
3011	0	0	Ki67+	 8420 12479
3012	0	0	Ki67+	 8426 12632
3013	0	0	Ki67+	 8457 12653
3014	0	0	Ki67+	 8461 12506
3015	0	0	Ki67+	 8480 12652
3016	0	0	Ki67+	 8719 12647
3017	0	0	Ki67+	 8810 12157
3018	0	0	Ki67+	 8824 12180
3019	0	0	Ki67+	 8898 12484
3020	0	0	Ki67+	 9062 12616
3021	0	0	Ki67+	 9069 12342
3022	0	0	Ki67+	 9070 12262
3023	0	0	Ki67+	 8273 13269
3024	0	0	Ki67+	 8276 12707
3025	0	0	Ki67+	 8283 13280
3026	0	0	Ki67+	 8299 13073
3027	0	0	Ki67+	 8303 12720
3028	0	0	Ki67+	 8305 12732
3029	0	0	Ki67+	 8308 12864
3030	0	0	Ki67+	 8318 12826
3031	0	0	Ki67+	 8321 12717
3032	0	0	Ki67+	 8322 13086
3033	0	0	Ki67+	 8326 13445
3034	0	0	Ki67+	 8329 13178
3035	0	0	Ki67+	 8336 12823
3036	0	0	Ki67+	 8339 13269
3037	0	0	Ki67+	 8343 12669
3038	0	0	Ki67+	 8350 13137
3039	0	0	Ki67+	 8354 13254
3040	0	0	Ki67+	 8359 13103
3041	0	0	Ki67+	 8370 13147
3042	0	0	Ki67+	 8371 12749
3043	0	0	Ki67+	 8371 13367
3044	0	0	Ki67+	 8373 13389
3045	0	0	Ki67+	 8383 13155
3046	0	0	Ki67+	 8387 12668
3047	0	0	Ki67+	 8392 12688
3048	0	0	Ki67+	 8393 13095
3049	0	0	Ki67+	 8398 12726
3050	0	0	Ki67+	 8400 12860
3051	0	0	Ki67+	 8401 13146
3052	0	0	Ki67+	 8403 13382
3053	0	0	Ki67+	 8405 13248
3054	0	0	Ki67+	 8423 13227
3055	0	0	Ki67+	 8427 12731
3056	0	0	Ki67+	 8431 13258
3057	0	0	Ki67+	 8432 13048
3058	0	0	Ki67+	 8437 13432
3059	0	0	Ki67+	 8438 13059
3060	0	0	Ki67+	 8445 13387
3061	0	0	Ki67+	 8447 12943
3062	0	0	Ki67+	 8448 12895
3063	0	0	Ki67+	 8449 12684
3064	0	0	Ki67+	 8464 13233
3065	0	0	Ki67+	 8474 13255
3066	0	0	Ki67+	 8475 13174
3067	0	0	Ki67+	 8481 12683
3068	0	0	Ki67+	 8481 12987
3069	0	0	Ki67+	 8489 12718
3070	0	0	Ki67+	 8491 13442
3071	0	0	Ki67+	 8494 12972
3072	0	0	Ki67+	 8500 12929
3073	0	0	Ki67+	 8507 12826
3074	0	0	Ki67+	 8508 12949
3075	0	0	Ki67+	 8510 13002
3076	0	0	Ki67+	 8512 12875
3077	0	0	Ki67+	 8513 13023
3078	0	0	Ki67+	 8516 12978
3079	0	0	Ki67+	 8526 12688
3080	0	0	Ki67+	 8528 12911
3081	0	0	Ki67+	 8540 13079
3082	0	0	Ki67+	 8542 12948
3083	0	0	Ki67+	 8543 12830
3084	0	0	Ki67+	 8560 13056
3085	0	0	Ki67+	 8566 12950
3086	0	0	Ki67+	 8569 12744
3087	0	0	Ki67+	 8571 13019
3088	0	0	Ki67+	 8572 12854
3089	0	0	Ki67+	 8581 12739
3090	0	0	Ki67+	 8588 13288
3091	0	0	Ki67+	 8591 12980
3092	0	0	Ki67+	 8615 12946
3093	0	0	Ki67+	 8623 13296
3094	0	0	Ki67+	 8639 13179
3095	0	0	Ki67+	 8642 13358
3096	0	0	Ki67+	 8674 12836
3097	0	0	Ki67+	 8682 13076
3098	0	0	Ki67+	 8690 12857
3099	0	0	Ki67+	 8699 12741
3100	0	0	Ki67+	 8729 12984
3101	0	0	Ki67+	 8750 12861
3102	0	0	Ki67+	 8764 12870
3103	0	0	Ki67+	 8802 13435
3104	0	0	Ki67+	 8827 13181
3105	0	0	Ki67+	 8840 13449
3106	0	0	Ki67+	 8273 13534
3107	0	0	Ki67+	 8280 13471
3108	0	0	Ki67+	 8352 14065
3109	0	0	Ki67+	 8359 14227
3110	0	0	Ki67+	 8385 14172
3111	0	0	Ki67+	 8398 13519
3112	0	0	Ki67+	 8412 13502
3113	0	0	Ki67+	 8417 14235
3114	0	0	Ki67+	 8438 14032
3115	0	0	Ki67+	 8440 13954
3116	0	0	Ki67+	 8442 14113
3117	0	0	Ki67+	 8444 13794
3118	0	0	Ki67+	 8446 13472
3119	0	0	Ki67+	 8447 13566
3120	0	0	Ki67+	 8467 14128
3121	0	0	Ki67+	 8468 14032
3122	0	0	Ki67+	 8482 13700
3123	0	0	Ki67+	 8491 13599
3124	0	0	Ki67+	 8491 13706
3125	0	0	Ki67+	 8492 14185
3126	0	0	Ki67+	 8495 13674
3127	0	0	Ki67+	 8500 13561
3128	0	0	Ki67+	 8500 14119
3129	0	0	Ki67+	 8509 14063
3130	0	0	Ki67+	 8513 13474
3131	0	0	Ki67+	 8517 14245
3132	0	0	Ki67+	 8518 14026
3133	0	0	Ki67+	 8518 14080
3134	0	0	Ki67+	 8519 13503
3135	0	0	Ki67+	 8520 13622
3136	0	0	Ki67+	 8531 13693
3137	0	0	Ki67+	 8532 13821
3138	0	0	Ki67+	 8534 14035
3139	0	0	Ki67+	 8537 14011
3140	0	0	Ki67+	 8541 13529
3141	0	0	Ki67+	 8545 13644
3142	0	0	Ki67+	 8545 14160
3143	0	0	Ki67+	 8549 14098
3144	0	0	Ki67+	 8553 13747
3145	0	0	Ki67+	 8553 13824
3146	0	0	Ki67+	 8554 13711
3147	0	0	Ki67+	 8556 13998
3148	0	0	Ki67+	 8560 13468
3149	0	0	Ki67+	 8560 13604
3150	0	0	Ki67+	 8569 13681
3151	0	0	Ki67+	 8575 14205
3152	0	0	Ki67+	 8583 13819
3153	0	0	Ki67+	 8584 13527
3154	0	0	Ki67+	 8588 13977
3155	0	0	Ki67+	 8590 13921
3156	0	0	Ki67+	 8592 14037
3157	0	0	Ki67+	 8593 14166
3158	0	0	Ki67+	 8596 14107
3159	0	0	Ki67+	 8600 14136
3160	0	0	Ki67+	 8601 13810
3161	0	0	Ki67+	 8609 14094
3162	0	0	Ki67+	 8615 13751
3163	0	0	Ki67+	 8616 14060
3164	0	0	Ki67+	 8623 13531
3165	0	0	Ki67+	 8628 13790
3166	0	0	Ki67+	 8631 14015
3167	0	0	Ki67+	 8633 13803
3168	0	0	Ki67+	 8633 14074
3169	0	0	Ki67+	 8637 13543
3170	0	0	Ki67+	 8642 13575
3171	0	0	Ki67+	 8642 13887
3172	0	0	Ki67+	 8651 13589
3173	0	0	Ki67+	 8651 14241
3174	0	0	Ki67+	 8654 14054
3175	0	0	Ki67+	 8657 14002
3176	0	0	Ki67+	 8657 14091
3177	0	0	Ki67+	 8665 13800
3178	0	0	Ki67+	 8670 14253
3179	0	0	Ki67+	 8675 14002
3180	0	0	Ki67+	 8677 13940
3181	0	0	Ki67+	 8680 14134
3182	0	0	Ki67+	 8681 13759
3183	0	0	Ki67+	 8689 13802
3184	0	0	Ki67+	 8692 13744
3185	0	0	Ki67+	 8692 13861
3186	0	0	Ki67+	 8693 13579
3187	0	0	Ki67+	 8693 14111
3188	0	0	Ki67+	 8694 14192
3189	0	0	Ki67+	 8696 13473
3190	0	0	Ki67+	 8701 14099
3191	0	0	Ki67+	 8701 14140
3192	0	0	Ki67+	 8708 14198
3193	0	0	Ki67+	 8712 13491
3194	0	0	Ki67+	 8719 13532
3195	0	0	Ki67+	 8726 14043
3196	0	0	Ki67+	 8732 14077
3197	0	0	Ki67+	 8736 13938
3198	0	0	Ki67+	 8737 14139
3199	0	0	Ki67+	 8743 14196
3200	0	0	Ki67+	 8744 13495
3201	0	0	Ki67+	 8746 14213
3202	0	0	Ki67+	 8755 13924
3203	0	0	Ki67+	 8777 13531
3204	0	0	Ki67+	 8778 13971
3205	0	0	Ki67+	 8783 13672
3206	0	0	Ki67+	 8784 14097
3207	0	0	Ki67+	 8794 14043
3208	0	0	Ki67+	 8795 14004
3209	0	0	Ki67+	 8799 13863
3210	0	0	Ki67+	 8803 13806
3211	0	0	Ki67+	 8804 13905
3212	0	0	Ki67+	 8805 14121
3213	0	0	Ki67+	 8806 14192
3214	0	0	Ki67+	 8821 13488
3215	0	0	Ki67+	 8823 14094
3216	0	0	Ki67+	 8825 13760
3217	0	0	Ki67+	 8837 13666
3218	0	0	Ki67+	 8844 14199
3219	0	0	Ki67+	 8848 13542
3220	0	0	Ki67+	 8849 13731
3221	0	0	Ki67+	 8852 14047
3222	0	0	Ki67+	 8854 14180
3223	0	0	Ki67+	 8856 13491
3224	0	0	Ki67+	 8857 13796
3225	0	0	Ki67+	 8859 14091
3226	0	0	Ki67+	 8868 14062
3227	0	0	Ki67+	 8870 13634
3228	0	0	Ki67+	 8879 13780
3229	0	0	Ki67+	 8880 13589
3230	0	0	Ki67+	 8880 13659
3231	0	0	Ki67+	 8903 13641
3232	0	0	Ki67+	 8905 13480
3233	0	0	Ki67+	 8908 13689
3234	0	0	Ki67+	 8912 14235
3235	0	0	Ki67+	 8917 13582
3236	0	0	Ki67+	 8926 14153
3237	0	0	Ki67+	 8930 14178
3238	0	0	Ki67+	 8933 13711
3239	0	0	Ki67+	 8990 14181
3240	0	0	Ki67+	 9000 14195
3241	0	0	Ki67+	 8276 14778
3242	0	0	Ki67+	 8279 14697
3243	0	0	Ki67+	 8283 14438
3244	0	0	Ki67+	 8289 14410
3245	0	0	Ki67+	 8291 14669
3246	0	0	Ki67+	 8296 14751
3247	0	0	Ki67+	 8296 14816
3248	0	0	Ki67+	 8297 14337
3249	0	0	Ki67+	 8297 14631
3250	0	0	Ki67+	 8297 14803
3251	0	0	Ki67+	 8300 14766
3252	0	0	Ki67+	 8303 14380
3253	0	0	Ki67+	 8307 14638
3254	0	0	Ki67+	 8313 14701
3255	0	0	Ki67+	 8329 14710
3256	0	0	Ki67+	 8335 14675
3257	0	0	Ki67+	 8339 14816
3258	0	0	Ki67+	 8341 14411
3259	0	0	Ki67+	 8343 14639
3260	0	0	Ki67+	 8348 14806
3261	0	0	Ki67+	 8352 14776
3262	0	0	Ki67+	 8356 14612
3263	0	0	Ki67+	 8356 14713
3264	0	0	Ki67+	 8358 14587
3265	0	0	Ki67+	 8366 14536
3266	0	0	Ki67+	 8366 14575
3267	0	0	Ki67+	 8370 14684
3268	0	0	Ki67+	 8374 14908
3269	0	0	Ki67+	 8378 14736
3270	0	0	Ki67+	 8382 14627
3271	0	0	Ki67+	 8388 14652
3272	0	0	Ki67+	 8390 14413
3273	0	0	Ki67+	 8399 14280
3274	0	0	Ki67+	 8402 14467
3275	0	0	Ki67+	 8412 14467
3276	0	0	Ki67+	 8414 14605
3277	0	0	Ki67+	 8416 14856
3278	0	0	Ki67+	 8419 14698
3279	0	0	Ki67+	 8426 14762
3280	0	0	Ki67+	 8429 14889
3281	0	0	Ki67+	 8439 14404
3282	0	0	Ki67+	 8442 14314
3283	0	0	Ki67+	 8444 14894
3284	0	0	Ki67+	 8458 14664
3285	0	0	Ki67+	 8462 14532
3286	0	0	Ki67+	 8464 14297
3287	0	0	Ki67+	 8470 14868
3288	0	0	Ki67+	 8474 14586
3289	0	0	Ki67+	 8482 14683
3290	0	0	Ki67+	 8491 14444
3291	0	0	Ki67+	 8496 14557
3292	0	0	Ki67+	 8498 14634
3293	0	0	Ki67+	 8501 14495
3294	0	0	Ki67+	 8502 14653
3295	0	0	Ki67+	 8504 14269
3296	0	0	Ki67+	 8510 14283
3297	0	0	Ki67+	 8510 14313
3298	0	0	Ki67+	 8512 14779
3299	0	0	Ki67+	 8533 14370
3300	0	0	Ki67+	 8536 14638
3301	0	0	Ki67+	 8536 14684
3302	0	0	Ki67+	 8541 14888
3303	0	0	Ki67+	 8542 14845
3304	0	0	Ki67+	 8550 14280
3305	0	0	Ki67+	 8552 14370
3306	0	0	Ki67+	 8553 14294
3307	0	0	Ki67+	 8558 14497
3308	0	0	Ki67+	 8560 14760
3309	0	0	Ki67+	 8578 14778
3310	0	0	Ki67+	 8595 14442
3311	0	0	Ki67+	 8602 14556
3312	0	0	Ki67+	 8602 14769
3313	0	0	Ki67+	 8612 14526
3314	0	0	Ki67+	 8617 14357
3315	0	0	Ki67+	 8623 14464
3316	0	0	Ki67+	 8626 14571
3317	0	0	Ki67+	 8632 14342
3318	0	0	Ki67+	 8640 14319
3319	0	0	Ki67+	 8647 14509
3320	0	0	Ki67+	 8650 14617
3321	0	0	Ki67+	 8657 14577
3322	0	0	Ki67+	 8663 14725
3323	0	0	Ki67+	 8664 14415
3324	0	0	Ki67+	 8664 14664
3325	0	0	Ki67+	 8677 14293
3326	0	0	Ki67+	 8681 14549
3327	0	0	Ki67+	 8688 14402
3328	0	0	Ki67+	 8691 14379
3329	0	0	Ki67+	 8705 14311
3330	0	0	Ki67+	 8712 14599
3331	0	0	Ki67+	 8715 14285
3332	0	0	Ki67+	 8718 14767
3333	0	0	Ki67+	 8731 14271
3334	0	0	Ki67+	 8735 14642
3335	0	0	Ki67+	 8737 14577
3336	0	0	Ki67+	 8743 14600
3337	0	0	Ki67+	 8749 14451
3338	0	0	Ki67+	 8769 14382
3339	0	0	Ki67+	 8772 14565
3340	0	0	Ki67+	 8773 14622
3341	0	0	Ki67+	 8775 14341
3342	0	0	Ki67+	 8796 14602
3343	0	0	Ki67+	 8810 14346
3344	0	0	Ki67+	 8811 14564
3345	0	0	Ki67+	 8819 14549
3346	0	0	Ki67+	 8819 14821
3347	0	0	Ki67+	 8822 14294
3348	0	0	Ki67+	 8828 14472
3349	0	0	Ki67+	 8855 14295
3350	0	0	Ki67+	 8859 14608
3351	0	0	Ki67+	 8863 14351
3352	0	0	Ki67+	 8866 14306
3353	0	0	Ki67+	 8871 14577
3354	0	0	Ki67+	 8873 14544
3355	0	0	Ki67+	 8900 14276
3356	0	0	Ki67+	 8948 14261
3357	0	0	Ki67+	 8991 15044
3358	0	0	Ki67+	 8995 14821
3359	0	0	Ki67+	 9017 14458
3360	0	0	Ki67+	 9048 14784
3361	0	0	Ki67+	 8313 15809
3362	0	0	Ki67+	 8338 15834
3363	0	0	Ki67+	 8409 15829
3364	0	0	Ki67+	 8920 15092
3365	0	0	Ki67+	 9023 15098
3366	0	0	Ki67+	 9060 15093
3367	0	0	Ki67+	 8278 16616
3368	0	0	Ki67+	 8283 16052
3369	0	0	Ki67+	 8283 16360
3370	0	0	Ki67+	 8287 16040
3371	0	0	Ki67+	 8289 16125
3372	0	0	Ki67+	 8290 16590
3373	0	0	Ki67+	 8296 16063
3374	0	0	Ki67+	 8296 16201
3375	0	0	Ki67+	 8298 16100
3376	0	0	Ki67+	 8300 16430
3377	0	0	Ki67+	 8305 16140
3378	0	0	Ki67+	 8305 16469
3379	0	0	Ki67+	 8307 16394
3380	0	0	Ki67+	 8309 16286
3381	0	0	Ki67+	 8312 16215
3382	0	0	Ki67+	 8323 16031
3383	0	0	Ki67+	 8326 15990
3384	0	0	Ki67+	 8326 16460
3385	0	0	Ki67+	 8329 16494
3386	0	0	Ki67+	 8330 16074
3387	0	0	Ki67+	 8331 16222
3388	0	0	Ki67+	 8334 16259
3389	0	0	Ki67+	 8337 16153
3390	0	0	Ki67+	 8338 15888
3391	0	0	Ki67+	 8338 15970
3392	0	0	Ki67+	 8338 16347
3393	0	0	Ki67+	 8340 16184
3394	0	0	Ki67+	 8340 16387
3395	0	0	Ki67+	 8345 16227
3396	0	0	Ki67+	 8347 16199
3397	0	0	Ki67+	 8347 16317
3398	0	0	Ki67+	 8352 15992
3399	0	0	Ki67+	 8352 16303
3400	0	0	Ki67+	 8357 16028
3401	0	0	Ki67+	 8365 15955
3402	0	0	Ki67+	 8366 16520
3403	0	0	Ki67+	 8371 16357
3404	0	0	Ki67+	 8375 16117
3405	0	0	Ki67+	 8379 16205
3406	0	0	Ki67+	 8381 16231
3407	0	0	Ki67+	 8387 15984
3408	0	0	Ki67+	 8396 16281
3409	0	0	Ki67+	 8401 16007
3410	0	0	Ki67+	 8403 16342
3411	0	0	Ki67+	 8404 16226
3412	0	0	Ki67+	 8404 16353
3413	0	0	Ki67+	 8407 16143
3414	0	0	Ki67+	 8409 16197
3415	0	0	Ki67+	 8412 15962
3416	0	0	Ki67+	 8414 16099
3417	0	0	Ki67+	 8421 15915
3418	0	0	Ki67+	 8421 16444
3419	0	0	Ki67+	 8423 16211
3420	0	0	Ki67+	 8423 16314
3421	0	0	Ki67+	 8424 16108
3422	0	0	Ki67+	 8427 16504
3423	0	0	Ki67+	 8430 16353
3424	0	0	Ki67+	 8433 16331
3425	0	0	Ki67+	 8436 16395
3426	0	0	Ki67+	 8437 16239
3427	0	0	Ki67+	 8445 16189
3428	0	0	Ki67+	 8454 15992
3429	0	0	Ki67+	 8455 16109
3430	0	0	Ki67+	 8462 16318
3431	0	0	Ki67+	 8462 16350
3432	0	0	Ki67+	 8465 16332
3433	0	0	Ki67+	 8467 16118
3434	0	0	Ki67+	 8478 15964
3435	0	0	Ki67+	 8482 16495
3436	0	0	Ki67+	 8484 16180
3437	0	0	Ki67+	 8488 15871
3438	0	0	Ki67+	 8489 16052
3439	0	0	Ki67+	 8490 16272
3440	0	0	Ki67+	 8490 16327
3441	0	0	Ki67+	 8504 16113
3442	0	0	Ki67+	 8507 16257
3443	0	0	Ki67+	 8512 16230
3444	0	0	Ki67+	 8519 16342
3445	0	0	Ki67+	 8521 16100
3446	0	0	Ki67+	 8522 16474
3447	0	0	Ki67+	 8526 16208
3448	0	0	Ki67+	 8534 16282
3449	0	0	Ki67+	 8534 16610
3450	0	0	Ki67+	 8540 16509
3451	0	0	Ki67+	 8541 16573
3452	0	0	Ki67+	 8544 16372
3453	0	0	Ki67+	 8551 16048
3454	0	0	Ki67+	 8551 16410
3455	0	0	Ki67+	 8568 16616
3456	0	0	Ki67+	 8576 16499
3457	0	0	Ki67+	 8590 16587
3458	0	0	Ki67+	 8593 16653
3459	0	0	Ki67+	 8602 16624
3460	0	0	Ki67+	 8605 16398
3461	0	0	Ki67+	 8606 16635
3462	0	0	Ki67+	 8608 16487
3463	0	0	Ki67+	 8617 16533
3464	0	0	Ki67+	 8620 16563
3465	0	0	Ki67+	 8634 16571
3466	0	0	Ki67+	 8645 16478
3467	0	0	Ki67+	 8670 16419
3468	0	0	Ki67+	 8688 16549
3469	0	0	Ki67+	 8689 16416
3470	0	0	Ki67+	 8716 16543
3471	0	0	Ki67+	 8921 16479
3472	0	0	Ki67+	 8963 16549
3473	0	0	Ki67+	 8965 16394
3474	0	0	Ki67+	 9070 16518
3475	0	0	Ki67+	 8273 16705
3476	0	0	Ki67+	 8276 17207
3477	0	0	Ki67+	 8276 17316
3478	0	0	Ki67+	 8277 17334
3479	0	0	Ki67+	 8278 17406
3480	0	0	Ki67+	 8281 17070
3481	0	0	Ki67+	 8282 16850
3482	0	0	Ki67+	 8285 17354
3483	0	0	Ki67+	 8286 17300
3484	0	0	Ki67+	 8287 16906
3485	0	0	Ki67+	 8289 16967
3486	0	0	Ki67+	 8296 16675
3487	0	0	Ki67+	 8296 17083
3488	0	0	Ki67+	 8300 16829
3489	0	0	Ki67+	 8302 17159
3490	0	0	Ki67+	 8302 17170
3491	0	0	Ki67+	 8304 17068
3492	0	0	Ki67+	 8305 16799
3493	0	0	Ki67+	 8309 17404
3494	0	0	Ki67+	 8311 17038
3495	0	0	Ki67+	 8312 17018
3496	0	0	Ki67+	 8315 16931
3497	0	0	Ki67+	 8315 16963
3498	0	0	Ki67+	 8319 16823
3499	0	0	Ki67+	 8319 17361
3500	0	0	Ki67+	 8320 16884
3501	0	0	Ki67+	 8327 16677
3502	0	0	Ki67+	 8330 17251
3503	0	0	Ki67+	 8335 17027
3504	0	0	Ki67+	 8335 17355
3505	0	0	Ki67+	 8337 16772
3506	0	0	Ki67+	 8349 16698
3507	0	0	Ki67+	 8351 17072
3508	0	0	Ki67+	 8353 16919
3509	0	0	Ki67+	 8357 17027
3510	0	0	Ki67+	 8374 16906
3511	0	0	Ki67+	 8378 16687
3512	0	0	Ki67+	 8393 16671
3513	0	0	Ki67+	 8396 16825
3514	0	0	Ki67+	 8398 16965
3515	0	0	Ki67+	 8398 17065
3516	0	0	Ki67+	 8401 17003
3517	0	0	Ki67+	 8403 16755
3518	0	0	Ki67+	 8403 17109
3519	0	0	Ki67+	 8403 17128
3520	0	0	Ki67+	 8403 17298
3521	0	0	Ki67+	 8404 16713
3522	0	0	Ki67+	 8404 17343
3523	0	0	Ki67+	 8410 16945
3524	0	0	Ki67+	 8412 17144
3525	0	0	Ki67+	 8414 17400
3526	0	0	Ki67+	 8422 16803
3527	0	0	Ki67+	 8428 16765
3528	0	0	Ki67+	 8432 16721
3529	0	0	Ki67+	 8432 16859
3530	0	0	Ki67+	 8443 16788
3531	0	0	Ki67+	 8445 17112
3532	0	0	Ki67+	 8448 16952
3533	0	0	Ki67+	 8448 17091
3534	0	0	Ki67+	 8460 17083
3535	0	0	Ki67+	 8466 16709
3536	0	0	Ki67+	 8488 17276
3537	0	0	Ki67+	 8489 17151
3538	0	0	Ki67+	 8493 17243
3539	0	0	Ki67+	 8494 16725
3540	0	0	Ki67+	 8501 16747
3541	0	0	Ki67+	 8501 17082
3542	0	0	Ki67+	 8510 16691
3543	0	0	Ki67+	 8520 16933
3544	0	0	Ki67+	 8525 17072
3545	0	0	Ki67+	 8550 17370
3546	0	0	Ki67+	 8575 16898
3547	0	0	Ki67+	 8594 17036
3548	0	0	Ki67+	 8628 16801
3549	0	0	Ki67+	 8634 16899
3550	0	0	Ki67+	 8637 17193
3551	0	0	Ki67+	 8650 16767
3552	0	0	Ki67+	 8651 16900
3553	0	0	Ki67+	 8655 17136
3554	0	0	Ki67+	 8662 16720
3555	0	0	Ki67+	 8662 16778
3556	0	0	Ki67+	 8665 17255
3557	0	0	Ki67+	 8667 16956
3558	0	0	Ki67+	 8668 17118
3559	0	0	Ki67+	 8669 16755
3560	0	0	Ki67+	 8671 17168
3561	0	0	Ki67+	 8675 17139
3562	0	0	Ki67+	 8680 16755
3563	0	0	Ki67+	 8683 16722
3564	0	0	Ki67+	 8688 16972
3565	0	0	Ki67+	 8694 17298
3566	0	0	Ki67+	 8708 17009
3567	0	0	Ki67+	 8715 17184
3568	0	0	Ki67+	 8717 16914
3569	0	0	Ki67+	 8721 17044
3570	0	0	Ki67+	 8726 17063
3571	0	0	Ki67+	 8729 17284
3572	0	0	Ki67+	 8730 16663
3573	0	0	Ki67+	 8752 17115
3574	0	0	Ki67+	 8755 16852
3575	0	0	Ki67+	 8758 16996
3576	0	0	Ki67+	 8760 17143
3577	0	0	Ki67+	 8760 17201
3578	0	0	Ki67+	 8764 16821
3579	0	0	Ki67+	 8768 17373
3580	0	0	Ki67+	 8772 16871
3581	0	0	Ki67+	 8777 17158
3582	0	0	Ki67+	 8788 17045
3583	0	0	Ki67+	 8789 16896
3584	0	0	Ki67+	 8793 17013
3585	0	0	Ki67+	 8793 17257
3586	0	0	Ki67+	 8793 17284
3587	0	0	Ki67+	 8796 17165
3588	0	0	Ki67+	 8800 17443
3589	0	0	Ki67+	 8805 16977
3590	0	0	Ki67+	 8806 17380
3591	0	0	Ki67+	 8810 17233
3592	0	0	Ki67+	 8812 17018
3593	0	0	Ki67+	 8821 17302
3594	0	0	Ki67+	 8830 17152
3595	0	0	Ki67+	 8835 16967
3596	0	0	Ki67+	 8837 17088
3597	0	0	Ki67+	 8838 17007
3598	0	0	Ki67+	 8838 17227
3599	0	0	Ki67+	 8838 17450
3600	0	0	Ki67+	 8840 17268
3601	0	0	Ki67+	 8843 16940
3602	0	0	Ki67+	 8850 16884
3603	0	0	Ki67+	 8851 17242
3604	0	0	Ki67+	 8856 17368
3605	0	0	Ki67+	 8863 16839
3606	0	0	Ki67+	 8866 17015
3607	0	0	Ki67+	 8874 16881
3608	0	0	Ki67+	 8874 17295
3609	0	0	Ki67+	 8882 16801
3610	0	0	Ki67+	 8892 17252
3611	0	0	Ki67+	 8896 16835
3612	0	0	Ki67+	 8908 17029
3613	0	0	Ki67+	 8908 17415
3614	0	0	Ki67+	 8912 17263
3615	0	0	Ki67+	 8913 17134
3616	0	0	Ki67+	 8919 17439
3617	0	0	Ki67+	 8931 16776
3618	0	0	Ki67+	 8938 17059
3619	0	0	Ki67+	 8938 17187
3620	0	0	Ki67+	 8939 17408
3621	0	0	Ki67+	 8941 16940
3622	0	0	Ki67+	 8942 17370
3623	0	0	Ki67+	 8946 16922
3624	0	0	Ki67+	 8949 16857
3625	0	0	Ki67+	 8950 17244
3626	0	0	Ki67+	 8951 16911
3627	0	0	Ki67+	 8956 16961
3628	0	0	Ki67+	 8976 17417
3629	0	0	Ki67+	 8977 16786
3630	0	0	Ki67+	 8978 17008
3631	0	0	Ki67+	 8988 16772
3632	0	0	Ki67+	 8988 16942
3633	0	0	Ki67+	 8990 16866
3634	0	0	Ki67+	 8990 16890
3635	0	0	Ki67+	 8991 16978
3636	0	0	Ki67+	 8991 17391
3637	0	0	Ki67+	 8994 16745
3638	0	0	Ki67+	 9003 16800
3639	0	0	Ki67+	 9021 16886
3640	0	0	Ki67+	 9030 16706
3641	0	0	Ki67+	 9033 16826
3642	0	0	Ki67+	 9052 16891
3643	0	0	Ki67+	 9055 16925
3644	0	0	Ki67+	 9056 16775
3645	0	0	Ki67+	 9057 17398
3646	0	0	Ki67+	 9061 16833
3647	0	0	Ki67+	 9061 17162
3648	0	0	Ki67+	 9067 16669
3649	0	0	Ki67+	 9069 17443
3650	0	0	Ki67+	 8275 18193
3651	0	0	Ki67+	 8276 18116
3652	0	0	Ki67+	 8276 18250
3653	0	0	Ki67+	 8279 17594
3654	0	0	Ki67+	 8284 18132
3655	0	0	Ki67+	 8286 18085
3656	0	0	Ki67+	 8301 17459
3657	0	0	Ki67+	 8308 18147
3658	0	0	Ki67+	 8309 17598
3659	0	0	Ki67+	 8309 17629
3660	0	0	Ki67+	 8310 18231
3661	0	0	Ki67+	 8311 18123
3662	0	0	Ki67+	 8327 18223
3663	0	0	Ki67+	 8329 17808
3664	0	0	Ki67+	 8330 17537
3665	0	0	Ki67+	 8331 17495
3666	0	0	Ki67+	 8339 17845
3667	0	0	Ki67+	 8340 17587
3668	0	0	Ki67+	 8342 17671
3669	0	0	Ki67+	 8343 17472
3670	0	0	Ki67+	 8348 17782
3671	0	0	Ki67+	 8354 17640
3672	0	0	Ki67+	 8354 18237
3673	0	0	Ki67+	 8360 17539
3674	0	0	Ki67+	 8361 18255
3675	0	0	Ki67+	 8366 17639
3676	0	0	Ki67+	 8374 17690
3677	0	0	Ki67+	 8377 17808
3678	0	0	Ki67+	 8382 17751
3679	0	0	Ki67+	 8384 18080
3680	0	0	Ki67+	 8386 17671
3681	0	0	Ki67+	 8386 17773
3682	0	0	Ki67+	 8389 18143
3683	0	0	Ki67+	 8392 18100
3684	0	0	Ki67+	 8409 17633
3685	0	0	Ki67+	 8410 17696
3686	0	0	Ki67+	 8411 17529
3687	0	0	Ki67+	 8412 18154
3688	0	0	Ki67+	 8419 17794
3689	0	0	Ki67+	 8424 18156
3690	0	0	Ki67+	 8427 17699
3691	0	0	Ki67+	 8432 17909
3692	0	0	Ki67+	 8438 17770
3693	0	0	Ki67+	 8452 17563
3694	0	0	Ki67+	 8459 17577
3695	0	0	Ki67+	 8460 17458
3696	0	0	Ki67+	 8475 17482
3697	0	0	Ki67+	 8475 17690
3698	0	0	Ki67+	 8479 17906
3699	0	0	Ki67+	 8480 17705
3700	0	0	Ki67+	 8482 17509
3701	0	0	Ki67+	 8488 17457
3702	0	0	Ki67+	 8488 17879
3703	0	0	Ki67+	 8495 17834
3704	0	0	Ki67+	 8513 17557
3705	0	0	Ki67+	 8518 17887
3706	0	0	Ki67+	 8524 17528
3707	0	0	Ki67+	 8532 17797
3708	0	0	Ki67+	 8543 17837
3709	0	0	Ki67+	 8546 17540
3710	0	0	Ki67+	 8547 17947
3711	0	0	Ki67+	 8555 17861
3712	0	0	Ki67+	 8560 17629
3713	0	0	Ki67+	 8571 17499
3714	0	0	Ki67+	 8571 17759
3715	0	0	Ki67+	 8587 17898
3716	0	0	Ki67+	 8592 17930
3717	0	0	Ki67+	 8593 18083
3718	0	0	Ki67+	 8594 17833
3719	0	0	Ki67+	 8601 17941
3720	0	0	Ki67+	 8604 17876
3721	0	0	Ki67+	 8606 18204
3722	0	0	Ki67+	 8607 17966
3723	0	0	Ki67+	 8628 18049
3724	0	0	Ki67+	 8629 18152
3725	0	0	Ki67+	 8637 17952
3726	0	0	Ki67+	 8643 18029
3727	0	0	Ki67+	 8649 17762
3728	0	0	Ki67+	 8652 17933
3729	0	0	Ki67+	 8663 17821
3730	0	0	Ki67+	 8664 17574
3731	0	0	Ki67+	 8667 17848
3732	0	0	Ki67+	 8671 17541
3733	0	0	Ki67+	 8671 18243
3734	0	0	Ki67+	 8680 17617
3735	0	0	Ki67+	 8693 17830
3736	0	0	Ki67+	 8700 18151
3737	0	0	Ki67+	 8712 17650
3738	0	0	Ki67+	 8717 18128
3739	0	0	Ki67+	 8725 17889
3740	0	0	Ki67+	 8735 18137
3741	0	0	Ki67+	 8746 17960
3742	0	0	Ki67+	 8755 17825
3743	0	0	Ki67+	 8768 17965
3744	0	0	Ki67+	 8768 18164
3745	0	0	Ki67+	 8770 17852
3746	0	0	Ki67+	 8774 17493
3747	0	0	Ki67+	 8775 18060
3748	0	0	Ki67+	 8784 17968
3749	0	0	Ki67+	 8784 17982
3750	0	0	Ki67+	 8801 18009
3751	0	0	Ki67+	 8807 17471
3752	0	0	Ki67+	 8813 18060
3753	0	0	Ki67+	 8821 17786
3754	0	0	Ki67+	 8835 18144
3755	0	0	Ki67+	 8837 18105
3756	0	0	Ki67+	 8839 18003
3757	0	0	Ki67+	 8839 18254
3758	0	0	Ki67+	 8841 18025
3759	0	0	Ki67+	 8844 17509
3760	0	0	Ki67+	 8849 18122
3761	0	0	Ki67+	 8850 17733
3762	0	0	Ki67+	 8851 18056
3763	0	0	Ki67+	 8856 18250
3764	0	0	Ki67+	 8861 17924
3765	0	0	Ki67+	 8862 18094
3766	0	0	Ki67+	 8866 17971
3767	0	0	Ki67+	 8876 17567
3768	0	0	Ki67+	 8877 18143
3769	0	0	Ki67+	 8881 17806
3770	0	0	Ki67+	 8883 17750
3771	0	0	Ki67+	 8888 18126
3772	0	0	Ki67+	 8904 18155
3773	0	0	Ki67+	 8906 17829
3774	0	0	Ki67+	 8907 17951
3775	0	0	Ki67+	 8913 18097
3776	0	0	Ki67+	 8918 18157
3777	0	0	Ki67+	 8922 18060
3778	0	0	Ki67+	 8926 17754
3779	0	0	Ki67+	 8935 17966
3780	0	0	Ki67+	 8939 17942
3781	0	0	Ki67+	 8944 17866
3782	0	0	Ki67+	 8946 17972
3783	0	0	Ki67+	 8957 18086
3784	0	0	Ki67+	 8958 17993
3785	0	0	Ki67+	 8965 17927
3786	0	0	Ki67+	 8974 17610
3787	0	0	Ki67+	 8974 18144
3788	0	0	Ki67+	 8979 17631
3789	0	0	Ki67+	 8981 17973
3790	0	0	Ki67+	 8988 17501
3791	0	0	Ki67+	 8990 17614
3792	0	0	Ki67+	 8992 17936
3793	0	0	Ki67+	 8993 18151
3794	0	0	Ki67+	 9000 18104
3795	0	0	Ki67+	 9003 17515
3796	0	0	Ki67+	 9010 17494
3797	0	0	Ki67+	 9010 18231
3798	0	0	Ki67+	 9026 18168
3799	0	0	Ki67+	 9028 17577
3800	0	0	Ki67+	 9033 17788
3801	0	0	Ki67+	 9034 17678
3802	0	0	Ki67+	 9038 18107
3803	0	0	Ki67+	 9053 17788
3804	0	0	Ki67+	 9055 17543
3805	0	0	Ki67+	 9056 17495
3806	0	0	Ki67+	 9059 18099
3807	0	0	Ki67+	 9060 18139
3808	0	0	Ki67+	 9068 17471
3809	0	0	Ki67+	 9069 17598
3810	0	0	Ki67+	 9070 17761
3811	0	0	Ki67+	 9070 17802
3812	0	0	Ki67+	 9071 17858
3813	0	0	Ki67+	 8275 18938
3814	0	0	Ki67+	 8279 18906
3815	0	0	Ki67+	 8280 18287
3816	0	0	Ki67+	 8286 18887
3817	0	0	Ki67+	 8288 18932
3818	0	0	Ki67+	 8291 18906
3819	0	0	Ki67+	 8293 18942
3820	0	0	Ki67+	 8308 18283
3821	0	0	Ki67+	 8308 18837
3822	0	0	Ki67+	 8318 18844
3823	0	0	Ki67+	 8321 18264
3824	0	0	Ki67+	 8324 18824
3825	0	0	Ki67+	 8359 18784
3826	0	0	Ki67+	 8386 18314
3827	0	0	Ki67+	 8390 18761
3828	0	0	Ki67+	 8394 19016
3829	0	0	Ki67+	 8400 18271
3830	0	0	Ki67+	 8403 18373
3831	0	0	Ki67+	 8406 19035
3832	0	0	Ki67+	 8408 18739
3833	0	0	Ki67+	 8432 19042
3834	0	0	Ki67+	 8435 18712
3835	0	0	Ki67+	 8438 18752
3836	0	0	Ki67+	 8441 19048
3837	0	0	Ki67+	 8444 19034
3838	0	0	Ki67+	 8456 18719
3839	0	0	Ki67+	 8457 18747
3840	0	0	Ki67+	 8458 19021
3841	0	0	Ki67+	 8470 18695
3842	0	0	Ki67+	 8474 18992
3843	0	0	Ki67+	 8479 18439
3844	0	0	Ki67+	 8486 18419
3845	0	0	Ki67+	 8487 18963
3846	0	0	Ki67+	 8490 18785
3847	0	0	Ki67+	 8494 18925
3848	0	0	Ki67+	 8499 18712
3849	0	0	Ki67+	 8510 18890
3850	0	0	Ki67+	 8514 18419
3851	0	0	Ki67+	 8517 18644
3852	0	0	Ki67+	 8517 18674
3853	0	0	Ki67+	 8530 18774
3854	0	0	Ki67+	 8531 18705
3855	0	0	Ki67+	 8534 19041
3856	0	0	Ki67+	 8535 18862
3857	0	0	Ki67+	 8536 18689
3858	0	0	Ki67+	 8540 18724
3859	0	0	Ki67+	 8544 19037
3860	0	0	Ki67+	 8548 18664
3861	0	0	Ki67+	 8552 18801
3862	0	0	Ki67+	 8559 18713
3863	0	0	Ki67+	 8559 18838
3864	0	0	Ki67+	 8565 18979
3865	0	0	Ki67+	 8566 18753
3866	0	0	Ki67+	 8576 18796
3867	0	0	Ki67+	 8579 18678
3868	0	0	Ki67+	 8589 18649
3869	0	0	Ki67+	 8597 18705
3870	0	0	Ki67+	 8608 18642
3871	0	0	Ki67+	 8611 18679
3872	0	0	Ki67+	 8629 18402
3873	0	0	Ki67+	 8630 18325
3874	0	0	Ki67+	 8630 18918
3875	0	0	Ki67+	 8646 18375
3876	0	0	Ki67+	 8656 19055
3877	0	0	Ki67+	 8672 18875
3878	0	0	Ki67+	 8674 18443
3879	0	0	Ki67+	 8686 18350
3880	0	0	Ki67+	 8695 18913
3881	0	0	Ki67+	 8698 18896
3882	0	0	Ki67+	 8704 18566
3883	0	0	Ki67+	 8719 18948
3884	0	0	Ki67+	 8719 18995
3885	0	0	Ki67+	 8723 18860
3886	0	0	Ki67+	 8725 18390
3887	0	0	Ki67+	 8727 18379
3888	0	0	Ki67+	 8733 18882
3889	0	0	Ki67+	 8737 18313
3890	0	0	Ki67+	 8737 18905
3891	0	0	Ki67+	 8739 18938
3892	0	0	Ki67+	 8762 18416
3893	0	0	Ki67+	 8805 18940
3894	0	0	Ki67+	 8809 18884
3895	0	0	Ki67+	 8820 18844
3896	0	0	Ki67+	 8823 18774
3897	0	0	Ki67+	 8833 18293
3898	0	0	Ki67+	 8834 18818
3899	0	0	Ki67+	 8840 18850
3900	0	0	Ki67+	 8841 18368
3901	0	0	Ki67+	 8842 18396
3902	0	0	Ki67+	 8847 18742
3903	0	0	Ki67+	 8854 18866
3904	0	0	Ki67+	 8855 18275
3905	0	0	Ki67+	 8869 18413
3906	0	0	Ki67+	 8869 18776
3907	0	0	Ki67+	 8870 18740
3908	0	0	Ki67+	 8875 18936
3909	0	0	Ki67+	 8877 18404
3910	0	0	Ki67+	 8879 18751
3911	0	0	Ki67+	 8882 18769
3912	0	0	Ki67+	 8884 18261
3913	0	0	Ki67+	 8886 18786
3914	0	0	Ki67+	 8890 18366
3915	0	0	Ki67+	 8897 18386
3916	0	0	Ki67+	 8897 18777
3917	0	0	Ki67+	 8897 18791
3918	0	0	Ki67+	 8905 18414
3919	0	0	Ki67+	 8906 18763
3920	0	0	Ki67+	 8909 18736
3921	0	0	Ki67+	 8914 19016
3922	0	0	Ki67+	 8919 18269
3923	0	0	Ki67+	 8920 18931
3924	0	0	Ki67+	 8922 18797
3925	0	0	Ki67+	 8924 19017
3926	0	0	Ki67+	 8925 18986
3927	0	0	Ki67+	 8937 18807
3928	0	0	Ki67+	 8937 18950
3929	0	0	Ki67+	 8939 18885
3930	0	0	Ki67+	 8944 18743
3931	0	0	Ki67+	 8946 18472
3932	0	0	Ki67+	 8948 18930
3933	0	0	Ki67+	 8963 18843
3934	0	0	Ki67+	 8965 18898
3935	0	0	Ki67+	 8966 18462
3936	0	0	Ki67+	 8967 18505
3937	0	0	Ki67+	 8977 18531
3938	0	0	Ki67+	 8988 18477
3939	0	0	Ki67+	 9005 18442
3940	0	0	Ki67+	 9009 18508
3941	0	0	Ki67+	 9014 18433
3942	0	0	Ki67+	 9030 18472
3943	0	0	Ki67+	 9040 18398
3944	0	0	Ki67+	 9071 18856
3945	0	0	Ki67+	 8279 19245
3946	0	0	Ki67+	 8282 19691
3947	0	0	Ki67+	 8284 19284
3948	0	0	Ki67+	 8284 19323
3949	0	0	Ki67+	 8299 19223
3950	0	0	Ki67+	 8300 19305
3951	0	0	Ki67+	 8306 19474
3952	0	0	Ki67+	 8308 19236
3953	0	0	Ki67+	 8350 19242
3954	0	0	Ki67+	 8366 19139
3955	0	0	Ki67+	 8373 19109
3956	0	0	Ki67+	 8374 19166
3957	0	0	Ki67+	 8379 19469
3958	0	0	Ki67+	 8383 19141
3959	0	0	Ki67+	 8385 19478
3960	0	0	Ki67+	 8392 19084
3961	0	0	Ki67+	 8395 19125
3962	0	0	Ki67+	 8395 19478
3963	0	0	Ki67+	 8405 19075
3964	0	0	Ki67+	 8415 19057
3965	0	0	Ki67+	 8426 19074
3966	0	0	Ki67+	 8483 19740
3967	0	0	Ki67+	 8492 19185
3968	0	0	Ki67+	 8507 19127
3969	0	0	Ki67+	 8507 19666
3970	0	0	Ki67+	 8511 19386
3971	0	0	Ki67+	 8540 19221
3972	0	0	Ki67+	 8542 19369
3973	0	0	Ki67+	 8565 19059
3974	0	0	Ki67+	 8579 19359
3975	0	0	Ki67+	 8610 19346
3976	0	0	Ki67+	 8630 19297
3977	0	0	Ki67+	 8657 19265
3978	0	0	Ki67+	 8674 19075
3979	0	0	Ki67+	 8694 19066
3980	0	0	Ki67+	 8701 19459
3981	0	0	Ki67+	 8709 19156
3982	0	0	Ki67+	 8716 19471
3983	0	0	Ki67+	 8759 19061
3984	0	0	Ki67+	 8779 19385
3985	0	0	Ki67+	 8811 19307
3986	0	0	Ki67+	 8838 19107
3987	0	0	Ki67+	 8838 19166
3988	0	0	Ki67+	 8856 19853
3989	0	0	Ki67+	 8860 19166
3990	0	0	Ki67+	 8871 19824
3991	0	0	Ki67+	 8874 19775
3992	0	0	Ki67+	 8875 19147
3993	0	0	Ki67+	 8880 19841
3994	0	0	Ki67+	 8890 19111
3995	0	0	Ki67+	 8897 19742
3996	0	0	Ki67+	 8907 19821
3997	0	0	Ki67+	 8912 19665
3998	0	0	Ki67+	 8932 19641
3999	0	0	Ki67+	 8933 19623
4000	0	0	Ki67+	 8964 19550
4001	0	0	Ki67+	 8984 19462
4002	0	0	Ki67+	 8991 19506
4003	0	0	Ki67+	 8994 19496
4004	0	0	Ki67+	 8995 19414
4005	0	0	Ki67+	 9008 19434
4006	0	0	Ki67+	 9019 19392
4007	0	0	Ki67+	 9027 19440
4008	0	0	Ki67+	 9029 19494
4009	0	0	Ki67+	 9045 19353
4010	0	0	Ki67+	 9049 19314
4011	0	0	Ki67+	 9049 19830
4012	0	0	Ki67+	 9061 19313
4013	0	0	Ki67+	 9061 19325
4014	0	0	Ki67+	 9066 19796
4015	0	0	Ki67+	 8369 20161
4016	0	0	Ki67+	 8456 20090
4017	0	0	Ki67+	 8565 20048
4018	0	0	Ki67+	 8586 19999
4019	0	0	Ki67+	 8602 19950
4020	0	0	Ki67+	 8606 19926
4021	0	0	Ki67+	 8607 20143
4022	0	0	Ki67+	 8643 19971
4023	0	0	Ki67+	 8764 20128
4024	0	0	Ki67+	 8812 19969
4025	0	0	Ki67+	 8821 19949
4026	0	0	Ki67+	 8862 20201
4027	0	0	Ki67+	 8880 20201
4028	0	0	Ki67+	 9014 19970
4029	0	0	Ki67+	 9020 19927
4030	0	0	Ki67+	 9056 19858
4031	0	0	Ki67+	 9090 6050
4032	0	0	Ki67+	 9101 6074
4033	0	0	Ki67+	 9118 6120
4034	0	0	Ki67+	 9127 6092
4035	0	0	Ki67+	 9143 6243
4036	0	0	Ki67+	 9149 6113
4037	0	0	Ki67+	 9155 5657
4038	0	0	Ki67+	 9169 6128
4039	0	0	Ki67+	 9179 6143
4040	0	0	Ki67+	 9184 5608
4041	0	0	Ki67+	 9186 5622
4042	0	0	Ki67+	 9189 5643
4043	0	0	Ki67+	 9190 5540
4044	0	0	Ki67+	 9192 6056
4045	0	0	Ki67+	 9197 6112
4046	0	0	Ki67+	 9213 5638
4047	0	0	Ki67+	 9217 5571
4048	0	0	Ki67+	 9242 5616
4049	0	0	Ki67+	 9268 5579
4050	0	0	Ki67+	 9295 5592
4051	0	0	Ki67+	 9358 5511
4052	0	0	Ki67+	 9362 6200
4053	0	0	Ki67+	 9384 5506
4054	0	0	Ki67+	 9389 5641
4055	0	0	Ki67+	 9469 5705
4056	0	0	Ki67+	 9092 6716
4057	0	0	Ki67+	 9094 6317
4058	0	0	Ki67+	 9105 6366
4059	0	0	Ki67+	 9124 6984
4060	0	0	Ki67+	 9128 6274
4061	0	0	Ki67+	 9143 6287
4062	0	0	Ki67+	 9156 6511
4063	0	0	Ki67+	 9190 6744
4064	0	0	Ki67+	 9201 6532
4065	0	0	Ki67+	 9221 6362
4066	0	0	Ki67+	 9221 7004
4067	0	0	Ki67+	 9222 6696
4068	0	0	Ki67+	 9229 7017
4069	0	0	Ki67+	 9229 7045
4070	0	0	Ki67+	 9256 6934
4071	0	0	Ki67+	 9259 6993
4072	0	0	Ki67+	 9264 6708
4073	0	0	Ki67+	 9302 6805
4074	0	0	Ki67+	 9334 6840
4075	0	0	Ki67+	 9337 6875
4076	0	0	Ki67+	 9444 6782
4077	0	0	Ki67+	 9500 6889
4078	0	0	Ki67+	 9501 6594
4079	0	0	Ki67+	 9525 7050
4080	0	0	Ki67+	 9545 6907
4081	0	0	Ki67+	 9550 7041
4082	0	0	Ki67+	 9556 6884
4083	0	0	Ki67+	 9568 6911
4084	0	0	Ki67+	 9571 6976
4085	0	0	Ki67+	 9581 6954
4086	0	0	Ki67+	 9589 6996
4087	0	0	Ki67+	 9589 7031
4088	0	0	Ki67+	 9596 6912
4089	0	0	Ki67+	 9602 6898
4090	0	0	Ki67+	 9607 6969
4091	0	0	Ki67+	 9648 7051
4092	0	0	Ki67+	 9652 6776
4093	0	0	Ki67+	 9655 6701
4094	0	0	Ki67+	 9663 6804
4095	0	0	Ki67+	 9664 6987
4096	0	0	Ki67+	 9666 6263
4097	0	0	Ki67+	 9685 6880
4098	0	0	Ki67+	 9689 6788
4099	0	0	Ki67+	 9701 6942
4100	0	0	Ki67+	 9704 7048
4101	0	0	Ki67+	 9707 6738
4102	0	0	Ki67+	 9712 6762
4103	0	0	Ki67+	 9713 6797
4104	0	0	Ki67+	 9716 6837
4105	0	0	Ki67+	 9731 6885
4106	0	0	Ki67+	 9731 6947
4107	0	0	Ki67+	 9731 6970
4108	0	0	Ki67+	 9738 7037
4109	0	0	Ki67+	 9752 6639
4110	0	0	Ki67+	 9752 6770
4111	0	0	Ki67+	 9754 6981
4112	0	0	Ki67+	 9758 6828
4113	0	0	Ki67+	 9764 7034
4114	0	0	Ki67+	 9770 6657
4115	0	0	Ki67+	 9773 6871
4116	0	0	Ki67+	 9773 6895
4117	0	0	Ki67+	 9775 6925
4118	0	0	Ki67+	 9784 6903
4119	0	0	Ki67+	 9785 6852
4120	0	0	Ki67+	 9790 6609
4121	0	0	Ki67+	 9790 6934
4122	0	0	Ki67+	 9797 6510
4123	0	0	Ki67+	 9797 6746
4124	0	0	Ki67+	 9809 7028
4125	0	0	Ki67+	 9810 6494
4126	0	0	Ki67+	 9818 6584
4127	0	0	Ki67+	 9822 6427
4128	0	0	Ki67+	 9822 6960
4129	0	0	Ki67+	 9828 6557
4130	0	0	Ki67+	 9831 6649
4131	0	0	Ki67+	 9840 6979
4132	0	0	Ki67+	 9843 6857
4133	0	0	Ki67+	 9844 6532
4134	0	0	Ki67+	 9845 6486
4135	0	0	Ki67+	 9846 6827
4136	0	0	Ki67+	 9846 6959
4137	0	0	Ki67+	 9847 7048
4138	0	0	Ki67+	 9849 6926
4139	0	0	Ki67+	 9851 7015
4140	0	0	Ki67+	 9854 6767
4141	0	0	Ki67+	 9868 6957
4142	0	0	Ki67+	 9078 7257
4143	0	0	Ki67+	 9085 7124
4144	0	0	Ki67+	 9088 7289
4145	0	0	Ki67+	 9094 7160
4146	0	0	Ki67+	 9095 7365
4147	0	0	Ki67+	 9102 7203
4148	0	0	Ki67+	 9109 7075
4149	0	0	Ki67+	 9120 7104
4150	0	0	Ki67+	 9145 7151
4151	0	0	Ki67+	 9149 7089
4152	0	0	Ki67+	 9168 7274
4153	0	0	Ki67+	 9182 7062
4154	0	0	Ki67+	 9183 7289
4155	0	0	Ki67+	 9223 7064
4156	0	0	Ki67+	 9235 7184
4157	0	0	Ki67+	 9238 7218
4158	0	0	Ki67+	 9241 7157
4159	0	0	Ki67+	 9244 7696
4160	0	0	Ki67+	 9261 7181
4161	0	0	Ki67+	 9285 7085
4162	0	0	Ki67+	 9294 7345
4163	0	0	Ki67+	 9314 7511
4164	0	0	Ki67+	 9318 7244
4165	0	0	Ki67+	 9333 7132
4166	0	0	Ki67+	 9343 7531
4167	0	0	Ki67+	 9348 7802
4168	0	0	Ki67+	 9349 7732
4169	0	0	Ki67+	 9367 7202
4170	0	0	Ki67+	 9384 7339
4171	0	0	Ki67+	 9388 7452
4172	0	0	Ki67+	 9390 7561
4173	0	0	Ki67+	 9391 7438
4174	0	0	Ki67+	 9404 7735
4175	0	0	Ki67+	 9409 7118
4176	0	0	Ki67+	 9413 7753
4177	0	0	Ki67+	 9415 7318
4178	0	0	Ki67+	 9420 7601
4179	0	0	Ki67+	 9424 7423
4180	0	0	Ki67+	 9425 7557
4181	0	0	Ki67+	 9436 7687
4182	0	0	Ki67+	 9456 7338
4183	0	0	Ki67+	 9464 7659
4184	0	0	Ki67+	 9466 7218
4185	0	0	Ki67+	 9475 7842
4186	0	0	Ki67+	 9479 7298
4187	0	0	Ki67+	 9482 7148
4188	0	0	Ki67+	 9494 7108
4189	0	0	Ki67+	 9494 7687
4190	0	0	Ki67+	 9502 7308
4191	0	0	Ki67+	 9519 7842
4192	0	0	Ki67+	 9531 7291
4193	0	0	Ki67+	 9536 7375
4194	0	0	Ki67+	 9540 7268
4195	0	0	Ki67+	 9545 7746
4196	0	0	Ki67+	 9551 7306
4197	0	0	Ki67+	 9568 7262
4198	0	0	Ki67+	 9570 7449
4199	0	0	Ki67+	 9572 7567
4200	0	0	Ki67+	 9575 7275
4201	0	0	Ki67+	 9575 7833
4202	0	0	Ki67+	 9576 7149
4203	0	0	Ki67+	 9585 7579
4204	0	0	Ki67+	 9588 7162
4205	0	0	Ki67+	 9589 7289
4206	0	0	Ki67+	 9592 7321
4207	0	0	Ki67+	 9596 7356
4208	0	0	Ki67+	 9596 7545
4209	0	0	Ki67+	 9597 7229
4210	0	0	Ki67+	 9600 7180
4211	0	0	Ki67+	 9601 7619
4212	0	0	Ki67+	 9604 7137
4213	0	0	Ki67+	 9608 7459
4214	0	0	Ki67+	 9613 7086
4215	0	0	Ki67+	 9616 7636
4216	0	0	Ki67+	 9624 7197
4217	0	0	Ki67+	 9629 7185
4218	0	0	Ki67+	 9630 7280
4219	0	0	Ki67+	 9631 7209
4220	0	0	Ki67+	 9637 7160
4221	0	0	Ki67+	 9639 7142
4222	0	0	Ki67+	 9643 7069
4223	0	0	Ki67+	 9647 7258
4224	0	0	Ki67+	 9648 7320
4225	0	0	Ki67+	 9660 7370
4226	0	0	Ki67+	 9667 7642
4227	0	0	Ki67+	 9670 7182
4228	0	0	Ki67+	 9671 7165
4229	0	0	Ki67+	 9679 7347
4230	0	0	Ki67+	 9681 7187
4231	0	0	Ki67+	 9682 7134
4232	0	0	Ki67+	 9684 7603
4233	0	0	Ki67+	 9692 7452
4234	0	0	Ki67+	 9694 7318
4235	0	0	Ki67+	 9694 7362
4236	0	0	Ki67+	 9696 7566
4237	0	0	Ki67+	 9700 7516
4238	0	0	Ki67+	 9702 7285
4239	0	0	Ki67+	 9704 7433
4240	0	0	Ki67+	 9705 7404
4241	0	0	Ki67+	 9708 7494
4242	0	0	Ki67+	 9709 7548
4243	0	0	Ki67+	 9715 7137
4244	0	0	Ki67+	 9715 7661
4245	0	0	Ki67+	 9720 7182
4246	0	0	Ki67+	 9723 7615
4247	0	0	Ki67+	 9726 7210
4248	0	0	Ki67+	 9727 7378
4249	0	0	Ki67+	 9733 7170
4250	0	0	Ki67+	 9734 7290
4251	0	0	Ki67+	 9747 7094
4252	0	0	Ki67+	 9753 7489
4253	0	0	Ki67+	 9754 7239
4254	0	0	Ki67+	 9756 7432
4255	0	0	Ki67+	 9764 7580
4256	0	0	Ki67+	 9770 7065
4257	0	0	Ki67+	 9771 7159
4258	0	0	Ki67+	 9776 7536
4259	0	0	Ki67+	 9782 7438
4260	0	0	Ki67+	 9783 7311
4261	0	0	Ki67+	 9787 7249
4262	0	0	Ki67+	 9791 7486
4263	0	0	Ki67+	 9795 7388
4264	0	0	Ki67+	 9798 7439
4265	0	0	Ki67+	 9804 7612
4266	0	0	Ki67+	 9805 7535
4267	0	0	Ki67+	 9806 7298
4268	0	0	Ki67+	 9811 7579
4269	0	0	Ki67+	 9814 7500
4270	0	0	Ki67+	 9814 7834
4271	0	0	Ki67+	 9830 7079
4272	0	0	Ki67+	 9833 7093
4273	0	0	Ki67+	 9844 7571
4274	0	0	Ki67+	 9845 7836
4275	0	0	Ki67+	 9853 7469
4276	0	0	Ki67+	 9855 7549
4277	0	0	Ki67+	 9859 7182
4278	0	0	Ki67+	 9862 7763
4279	0	0	Ki67+	 9867 7358
4280	0	0	Ki67+	 9867 7454
4281	0	0	Ki67+	 9868 7130
4282	0	0	Ki67+	 9395 7858
4283	0	0	Ki67+	 9414 8405
4284	0	0	Ki67+	 9500 7879
4285	0	0	Ki67+	 9518 7985
4286	0	0	Ki67+	 9523 8029
4287	0	0	Ki67+	 9526 7997
4288	0	0	Ki67+	 9618 7984
4289	0	0	Ki67+	 9659 7901
4290	0	0	Ki67+	 9668 8079
4291	0	0	Ki67+	 9745 8009
4292	0	0	Ki67+	 9778 8121
4293	0	0	Ki67+	 9807 7930
4294	0	0	Ki67+	 9831 8095
4295	0	0	Ki67+	 9840 7883
4296	0	0	Ki67+	 9840 8027
4297	0	0	Ki67+	 9860 7960
4298	0	0	Ki67+	 9865 8039
4299	0	0	Ki67+	 9265 9360
4300	0	0	Ki67+	 9398 8717
4301	0	0	Ki67+	 9399 9448
4302	0	0	Ki67+	 9401 8858
4303	0	0	Ki67+	 9405 9084
4304	0	0	Ki67+	 9406 9053
4305	0	0	Ki67+	 9418 9117
4306	0	0	Ki67+	 9424 8851
4307	0	0	Ki67+	 9430 9144
4308	0	0	Ki67+	 9436 8815
4309	0	0	Ki67+	 9442 8863
4310	0	0	Ki67+	 9445 9107
4311	0	0	Ki67+	 9478 8878
4312	0	0	Ki67+	 9482 8848
4313	0	0	Ki67+	 9499 9159
4314	0	0	Ki67+	 9506 8827
4315	0	0	Ki67+	 9513 8926
4316	0	0	Ki67+	 9523 8865
4317	0	0	Ki67+	 9537 8906
4318	0	0	Ki67+	 9550 8907
4319	0	0	Ki67+	 9556 8856
4320	0	0	Ki67+	 9559 9161
4321	0	0	Ki67+	 9566 9136
4322	0	0	Ki67+	 9580 9059
4323	0	0	Ki67+	 9580 9106
4324	0	0	Ki67+	 9582 9085
4325	0	0	Ki67+	 9588 9030
4326	0	0	Ki67+	 9595 9137
4327	0	0	Ki67+	 9602 9033
4328	0	0	Ki67+	 9602 9049
4329	0	0	Ki67+	 9613 9080
4330	0	0	Ki67+	 9614 9098
4331	0	0	Ki67+	 9626 9286
4332	0	0	Ki67+	 9708 9436
4333	0	0	Ki67+	 9169 9847
4334	0	0	Ki67+	 9208 9862
4335	0	0	Ki67+	 9326 10254
4336	0	0	Ki67+	 9440 9596
4337	0	0	Ki67+	 9492 9542
4338	0	0	Ki67+	 9530 9505
4339	0	0	Ki67+	 9546 9592
4340	0	0	Ki67+	 9546 9620
4341	0	0	Ki67+	 9567 9584
4342	0	0	Ki67+	 9613 9750
4343	0	0	Ki67+	 9622 9694
4344	0	0	Ki67+	 9630 10238
4345	0	0	Ki67+	 9679 9622
4346	0	0	Ki67+	 9720 9599
4347	0	0	Ki67+	 9746 9612
4348	0	0	Ki67+	 9757 9633
4349	0	0	Ki67+	 9766 9588
4350	0	0	Ki67+	 9244 10469
4351	0	0	Ki67+	 9271 10822
4352	0	0	Ki67+	 9299 10687
4353	0	0	Ki67+	 9465 10552
4354	0	0	Ki67+	 9474 10543
4355	0	0	Ki67+	 9603 10284
4356	0	0	Ki67+	 9766 10760
4357	0	0	Ki67+	 9773 10823
4358	0	0	Ki67+	 9795 10608
4359	0	0	Ki67+	 9797 10638
4360	0	0	Ki67+	 9797 10792
4361	0	0	Ki67+	 9805 10587
4362	0	0	Ki67+	 9813 10892
4363	0	0	Ki67+	 9814 10931
4364	0	0	Ki67+	 9816 10987
4365	0	0	Ki67+	 9826 10908
4366	0	0	Ki67+	 9829 10644
4367	0	0	Ki67+	 9829 10948
4368	0	0	Ki67+	 9832 11001
4369	0	0	Ki67+	 9835 10700
4370	0	0	Ki67+	 9837 10434
4371	0	0	Ki67+	 9839 10606
4372	0	0	Ki67+	 9841 10527
4373	0	0	Ki67+	 9844 10877
4374	0	0	Ki67+	 9849 10584
4375	0	0	Ki67+	 9849 10749
4376	0	0	Ki67+	 9850 10630
4377	0	0	Ki67+	 9853 10734
4378	0	0	Ki67+	 9856 10924
4379	0	0	Ki67+	 9858 10859
4380	0	0	Ki67+	 9859 10696
4381	0	0	Ki67+	 9861 11016
4382	0	0	Ki67+	 9862 10566
4383	0	0	Ki67+	 9867 10683
4384	0	0	Ki67+	 9870 10975
4385	0	0	Ki67+	 9417 11426
4386	0	0	Ki67+	 9485 11089
4387	0	0	Ki67+	 9578 11763
4388	0	0	Ki67+	 9595 11767
4389	0	0	Ki67+	 9642 11228
4390	0	0	Ki67+	 9657 11203
4391	0	0	Ki67+	 9659 11266
4392	0	0	Ki67+	 9663 11623
4393	0	0	Ki67+	 9671 11306
4394	0	0	Ki67+	 9678 11206
4395	0	0	Ki67+	 9684 11180
4396	0	0	Ki67+	 9685 11648
4397	0	0	Ki67+	 9687 11609
4398	0	0	Ki67+	 9688 11269
4399	0	0	Ki67+	 9691 11305
4400	0	0	Ki67+	 9711 11592
4401	0	0	Ki67+	 9714 11733
4402	0	0	Ki67+	 9715 11265
4403	0	0	Ki67+	 9717 11621
4404	0	0	Ki67+	 9721 11321
4405	0	0	Ki67+	 9766 11283
4406	0	0	Ki67+	 9104 12244
4407	0	0	Ki67+	 9118 12313
4408	0	0	Ki67+	 9120 12255
4409	0	0	Ki67+	 9188 12178
4410	0	0	Ki67+	 9600 11901
4411	0	0	Ki67+	 9610 11918
4412	0	0	Ki67+	 9611 11874
4413	0	0	Ki67+	 9623 12625
4414	0	0	Ki67+	 9625 11864
4415	0	0	Ki67+	 9625 11978
4416	0	0	Ki67+	 9627 11988
4417	0	0	Ki67+	 9636 11937
4418	0	0	Ki67+	 9638 11912
4419	0	0	Ki67+	 9640 11861
4420	0	0	Ki67+	 9663 11882
4421	0	0	Ki67+	 9683 11863
4422	0	0	Ki67+	 9687 11938
4423	0	0	Ki67+	 9701 11976
4424	0	0	Ki67+	 9702 11918
4425	0	0	Ki67+	 9718 11991
4426	0	0	Ki67+	 9722 12024
4427	0	0	Ki67+	 9737 11969
4428	0	0	Ki67+	 9750 12017
4429	0	0	Ki67+	 9753 11993
4430	0	0	Ki67+	 9814 13196
4431	0	0	Ki67+	 9826 12944
4432	0	0	Ki67+	 9844 12957
4433	0	0	Ki67+	 9854 12975
4434	0	0	Ki67+	 9073 15036
4435	0	0	Ki67+	 9202 15005
4436	0	0	Ki67+	 9232 15017
4437	0	0	Ki67+	 9522 14882
4438	0	0	Ki67+	 9571 15023
4439	0	0	Ki67+	 9106 15089
4440	0	0	Ki67+	 9253 15066
4441	0	0	Ki67+	 9265 15076
4442	0	0	Ki67+	 9303 15221
4443	0	0	Ki67+	 9499 15802
4444	0	0	Ki67+	 9546 15854
4445	0	0	Ki67+	 9099 16492
4446	0	0	Ki67+	 9103 16374
4447	0	0	Ki67+	 9103 16403
4448	0	0	Ki67+	 9116 16639
4449	0	0	Ki67+	 9120 16508
4450	0	0	Ki67+	 9124 16604
4451	0	0	Ki67+	 9125 16385
4452	0	0	Ki67+	 9132 16471
4453	0	0	Ki67+	 9135 16343
4454	0	0	Ki67+	 9139 16411
4455	0	0	Ki67+	 9146 16601
4456	0	0	Ki67+	 9147 16632
4457	0	0	Ki67+	 9148 16365
4458	0	0	Ki67+	 9157 16338
4459	0	0	Ki67+	 9161 16559
4460	0	0	Ki67+	 9174 16598
4461	0	0	Ki67+	 9179 16561
4462	0	0	Ki67+	 9180 16638
4463	0	0	Ki67+	 9185 16354
4464	0	0	Ki67+	 9186 16535
4465	0	0	Ki67+	 9193 16328
4466	0	0	Ki67+	 9201 16504
4467	0	0	Ki67+	 9202 16612
4468	0	0	Ki67+	 9204 16294
4469	0	0	Ki67+	 9207 16630
4470	0	0	Ki67+	 9210 16391
4471	0	0	Ki67+	 9215 16339
4472	0	0	Ki67+	 9234 16573
4473	0	0	Ki67+	 9238 16306
4474	0	0	Ki67+	 9251 16397
4475	0	0	Ki67+	 9258 16294
4476	0	0	Ki67+	 9272 16351
4477	0	0	Ki67+	 9278 16408
4478	0	0	Ki67+	 9282 16651
4479	0	0	Ki67+	 9305 16526
4480	0	0	Ki67+	 9307 16616
4481	0	0	Ki67+	 9313 16558
4482	0	0	Ki67+	 9316 16645
4483	0	0	Ki67+	 9320 16594
4484	0	0	Ki67+	 9321 16378
4485	0	0	Ki67+	 9330 16535
4486	0	0	Ki67+	 9349 16512
4487	0	0	Ki67+	 9363 16538
4488	0	0	Ki67+	 9364 16636
4489	0	0	Ki67+	 9366 16556
4490	0	0	Ki67+	 9382 16509
4491	0	0	Ki67+	 9384 16594
4492	0	0	Ki67+	 9389 16548
4493	0	0	Ki67+	 9399 16582
4494	0	0	Ki67+	 9440 16514
4495	0	0	Ki67+	 9446 16476
4496	0	0	Ki67+	 9467 16558
4497	0	0	Ki67+	 9468 16450
4498	0	0	Ki67+	 9479 16622
4499	0	0	Ki67+	 9517 16574
4500	0	0	Ki67+	 9549 16525
4501	0	0	Ki67+	 9549 16605
4502	0	0	Ki67+	 9553 16583
4503	0	0	Ki67+	 9568 16507
4504	0	0	Ki67+	 9599 16530
4505	0	0	Ki67+	 9604 16504
4506	0	0	Ki67+	 9617 16518
4507	0	0	Ki67+	 9073 17381
4508	0	0	Ki67+	 9078 16666
4509	0	0	Ki67+	 9078 16877
4510	0	0	Ki67+	 9079 17328
4511	0	0	Ki67+	 9081 16829
4512	0	0	Ki67+	 9081 16924
4513	0	0	Ki67+	 9085 16784
4514	0	0	Ki67+	 9087 17418
4515	0	0	Ki67+	 9090 16994
4516	0	0	Ki67+	 9096 17212
4517	0	0	Ki67+	 9097 17448
4518	0	0	Ki67+	 9100 16802
4519	0	0	Ki67+	 9100 16849
4520	0	0	Ki67+	 9104 17021
4521	0	0	Ki67+	 9112 16683
4522	0	0	Ki67+	 9113 17340
4523	0	0	Ki67+	 9117 16765
4524	0	0	Ki67+	 9119 17102
4525	0	0	Ki67+	 9121 17117
4526	0	0	Ki67+	 9125 16736
4527	0	0	Ki67+	 9125 17136
4528	0	0	Ki67+	 9127 16844
4529	0	0	Ki67+	 9130 17307
4530	0	0	Ki67+	 9136 17035
4531	0	0	Ki67+	 9138 17436
4532	0	0	Ki67+	 9142 17238
4533	0	0	Ki67+	 9144 17091
4534	0	0	Ki67+	 9149 16998
4535	0	0	Ki67+	 9151 16697
4536	0	0	Ki67+	 9155 17226
4537	0	0	Ki67+	 9160 16683
4538	0	0	Ki67+	 9164 16693
4539	0	0	Ki67+	 9180 16823
4540	0	0	Ki67+	 9181 17274
4541	0	0	Ki67+	 9181 17325
4542	0	0	Ki67+	 9186 16772
4543	0	0	Ki67+	 9190 17250
4544	0	0	Ki67+	 9193 17208
4545	0	0	Ki67+	 9195 16990
4546	0	0	Ki67+	 9200 16761
4547	0	0	Ki67+	 9200 16816
4548	0	0	Ki67+	 9208 17288
4549	0	0	Ki67+	 9209 16936
4550	0	0	Ki67+	 9214 17274
4551	0	0	Ki67+	 9215 17106
4552	0	0	Ki67+	 9219 16768
4553	0	0	Ki67+	 9225 17374
4554	0	0	Ki67+	 9234 16715
4555	0	0	Ki67+	 9234 17047
4556	0	0	Ki67+	 9234 17226
4557	0	0	Ki67+	 9236 16687
4558	0	0	Ki67+	 9240 16776
4559	0	0	Ki67+	 9240 17259
4560	0	0	Ki67+	 9240 17413
4561	0	0	Ki67+	 9245 17270
4562	0	0	Ki67+	 9248 16875
4563	0	0	Ki67+	 9253 17130
4564	0	0	Ki67+	 9255 16903
4565	0	0	Ki67+	 9255 17052
4566	0	0	Ki67+	 9256 16730
4567	0	0	Ki67+	 9257 17185
4568	0	0	Ki67+	 9261 17122
4569	0	0	Ki67+	 9261 17371
4570	0	0	Ki67+	 9268 16689
4571	0	0	Ki67+	 9269 16662
4572	0	0	Ki67+	 9278 16776
4573	0	0	Ki67+	 9278 17023
4574	0	0	Ki67+	 9279 17137
4575	0	0	Ki67+	 9282 16821
4576	0	0	Ki67+	 9283 16926
4577	0	0	Ki67+	 9283 17441
4578	0	0	Ki67+	 9289 17113
4579	0	0	Ki67+	 9290 16866
4580	0	0	Ki67+	 9292 16951
4581	0	0	Ki67+	 9293 16929
4582	0	0	Ki67+	 9300 17272
4583	0	0	Ki67+	 9301 16733
4584	0	0	Ki67+	 9302 17076
4585	0	0	Ki67+	 9302 17201
4586	0	0	Ki67+	 9303 16670
4587	0	0	Ki67+	 9312 17052
4588	0	0	Ki67+	 9312 17177
4589	0	0	Ki67+	 9315 17331
4590	0	0	Ki67+	 9318 17277
4591	0	0	Ki67+	 9323 16837
4592	0	0	Ki67+	 9326 16976
4593	0	0	Ki67+	 9329 16921
4594	0	0	Ki67+	 9330 17104
4595	0	0	Ki67+	 9333 17136
4596	0	0	Ki67+	 9334 17044
4597	0	0	Ki67+	 9334 17191
4598	0	0	Ki67+	 9337 16680
4599	0	0	Ki67+	 9340 17090
4600	0	0	Ki67+	 9343 17231
4601	0	0	Ki67+	 9345 17118
4602	0	0	Ki67+	 9349 16783
4603	0	0	Ki67+	 9349 16940
4604	0	0	Ki67+	 9351 17417
4605	0	0	Ki67+	 9355 17124
4606	0	0	Ki67+	 9357 17399
4607	0	0	Ki67+	 9358 16721
4608	0	0	Ki67+	 9362 17266
4609	0	0	Ki67+	 9364 16659
4610	0	0	Ki67+	 9364 16975
4611	0	0	Ki67+	 9367 16779
4612	0	0	Ki67+	 9374 17076
4613	0	0	Ki67+	 9381 16802
4614	0	0	Ki67+	 9383 17154
4615	0	0	Ki67+	 9386 16737
4616	0	0	Ki67+	 9392 17037
4617	0	0	Ki67+	 9392 17210
4618	0	0	Ki67+	 9403 16772
4619	0	0	Ki67+	 9406 17062
4620	0	0	Ki67+	 9408 16797
4621	0	0	Ki67+	 9408 16936
4622	0	0	Ki67+	 9408 17158
4623	0	0	Ki67+	 9408 17345
4624	0	0	Ki67+	 9415 17262
4625	0	0	Ki67+	 9420 16706
4626	0	0	Ki67+	 9428 17326
4627	0	0	Ki67+	 9429 17018
4628	0	0	Ki67+	 9429 17183
4629	0	0	Ki67+	 9431 17202
4630	0	0	Ki67+	 9435 17402
4631	0	0	Ki67+	 9440 16763
4632	0	0	Ki67+	 9442 16799
4633	0	0	Ki67+	 9444 16671
4634	0	0	Ki67+	 9444 17043
4635	0	0	Ki67+	 9454 17419
4636	0	0	Ki67+	 9457 17168
4637	0	0	Ki67+	 9458 16721
4638	0	0	Ki67+	 9466 16683
4639	0	0	Ki67+	 9467 17370
4640	0	0	Ki67+	 9470 17285
4641	0	0	Ki67+	 9475 17092
4642	0	0	Ki67+	 9479 17454
4643	0	0	Ki67+	 9484 17309
4644	0	0	Ki67+	 9484 17329
4645	0	0	Ki67+	 9486 17160
4646	0	0	Ki67+	 9494 17212
4647	0	0	Ki67+	 9496 17266
4648	0	0	Ki67+	 9497 17047
4649	0	0	Ki67+	 9500 16692
4650	0	0	Ki67+	 9500 17239
4651	0	0	Ki67+	 9503 17385
4652	0	0	Ki67+	 9510 17094
4653	0	0	Ki67+	 9511 17208
4654	0	0	Ki67+	 9524 17142
4655	0	0	Ki67+	 9525 16985
4656	0	0	Ki67+	 9530 17231
4657	0	0	Ki67+	 9534 17037
4658	0	0	Ki67+	 9541 17306
4659	0	0	Ki67+	 9546 17288
4660	0	0	Ki67+	 9550 17155
4661	0	0	Ki67+	 9550 17422
4662	0	0	Ki67+	 9552 17336
4663	0	0	Ki67+	 9554 17107
4664	0	0	Ki67+	 9558 17195
4665	0	0	Ki67+	 9560 16702
4666	0	0	Ki67+	 9561 17140
4667	0	0	Ki67+	 9571 17101
4668	0	0	Ki67+	 9573 17276
4669	0	0	Ki67+	 9578 16707
4670	0	0	Ki67+	 9578 17234
4671	0	0	Ki67+	 9579 17068
4672	0	0	Ki67+	 9579 17394
4673	0	0	Ki67+	 9580 16664
4674	0	0	Ki67+	 9580 17026
4675	0	0	Ki67+	 9583 17246
4676	0	0	Ki67+	 9585 17133
4677	0	0	Ki67+	 9588 17192
4678	0	0	Ki67+	 9589 17327
4679	0	0	Ki67+	 9592 16659
4680	0	0	Ki67+	 9594 16695
4681	0	0	Ki67+	 9600 16796
4682	0	0	Ki67+	 9600 16822
4683	0	0	Ki67+	 9600 17099
4684	0	0	Ki67+	 9608 16671
4685	0	0	Ki67+	 9609 17069
4686	0	0	Ki67+	 9613 16891
4687	0	0	Ki67+	 9615 17182
4688	0	0	Ki67+	 9617 17332
4689	0	0	Ki67+	 9617 17366
4690	0	0	Ki67+	 9619 17425
4691	0	0	Ki67+	 9624 17262
4692	0	0	Ki67+	 9627 17139
4693	0	0	Ki67+	 9630 17079
4694	0	0	Ki67+	 9630 17418
4695	0	0	Ki67+	 9632 17223
4696	0	0	Ki67+	 9638 16934
4697	0	0	Ki67+	 9641 17064
4698	0	0	Ki67+	 9644 17374
4699	0	0	Ki67+	 9647 17111
4700	0	0	Ki67+	 9653 17146
4701	0	0	Ki67+	 9662 16667
4702	0	0	Ki67+	 9662 17348
4703	0	0	Ki67+	 9663 17319
4704	0	0	Ki67+	 9664 16951
4705	0	0	Ki67+	 9668 17103
4706	0	0	Ki67+	 9675 17196
4707	0	0	Ki67+	 9684 17449
4708	0	0	Ki67+	 9687 17359
4709	0	0	Ki67+	 9701 17211
4710	0	0	Ki67+	 9704 17189
4711	0	0	Ki67+	 9707 17423
4712	0	0	Ki67+	 9716 17436
4713	0	0	Ki67+	 9729 17278
4714	0	0	Ki67+	 9730 17422
4715	0	0	Ki67+	 9745 17111
4716	0	0	Ki67+	 9746 17358
4717	0	0	Ki67+	 9753 17396
4718	0	0	Ki67+	 9757 17334
4719	0	0	Ki67+	 9767 17225
4720	0	0	Ki67+	 9794 17177
4721	0	0	Ki67+	 9799 17218
4722	0	0	Ki67+	 9802 17295
4723	0	0	Ki67+	 9809 17391
4724	0	0	Ki67+	 9810 17233
4725	0	0	Ki67+	 9817 17138
4726	0	0	Ki67+	 9829 17014
4727	0	0	Ki67+	 9854 17422
4728	0	0	Ki67+	 9859 17114
4729	0	0	Ki67+	 9073 18010
4730	0	0	Ki67+	 9074 18079
4731	0	0	Ki67+	 9086 18040
4732	0	0	Ki67+	 9088 17543
4733	0	0	Ki67+	 9096 18140
4734	0	0	Ki67+	 9097 17991
4735	0	0	Ki67+	 9099 17960
4736	0	0	Ki67+	 9104 17794
4737	0	0	Ki67+	 9104 18166
4738	0	0	Ki67+	 9105 17908
4739	0	0	Ki67+	 9106 18032
4740	0	0	Ki67+	 9107 17552
4741	0	0	Ki67+	 9109 17492
4742	0	0	Ki67+	 9110 17610
4743	0	0	Ki67+	 9112 18055
4744	0	0	Ki67+	 9115 17982
4745	0	0	Ki67+	 9121 17931
4746	0	0	Ki67+	 9126 17859
4747	0	0	Ki67+	 9132 18138
4748	0	0	Ki67+	 9140 18192
4749	0	0	Ki67+	 9142 17517
4750	0	0	Ki67+	 9143 17781
4751	0	0	Ki67+	 9148 17962
4752	0	0	Ki67+	 9150 18089
4753	0	0	Ki67+	 9170 17980
4754	0	0	Ki67+	 9172 18119
4755	0	0	Ki67+	 9173 17519
4756	0	0	Ki67+	 9175 18235
4757	0	0	Ki67+	 9176 17867
4758	0	0	Ki67+	 9179 17920
4759	0	0	Ki67+	 9182 17842
4760	0	0	Ki67+	 9183 18108
4761	0	0	Ki67+	 9184 18055
4762	0	0	Ki67+	 9185 17826
4763	0	0	Ki67+	 9186 17667
4764	0	0	Ki67+	 9192 18088
4765	0	0	Ki67+	 9206 17619
4766	0	0	Ki67+	 9207 17878
4767	0	0	Ki67+	 9209 18120
4768	0	0	Ki67+	 9211 17764
4769	0	0	Ki67+	 9214 17929
4770	0	0	Ki67+	 9224 17682
4771	0	0	Ki67+	 9225 17802
4772	0	0	Ki67+	 9230 17550
4773	0	0	Ki67+	 9231 18018
4774	0	0	Ki67+	 9233 18107
4775	0	0	Ki67+	 9235 17459
4776	0	0	Ki67+	 9242 17638
4777	0	0	Ki67+	 9242 17835
4778	0	0	Ki67+	 9242 18091
4779	0	0	Ki67+	 9251 18061
4780	0	0	Ki67+	 9259 17739
4781	0	0	Ki67+	 9264 18119
4782	0	0	Ki67+	 9267 17636
4783	0	0	Ki67+	 9267 18177
4784	0	0	Ki67+	 9273 17543
4785	0	0	Ki67+	 9277 17690
4786	0	0	Ki67+	 9278 17585
4787	0	0	Ki67+	 9285 18248
4788	0	0	Ki67+	 9288 17811
4789	0	0	Ki67+	 9290 18018
4790	0	0	Ki67+	 9293 18080
4791	0	0	Ki67+	 9294 17548
4792	0	0	Ki67+	 9295 17463
4793	0	0	Ki67+	 9296 17569
4794	0	0	Ki67+	 9296 17975
4795	0	0	Ki67+	 9300 17881
4796	0	0	Ki67+	 9304 18164
4797	0	0	Ki67+	 9311 17829
4798	0	0	Ki67+	 9312 17875
4799	0	0	Ki67+	 9313 17972
4800	0	0	Ki67+	 9319 17737
4801	0	0	Ki67+	 9321 17548
4802	0	0	Ki67+	 9329 17758
4803	0	0	Ki67+	 9332 17885
4804	0	0	Ki67+	 9333 17481
4805	0	0	Ki67+	 9334 17988
4806	0	0	Ki67+	 9337 17726
4807	0	0	Ki67+	 9346 18195
4808	0	0	Ki67+	 9352 17467
4809	0	0	Ki67+	 9360 17765
4810	0	0	Ki67+	 9363 17673
4811	0	0	Ki67+	 9363 17779
4812	0	0	Ki67+	 9364 17579
4813	0	0	Ki67+	 9371 17866
4814	0	0	Ki67+	 9375 17521
4815	0	0	Ki67+	 9377 18005
4816	0	0	Ki67+	 9384 17805
4817	0	0	Ki67+	 9384 18148
4818	0	0	Ki67+	 9401 17481
4819	0	0	Ki67+	 9410 17986
4820	0	0	Ki67+	 9410 18236
4821	0	0	Ki67+	 9414 17533
4822	0	0	Ki67+	 9421 17693
4823	0	0	Ki67+	 9426 17609
4824	0	0	Ki67+	 9430 17560
4825	0	0	Ki67+	 9436 17660
4826	0	0	Ki67+	 9438 17823
4827	0	0	Ki67+	 9449 17700
4828	0	0	Ki67+	 9454 17959
4829	0	0	Ki67+	 9454 18151
4830	0	0	Ki67+	 9461 17802
4831	0	0	Ki67+	 9470 17971
4832	0	0	Ki67+	 9470 18134
4833	0	0	Ki67+	 9473 17602
4834	0	0	Ki67+	 9484 18145
4835	0	0	Ki67+	 9489 18055
4836	0	0	Ki67+	 9490 17919
4837	0	0	Ki67+	 9492 17517
4838	0	0	Ki67+	 9494 17891
4839	0	0	Ki67+	 9495 17979
4840	0	0	Ki67+	 9505 17623
4841	0	0	Ki67+	 9508 17936
4842	0	0	Ki67+	 9510 17844
4843	0	0	Ki67+	 9511 17877
4844	0	0	Ki67+	 9512 17731
4845	0	0	Ki67+	 9522 17977
4846	0	0	Ki67+	 9524 18211
4847	0	0	Ki67+	 9525 17569
4848	0	0	Ki67+	 9530 17604
4849	0	0	Ki67+	 9531 17549
4850	0	0	Ki67+	 9532 18006
4851	0	0	Ki67+	 9537 18218
4852	0	0	Ki67+	 9539 17826
4853	0	0	Ki67+	 9547 18077
4854	0	0	Ki67+	 9551 17535
4855	0	0	Ki67+	 9553 18010
4856	0	0	Ki67+	 9558 17743
4857	0	0	Ki67+	 9558 17914
4858	0	0	Ki67+	 9560 17968
4859	0	0	Ki67+	 9561 17580
4860	0	0	Ki67+	 9561 17936
4861	0	0	Ki67+	 9564 17490
4862	0	0	Ki67+	 9570 17477
4863	0	0	Ki67+	 9572 17525
4864	0	0	Ki67+	 9574 17837
4865	0	0	Ki67+	 9575 17582
4866	0	0	Ki67+	 9578 17677
4867	0	0	Ki67+	 9579 18031
4868	0	0	Ki67+	 9581 17555
4869	0	0	Ki67+	 9581 17922
4870	0	0	Ki67+	 9585 17584
4871	0	0	Ki67+	 9597 18109
4872	0	0	Ki67+	 9598 18002
4873	0	0	Ki67+	 9599 17897
4874	0	0	Ki67+	 9601 17965
4875	0	0	Ki67+	 9602 18070
4876	0	0	Ki67+	 9607 18179
4877	0	0	Ki67+	 9608 18118
4878	0	0	Ki67+	 9609 17545
4879	0	0	Ki67+	 9620 17799
4880	0	0	Ki67+	 9622 18021
4881	0	0	Ki67+	 9624 17668
4882	0	0	Ki67+	 9624 17703
4883	0	0	Ki67+	 9627 17832
4884	0	0	Ki67+	 9634 17857
4885	0	0	Ki67+	 9635 17911
4886	0	0	Ki67+	 9635 18043
4887	0	0	Ki67+	 9640 18005
4888	0	0	Ki67+	 9640 18122
4889	0	0	Ki67+	 9641 17654
4890	0	0	Ki67+	 9641 17982
4891	0	0	Ki67+	 9642 18192
4892	0	0	Ki67+	 9647 18162
4893	0	0	Ki67+	 9648 17674
4894	0	0	Ki67+	 9649 18044
4895	0	0	Ki67+	 9649 18072
4896	0	0	Ki67+	 9650 17956
4897	0	0	Ki67+	 9651 17826
4898	0	0	Ki67+	 9657 17786
4899	0	0	Ki67+	 9657 18004
4900	0	0	Ki67+	 9661 17621
4901	0	0	Ki67+	 9669 17686
4902	0	0	Ki67+	 9670 17918
4903	0	0	Ki67+	 9672 18025
4904	0	0	Ki67+	 9674 17613
4905	0	0	Ki67+	 9680 17886
4906	0	0	Ki67+	 9683 17818
4907	0	0	Ki67+	 9696 17458
4908	0	0	Ki67+	 9696 17765
4909	0	0	Ki67+	 9696 17962
4910	0	0	Ki67+	 9698 17537
4911	0	0	Ki67+	 9699 17812
4912	0	0	Ki67+	 9700 18192
4913	0	0	Ki67+	 9702 18179
4914	0	0	Ki67+	 9703 17907
4915	0	0	Ki67+	 9712 17797
4916	0	0	Ki67+	 9716 18214
4917	0	0	Ki67+	 9722 17978
4918	0	0	Ki67+	 9725 17955
4919	0	0	Ki67+	 9725 18165
4920	0	0	Ki67+	 9726 17847
4921	0	0	Ki67+	 9734 17770
4922	0	0	Ki67+	 9737 17991
4923	0	0	Ki67+	 9740 18187
4924	0	0	Ki67+	 9742 18016
4925	0	0	Ki67+	 9745 18171
4926	0	0	Ki67+	 9753 17984
4927	0	0	Ki67+	 9757 17997
4928	0	0	Ki67+	 9760 17757
4929	0	0	Ki67+	 9770 17597
4930	0	0	Ki67+	 9779 17531
4931	0	0	Ki67+	 9781 18076
4932	0	0	Ki67+	 9783 18213
4933	0	0	Ki67+	 9789 17529
4934	0	0	Ki67+	 9789 18184
4935	0	0	Ki67+	 9790 17703
4936	0	0	Ki67+	 9792 17500
4937	0	0	Ki67+	 9794 17816
4938	0	0	Ki67+	 9794 18072
4939	0	0	Ki67+	 9794 18217
4940	0	0	Ki67+	 9795 17919
4941	0	0	Ki67+	 9797 18089
4942	0	0	Ki67+	 9798 17737
4943	0	0	Ki67+	 9801 17662
4944	0	0	Ki67+	 9814 17908
4945	0	0	Ki67+	 9814 18161
4946	0	0	Ki67+	 9815 17516
4947	0	0	Ki67+	 9816 17725
4948	0	0	Ki67+	 9817 17947
4949	0	0	Ki67+	 9824 18003
4950	0	0	Ki67+	 9836 17778
4951	0	0	Ki67+	 9837 17664
4952	0	0	Ki67+	 9838 17470
4953	0	0	Ki67+	 9845 18182
4954	0	0	Ki67+	 9848 17926
4955	0	0	Ki67+	 9850 17956
4956	0	0	Ki67+	 9856 17597
4957	0	0	Ki67+	 9856 17763
4958	0	0	Ki67+	 9857 17564
4959	0	0	Ki67+	 9860 17736
4960	0	0	Ki67+	 9863 17623
4961	0	0	Ki67+	 9863 17821
4962	0	0	Ki67+	 9081 18390
4963	0	0	Ki67+	 9094 18283
4964	0	0	Ki67+	 9122 18455
4965	0	0	Ki67+	 9124 18384
4966	0	0	Ki67+	 9150 18359
4967	0	0	Ki67+	 9157 18423
4968	0	0	Ki67+	 9167 19011
4969	0	0	Ki67+	 9195 19028
4970	0	0	Ki67+	 9197 19054
4971	0	0	Ki67+	 9202 19009
4972	0	0	Ki67+	 9213 19020
4973	0	0	Ki67+	 9218 18980
4974	0	0	Ki67+	 9228 19037
4975	0	0	Ki67+	 9251 18975
4976	0	0	Ki67+	 9254 19017
4977	0	0	Ki67+	 9288 18285
4978	0	0	Ki67+	 9314 18272
4979	0	0	Ki67+	 9358 18283
4980	0	0	Ki67+	 9549 18269
4981	0	0	Ki67+	 9554 18789
4982	0	0	Ki67+	 9555 18830
4983	0	0	Ki67+	 9561 18895
4984	0	0	Ki67+	 9566 18742
4985	0	0	Ki67+	 9575 18871
4986	0	0	Ki67+	 9583 18898
4987	0	0	Ki67+	 9589 18269
4988	0	0	Ki67+	 9589 18829
4989	0	0	Ki67+	 9590 18796
4990	0	0	Ki67+	 9590 18945
4991	0	0	Ki67+	 9592 18759
4992	0	0	Ki67+	 9599 18704
4993	0	0	Ki67+	 9599 18841
4994	0	0	Ki67+	 9602 18340
4995	0	0	Ki67+	 9608 18680
4996	0	0	Ki67+	 9618 18650
4997	0	0	Ki67+	 9629 18642
4998	0	0	Ki67+	 9649 19048
4999	0	0	Ki67+	 9654 18873
5000	0	0	Ki67+	 9666 18813
5001	0	0	Ki67+	 9676 18851
5002	0	0	Ki67+	 9683 19048
5003	0	0	Ki67+	 9684 18836
5004	0	0	Ki67+	 9687 18396
5005	0	0	Ki67+	 9692 19017
5006	0	0	Ki67+	 9693 18830
5007	0	0	Ki67+	 9695 18791
5008	0	0	Ki67+	 9715 18705
5009	0	0	Ki67+	 9721 18773
5010	0	0	Ki67+	 9732 18748
5011	0	0	Ki67+	 9737 18724
5012	0	0	Ki67+	 9813 19050
5013	0	0	Ki67+	 9830 19028
5014	0	0	Ki67+	 9831 19054
5015	0	0	Ki67+	 9850 18917
5016	0	0	Ki67+	 9854 18947
5017	0	0	Ki67+	 9857 18884
5018	0	0	Ki67+	 9864 18925
5019	0	0	Ki67+	 9866 18856
5020	0	0	Ki67+	 9871 18889
5021	0	0	Ki67+	 9082 19248
5022	0	0	Ki67+	 9103 19202
5023	0	0	Ki67+	 9106 19330
5024	0	0	Ki67+	 9111 19127
5025	0	0	Ki67+	 9111 19695
5026	0	0	Ki67+	 9119 19584
5027	0	0	Ki67+	 9127 19124
5028	0	0	Ki67+	 9140 19058
5029	0	0	Ki67+	 9142 19576
5030	0	0	Ki67+	 9156 19576
5031	0	0	Ki67+	 9159 19557
5032	0	0	Ki67+	 9160 19079
5033	0	0	Ki67+	 9169 19530
5034	0	0	Ki67+	 9178 19518
5035	0	0	Ki67+	 9182 19078
5036	0	0	Ki67+	 9189 19359
5037	0	0	Ki67+	 9191 19067
5038	0	0	Ki67+	 9191 19486
5039	0	0	Ki67+	 9197 19458
5040	0	0	Ki67+	 9213 19432
5041	0	0	Ki67+	 9225 19437
5042	0	0	Ki67+	 9232 19068
5043	0	0	Ki67+	 9232 19369
5044	0	0	Ki67+	 9237 19305
5045	0	0	Ki67+	 9238 19410
5046	0	0	Ki67+	 9242 19335
5047	0	0	Ki67+	 9245 19095
5048	0	0	Ki67+	 9246 19279
5049	0	0	Ki67+	 9247 19159
5050	0	0	Ki67+	 9250 19379
5051	0	0	Ki67+	 9252 19314
5052	0	0	Ki67+	 9252 19329
5053	0	0	Ki67+	 9253 19241
5054	0	0	Ki67+	 9254 19189
5055	0	0	Ki67+	 9259 19203
5056	0	0	Ki67+	 9265 19135
5057	0	0	Ki67+	 9270 19059
5058	0	0	Ki67+	 9274 19106
5059	0	0	Ki67+	 9280 19148
5060	0	0	Ki67+	 9307 19789
5061	0	0	Ki67+	 9331 19744
5062	0	0	Ki67+	 9349 19769
5063	0	0	Ki67+	 9372 19678
5064	0	0	Ki67+	 9395 19833
5065	0	0	Ki67+	 9414 19785
5066	0	0	Ki67+	 9475 19436
5067	0	0	Ki67+	 9477 19525
5068	0	0	Ki67+	 9481 19585
5069	0	0	Ki67+	 9484 19384
5070	0	0	Ki67+	 9494 19489
5071	0	0	Ki67+	 9497 19529
5072	0	0	Ki67+	 9497 19606
5073	0	0	Ki67+	 9503 19340
5074	0	0	Ki67+	 9505 19439
5075	0	0	Ki67+	 9507 19365
5076	0	0	Ki67+	 9509 19473
5077	0	0	Ki67+	 9511 19666
5078	0	0	Ki67+	 9518 19275
5079	0	0	Ki67+	 9521 19263
5080	0	0	Ki67+	 9526 19855
5081	0	0	Ki67+	 9527 19648
5082	0	0	Ki67+	 9528 19279
5083	0	0	Ki67+	 9535 19219
5084	0	0	Ki67+	 9538 19454
5085	0	0	Ki67+	 9540 19269
5086	0	0	Ki67+	 9542 19748
5087	0	0	Ki67+	 9543 19690
5088	0	0	Ki67+	 9544 19787
5089	0	0	Ki67+	 9548 19706
5090	0	0	Ki67+	 9557 19774
5091	0	0	Ki67+	 9560 19196
5092	0	0	Ki67+	 9564 19228
5093	0	0	Ki67+	 9571 19749
5094	0	0	Ki67+	 9572 19186
5095	0	0	Ki67+	 9572 19219
5096	0	0	Ki67+	 9578 19140
5097	0	0	Ki67+	 9582 19189
5098	0	0	Ki67+	 9606 19111
5099	0	0	Ki67+	 9610 19164
5100	0	0	Ki67+	 9632 19421
5101	0	0	Ki67+	 9635 19057
5102	0	0	Ki67+	 9637 19091
5103	0	0	Ki67+	 9642 19637
5104	0	0	Ki67+	 9646 19425
5105	0	0	Ki67+	 9647 19147
5106	0	0	Ki67+	 9656 19117
5107	0	0	Ki67+	 9667 19075
5108	0	0	Ki67+	 9671 19444
5109	0	0	Ki67+	 9672 19388
5110	0	0	Ki67+	 9673 19367
5111	0	0	Ki67+	 9676 19091
5112	0	0	Ki67+	 9680 19402
5113	0	0	Ki67+	 9683 19430
5114	0	0	Ki67+	 9684 19100
5115	0	0	Ki67+	 9686 19370
5116	0	0	Ki67+	 9686 19466
5117	0	0	Ki67+	 9687 19075
5118	0	0	Ki67+	 9687 19180
5119	0	0	Ki67+	 9693 19301
5120	0	0	Ki67+	 9693 19436
5121	0	0	Ki67+	 9693 19566
5122	0	0	Ki67+	 9696 19149
5123	0	0	Ki67+	 9696 19471
5124	0	0	Ki67+	 9697 19498
5125	0	0	Ki67+	 9699 19211
5126	0	0	Ki67+	 9701 19074
5127	0	0	Ki67+	 9702 19591
5128	0	0	Ki67+	 9703 19106
5129	0	0	Ki67+	 9703 19267
5130	0	0	Ki67+	 9710 19176
5131	0	0	Ki67+	 9713 19574
5132	0	0	Ki67+	 9714 19088
5133	0	0	Ki67+	 9723 19668
5134	0	0	Ki67+	 9727 19077
5135	0	0	Ki67+	 9729 19701
5136	0	0	Ki67+	 9736 19670
5137	0	0	Ki67+	 9737 19746
5138	0	0	Ki67+	 9738 19613
5139	0	0	Ki67+	 9740 19722
5140	0	0	Ki67+	 9741 19813
5141	0	0	Ki67+	 9753 19727
5142	0	0	Ki67+	 9755 19758
5143	0	0	Ki67+	 9763 19285
5144	0	0	Ki67+	 9763 19321
5145	0	0	Ki67+	 9764 19382
5146	0	0	Ki67+	 9771 19295
5147	0	0	Ki67+	 9785 19396
5148	0	0	Ki67+	 9786 19180
5149	0	0	Ki67+	 9789 19136
5150	0	0	Ki67+	 9797 19380
5151	0	0	Ki67+	 9800 19428
5152	0	0	Ki67+	 9805 19079
5153	0	0	Ki67+	 9808 19239
5154	0	0	Ki67+	 9810 19109
5155	0	0	Ki67+	 9812 19452
5156	0	0	Ki67+	 9816 19410
5157	0	0	Ki67+	 9818 19079
5158	0	0	Ki67+	 9820 19352
5159	0	0	Ki67+	 9828 19317
5160	0	0	Ki67+	 9837 19184
5161	0	0	Ki67+	 9846 19370
5162	0	0	Ki67+	 9848 19353
5163	0	0	Ki67+	 9852 19412
5164	0	0	Ki67+	 9855 19292
5165	0	0	Ki67+	 9859 19345
5166	0	0	Ki67+	 9867 19399
5167	0	0	Ki67+	 9137 20296
5168	0	0	Ki67+	 9239 19964
5169	0	0	Ki67+	 9533 19899
5170	0	0	Ki67+	 9580 20100
5171	0	0	Ki67+	 9583 20085
5172	0	0	Ki67+	 9596 20036
5173	0	0	Ki67+	 9649 19982
5174	0	0	Ki67+	 9693 19924
5175	0	0	Ki67+	 9697 20380
5176	0	0	Ki67+	 9704 19886
5177	0	0	Ki67+	 9719 19893
5178	0	0	Ki67+	 9733 19874
5179	0	0	Ki67+	 9821 20027
5180	0	0	Ki67+	 9881 6594
5181	0	0	Ki67+	 9881 6679
5182	0	0	Ki67+	 9883 6657
5183	0	0	Ki67+	 9884 6577
5184	0	0	Ki67+	 9900 6596
5185	0	0	Ki67+	 9904 6484
5186	0	0	Ki67+	 9906 6641
5187	0	0	Ki67+	 9914 6505
5188	0	0	Ki67+	 9920 6623
5189	0	0	Ki67+	 9933 6697
5190	0	0	Ki67+	 9940 6536
5191	0	0	Ki67+	 9942 6665
5192	0	0	Ki67+	 9958 6505
5193	0	0	Ki67+	 9970 6666
5194	0	0	Ki67+	 9976 6695
5195	0	0	Ki67+	 9977 6143
5196	0	0	Ki67+	 9997 6428
5197	0	0	Ki67+	 10004 6708
5198	0	0	Ki67+	 10026 6472
5199	0	0	Ki67+	 10035 6393
5200	0	0	Ki67+	 10039 6753
5201	0	0	Ki67+	 10048 6492
5202	0	0	Ki67+	 10079 6352
5203	0	0	Ki67+	 10079 6694
5204	0	0	Ki67+	 10090 6477
5205	0	0	Ki67+	 10118 6366
5206	0	0	Ki67+	 10125 6356
5207	0	0	Ki67+	 10148 6100
5208	0	0	Ki67+	 10165 6042
5209	0	0	Ki67+	 10168 6317
5210	0	0	Ki67+	 10270 6290
5211	0	0	Ki67+	 10270 6389
5212	0	0	Ki67+	 10274 6326
5213	0	0	Ki67+	 10300 6366
5214	0	0	Ki67+	 10310 6411
5215	0	0	Ki67+	 10312 6477
5216	0	0	Ki67+	 10315 6446
5217	0	0	Ki67+	 10363 6354
5218	0	0	Ki67+	 10392 6358
5219	0	0	Ki67+	 10392 6513
5220	0	0	Ki67+	 10395 6407
5221	0	0	Ki67+	 10406 6103
5222	0	0	Ki67+	 10414 6311
5223	0	0	Ki67+	 10458 6244
5224	0	0	Ki67+	 10461 6331
5225	0	0	Ki67+	 10461 6350
5226	0	0	Ki67+	 10478 6564
5227	0	0	Ki67+	 10514 6576
5228	0	0	Ki67+	 10515 6670
5229	0	0	Ki67+	 10517 6594
5230	0	0	Ki67+	 10528 6534
5231	0	0	Ki67+	 10545 6582
5232	0	0	Ki67+	 10554 6298
5233	0	0	Ki67+	 10579 6650
5234	0	0	Ki67+	 10582 6669
5235	0	0	Ki67+	 10588 6555
5236	0	0	Ki67+	 10589 6584
5237	0	0	Ki67+	 10604 6338
5238	0	0	Ki67+	 10617 6558
5239	0	0	Ki67+	 10622 6686
5240	0	0	Ki67+	 10623 6587
5241	0	0	Ki67+	 10625 6648
5242	0	0	Ki67+	 10632 6289
5243	0	0	Ki67+	 10647 6523
5244	0	0	Ki67+	 10656 6279
5245	0	0	Ki67+	 10666 6714
5246	0	0	Ki67+	 10671 6536
5247	0	0	Ki67+	 9892 7119
5248	0	0	Ki67+	 9893 7065
5249	0	0	Ki67+	 9893 7254
5250	0	0	Ki67+	 9911 6993
5251	0	0	Ki67+	 9912 6778
5252	0	0	Ki67+	 9915 7136
5253	0	0	Ki67+	 9917 7031
5254	0	0	Ki67+	 9921 6881
5255	0	0	Ki67+	 9922 7014
5256	0	0	Ki67+	 9924 7078
5257	0	0	Ki67+	 9925 6963
5258	0	0	Ki67+	 9936 6814
5259	0	0	Ki67+	 9941 6946
5260	0	0	Ki67+	 9943 6771
5261	0	0	Ki67+	 9947 6982
5262	0	0	Ki67+	 9952 6807
5263	0	0	Ki67+	 9963 7067
5264	0	0	Ki67+	 9966 7044
5265	0	0	Ki67+	 9970 7088
5266	0	0	Ki67+	 9971 7009
5267	0	0	Ki67+	 9974 6918
5268	0	0	Ki67+	 9975 6995
5269	0	0	Ki67+	 9988 6895
5270	0	0	Ki67+	 10001 6836
5271	0	0	Ki67+	 10006 6945
5272	0	0	Ki67+	 10006 7023
5273	0	0	Ki67+	 10007 6881
5274	0	0	Ki67+	 10008 7333
5275	0	0	Ki67+	 10019 6870
5276	0	0	Ki67+	 10044 7558
5277	0	0	Ki67+	 10053 7439
5278	0	0	Ki67+	 10096 6940
5279	0	0	Ki67+	 10156 7345
5280	0	0	Ki67+	 10209 7159
5281	0	0	Ki67+	 10210 7337
5282	0	0	Ki67+	 10217 7178
5283	0	0	Ki67+	 10232 7155
5284	0	0	Ki67+	 10232 7185
5285	0	0	Ki67+	 10245 6843
5286	0	0	Ki67+	 10258 7380
5287	0	0	Ki67+	 10261 7228
5288	0	0	Ki67+	 10281 7302
5289	0	0	Ki67+	 10285 7170
5290	0	0	Ki67+	 10293 7218
5291	0	0	Ki67+	 10302 6886
5292	0	0	Ki67+	 10317 7186
5293	0	0	Ki67+	 10318 6872
5294	0	0	Ki67+	 10321 7144
5295	0	0	Ki67+	 10348 7181
5296	0	0	Ki67+	 10351 6906
5297	0	0	Ki67+	 10356 7203
5298	0	0	Ki67+	 10365 7124
5299	0	0	Ki67+	 10374 6871
5300	0	0	Ki67+	 10378 7438
5301	0	0	Ki67+	 10378 7498
5302	0	0	Ki67+	 10391 6915
5303	0	0	Ki67+	 10406 7421
5304	0	0	Ki67+	 10411 6949
5305	0	0	Ki67+	 10426 7358
5306	0	0	Ki67+	 10428 7496
5307	0	0	Ki67+	 10448 6962
5308	0	0	Ki67+	 10449 7543
5309	0	0	Ki67+	 10473 7179
5310	0	0	Ki67+	 10475 7383
5311	0	0	Ki67+	 10484 7419
5312	0	0	Ki67+	 10498 6906
5313	0	0	Ki67+	 10504 7406
5314	0	0	Ki67+	 10512 7252
5315	0	0	Ki67+	 10531 7167
5316	0	0	Ki67+	 10535 7097
5317	0	0	Ki67+	 10544 7393
5318	0	0	Ki67+	 10549 7205
5319	0	0	Ki67+	 10550 7164
5320	0	0	Ki67+	 10550 7240
5321	0	0	Ki67+	 10552 7115
5322	0	0	Ki67+	 10560 7252
5323	0	0	Ki67+	 10563 6937
5324	0	0	Ki67+	 10564 7190
5325	0	0	Ki67+	 10569 7316
5326	0	0	Ki67+	 10569 7397
5327	0	0	Ki67+	 10578 7165
5328	0	0	Ki67+	 10588 7154
5329	0	0	Ki67+	 10597 7394
5330	0	0	Ki67+	 10609 7240
5331	0	0	Ki67+	 10624 7394
5332	0	0	Ki67+	 10629 7105
5333	0	0	Ki67+	 10632 7242
5334	0	0	Ki67+	 10637 7170
5335	0	0	Ki67+	 10637 7213
5336	0	0	Ki67+	 10637 7389
5337	0	0	Ki67+	 10656 7233
5338	0	0	Ki67+	 10660 7552
5339	0	0	Ki67+	 10665 7467
5340	0	0	Ki67+	 10669 7395
5341	0	0	Ki67+	 10671 6963
5342	0	0	Ki67+	 9880 7657
5343	0	0	Ki67+	 9891 7750
5344	0	0	Ki67+	 9906 7873
5345	0	0	Ki67+	 9947 7642
5346	0	0	Ki67+	 9952 7909
5347	0	0	Ki67+	 9956 7876
5348	0	0	Ki67+	 9963 8322
5349	0	0	Ki67+	 9981 8334
5350	0	0	Ki67+	 9995 8337
5351	0	0	Ki67+	 10018 7784
5352	0	0	Ki67+	 10028 8237
5353	0	0	Ki67+	 10058 7937
5354	0	0	Ki67+	 10064 8195
5355	0	0	Ki67+	 10079 7580
5356	0	0	Ki67+	 10083 7961
5357	0	0	Ki67+	 10083 8359
5358	0	0	Ki67+	 10092 8178
5359	0	0	Ki67+	 10094 8112
5360	0	0	Ki67+	 10096 8234
5361	0	0	Ki67+	 10113 8121
5362	0	0	Ki67+	 10125 8213
5363	0	0	Ki67+	 10127 7770
5364	0	0	Ki67+	 10132 7957
5365	0	0	Ki67+	 10139 7793
5366	0	0	Ki67+	 10150 8236
5367	0	0	Ki67+	 10174 7911
5368	0	0	Ki67+	 10177 8340
5369	0	0	Ki67+	 10188 8134
5370	0	0	Ki67+	 10213 7824
5371	0	0	Ki67+	 10233 7961
5372	0	0	Ki67+	 10250 8176
5373	0	0	Ki67+	 10254 7894
5374	0	0	Ki67+	 10276 7908
5375	0	0	Ki67+	 10305 7907
5376	0	0	Ki67+	 10308 7928
5377	0	0	Ki67+	 10323 8296
5378	0	0	Ki67+	 10335 8026
5379	0	0	Ki67+	 10402 8042
5380	0	0	Ki67+	 10462 8349
5381	0	0	Ki67+	 10468 8213
5382	0	0	Ki67+	 10478 8288
5383	0	0	Ki67+	 10479 7659
5384	0	0	Ki67+	 10499 7771
5385	0	0	Ki67+	 10514 8171
5386	0	0	Ki67+	 10531 7599
5387	0	0	Ki67+	 10540 8133
5388	0	0	Ki67+	 10543 7591
5389	0	0	Ki67+	 10562 7777
5390	0	0	Ki67+	 10580 7779
5391	0	0	Ki67+	 10580 8186
5392	0	0	Ki67+	 10599 7590
5393	0	0	Ki67+	 10602 8086
5394	0	0	Ki67+	 10606 7981
5395	0	0	Ki67+	 10610 8142
5396	0	0	Ki67+	 10624 8246
5397	0	0	Ki67+	 10641 8355
5398	0	0	Ki67+	 10646 8283
5399	0	0	Ki67+	 10647 8241
5400	0	0	Ki67+	 10650 7865
5401	0	0	Ki67+	 10660 8068
5402	0	0	Ki67+	 10663 8309
5403	0	0	Ki67+	 10665 8339
5404	0	0	Ki67+	 10669 7976
5405	0	0	Ki67+	 10670 8281
5406	0	0	Ki67+	 9907 9146
5407	0	0	Ki67+	 9958 8568
5408	0	0	Ki67+	 9961 8470
5409	0	0	Ki67+	 9969 8658
5410	0	0	Ki67+	 9977 8486
5411	0	0	Ki67+	 9979 8521
5412	0	0	Ki67+	 9992 8545
5413	0	0	Ki67+	 10006 8417
5414	0	0	Ki67+	 10031 8507
5415	0	0	Ki67+	 10044 8466
5416	0	0	Ki67+	 10044 8553
5417	0	0	Ki67+	 10049 8492
5418	0	0	Ki67+	 10051 8528
5419	0	0	Ki67+	 10067 9041
5420	0	0	Ki67+	 10070 8511
5421	0	0	Ki67+	 10107 8508
5422	0	0	Ki67+	 10125 8429
5423	0	0	Ki67+	 10149 9114
5424	0	0	Ki67+	 10157 9126
5425	0	0	Ki67+	 10166 8539
5426	0	0	Ki67+	 10182 9085
5427	0	0	Ki67+	 10205 8445
5428	0	0	Ki67+	 10212 8601
5429	0	0	Ki67+	 10213 8902
5430	0	0	Ki67+	 10234 8646
5431	0	0	Ki67+	 10250 8720
5432	0	0	Ki67+	 10299 8513
5433	0	0	Ki67+	 10303 9163
5434	0	0	Ki67+	 10317 9165
5435	0	0	Ki67+	 10324 8945
5436	0	0	Ki67+	 10346 8727
5437	0	0	Ki67+	 10377 9002
5438	0	0	Ki67+	 10384 8641
5439	0	0	Ki67+	 10389 8611
5440	0	0	Ki67+	 10400 8811
5441	0	0	Ki67+	 10402 9136
5442	0	0	Ki67+	 10407 8555
5443	0	0	Ki67+	 10410 8652
5444	0	0	Ki67+	 10420 8840
5445	0	0	Ki67+	 10422 9045
5446	0	0	Ki67+	 10431 8623
5447	0	0	Ki67+	 10435 8844
5448	0	0	Ki67+	 10435 9083
5449	0	0	Ki67+	 10436 8570
5450	0	0	Ki67+	 10445 8969
5451	0	0	Ki67+	 10457 8737
5452	0	0	Ki67+	 10465 9026
5453	0	0	Ki67+	 10466 8972
5454	0	0	Ki67+	 10470 8515
5455	0	0	Ki67+	 10481 8821
5456	0	0	Ki67+	 10490 8756
5457	0	0	Ki67+	 10499 8549
5458	0	0	Ki67+	 10500 8885
5459	0	0	Ki67+	 10504 8952
5460	0	0	Ki67+	 10506 8648
5461	0	0	Ki67+	 10517 8709
5462	0	0	Ki67+	 10521 8830
5463	0	0	Ki67+	 10524 9041
5464	0	0	Ki67+	 10526 8658
5465	0	0	Ki67+	 10526 8884
5466	0	0	Ki67+	 10527 8533
5467	0	0	Ki67+	 10535 8985
5468	0	0	Ki67+	 10556 8842
5469	0	0	Ki67+	 10559 8799
5470	0	0	Ki67+	 10561 9016
5471	0	0	Ki67+	 10572 8659
5472	0	0	Ki67+	 10573 8711
5473	0	0	Ki67+	 10575 8970
5474	0	0	Ki67+	 10576 8577
5475	0	0	Ki67+	 10576 8605
5476	0	0	Ki67+	 10578 9007
5477	0	0	Ki67+	 10589 8701
5478	0	0	Ki67+	 10592 8619
5479	0	0	Ki67+	 10594 8535
5480	0	0	Ki67+	 10598 8926
5481	0	0	Ki67+	 10599 8794
5482	0	0	Ki67+	 10600 8550
5483	0	0	Ki67+	 10606 8655
5484	0	0	Ki67+	 10608 8423
5485	0	0	Ki67+	 10615 8380
5486	0	0	Ki67+	 10623 8509
5487	0	0	Ki67+	 10630 8401
5488	0	0	Ki67+	 10630 8832
5489	0	0	Ki67+	 10635 8772
5490	0	0	Ki67+	 10643 8986
5491	0	0	Ki67+	 10653 8626
5492	0	0	Ki67+	 10657 8825
5493	0	0	Ki67+	 10658 8484
5494	0	0	Ki67+	 10664 8612
5495	0	0	Ki67+	 10211 9343
5496	0	0	Ki67+	 10382 9271
5497	0	0	Ki67+	 10446 9831
5498	0	0	Ki67+	 10553 9380
5499	0	0	Ki67+	 10597 9816
5500	0	0	Ki67+	 10610 9170
5501	0	0	Ki67+	 9886 10685
5502	0	0	Ki67+	 9891 10556
5503	0	0	Ki67+	 9911 10181
5504	0	0	Ki67+	 9912 10592
5505	0	0	Ki67+	 9914 10637
5506	0	0	Ki67+	 9916 10476
5507	0	0	Ki67+	 9925 10630
5508	0	0	Ki67+	 9946 10468
5509	0	0	Ki67+	 9958 10539
5510	0	0	Ki67+	 9959 10336
5511	0	0	Ki67+	 9969 10486
5512	0	0	Ki67+	 9974 10652
5513	0	0	Ki67+	 9977 10727
5514	0	0	Ki67+	 9987 10502
5515	0	0	Ki67+	 9987 10627
5516	0	0	Ki67+	 9997 10469
5517	0	0	Ki67+	 9998 10393
5518	0	0	Ki67+	 10002 10663
5519	0	0	Ki67+	 10006 10708
5520	0	0	Ki67+	 10008 10380
5521	0	0	Ki67+	 10008 10634
5522	0	0	Ki67+	 10010 10586
5523	0	0	Ki67+	 10015 10207
5524	0	0	Ki67+	 10015 10604
5525	0	0	Ki67+	 10016 10547
5526	0	0	Ki67+	 10017 10722
5527	0	0	Ki67+	 10023 10666
5528	0	0	Ki67+	 10033 10399
5529	0	0	Ki67+	 10035 10580
5530	0	0	Ki67+	 10040 10421
5531	0	0	Ki67+	 10050 10345
5532	0	0	Ki67+	 10050 10455
5533	0	0	Ki67+	 10050 10527
5534	0	0	Ki67+	 10053 10239
5535	0	0	Ki67+	 10057 10380
5536	0	0	Ki67+	 10060 10328
5537	0	0	Ki67+	 10075 10386
5538	0	0	Ki67+	 10076 10417
5539	0	0	Ki67+	 10081 10432
5540	0	0	Ki67+	 10090 10465
5541	0	0	Ki67+	 10090 10523
5542	0	0	Ki67+	 10091 10404
5543	0	0	Ki67+	 10105 10564
5544	0	0	Ki67+	 10112 10357
5545	0	0	Ki67+	 10115 10425
5546	0	0	Ki67+	 10122 10541
5547	0	0	Ki67+	 10244 10077
5548	0	0	Ki67+	 10296 10131
5549	0	0	Ki67+	 10312 10742
5550	0	0	Ki67+	 10321 10720
5551	0	0	Ki67+	 10344 10709
5552	0	0	Ki67+	 10344 10739
5553	0	0	Ki67+	 10368 10735
5554	0	0	Ki67+	 10380 10657
5555	0	0	Ki67+	 10386 10752
5556	0	0	Ki67+	 10426 10504
5557	0	0	Ki67+	 10428 10648
5558	0	0	Ki67+	 10435 10494
5559	0	0	Ki67+	 10435 10759
5560	0	0	Ki67+	 10458 10670
5561	0	0	Ki67+	 10460 10706
5562	0	0	Ki67+	 10465 10750
5563	0	0	Ki67+	 10469 10694
5564	0	0	Ki67+	 10475 10549
5565	0	0	Ki67+	 10493 10523
5566	0	0	Ki67+	 10517 10526
5567	0	0	Ki67+	 10538 10473
5568	0	0	Ki67+	 10544 10569
5569	0	0	Ki67+	 10561 10414
5570	0	0	Ki67+	 10563 10529
5571	0	0	Ki67+	 10564 10394
5572	0	0	Ki67+	 10581 10742
5573	0	0	Ki67+	 10585 10544
5574	0	0	Ki67+	 10587 10483
5575	0	0	Ki67+	 10596 10580
5576	0	0	Ki67+	 10608 10451
5577	0	0	Ki67+	 10609 10525
5578	0	0	Ki67+	 10613 10555
5579	0	0	Ki67+	 10615 10487
5580	0	0	Ki67+	 10626 10321
5581	0	0	Ki67+	 10628 10406
5582	0	0	Ki67+	 10628 10672
5583	0	0	Ki67+	 10633 10480
5584	0	0	Ki67+	 10638 10455
5585	0	0	Ki67+	 10644 10443
5586	0	0	Ki67+	 10648 10668
5587	0	0	Ki67+	 10652 10500
5588	0	0	Ki67+	 10661 10403
5589	0	0	Ki67+	 10669 10623
5590	0	0	Ki67+	 10669 10726
5591	0	0	Ki67+	 9878 11052
5592	0	0	Ki67+	 9879 10824
5593	0	0	Ki67+	 9893 10897
5594	0	0	Ki67+	 9895 10972
5595	0	0	Ki67+	 9895 10990
5596	0	0	Ki67+	 9907 11387
5597	0	0	Ki67+	 9909 10837
5598	0	0	Ki67+	 9916 11348
5599	0	0	Ki67+	 9946 10825
5600	0	0	Ki67+	 9947 10976
5601	0	0	Ki67+	 9947 11004
5602	0	0	Ki67+	 9950 10941
5603	0	0	Ki67+	 9958 10981
5604	0	0	Ki67+	 9972 10807
5605	0	0	Ki67+	 10001 10907
5606	0	0	Ki67+	 10121 11139
5607	0	0	Ki67+	 10197 11396
5608	0	0	Ki67+	 10208 11428
5609	0	0	Ki67+	 10214 11121
5610	0	0	Ki67+	 10215 11368
5611	0	0	Ki67+	 10223 11399
5612	0	0	Ki67+	 10227 11307
5613	0	0	Ki67+	 10228 11516
5614	0	0	Ki67+	 10234 11501
5615	0	0	Ki67+	 10238 11107
5616	0	0	Ki67+	 10244 11541
5617	0	0	Ki67+	 10249 11234
5618	0	0	Ki67+	 10253 11392
5619	0	0	Ki67+	 10259 11469
5620	0	0	Ki67+	 10260 11313
5621	0	0	Ki67+	 10262 11259
5622	0	0	Ki67+	 10263 10979
5623	0	0	Ki67+	 10269 10914
5624	0	0	Ki67+	 10269 11148
5625	0	0	Ki67+	 10274 10889
5626	0	0	Ki67+	 10274 11120
5627	0	0	Ki67+	 10278 11214
5628	0	0	Ki67+	 10283 10984
5629	0	0	Ki67+	 10287 11199
5630	0	0	Ki67+	 10290 11076
5631	0	0	Ki67+	 10296 10977
5632	0	0	Ki67+	 10299 11061
5633	0	0	Ki67+	 10300 11129
5634	0	0	Ki67+	 10302 11102
5635	0	0	Ki67+	 10307 11335
5636	0	0	Ki67+	 10308 11227
5637	0	0	Ki67+	 10312 10890
5638	0	0	Ki67+	 10312 11129
5639	0	0	Ki67+	 10323 10874
5640	0	0	Ki67+	 10324 11280
5641	0	0	Ki67+	 10327 10839
5642	0	0	Ki67+	 10327 11064
5643	0	0	Ki67+	 10328 10922
5644	0	0	Ki67+	 10331 10945
5645	0	0	Ki67+	 10332 10975
5646	0	0	Ki67+	 10333 10963
5647	0	0	Ki67+	 10333 11139
5648	0	0	Ki67+	 10342 10772
5649	0	0	Ki67+	 10342 10835
5650	0	0	Ki67+	 10345 10876
5651	0	0	Ki67+	 10352 11266
5652	0	0	Ki67+	 10355 10966
5653	0	0	Ki67+	 10358 11132
5654	0	0	Ki67+	 10358 11426
5655	0	0	Ki67+	 10363 11450
5656	0	0	Ki67+	 10364 11118
5657	0	0	Ki67+	 10365 11479
5658	0	0	Ki67+	 10367 11529
5659	0	0	Ki67+	 10368 11283
5660	0	0	Ki67+	 10370 11211
5661	0	0	Ki67+	 10373 10936
5662	0	0	Ki67+	 10373 11398
5663	0	0	Ki67+	 10382 11091
5664	0	0	Ki67+	 10382 11413
5665	0	0	Ki67+	 10389 10825
5666	0	0	Ki67+	 10389 10906
5667	0	0	Ki67+	 10392 11440
5668	0	0	Ki67+	 10395 11529
5669	0	0	Ki67+	 10400 10973
5670	0	0	Ki67+	 10401 11565
5671	0	0	Ki67+	 10402 10991
5672	0	0	Ki67+	 10402 11273
5673	0	0	Ki67+	 10405 11066
5674	0	0	Ki67+	 10410 11194
5675	0	0	Ki67+	 10415 11160
5676	0	0	Ki67+	 10418 10977
5677	0	0	Ki67+	 10421 10899
5678	0	0	Ki67+	 10422 11402
5679	0	0	Ki67+	 10425 11550
5680	0	0	Ki67+	 10427 11238
5681	0	0	Ki67+	 10431 10810
5682	0	0	Ki67+	 10431 11010
5683	0	0	Ki67+	 10445 11122
5684	0	0	Ki67+	 10450 11093
5685	0	0	Ki67+	 10450 11197
5686	0	0	Ki67+	 10453 11271
5687	0	0	Ki67+	 10464 10855
5688	0	0	Ki67+	 10469 10981
5689	0	0	Ki67+	 10469 11449
5690	0	0	Ki67+	 10475 10956
5691	0	0	Ki67+	 10475 11203
5692	0	0	Ki67+	 10491 11239
5693	0	0	Ki67+	 10495 11544
5694	0	0	Ki67+	 10499 10979
5695	0	0	Ki67+	 10500 11396
5696	0	0	Ki67+	 10504 11486
5697	0	0	Ki67+	 10505 10939
5698	0	0	Ki67+	 10506 11226
5699	0	0	Ki67+	 10517 11138
5700	0	0	Ki67+	 10519 10971
5701	0	0	Ki67+	 10524 11170
5702	0	0	Ki67+	 10524 11509
5703	0	0	Ki67+	 10533 11552
5704	0	0	Ki67+	 10534 11111
5705	0	0	Ki67+	 10537 11125
5706	0	0	Ki67+	 10539 11260
5707	0	0	Ki67+	 10540 11014
5708	0	0	Ki67+	 10548 10820
5709	0	0	Ki67+	 10565 11553
5710	0	0	Ki67+	 10571 10835
5711	0	0	Ki67+	 10577 11058
5712	0	0	Ki67+	 10579 11161
5713	0	0	Ki67+	 10583 11043
5714	0	0	Ki67+	 10585 11379
5715	0	0	Ki67+	 10588 11275
5716	0	0	Ki67+	 10591 10807
5717	0	0	Ki67+	 10593 11128
5718	0	0	Ki67+	 10594 11195
5719	0	0	Ki67+	 10608 10799
5720	0	0	Ki67+	 10609 11269
5721	0	0	Ki67+	 10609 11560
5722	0	0	Ki67+	 10618 10971
5723	0	0	Ki67+	 10627 11146
5724	0	0	Ki67+	 10633 10985
5725	0	0	Ki67+	 10643 11273
5726	0	0	Ki67+	 10644 11335
5727	0	0	Ki67+	 10647 10931
5728	0	0	Ki67+	 10647 11242
5729	0	0	Ki67+	 10653 10823
5730	0	0	Ki67+	 10653 11405
5731	0	0	Ki67+	 9900 11636
5732	0	0	Ki67+	 10019 11754
5733	0	0	Ki67+	 10265 11780
5734	0	0	Ki67+	 10268 11624
5735	0	0	Ki67+	 10282 11858
5736	0	0	Ki67+	 10305 11663
5737	0	0	Ki67+	 10328 11589
5738	0	0	Ki67+	 10339 11740
5739	0	0	Ki67+	 10347 11851
5740	0	0	Ki67+	 10352 11955
5741	0	0	Ki67+	 10363 11571
5742	0	0	Ki67+	 10375 11587
5743	0	0	Ki67+	 10383 11946
5744	0	0	Ki67+	 10385 11873
5745	0	0	Ki67+	 10396 11829
5746	0	0	Ki67+	 10423 11880
5747	0	0	Ki67+	 10430 11690
5748	0	0	Ki67+	 10478 12095
5749	0	0	Ki67+	 10504 11963
5750	0	0	Ki67+	 10509 11936
5751	0	0	Ki67+	 10523 12356
5752	0	0	Ki67+	 10570 11688
5753	0	0	Ki67+	 10595 12202
5754	0	0	Ki67+	 10602 12326
5755	0	0	Ki67+	 10618 12220
5756	0	0	Ki67+	 10630 12188
5757	0	0	Ki67+	 10651 12257
5758	0	0	Ki67+	 10656 12057
5759	0	0	Ki67+	 10656 12271
5760	0	0	Ki67+	 10668 12005
5761	0	0	Ki67+	 10670 12140
5762	0	0	Ki67+	 10043 12868
5763	0	0	Ki67+	 10049 12892
5764	0	0	Ki67+	 10057 12838
5765	0	0	Ki67+	 10070 12913
5766	0	0	Ki67+	 10073 12749
5767	0	0	Ki67+	 10081 12852
5768	0	0	Ki67+	 10087 12838
5769	0	0	Ki67+	 10094 12803
5770	0	0	Ki67+	 10099 12867
5771	0	0	Ki67+	 10105 12827
5772	0	0	Ki67+	 10111 12857
5773	0	0	Ki67+	 10114 12869
5774	0	0	Ki67+	 10133 12818
5775	0	0	Ki67+	 10140 12842
5776	0	0	Ki67+	 10155 12677
5777	0	0	Ki67+	 10160 12637
5778	0	0	Ki67+	 10170 12604
5779	0	0	Ki67+	 10171 12876
5780	0	0	Ki67+	 10172 12909
5781	0	0	Ki67+	 10177 12930
5782	0	0	Ki67+	 10182 12651
5783	0	0	Ki67+	 10186 12756
5784	0	0	Ki67+	 10188 12946
5785	0	0	Ki67+	 10189 12716
5786	0	0	Ki67+	 10191 12629
5787	0	0	Ki67+	 10191 12801
5788	0	0	Ki67+	 10204 12675
5789	0	0	Ki67+	 10209 12934
5790	0	0	Ki67+	 10210 12632
5791	0	0	Ki67+	 10212 12869
5792	0	0	Ki67+	 10219 12805
5793	0	0	Ki67+	 10219 12960
5794	0	0	Ki67+	 10226 12680
5795	0	0	Ki67+	 10229 12725
5796	0	0	Ki67+	 10231 12702
5797	0	0	Ki67+	 10233 12648
5798	0	0	Ki67+	 10233 12899
5799	0	0	Ki67+	 10236 12661
5800	0	0	Ki67+	 10236 12788
5801	0	0	Ki67+	 10236 12924
5802	0	0	Ki67+	 10238 12746
5803	0	0	Ki67+	 10242 12839
5804	0	0	Ki67+	 10245 12973
5805	0	0	Ki67+	 10249 12873
5806	0	0	Ki67+	 10254 12699
5807	0	0	Ki67+	 10261 12916
5808	0	0	Ki67+	 10263 12804
5809	0	0	Ki67+	 10265 12792
5810	0	0	Ki67+	 10267 12759
5811	0	0	Ki67+	 10268 12728
5812	0	0	Ki67+	 10269 13003
5813	0	0	Ki67+	 10273 12818
5814	0	0	Ki67+	 10273 12947
5815	0	0	Ki67+	 10274 12897
5816	0	0	Ki67+	 10284 12842
5817	0	0	Ki67+	 10289 13005
5818	0	0	Ki67+	 10291 12902
5819	0	0	Ki67+	 10292 12925
5820	0	0	Ki67+	 10298 12792
5821	0	0	Ki67+	 10312 12819
5822	0	0	Ki67+	 10314 12870
5823	0	0	Ki67+	 10315 12839
5824	0	0	Ki67+	 10315 12972
5825	0	0	Ki67+	 10318 13006
5826	0	0	Ki67+	 10321 12885
5827	0	0	Ki67+	 10321 13032
5828	0	0	Ki67+	 10362 12942
5829	0	0	Ki67+	 10631 12957
5830	0	0	Ki67+	 10669 12575
5831	0	0	Ki67+	 10204 13219
5832	0	0	Ki67+	 10235 13260
5833	0	0	Ki67+	 10258 13235
5834	0	0	Ki67+	 10276 13270
5835	0	0	Ki67+	 10326 13684
5836	0	0	Ki67+	 10403 13721
5837	0	0	Ki67+	 10422 13733
5838	0	0	Ki67+	 10463 13933
5839	0	0	Ki67+	 10465 13635
5840	0	0	Ki67+	 10514 13653
5841	0	0	Ki67+	 10654 13707
5842	0	0	Ki67+	 10663 13684
5843	0	0	Ki67+	 10651 13970
5844	0	0	Ki67+	 10221 16341
5845	0	0	Ki67+	 10252 16357
5846	0	0	Ki67+	 10145 17158
5847	0	0	Ki67+	 9900 17510
5848	0	0	Ki67+	 9900 17777
5849	0	0	Ki67+	 9901 17417
5850	0	0	Ki67+	 9906 17641
5851	0	0	Ki67+	 9907 17548
5852	0	0	Ki67+	 9907 17652
5853	0	0	Ki67+	 9908 17828
5854	0	0	Ki67+	 9909 17588
5855	0	0	Ki67+	 9919 17765
5856	0	0	Ki67+	 9928 17456
5857	0	0	Ki67+	 9937 17349
5858	0	0	Ki67+	 9943 17324
5859	0	0	Ki67+	 9945 17927
5860	0	0	Ki67+	 9946 17363
5861	0	0	Ki67+	 9948 17568
5862	0	0	Ki67+	 9950 17815
5863	0	0	Ki67+	 9951 17828
5864	0	0	Ki67+	 9952 17420
5865	0	0	Ki67+	 9962 17767
5866	0	0	Ki67+	 9969 17630
5867	0	0	Ki67+	 9971 17798
5868	0	0	Ki67+	 9981 17352
5869	0	0	Ki67+	 9984 17603
5870	0	0	Ki67+	 9990 17494
5871	0	0	Ki67+	 9991 17321
5872	0	0	Ki67+	 9992 17757
5873	0	0	Ki67+	 9993 17256
5874	0	0	Ki67+	 9999 17772
5875	0	0	Ki67+	 10000 17390
5876	0	0	Ki67+	 10003 17718
5877	0	0	Ki67+	 10006 17808
5878	0	0	Ki67+	 10011 17683
5879	0	0	Ki67+	 10011 17699
5880	0	0	Ki67+	 10013 17572
5881	0	0	Ki67+	 10016 17318
5882	0	0	Ki67+	 10016 17749
5883	0	0	Ki67+	 10016 17773
5884	0	0	Ki67+	 10030 17671
5885	0	0	Ki67+	 10036 17490
5886	0	0	Ki67+	 10040 17278
5887	0	0	Ki67+	 10041 17306
5888	0	0	Ki67+	 10041 17721
5889	0	0	Ki67+	 10043 17571
5890	0	0	Ki67+	 10050 17708
5891	0	0	Ki67+	 10051 17957
5892	0	0	Ki67+	 10052 17691
5893	0	0	Ki67+	 10062 17488
5894	0	0	Ki67+	 10082 17891
5895	0	0	Ki67+	 10082 17940
5896	0	0	Ki67+	 10091 17864
5897	0	0	Ki67+	 10092 17962
5898	0	0	Ki67+	 10103 17913
5899	0	0	Ki67+	 10105 17461
5900	0	0	Ki67+	 10124 17862
5901	0	0	Ki67+	 10128 17888
5902	0	0	Ki67+	 10138 17702
5903	0	0	Ki67+	 10138 17729
5904	0	0	Ki67+	 10143 17760
5905	0	0	Ki67+	 10151 17893
5906	0	0	Ki67+	 10157 17864
5907	0	0	Ki67+	 10162 17789
5908	0	0	Ki67+	 10166 17730
5909	0	0	Ki67+	 10166 17749
5910	0	0	Ki67+	 10167 17762
5911	0	0	Ki67+	 10172 17717
5912	0	0	Ki67+	 10174 17783
5913	0	0	Ki67+	 10191 17726
5914	0	0	Ki67+	 10199 17706
5915	0	0	Ki67+	 10233 17602
5916	0	0	Ki67+	 9875 18035
5917	0	0	Ki67+	 9878 18066
5918	0	0	Ki67+	 9879 18089
5919	0	0	Ki67+	 9900 18123
5920	0	0	Ki67+	 9907 17999
5921	0	0	Ki67+	 9910 18139
5922	0	0	Ki67+	 9910 18761
5923	0	0	Ki67+	 9939 18101
5924	0	0	Ki67+	 9946 18041
5925	0	0	Ki67+	 9956 18023
5926	0	0	Ki67+	 9960 18106
5927	0	0	Ki67+	 9963 18145
5928	0	0	Ki67+	 9989 18055
5929	0	0	Ki67+	 9998 18134
5930	0	0	Ki67+	 10021 18053
5931	0	0	Ki67+	 10028 18750
5932	0	0	Ki67+	 10032 18716
5933	0	0	Ki67+	 10036 18766
5934	0	0	Ki67+	 10037 18733
5935	0	0	Ki67+	 10056 18145
5936	0	0	Ki67+	 10086 17990
5937	0	0	Ki67+	 10151 18271
5938	0	0	Ki67+	 10186 18264
5939	0	0	Ki67+	 10218 18193
5940	0	0	Ki67+	 10230 18218
5941	0	0	Ki67+	 10236 18232
5942	0	0	Ki67+	 10240 18265
5943	0	0	Ki67+	 10241 18187
5944	0	0	Ki67+	 10242 18204
5945	0	0	Ki67+	 10244 18339
5946	0	0	Ki67+	 10246 18293
5947	0	0	Ki67+	 10268 18144
5948	0	0	Ki67+	 10270 18178
5949	0	0	Ki67+	 10298 18120
5950	0	0	Ki67+	 10313 18150
5951	0	0	Ki67+	 10322 18746
5952	0	0	Ki67+	 10328 18718
5953	0	0	Ki67+	 10330 18121
5954	0	0	Ki67+	 10348 18130
5955	0	0	Ki67+	 10361 18198
5956	0	0	Ki67+	 10364 18760
5957	0	0	Ki67+	 10442 18658
5958	0	0	Ki67+	 10454 18606
5959	0	0	Ki67+	 10455 18696
5960	0	0	Ki67+	 10464 18679
5961	0	0	Ki67+	 10476 18690
5962	0	0	Ki67+	 10490 18171
5963	0	0	Ki67+	 10493 18583
5964	0	0	Ki67+	 10494 18710
5965	0	0	Ki67+	 10498 18601
5966	0	0	Ki67+	 10499 18723
5967	0	0	Ki67+	 10512 18104
5968	0	0	Ki67+	 10513 18017
5969	0	0	Ki67+	 10513 18154
5970	0	0	Ki67+	 10521 18642
5971	0	0	Ki67+	 10531 18118
5972	0	0	Ki67+	 10532 18066
5973	0	0	Ki67+	 10540 18087
5974	0	0	Ki67+	 10558 18023
5975	0	0	Ki67+	 10584 18698
5976	0	0	Ki67+	 10589 18738
5977	0	0	Ki67+	 10593 18041
5978	0	0	Ki67+	 10593 18634
5979	0	0	Ki67+	 10605 18690
5980	0	0	Ki67+	 10661 18529
5981	0	0	Ki67+	 9884 19289
5982	0	0	Ki67+	 9884 19318
5983	0	0	Ki67+	 9886 19339
5984	0	0	Ki67+	 9894 18813
5985	0	0	Ki67+	 9895 19245
5986	0	0	Ki67+	 9902 19222
5987	0	0	Ki67+	 9910 19292
5988	0	0	Ki67+	 9914 19276
5989	0	0	Ki67+	 9915 19201
5990	0	0	Ki67+	 9920 19125
5991	0	0	Ki67+	 9925 19243
5992	0	0	Ki67+	 9929 19112
5993	0	0	Ki67+	 9933 19202
5994	0	0	Ki67+	 9935 19137
5995	0	0	Ki67+	 9940 19049
5996	0	0	Ki67+	 9945 19177
5997	0	0	Ki67+	 9950 19068
5998	0	0	Ki67+	 9951 19106
5999	0	0	Ki67+	 9952 19159
6000	0	0	Ki67+	 9956 18983
6001	0	0	Ki67+	 9956 19007
6002	0	0	Ki67+	 9972 19010
6003	0	0	Ki67+	 9973 18954
6004	0	0	Ki67+	 9975 18902
6005	0	0	Ki67+	 9986 18969
6006	0	0	Ki67+	 9988 18861
6007	0	0	Ki67+	 9988 18876
6008	0	0	Ki67+	 9993 18849
6009	0	0	Ki67+	 9993 18946
6010	0	0	Ki67+	 9995 18928
6011	0	0	Ki67+	 9996 18910
6012	0	0	Ki67+	 10006 18809
6013	0	0	Ki67+	 10012 18844
6014	0	0	Ki67+	 10014 18781
6015	0	0	Ki67+	 10017 18798
6016	0	0	Ki67+	 10030 18829
6017	0	0	Ki67+	 10101 19082
6018	0	0	Ki67+	 10104 19156
6019	0	0	Ki67+	 10104 19197
6020	0	0	Ki67+	 10105 19121
6021	0	0	Ki67+	 10106 19094
6022	0	0	Ki67+	 10109 18975
6023	0	0	Ki67+	 10113 19496
6024	0	0	Ki67+	 10124 19104
6025	0	0	Ki67+	 10172 18883
6026	0	0	Ki67+	 10178 18923
6027	0	0	Ki67+	 10182 18838
6028	0	0	Ki67+	 10193 18934
6029	0	0	Ki67+	 10196 18829
6030	0	0	Ki67+	 10198 18944
6031	0	0	Ki67+	 10204 18848
6032	0	0	Ki67+	 10208 18882
6033	0	0	Ki67+	 10224 18857
6034	0	0	Ki67+	 10232 18952
6035	0	0	Ki67+	 10235 19470
6036	0	0	Ki67+	 10236 18835
6037	0	0	Ki67+	 10248 19091
6038	0	0	Ki67+	 10252 19551
6039	0	0	Ki67+	 10254 19337
6040	0	0	Ki67+	 10278 18975
6041	0	0	Ki67+	 10281 19013
6042	0	0	Ki67+	 10286 19502
6043	0	0	Ki67+	 10288 18895
6044	0	0	Ki67+	 10289 19060
6045	0	0	Ki67+	 10293 19108
6046	0	0	Ki67+	 10294 19396
6047	0	0	Ki67+	 10295 19142
6048	0	0	Ki67+	 10296 19356
6049	0	0	Ki67+	 10297 19367
6050	0	0	Ki67+	 10298 19341
6051	0	0	Ki67+	 10299 19515
6052	0	0	Ki67+	 10300 19545
6053	0	0	Ki67+	 10301 19560
6054	0	0	Ki67+	 10305 18779
6055	0	0	Ki67+	 10305 18978
6056	0	0	Ki67+	 10305 19235
6057	0	0	Ki67+	 10306 19158
6058	0	0	Ki67+	 10306 19282
6059	0	0	Ki67+	 10314 18908
6060	0	0	Ki67+	 10315 18887
6061	0	0	Ki67+	 10316 18815
6062	0	0	Ki67+	 10325 18989
6063	0	0	Ki67+	 10327 18866
6064	0	0	Ki67+	 10330 19100
6065	0	0	Ki67+	 10334 19272
6066	0	0	Ki67+	 10335 18954
6067	0	0	Ki67+	 10343 18830
6068	0	0	Ki67+	 10344 19116
6069	0	0	Ki67+	 10346 18899
6070	0	0	Ki67+	 10348 18913
6071	0	0	Ki67+	 10348 18958
6072	0	0	Ki67+	 10348 19096
6073	0	0	Ki67+	 10350 19304
6074	0	0	Ki67+	 10352 19178
6075	0	0	Ki67+	 10353 19085
6076	0	0	Ki67+	 10354 18812
6077	0	0	Ki67+	 10354 19563
6078	0	0	Ki67+	 10356 18976
6079	0	0	Ki67+	 10358 19236
6080	0	0	Ki67+	 10359 19533
6081	0	0	Ki67+	 10360 19327
6082	0	0	Ki67+	 10362 18859
6083	0	0	Ki67+	 10364 18918
6084	0	0	Ki67+	 10370 18836
6085	0	0	Ki67+	 10370 18904
6086	0	0	Ki67+	 10372 19120
6087	0	0	Ki67+	 10376 19552
6088	0	0	Ki67+	 10377 19455
6089	0	0	Ki67+	 10379 18864
6090	0	0	Ki67+	 10379 19409
6091	0	0	Ki67+	 10380 19087
6092	0	0	Ki67+	 10380 19165
6093	0	0	Ki67+	 10380 19511
6094	0	0	Ki67+	 10381 19181
6095	0	0	Ki67+	 10383 19483
6096	0	0	Ki67+	 10384 18960
6097	0	0	Ki67+	 10387 19233
6098	0	0	Ki67+	 10387 19440
6099	0	0	Ki67+	 10391 19292
6100	0	0	Ki67+	 10395 19535
6101	0	0	Ki67+	 10398 19026
6102	0	0	Ki67+	 10399 19134
6103	0	0	Ki67+	 10400 19478
6104	0	0	Ki67+	 10401 19452
6105	0	0	Ki67+	 10402 19351
6106	0	0	Ki67+	 10404 19184
6107	0	0	Ki67+	 10405 18975
6108	0	0	Ki67+	 10410 19377
6109	0	0	Ki67+	 10411 19284
6110	0	0	Ki67+	 10413 19473
6111	0	0	Ki67+	 10414 19327
6112	0	0	Ki67+	 10426 19310
6113	0	0	Ki67+	 10524 19183
6114	0	0	Ki67+	 10574 18823
6115	0	0	Ki67+	 10575 18839
6116	0	0	Ki67+	 10583 18949
6117	0	0	Ki67+	 10585 18805
6118	0	0	Ki67+	 10591 18932
6119	0	0	Ki67+	 10591 19226
6120	0	0	Ki67+	 10597 19507
6121	0	0	Ki67+	 10597 19535
6122	0	0	Ki67+	 10598 19340
6123	0	0	Ki67+	 10599 19201
6124	0	0	Ki67+	 10600 19074
6125	0	0	Ki67+	 10602 19241
6126	0	0	Ki67+	 10603 19190
6127	0	0	Ki67+	 10609 19328
6128	0	0	Ki67+	 10610 19389
6129	0	0	Ki67+	 10620 19039
6130	0	0	Ki67+	 10623 19304
6131	0	0	Ki67+	 10623 19340
6132	0	0	Ki67+	 10632 19352
6133	0	0	Ki67+	 10636 19028
6134	0	0	Ki67+	 10640 19473
6135	0	0	Ki67+	 10643 19433
6136	0	0	Ki67+	 10660 19324
6137	0	0	Ki67+	 9914 19630
6138	0	0	Ki67+	 9938 20317
6139	0	0	Ki67+	 10017 19834
6140	0	0	Ki67+	 10017 19938
6141	0	0	Ki67+	 10032 19893
6142	0	0	Ki67+	 10056 19867
6143	0	0	Ki67+	 10068 19870
6144	0	0	Ki67+	 10084 19782
6145	0	0	Ki67+	 10104 19784
6146	0	0	Ki67+	 10198 19632
6147	0	0	Ki67+	 10204 20219
6148	0	0	Ki67+	 10220 19626
6149	0	0	Ki67+	 10233 19646
6150	0	0	Ki67+	 10238 19621
6151	0	0	Ki67+	 10256 19623
6152	0	0	Ki67+	 10261 19570
6153	0	0	Ki67+	 10288 19684
6154	0	0	Ki67+	 10300 19717
6155	0	0	Ki67+	 10302 19861
6156	0	0	Ki67+	 10307 19678
6157	0	0	Ki67+	 10313 19689
6158	0	0	Ki67+	 10313 19748
6159	0	0	Ki67+	 10326 19640
6160	0	0	Ki67+	 10342 19682
6161	0	0	Ki67+	 10347 19700
6162	0	0	Ki67+	 10351 19638
6163	0	0	Ki67+	 10366 19697
6164	0	0	Ki67+	 10428 20350
6165	0	0	Ki67+	 10463 20300
6166	0	0	Ki67+	 10483 19614
6167	0	0	Ki67+	 10493 19900
6168	0	0	Ki67+	 10507 19819
6169	0	0	Ki67+	 10510 19853
6170	0	0	Ki67+	 10520 19910
6171	0	0	Ki67+	 10527 19779
6172	0	0	Ki67+	 10552 19694
6173	0	0	Ki67+	 10567 19693
6174	0	0	Ki67+	 10592 19622
6175	0	0	Ki67+	 10601 19593
6176	0	0	Ki67+	 10618 19580
6177	0	0	Ki67+	 10626 20141
6178	0	0	Ki67+	 10671 20015
6179	0	0	Ki67+	 10808 5733
6180	0	0	Ki67+	 10828 5736
6181	0	0	Ki67+	 10838 5808
6182	0	0	Ki67+	 10879 5826
6183	0	0	Ki67+	 11344 5796
6184	0	0	Ki67+	 11405 5754
6185	0	0	Ki67+	 10677 6711
6186	0	0	Ki67+	 10680 6678
6187	0	0	Ki67+	 10691 6648
6188	0	0	Ki67+	 10693 6609
6189	0	0	Ki67+	 10707 6668
6190	0	0	Ki67+	 10710 6236
6191	0	0	Ki67+	 10710 6689
6192	0	0	Ki67+	 10724 6346
6193	0	0	Ki67+	 10726 6664
6194	0	0	Ki67+	 10737 6360
6195	0	0	Ki67+	 10738 6429
6196	0	0	Ki67+	 10744 6558
6197	0	0	Ki67+	 10748 6584
6198	0	0	Ki67+	 10748 6671
6199	0	0	Ki67+	 10774 6619
6200	0	0	Ki67+	 10776 6390
6201	0	0	Ki67+	 10788 6358
6202	0	0	Ki67+	 10792 6632
6203	0	0	Ki67+	 10793 6375
6204	0	0	Ki67+	 10833 6620
6205	0	0	Ki67+	 10833 6694
6206	0	0	Ki67+	 10896 6427
6207	0	0	Ki67+	 11045 6633
6208	0	0	Ki67+	 11051 6606
6209	0	0	Ki67+	 11100 6700
6210	0	0	Ki67+	 11126 6751
6211	0	0	Ki67+	 11130 6542
6212	0	0	Ki67+	 11140 6689
6213	0	0	Ki67+	 11162 6342
6214	0	0	Ki67+	 11163 6540
6215	0	0	Ki67+	 11219 6704
6216	0	0	Ki67+	 11246 6678
6217	0	0	Ki67+	 11252 6723
6218	0	0	Ki67+	 11272 6662
6219	0	0	Ki67+	 11278 6499
6220	0	0	Ki67+	 11287 6534
6221	0	0	Ki67+	 11312 6743
6222	0	0	Ki67+	 11322 6487
6223	0	0	Ki67+	 11347 6640
6224	0	0	Ki67+	 11375 6683
6225	0	0	Ki67+	 11402 6742
6226	0	0	Ki67+	 11412 6587
6227	0	0	Ki67+	 11442 6695
6228	0	0	Ki67+	 11461 6719
6229	0	0	Ki67+	 10674 7256
6230	0	0	Ki67+	 10698 7528
6231	0	0	Ki67+	 10738 7051
6232	0	0	Ki67+	 10738 7081
6233	0	0	Ki67+	 10745 7059
6234	0	0	Ki67+	 10746 7130
6235	0	0	Ki67+	 10753 7494
6236	0	0	Ki67+	 10763 7384
6237	0	0	Ki67+	 10767 7064
6238	0	0	Ki67+	 10768 6944
6239	0	0	Ki67+	 10788 7435
6240	0	0	Ki67+	 10795 6774
6241	0	0	Ki67+	 10795 6954
6242	0	0	Ki67+	 10802 7070
6243	0	0	Ki67+	 10817 7468
6244	0	0	Ki67+	 10820 7406
6245	0	0	Ki67+	 10823 7382
6246	0	0	Ki67+	 10828 6772
6247	0	0	Ki67+	 10840 7138
6248	0	0	Ki67+	 10845 7219
6249	0	0	Ki67+	 10849 7439
6250	0	0	Ki67+	 10853 6809
6251	0	0	Ki67+	 10854 7002
6252	0	0	Ki67+	 10862 7374
6253	0	0	Ki67+	 10863 6778
6254	0	0	Ki67+	 10864 7233
6255	0	0	Ki67+	 10867 7070
6256	0	0	Ki67+	 10867 7538
6257	0	0	Ki67+	 10872 6923
6258	0	0	Ki67+	 10881 7492
6259	0	0	Ki67+	 10886 6791
6260	0	0	Ki67+	 10893 7039
6261	0	0	Ki67+	 10894 7365
6262	0	0	Ki67+	 10899 6906
6263	0	0	Ki67+	 10900 6774
6264	0	0	Ki67+	 10903 7372
6265	0	0	Ki67+	 10910 7312
6266	0	0	Ki67+	 10911 7524
6267	0	0	Ki67+	 10913 6805
6268	0	0	Ki67+	 10915 7417
6269	0	0	Ki67+	 10916 7504
6270	0	0	Ki67+	 10919 6952
6271	0	0	Ki67+	 10927 6903
6272	0	0	Ki67+	 10935 7345
6273	0	0	Ki67+	 10941 7392
6274	0	0	Ki67+	 10942 7525
6275	0	0	Ki67+	 10948 7413
6276	0	0	Ki67+	 10958 6853
6277	0	0	Ki67+	 10961 7505
6278	0	0	Ki67+	 10964 7541
6279	0	0	Ki67+	 10973 6976
6280	0	0	Ki67+	 10975 6893
6281	0	0	Ki67+	 10976 7312
6282	0	0	Ki67+	 10978 7379
6283	0	0	Ki67+	 10981 7416
6284	0	0	Ki67+	 10986 6849
6285	0	0	Ki67+	 10990 6953
6286	0	0	Ki67+	 10992 6773
6287	0	0	Ki67+	 11009 7547
6288	0	0	Ki67+	 11012 7215
6289	0	0	Ki67+	 11014 7516
6290	0	0	Ki67+	 11024 7137
6291	0	0	Ki67+	 11028 7375
6292	0	0	Ki67+	 11036 7282
6293	0	0	Ki67+	 11041 7511
6294	0	0	Ki67+	 11044 7318
6295	0	0	Ki67+	 11052 7204
6296	0	0	Ki67+	 11058 7536
6297	0	0	Ki67+	 11073 6757
6298	0	0	Ki67+	 11099 7198
6299	0	0	Ki67+	 11100 7055
6300	0	0	Ki67+	 11107 7240
6301	0	0	Ki67+	 11112 7170
6302	0	0	Ki67+	 11134 7329
6303	0	0	Ki67+	 11136 7461
6304	0	0	Ki67+	 11145 7257
6305	0	0	Ki67+	 11151 7128
6306	0	0	Ki67+	 11154 7172
6307	0	0	Ki67+	 11171 6859
6308	0	0	Ki67+	 11173 7492
6309	0	0	Ki67+	 11174 7164
6310	0	0	Ki67+	 11179 7143
6311	0	0	Ki67+	 11181 7102
6312	0	0	Ki67+	 11181 7477
6313	0	0	Ki67+	 11182 6963
6314	0	0	Ki67+	 11186 7071
6315	0	0	Ki67+	 11187 7346
6316	0	0	Ki67+	 11189 7046
6317	0	0	Ki67+	 11191 7242
6318	0	0	Ki67+	 11194 7187
6319	0	0	Ki67+	 11202 6979
6320	0	0	Ki67+	 11202 7481
6321	0	0	Ki67+	 11210 7160
6322	0	0	Ki67+	 11215 6954
6323	0	0	Ki67+	 11218 7321
6324	0	0	Ki67+	 11222 7155
6325	0	0	Ki67+	 11224 7186
6326	0	0	Ki67+	 11227 7473
6327	0	0	Ki67+	 11235 7213
6328	0	0	Ki67+	 11235 7492
6329	0	0	Ki67+	 11235 7506
6330	0	0	Ki67+	 11242 7440
6331	0	0	Ki67+	 11249 6909
6332	0	0	Ki67+	 11250 7273
6333	0	0	Ki67+	 11252 7116
6334	0	0	Ki67+	 11254 6878
6335	0	0	Ki67+	 11254 7017
6336	0	0	Ki67+	 11258 6922
6337	0	0	Ki67+	 11261 6852
6338	0	0	Ki67+	 11262 7506
6339	0	0	Ki67+	 11266 7200
6340	0	0	Ki67+	 11267 7226
6341	0	0	Ki67+	 11279 7138
6342	0	0	Ki67+	 11280 7081
6343	0	0	Ki67+	 11295 7225
6344	0	0	Ki67+	 11296 6997
6345	0	0	Ki67+	 11297 7372
6346	0	0	Ki67+	 11300 6977
6347	0	0	Ki67+	 11310 7233
6348	0	0	Ki67+	 11316 7050
6349	0	0	Ki67+	 11316 7455
6350	0	0	Ki67+	 11322 6911
6351	0	0	Ki67+	 11325 7479
6352	0	0	Ki67+	 11328 7500
6353	0	0	Ki67+	 11348 7089
6354	0	0	Ki67+	 11350 7475
6355	0	0	Ki67+	 11355 6756
6356	0	0	Ki67+	 11360 7139
6357	0	0	Ki67+	 11360 7202
6358	0	0	Ki67+	 11360 7526
6359	0	0	Ki67+	 11362 6794
6360	0	0	Ki67+	 11367 6835
6361	0	0	Ki67+	 11371 7344
6362	0	0	Ki67+	 11371 7400
6363	0	0	Ki67+	 11372 7069
6364	0	0	Ki67+	 11372 7228
6365	0	0	Ki67+	 11376 7100
6366	0	0	Ki67+	 11383 7253
6367	0	0	Ki67+	 11387 6771
6368	0	0	Ki67+	 11389 7194
6369	0	0	Ki67+	 11390 7142
6370	0	0	Ki67+	 11394 7176
6371	0	0	Ki67+	 11394 7460
6372	0	0	Ki67+	 11396 7065
6373	0	0	Ki67+	 11401 7240
6374	0	0	Ki67+	 11405 7089
6375	0	0	Ki67+	 11408 7388
6376	0	0	Ki67+	 11409 7425
6377	0	0	Ki67+	 11415 7138
6378	0	0	Ki67+	 11423 6932
6379	0	0	Ki67+	 11433 7197
6380	0	0	Ki67+	 11434 7167
6381	0	0	Ki67+	 11435 7039
6382	0	0	Ki67+	 11441 7005
6383	0	0	Ki67+	 11448 7063
6384	0	0	Ki67+	 11450 6909
6385	0	0	Ki67+	 11452 7454
6386	0	0	Ki67+	 11455 7269
6387	0	0	Ki67+	 11457 6837
6388	0	0	Ki67+	 11464 6890
6389	0	0	Ki67+	 11464 6945
6390	0	0	Ki67+	 11467 7028
6391	0	0	Ki67+	 11467 7089
6392	0	0	Ki67+	 11467 7242
6393	0	0	Ki67+	 10679 8024
6394	0	0	Ki67+	 10679 8322
6395	0	0	Ki67+	 10693 8176
6396	0	0	Ki67+	 10694 7946
6397	0	0	Ki67+	 10699 7741
6398	0	0	Ki67+	 10701 8030
6399	0	0	Ki67+	 10715 7783
6400	0	0	Ki67+	 10720 8351
6401	0	0	Ki67+	 10721 8069
6402	0	0	Ki67+	 10721 8145
6403	0	0	Ki67+	 10721 8272
6404	0	0	Ki67+	 10723 8107
6405	0	0	Ki67+	 10728 8025
6406	0	0	Ki67+	 10729 8330
6407	0	0	Ki67+	 10733 7771
6408	0	0	Ki67+	 10735 7971
6409	0	0	Ki67+	 10737 7700
6410	0	0	Ki67+	 10738 7607
6411	0	0	Ki67+	 10741 8184
6412	0	0	Ki67+	 10747 7641
6413	0	0	Ki67+	 10748 8107
6414	0	0	Ki67+	 10749 8315
6415	0	0	Ki67+	 10750 7682
6416	0	0	Ki67+	 10750 7971
6417	0	0	Ki67+	 10752 8013
6418	0	0	Ki67+	 10753 8133
6419	0	0	Ki67+	 10755 7911
6420	0	0	Ki67+	 10758 8157
6421	0	0	Ki67+	 10759 8251
6422	0	0	Ki67+	 10772 8343
6423	0	0	Ki67+	 10778 7835
6424	0	0	Ki67+	 10779 7772
6425	0	0	Ki67+	 10787 7647
6426	0	0	Ki67+	 10793 7675
6427	0	0	Ki67+	 10793 7985
6428	0	0	Ki67+	 10797 8130
6429	0	0	Ki67+	 10797 8200
6430	0	0	Ki67+	 10798 7575
6431	0	0	Ki67+	 10802 7624
6432	0	0	Ki67+	 10805 7870
6433	0	0	Ki67+	 10806 8321
6434	0	0	Ki67+	 10811 8154
6435	0	0	Ki67+	 10812 7715
6436	0	0	Ki67+	 10820 8115
6437	0	0	Ki67+	 10821 7561
6438	0	0	Ki67+	 10823 7858
6439	0	0	Ki67+	 10825 8203
6440	0	0	Ki67+	 10828 8305
6441	0	0	Ki67+	 10829 7699
6442	0	0	Ki67+	 10831 7908
6443	0	0	Ki67+	 10834 8092
6444	0	0	Ki67+	 10835 8008
6445	0	0	Ki67+	 10837 7983
6446	0	0	Ki67+	 10838 7606
6447	0	0	Ki67+	 10841 8286
6448	0	0	Ki67+	 10842 8143
6449	0	0	Ki67+	 10846 7748
6450	0	0	Ki67+	 10848 8030
6451	0	0	Ki67+	 10852 7693
6452	0	0	Ki67+	 10855 7945
6453	0	0	Ki67+	 10855 8264
6454	0	0	Ki67+	 10856 7780
6455	0	0	Ki67+	 10856 8338
6456	0	0	Ki67+	 10858 7930
6457	0	0	Ki67+	 10864 7887
6458	0	0	Ki67+	 10872 8256
6459	0	0	Ki67+	 10877 7718
6460	0	0	Ki67+	 10878 8000
6461	0	0	Ki67+	 10880 7677
6462	0	0	Ki67+	 10884 7608
6463	0	0	Ki67+	 10888 7894
6464	0	0	Ki67+	 10893 8293
6465	0	0	Ki67+	 10896 7597
6466	0	0	Ki67+	 10896 7724
6467	0	0	Ki67+	 10902 8026
6468	0	0	Ki67+	 10904 7868
6469	0	0	Ki67+	 10904 8192
6470	0	0	Ki67+	 10905 7672
6471	0	0	Ki67+	 10907 8329
6472	0	0	Ki67+	 10913 7649
6473	0	0	Ki67+	 10916 7947
6474	0	0	Ki67+	 10922 7891
6475	0	0	Ki67+	 10922 8027
6476	0	0	Ki67+	 10926 7858
6477	0	0	Ki67+	 10927 8054
6478	0	0	Ki67+	 10927 8336
6479	0	0	Ki67+	 10929 7700
6480	0	0	Ki67+	 10932 7963
6481	0	0	Ki67+	 10934 8217
6482	0	0	Ki67+	 10937 8257
6483	0	0	Ki67+	 10944 8030
6484	0	0	Ki67+	 10945 8328
6485	0	0	Ki67+	 10946 7564
6486	0	0	Ki67+	 10946 7678
6487	0	0	Ki67+	 10946 8135
6488	0	0	Ki67+	 10953 7709
6489	0	0	Ki67+	 10954 8341
6490	0	0	Ki67+	 10963 7653
6491	0	0	Ki67+	 10966 7877
6492	0	0	Ki67+	 10967 7903
6493	0	0	Ki67+	 10970 8336
6494	0	0	Ki67+	 10971 8087
6495	0	0	Ki67+	 10975 8307
6496	0	0	Ki67+	 10981 7640
6497	0	0	Ki67+	 10981 7687
6498	0	0	Ki67+	 10993 7869
6499	0	0	Ki67+	 10994 7831
6500	0	0	Ki67+	 10994 7973
6501	0	0	Ki67+	 10995 8277
6502	0	0	Ki67+	 10997 7638
6503	0	0	Ki67+	 10997 7707
6504	0	0	Ki67+	 10999 8020
6505	0	0	Ki67+	 11008 8075
6506	0	0	Ki67+	 11013 7913
6507	0	0	Ki67+	 11013 8331
6508	0	0	Ki67+	 11019 8351
6509	0	0	Ki67+	 11024 8282
6510	0	0	Ki67+	 11030 7589
6511	0	0	Ki67+	 11030 7965
6512	0	0	Ki67+	 11034 7646
6513	0	0	Ki67+	 11043 8129
6514	0	0	Ki67+	 11044 8166
6515	0	0	Ki67+	 11045 8337
6516	0	0	Ki67+	 11046 7603
6517	0	0	Ki67+	 11046 7856
6518	0	0	Ki67+	 11046 7987
6519	0	0	Ki67+	 11055 7638
6520	0	0	Ki67+	 11058 7571
6521	0	0	Ki67+	 11060 7861
6522	0	0	Ki67+	 11063 8266
6523	0	0	Ki67+	 11065 8018
6524	0	0	Ki67+	 11066 8185
6525	0	0	Ki67+	 11067 8046
6526	0	0	Ki67+	 11070 8130
6527	0	0	Ki67+	 11079 7681
6528	0	0	Ki67+	 11081 8313
6529	0	0	Ki67+	 11084 7605
6530	0	0	Ki67+	 11084 8253
6531	0	0	Ki67+	 11092 8321
6532	0	0	Ki67+	 11094 8164
6533	0	0	Ki67+	 11094 8248
6534	0	0	Ki67+	 11096 7835
6535	0	0	Ki67+	 11096 8199
6536	0	0	Ki67+	 11099 8047
6537	0	0	Ki67+	 11102 7972
6538	0	0	Ki67+	 11103 8348
6539	0	0	Ki67+	 11114 8157
6540	0	0	Ki67+	 11120 7676
6541	0	0	Ki67+	 11128 7847
6542	0	0	Ki67+	 11135 7902
6543	0	0	Ki67+	 11139 7933
6544	0	0	Ki67+	 11143 8023
6545	0	0	Ki67+	 11145 7962
6546	0	0	Ki67+	 11148 7860
6547	0	0	Ki67+	 11148 7990
6548	0	0	Ki67+	 11156 8106
6549	0	0	Ki67+	 11157 7890
6550	0	0	Ki67+	 11169 8081
6551	0	0	Ki67+	 11173 8009
6552	0	0	Ki67+	 11175 7845
6553	0	0	Ki67+	 11178 7911
6554	0	0	Ki67+	 11187 8000
6555	0	0	Ki67+	 11193 7931
6556	0	0	Ki67+	 11193 8068
6557	0	0	Ki67+	 11194 7886
6558	0	0	Ki67+	 11194 8128
6559	0	0	Ki67+	 11194 8172
6560	0	0	Ki67+	 11196 8255
6561	0	0	Ki67+	 11202 8030
6562	0	0	Ki67+	 11203 8344
6563	0	0	Ki67+	 11212 7949
6564	0	0	Ki67+	 11212 7978
6565	0	0	Ki67+	 11215 8102
6566	0	0	Ki67+	 11222 8009
6567	0	0	Ki67+	 11226 8326
6568	0	0	Ki67+	 11235 7791
6569	0	0	Ki67+	 11247 7978
6570	0	0	Ki67+	 11253 7611
6571	0	0	Ki67+	 11255 7562
6572	0	0	Ki67+	 11257 8327
6573	0	0	Ki67+	 11270 7911
6574	0	0	Ki67+	 11271 8007
6575	0	0	Ki67+	 11278 8317
6576	0	0	Ki67+	 11287 7555
6577	0	0	Ki67+	 11295 7861
6578	0	0	Ki67+	 11298 7879
6579	0	0	Ki67+	 11301 8260
6580	0	0	Ki67+	 11307 8286
6581	0	0	Ki67+	 11321 7559
6582	0	0	Ki67+	 11323 8248
6583	0	0	Ki67+	 11332 8205
6584	0	0	Ki67+	 11353 7826
6585	0	0	Ki67+	 11353 8009
6586	0	0	Ki67+	 11357 8226
6587	0	0	Ki67+	 11380 8283
6588	0	0	Ki67+	 11387 7743
6589	0	0	Ki67+	 11392 7926
6590	0	0	Ki67+	 11398 7909
6591	0	0	Ki67+	 11401 8310
6592	0	0	Ki67+	 11409 7953
6593	0	0	Ki67+	 11410 7630
6594	0	0	Ki67+	 11416 8194
6595	0	0	Ki67+	 11418 7969
6596	0	0	Ki67+	 11426 8331
6597	0	0	Ki67+	 11431 8226
6598	0	0	Ki67+	 11435 7936
6599	0	0	Ki67+	 11452 8209
6600	0	0	Ki67+	 11459 7759
6601	0	0	Ki67+	 11460 7670
6602	0	0	Ki67+	 11463 7954
6603	0	0	Ki67+	 11467 8124
6604	0	0	Ki67+	 10694 9046
6605	0	0	Ki67+	 10699 8707
6606	0	0	Ki67+	 10701 8367
6607	0	0	Ki67+	 10701 9067
6608	0	0	Ki67+	 10703 8593
6609	0	0	Ki67+	 10714 9094
6610	0	0	Ki67+	 10746 8505
6611	0	0	Ki67+	 10751 8585
6612	0	0	Ki67+	 10772 8413
6613	0	0	Ki67+	 10787 8603
6614	0	0	Ki67+	 10788 8995
6615	0	0	Ki67+	 10805 8386
6616	0	0	Ki67+	 10806 8568
6617	0	0	Ki67+	 10808 9130
6618	0	0	Ki67+	 10812 8531
6619	0	0	Ki67+	 10813 8460
6620	0	0	Ki67+	 10816 8599
6621	0	0	Ki67+	 10820 9016
6622	0	0	Ki67+	 10823 8981
6623	0	0	Ki67+	 10823 9151
6624	0	0	Ki67+	 10825 8681
6625	0	0	Ki67+	 10829 8552
6626	0	0	Ki67+	 10829 8600
6627	0	0	Ki67+	 10831 8837
6628	0	0	Ki67+	 10832 8786
6629	0	0	Ki67+	 10838 9023
6630	0	0	Ki67+	 10839 8398
6631	0	0	Ki67+	 10841 8766
6632	0	0	Ki67+	 10841 8929
6633	0	0	Ki67+	 10842 9048
6634	0	0	Ki67+	 10843 8388
6635	0	0	Ki67+	 10849 8488
6636	0	0	Ki67+	 10852 8773
6637	0	0	Ki67+	 10868 8452
6638	0	0	Ki67+	 10868 9027
6639	0	0	Ki67+	 10869 8558
6640	0	0	Ki67+	 10871 8386
6641	0	0	Ki67+	 10874 8475
6642	0	0	Ki67+	 10874 8629
6643	0	0	Ki67+	 10882 8888
6644	0	0	Ki67+	 10887 9004
6645	0	0	Ki67+	 10894 8959
6646	0	0	Ki67+	 10897 8639
6647	0	0	Ki67+	 10901 8617
6648	0	0	Ki67+	 10910 8418
6649	0	0	Ki67+	 10910 8704
6650	0	0	Ki67+	 10912 8592
6651	0	0	Ki67+	 10916 8675
6652	0	0	Ki67+	 10923 8368
6653	0	0	Ki67+	 10930 8434
6654	0	0	Ki67+	 10931 9122
6655	0	0	Ki67+	 10940 8836
6656	0	0	Ki67+	 10944 8949
6657	0	0	Ki67+	 10948 8685
6658	0	0	Ki67+	 10958 8452
6659	0	0	Ki67+	 10959 8867
6660	0	0	Ki67+	 10965 8523
6661	0	0	Ki67+	 10967 9117
6662	0	0	Ki67+	 10975 8479
6663	0	0	Ki67+	 10975 8749
6664	0	0	Ki67+	 10976 8609
6665	0	0	Ki67+	 10981 8636
6666	0	0	Ki67+	 10981 9040
6667	0	0	Ki67+	 10983 8522
6668	0	0	Ki67+	 10983 8676
6669	0	0	Ki67+	 10984 8781
6670	0	0	Ki67+	 10989 8587
6671	0	0	Ki67+	 10993 8727
6672	0	0	Ki67+	 10995 8495
6673	0	0	Ki67+	 10998 8890
6674	0	0	Ki67+	 11001 8835
6675	0	0	Ki67+	 11003 8853
6676	0	0	Ki67+	 11005 8552
6677	0	0	Ki67+	 11019 8791
6678	0	0	Ki67+	 11021 8646
6679	0	0	Ki67+	 11021 8940
6680	0	0	Ki67+	 11040 8811
6681	0	0	Ki67+	 11042 8580
6682	0	0	Ki67+	 11046 8508
6683	0	0	Ki67+	 11051 8403
6684	0	0	Ki67+	 11054 8653
6685	0	0	Ki67+	 11055 8760
6686	0	0	Ki67+	 11060 8852
6687	0	0	Ki67+	 11065 8565
6688	0	0	Ki67+	 11070 8837
6689	0	0	Ki67+	 11072 8704
6690	0	0	Ki67+	 11072 8714
6691	0	0	Ki67+	 11078 8412
6692	0	0	Ki67+	 11078 8764
6693	0	0	Ki67+	 11078 8891
6694	0	0	Ki67+	 11084 8793
6695	0	0	Ki67+	 11094 8438
6696	0	0	Ki67+	 11098 8798
6697	0	0	Ki67+	 11099 8694
6698	0	0	Ki67+	 11101 8897
6699	0	0	Ki67+	 11101 8975
6700	0	0	Ki67+	 11104 8713
6701	0	0	Ki67+	 11106 8663
6702	0	0	Ki67+	 11108 8598
6703	0	0	Ki67+	 11113 8915
6704	0	0	Ki67+	 11119 8359
6705	0	0	Ki67+	 11127 8623
6706	0	0	Ki67+	 11130 8479
6707	0	0	Ki67+	 11131 8544
6708	0	0	Ki67+	 11136 8907
6709	0	0	Ki67+	 11137 8877
6710	0	0	Ki67+	 11150 8939
6711	0	0	Ki67+	 11153 8512
6712	0	0	Ki67+	 11154 8901
6713	0	0	Ki67+	 11155 8456
6714	0	0	Ki67+	 11156 8579
6715	0	0	Ki67+	 11162 8791
6716	0	0	Ki67+	 11165 8552
6717	0	0	Ki67+	 11170 8528
6718	0	0	Ki67+	 11172 9037
6719	0	0	Ki67+	 11173 8419
6720	0	0	Ki67+	 11173 8922
6721	0	0	Ki67+	 11186 8820
6722	0	0	Ki67+	 11188 8476
6723	0	0	Ki67+	 11188 8803
6724	0	0	Ki67+	 11189 8641
6725	0	0	Ki67+	 11189 8920
6726	0	0	Ki67+	 11190 8382
6727	0	0	Ki67+	 11194 8830
6728	0	0	Ki67+	 11194 8882
6729	0	0	Ki67+	 11196 8509
6730	0	0	Ki67+	 11196 8594
6731	0	0	Ki67+	 11206 8378
6732	0	0	Ki67+	 11208 8572
6733	0	0	Ki67+	 11210 8689
6734	0	0	Ki67+	 11211 8511
6735	0	0	Ki67+	 11220 8653
6736	0	0	Ki67+	 11224 9010
6737	0	0	Ki67+	 11229 8666
6738	0	0	Ki67+	 11230 8596
6739	0	0	Ki67+	 11239 8723
6740	0	0	Ki67+	 11245 8386
6741	0	0	Ki67+	 11255 8369
6742	0	0	Ki67+	 11256 8692
6743	0	0	Ki67+	 11257 8784
6744	0	0	Ki67+	 11263 8396
6745	0	0	Ki67+	 11265 8495
6746	0	0	Ki67+	 11265 8860
6747	0	0	Ki67+	 11270 8670
6748	0	0	Ki67+	 11272 8536
6749	0	0	Ki67+	 11276 8412
6750	0	0	Ki67+	 11277 8975
6751	0	0	Ki67+	 11278 8579
6752	0	0	Ki67+	 11279 8493
6753	0	0	Ki67+	 11291 8647
6754	0	0	Ki67+	 11306 8407
6755	0	0	Ki67+	 11307 8759
6756	0	0	Ki67+	 11310 8381
6757	0	0	Ki67+	 11312 8366
6758	0	0	Ki67+	 11320 8403
6759	0	0	Ki67+	 11320 8537
6760	0	0	Ki67+	 11329 8362
6761	0	0	Ki67+	 11336 8749
6762	0	0	Ki67+	 11341 8464
6763	0	0	Ki67+	 11341 8586
6764	0	0	Ki67+	 11349 8427
6765	0	0	Ki67+	 11356 8389
6766	0	0	Ki67+	 11357 8848
6767	0	0	Ki67+	 11358 8682
6768	0	0	Ki67+	 11358 8812
6769	0	0	Ki67+	 11362 8659
6770	0	0	Ki67+	 11364 8536
6771	0	0	Ki67+	 11364 8637
6772	0	0	Ki67+	 11366 8477
6773	0	0	Ki67+	 11368 8356
6774	0	0	Ki67+	 11378 8693
6775	0	0	Ki67+	 11380 8746
6776	0	0	Ki67+	 11396 8399
6777	0	0	Ki67+	 11402 8724
6778	0	0	Ki67+	 11405 8636
6779	0	0	Ki67+	 11413 8469
6780	0	0	Ki67+	 11415 8699
6781	0	0	Ki67+	 11418 8839
6782	0	0	Ki67+	 11424 8361
6783	0	0	Ki67+	 11427 8552
6784	0	0	Ki67+	 11440 8611
6785	0	0	Ki67+	 11445 8699
6786	0	0	Ki67+	 11450 8603
6787	0	0	Ki67+	 11460 8449
6788	0	0	Ki67+	 11468 8413
6789	0	0	Ki67+	 11470 8521
6790	0	0	Ki67+	 10753 9405
6791	0	0	Ki67+	 10762 9229
6792	0	0	Ki67+	 10762 9762
6793	0	0	Ki67+	 10765 9163
6794	0	0	Ki67+	 10775 9182
6795	0	0	Ki67+	 10795 9478
6796	0	0	Ki67+	 10805 9620
6797	0	0	Ki67+	 10846 9925
6798	0	0	Ki67+	 10849 9951
6799	0	0	Ki67+	 10870 9918
6800	0	0	Ki67+	 10882 9901
6801	0	0	Ki67+	 10894 9815
6802	0	0	Ki67+	 10918 9873
6803	0	0	Ki67+	 10924 9739
6804	0	0	Ki67+	 10936 9885
6805	0	0	Ki67+	 10937 9826
6806	0	0	Ki67+	 10946 9885
6807	0	0	Ki67+	 10974 9762
6808	0	0	Ki67+	 10979 9789
6809	0	0	Ki67+	 10994 9809
6810	0	0	Ki67+	 11011 9799
6811	0	0	Ki67+	 11042 9702
6812	0	0	Ki67+	 11045 9612
6813	0	0	Ki67+	 11060 9935
6814	0	0	Ki67+	 11062 9747
6815	0	0	Ki67+	 11078 9262
6816	0	0	Ki67+	 11137 9797
6817	0	0	Ki67+	 11149 9587
6818	0	0	Ki67+	 11168 9630
6819	0	0	Ki67+	 11187 9895
6820	0	0	Ki67+	 11223 9871
6821	0	0	Ki67+	 11239 9921
6822	0	0	Ki67+	 11264 9622
6823	0	0	Ki67+	 11296 9624
6824	0	0	Ki67+	 11318 9745
6825	0	0	Ki67+	 11324 9614
6826	0	0	Ki67+	 11343 9647
6827	0	0	Ki67+	 11375 9772
6828	0	0	Ki67+	 11385 9601
6829	0	0	Ki67+	 11410 9750
6830	0	0	Ki67+	 11413 9778
6831	0	0	Ki67+	 11427 9549
6832	0	0	Ki67+	 11430 9788
6833	0	0	Ki67+	 11435 9600
6834	0	0	Ki67+	 11436 9542
6835	0	0	Ki67+	 11461 9591
6836	0	0	Ki67+	 11470 9904
6837	0	0	Ki67+	 10678 10653
6838	0	0	Ki67+	 10689 10498
6839	0	0	Ki67+	 10693 10144
6840	0	0	Ki67+	 10693 10401
6841	0	0	Ki67+	 10697 10663
6842	0	0	Ki67+	 10708 10449
6843	0	0	Ki67+	 10709 10340
6844	0	0	Ki67+	 10712 10595
6845	0	0	Ki67+	 10719 10134
6846	0	0	Ki67+	 10721 10647
6847	0	0	Ki67+	 10722 10518
6848	0	0	Ki67+	 10730 10421
6849	0	0	Ki67+	 10734 10046
6850	0	0	Ki67+	 10739 10677
6851	0	0	Ki67+	 10740 10589
6852	0	0	Ki67+	 10751 10022
6853	0	0	Ki67+	 10755 10482
6854	0	0	Ki67+	 10758 10438
6855	0	0	Ki67+	 10776 10465
6856	0	0	Ki67+	 10778 10653
6857	0	0	Ki67+	 10781 10197
6858	0	0	Ki67+	 10781 10697
6859	0	0	Ki67+	 10790 10016
6860	0	0	Ki67+	 10792 10693
6861	0	0	Ki67+	 10799 10539
6862	0	0	Ki67+	 10801 10559
6863	0	0	Ki67+	 10812 9992
6864	0	0	Ki67+	 10815 10708
6865	0	0	Ki67+	 10818 10458
6866	0	0	Ki67+	 10827 10613
6867	0	0	Ki67+	 10837 10372
6868	0	0	Ki67+	 10837 10409
6869	0	0	Ki67+	 10838 10611
6870	0	0	Ki67+	 10844 10509
6871	0	0	Ki67+	 10845 10120
6872	0	0	Ki67+	 10845 10705
6873	0	0	Ki67+	 10851 10478
6874	0	0	Ki67+	 10853 10672
6875	0	0	Ki67+	 10855 10545
6876	0	0	Ki67+	 10861 10743
6877	0	0	Ki67+	 10862 10590
6878	0	0	Ki67+	 10867 10434
6879	0	0	Ki67+	 10874 10399
6880	0	0	Ki67+	 10878 9985
6881	0	0	Ki67+	 10891 10469
6882	0	0	Ki67+	 10891 10696
6883	0	0	Ki67+	 10892 9963
6884	0	0	Ki67+	 10894 10604
6885	0	0	Ki67+	 10898 10488
6886	0	0	Ki67+	 10902 10514
6887	0	0	Ki67+	 10904 10728
6888	0	0	Ki67+	 10912 10513
6889	0	0	Ki67+	 10919 10562
6890	0	0	Ki67+	 10925 10135
6891	0	0	Ki67+	 10927 10028
6892	0	0	Ki67+	 10933 10469
6893	0	0	Ki67+	 10936 10617
6894	0	0	Ki67+	 10941 10541
6895	0	0	Ki67+	 10943 10062
6896	0	0	Ki67+	 10953 10446
6897	0	0	Ki67+	 10957 10486
6898	0	0	Ki67+	 10975 10229
6899	0	0	Ki67+	 10978 10686
6900	0	0	Ki67+	 10996 10631
6901	0	0	Ki67+	 10998 10491
6902	0	0	Ki67+	 11039 10658
6903	0	0	Ki67+	 11050 10225
6904	0	0	Ki67+	 11059 10203
6905	0	0	Ki67+	 11063 10658
6906	0	0	Ki67+	 11068 10142
6907	0	0	Ki67+	 11070 10702
6908	0	0	Ki67+	 11080 10664
6909	0	0	Ki67+	 11084 9987
6910	0	0	Ki67+	 11093 10612
6911	0	0	Ki67+	 11100 10000
6912	0	0	Ki67+	 11108 10231
6913	0	0	Ki67+	 11124 10444
6914	0	0	Ki67+	 11127 10229
6915	0	0	Ki67+	 11128 10630
6916	0	0	Ki67+	 11131 10569
6917	0	0	Ki67+	 11133 10748
6918	0	0	Ki67+	 11145 10485
6919	0	0	Ki67+	 11149 10743
6920	0	0	Ki67+	 11150 10564
6921	0	0	Ki67+	 11171 10721
6922	0	0	Ki67+	 11182 10523
6923	0	0	Ki67+	 11218 10724
6924	0	0	Ki67+	 11229 10546
6925	0	0	Ki67+	 11238 10591
6926	0	0	Ki67+	 11240 10713
6927	0	0	Ki67+	 11245 10456
6928	0	0	Ki67+	 11252 10686
6929	0	0	Ki67+	 11252 10725
6930	0	0	Ki67+	 11262 10698
6931	0	0	Ki67+	 11272 10499
6932	0	0	Ki67+	 11288 10691
6933	0	0	Ki67+	 11295 10595
6934	0	0	Ki67+	 11297 9967
6935	0	0	Ki67+	 11303 10574
6936	0	0	Ki67+	 11380 10542
6937	0	0	Ki67+	 11384 10036
6938	0	0	Ki67+	 11384 10133
6939	0	0	Ki67+	 11411 10705
6940	0	0	Ki67+	 11420 10677
6941	0	0	Ki67+	 11421 10652
6942	0	0	Ki67+	 11428 10596
6943	0	0	Ki67+	 11430 10325
6944	0	0	Ki67+	 10679 11338
6945	0	0	Ki67+	 10684 11145
6946	0	0	Ki67+	 10685 11172
6947	0	0	Ki67+	 10699 10951
6948	0	0	Ki67+	 10707 11279
6949	0	0	Ki67+	 10733 10769
6950	0	0	Ki67+	 10753 11301
6951	0	0	Ki67+	 10769 11088
6952	0	0	Ki67+	 10770 11373
6953	0	0	Ki67+	 10785 11324
6954	0	0	Ki67+	 10790 10799
6955	0	0	Ki67+	 10801 10882
6956	0	0	Ki67+	 10823 10875
6957	0	0	Ki67+	 10830 11181
6958	0	0	Ki67+	 10832 10910
6959	0	0	Ki67+	 10848 10854
6960	0	0	Ki67+	 10852 10773
6961	0	0	Ki67+	 10857 11015
6962	0	0	Ki67+	 10857 11285
6963	0	0	Ki67+	 10861 10877
6964	0	0	Ki67+	 10873 11232
6965	0	0	Ki67+	 10877 11004
6966	0	0	Ki67+	 10881 11275
6967	0	0	Ki67+	 10889 10967
6968	0	0	Ki67+	 10901 10851
6969	0	0	Ki67+	 10927 10855
6970	0	0	Ki67+	 10942 10786
6971	0	0	Ki67+	 10947 10803
6972	0	0	Ki67+	 10955 11188
6973	0	0	Ki67+	 10965 11000
6974	0	0	Ki67+	 10969 11111
6975	0	0	Ki67+	 10975 11175
6976	0	0	Ki67+	 10984 10757
6977	0	0	Ki67+	 10986 10911
6978	0	0	Ki67+	 11006 10963
6979	0	0	Ki67+	 11011 11014
6980	0	0	Ki67+	 11026 10903
6981	0	0	Ki67+	 11029 10817
6982	0	0	Ki67+	 11032 11411
6983	0	0	Ki67+	 11034 11048
6984	0	0	Ki67+	 11038 10930
6985	0	0	Ki67+	 11045 10974
6986	0	0	Ki67+	 11050 10917
6987	0	0	Ki67+	 11061 11046
6988	0	0	Ki67+	 11062 11208
6989	0	0	Ki67+	 11065 11081
6990	0	0	Ki67+	 11074 10915
6991	0	0	Ki67+	 11135 10814
6992	0	0	Ki67+	 11139 10792
6993	0	0	Ki67+	 11211 11383
6994	0	0	Ki67+	 11233 11377
6995	0	0	Ki67+	 11261 10883
6996	0	0	Ki67+	 11278 10895
6997	0	0	Ki67+	 11325 10972
6998	0	0	Ki67+	 11327 10874
6999	0	0	Ki67+	 11332 10764
7000	0	0	Ki67+	 11337 10944
7001	0	0	Ki67+	 11351 10812
7002	0	0	Ki67+	 11358 10763
7003	0	0	Ki67+	 11369 10883
7004	0	0	Ki67+	 11372 10964
7005	0	0	Ki67+	 11375 10846
7006	0	0	Ki67+	 11393 10790
7007	0	0	Ki67+	 11393 10826
7008	0	0	Ki67+	 11395 10753
7009	0	0	Ki67+	 11413 11039
7010	0	0	Ki67+	 11414 10807
7011	0	0	Ki67+	 11430 10818
7012	0	0	Ki67+	 11437 10861
7013	0	0	Ki67+	 11438 10785
7014	0	0	Ki67+	 11448 10834
7015	0	0	Ki67+	 11465 10783
7016	0	0	Ki67+	 11467 10816
7017	0	0	Ki67+	 10673 12256
7018	0	0	Ki67+	 10674 12302
7019	0	0	Ki67+	 10701 11800
7020	0	0	Ki67+	 10704 12170
7021	0	0	Ki67+	 10730 12211
7022	0	0	Ki67+	 10730 12241
7023	0	0	Ki67+	 10736 12003
7024	0	0	Ki67+	 10749 12179
7025	0	0	Ki67+	 10756 11927
7026	0	0	Ki67+	 10756 11977
7027	0	0	Ki67+	 10764 11992
7028	0	0	Ki67+	 10771 12223
7029	0	0	Ki67+	 10792 12045
7030	0	0	Ki67+	 10798 11913
7031	0	0	Ki67+	 10801 12071
7032	0	0	Ki67+	 10851 12332
7033	0	0	Ki67+	 10877 11647
7034	0	0	Ki67+	 10890 11863
7035	0	0	Ki67+	 10935 11587
7036	0	0	Ki67+	 10970 12182
7037	0	0	Ki67+	 10971 12136
7038	0	0	Ki67+	 10974 11826
7039	0	0	Ki67+	 10980 12157
7040	0	0	Ki67+	 10986 11840
7041	0	0	Ki67+	 11024 11701
7042	0	0	Ki67+	 11064 12260
7043	0	0	Ki67+	 11071 12220
7044	0	0	Ki67+	 11101 11931
7045	0	0	Ki67+	 11250 12327
7046	0	0	Ki67+	 11280 11613
7047	0	0	Ki67+	 11288 12323
7048	0	0	Ki67+	 11311 12317
7049	0	0	Ki67+	 11394 11855
7050	0	0	Ki67+	 11421 12277
7051	0	0	Ki67+	 10676 12440
7052	0	0	Ki67+	 10677 12549
7053	0	0	Ki67+	 10681 12790
7054	0	0	Ki67+	 10686 12674
7055	0	0	Ki67+	 10688 13033
7056	0	0	Ki67+	 10691 13003
7057	0	0	Ki67+	 10695 12580
7058	0	0	Ki67+	 10698 12759
7059	0	0	Ki67+	 10702 12625
7060	0	0	Ki67+	 10710 12454
7061	0	0	Ki67+	 10710 12788
7062	0	0	Ki67+	 10720 12811
7063	0	0	Ki67+	 10730 13045
7064	0	0	Ki67+	 10733 12583
7065	0	0	Ki67+	 10753 12740
7066	0	0	Ki67+	 10753 12936
7067	0	0	Ki67+	 10756 12466
7068	0	0	Ki67+	 10757 12673
7069	0	0	Ki67+	 10766 12966
7070	0	0	Ki67+	 10766 12984
7071	0	0	Ki67+	 10771 12911
7072	0	0	Ki67+	 10784 12357
7073	0	0	Ki67+	 10784 12602
7074	0	0	Ki67+	 10787 12992
7075	0	0	Ki67+	 10792 12709
7076	0	0	Ki67+	 10792 12966
7077	0	0	Ki67+	 10811 12709
7078	0	0	Ki67+	 10815 12542
7079	0	0	Ki67+	 10818 12808
7080	0	0	Ki67+	 10818 12973
7081	0	0	Ki67+	 10827 12759
7082	0	0	Ki67+	 10828 12859
7083	0	0	Ki67+	 10844 12682
7084	0	0	Ki67+	 10844 12948
7085	0	0	Ki67+	 10845 12558
7086	0	0	Ki67+	 10849 12649
7087	0	0	Ki67+	 10863 12962
7088	0	0	Ki67+	 10869 12385
7089	0	0	Ki67+	 10869 12863
7090	0	0	Ki67+	 10871 12802
7091	0	0	Ki67+	 10877 12988
7092	0	0	Ki67+	 10879 13060
7093	0	0	Ki67+	 10886 12661
7094	0	0	Ki67+	 10889 13007
7095	0	0	Ki67+	 10894 12753
7096	0	0	Ki67+	 10906 13103
7097	0	0	Ki67+	 10907 12383
7098	0	0	Ki67+	 10913 12608
7099	0	0	Ki67+	 10914 12674
7100	0	0	Ki67+	 10916 13031
7101	0	0	Ki67+	 10921 12570
7102	0	0	Ki67+	 10923 12632
7103	0	0	Ki67+	 10923 13017
7104	0	0	Ki67+	 10927 12377
7105	0	0	Ki67+	 10937 13109
7106	0	0	Ki67+	 10942 12745
7107	0	0	Ki67+	 10942 13027
7108	0	0	Ki67+	 10950 13123
7109	0	0	Ki67+	 10955 12958
7110	0	0	Ki67+	 10959 12635
7111	0	0	Ki67+	 10964 12718
7112	0	0	Ki67+	 10967 12598
7113	0	0	Ki67+	 10968 12927
7114	0	0	Ki67+	 10976 12944
7115	0	0	Ki67+	 10976 13144
7116	0	0	Ki67+	 10980 12685
7117	0	0	Ki67+	 10983 13031
7118	0	0	Ki67+	 11012 13029
7119	0	0	Ki67+	 11028 12506
7120	0	0	Ki67+	 11033 12612
7121	0	0	Ki67+	 11037 12910
7122	0	0	Ki67+	 11042 12447
7123	0	0	Ki67+	 11045 12786
7124	0	0	Ki67+	 11045 13019
7125	0	0	Ki67+	 11051 13040
7126	0	0	Ki67+	 11053 13078
7127	0	0	Ki67+	 11060 12871
7128	0	0	Ki67+	 11068 12406
7129	0	0	Ki67+	 11069 12909
7130	0	0	Ki67+	 11071 12766
7131	0	0	Ki67+	 11076 12613
7132	0	0	Ki67+	 11080 12728
7133	0	0	Ki67+	 11082 12626
7134	0	0	Ki67+	 11096 13070
7135	0	0	Ki67+	 11098 12727
7136	0	0	Ki67+	 11098 12739
7137	0	0	Ki67+	 11102 12962
7138	0	0	Ki67+	 11107 13110
7139	0	0	Ki67+	 11113 12646
7140	0	0	Ki67+	 11116 12736
7141	0	0	Ki67+	 11133 12623
7142	0	0	Ki67+	 11139 12962
7143	0	0	Ki67+	 11140 13062
7144	0	0	Ki67+	 11142 12872
7145	0	0	Ki67+	 11144 12398
7146	0	0	Ki67+	 11153 12598
7147	0	0	Ki67+	 11160 12620
7148	0	0	Ki67+	 11161 13101
7149	0	0	Ki67+	 11170 12910
7150	0	0	Ki67+	 11175 12740
7151	0	0	Ki67+	 11179 12563
7152	0	0	Ki67+	 11186 12845
7153	0	0	Ki67+	 11188 12732
7154	0	0	Ki67+	 11188 12782
7155	0	0	Ki67+	 11198 12631
7156	0	0	Ki67+	 11202 12703
7157	0	0	Ki67+	 11215 12689
7158	0	0	Ki67+	 11217 12566
7159	0	0	Ki67+	 11217 12817
7160	0	0	Ki67+	 11222 12614
7161	0	0	Ki67+	 11229 12869
7162	0	0	Ki67+	 11232 12964
7163	0	0	Ki67+	 11249 13120
7164	0	0	Ki67+	 11251 12627
7165	0	0	Ki67+	 11252 12675
7166	0	0	Ki67+	 11253 12610
7167	0	0	Ki67+	 11262 12887
7168	0	0	Ki67+	 11266 12599
7169	0	0	Ki67+	 11267 12818
7170	0	0	Ki67+	 11270 12770
7171	0	0	Ki67+	 11278 12784
7172	0	0	Ki67+	 11282 12745
7173	0	0	Ki67+	 11288 13115
7174	0	0	Ki67+	 11289 13017
7175	0	0	Ki67+	 11294 12700
7176	0	0	Ki67+	 11294 12834
7177	0	0	Ki67+	 11298 12900
7178	0	0	Ki67+	 11311 12685
7179	0	0	Ki67+	 11315 13102
7180	0	0	Ki67+	 11339 12998
7181	0	0	Ki67+	 11349 12940
7182	0	0	Ki67+	 11359 12653
7183	0	0	Ki67+	 11359 12681
7184	0	0	Ki67+	 11362 12892
7185	0	0	Ki67+	 11364 12512
7186	0	0	Ki67+	 11386 12443
7187	0	0	Ki67+	 11392 12715
7188	0	0	Ki67+	 11394 12693
7189	0	0	Ki67+	 11397 12885
7190	0	0	Ki67+	 11405 12655
7191	0	0	Ki67+	 11412 12692
7192	0	0	Ki67+	 11417 12494
7193	0	0	Ki67+	 11458 12556
7194	0	0	Ki67+	 11470 12743
7195	0	0	Ki67+	 10700 13694
7196	0	0	Ki67+	 10704 13914
7197	0	0	Ki67+	 10720 13704
7198	0	0	Ki67+	 10763 13829
7199	0	0	Ki67+	 10776 13948
7200	0	0	Ki67+	 10789 13738
7201	0	0	Ki67+	 10794 13833
7202	0	0	Ki67+	 10966 13176
7203	0	0	Ki67+	 10968 13333
7204	0	0	Ki67+	 10996 13227
7205	0	0	Ki67+	 11002 13173
7206	0	0	Ki67+	 11004 13196
7207	0	0	Ki67+	 11017 13210
7208	0	0	Ki67+	 11021 13630
7209	0	0	Ki67+	 11042 13201
7210	0	0	Ki67+	 11054 13221
7211	0	0	Ki67+	 11064 13158
7212	0	0	Ki67+	 11081 13321
7213	0	0	Ki67+	 11084 13871
7214	0	0	Ki67+	 11094 13170
7215	0	0	Ki67+	 11113 13186
7216	0	0	Ki67+	 11118 13302
7217	0	0	Ki67+	 11130 13239
7218	0	0	Ki67+	 11143 13220
7219	0	0	Ki67+	 11144 13308
7220	0	0	Ki67+	 11150 13263
7221	0	0	Ki67+	 11161 13313
7222	0	0	Ki67+	 11174 13366
7223	0	0	Ki67+	 11184 13328
7224	0	0	Ki67+	 11197 13405
7225	0	0	Ki67+	 11205 13379
7226	0	0	Ki67+	 11209 13280
7227	0	0	Ki67+	 11216 13412
7228	0	0	Ki67+	 11234 13379
7229	0	0	Ki67+	 11273 13325
7230	0	0	Ki67+	 11276 13381
7231	0	0	Ki67+	 11292 13345
7232	0	0	Ki67+	 11296 13534
7233	0	0	Ki67+	 11304 13303
7234	0	0	Ki67+	 11306 13377
7235	0	0	Ki67+	 11314 13404
7236	0	0	Ki67+	 11324 13370
7237	0	0	Ki67+	 11341 13347
7238	0	0	Ki67+	 11342 13315
7239	0	0	Ki67+	 11352 13317
7240	0	0	Ki67+	 11355 13358
7241	0	0	Ki67+	 11356 13239
7242	0	0	Ki67+	 11363 13209
7243	0	0	Ki67+	 11389 13201
7244	0	0	Ki67+	 11396 13415
7245	0	0	Ki67+	 11405 13457
7246	0	0	Ki67+	 11410 13318
7247	0	0	Ki67+	 11411 13715
7248	0	0	Ki67+	 11419 13429
7249	0	0	Ki67+	 11434 13384
7250	0	0	Ki67+	 11436 13354
7251	0	0	Ki67+	 11448 13295
7252	0	0	Ki67+	 11459 13330
7253	0	0	Ki67+	 11464 13373
7254	0	0	Ki67+	 10688 13996
7255	0	0	Ki67+	 10841 13965
7256	0	0	Ki67+	 10873 14130
7257	0	0	Ki67+	 10973 14042
7258	0	0	Ki67+	 10994 14020
7259	0	0	Ki67+	 11044 14076
7260	0	0	Ki67+	 11068 14059
7261	0	0	Ki67+	 11079 14093
7262	0	0	Ki67+	 11103 14128
7263	0	0	Ki67+	 11185 14172
7264	0	0	Ki67+	 11315 14428
7265	0	0	Ki67+	 11325 14406
7266	0	0	Ki67+	 11357 14802
7267	0	0	Ki67+	 11152 16159
7268	0	0	Ki67+	 11109 17638
7269	0	0	Ki67+	 11182 17268
7270	0	0	Ki67+	 11346 17717
7271	0	0	Ki67+	 11385 17939
7272	0	0	Ki67+	 10674 18732
7273	0	0	Ki67+	 10692 18638
7274	0	0	Ki67+	 10695 18522
7275	0	0	Ki67+	 10699 18676
7276	0	0	Ki67+	 10714 18631
7277	0	0	Ki67+	 10716 18603
7278	0	0	Ki67+	 10726 18696
7279	0	0	Ki67+	 10806 18511
7280	0	0	Ki67+	 10808 18449
7281	0	0	Ki67+	 10813 18565
7282	0	0	Ki67+	 10815 18441
7283	0	0	Ki67+	 10816 18653
7284	0	0	Ki67+	 10823 18709
7285	0	0	Ki67+	 10826 18683
7286	0	0	Ki67+	 10827 18508
7287	0	0	Ki67+	 10828 18751
7288	0	0	Ki67+	 10831 18673
7289	0	0	Ki67+	 10847 18750
7290	0	0	Ki67+	 10909 18623
7291	0	0	Ki67+	 10926 18510
7292	0	0	Ki67+	 10927 18562
7293	0	0	Ki67+	 10933 18637
7294	0	0	Ki67+	 10933 18663
7295	0	0	Ki67+	 10939 18726
7296	0	0	Ki67+	 10943 18699
7297	0	0	Ki67+	 10953 18731
7298	0	0	Ki67+	 11050 17960
7299	0	0	Ki67+	 11064 18393
7300	0	0	Ki67+	 11078 18375
7301	0	0	Ki67+	 11080 18539
7302	0	0	Ki67+	 11086 18505
7303	0	0	Ki67+	 11092 18388
7304	0	0	Ki67+	 11107 18572
7305	0	0	Ki67+	 11130 18546
7306	0	0	Ki67+	 11132 18469
7307	0	0	Ki67+	 11133 18510
7308	0	0	Ki67+	 11138 18420
7309	0	0	Ki67+	 11215 18095
7310	0	0	Ki67+	 11215 18589
7311	0	0	Ki67+	 11220 18448
7312	0	0	Ki67+	 11224 18413
7313	0	0	Ki67+	 11227 18607
7314	0	0	Ki67+	 11229 18656
7315	0	0	Ki67+	 11232 18574
7316	0	0	Ki67+	 11234 18478
7317	0	0	Ki67+	 11247 18695
7318	0	0	Ki67+	 11307 18584
7319	0	0	Ki67+	 11322 18395
7320	0	0	Ki67+	 11325 18653
7321	0	0	Ki67+	 11345 18382
7322	0	0	Ki67+	 11347 18487
7323	0	0	Ki67+	 11348 18453
7324	0	0	Ki67+	 11361 18494
7325	0	0	Ki67+	 11362 18534
7326	0	0	Ki67+	 11364 18458
7327	0	0	Ki67+	 11364 18738
7328	0	0	Ki67+	 11368 18675
7329	0	0	Ki67+	 11371 18512
7330	0	0	Ki67+	 11380 18728
7331	0	0	Ki67+	 11382 18706
7332	0	0	Ki67+	 11384 18539
7333	0	0	Ki67+	 11384 18674
7334	0	0	Ki67+	 10714 18830
7335	0	0	Ki67+	 10724 18807
7336	0	0	Ki67+	 10726 18777
7337	0	0	Ki67+	 10728 18765
7338	0	0	Ki67+	 10728 18865
7339	0	0	Ki67+	 10735 18958
7340	0	0	Ki67+	 10742 18879
7341	0	0	Ki67+	 10744 18948
7342	0	0	Ki67+	 10744 19165
7343	0	0	Ki67+	 10754 19115
7344	0	0	Ki67+	 10759 19141
7345	0	0	Ki67+	 10763 19036
7346	0	0	Ki67+	 10777 19492
7347	0	0	Ki67+	 10779 19322
7348	0	0	Ki67+	 10840 18850
7349	0	0	Ki67+	 10844 18770
7350	0	0	Ki67+	 10844 18815
7351	0	0	Ki67+	 10846 18877
7352	0	0	Ki67+	 10854 18800
7353	0	0	Ki67+	 10864 18941
7354	0	0	Ki67+	 10867 18785
7355	0	0	Ki67+	 10876 18877
7356	0	0	Ki67+	 10882 18964
7357	0	0	Ki67+	 10882 19001
7358	0	0	Ki67+	 10884 19033
7359	0	0	Ki67+	 10896 19095
7360	0	0	Ki67+	 10898 19069
7361	0	0	Ki67+	 10901 19207
7362	0	0	Ki67+	 10903 18878
7363	0	0	Ki67+	 10905 19135
7364	0	0	Ki67+	 10907 19164
7365	0	0	Ki67+	 10908 19068
7366	0	0	Ki67+	 10911 19106
7367	0	0	Ki67+	 10914 18930
7368	0	0	Ki67+	 10933 19058
7369	0	0	Ki67+	 10936 18836
7370	0	0	Ki67+	 10938 18778
7371	0	0	Ki67+	 10941 19159
7372	0	0	Ki67+	 10942 19301
7373	0	0	Ki67+	 10946 18801
7374	0	0	Ki67+	 10947 19039
7375	0	0	Ki67+	 10947 19249
7376	0	0	Ki67+	 10948 18894
7377	0	0	Ki67+	 10949 18872
7378	0	0	Ki67+	 10949 18984
7379	0	0	Ki67+	 10950 18755
7380	0	0	Ki67+	 10951 18848
7381	0	0	Ki67+	 10951 18920
7382	0	0	Ki67+	 10952 19066
7383	0	0	Ki67+	 10954 19008
7384	0	0	Ki67+	 10954 19341
7385	0	0	Ki67+	 10960 19094
7386	0	0	Ki67+	 10974 19369
7387	0	0	Ki67+	 10977 19229
7388	0	0	Ki67+	 10980 19342
7389	0	0	Ki67+	 11013 19215
7390	0	0	Ki67+	 11018 19347
7391	0	0	Ki67+	 11043 18770
7392	0	0	Ki67+	 11043 18903
7393	0	0	Ki67+	 11047 18824
7394	0	0	Ki67+	 11050 18794
7395	0	0	Ki67+	 11060 18997
7396	0	0	Ki67+	 11061 18816
7397	0	0	Ki67+	 11067 19098
7398	0	0	Ki67+	 11069 18921
7399	0	0	Ki67+	 11071 18961
7400	0	0	Ki67+	 11074 18807
7401	0	0	Ki67+	 11074 19204
7402	0	0	Ki67+	 11076 19057
7403	0	0	Ki67+	 11076 19246
7404	0	0	Ki67+	 11078 18868
7405	0	0	Ki67+	 11085 18802
7406	0	0	Ki67+	 11087 19026
7407	0	0	Ki67+	 11088 19128
7408	0	0	Ki67+	 11089 18939
7409	0	0	Ki67+	 11090 19281
7410	0	0	Ki67+	 11093 18992
7411	0	0	Ki67+	 11096 19197
7412	0	0	Ki67+	 11098 19292
7413	0	0	Ki67+	 11101 19362
7414	0	0	Ki67+	 11103 19328
7415	0	0	Ki67+	 11104 19082
7416	0	0	Ki67+	 11105 19153
7417	0	0	Ki67+	 11110 18845
7418	0	0	Ki67+	 11110 19398
7419	0	0	Ki67+	 11115 19431
7420	0	0	Ki67+	 11116 18835
7421	0	0	Ki67+	 11116 19369
7422	0	0	Ki67+	 11117 19226
7423	0	0	Ki67+	 11124 19137
7424	0	0	Ki67+	 11124 19273
7425	0	0	Ki67+	 11124 19439
7426	0	0	Ki67+	 11127 19074
7427	0	0	Ki67+	 11128 19121
7428	0	0	Ki67+	 11128 19370
7429	0	0	Ki67+	 11131 19383
7430	0	0	Ki67+	 11131 19401
7431	0	0	Ki67+	 11133 19174
7432	0	0	Ki67+	 11133 19517
7433	0	0	Ki67+	 11145 19239
7434	0	0	Ki67+	 11146 19028
7435	0	0	Ki67+	 11146 19108
7436	0	0	Ki67+	 11149 18952
7437	0	0	Ki67+	 11149 19359
7438	0	0	Ki67+	 11150 19226
7439	0	0	Ki67+	 11161 19061
7440	0	0	Ki67+	 11162 19117
7441	0	0	Ki67+	 11162 19414
7442	0	0	Ki67+	 11163 19144
7443	0	0	Ki67+	 11177 19012
7444	0	0	Ki67+	 11187 19446
7445	0	0	Ki67+	 11192 19282
7446	0	0	Ki67+	 11193 19117
7447	0	0	Ki67+	 11195 19157
7448	0	0	Ki67+	 11205 19316
7449	0	0	Ki67+	 11207 19186
7450	0	0	Ki67+	 11213 19532
7451	0	0	Ki67+	 11214 19172
7452	0	0	Ki67+	 11229 19286
7453	0	0	Ki67+	 11238 19331
7454	0	0	Ki67+	 11240 19391
7455	0	0	Ki67+	 11243 18758
7456	0	0	Ki67+	 11243 19381
7457	0	0	Ki67+	 11253 19423
7458	0	0	Ki67+	 11255 19385
7459	0	0	Ki67+	 11257 19452
7460	0	0	Ki67+	 11260 18851
7461	0	0	Ki67+	 11262 19484
7462	0	0	Ki67+	 11262 19526
7463	0	0	Ki67+	 11265 19496
7464	0	0	Ki67+	 11273 18877
7465	0	0	Ki67+	 11273 19541
7466	0	0	Ki67+	 11278 18934
7467	0	0	Ki67+	 11278 19497
7468	0	0	Ki67+	 11279 18904
7469	0	0	Ki67+	 11283 18770
7470	0	0	Ki67+	 11285 18944
7471	0	0	Ki67+	 11295 18928
7472	0	0	Ki67+	 11298 18990
7473	0	0	Ki67+	 11300 18769
7474	0	0	Ki67+	 11301 19009
7475	0	0	Ki67+	 11307 19039
7476	0	0	Ki67+	 11319 19188
7477	0	0	Ki67+	 11321 19155
7478	0	0	Ki67+	 11326 19199
7479	0	0	Ki67+	 11334 19291
7480	0	0	Ki67+	 11339 18893
7481	0	0	Ki67+	 11342 19354
7482	0	0	Ki67+	 11344 19397
7483	0	0	Ki67+	 11346 19171
7484	0	0	Ki67+	 11357 19528
7485	0	0	Ki67+	 11359 19549
7486	0	0	Ki67+	 11360 18837
7487	0	0	Ki67+	 11365 18903
7488	0	0	Ki67+	 11366 18755
7489	0	0	Ki67+	 11387 18856
7490	0	0	Ki67+	 11393 18881
7491	0	0	Ki67+	 11393 18913
7492	0	0	Ki67+	 11399 18954
7493	0	0	Ki67+	 11405 18993
7494	0	0	Ki67+	 11409 19056
7495	0	0	Ki67+	 11411 19031
7496	0	0	Ki67+	 11441 18896
7497	0	0	Ki67+	 11453 19469
7498	0	0	Ki67+	 11460 18793
7499	0	0	Ki67+	 11465 19260
7500	0	0	Ki67+	 11468 18761
7501	0	0	Ki67+	 11470 18780
7502	0	0	Ki67+	 11471 19437
7503	0	0	Ki67+	 10692 19949
7504	0	0	Ki67+	 10696 19928
7505	0	0	Ki67+	 10789 20233
7506	0	0	Ki67+	 10791 20060
7507	0	0	Ki67+	 10811 20219
7508	0	0	Ki67+	 10814 19964
7509	0	0	Ki67+	 10836 20090
7510	0	0	Ki67+	 10837 20067
7511	0	0	Ki67+	 10846 20229
7512	0	0	Ki67+	 10869 20002
7513	0	0	Ki67+	 10871 19778
7514	0	0	Ki67+	 10876 19920
7515	0	0	Ki67+	 10897 19891
7516	0	0	Ki67+	 10912 19784
7517	0	0	Ki67+	 10918 19701
7518	0	0	Ki67+	 10919 19930
7519	0	0	Ki67+	 10927 19660
7520	0	0	Ki67+	 10940 19851
7521	0	0	Ki67+	 10941 19787
7522	0	0	Ki67+	 10948 19703
7523	0	0	Ki67+	 10949 19656
7524	0	0	Ki67+	 11083 20094
7525	0	0	Ki67+	 11088 19977
7526	0	0	Ki67+	 11091 19953
7527	0	0	Ki67+	 11091 19995
7528	0	0	Ki67+	 11092 19915
7529	0	0	Ki67+	 11093 20088
7530	0	0	Ki67+	 11101 19987
7531	0	0	Ki67+	 11102 19875
7532	0	0	Ki67+	 11104 19956
7533	0	0	Ki67+	 11105 19786
7534	0	0	Ki67+	 11108 19916
7535	0	0	Ki67+	 11110 19740
7536	0	0	Ki67+	 11112 20019
7537	0	0	Ki67+	 11115 19586
7538	0	0	Ki67+	 11121 19874
7539	0	0	Ki67+	 11124 19715
7540	0	0	Ki67+	 11126 20083
7541	0	0	Ki67+	 11127 19666
7542	0	0	Ki67+	 11131 19771
7543	0	0	Ki67+	 11138 19763
7544	0	0	Ki67+	 11197 19610
7545	0	0	Ki67+	 11208 20182
7546	0	0	Ki67+	 11227 19858
7547	0	0	Ki67+	 11235 19899
7548	0	0	Ki67+	 11239 20129
7549	0	0	Ki67+	 11243 19711
7550	0	0	Ki67+	 11243 19730
7551	0	0	Ki67+	 11248 19909
7552	0	0	Ki67+	 11250 19593
7553	0	0	Ki67+	 11252 19656
7554	0	0	Ki67+	 11252 20043
7555	0	0	Ki67+	 11257 19996
7556	0	0	Ki67+	 11258 20070
7557	0	0	Ki67+	 11259 19860
7558	0	0	Ki67+	 11264 19943
7559	0	0	Ki67+	 11264 19978
7560	0	0	Ki67+	 11265 19716
7561	0	0	Ki67+	 11278 19582
7562	0	0	Ki67+	 11346 20162
7563	0	0	Ki67+	 11365 19746
7564	0	0	Ki67+	 11370 19638
7565	0	0	Ki67+	 11370 19671
7566	0	0	Ki67+	 11372 19856
7567	0	0	Ki67+	 11373 19599
7568	0	0	Ki67+	 11374 19697
7569	0	0	Ki67+	 11374 19788
7570	0	0	Ki67+	 11377 19722
7571	0	0	Ki67+	 11379 19800
7572	0	0	Ki67+	 11380 19878
7573	0	0	Ki67+	 11381 19978
7574	0	0	Ki67+	 11385 19765
7575	0	0	Ki67+	 11489 6570
7576	0	0	Ki67+	 11507 6576
7577	0	0	Ki67+	 11589 6148
7578	0	0	Ki67+	 11680 6247
7579	0	0	Ki67+	 11902 6467
7580	0	0	Ki67+	 11477 7111
7581	0	0	Ki67+	 11477 7341
7582	0	0	Ki67+	 11480 6975
7583	0	0	Ki67+	 11484 7167
7584	0	0	Ki67+	 11488 7064
7585	0	0	Ki67+	 11501 7314
7586	0	0	Ki67+	 11504 7040
7587	0	0	Ki67+	 11517 7167
7588	0	0	Ki67+	 11520 7311
7589	0	0	Ki67+	 11522 6693
7590	0	0	Ki67+	 11524 6709
7591	0	0	Ki67+	 11532 6736
7592	0	0	Ki67+	 11534 7233
7593	0	0	Ki67+	 11535 6930
7594	0	0	Ki67+	 11537 7214
7595	0	0	Ki67+	 11548 7015
7596	0	0	Ki67+	 11555 7075
7597	0	0	Ki67+	 11556 6988
7598	0	0	Ki67+	 11556 7197
7599	0	0	Ki67+	 11577 7122
7600	0	0	Ki67+	 11589 7245
7601	0	0	Ki67+	 11591 6738
7602	0	0	Ki67+	 11606 6955
7603	0	0	Ki67+	 11644 6744
7604	0	0	Ki67+	 11669 6782
7605	0	0	Ki67+	 11716 7321
7606	0	0	Ki67+	 11738 7289
7607	0	0	Ki67+	 11758 7085
7608	0	0	Ki67+	 11805 6649
7609	0	0	Ki67+	 11811 7277
7610	0	0	Ki67+	 11821 7254
7611	0	0	Ki67+	 11863 7293
7612	0	0	Ki67+	 11874 6867
7613	0	0	Ki67+	 11908 6957
7614	0	0	Ki67+	 11939 7412
7615	0	0	Ki67+	 12027 7202
7616	0	0	Ki67+	 12027 7304
7617	0	0	Ki67+	 12042 6790
7618	0	0	Ki67+	 12092 6963
7619	0	0	Ki67+	 12129 7349
7620	0	0	Ki67+	 12162 7202
7621	0	0	Ki67+	 12176 7156
7622	0	0	Ki67+	 12183 7170
7623	0	0	Ki67+	 12185 7228
7624	0	0	Ki67+	 12202 7388
7625	0	0	Ki67+	 11481 8129
7626	0	0	Ki67+	 11490 8094
7627	0	0	Ki67+	 11507 8134
7628	0	0	Ki67+	 11518 8185
7629	0	0	Ki67+	 11542 7834
7630	0	0	Ki67+	 11544 8168
7631	0	0	Ki67+	 11546 8119
7632	0	0	Ki67+	 11549 8074
7633	0	0	Ki67+	 11550 8100
7634	0	0	Ki67+	 11551 8145
7635	0	0	Ki67+	 11559 7896
7636	0	0	Ki67+	 11584 8024
7637	0	0	Ki67+	 11591 8124
7638	0	0	Ki67+	 11612 8094
7639	0	0	Ki67+	 11613 7526
7640	0	0	Ki67+	 11624 8072
7641	0	0	Ki67+	 11628 8177
7642	0	0	Ki67+	 11632 8131
7643	0	0	Ki67+	 11632 8217
7644	0	0	Ki67+	 11646 8120
7645	0	0	Ki67+	 11658 7487
7646	0	0	Ki67+	 11662 7847
7647	0	0	Ki67+	 11666 8047
7648	0	0	Ki67+	 11668 8086
7649	0	0	Ki67+	 11674 7536
7650	0	0	Ki67+	 11676 7626
7651	0	0	Ki67+	 11682 7938
7652	0	0	Ki67+	 11687 8176
7653	0	0	Ki67+	 11696 7796
7654	0	0	Ki67+	 11699 7843
7655	0	0	Ki67+	 11704 7893
7656	0	0	Ki67+	 11704 7984
7657	0	0	Ki67+	 11722 7921
7658	0	0	Ki67+	 11731 8159
7659	0	0	Ki67+	 11733 7769
7660	0	0	Ki67+	 11740 7952
7661	0	0	Ki67+	 11742 8202
7662	0	0	Ki67+	 11749 8147
7663	0	0	Ki67+	 11759 7924
7664	0	0	Ki67+	 11764 8019
7665	0	0	Ki67+	 11775 7984
7666	0	0	Ki67+	 11778 7776
7667	0	0	Ki67+	 11780 8086
7668	0	0	Ki67+	 11785 8056
7669	0	0	Ki67+	 11794 7804
7670	0	0	Ki67+	 11798 7699
7671	0	0	Ki67+	 11803 8020
7672	0	0	Ki67+	 11804 8129
7673	0	0	Ki67+	 11821 7723
7674	0	0	Ki67+	 11824 7997
7675	0	0	Ki67+	 11831 7511
7676	0	0	Ki67+	 11839 7748
7677	0	0	Ki67+	 11839 7802
7678	0	0	Ki67+	 11840 7912
7679	0	0	Ki67+	 11841 7935
7680	0	0	Ki67+	 11843 7969
7681	0	0	Ki67+	 11846 7734
7682	0	0	Ki67+	 11847 7770
7683	0	0	Ki67+	 11852 7872
7684	0	0	Ki67+	 11857 7640
7685	0	0	Ki67+	 11859 8223
7686	0	0	Ki67+	 11862 7628
7687	0	0	Ki67+	 11862 7999
7688	0	0	Ki67+	 11872 7897
7689	0	0	Ki67+	 11873 7666
7690	0	0	Ki67+	 11878 7627
7691	0	0	Ki67+	 11879 7983
7692	0	0	Ki67+	 11879 8220
7693	0	0	Ki67+	 11886 7888
7694	0	0	Ki67+	 11890 7465
7695	0	0	Ki67+	 11891 7846
7696	0	0	Ki67+	 11892 8166
7697	0	0	Ki67+	 11904 7744
7698	0	0	Ki67+	 11914 8139
7699	0	0	Ki67+	 11931 7847
7700	0	0	Ki67+	 11934 7708
7701	0	0	Ki67+	 11937 7747
7702	0	0	Ki67+	 11938 8219
7703	0	0	Ki67+	 11950 7587
7704	0	0	Ki67+	 11957 7694
7705	0	0	Ki67+	 11957 8059
7706	0	0	Ki67+	 11972 7667
7707	0	0	Ki67+	 11986 8108
7708	0	0	Ki67+	 11992 7602
7709	0	0	Ki67+	 11997 7835
7710	0	0	Ki67+	 11999 8146
7711	0	0	Ki67+	 12007 8181
7712	0	0	Ki67+	 12034 7900
7713	0	0	Ki67+	 12043 7427
7714	0	0	Ki67+	 12047 8159
7715	0	0	Ki67+	 12048 7755
7716	0	0	Ki67+	 12058 7852
7717	0	0	Ki67+	 12065 7677
7718	0	0	Ki67+	 12065 7876
7719	0	0	Ki67+	 12069 8114
7720	0	0	Ki67+	 12093 7823
7721	0	0	Ki67+	 12101 7947
7722	0	0	Ki67+	 12112 8047
7723	0	0	Ki67+	 12128 7888
7724	0	0	Ki67+	 12134 7816
7725	0	0	Ki67+	 12135 7693
7726	0	0	Ki67+	 12144 7640
7727	0	0	Ki67+	 12149 8016
7728	0	0	Ki67+	 12167 7821
7729	0	0	Ki67+	 12189 7823
7730	0	0	Ki67+	 12232 7444
7731	0	0	Ki67+	 11474 8251
7732	0	0	Ki67+	 11478 8499
7733	0	0	Ki67+	 11483 8877
7734	0	0	Ki67+	 11484 8610
7735	0	0	Ki67+	 11502 8518
7736	0	0	Ki67+	 11507 8277
7737	0	0	Ki67+	 11507 8384
7738	0	0	Ki67+	 11507 8566
7739	0	0	Ki67+	 11508 8471
7740	0	0	Ki67+	 11519 8578
7741	0	0	Ki67+	 11524 8694
7742	0	0	Ki67+	 11530 8300
7743	0	0	Ki67+	 11530 8363
7744	0	0	Ki67+	 11530 8413
7745	0	0	Ki67+	 11533 8339
7746	0	0	Ki67+	 11533 8455
7747	0	0	Ki67+	 11534 8606
7748	0	0	Ki67+	 11541 8286
7749	0	0	Ki67+	 11555 8327
7750	0	0	Ki67+	 11577 8335
7751	0	0	Ki67+	 11579 8228
7752	0	0	Ki67+	 11581 8374
7753	0	0	Ki67+	 11597 8354
7754	0	0	Ki67+	 11599 8297
7755	0	0	Ki67+	 11605 8374
7756	0	0	Ki67+	 11619 8333
7757	0	0	Ki67+	 11625 8275
7758	0	0	Ki67+	 11625 8444
7759	0	0	Ki67+	 11643 8377
7760	0	0	Ki67+	 11645 8451
7761	0	0	Ki67+	 11646 8536
7762	0	0	Ki67+	 11648 8411
7763	0	0	Ki67+	 11656 8237
7764	0	0	Ki67+	 11661 8345
7765	0	0	Ki67+	 11680 8261
7766	0	0	Ki67+	 11682 8439
7767	0	0	Ki67+	 11682 8479
7768	0	0	Ki67+	 11683 8294
7769	0	0	Ki67+	 11686 8551
7770	0	0	Ki67+	 11687 8374
7771	0	0	Ki67+	 11689 8403
7772	0	0	Ki67+	 11696 8329
7773	0	0	Ki67+	 11705 8472
7774	0	0	Ki67+	 11709 8239
7775	0	0	Ki67+	 11716 8260
7776	0	0	Ki67+	 11717 8230
7777	0	0	Ki67+	 11719 8430
7778	0	0	Ki67+	 11720 8549
7779	0	0	Ki67+	 11723 8399
7780	0	0	Ki67+	 11728 8819
7781	0	0	Ki67+	 11732 8451
7782	0	0	Ki67+	 11742 8484
7783	0	0	Ki67+	 11742 8880
7784	0	0	Ki67+	 11743 8365
7785	0	0	Ki67+	 11755 8438
7786	0	0	Ki67+	 11759 8268
7787	0	0	Ki67+	 11776 8259
7788	0	0	Ki67+	 11780 8304
7789	0	0	Ki67+	 11796 8485
7790	0	0	Ki67+	 11800 8554
7791	0	0	Ki67+	 11801 8851
7792	0	0	Ki67+	 11806 8584
7793	0	0	Ki67+	 11810 8300
7794	0	0	Ki67+	 11814 8272
7795	0	0	Ki67+	 11814 8459
7796	0	0	Ki67+	 11818 8539
7797	0	0	Ki67+	 11820 8839
7798	0	0	Ki67+	 11836 8468
7799	0	0	Ki67+	 11839 8378
7800	0	0	Ki67+	 11842 8310
7801	0	0	Ki67+	 11856 8303
7802	0	0	Ki67+	 11858 8259
7803	0	0	Ki67+	 11861 8995
7804	0	0	Ki67+	 11864 8356
7805	0	0	Ki67+	 11868 8512
7806	0	0	Ki67+	 11868 8810
7807	0	0	Ki67+	 11879 8423
7808	0	0	Ki67+	 11881 8543
7809	0	0	Ki67+	 11892 8525
7810	0	0	Ki67+	 11894 8258
7811	0	0	Ki67+	 11905 8533
7812	0	0	Ki67+	 11919 8461
7813	0	0	Ki67+	 11921 8436
7814	0	0	Ki67+	 11933 8320
7815	0	0	Ki67+	 11944 8440
7816	0	0	Ki67+	 11961 8286
7817	0	0	Ki67+	 11970 8775
7818	0	0	Ki67+	 11971 8428
7819	0	0	Ki67+	 11992 8845
7820	0	0	Ki67+	 12031 8993
7821	0	0	Ki67+	 12163 8492
7822	0	0	Ki67+	 12173 8894
7823	0	0	Ki67+	 12177 8833
7824	0	0	Ki67+	 12196 8940
7825	0	0	Ki67+	 12214 8955
7826	0	0	Ki67+	 12248 8938
7827	0	0	Ki67+	 12257 8977
7828	0	0	Ki67+	 11475 9610
7829	0	0	Ki67+	 11485 9379
7830	0	0	Ki67+	 11507 9390
7831	0	0	Ki67+	 11530 9715
7832	0	0	Ki67+	 11532 9377
7833	0	0	Ki67+	 11541 9719
7834	0	0	Ki67+	 11569 9621
7835	0	0	Ki67+	 11571 9314
7836	0	0	Ki67+	 11587 9496
7837	0	0	Ki67+	 11592 9525
7838	0	0	Ki67+	 11598 9586
7839	0	0	Ki67+	 11607 9504
7840	0	0	Ki67+	 11610 9324
7841	0	0	Ki67+	 11617 9436
7842	0	0	Ki67+	 11633 9477
7843	0	0	Ki67+	 11637 9347
7844	0	0	Ki67+	 11640 9554
7845	0	0	Ki67+	 11660 9362
7846	0	0	Ki67+	 11663 9505
7847	0	0	Ki67+	 11665 9396
7848	0	0	Ki67+	 11684 9462
7849	0	0	Ki67+	 11707 9398
7850	0	0	Ki67+	 11719 9491
7851	0	0	Ki67+	 11728 9409
7852	0	0	Ki67+	 11737 9337
7853	0	0	Ki67+	 11771 9503
7854	0	0	Ki67+	 11782 9204
7855	0	0	Ki67+	 11792 9196
7856	0	0	Ki67+	 11793 9271
7857	0	0	Ki67+	 11800 9328
7858	0	0	Ki67+	 11806 9178
7859	0	0	Ki67+	 11808 9459
7860	0	0	Ki67+	 11831 9471
7861	0	0	Ki67+	 11894 9442
7862	0	0	Ki67+	 11899 9188
7863	0	0	Ki67+	 11906 9342
7864	0	0	Ki67+	 11911 9101
7865	0	0	Ki67+	 11919 9158
7866	0	0	Ki67+	 11930 9502
7867	0	0	Ki67+	 11971 9047
7868	0	0	Ki67+	 12020 9234
7869	0	0	Ki67+	 12036 9266
7870	0	0	Ki67+	 12041 9030
7871	0	0	Ki67+	 12057 9117
7872	0	0	Ki67+	 12102 9168
7873	0	0	Ki67+	 12194 9186
7874	0	0	Ki67+	 12245 9682
7875	0	0	Ki67+	 12268 9118
7876	0	0	Ki67+	 11490 9908
7877	0	0	Ki67+	 11516 9920
7878	0	0	Ki67+	 11521 10010
7879	0	0	Ki67+	 11537 10001
7880	0	0	Ki67+	 11542 9980
7881	0	0	Ki67+	 11559 9886
7882	0	0	Ki67+	 11580 10429
7883	0	0	Ki67+	 11593 9889
7884	0	0	Ki67+	 11639 10015
7885	0	0	Ki67+	 11650 9984
7886	0	0	Ki67+	 11665 10483
7887	0	0	Ki67+	 11682 9962
7888	0	0	Ki67+	 11682 10337
7889	0	0	Ki67+	 11686 10017
7890	0	0	Ki67+	 11726 9962
7891	0	0	Ki67+	 11731 10226
7892	0	0	Ki67+	 11756 10037
7893	0	0	Ki67+	 11765 9990
7894	0	0	Ki67+	 11772 10097
7895	0	0	Ki67+	 11779 10279
7896	0	0	Ki67+	 11801 10035
7897	0	0	Ki67+	 11813 10009
7898	0	0	Ki67+	 11815 9995
7899	0	0	Ki67+	 11822 10081
7900	0	0	Ki67+	 11830 9963
7901	0	0	Ki67+	 11832 9940
7902	0	0	Ki67+	 11855 9857
7903	0	0	Ki67+	 11860 10352
7904	0	0	Ki67+	 11864 9961
7905	0	0	Ki67+	 11886 9986
7906	0	0	Ki67+	 11891 9897
7907	0	0	Ki67+	 11893 9958
7908	0	0	Ki67+	 11904 9861
7909	0	0	Ki67+	 11937 9942
7910	0	0	Ki67+	 11944 9992
7911	0	0	Ki67+	 11983 9969
7912	0	0	Ki67+	 12023 10037
7913	0	0	Ki67+	 12172 10006
7914	0	0	Ki67+	 12177 9925
7915	0	0	Ki67+	 11505 10838
7916	0	0	Ki67+	 11515 10811
7917	0	0	Ki67+	 11529 11341
7918	0	0	Ki67+	 11567 10931
7919	0	0	Ki67+	 11590 11321
7920	0	0	Ki67+	 11657 10642
7921	0	0	Ki67+	 11768 10899
7922	0	0	Ki67+	 11874 10848
7923	0	0	Ki67+	 11984 10900
7924	0	0	Ki67+	 12039 10844
7925	0	0	Ki67+	 12046 10862
7926	0	0	Ki67+	 12067 10685
7927	0	0	Ki67+	 12126 11343
7928	0	0	Ki67+	 12142 11348
7929	0	0	Ki67+	 12164 10700
7930	0	0	Ki67+	 12185 10664
7931	0	0	Ki67+	 12187 11088
7932	0	0	Ki67+	 11502 11962
7933	0	0	Ki67+	 11545 11811
7934	0	0	Ki67+	 11553 11731
7935	0	0	Ki67+	 11567 11825
7936	0	0	Ki67+	 11581 11769
7937	0	0	Ki67+	 11583 12090
7938	0	0	Ki67+	 11586 11823
7939	0	0	Ki67+	 11603 11828
7940	0	0	Ki67+	 11616 11978
7941	0	0	Ki67+	 11623 11765
7942	0	0	Ki67+	 11633 11998
7943	0	0	Ki67+	 11639 11752
7944	0	0	Ki67+	 11647 11990
7945	0	0	Ki67+	 11648 11426
7946	0	0	Ki67+	 11672 12044
7947	0	0	Ki67+	 11698 11756
7948	0	0	Ki67+	 11717 11752
7949	0	0	Ki67+	 12004 12114
7950	0	0	Ki67+	 12137 11426
7951	0	0	Ki67+	 12165 11832
7952	0	0	Ki67+	 12194 11678
7953	0	0	Ki67+	 12197 12121
7954	0	0	Ki67+	 11489 12746
7955	0	0	Ki67+	 11498 12563
7956	0	0	Ki67+	 11547 12880
7957	0	0	Ki67+	 11548 12513
7958	0	0	Ki67+	 11548 12754
7959	0	0	Ki67+	 11632 12670
7960	0	0	Ki67+	 11674 12909
7961	0	0	Ki67+	 11678 12548
7962	0	0	Ki67+	 11681 12669
7963	0	0	Ki67+	 11684 12348
7964	0	0	Ki67+	 11687 12612
7965	0	0	Ki67+	 11752 12614
7966	0	0	Ki67+	 11766 12505
7967	0	0	Ki67+	 11816 12910
7968	0	0	Ki67+	 11948 12716
7969	0	0	Ki67+	 11995 12911
7970	0	0	Ki67+	 12000 12988
7971	0	0	Ki67+	 12016 12919
7972	0	0	Ki67+	 12019 12875
7973	0	0	Ki67+	 12051 12966
7974	0	0	Ki67+	 12054 12984
7975	0	0	Ki67+	 12055 12826
7976	0	0	Ki67+	 12075 12985
7977	0	0	Ki67+	 12083 12637
7978	0	0	Ki67+	 12084 12319
7979	0	0	Ki67+	 12088 12950
7980	0	0	Ki67+	 12105 13002
7981	0	0	Ki67+	 12134 12936
7982	0	0	Ki67+	 12147 12455
7983	0	0	Ki67+	 12159 12736
7984	0	0	Ki67+	 12199 12999
7985	0	0	Ki67+	 12205 12885
7986	0	0	Ki67+	 12219 12968
7987	0	0	Ki67+	 12245 12547
7988	0	0	Ki67+	 12264 12826
7989	0	0	Ki67+	 11493 13424
7990	0	0	Ki67+	 11503 13328
7991	0	0	Ki67+	 11510 13399
7992	0	0	Ki67+	 11511 13294
7993	0	0	Ki67+	 11515 13417
7994	0	0	Ki67+	 11522 13303
7995	0	0	Ki67+	 11541 13344
7996	0	0	Ki67+	 11548 13391
7997	0	0	Ki67+	 11555 13337
7998	0	0	Ki67+	 11555 13369
7999	0	0	Ki67+	 11572 13562
8000	0	0	Ki67+	 11574 13509
8001	0	0	Ki67+	 11583 13403
8002	0	0	Ki67+	 11600 13408
8003	0	0	Ki67+	 11612 13515
8004	0	0	Ki67+	 11618 13332
8005	0	0	Ki67+	 11618 13555
8006	0	0	Ki67+	 11621 13595
8007	0	0	Ki67+	 11623 13394
8008	0	0	Ki67+	 11624 13377
8009	0	0	Ki67+	 11630 13571
8010	0	0	Ki67+	 11634 13413
8011	0	0	Ki67+	 11639 13464
8012	0	0	Ki67+	 11643 13341
8013	0	0	Ki67+	 11644 13604
8014	0	0	Ki67+	 11650 13401
8015	0	0	Ki67+	 11650 13465
8016	0	0	Ki67+	 11656 13650
8017	0	0	Ki67+	 11657 13554
8018	0	0	Ki67+	 11668 13147
8019	0	0	Ki67+	 11672 13325
8020	0	0	Ki67+	 11672 13354
8021	0	0	Ki67+	 11676 13300
8022	0	0	Ki67+	 11678 13572
8023	0	0	Ki67+	 11681 13463
8024	0	0	Ki67+	 11681 13584
8025	0	0	Ki67+	 11692 13425
8026	0	0	Ki67+	 11705 13321
8027	0	0	Ki67+	 11708 13470
8028	0	0	Ki67+	 11709 13497
8029	0	0	Ki67+	 11713 13364
8030	0	0	Ki67+	 11721 13609
8031	0	0	Ki67+	 11723 13318
8032	0	0	Ki67+	 11724 13583
8033	0	0	Ki67+	 11732 13390
8034	0	0	Ki67+	 11737 13457
8035	0	0	Ki67+	 11742 13508
8036	0	0	Ki67+	 11744 13414
8037	0	0	Ki67+	 11745 13523
8038	0	0	Ki67+	 11752 13556
8039	0	0	Ki67+	 11755 13370
8040	0	0	Ki67+	 11760 13308
8041	0	0	Ki67+	 11765 13618
8042	0	0	Ki67+	 11766 13422
8043	0	0	Ki67+	 11766 13535
8044	0	0	Ki67+	 11770 13467
8045	0	0	Ki67+	 11779 13591
8046	0	0	Ki67+	 11783 13442
8047	0	0	Ki67+	 11783 13619
8048	0	0	Ki67+	 11784 13347
8049	0	0	Ki67+	 11792 13572
8050	0	0	Ki67+	 11795 13396
8051	0	0	Ki67+	 11795 13596
8052	0	0	Ki67+	 11796 13548
8053	0	0	Ki67+	 11802 13357
8054	0	0	Ki67+	 11808 13066
8055	0	0	Ki67+	 11812 13444
8056	0	0	Ki67+	 11823 13416
8057	0	0	Ki67+	 11824 13559
8058	0	0	Ki67+	 11829 13521
8059	0	0	Ki67+	 11830 13597
8060	0	0	Ki67+	 11838 13256
8061	0	0	Ki67+	 11839 13487
8062	0	0	Ki67+	 11845 13352
8063	0	0	Ki67+	 11849 13556
8064	0	0	Ki67+	 11851 13423
8065	0	0	Ki67+	 11859 13385
8066	0	0	Ki67+	 11861 13526
8067	0	0	Ki67+	 11862 13298
8068	0	0	Ki67+	 11867 13325
8069	0	0	Ki67+	 11868 13405
8070	0	0	Ki67+	 11870 13458
8071	0	0	Ki67+	 11874 13513
8072	0	0	Ki67+	 11889 13171
8073	0	0	Ki67+	 11889 13374
8074	0	0	Ki67+	 11893 13557
8075	0	0	Ki67+	 11905 13583
8076	0	0	Ki67+	 11915 13390
8077	0	0	Ki67+	 11916 13542
8078	0	0	Ki67+	 11928 13360
8079	0	0	Ki67+	 11931 13472
8080	0	0	Ki67+	 11932 13258
8081	0	0	Ki67+	 11933 13289
8082	0	0	Ki67+	 11946 13458
8083	0	0	Ki67+	 11949 13109
8084	0	0	Ki67+	 11950 13332
8085	0	0	Ki67+	 11950 13394
8086	0	0	Ki67+	 11957 13429
8087	0	0	Ki67+	 11958 13048
8088	0	0	Ki67+	 11959 13146
8089	0	0	Ki67+	 11959 13285
8090	0	0	Ki67+	 11967 13086
8091	0	0	Ki67+	 11968 13363
8092	0	0	Ki67+	 11970 13311
8093	0	0	Ki67+	 11980 13459
8094	0	0	Ki67+	 11986 13388
8095	0	0	Ki67+	 11989 13350
8096	0	0	Ki67+	 11991 13616
8097	0	0	Ki67+	 11995 13163
8098	0	0	Ki67+	 11995 13281
8099	0	0	Ki67+	 12000 13350
8100	0	0	Ki67+	 12007 13145
8101	0	0	Ki67+	 12010 13401
8102	0	0	Ki67+	 12015 13258
8103	0	0	Ki67+	 12018 13174
8104	0	0	Ki67+	 12021 13308
8105	0	0	Ki67+	 12021 13373
8106	0	0	Ki67+	 12025 13458
8107	0	0	Ki67+	 12028 13429
8108	0	0	Ki67+	 12033 13595
8109	0	0	Ki67+	 12034 13266
8110	0	0	Ki67+	 12036 13058
8111	0	0	Ki67+	 12036 13153
8112	0	0	Ki67+	 12046 13066
8113	0	0	Ki67+	 12048 13537
8114	0	0	Ki67+	 12054 13303
8115	0	0	Ki67+	 12054 13356
8116	0	0	Ki67+	 12056 13431
8117	0	0	Ki67+	 12058 13619
8118	0	0	Ki67+	 12062 13249
8119	0	0	Ki67+	 12063 13448
8120	0	0	Ki67+	 12067 13360
8121	0	0	Ki67+	 12070 13525
8122	0	0	Ki67+	 12078 13274
8123	0	0	Ki67+	 12081 13314
8124	0	0	Ki67+	 12086 13332
8125	0	0	Ki67+	 12088 13162
8126	0	0	Ki67+	 12088 13454
8127	0	0	Ki67+	 12093 13412
8128	0	0	Ki67+	 12097 13372
8129	0	0	Ki67+	 12097 13569
8130	0	0	Ki67+	 12098 13195
8131	0	0	Ki67+	 12103 13274
8132	0	0	Ki67+	 12111 13322
8133	0	0	Ki67+	 12117 13460
8134	0	0	Ki67+	 12118 13199
8135	0	0	Ki67+	 12119 13354
8136	0	0	Ki67+	 12133 13245
8137	0	0	Ki67+	 12137 13444
8138	0	0	Ki67+	 12139 13486
8139	0	0	Ki67+	 12140 13034
8140	0	0	Ki67+	 12141 13378
8141	0	0	Ki67+	 12149 13515
8142	0	0	Ki67+	 12150 13149
8143	0	0	Ki67+	 12150 13571
8144	0	0	Ki67+	 12156 13646
8145	0	0	Ki67+	 12158 13348
8146	0	0	Ki67+	 12167 13036
8147	0	0	Ki67+	 12168 13277
8148	0	0	Ki67+	 12169 13487
8149	0	0	Ki67+	 12170 13394
8150	0	0	Ki67+	 12178 13181
8151	0	0	Ki67+	 12178 13438
8152	0	0	Ki67+	 12179 13303
8153	0	0	Ki67+	 12183 13359
8154	0	0	Ki67+	 12185 13204
8155	0	0	Ki67+	 12186 13512
8156	0	0	Ki67+	 12195 13423
8157	0	0	Ki67+	 12200 13433
8158	0	0	Ki67+	 12206 13279
8159	0	0	Ki67+	 12208 13507
8160	0	0	Ki67+	 12213 13394
8161	0	0	Ki67+	 12218 13164
8162	0	0	Ki67+	 12218 13256
8163	0	0	Ki67+	 12223 13186
8164	0	0	Ki67+	 12224 13353
8165	0	0	Ki67+	 12230 13434
8166	0	0	Ki67+	 12235 13137
8167	0	0	Ki67+	 12237 13460
8168	0	0	Ki67+	 12248 13326
8169	0	0	Ki67+	 12249 13496
8170	0	0	Ki67+	 12250 13359
8171	0	0	Ki67+	 12257 13287
8172	0	0	Ki67+	 12264 13220
8173	0	0	Ki67+	 12265 13404
8174	0	0	Ki67+	 12265 13442
8175	0	0	Ki67+	 12266 13134
8176	0	0	Ki67+	 12266 13366
8177	0	0	Ki67+	 11919 14642
8178	0	0	Ki67+	 11927 15225
8179	0	0	Ki67+	 11948 15207
8180	0	0	Ki67+	 12105 15506
8181	0	0	Ki67+	 12220 17008
8182	0	0	Ki67+	 11588 17555
8183	0	0	Ki67+	 11794 17777
8184	0	0	Ki67+	 11803 17746
8185	0	0	Ki67+	 11841 17234
8186	0	0	Ki67+	 11859 17179
8187	0	0	Ki67+	 11866 17305
8188	0	0	Ki67+	 11872 17216
8189	0	0	Ki67+	 11872 17264
8190	0	0	Ki67+	 11876 17194
8191	0	0	Ki67+	 11881 17149
8192	0	0	Ki67+	 11890 17327
8193	0	0	Ki67+	 11891 17246
8194	0	0	Ki67+	 11896 17276
8195	0	0	Ki67+	 11900 17290
8196	0	0	Ki67+	 11902 17129
8197	0	0	Ki67+	 11906 17304
8198	0	0	Ki67+	 11907 17184
8199	0	0	Ki67+	 11908 17149
8200	0	0	Ki67+	 11920 17178
8201	0	0	Ki67+	 11935 17126
8202	0	0	Ki67+	 11946 17174
8203	0	0	Ki67+	 11957 17146
8204	0	0	Ki67+	 11965 17175
8205	0	0	Ki67+	 11972 17794
8206	0	0	Ki67+	 11494 18106
8207	0	0	Ki67+	 11503 18597
8208	0	0	Ki67+	 11506 18139
8209	0	0	Ki67+	 11509 18110
8210	0	0	Ki67+	 11510 18618
8211	0	0	Ki67+	 11518 18174
8212	0	0	Ki67+	 11526 18142
8213	0	0	Ki67+	 11620 18298
8214	0	0	Ki67+	 11848 18593
8215	0	0	Ki67+	 11881 18614
8216	0	0	Ki67+	 11892 18598
8217	0	0	Ki67+	 11896 17925
8218	0	0	Ki67+	 12126 18540
8219	0	0	Ki67+	 12127 18588
8220	0	0	Ki67+	 12144 18557
8221	0	0	Ki67+	 12170 18518
8222	0	0	Ki67+	 12220 18506
8223	0	0	Ki67+	 12248 18049
8224	0	0	Ki67+	 12258 18152
8225	0	0	Ki67+	 11474 19361
8226	0	0	Ki67+	 11475 18866
8227	0	0	Ki67+	 11478 19420
8228	0	0	Ki67+	 11481 18829
8229	0	0	Ki67+	 11482 18780
8230	0	0	Ki67+	 11486 18916
8231	0	0	Ki67+	 11488 18940
8232	0	0	Ki67+	 11501 18885
8233	0	0	Ki67+	 11502 18793
8234	0	0	Ki67+	 11505 18974
8235	0	0	Ki67+	 11505 19029
8236	0	0	Ki67+	 11506 18636
8237	0	0	Ki67+	 11508 18845
8238	0	0	Ki67+	 11509 18814
8239	0	0	Ki67+	 11513 19060
8240	0	0	Ki67+	 11520 18634
8241	0	0	Ki67+	 11520 19112
8242	0	0	Ki67+	 11524 18674
8243	0	0	Ki67+	 11527 19141
8244	0	0	Ki67+	 11530 18851
8245	0	0	Ki67+	 11530 19179
8246	0	0	Ki67+	 11531 18694
8247	0	0	Ki67+	 11531 19247
8248	0	0	Ki67+	 11536 19277
8249	0	0	Ki67+	 11539 18630
8250	0	0	Ki67+	 11543 18665
8251	0	0	Ki67+	 11544 19258
8252	0	0	Ki67+	 11549 19271
8253	0	0	Ki67+	 11550 18715
8254	0	0	Ki67+	 11551 19302
8255	0	0	Ki67+	 11552 18868
8256	0	0	Ki67+	 11552 18897
8257	0	0	Ki67+	 11554 19182
8258	0	0	Ki67+	 11557 18695
8259	0	0	Ki67+	 11557 19335
8260	0	0	Ki67+	 11562 19361
8261	0	0	Ki67+	 11568 18647
8262	0	0	Ki67+	 11568 18943
8263	0	0	Ki67+	 11568 19423
8264	0	0	Ki67+	 11575 18743
8265	0	0	Ki67+	 11577 19269
8266	0	0	Ki67+	 11578 18927
8267	0	0	Ki67+	 11579 18650
8268	0	0	Ki67+	 11587 18691
8269	0	0	Ki67+	 11594 18989
8270	0	0	Ki67+	 11598 18711
8271	0	0	Ki67+	 11599 18962
8272	0	0	Ki67+	 11605 18990
8273	0	0	Ki67+	 11608 18729
8274	0	0	Ki67+	 11614 18846
8275	0	0	Ki67+	 11615 19412
8276	0	0	Ki67+	 11619 19286
8277	0	0	Ki67+	 11621 18760
8278	0	0	Ki67+	 11621 19105
8279	0	0	Ki67+	 11623 18880
8280	0	0	Ki67+	 11629 18825
8281	0	0	Ki67+	 11631 18847
8282	0	0	Ki67+	 11632 18793
8283	0	0	Ki67+	 11633 19033
8284	0	0	Ki67+	 11636 19374
8285	0	0	Ki67+	 11639 19144
8286	0	0	Ki67+	 11641 19076
8287	0	0	Ki67+	 11641 19206
8288	0	0	Ki67+	 11642 19220
8289	0	0	Ki67+	 11644 18909
8290	0	0	Ki67+	 11646 18654
8291	0	0	Ki67+	 11649 18638
8292	0	0	Ki67+	 11649 19318
8293	0	0	Ki67+	 11652 19142
8294	0	0	Ki67+	 11655 19117
8295	0	0	Ki67+	 11657 19156
8296	0	0	Ki67+	 11657 19287
8297	0	0	Ki67+	 11658 18860
8298	0	0	Ki67+	 11659 18910
8299	0	0	Ki67+	 11660 19313
8300	0	0	Ki67+	 11661 18871
8301	0	0	Ki67+	 11662 19169
8302	0	0	Ki67+	 11666 19186
8303	0	0	Ki67+	 11667 19349
8304	0	0	Ki67+	 11667 19369
8305	0	0	Ki67+	 11669 19055
8306	0	0	Ki67+	 11675 18927
8307	0	0	Ki67+	 11682 19086
8308	0	0	Ki67+	 11682 19412
8309	0	0	Ki67+	 11690 18703
8310	0	0	Ki67+	 11708 19063
8311	0	0	Ki67+	 11718 19171
8312	0	0	Ki67+	 11720 19033
8313	0	0	Ki67+	 11721 19140
8314	0	0	Ki67+	 11724 19075
8315	0	0	Ki67+	 11725 19217
8316	0	0	Ki67+	 11731 19308
8317	0	0	Ki67+	 11735 19189
8318	0	0	Ki67+	 11735 19269
8319	0	0	Ki67+	 11736 19232
8320	0	0	Ki67+	 11741 19360
8321	0	0	Ki67+	 11742 19110
8322	0	0	Ki67+	 11745 19164
8323	0	0	Ki67+	 11748 19239
8324	0	0	Ki67+	 11751 19196
8325	0	0	Ki67+	 11754 19119
8326	0	0	Ki67+	 11755 18916
8327	0	0	Ki67+	 11761 19375
8328	0	0	Ki67+	 11763 19304
8329	0	0	Ki67+	 11763 19390
8330	0	0	Ki67+	 11767 19163
8331	0	0	Ki67+	 11769 19238
8332	0	0	Ki67+	 11770 19263
8333	0	0	Ki67+	 11773 19401
8334	0	0	Ki67+	 11774 18808
8335	0	0	Ki67+	 11786 19298
8336	0	0	Ki67+	 11790 19393
8337	0	0	Ki67+	 11800 19341
8338	0	0	Ki67+	 11828 18627
8339	0	0	Ki67+	 11838 19293
8340	0	0	Ki67+	 11849 18678
8341	0	0	Ki67+	 11850 18651
8342	0	0	Ki67+	 11865 18714
8343	0	0	Ki67+	 11867 18637
8344	0	0	Ki67+	 11877 18743
8345	0	0	Ki67+	 11879 18785
8346	0	0	Ki67+	 11890 18767
8347	0	0	Ki67+	 11900 18794
8348	0	0	Ki67+	 11904 18757
8349	0	0	Ki67+	 11912 18628
8350	0	0	Ki67+	 11913 18800
8351	0	0	Ki67+	 11913 18836
8352	0	0	Ki67+	 11923 18825
8353	0	0	Ki67+	 11928 18858
8354	0	0	Ki67+	 11930 18836
8355	0	0	Ki67+	 11931 18887
8356	0	0	Ki67+	 11935 18635
8357	0	0	Ki67+	 11940 18764
8358	0	0	Ki67+	 11940 18902
8359	0	0	Ki67+	 11946 18853
8360	0	0	Ki67+	 11950 18652
8361	0	0	Ki67+	 11950 18882
8362	0	0	Ki67+	 11952 18779
8363	0	0	Ki67+	 11957 18643
8364	0	0	Ki67+	 11975 18886
8365	0	0	Ki67+	 11975 18942
8366	0	0	Ki67+	 11978 18779
8367	0	0	Ki67+	 11978 18829
8368	0	0	Ki67+	 11981 18677
8369	0	0	Ki67+	 11987 18836
8370	0	0	Ki67+	 11987 18915
8371	0	0	Ki67+	 12007 18658
8372	0	0	Ki67+	 12024 18687
8373	0	0	Ki67+	 12024 18994
8374	0	0	Ki67+	 12035 19052
8375	0	0	Ki67+	 12041 18767
8376	0	0	Ki67+	 12041 19069
8377	0	0	Ki67+	 12043 18908
8378	0	0	Ki67+	 12046 18684
8379	0	0	Ki67+	 12047 18890
8380	0	0	Ki67+	 12055 18918
8381	0	0	Ki67+	 12058 18860
8382	0	0	Ki67+	 12059 19087
8383	0	0	Ki67+	 12060 18729
8384	0	0	Ki67+	 12065 18923
8385	0	0	Ki67+	 12072 18727
8386	0	0	Ki67+	 12072 18848
8387	0	0	Ki67+	 12072 19029
8388	0	0	Ki67+	 12073 18714
8389	0	0	Ki67+	 12078 19055
8390	0	0	Ki67+	 12084 19135
8391	0	0	Ki67+	 12085 18720
8392	0	0	Ki67+	 12085 19125
8393	0	0	Ki67+	 12096 19164
8394	0	0	Ki67+	 12097 18748
8395	0	0	Ki67+	 12101 18777
8396	0	0	Ki67+	 12102 19126
8397	0	0	Ki67+	 12104 19178
8398	0	0	Ki67+	 12106 18819
8399	0	0	Ki67+	 12113 19104
8400	0	0	Ki67+	 12120 19181
8401	0	0	Ki67+	 12122 18790
8402	0	0	Ki67+	 12123 19152
8403	0	0	Ki67+	 12126 18846
8404	0	0	Ki67+	 12131 19096
8405	0	0	Ki67+	 12160 18945
8406	0	0	Ki67+	 12161 18864
8407	0	0	Ki67+	 12174 18661
8408	0	0	Ki67+	 12177 18679
8409	0	0	Ki67+	 12194 19250
8410	0	0	Ki67+	 12203 18940
8411	0	0	Ki67+	 12208 18952
8412	0	0	Ki67+	 12224 18946
8413	0	0	Ki67+	 12229 19064
8414	0	0	Ki67+	 12232 18704
8415	0	0	Ki67+	 12233 18981
8416	0	0	Ki67+	 12251 18776
8417	0	0	Ki67+	 12257 18811
8418	0	0	Ki67+	 12271 18763
8419	0	0	Ki67+	 12271 18809
8420	0	0	Ki67+	 11481 19479
8421	0	0	Ki67+	 11499 19648
8422	0	0	Ki67+	 11579 19619
8423	0	0	Ki67+	 11581 19677
8424	0	0	Ki67+	 11590 19811
8425	0	0	Ki67+	 11591 19690
8426	0	0	Ki67+	 11591 19779
8427	0	0	Ki67+	 11598 19584
8428	0	0	Ki67+	 11607 19779
8429	0	0	Ki67+	 11611 19602
8430	0	0	Ki67+	 11621 19432
8431	0	0	Ki67+	 11651 19890
8432	0	0	Ki67+	 11667 19591
8433	0	0	Ki67+	 11680 20016
8434	0	0	Ki67+	 11702 19678
8435	0	0	Ki67+	 11706 19631
8436	0	0	Ki67+	 11759 19467
8437	0	0	Ki67+	 11873 20107
8438	0	0	Ki67+	 11893 20106
8439	0	0	Ki67+	 11903 19983
8440	0	0	Ki67+	 11707 20341
8441	0	0	Ki67+	 12520 5170
8442	0	0	Ki67+	 12851 5088
8443	0	0	Ki67+	 12989 5586
8444	0	0	Ki67+	 12996 5617
8445	0	0	Ki67+	 13000 5645
8446	0	0	Ki67+	 13009 5559
8447	0	0	Ki67+	 13017 5585
8448	0	0	Ki67+	 13036 5665
8449	0	0	Ki67+	 13037 5563
8450	0	0	Ki67+	 13049 5531
8451	0	0	Ki67+	 13058 5689
8452	0	0	Ki67+	 13060 5590
8453	0	0	Ki67+	 13061 5627
8454	0	0	Ki67+	 13071 5492
8455	0	0	Ki67+	 12469 6874
8456	0	0	Ki67+	 12552 6939
8457	0	0	Ki67+	 12790 7136
8458	0	0	Ki67+	 13046 7299
8459	0	0	Ki67+	 12296 7555
8460	0	0	Ki67+	 12366 7487
8461	0	0	Ki67+	 12448 7518
8462	0	0	Ki67+	 12643 7543
8463	0	0	Ki67+	 12822 8093
8464	0	0	Ki67+	 12828 7731
8465	0	0	Ki67+	 12857 7394
8466	0	0	Ki67+	 12965 7519
8467	0	0	Ki67+	 12977 7693
8468	0	0	Ki67+	 12982 7640
8469	0	0	Ki67+	 12984 7565
8470	0	0	Ki67+	 13013 7466
8471	0	0	Ki67+	 13025 7712
8472	0	0	Ki67+	 13025 7783
8473	0	0	Ki67+	 13028 7426
8474	0	0	Ki67+	 13039 7390
8475	0	0	Ki67+	 13059 7441
8476	0	0	Ki67+	 13066 7386
8477	0	0	Ki67+	 12281 8967
8478	0	0	Ki67+	 12310 8836
8479	0	0	Ki67+	 12344 8829
8480	0	0	Ki67+	 12369 8861
8481	0	0	Ki67+	 12378 8823
8482	0	0	Ki67+	 12395 8781
8483	0	0	Ki67+	 12398 8871
8484	0	0	Ki67+	 12406 8251
8485	0	0	Ki67+	 12408 8827
8486	0	0	Ki67+	 12411 8756
8487	0	0	Ki67+	 12454 8968
8488	0	0	Ki67+	 12458 8924
8489	0	0	Ki67+	 12471 8900
8490	0	0	Ki67+	 12480 8868
8491	0	0	Ki67+	 12482 8794
8492	0	0	Ki67+	 12491 8901
8493	0	0	Ki67+	 12495 8738
8494	0	0	Ki67+	 12519 8692
8495	0	0	Ki67+	 12541 8262
8496	0	0	Ki67+	 12554 8954
8497	0	0	Ki67+	 12571 8280
8498	0	0	Ki67+	 12607 8250
8499	0	0	Ki67+	 12623 8199
8500	0	0	Ki67+	 12630 8253
8501	0	0	Ki67+	 12634 8229
8502	0	0	Ki67+	 12638 8294
8503	0	0	Ki67+	 12641 8620
8504	0	0	Ki67+	 12641 8948
8505	0	0	Ki67+	 12644 8868
8506	0	0	Ki67+	 12645 8677
8507	0	0	Ki67+	 12658 8281
8508	0	0	Ki67+	 12658 8830
8509	0	0	Ki67+	 12672 8255
8510	0	0	Ki67+	 12678 8616
8511	0	0	Ki67+	 12696 8234
8512	0	0	Ki67+	 12696 8738
8513	0	0	Ki67+	 12699 8276
8514	0	0	Ki67+	 12699 8823
8515	0	0	Ki67+	 12710 8360
8516	0	0	Ki67+	 12719 8266
8517	0	0	Ki67+	 12728 8235
8518	0	0	Ki67+	 12730 8600
8519	0	0	Ki67+	 12735 8579
8520	0	0	Ki67+	 12743 8631
8521	0	0	Ki67+	 12749 8800
8522	0	0	Ki67+	 12753 8893
8523	0	0	Ki67+	 12754 8526
8524	0	0	Ki67+	 12756 8264
8525	0	0	Ki67+	 12756 8594
8526	0	0	Ki67+	 12757 8238
8527	0	0	Ki67+	 12760 8632
8528	0	0	Ki67+	 12785 8590
8529	0	0	Ki67+	 12802 8263
8530	0	0	Ki67+	 12808 8561
8531	0	0	Ki67+	 12834 8543
8532	0	0	Ki67+	 12857 8533
8533	0	0	Ki67+	 12861 8268
8534	0	0	Ki67+	 12885 8734
8535	0	0	Ki67+	 12889 8600
8536	0	0	Ki67+	 12891 8830
8537	0	0	Ki67+	 12904 8259
8538	0	0	Ki67+	 12915 8804
8539	0	0	Ki67+	 13032 8823
8540	0	0	Ki67+	 12275 9018
8541	0	0	Ki67+	 12341 9268
8542	0	0	Ki67+	 12397 9429
8543	0	0	Ki67+	 12409 9060
8544	0	0	Ki67+	 12453 8979
8545	0	0	Ki67+	 12480 9200
8546	0	0	Ki67+	 12551 9200
8547	0	0	Ki67+	 12551 9240
8548	0	0	Ki67+	 12587 9008
8549	0	0	Ki67+	 12603 9075
8550	0	0	Ki67+	 12606 9337
8551	0	0	Ki67+	 12619 9088
8552	0	0	Ki67+	 12679 9553
8553	0	0	Ki67+	 12841 9258
8554	0	0	Ki67+	 12992 9098
8555	0	0	Ki67+	 12993 9162
8556	0	0	Ki67+	 12998 9044
8557	0	0	Ki67+	 12472 9808
8558	0	0	Ki67+	 12476 10450
8559	0	0	Ki67+	 12507 10048
8560	0	0	Ki67+	 12533 9873
8561	0	0	Ki67+	 12833 10563
8562	0	0	Ki67+	 12843 10502
8563	0	0	Ki67+	 12311 11050
8564	0	0	Ki67+	 12329 11149
8565	0	0	Ki67+	 12407 10601
8566	0	0	Ki67+	 12525 10865
8567	0	0	Ki67+	 12571 10590
8568	0	0	Ki67+	 12609 11194
8569	0	0	Ki67+	 12639 11193
8570	0	0	Ki67+	 12657 10734
8571	0	0	Ki67+	 12671 10747
8572	0	0	Ki67+	 12690 11115
8573	0	0	Ki67+	 12703 11127
8574	0	0	Ki67+	 12749 11115
8575	0	0	Ki67+	 12753 10745
8576	0	0	Ki67+	 12755 10639
8577	0	0	Ki67+	 12760 11144
8578	0	0	Ki67+	 12814 11100
8579	0	0	Ki67+	 12891 10588
8580	0	0	Ki67+	 13032 10625
8581	0	0	Ki67+	 13051 10662
8582	0	0	Ki67+	 12426 11588
8583	0	0	Ki67+	 12446 11726
8584	0	0	Ki67+	 12525 12028
8585	0	0	Ki67+	 12537 11586
8586	0	0	Ki67+	 12546 11641
8587	0	0	Ki67+	 12561 11638
8588	0	0	Ki67+	 12590 11565
8589	0	0	Ki67+	 12613 11782
8590	0	0	Ki67+	 12628 11672
8591	0	0	Ki67+	 12639 11640
8592	0	0	Ki67+	 12645 11659
8593	0	0	Ki67+	 12656 11553
8594	0	0	Ki67+	 12670 11657
8595	0	0	Ki67+	 12684 11558
8596	0	0	Ki67+	 12699 11657
8597	0	0	Ki67+	 12700 11743
8598	0	0	Ki67+	 12711 11704
8599	0	0	Ki67+	 12712 11680
8600	0	0	Ki67+	 12718 11614
8601	0	0	Ki67+	 12724 11543
8602	0	0	Ki67+	 12725 11722
8603	0	0	Ki67+	 12727 11642
8604	0	0	Ki67+	 12729 11677
8605	0	0	Ki67+	 12733 11457
8606	0	0	Ki67+	 12737 11568
8607	0	0	Ki67+	 12737 11944
8608	0	0	Ki67+	 12742 11498
8609	0	0	Ki67+	 12749 11754
8610	0	0	Ki67+	 12779 11744
8611	0	0	Ki67+	 12785 11778
8612	0	0	Ki67+	 12794 11693
8613	0	0	Ki67+	 12807 11629
8614	0	0	Ki67+	 12811 11639
8615	0	0	Ki67+	 12813 11953
8616	0	0	Ki67+	 12815 12078
8617	0	0	Ki67+	 12817 11766
8618	0	0	Ki67+	 12820 11671
8619	0	0	Ki67+	 12822 11578
8620	0	0	Ki67+	 12827 12171
8621	0	0	Ki67+	 12831 11688
8622	0	0	Ki67+	 12860 11593
8623	0	0	Ki67+	 12863 11923
8624	0	0	Ki67+	 12871 11820
8625	0	0	Ki67+	 12878 11795
8626	0	0	Ki67+	 12891 12025
8627	0	0	Ki67+	 12891 12151
8628	0	0	Ki67+	 12892 11735
8629	0	0	Ki67+	 12893 12062
8630	0	0	Ki67+	 12896 12079
8631	0	0	Ki67+	 12899 11706
8632	0	0	Ki67+	 12920 11498
8633	0	0	Ki67+	 12920 11919
8634	0	0	Ki67+	 12931 11972
8635	0	0	Ki67+	 12937 12039
8636	0	0	Ki67+	 12946 11847
8637	0	0	Ki67+	 12955 11793
8638	0	0	Ki67+	 12969 11827
8639	0	0	Ki67+	 12986 11856
8640	0	0	Ki67+	 13002 12014
8641	0	0	Ki67+	 13012 12092
8642	0	0	Ki67+	 13022 12011
8643	0	0	Ki67+	 13026 11779
8644	0	0	Ki67+	 13037 11686
8645	0	0	Ki67+	 13048 11392
8646	0	0	Ki67+	 13056 11654
8647	0	0	Ki67+	 12273 12592
8648	0	0	Ki67+	 12322 12237
8649	0	0	Ki67+	 12377 12944
8650	0	0	Ki67+	 12385 12566
8651	0	0	Ki67+	 12400 12597
8652	0	0	Ki67+	 12429 12968
8653	0	0	Ki67+	 12431 12538
8654	0	0	Ki67+	 12433 12930
8655	0	0	Ki67+	 12441 12882
8656	0	0	Ki67+	 12457 12611
8657	0	0	Ki67+	 12475 12906
8658	0	0	Ki67+	 12536 12864
8659	0	0	Ki67+	 12552 12538
8660	0	0	Ki67+	 12578 12929
8661	0	0	Ki67+	 12639 12440
8662	0	0	Ki67+	 12660 12859
8663	0	0	Ki67+	 12677 12839
8664	0	0	Ki67+	 12686 12916
8665	0	0	Ki67+	 12694 12606
8666	0	0	Ki67+	 12695 12975
8667	0	0	Ki67+	 12697 12919
8668	0	0	Ki67+	 12699 12873
8669	0	0	Ki67+	 12702 12804
8670	0	0	Ki67+	 12706 12946
8671	0	0	Ki67+	 12712 12857
8672	0	0	Ki67+	 12713 12888
8673	0	0	Ki67+	 12715 12396
8674	0	0	Ki67+	 12731 12800
8675	0	0	Ki67+	 12735 12908
8676	0	0	Ki67+	 12737 12359
8677	0	0	Ki67+	 12737 12880
8678	0	0	Ki67+	 12746 12327
8679	0	0	Ki67+	 12746 12967
8680	0	0	Ki67+	 12749 12927
8681	0	0	Ki67+	 12750 12785
8682	0	0	Ki67+	 12756 12420
8683	0	0	Ki67+	 12758 12741
8684	0	0	Ki67+	 12761 12341
8685	0	0	Ki67+	 12768 12954
8686	0	0	Ki67+	 12772 12752
8687	0	0	Ki67+	 12776 12799
8688	0	0	Ki67+	 12777 12681
8689	0	0	Ki67+	 12785 12916
8690	0	0	Ki67+	 12786 12445
8691	0	0	Ki67+	 12791 12378
8692	0	0	Ki67+	 12795 12850
8693	0	0	Ki67+	 12797 12343
8694	0	0	Ki67+	 12798 12310
8695	0	0	Ki67+	 12818 12445
8696	0	0	Ki67+	 12822 12369
8697	0	0	Ki67+	 12827 12418
8698	0	0	Ki67+	 12837 12838
8699	0	0	Ki67+	 12839 12398
8700	0	0	Ki67+	 12840 12739
8701	0	0	Ki67+	 12847 12930
8702	0	0	Ki67+	 12847 12963
8703	0	0	Ki67+	 12855 12639
8704	0	0	Ki67+	 12868 12692
8705	0	0	Ki67+	 12869 12569
8706	0	0	Ki67+	 12870 12723
8707	0	0	Ki67+	 12871 12958
8708	0	0	Ki67+	 12878 12620
8709	0	0	Ki67+	 12885 12577
8710	0	0	Ki67+	 12885 12926
8711	0	0	Ki67+	 12887 12727
8712	0	0	Ki67+	 12897 12615
8713	0	0	Ki67+	 12899 12915
8714	0	0	Ki67+	 12912 12743
8715	0	0	Ki67+	 12913 12552
8716	0	0	Ki67+	 12923 12464
8717	0	0	Ki67+	 12929 12519
8718	0	0	Ki67+	 12933 12362
8719	0	0	Ki67+	 12937 12312
8720	0	0	Ki67+	 12947 12288
8721	0	0	Ki67+	 12950 12365
8722	0	0	Ki67+	 12968 12582
8723	0	0	Ki67+	 12980 12528
8724	0	0	Ki67+	 12982 12276
8725	0	0	Ki67+	 12986 12676
8726	0	0	Ki67+	 12992 12263
8727	0	0	Ki67+	 12994 12577
8728	0	0	Ki67+	 12997 12336
8729	0	0	Ki67+	 12997 12354
8730	0	0	Ki67+	 13007 12966
8731	0	0	Ki67+	 13030 12594
8732	0	0	Ki67+	 13034 12928
8733	0	0	Ki67+	 13037 12844
8734	0	0	Ki67+	 13043 12713
8735	0	0	Ki67+	 13044 12416
8736	0	0	Ki67+	 13050 12618
8737	0	0	Ki67+	 13055 12523
8738	0	0	Ki67+	 13056 12535
8739	0	0	Ki67+	 13060 12257
8740	0	0	Ki67+	 12273 13332
8741	0	0	Ki67+	 12290 13407
8742	0	0	Ki67+	 12293 13360
8743	0	0	Ki67+	 12297 13241
8744	0	0	Ki67+	 12297 13370
8745	0	0	Ki67+	 12310 13307
8746	0	0	Ki67+	 12312 13173
8747	0	0	Ki67+	 12313 13403
8748	0	0	Ki67+	 12317 13205
8749	0	0	Ki67+	 12322 13380
8750	0	0	Ki67+	 12327 13108
8751	0	0	Ki67+	 12328 13260
8752	0	0	Ki67+	 12332 13155
8753	0	0	Ki67+	 12333 13049
8754	0	0	Ki67+	 12339 13142
8755	0	0	Ki67+	 12344 13431
8756	0	0	Ki67+	 12347 13245
8757	0	0	Ki67+	 12348 13329
8758	0	0	Ki67+	 12348 13358
8759	0	0	Ki67+	 12356 13002
8760	0	0	Ki67+	 12358 13402
8761	0	0	Ki67+	 12359 13134
8762	0	0	Ki67+	 12359 13683
8763	0	0	Ki67+	 12360 13267
8764	0	0	Ki67+	 12366 13381
8765	0	0	Ki67+	 12369 13149
8766	0	0	Ki67+	 12374 12984
8767	0	0	Ki67+	 12379 13358
8768	0	0	Ki67+	 12381 13131
8769	0	0	Ki67+	 12381 13504
8770	0	0	Ki67+	 12390 13169
8771	0	0	Ki67+	 12391 13524
8772	0	0	Ki67+	 12394 13255
8773	0	0	Ki67+	 12416 13221
8774	0	0	Ki67+	 12439 13280
8775	0	0	Ki67+	 12442 13200
8776	0	0	Ki67+	 12443 13178
8777	0	0	Ki67+	 12443 13363
8778	0	0	Ki67+	 12444 13245
8779	0	0	Ki67+	 12465 13009
8780	0	0	Ki67+	 12470 13157
8781	0	0	Ki67+	 12481 13191
8782	0	0	Ki67+	 12486 13147
8783	0	0	Ki67+	 12498 13319
8784	0	0	Ki67+	 12509 13196
8785	0	0	Ki67+	 12510 13267
8786	0	0	Ki67+	 12517 13144
8787	0	0	Ki67+	 12517 13224
8788	0	0	Ki67+	 12523 13284
8789	0	0	Ki67+	 12526 13254
8790	0	0	Ki67+	 12527 13106
8791	0	0	Ki67+	 12533 13348
8792	0	0	Ki67+	 12535 13201
8793	0	0	Ki67+	 12566 13070
8794	0	0	Ki67+	 12570 13442
8795	0	0	Ki67+	 12573 13280
8796	0	0	Ki67+	 12574 13234
8797	0	0	Ki67+	 12580 13311
8798	0	0	Ki67+	 12588 13173
8799	0	0	Ki67+	 12600 13261
8800	0	0	Ki67+	 12602 13353
8801	0	0	Ki67+	 12616 13122
8802	0	0	Ki67+	 12621 13091
8803	0	0	Ki67+	 12623 12982
8804	0	0	Ki67+	 12625 13607
8805	0	0	Ki67+	 12626 13054
8806	0	0	Ki67+	 12627 13341
8807	0	0	Ki67+	 12632 13188
8808	0	0	Ki67+	 12637 13159
8809	0	0	Ki67+	 12649 13233
8810	0	0	Ki67+	 12649 13696
8811	0	0	Ki67+	 12656 13124
8812	0	0	Ki67+	 12660 13762
8813	0	0	Ki67+	 12663 13110
8814	0	0	Ki67+	 12665 13231
8815	0	0	Ki67+	 12668 13086
8816	0	0	Ki67+	 12672 13206
8817	0	0	Ki67+	 12674 13547
8818	0	0	Ki67+	 12678 13293
8819	0	0	Ki67+	 12687 13190
8820	0	0	Ki67+	 12690 13154
8821	0	0	Ki67+	 12702 13026
8822	0	0	Ki67+	 12738 13080
8823	0	0	Ki67+	 12739 13106
8824	0	0	Ki67+	 12752 13720
8825	0	0	Ki67+	 12754 13683
8826	0	0	Ki67+	 12762 13758
8827	0	0	Ki67+	 12766 13064
8828	0	0	Ki67+	 12770 13128
8829	0	0	Ki67+	 12773 13668
8830	0	0	Ki67+	 12785 13012
8831	0	0	Ki67+	 12787 12980
8832	0	0	Ki67+	 12795 13164
8833	0	0	Ki67+	 12807 13716
8834	0	0	Ki67+	 12814 13088
8835	0	0	Ki67+	 12829 13685
8836	0	0	Ki67+	 12831 13660
8837	0	0	Ki67+	 12832 13138
8838	0	0	Ki67+	 12837 13750
8839	0	0	Ki67+	 12841 13006
8840	0	0	Ki67+	 12847 12989
8841	0	0	Ki67+	 12849 13689
8842	0	0	Ki67+	 12853 13505
8843	0	0	Ki67+	 12854 13660
8844	0	0	Ki67+	 12863 13024
8845	0	0	Ki67+	 12863 13047
8846	0	0	Ki67+	 12863 13528
8847	0	0	Ki67+	 12866 13453
8848	0	0	Ki67+	 12873 13771
8849	0	0	Ki67+	 12883 13096
8850	0	0	Ki67+	 12887 13538
8851	0	0	Ki67+	 12888 13272
8852	0	0	Ki67+	 12889 13011
8853	0	0	Ki67+	 12891 12987
8854	0	0	Ki67+	 12894 13575
8855	0	0	Ki67+	 12902 13540
8856	0	0	Ki67+	 12903 13762
8857	0	0	Ki67+	 12909 13704
8858	0	0	Ki67+	 12909 13734
8859	0	0	Ki67+	 12919 13365
8860	0	0	Ki67+	 12923 13659
8861	0	0	Ki67+	 12926 13465
8862	0	0	Ki67+	 12926 13577
8863	0	0	Ki67+	 12929 13684
8864	0	0	Ki67+	 12931 13440
8865	0	0	Ki67+	 12932 13631
8866	0	0	Ki67+	 12933 13361
8867	0	0	Ki67+	 12933 13525
8868	0	0	Ki67+	 12933 13557
8869	0	0	Ki67+	 12945 13400
8870	0	0	Ki67+	 12947 13340
8871	0	0	Ki67+	 12947 13660
8872	0	0	Ki67+	 12949 13477
8873	0	0	Ki67+	 12953 13538
8874	0	0	Ki67+	 12962 13391
8875	0	0	Ki67+	 12964 13749
8876	0	0	Ki67+	 12971 13329
8877	0	0	Ki67+	 12978 13556
8878	0	0	Ki67+	 12979 13304
8879	0	0	Ki67+	 12984 13535
8880	0	0	Ki67+	 12988 13418
8881	0	0	Ki67+	 12990 13388
8882	0	0	Ki67+	 12992 13225
8883	0	0	Ki67+	 12992 13507
8884	0	0	Ki67+	 12997 13753
8885	0	0	Ki67+	 13004 13517
8886	0	0	Ki67+	 13005 13272
8887	0	0	Ki67+	 13014 13376
8888	0	0	Ki67+	 13016 13526
8889	0	0	Ki67+	 13018 13353
8890	0	0	Ki67+	 13019 13248
8891	0	0	Ki67+	 13023 13295
8892	0	0	Ki67+	 13024 13395
8893	0	0	Ki67+	 13036 13633
8894	0	0	Ki67+	 13041 13650
8895	0	0	Ki67+	 13042 13493
8896	0	0	Ki67+	 13046 13353
8897	0	0	Ki67+	 13055 13574
8898	0	0	Ki67+	 13059 13291
8899	0	0	Ki67+	 13060 13635
8900	0	0	Ki67+	 13061 13377
8901	0	0	Ki67+	 12306 13866
8902	0	0	Ki67+	 12393 13851
8903	0	0	Ki67+	 12524 13927
8904	0	0	Ki67+	 12676 13899
8905	0	0	Ki67+	 12715 13796
8906	0	0	Ki67+	 12717 13854
8907	0	0	Ki67+	 12720 13825
8908	0	0	Ki67+	 12740 13796
8909	0	0	Ki67+	 12742 14129
8910	0	0	Ki67+	 12742 14453
8911	0	0	Ki67+	 12750 13999
8912	0	0	Ki67+	 12759 13873
8913	0	0	Ki67+	 12766 13905
8914	0	0	Ki67+	 12767 13949
8915	0	0	Ki67+	 12772 13839
8916	0	0	Ki67+	 12778 13853
8917	0	0	Ki67+	 12784 13816
8918	0	0	Ki67+	 12784 13954
8919	0	0	Ki67+	 12789 13993
8920	0	0	Ki67+	 12794 13888
8921	0	0	Ki67+	 12802 13796
8922	0	0	Ki67+	 12811 14065
8923	0	0	Ki67+	 12812 13861
8924	0	0	Ki67+	 12815 13955
8925	0	0	Ki67+	 12821 14234
8926	0	0	Ki67+	 12822 14202
8927	0	0	Ki67+	 12823 13913
8928	0	0	Ki67+	 12826 13960
8929	0	0	Ki67+	 12827 13975
8930	0	0	Ki67+	 12839 14091
8931	0	0	Ki67+	 12844 14031
8932	0	0	Ki67+	 12844 14211
8933	0	0	Ki67+	 12847 13885
8934	0	0	Ki67+	 12850 14565
8935	0	0	Ki67+	 12852 13952
8936	0	0	Ki67+	 12858 13865
8937	0	0	Ki67+	 12861 14086
8938	0	0	Ki67+	 12863 13989
8939	0	0	Ki67+	 12865 14154
8940	0	0	Ki67+	 12866 14175
8941	0	0	Ki67+	 12868 13932
8942	0	0	Ki67+	 12870 14124
8943	0	0	Ki67+	 12880 13870
8944	0	0	Ki67+	 12886 13840
8945	0	0	Ki67+	 12890 14050
8946	0	0	Ki67+	 12892 14096
8947	0	0	Ki67+	 12895 14017
8948	0	0	Ki67+	 12895 14190
8949	0	0	Ki67+	 12897 14207
8950	0	0	Ki67+	 12900 14247
8951	0	0	Ki67+	 12905 13799
8952	0	0	Ki67+	 12909 14035
8953	0	0	Ki67+	 12909 14338
8954	0	0	Ki67+	 12910 13906
8955	0	0	Ki67+	 12920 13797
8956	0	0	Ki67+	 12922 14075
8957	0	0	Ki67+	 12924 13857
8958	0	0	Ki67+	 12931 13994
8959	0	0	Ki67+	 12942 14364
8960	0	0	Ki67+	 12960 14201
8961	0	0	Ki67+	 12963 14370
8962	0	0	Ki67+	 12964 13902
8963	0	0	Ki67+	 12967 14137
8964	0	0	Ki67+	 12968 14085
8965	0	0	Ki67+	 12970 13931
8966	0	0	Ki67+	 12973 14169
8967	0	0	Ki67+	 12988 13942
8968	0	0	Ki67+	 12988 13972
8969	0	0	Ki67+	 13000 14035
8970	0	0	Ki67+	 13001 13952
8971	0	0	Ki67+	 13002 13919
8972	0	0	Ki67+	 13006 13843
8973	0	0	Ki67+	 13006 13891
8974	0	0	Ki67+	 13007 13864
8975	0	0	Ki67+	 13016 14157
8976	0	0	Ki67+	 13016 14287
8977	0	0	Ki67+	 13024 13835
8978	0	0	Ki67+	 13025 14329
8979	0	0	Ki67+	 13030 14299
8980	0	0	Ki67+	 13033 14354
8981	0	0	Ki67+	 13034 14191
8982	0	0	Ki67+	 13037 13945
8983	0	0	Ki67+	 13037 14253
8984	0	0	Ki67+	 13040 14391
8985	0	0	Ki67+	 13044 14223
8986	0	0	Ki67+	 13044 14311
8987	0	0	Ki67+	 13045 13859
8988	0	0	Ki67+	 13051 14367
8989	0	0	Ki67+	 13052 14261
8990	0	0	Ki67+	 13059 14163
8991	0	0	Ki67+	 13060 13865
8992	0	0	Ki67+	 13064 14248
8993	0	0	Ki67+	 13070 14181
8994	0	0	Ki67+	 13071 14285
8995	0	0	Ki67+	 12317 14994
8996	0	0	Ki67+	 12437 15306
8997	0	0	Ki67+	 12459 16974
8998	0	0	Ki67+	 12501 16865
8999	0	0	Ki67+	 12505 16969
9000	0	0	Ki67+	 12512 16875
9001	0	0	Ki67+	 12551 16829
9002	0	0	Ki67+	 12577 16929
9003	0	0	Ki67+	 12587 16887
9004	0	0	Ki67+	 12593 16974
9005	0	0	Ki67+	 12644 16961
9006	0	0	Ki67+	 12694 16958
9007	0	0	Ki67+	 12712 16975
9008	0	0	Ki67+	 12745 16943
9009	0	0	Ki67+	 12751 16971
9010	0	0	Ki67+	 12753 16892
9011	0	0	Ki67+	 12800 16971
9012	0	0	Ki67+	 12825 16968
9013	0	0	Ki67+	 13054 16946
9014	0	0	Ki67+	 12327 17712
9015	0	0	Ki67+	 12418 17177
9016	0	0	Ki67+	 12452 17267
9017	0	0	Ki67+	 12456 17167
9018	0	0	Ki67+	 12464 17183
9019	0	0	Ki67+	 12486 17264
9020	0	0	Ki67+	 12492 17197
9021	0	0	Ki67+	 12498 17269
9022	0	0	Ki67+	 12503 17123
9023	0	0	Ki67+	 12508 17387
9024	0	0	Ki67+	 12519 17096
9025	0	0	Ki67+	 12531 17164
9026	0	0	Ki67+	 12531 17272
9027	0	0	Ki67+	 12534 17120
9028	0	0	Ki67+	 12539 17289
9029	0	0	Ki67+	 12541 17078
9030	0	0	Ki67+	 12543 17019
9031	0	0	Ki67+	 12550 17306
9032	0	0	Ki67+	 12552 17118
9033	0	0	Ki67+	 12559 17207
9034	0	0	Ki67+	 12565 17081
9035	0	0	Ki67+	 12566 17529
9036	0	0	Ki67+	 12567 17313
9037	0	0	Ki67+	 12570 17507
9038	0	0	Ki67+	 12571 17025
9039	0	0	Ki67+	 12571 17376
9040	0	0	Ki67+	 12572 17278
9041	0	0	Ki67+	 12574 17153
9042	0	0	Ki67+	 12577 17172
9043	0	0	Ki67+	 12578 17060
9044	0	0	Ki67+	 12580 17478
9045	0	0	Ki67+	 12582 17559
9046	0	0	Ki67+	 12583 17402
9047	0	0	Ki67+	 12585 17125
9048	0	0	Ki67+	 12586 17295
9049	0	0	Ki67+	 12588 17214
9050	0	0	Ki67+	 12594 17586
9051	0	0	Ki67+	 12598 17376
9052	0	0	Ki67+	 12606 17014
9053	0	0	Ki67+	 12608 17141
9054	0	0	Ki67+	 12609 17057
9055	0	0	Ki67+	 12612 17335
9056	0	0	Ki67+	 12613 17410
9057	0	0	Ki67+	 12613 17555
9058	0	0	Ki67+	 12615 17213
9059	0	0	Ki67+	 12618 17186
9060	0	0	Ki67+	 12620 17515
9061	0	0	Ki67+	 12629 17034
9062	0	0	Ki67+	 12630 17574
9063	0	0	Ki67+	 12636 17492
9064	0	0	Ki67+	 12638 17077
9065	0	0	Ki67+	 12641 17311
9066	0	0	Ki67+	 12642 17114
9067	0	0	Ki67+	 12645 17264
9068	0	0	Ki67+	 12647 17415
9069	0	0	Ki67+	 12647 17544
9070	0	0	Ki67+	 12649 17009
9071	0	0	Ki67+	 12650 17762
9072	0	0	Ki67+	 12653 17568
9073	0	0	Ki67+	 12654 17160
9074	0	0	Ki67+	 12665 17088
9075	0	0	Ki67+	 12666 17467
9076	0	0	Ki67+	 12668 17382
9077	0	0	Ki67+	 12672 17024
9078	0	0	Ki67+	 12681 17146
9079	0	0	Ki67+	 12682 17418
9080	0	0	Ki67+	 12685 17544
9081	0	0	Ki67+	 12692 17579
9082	0	0	Ki67+	 12700 17359
9083	0	0	Ki67+	 12706 17305
9084	0	0	Ki67+	 12712 17480
9085	0	0	Ki67+	 12713 17180
9086	0	0	Ki67+	 12716 17288
9087	0	0	Ki67+	 12717 17616
9088	0	0	Ki67+	 12725 17338
9089	0	0	Ki67+	 12728 17373
9090	0	0	Ki67+	 12729 17511
9091	0	0	Ki67+	 12731 17667
9092	0	0	Ki67+	 12736 17101
9093	0	0	Ki67+	 12737 17133
9094	0	0	Ki67+	 12737 17471
9095	0	0	Ki67+	 12737 17556
9096	0	0	Ki67+	 12737 17645
9097	0	0	Ki67+	 12738 16990
9098	0	0	Ki67+	 12741 17226
9099	0	0	Ki67+	 12741 17695
9100	0	0	Ki67+	 12742 17422
9101	0	0	Ki67+	 12746 17188
9102	0	0	Ki67+	 12751 17533
9103	0	0	Ki67+	 12751 17598
9104	0	0	Ki67+	 12752 17252
9105	0	0	Ki67+	 12754 17397
9106	0	0	Ki67+	 12756 17201
9107	0	0	Ki67+	 12758 17151
9108	0	0	Ki67+	 12760 17310
9109	0	0	Ki67+	 12762 17672
9110	0	0	Ki67+	 12766 17433
9111	0	0	Ki67+	 12770 17169
9112	0	0	Ki67+	 12774 17234
9113	0	0	Ki67+	 12774 17571
9114	0	0	Ki67+	 12779 17504
9115	0	0	Ki67+	 12785 17117
9116	0	0	Ki67+	 12789 17438
9117	0	0	Ki67+	 12792 17735
9118	0	0	Ki67+	 12800 17677
9119	0	0	Ki67+	 12803 17477
9120	0	0	Ki67+	 12804 17053
9121	0	0	Ki67+	 12804 17130
9122	0	0	Ki67+	 12806 17160
9123	0	0	Ki67+	 12814 17107
9124	0	0	Ki67+	 12814 17507
9125	0	0	Ki67+	 12815 17681
9126	0	0	Ki67+	 12820 17239
9127	0	0	Ki67+	 12820 17585
9128	0	0	Ki67+	 12821 17275
9129	0	0	Ki67+	 12826 17478
9130	0	0	Ki67+	 12828 17509
9131	0	0	Ki67+	 12833 17611
9132	0	0	Ki67+	 12838 17633
9133	0	0	Ki67+	 12841 17547
9134	0	0	Ki67+	 12844 17652
9135	0	0	Ki67+	 12845 17199
9136	0	0	Ki67+	 12845 17709
9137	0	0	Ki67+	 12846 17061
9138	0	0	Ki67+	 12849 17111
9139	0	0	Ki67+	 12849 17150
9140	0	0	Ki67+	 12852 17224
9141	0	0	Ki67+	 12856 17084
9142	0	0	Ki67+	 12856 17459
9143	0	0	Ki67+	 12865 17247
9144	0	0	Ki67+	 12867 17542
9145	0	0	Ki67+	 12868 17498
9146	0	0	Ki67+	 12877 17208
9147	0	0	Ki67+	 12880 17113
9148	0	0	Ki67+	 12881 17143
9149	0	0	Ki67+	 12887 17132
9150	0	0	Ki67+	 12893 17183
9151	0	0	Ki67+	 12894 17326
9152	0	0	Ki67+	 12895 17267
9153	0	0	Ki67+	 12899 17596
9154	0	0	Ki67+	 12903 17303
9155	0	0	Ki67+	 12905 17265
9156	0	0	Ki67+	 12913 17030
9157	0	0	Ki67+	 12915 17342
9158	0	0	Ki67+	 12922 17549
9159	0	0	Ki67+	 12924 17485
9160	0	0	Ki67+	 12927 17311
9161	0	0	Ki67+	 12928 17063
9162	0	0	Ki67+	 12932 17048
9163	0	0	Ki67+	 12934 17180
9164	0	0	Ki67+	 12935 17430
9165	0	0	Ki67+	 12941 17392
9166	0	0	Ki67+	 12945 17227
9167	0	0	Ki67+	 12954 17311
9168	0	0	Ki67+	 12956 17100
9169	0	0	Ki67+	 12959 16989
9170	0	0	Ki67+	 12961 17351
9171	0	0	Ki67+	 12962 17747
9172	0	0	Ki67+	 12964 17608
9173	0	0	Ki67+	 12966 17285
9174	0	0	Ki67+	 12971 16995
9175	0	0	Ki67+	 12972 17041
9176	0	0	Ki67+	 12972 17257
9177	0	0	Ki67+	 12972 17372
9178	0	0	Ki67+	 12973 17302
9179	0	0	Ki67+	 12976 17120
9180	0	0	Ki67+	 12976 17158
9181	0	0	Ki67+	 12976 17419
9182	0	0	Ki67+	 12980 17400
9183	0	0	Ki67+	 12982 17602
9184	0	0	Ki67+	 12983 17361
9185	0	0	Ki67+	 12984 17581
9186	0	0	Ki67+	 12989 17476
9187	0	0	Ki67+	 12999 17282
9188	0	0	Ki67+	 12999 17312
9189	0	0	Ki67+	 13001 17139
9190	0	0	Ki67+	 13003 17383
9191	0	0	Ki67+	 13006 17446
9192	0	0	Ki67+	 13010 17090
9193	0	0	Ki67+	 13012 17347
9194	0	0	Ki67+	 13023 17389
9195	0	0	Ki67+	 13024 17513
9196	0	0	Ki67+	 13025 17176
9197	0	0	Ki67+	 13025 17228
9198	0	0	Ki67+	 13025 17456
9199	0	0	Ki67+	 13030 16998
9200	0	0	Ki67+	 13030 17282
9201	0	0	Ki67+	 13030 17482
9202	0	0	Ki67+	 13037 17203
9203	0	0	Ki67+	 13037 17738
9204	0	0	Ki67+	 13038 17656
9205	0	0	Ki67+	 13040 17116
9206	0	0	Ki67+	 13040 17145
9207	0	0	Ki67+	 13040 17322
9208	0	0	Ki67+	 13041 17254
9209	0	0	Ki67+	 13043 17290
9210	0	0	Ki67+	 13044 17676
9211	0	0	Ki67+	 13047 17412
9212	0	0	Ki67+	 13047 17601
9213	0	0	Ki67+	 13047 17622
9214	0	0	Ki67+	 13050 17754
9215	0	0	Ki67+	 13053 17067
9216	0	0	Ki67+	 13053 17222
9217	0	0	Ki67+	 13055 17437
9218	0	0	Ki67+	 13069 17158
9219	0	0	Ki67+	 13069 17471
9220	0	0	Ki67+	 13071 17727
9221	0	0	Ki67+	 12275 17901
9222	0	0	Ki67+	 12354 18189
9223	0	0	Ki67+	 12641 18203
9224	0	0	Ki67+	 12671 17777
9225	0	0	Ki67+	 12773 17909
9226	0	0	Ki67+	 12793 17913
9227	0	0	Ki67+	 12802 17896
9228	0	0	Ki67+	 12824 17905
9229	0	0	Ki67+	 12825 17917
9230	0	0	Ki67+	 12864 17920
9231	0	0	Ki67+	 12890 17852
9232	0	0	Ki67+	 12925 17785
9233	0	0	Ki67+	 13056 17822
9234	0	0	Ki67+	 12274 18833
9235	0	0	Ki67+	 12278 19041
9236	0	0	Ki67+	 12280 18853
9237	0	0	Ki67+	 12292 19084
9238	0	0	Ki67+	 12293 18877
9239	0	0	Ki67+	 12297 18748
9240	0	0	Ki67+	 12304 19063
9241	0	0	Ki67+	 12312 18900
9242	0	0	Ki67+	 12312 19082
9243	0	0	Ki67+	 12313 18876
9244	0	0	Ki67+	 12313 19373
9245	0	0	Ki67+	 12330 18890
9246	0	0	Ki67+	 12333 19104
9247	0	0	Ki67+	 12335 18906
9248	0	0	Ki67+	 12345 18957
9249	0	0	Ki67+	 12353 19363
9250	0	0	Ki67+	 12357 18615
9251	0	0	Ki67+	 12361 18984
9252	0	0	Ki67+	 12371 18935
9253	0	0	Ki67+	 12373 18901
9254	0	0	Ki67+	 12377 18975
9255	0	0	Ki67+	 12377 19172
9256	0	0	Ki67+	 12388 18705
9257	0	0	Ki67+	 12389 19145
9258	0	0	Ki67+	 12396 19173
9259	0	0	Ki67+	 12397 18663
9260	0	0	Ki67+	 12402 18703
9261	0	0	Ki67+	 12403 19012
9262	0	0	Ki67+	 12409 19166
9263	0	0	Ki67+	 12443 19244
9264	0	0	Ki67+	 12448 19049
9265	0	0	Ki67+	 12461 18746
9266	0	0	Ki67+	 12468 19050
9267	0	0	Ki67+	 12470 18834
9268	0	0	Ki67+	 12472 18975
9269	0	0	Ki67+	 12480 19064
9270	0	0	Ki67+	 12486 18829
9271	0	0	Ki67+	 12493 19064
9272	0	0	Ki67+	 12506 18783
9273	0	0	Ki67+	 12507 19077
9274	0	0	Ki67+	 12510 18861
9275	0	0	Ki67+	 12513 18821
9276	0	0	Ki67+	 12522 19234
9277	0	0	Ki67+	 12524 19002
9278	0	0	Ki67+	 12529 18801
9279	0	0	Ki67+	 12533 19069
9280	0	0	Ki67+	 12543 19230
9281	0	0	Ki67+	 12544 18835
9282	0	0	Ki67+	 12547 18812
9283	0	0	Ki67+	 12550 19012
9284	0	0	Ki67+	 12555 18906
9285	0	0	Ki67+	 12556 18916
9286	0	0	Ki67+	 12557 19094
9287	0	0	Ki67+	 12566 18838
9288	0	0	Ki67+	 12566 18876
9289	0	0	Ki67+	 12571 18932
9290	0	0	Ki67+	 12575 19201
9291	0	0	Ki67+	 12578 18906
9292	0	0	Ki67+	 12580 19049
9293	0	0	Ki67+	 12595 18883
9294	0	0	Ki67+	 12595 19108
9295	0	0	Ki67+	 12603 18917
9296	0	0	Ki67+	 12614 19106
9297	0	0	Ki67+	 12618 18922
9298	0	0	Ki67+	 12620 19126
9299	0	0	Ki67+	 12624 19021
9300	0	0	Ki67+	 12630 18999
9301	0	0	Ki67+	 12631 18954
9302	0	0	Ki67+	 12637 19089
9303	0	0	Ki67+	 12647 18950
9304	0	0	Ki67+	 12647 19058
9305	0	0	Ki67+	 12658 19091
9306	0	0	Ki67+	 12664 19003
9307	0	0	Ki67+	 12664 19020
9308	0	0	Ki67+	 12672 18977
9309	0	0	Ki67+	 12672 19054
9310	0	0	Ki67+	 12676 19077
9311	0	0	Ki67+	 12686 19064
9312	0	0	Ki67+	 12695 19002
9313	0	0	Ki67+	 12705 19023
9314	0	0	Ki67+	 12827 19106
9315	0	0	Ki67+	 12985 19113
9316	0	0	Ki67+	 12986 19353
9317	0	0	Ki67+	 13026 19059
9318	0	0	Ki67+	 13038 19216
9319	0	0	Ki67+	 13047 19243
9320	0	0	Ki67+	 13060 19072
9321	0	0	Ki67+	 13060 19224
9322	0	0	Ki67+	 13061 19186
9323	0	0	Ki67+	 13062 19155
9324	0	0	Ki67+	 12296 19437
9325	0	0	Ki67+	 12307 19443
9326	0	0	Ki67+	 12965 19387
9327	0	0	Ki67+	 12974 19398
9328	0	0	Ki67+	 13160 5359
9329	0	0	Ki67+	 13643 5196
9330	0	0	Ki67+	 13674 4866
9331	0	0	Ki67+	 13790 5427
9332	0	0	Ki67+	 13083 5567
9333	0	0	Ki67+	 13089 5509
9334	0	0	Ki67+	 13269 5613
9335	0	0	Ki67+	 13744 6267
9336	0	0	Ki67+	 13802 5689
9337	0	0	Ki67+	 13806 6191
9338	0	0	Ki67+	 13825 6171
9339	0	0	Ki67+	 13342 6939
9340	0	0	Ki67+	 13386 7002
9341	0	0	Ki67+	 13457 7053
9342	0	0	Ki67+	 13510 6901
9343	0	0	Ki67+	 13522 6915
9344	0	0	Ki67+	 13555 7045
9345	0	0	Ki67+	 13560 6854
9346	0	0	Ki67+	 13564 6478
9347	0	0	Ki67+	 13566 6506
9348	0	0	Ki67+	 13570 6526
9349	0	0	Ki67+	 13576 6361
9350	0	0	Ki67+	 13585 6327
9351	0	0	Ki67+	 13588 6627
9352	0	0	Ki67+	 13591 6415
9353	0	0	Ki67+	 13597 6528
9354	0	0	Ki67+	 13632 6325
9355	0	0	Ki67+	 13640 7034
9356	0	0	Ki67+	 13641 6502
9357	0	0	Ki67+	 13645 6468
9358	0	0	Ki67+	 13651 6632
9359	0	0	Ki67+	 13671 7039
9360	0	0	Ki67+	 13694 6390
9361	0	0	Ki67+	 13707 6501
9362	0	0	Ki67+	 13719 6644
9363	0	0	Ki67+	 13719 6897
9364	0	0	Ki67+	 13722 6501
9365	0	0	Ki67+	 13731 6473
9366	0	0	Ki67+	 13740 6486
9367	0	0	Ki67+	 13741 7032
9368	0	0	Ki67+	 13754 6567
9369	0	0	Ki67+	 13756 7065
9370	0	0	Ki67+	 13758 6375
9371	0	0	Ki67+	 13776 6388
9372	0	0	Ki67+	 13788 6944
9373	0	0	Ki67+	 13794 6563
9374	0	0	Ki67+	 13803 6469
9375	0	0	Ki67+	 13810 6372
9376	0	0	Ki67+	 13811 6742
9377	0	0	Ki67+	 13812 6708
9378	0	0	Ki67+	 13831 6561
9379	0	0	Ki67+	 13841 6950
9380	0	0	Ki67+	 13843 6712
9381	0	0	Ki67+	 13847 6472
9382	0	0	Ki67+	 13854 6424
9383	0	0	Ki67+	 13861 6729
9384	0	0	Ki67+	 13076 7120
9385	0	0	Ki67+	 13079 7300
9386	0	0	Ki67+	 13090 7323
9387	0	0	Ki67+	 13091 7375
9388	0	0	Ki67+	 13095 7442
9389	0	0	Ki67+	 13097 7637
9390	0	0	Ki67+	 13107 7404
9391	0	0	Ki67+	 13114 7235
9392	0	0	Ki67+	 13115 7345
9393	0	0	Ki67+	 13119 7258
9394	0	0	Ki67+	 13121 7282
9395	0	0	Ki67+	 13130 7376
9396	0	0	Ki67+	 13137 7252
9397	0	0	Ki67+	 13141 7316
9398	0	0	Ki67+	 13141 7405
9399	0	0	Ki67+	 13143 7627
9400	0	0	Ki67+	 13149 7393
9401	0	0	Ki67+	 13151 7732
9402	0	0	Ki67+	 13160 7365
9403	0	0	Ki67+	 13163 7277
9404	0	0	Ki67+	 13163 7527
9405	0	0	Ki67+	 13166 7316
9406	0	0	Ki67+	 13181 7193
9407	0	0	Ki67+	 13191 7681
9408	0	0	Ki67+	 13198 7806
9409	0	0	Ki67+	 13207 7656
9410	0	0	Ki67+	 13221 7782
9411	0	0	Ki67+	 13269 7390
9412	0	0	Ki67+	 13269 7415
9413	0	0	Ki67+	 13303 7244
9414	0	0	Ki67+	 13308 7212
9415	0	0	Ki67+	 13318 7191
9416	0	0	Ki67+	 13331 7508
9417	0	0	Ki67+	 13356 7147
9418	0	0	Ki67+	 13367 7273
9419	0	0	Ki67+	 13370 7378
9420	0	0	Ki67+	 13372 7234
9421	0	0	Ki67+	 13380 7266
9422	0	0	Ki67+	 13394 7242
9423	0	0	Ki67+	 13396 7329
9424	0	0	Ki67+	 13398 7402
9425	0	0	Ki67+	 13408 7366
9426	0	0	Ki67+	 13414 7302
9427	0	0	Ki67+	 13426 7463
9428	0	0	Ki67+	 13430 7284
9429	0	0	Ki67+	 13431 7099
9430	0	0	Ki67+	 13437 7376
9431	0	0	Ki67+	 13440 7281
9432	0	0	Ki67+	 13443 7129
9433	0	0	Ki67+	 13453 7208
9434	0	0	Ki67+	 13464 7135
9435	0	0	Ki67+	 13465 7268
9436	0	0	Ki67+	 13476 7106
9437	0	0	Ki67+	 13481 7160
9438	0	0	Ki67+	 13486 7299
9439	0	0	Ki67+	 13486 7431
9440	0	0	Ki67+	 13489 7606
9441	0	0	Ki67+	 13492 7449
9442	0	0	Ki67+	 13500 7311
9443	0	0	Ki67+	 13511 7330
9444	0	0	Ki67+	 13512 7732
9445	0	0	Ki67+	 13523 7124
9446	0	0	Ki67+	 13539 7362
9447	0	0	Ki67+	 13560 7351
9448	0	0	Ki67+	 13572 7304
9449	0	0	Ki67+	 13582 7380
9450	0	0	Ki67+	 13590 7178
9451	0	0	Ki67+	 13597 7115
9452	0	0	Ki67+	 13599 7220
9453	0	0	Ki67+	 13606 7399
9454	0	0	Ki67+	 13615 7266
9455	0	0	Ki67+	 13620 7207
9456	0	0	Ki67+	 13620 7346
9457	0	0	Ki67+	 13628 7422
9458	0	0	Ki67+	 13642 7207
9459	0	0	Ki67+	 13648 7404
9460	0	0	Ki67+	 13660 7254
9461	0	0	Ki67+	 13661 7317
9462	0	0	Ki67+	 13662 7159
9463	0	0	Ki67+	 13667 7479
9464	0	0	Ki67+	 13671 7145
9465	0	0	Ki67+	 13672 7187
9466	0	0	Ki67+	 13678 7174
9467	0	0	Ki67+	 13678 7296
9468	0	0	Ki67+	 13683 7406
9469	0	0	Ki67+	 13684 7243
9470	0	0	Ki67+	 13687 7125
9471	0	0	Ki67+	 13694 7395
9472	0	0	Ki67+	 13696 7509
9473	0	0	Ki67+	 13697 7632
9474	0	0	Ki67+	 13703 7557
9475	0	0	Ki67+	 13708 7106
9476	0	0	Ki67+	 13714 7514
9477	0	0	Ki67+	 13717 7485
9478	0	0	Ki67+	 13741 7347
9479	0	0	Ki67+	 13752 7517
9480	0	0	Ki67+	 13754 7092
9481	0	0	Ki67+	 13757 7438
9482	0	0	Ki67+	 13770 7267
9483	0	0	Ki67+	 13774 7624
9484	0	0	Ki67+	 13792 7288
9485	0	0	Ki67+	 13794 7524
9486	0	0	Ki67+	 13803 7244
9487	0	0	Ki67+	 13804 7727
9488	0	0	Ki67+	 13808 7740
9489	0	0	Ki67+	 13813 7184
9490	0	0	Ki67+	 13817 7500
9491	0	0	Ki67+	 13835 7146
9492	0	0	Ki67+	 13839 7179
9493	0	0	Ki67+	 13860 7162
9494	0	0	Ki67+	 13083 7903
9495	0	0	Ki67+	 13132 8063
9496	0	0	Ki67+	 13167 8662
9497	0	0	Ki67+	 13349 8632
9498	0	0	Ki67+	 13361 8649
9499	0	0	Ki67+	 13366 8195
9500	0	0	Ki67+	 13374 8577
9501	0	0	Ki67+	 13595 7891
9502	0	0	Ki67+	 13682 8452
9503	0	0	Ki67+	 13696 8277
9504	0	0	Ki67+	 13785 8082
9505	0	0	Ki67+	 13793 7949
9506	0	0	Ki67+	 13840 8179
9507	0	0	Ki67+	 13849 8627
9508	0	0	Ki67+	 13235 8743
9509	0	0	Ki67+	 13293 9112
9510	0	0	Ki67+	 13308 9093
9511	0	0	Ki67+	 13332 8732
9512	0	0	Ki67+	 13342 9065
9513	0	0	Ki67+	 13370 8938
9514	0	0	Ki67+	 13394 8773
9515	0	0	Ki67+	 13401 8748
9516	0	0	Ki67+	 13437 8799
9517	0	0	Ki67+	 13489 8914
9518	0	0	Ki67+	 13543 8799
9519	0	0	Ki67+	 13566 8801
9520	0	0	Ki67+	 13576 8916
9521	0	0	Ki67+	 13585 8934
9522	0	0	Ki67+	 13611 9142
9523	0	0	Ki67+	 13632 8966
9524	0	0	Ki67+	 13640 9090
9525	0	0	Ki67+	 13653 9077
9526	0	0	Ki67+	 13717 9059
9527	0	0	Ki67+	 13725 9444
9528	0	0	Ki67+	 13735 9075
9529	0	0	Ki67+	 13738 9094
9530	0	0	Ki67+	 13780 9163
9531	0	0	Ki67+	 13793 8786
9532	0	0	Ki67+	 13793 8937
9533	0	0	Ki67+	 13864 9125
9534	0	0	Ki67+	 13286 9784
9535	0	0	Ki67+	 13427 9945
9536	0	0	Ki67+	 13431 10171
9537	0	0	Ki67+	 13443 10194
9538	0	0	Ki67+	 13448 9975
9539	0	0	Ki67+	 13462 10113
9540	0	0	Ki67+	 13468 10192
9541	0	0	Ki67+	 13477 10020
9542	0	0	Ki67+	 13485 10213
9543	0	0	Ki67+	 13516 10061
9544	0	0	Ki67+	 13538 9687
9545	0	0	Ki67+	 13542 10188
9546	0	0	Ki67+	 13554 10244
9547	0	0	Ki67+	 13576 10194
9548	0	0	Ki67+	 13623 9993
9549	0	0	Ki67+	 13649 9907
9550	0	0	Ki67+	 13653 10121
9551	0	0	Ki67+	 13694 9488
9552	0	0	Ki67+	 13815 9961
9553	0	0	Ki67+	 13817 9950
9554	0	0	Ki67+	 13821 9925
9555	0	0	Ki67+	 13827 9909
9556	0	0	Ki67+	 13850 9851
9557	0	0	Ki67+	 13103 10703
9558	0	0	Ki67+	 13131 10589
9559	0	0	Ki67+	 13157 11031
9560	0	0	Ki67+	 13160 10824
9561	0	0	Ki67+	 13174 10586
9562	0	0	Ki67+	 13274 10515
9563	0	0	Ki67+	 13284 10458
9564	0	0	Ki67+	 13297 10881
9565	0	0	Ki67+	 13341 10313
9566	0	0	Ki67+	 13344 10344
9567	0	0	Ki67+	 13356 10636
9568	0	0	Ki67+	 13377 10995
9569	0	0	Ki67+	 13410 10649
9570	0	0	Ki67+	 13434 10671
9571	0	0	Ki67+	 13510 10335
9572	0	0	Ki67+	 13533 10337
9573	0	0	Ki67+	 13548 10855
9574	0	0	Ki67+	 13558 10686
9575	0	0	Ki67+	 13564 10275
9576	0	0	Ki67+	 13617 10287
9577	0	0	Ki67+	 13653 10534
9578	0	0	Ki67+	 13709 10823
9579	0	0	Ki67+	 13716 10596
9580	0	0	Ki67+	 13721 10580
9581	0	0	Ki67+	 13764 10799
9582	0	0	Ki67+	 13791 10934
9583	0	0	Ki67+	 13860 10684
9584	0	0	Ki67+	 13074 11749
9585	0	0	Ki67+	 13089 11709
9586	0	0	Ki67+	 13106 11185
9587	0	0	Ki67+	 13117 11211
9588	0	0	Ki67+	 13118 11291
9589	0	0	Ki67+	 13149 11447
9590	0	0	Ki67+	 13170 11266
9591	0	0	Ki67+	 13196 11457
9592	0	0	Ki67+	 13201 11597
9593	0	0	Ki67+	 13206 11622
9594	0	0	Ki67+	 13227 11146
9595	0	0	Ki67+	 13248 11360
9596	0	0	Ki67+	 13325 11174
9597	0	0	Ki67+	 13338 11339
9598	0	0	Ki67+	 13355 11336
9599	0	0	Ki67+	 13413 11268
9600	0	0	Ki67+	 13456 11645
9601	0	0	Ki67+	 13462 11670
9602	0	0	Ki67+	 13490 11664
9603	0	0	Ki67+	 13525 11606
9604	0	0	Ki67+	 13558 11247
9605	0	0	Ki67+	 13558 11575
9606	0	0	Ki67+	 13580 11566
9607	0	0	Ki67+	 13585 11630
9608	0	0	Ki67+	 13593 11535
9609	0	0	Ki67+	 13599 11663
9610	0	0	Ki67+	 13605 11552
9611	0	0	Ki67+	 13609 11688
9612	0	0	Ki67+	 13635 11691
9613	0	0	Ki67+	 13639 11540
9614	0	0	Ki67+	 13650 11571
9615	0	0	Ki67+	 13678 11646
9616	0	0	Ki67+	 13689 11768
9617	0	0	Ki67+	 13691 11844
9618	0	0	Ki67+	 13717 11416
9619	0	0	Ki67+	 13722 11467
9620	0	0	Ki67+	 13739 11604
9621	0	0	Ki67+	 13746 11639
9622	0	0	Ki67+	 13770 11203
9623	0	0	Ki67+	 13794 11185
9624	0	0	Ki67+	 13797 11701
9625	0	0	Ki67+	 13812 11524
9626	0	0	Ki67+	 13820 11163
9627	0	0	Ki67+	 13820 11714
9628	0	0	Ki67+	 13821 11339
9629	0	0	Ki67+	 13852 11555
9630	0	0	Ki67+	 13859 11085
9631	0	0	Ki67+	 13863 11724
9632	0	0	Ki67+	 13866 11753
9633	0	0	Ki67+	 13867 11596
9634	0	0	Ki67+	 13082 12494
9635	0	0	Ki67+	 13103 12520
9636	0	0	Ki67+	 13104 12553
9637	0	0	Ki67+	 13108 12350
9638	0	0	Ki67+	 13111 12667
9639	0	0	Ki67+	 13135 12529
9640	0	0	Ki67+	 13151 12573
9641	0	0	Ki67+	 13160 12442
9642	0	0	Ki67+	 13168 12522
9643	0	0	Ki67+	 13188 12170
9644	0	0	Ki67+	 13198 12500
9645	0	0	Ki67+	 13212 12509
9646	0	0	Ki67+	 13213 12326
9647	0	0	Ki67+	 13215 12590
9648	0	0	Ki67+	 13219 12481
9649	0	0	Ki67+	 13224 12330
9650	0	0	Ki67+	 13230 12436
9651	0	0	Ki67+	 13233 12644
9652	0	0	Ki67+	 13240 12511
9653	0	0	Ki67+	 13243 12376
9654	0	0	Ki67+	 13257 12055
9655	0	0	Ki67+	 13258 12328
9656	0	0	Ki67+	 13262 12513
9657	0	0	Ki67+	 13263 12483
9658	0	0	Ki67+	 13263 12652
9659	0	0	Ki67+	 13270 12425
9660	0	0	Ki67+	 13271 12366
9661	0	0	Ki67+	 13273 12396
9662	0	0	Ki67+	 13276 12604
9663	0	0	Ki67+	 13290 12459
9664	0	0	Ki67+	 13296 12533
9665	0	0	Ki67+	 13298 12349
9666	0	0	Ki67+	 13302 12394
9667	0	0	Ki67+	 13308 12586
9668	0	0	Ki67+	 13318 12557
9669	0	0	Ki67+	 13323 12375
9670	0	0	Ki67+	 13363 12474
9671	0	0	Ki67+	 13373 12457
9672	0	0	Ki67+	 13395 12428
9673	0	0	Ki67+	 13408 12397
9674	0	0	Ki67+	 13409 12158
9675	0	0	Ki67+	 13418 12636
9676	0	0	Ki67+	 13423 12554
9677	0	0	Ki67+	 13428 11953
9678	0	0	Ki67+	 13444 12522
9679	0	0	Ki67+	 13446 12550
9680	0	0	Ki67+	 13492 12499
9681	0	0	Ki67+	 13493 12456
9682	0	0	Ki67+	 13493 12664
9683	0	0	Ki67+	 13520 12608
9684	0	0	Ki67+	 13522 12461
9685	0	0	Ki67+	 13532 12142
9686	0	0	Ki67+	 13533 12642
9687	0	0	Ki67+	 13536 12671
9688	0	0	Ki67+	 13538 12488
9689	0	0	Ki67+	 13541 12301
9690	0	0	Ki67+	 13559 12660
9691	0	0	Ki67+	 13576 12438
9692	0	0	Ki67+	 13582 12491
9693	0	0	Ki67+	 13587 12396
9694	0	0	Ki67+	 13591 12302
9695	0	0	Ki67+	 13592 12381
9696	0	0	Ki67+	 13595 12513
9697	0	0	Ki67+	 13615 12532
9698	0	0	Ki67+	 13643 12284
9699	0	0	Ki67+	 13647 12526
9700	0	0	Ki67+	 13663 12481
9701	0	0	Ki67+	 13664 12312
9702	0	0	Ki67+	 13669 11886
9703	0	0	Ki67+	 13675 12219
9704	0	0	Ki67+	 13688 11890
9705	0	0	Ki67+	 13696 12493
9706	0	0	Ki67+	 13700 12185
9707	0	0	Ki67+	 13701 12448
9708	0	0	Ki67+	 13705 12336
9709	0	0	Ki67+	 13709 12142
9710	0	0	Ki67+	 13747 12250
9711	0	0	Ki67+	 13748 12078
9712	0	0	Ki67+	 13754 12210
9713	0	0	Ki67+	 13783 12315
9714	0	0	Ki67+	 13791 12230
9715	0	0	Ki67+	 13794 12405
9716	0	0	Ki67+	 13806 12387
9717	0	0	Ki67+	 13819 12377
9718	0	0	Ki67+	 13837 12398
9719	0	0	Ki67+	 13847 12356
9720	0	0	Ki67+	 13849 11880
9721	0	0	Ki67+	 13850 12329
9722	0	0	Ki67+	 13858 11918
9723	0	0	Ki67+	 13862 12355
9724	0	0	Ki67+	 13088 13385
9725	0	0	Ki67+	 13092 13159
9726	0	0	Ki67+	 13108 13266
9727	0	0	Ki67+	 13111 13387
9728	0	0	Ki67+	 13116 13423
9729	0	0	Ki67+	 13122 13096
9730	0	0	Ki67+	 13130 12705
9731	0	0	Ki67+	 13131 13406
9732	0	0	Ki67+	 13136 12907
9733	0	0	Ki67+	 13136 13441
9734	0	0	Ki67+	 13139 13276
9735	0	0	Ki67+	 13141 13298
9736	0	0	Ki67+	 13159 13168
9737	0	0	Ki67+	 13169 13223
9738	0	0	Ki67+	 13173 13450
9739	0	0	Ki67+	 13176 13133
9740	0	0	Ki67+	 13185 13086
9741	0	0	Ki67+	 13187 13399
9742	0	0	Ki67+	 13189 13200
9743	0	0	Ki67+	 13195 13326
9744	0	0	Ki67+	 13198 13450
9745	0	0	Ki67+	 13200 13257
9746	0	0	Ki67+	 13203 13296
9747	0	0	Ki67+	 13205 13071
9748	0	0	Ki67+	 13207 12807
9749	0	0	Ki67+	 13222 13371
9750	0	0	Ki67+	 13224 13428
9751	0	0	Ki67+	 13234 13045
9752	0	0	Ki67+	 13237 13174
9753	0	0	Ki67+	 13239 13256
9754	0	0	Ki67+	 13240 13186
9755	0	0	Ki67+	 13240 13449
9756	0	0	Ki67+	 13243 12681
9757	0	0	Ki67+	 13244 12803
9758	0	0	Ki67+	 13251 13315
9759	0	0	Ki67+	 13254 12992
9760	0	0	Ki67+	 13265 12677
9761	0	0	Ki67+	 13269 13293
9762	0	0	Ki67+	 13275 13280
9763	0	0	Ki67+	 13280 13219
9764	0	0	Ki67+	 13283 13168
9765	0	0	Ki67+	 13285 13407
9766	0	0	Ki67+	 13297 13432
9767	0	0	Ki67+	 13301 13266
9768	0	0	Ki67+	 13303 13351
9769	0	0	Ki67+	 13305 12946
9770	0	0	Ki67+	 13305 13240
9771	0	0	Ki67+	 13306 13022
9772	0	0	Ki67+	 13313 13209
9773	0	0	Ki67+	 13314 12972
9774	0	0	Ki67+	 13321 13227
9775	0	0	Ki67+	 13323 13051
9776	0	0	Ki67+	 13327 13462
9777	0	0	Ki67+	 13332 12922
9778	0	0	Ki67+	 13333 12977
9779	0	0	Ki67+	 13337 13121
9780	0	0	Ki67+	 13342 13165
9781	0	0	Ki67+	 13344 13271
9782	0	0	Ki67+	 13352 12914
9783	0	0	Ki67+	 13355 13149
9784	0	0	Ki67+	 13356 12964
9785	0	0	Ki67+	 13357 13200
9786	0	0	Ki67+	 13361 13259
9787	0	0	Ki67+	 13369 12910
9788	0	0	Ki67+	 13369 13023
9789	0	0	Ki67+	 13370 13056
9790	0	0	Ki67+	 13372 13039
9791	0	0	Ki67+	 13383 13071
9792	0	0	Ki67+	 13391 13107
9793	0	0	Ki67+	 13391 13144
9794	0	0	Ki67+	 13392 12958
9795	0	0	Ki67+	 13393 13048
9796	0	0	Ki67+	 13409 13428
9797	0	0	Ki67+	 13414 13013
9798	0	0	Ki67+	 13414 13090
9799	0	0	Ki67+	 13423 12988
9800	0	0	Ki67+	 13423 13179
9801	0	0	Ki67+	 13427 13280
9802	0	0	Ki67+	 13433 13085
9803	0	0	Ki67+	 13433 13150
9804	0	0	Ki67+	 13436 12903
9805	0	0	Ki67+	 13436 13040
9806	0	0	Ki67+	 13439 12876
9807	0	0	Ki67+	 13439 12963
9808	0	0	Ki67+	 13449 13418
9809	0	0	Ki67+	 13451 12956
9810	0	0	Ki67+	 13461 13471
9811	0	0	Ki67+	 13462 12853
9812	0	0	Ki67+	 13469 12840
9813	0	0	Ki67+	 13469 13101
9814	0	0	Ki67+	 13472 13395
9815	0	0	Ki67+	 13476 13471
9816	0	0	Ki67+	 13482 13061
9817	0	0	Ki67+	 13482 13159
9818	0	0	Ki67+	 13492 13358
9819	0	0	Ki67+	 13494 12976
9820	0	0	Ki67+	 13504 13114
9821	0	0	Ki67+	 13505 13469
9822	0	0	Ki67+	 13512 12833
9823	0	0	Ki67+	 13513 12951
9824	0	0	Ki67+	 13513 13287
9825	0	0	Ki67+	 13517 12886
9826	0	0	Ki67+	 13517 13238
9827	0	0	Ki67+	 13528 12947
9828	0	0	Ki67+	 13529 12911
9829	0	0	Ki67+	 13536 13217
9830	0	0	Ki67+	 13537 12872
9831	0	0	Ki67+	 13537 12956
9832	0	0	Ki67+	 13537 13369
9833	0	0	Ki67+	 13538 13315
9834	0	0	Ki67+	 13546 13264
9835	0	0	Ki67+	 13553 13413
9836	0	0	Ki67+	 13560 12933
9837	0	0	Ki67+	 13563 13298
9838	0	0	Ki67+	 13564 12868
9839	0	0	Ki67+	 13567 13139
9840	0	0	Ki67+	 13567 13173
9841	0	0	Ki67+	 13567 13258
9842	0	0	Ki67+	 13570 13063
9843	0	0	Ki67+	 13570 13082
9844	0	0	Ki67+	 13570 13330
9845	0	0	Ki67+	 13576 13223
9846	0	0	Ki67+	 13577 12901
9847	0	0	Ki67+	 13578 13378
9848	0	0	Ki67+	 13581 12960
9849	0	0	Ki67+	 13582 13447
9850	0	0	Ki67+	 13583 12713
9851	0	0	Ki67+	 13583 13037
9852	0	0	Ki67+	 13586 13201
9853	0	0	Ki67+	 13590 13317
9854	0	0	Ki67+	 13591 12809
9855	0	0	Ki67+	 13591 12930
9856	0	0	Ki67+	 13595 12912
9857	0	0	Ki67+	 13598 13033
9858	0	0	Ki67+	 13600 12941
9859	0	0	Ki67+	 13601 13086
9860	0	0	Ki67+	 13603 13282
9861	0	0	Ki67+	 13607 13394
9862	0	0	Ki67+	 13609 12893
9863	0	0	Ki67+	 13609 13255
9864	0	0	Ki67+	 13614 13378
9865	0	0	Ki67+	 13618 12969
9866	0	0	Ki67+	 13620 13156
9867	0	0	Ki67+	 13621 13218
9868	0	0	Ki67+	 13622 13132
9869	0	0	Ki67+	 13623 13100
9870	0	0	Ki67+	 13624 13274
9871	0	0	Ki67+	 13625 12891
9872	0	0	Ki67+	 13626 12872
9873	0	0	Ki67+	 13629 12994
9874	0	0	Ki67+	 13631 12833
9875	0	0	Ki67+	 13636 12965
9876	0	0	Ki67+	 13642 12808
9877	0	0	Ki67+	 13642 12911
9878	0	0	Ki67+	 13642 12949
9879	0	0	Ki67+	 13642 13252
9880	0	0	Ki67+	 13646 12865
9881	0	0	Ki67+	 13654 13051
9882	0	0	Ki67+	 13657 12744
9883	0	0	Ki67+	 13657 12804
9884	0	0	Ki67+	 13659 13011
9885	0	0	Ki67+	 13661 13107
9886	0	0	Ki67+	 13662 12973
9887	0	0	Ki67+	 13662 12992
9888	0	0	Ki67+	 13667 13254
9889	0	0	Ki67+	 13669 12757
9890	0	0	Ki67+	 13670 13145
9891	0	0	Ki67+	 13675 13079
9892	0	0	Ki67+	 13692 13284
9893	0	0	Ki67+	 13698 13058
9894	0	0	Ki67+	 13717 12815
9895	0	0	Ki67+	 13721 13469
9896	0	0	Ki67+	 13730 13090
9897	0	0	Ki67+	 13732 13274
9898	0	0	Ki67+	 13735 13038
9899	0	0	Ki67+	 13738 12919
9900	0	0	Ki67+	 13742 12931
9901	0	0	Ki67+	 13742 13468
9902	0	0	Ki67+	 13749 13329
9903	0	0	Ki67+	 13752 12734
9904	0	0	Ki67+	 13753 12765
9905	0	0	Ki67+	 13758 13009
9906	0	0	Ki67+	 13758 13215
9907	0	0	Ki67+	 13762 12840
9908	0	0	Ki67+	 13764 13182
9909	0	0	Ki67+	 13767 13132
9910	0	0	Ki67+	 13774 12968
9911	0	0	Ki67+	 13782 12796
9912	0	0	Ki67+	 13783 12922
9913	0	0	Ki67+	 13795 13346
9914	0	0	Ki67+	 13799 13463
9915	0	0	Ki67+	 13804 12739
9916	0	0	Ki67+	 13804 12886
9917	0	0	Ki67+	 13815 13129
9918	0	0	Ki67+	 13826 13383
9919	0	0	Ki67+	 13829 13159
9920	0	0	Ki67+	 13836 12923
9921	0	0	Ki67+	 13838 13454
9922	0	0	Ki67+	 13840 12897
9923	0	0	Ki67+	 13841 13117
9924	0	0	Ki67+	 13844 13332
9925	0	0	Ki67+	 13846 12997
9926	0	0	Ki67+	 13847 13272
9927	0	0	Ki67+	 13851 13080
9928	0	0	Ki67+	 13852 13144
9929	0	0	Ki67+	 13854 13032
9930	0	0	Ki67+	 13856 12738
9931	0	0	Ki67+	 13858 13121
9932	0	0	Ki67+	 13869 13047
9933	0	0	Ki67+	 13871 13012
9934	0	0	Ki67+	 13077 13799
9935	0	0	Ki67+	 13084 13885
9936	0	0	Ki67+	 13085 13928
9937	0	0	Ki67+	 13086 13490
9938	0	0	Ki67+	 13086 13526
9939	0	0	Ki67+	 13086 13617
9940	0	0	Ki67+	 13087 14192
9941	0	0	Ki67+	 13088 14254
9942	0	0	Ki67+	 13089 13784
9943	0	0	Ki67+	 13092 14131
9944	0	0	Ki67+	 13098 13897
9945	0	0	Ki67+	 13100 13575
9946	0	0	Ki67+	 13101 13621
9947	0	0	Ki67+	 13103 13832
9948	0	0	Ki67+	 13107 13519
9949	0	0	Ki67+	 13107 13545
9950	0	0	Ki67+	 13110 14254
9951	0	0	Ki67+	 13115 13650
9952	0	0	Ki67+	 13116 13478
9953	0	0	Ki67+	 13119 13890
9954	0	0	Ki67+	 13121 13932
9955	0	0	Ki67+	 13122 13747
9956	0	0	Ki67+	 13122 13839
9957	0	0	Ki67+	 13126 13868
9958	0	0	Ki67+	 13131 13475
9959	0	0	Ki67+	 13142 13788
9960	0	0	Ki67+	 13145 13774
9961	0	0	Ki67+	 13150 13851
9962	0	0	Ki67+	 13150 13917
9963	0	0	Ki67+	 13156 13488
9964	0	0	Ki67+	 13169 13918
9965	0	0	Ki67+	 13169 13999
9966	0	0	Ki67+	 13171 13588
9967	0	0	Ki67+	 13175 13539
9968	0	0	Ki67+	 13179 13820
9969	0	0	Ki67+	 13188 13568
9970	0	0	Ki67+	 13193 13995
9971	0	0	Ki67+	 13202 13542
9972	0	0	Ki67+	 13202 13622
9973	0	0	Ki67+	 13209 13496
9974	0	0	Ki67+	 13217 13557
9975	0	0	Ki67+	 13217 14144
9976	0	0	Ki67+	 13228 13953
9977	0	0	Ki67+	 13229 13711
9978	0	0	Ki67+	 13229 14060
9979	0	0	Ki67+	 13229 14210
9980	0	0	Ki67+	 13230 13525
9981	0	0	Ki67+	 13233 13494
9982	0	0	Ki67+	 13234 13578
9983	0	0	Ki67+	 13239 14006
9984	0	0	Ki67+	 13242 14148
9985	0	0	Ki67+	 13247 13550
9986	0	0	Ki67+	 13252 13821
9987	0	0	Ki67+	 13262 13532
9988	0	0	Ki67+	 13262 14078
9989	0	0	Ki67+	 13267 13493
9990	0	0	Ki67+	 13269 13981
9991	0	0	Ki67+	 13270 14265
9992	0	0	Ki67+	 13272 13799
9993	0	0	Ki67+	 13273 13622
9994	0	0	Ki67+	 13275 14186
9995	0	0	Ki67+	 13276 14013
9996	0	0	Ki67+	 13282 13517
9997	0	0	Ki67+	 13284 13860
9998	0	0	Ki67+	 13284 13936
9999	0	0	Ki67+	 13297 13962
10000	0	0	Ki67+	 13301 14210
10001	0	0	Ki67+	 13303 13760
10002	0	0	Ki67+	 13306 13995
10003	0	0	Ki67+	 13310 13863
10004	0	0	Ki67+	 13313 14071
10005	0	0	Ki67+	 13315 13928
10006	0	0	Ki67+	 13324 13746
10007	0	0	Ki67+	 13338 13852
10008	0	0	Ki67+	 13345 14070
10009	0	0	Ki67+	 13350 14013
10010	0	0	Ki67+	 13357 13981
10011	0	0	Ki67+	 13365 13508
10012	0	0	Ki67+	 13366 14026
10013	0	0	Ki67+	 13366 14219
10014	0	0	Ki67+	 13370 13957
10015	0	0	Ki67+	 13372 14050
10016	0	0	Ki67+	 13377 13897
10017	0	0	Ki67+	 13378 14159
10018	0	0	Ki67+	 13383 13867
10019	0	0	Ki67+	 13384 14187
10020	0	0	Ki67+	 13398 13524
10021	0	0	Ki67+	 13402 14012
10022	0	0	Ki67+	 13407 13678
10023	0	0	Ki67+	 13411 14087
10024	0	0	Ki67+	 13411 14249
10025	0	0	Ki67+	 13420 14075
10026	0	0	Ki67+	 13421 14258
10027	0	0	Ki67+	 13425 13815
10028	0	0	Ki67+	 13426 13520
10029	0	0	Ki67+	 13426 13557
10030	0	0	Ki67+	 13438 13794
10031	0	0	Ki67+	 13439 13488
10032	0	0	Ki67+	 13447 14218
10033	0	0	Ki67+	 13449 14115
10034	0	0	Ki67+	 13451 14032
10035	0	0	Ki67+	 13469 14242
10036	0	0	Ki67+	 13470 14086
10037	0	0	Ki67+	 13473 14003
10038	0	0	Ki67+	 13474 14024
10039	0	0	Ki67+	 13477 14126
10040	0	0	Ki67+	 13495 13767
10041	0	0	Ki67+	 13501 14059
10042	0	0	Ki67+	 13514 13710
10043	0	0	Ki67+	 13516 13885
10044	0	0	Ki67+	 13516 13984
10045	0	0	Ki67+	 13522 14099
10046	0	0	Ki67+	 13525 13587
10047	0	0	Ki67+	 13527 13630
10048	0	0	Ki67+	 13531 13612
10049	0	0	Ki67+	 13536 13895
10050	0	0	Ki67+	 13538 13524
10051	0	0	Ki67+	 13539 13487
10052	0	0	Ki67+	 13546 13546
10053	0	0	Ki67+	 13546 13859
10054	0	0	Ki67+	 13551 13929
10055	0	0	Ki67+	 13553 13755
10056	0	0	Ki67+	 13564 13515
10057	0	0	Ki67+	 13576 13980
10058	0	0	Ki67+	 13579 13698
10059	0	0	Ki67+	 13584 13582
10060	0	0	Ki67+	 13585 14249
10061	0	0	Ki67+	 13586 14206
10062	0	0	Ki67+	 13592 14181
10063	0	0	Ki67+	 13593 14150
10064	0	0	Ki67+	 13607 13758
10065	0	0	Ki67+	 13607 13784
10066	0	0	Ki67+	 13608 13524
10067	0	0	Ki67+	 13608 13909
10068	0	0	Ki67+	 13608 14031
10069	0	0	Ki67+	 13611 13979
10070	0	0	Ki67+	 13613 14226
10071	0	0	Ki67+	 13615 13580
10072	0	0	Ki67+	 13619 13942
10073	0	0	Ki67+	 13621 14263
10074	0	0	Ki67+	 13628 14102
10075	0	0	Ki67+	 13635 13935
10076	0	0	Ki67+	 13639 14030
10077	0	0	Ki67+	 13639 14237
10078	0	0	Ki67+	 13641 13605
10079	0	0	Ki67+	 13645 14258
10080	0	0	Ki67+	 13647 13842
10081	0	0	Ki67+	 13649 13627
10082	0	0	Ki67+	 13650 13668
10083	0	0	Ki67+	 13653 14086
10084	0	0	Ki67+	 13656 13922
10085	0	0	Ki67+	 13657 13759
10086	0	0	Ki67+	 13658 13892
10087	0	0	Ki67+	 13662 13846
10088	0	0	Ki67+	 13662 14233
10089	0	0	Ki67+	 13665 13869
10090	0	0	Ki67+	 13668 13968
10091	0	0	Ki67+	 13670 13782
10092	0	0	Ki67+	 13684 13498
10093	0	0	Ki67+	 13687 13760
10094	0	0	Ki67+	 13688 13654
10095	0	0	Ki67+	 13689 13703
10096	0	0	Ki67+	 13691 14107
10097	0	0	Ki67+	 13692 13679
10098	0	0	Ki67+	 13696 14087
10099	0	0	Ki67+	 13700 14167
10100	0	0	Ki67+	 13702 13762
10101	0	0	Ki67+	 13703 13784
10102	0	0	Ki67+	 13705 13861
10103	0	0	Ki67+	 13707 14048
10104	0	0	Ki67+	 13708 14206
10105	0	0	Ki67+	 13715 13822
10106	0	0	Ki67+	 13722 13932
10107	0	0	Ki67+	 13729 13545
10108	0	0	Ki67+	 13731 13943
10109	0	0	Ki67+	 13736 13984
10110	0	0	Ki67+	 13737 14169
10111	0	0	Ki67+	 13743 13905
10112	0	0	Ki67+	 13750 13882
10113	0	0	Ki67+	 13750 14113
10114	0	0	Ki67+	 13752 13530
10115	0	0	Ki67+	 13753 13550
10116	0	0	Ki67+	 13754 13966
10117	0	0	Ki67+	 13755 14148
10118	0	0	Ki67+	 13756 13782
10119	0	0	Ki67+	 13769 13764
10120	0	0	Ki67+	 13772 13726
10121	0	0	Ki67+	 13777 13542
10122	0	0	Ki67+	 13782 14020
10123	0	0	Ki67+	 13794 13834
10124	0	0	Ki67+	 13797 13610
10125	0	0	Ki67+	 13798 13674
10126	0	0	Ki67+	 13802 14102
10127	0	0	Ki67+	 13803 13919
10128	0	0	Ki67+	 13817 13734
10129	0	0	Ki67+	 13819 13869
10130	0	0	Ki67+	 13821 14051
10131	0	0	Ki67+	 13823 13580
10132	0	0	Ki67+	 13823 13607
10133	0	0	Ki67+	 13825 13677
10134	0	0	Ki67+	 13828 13692
10135	0	0	Ki67+	 13831 14134
10136	0	0	Ki67+	 13833 14110
10137	0	0	Ki67+	 13836 13882
10138	0	0	Ki67+	 13836 14173
10139	0	0	Ki67+	 13837 13565
10140	0	0	Ki67+	 13840 13902
10141	0	0	Ki67+	 13846 14096
10142	0	0	Ki67+	 13849 13674
10143	0	0	Ki67+	 13851 13704
10144	0	0	Ki67+	 13855 13580
10145	0	0	Ki67+	 13863 14110
10146	0	0	Ki67+	 13078 14424
10147	0	0	Ki67+	 13095 14426
10148	0	0	Ki67+	 13101 14293
10149	0	0	Ki67+	 13120 14368
10150	0	0	Ki67+	 13126 14406
10151	0	0	Ki67+	 13131 14343
10152	0	0	Ki67+	 13154 14447
10153	0	0	Ki67+	 13163 14313
10154	0	0	Ki67+	 13167 14501
10155	0	0	Ki67+	 13172 14351
10156	0	0	Ki67+	 13181 14331
10157	0	0	Ki67+	 13181 14423
10158	0	0	Ki67+	 13185 14273
10159	0	0	Ki67+	 13186 14359
10160	0	0	Ki67+	 13190 14299
10161	0	0	Ki67+	 13204 14497
10162	0	0	Ki67+	 13215 14295
10163	0	0	Ki67+	 13220 14378
10164	0	0	Ki67+	 13221 14422
10165	0	0	Ki67+	 13234 14341
10166	0	0	Ki67+	 13258 14298
10167	0	0	Ki67+	 13258 14428
10168	0	0	Ki67+	 13259 14310
10169	0	0	Ki67+	 13270 14403
10170	0	0	Ki67+	 13274 14314
10171	0	0	Ki67+	 13277 14335
10172	0	0	Ki67+	 13300 14339
10173	0	0	Ki67+	 13325 14415
10174	0	0	Ki67+	 13327 14357
10175	0	0	Ki67+	 13337 14373
10176	0	0	Ki67+	 13337 14427
10177	0	0	Ki67+	 13368 14461
10178	0	0	Ki67+	 13371 14381
10179	0	0	Ki67+	 13373 14355
10180	0	0	Ki67+	 13374 14426
10181	0	0	Ki67+	 13377 14482
10182	0	0	Ki67+	 13393 14464
10183	0	0	Ki67+	 13410 14332
10184	0	0	Ki67+	 13412 14367
10185	0	0	Ki67+	 13445 14495
10186	0	0	Ki67+	 13476 14294
10187	0	0	Ki67+	 13493 14323
10188	0	0	Ki67+	 13495 14523
10189	0	0	Ki67+	 13508 14492
10190	0	0	Ki67+	 13539 14529
10191	0	0	Ki67+	 13548 14436
10192	0	0	Ki67+	 13566 14349
10193	0	0	Ki67+	 13566 14489
10194	0	0	Ki67+	 13575 14403
10195	0	0	Ki67+	 13579 14470
10196	0	0	Ki67+	 13584 14326
10197	0	0	Ki67+	 13588 14281
10198	0	0	Ki67+	 13594 14424
10199	0	0	Ki67+	 13600 14489
10200	0	0	Ki67+	 13612 14339
10201	0	0	Ki67+	 13614 14280
10202	0	0	Ki67+	 13618 14477
10203	0	0	Ki67+	 13634 14516
10204	0	0	Ki67+	 13641 14396
10205	0	0	Ki67+	 13645 14477
10206	0	0	Ki67+	 13646 14569
10207	0	0	Ki67+	 13665 14466
10208	0	0	Ki67+	 13671 14350
10209	0	0	Ki67+	 13673 14498
10210	0	0	Ki67+	 13693 14439
10211	0	0	Ki67+	 13698 14418
10212	0	0	Ki67+	 13700 14531
10213	0	0	Ki67+	 13753 14442
10214	0	0	Ki67+	 13789 14406
10215	0	0	Ki67+	 13796 14474
10216	0	0	Ki67+	 13801 14519
10217	0	0	Ki67+	 13815 14462
10218	0	0	Ki67+	 13816 14323
10219	0	0	Ki67+	 13836 14435
10220	0	0	Ki67+	 13838 14369
10221	0	0	Ki67+	 13857 14403
10222	0	0	Ki67+	 13858 14288
10223	0	0	Ki67+	 13593 15166
10224	0	0	Ki67+	 13075 17327
10225	0	0	Ki67+	 13076 17255
10226	0	0	Ki67+	 13080 17370
10227	0	0	Ki67+	 13083 17001
10228	0	0	Ki67+	 13085 17276
10229	0	0	Ki67+	 13086 17432
10230	0	0	Ki67+	 13090 17223
10231	0	0	Ki67+	 13090 17407
10232	0	0	Ki67+	 13091 17191
10233	0	0	Ki67+	 13095 16945
10234	0	0	Ki67+	 13107 17074
10235	0	0	Ki67+	 13108 17163
10236	0	0	Ki67+	 13109 17432
10237	0	0	Ki67+	 13110 17370
10238	0	0	Ki67+	 13112 17272
10239	0	0	Ki67+	 13114 17135
10240	0	0	Ki67+	 13118 17113
10241	0	0	Ki67+	 13126 17261
10242	0	0	Ki67+	 13128 17296
10243	0	0	Ki67+	 13132 16964
10244	0	0	Ki67+	 13135 17439
10245	0	0	Ki67+	 13143 16889
10246	0	0	Ki67+	 13147 17324
10247	0	0	Ki67+	 13154 17124
10248	0	0	Ki67+	 13154 17143
10249	0	0	Ki67+	 13158 17396
10250	0	0	Ki67+	 13159 17294
10251	0	0	Ki67+	 13168 17438
10252	0	0	Ki67+	 13174 17320
10253	0	0	Ki67+	 13174 17374
10254	0	0	Ki67+	 13174 17415
10255	0	0	Ki67+	 13179 17166
10256	0	0	Ki67+	 13179 17195
10257	0	0	Ki67+	 13190 17094
10258	0	0	Ki67+	 13191 17350
10259	0	0	Ki67+	 13194 16798
10260	0	0	Ki67+	 13206 17218
10261	0	0	Ki67+	 13209 17245
10262	0	0	Ki67+	 13211 17172
10263	0	0	Ki67+	 13218 17396
10264	0	0	Ki67+	 13220 17277
10265	0	0	Ki67+	 13222 17432
10266	0	0	Ki67+	 13232 17158
10267	0	0	Ki67+	 13235 17212
10268	0	0	Ki67+	 13244 17309
10269	0	0	Ki67+	 13248 17147
10270	0	0	Ki67+	 13249 17028
10271	0	0	Ki67+	 13249 17269
10272	0	0	Ki67+	 13249 17439
10273	0	0	Ki67+	 13250 17169
10274	0	0	Ki67+	 13250 17230
10275	0	0	Ki67+	 13252 17251
10276	0	0	Ki67+	 13256 17331
10277	0	0	Ki67+	 13256 17457
10278	0	0	Ki67+	 13268 17315
10279	0	0	Ki67+	 13268 17378
10280	0	0	Ki67+	 13269 17212
10281	0	0	Ki67+	 13270 17352
10282	0	0	Ki67+	 13271 17420
10283	0	0	Ki67+	 13276 17401
10284	0	0	Ki67+	 13283 17368
10285	0	0	Ki67+	 13289 17259
10286	0	0	Ki67+	 13294 17173
10287	0	0	Ki67+	 13295 17447
10288	0	0	Ki67+	 13298 17058
10289	0	0	Ki67+	 13302 17341
10290	0	0	Ki67+	 13303 17090
10291	0	0	Ki67+	 13312 17267
10292	0	0	Ki67+	 13320 17299
10293	0	0	Ki67+	 13320 17408
10294	0	0	Ki67+	 13321 17462
10295	0	0	Ki67+	 13322 17390
10296	0	0	Ki67+	 13330 17441
10297	0	0	Ki67+	 13339 17346
10298	0	0	Ki67+	 13340 17319
10299	0	0	Ki67+	 13341 17399
10300	0	0	Ki67+	 13342 17454
10301	0	0	Ki67+	 13356 17329
10302	0	0	Ki67+	 13364 17370
10303	0	0	Ki67+	 13366 17464
10304	0	0	Ki67+	 13367 17102
10305	0	0	Ki67+	 13370 17428
10306	0	0	Ki67+	 13374 17454
10307	0	0	Ki67+	 13376 17400
10308	0	0	Ki67+	 13387 17332
10309	0	0	Ki67+	 13395 17109
10310	0	0	Ki67+	 13400 17197
10311	0	0	Ki67+	 13406 16835
10312	0	0	Ki67+	 13407 17172
10313	0	0	Ki67+	 13414 17181
10314	0	0	Ki67+	 13422 16916
10315	0	0	Ki67+	 13428 17101
10316	0	0	Ki67+	 13433 17232
10317	0	0	Ki67+	 13436 17214
10318	0	0	Ki67+	 13437 17154
10319	0	0	Ki67+	 13444 17187
10320	0	0	Ki67+	 13449 17160
10321	0	0	Ki67+	 13459 17241
10322	0	0	Ki67+	 13465 17433
10323	0	0	Ki67+	 13476 17184
10324	0	0	Ki67+	 13492 17138
10325	0	0	Ki67+	 13492 17220
10326	0	0	Ki67+	 13493 17291
10327	0	0	Ki67+	 13500 17187
10328	0	0	Ki67+	 13507 17208
10329	0	0	Ki67+	 13513 17173
10330	0	0	Ki67+	 13514 17304
10331	0	0	Ki67+	 13515 17259
10332	0	0	Ki67+	 13531 17201
10333	0	0	Ki67+	 13531 17286
10334	0	0	Ki67+	 13549 17373
10335	0	0	Ki67+	 13559 17282
10336	0	0	Ki67+	 13682 17459
10337	0	0	Ki67+	 13800 17425
10338	0	0	Ki67+	 13840 17180
10339	0	0	Ki67+	 13860 17433
10340	0	0	Ki67+	 13869 17403
10341	0	0	Ki67+	 13073 17627
10342	0	0	Ki67+	 13077 17755
10343	0	0	Ki67+	 13078 17833
10344	0	0	Ki67+	 13080 17701
10345	0	0	Ki67+	 13081 17900
10346	0	0	Ki67+	 13090 17779
10347	0	0	Ki67+	 13097 17808
10348	0	0	Ki67+	 13102 17675
10349	0	0	Ki67+	 13106 17750
10350	0	0	Ki67+	 13114 17843
10351	0	0	Ki67+	 13127 17789
10352	0	0	Ki67+	 13132 17771
10353	0	0	Ki67+	 13149 17479
10354	0	0	Ki67+	 13156 17793
10355	0	0	Ki67+	 13161 18096
10356	0	0	Ki67+	 13163 17766
10357	0	0	Ki67+	 13181 17494
10358	0	0	Ki67+	 13188 18037
10359	0	0	Ki67+	 13198 18254
10360	0	0	Ki67+	 13199 17829
10361	0	0	Ki67+	 13201 17503
10362	0	0	Ki67+	 13208 17749
10363	0	0	Ki67+	 13210 17485
10364	0	0	Ki67+	 13214 17663
10365	0	0	Ki67+	 13215 17540
10366	0	0	Ki67+	 13215 17714
10367	0	0	Ki67+	 13218 17683
10368	0	0	Ki67+	 13231 17778
10369	0	0	Ki67+	 13232 17492
10370	0	0	Ki67+	 13232 17515
10371	0	0	Ki67+	 13234 17678
10372	0	0	Ki67+	 13243 17736
10373	0	0	Ki67+	 13243 17875
10374	0	0	Ki67+	 13252 17751
10375	0	0	Ki67+	 13270 17724
10376	0	0	Ki67+	 13277 17771
10377	0	0	Ki67+	 13286 17829
10378	0	0	Ki67+	 13292 17669
10379	0	0	Ki67+	 13292 17906
10380	0	0	Ki67+	 13293 17766
10381	0	0	Ki67+	 13299 17502
10382	0	0	Ki67+	 13307 17529
10383	0	0	Ki67+	 13308 17839
10384	0	0	Ki67+	 13318 17768
10385	0	0	Ki67+	 13319 17794
10386	0	0	Ki67+	 13321 17546
10387	0	0	Ki67+	 13327 17974
10388	0	0	Ki67+	 13328 17815
10389	0	0	Ki67+	 13330 17527
10390	0	0	Ki67+	 13334 17499
10391	0	0	Ki67+	 13335 17565
10392	0	0	Ki67+	 13339 17934
10393	0	0	Ki67+	 13355 17838
10394	0	0	Ki67+	 13357 17560
10395	0	0	Ki67+	 13362 17547
10396	0	0	Ki67+	 13363 17521
10397	0	0	Ki67+	 13364 18035
10398	0	0	Ki67+	 13369 18140
10399	0	0	Ki67+	 13369 18167
10400	0	0	Ki67+	 13370 17822
10401	0	0	Ki67+	 13383 18042
10402	0	0	Ki67+	 13385 18206
10403	0	0	Ki67+	 13388 17586
10404	0	0	Ki67+	 13393 18064
10405	0	0	Ki67+	 13396 17535
10406	0	0	Ki67+	 13400 18143
10407	0	0	Ki67+	 13405 17775
10408	0	0	Ki67+	 13419 17618
10409	0	0	Ki67+	 13424 18155
10410	0	0	Ki67+	 13425 17903
10411	0	0	Ki67+	 13426 17587
10412	0	0	Ki67+	 13436 17661
10413	0	0	Ki67+	 13439 17901
10414	0	0	Ki67+	 13451 17693
10415	0	0	Ki67+	 13456 17703
10416	0	0	Ki67+	 13459 17828
10417	0	0	Ki67+	 13475 17741
10418	0	0	Ki67+	 13476 17695
10419	0	0	Ki67+	 13481 17724
10420	0	0	Ki67+	 13481 17867
10421	0	0	Ki67+	 13490 17760
10422	0	0	Ki67+	 13490 18226
10423	0	0	Ki67+	 13494 17885
10424	0	0	Ki67+	 13499 18012
10425	0	0	Ki67+	 13503 17992
10426	0	0	Ki67+	 13504 18247
10427	0	0	Ki67+	 13505 18047
10428	0	0	Ki67+	 13508 18080
10429	0	0	Ki67+	 13510 17783
10430	0	0	Ki67+	 13512 18127
10431	0	0	Ki67+	 13518 18108
10432	0	0	Ki67+	 13521 18209
10433	0	0	Ki67+	 13525 18025
10434	0	0	Ki67+	 13526 18171
10435	0	0	Ki67+	 13530 18138
10436	0	0	Ki67+	 13532 17808
10437	0	0	Ki67+	 13532 17929
10438	0	0	Ki67+	 13540 18143
10439	0	0	Ki67+	 13545 18084
10440	0	0	Ki67+	 13548 17910
10441	0	0	Ki67+	 13548 18114
10442	0	0	Ki67+	 13550 17713
10443	0	0	Ki67+	 13551 18148
10444	0	0	Ki67+	 13555 17881
10445	0	0	Ki67+	 13555 17957
10446	0	0	Ki67+	 13557 17861
10447	0	0	Ki67+	 13559 18007
10448	0	0	Ki67+	 13562 18034
10449	0	0	Ki67+	 13568 18214
10450	0	0	Ki67+	 13576 17934
10451	0	0	Ki67+	 13577 17913
10452	0	0	Ki67+	 13583 18003
10453	0	0	Ki67+	 13583 18053
10454	0	0	Ki67+	 13586 18075
10455	0	0	Ki67+	 13592 17736
10456	0	0	Ki67+	 13592 17802
10457	0	0	Ki67+	 13592 17981
10458	0	0	Ki67+	 13593 18027
10459	0	0	Ki67+	 13598 18061
10460	0	0	Ki67+	 13601 17957
10461	0	0	Ki67+	 13601 18184
10462	0	0	Ki67+	 13602 18208
10463	0	0	Ki67+	 13603 18092
10464	0	0	Ki67+	 13603 18133
10465	0	0	Ki67+	 13604 18251
10466	0	0	Ki67+	 13608 17811
10467	0	0	Ki67+	 13610 17948
10468	0	0	Ki67+	 13612 17758
10469	0	0	Ki67+	 13615 18114
10470	0	0	Ki67+	 13623 18048
10471	0	0	Ki67+	 13624 18150
10472	0	0	Ki67+	 13627 18077
10473	0	0	Ki67+	 13628 17561
10474	0	0	Ki67+	 13631 17847
10475	0	0	Ki67+	 13632 17783
10476	0	0	Ki67+	 13633 18022
10477	0	0	Ki67+	 13635 17914
10478	0	0	Ki67+	 13637 17526
10479	0	0	Ki67+	 13637 17793
10480	0	0	Ki67+	 13645 18253
10481	0	0	Ki67+	 13646 18162
10482	0	0	Ki67+	 13646 18205
10483	0	0	Ki67+	 13647 18127
10484	0	0	Ki67+	 13650 18005
10485	0	0	Ki67+	 13650 18046
10486	0	0	Ki67+	 13654 17633
10487	0	0	Ki67+	 13655 17942
10488	0	0	Ki67+	 13655 18183
10489	0	0	Ki67+	 13659 17512
10490	0	0	Ki67+	 13661 17802
10491	0	0	Ki67+	 13662 17572
10492	0	0	Ki67+	 13662 17961
10493	0	0	Ki67+	 13664 18033
10494	0	0	Ki67+	 13667 17881
10495	0	0	Ki67+	 13667 18180
10496	0	0	Ki67+	 13673 18047
10497	0	0	Ki67+	 13677 17854
10498	0	0	Ki67+	 13677 18200
10499	0	0	Ki67+	 13682 17984
10500	0	0	Ki67+	 13685 18268
10501	0	0	Ki67+	 13686 17953
10502	0	0	Ki67+	 13686 18098
10503	0	0	Ki67+	 13699 18184
10504	0	0	Ki67+	 13700 17968
10505	0	0	Ki67+	 13705 17878
10506	0	0	Ki67+	 13706 18242
10507	0	0	Ki67+	 13710 18209
10508	0	0	Ki67+	 13711 18080
10509	0	0	Ki67+	 13711 18128
10510	0	0	Ki67+	 13719 18165
10511	0	0	Ki67+	 13727 18028
10512	0	0	Ki67+	 13741 18151
10513	0	0	Ki67+	 13746 18132
10514	0	0	Ki67+	 13784 17494
10515	0	0	Ki67+	 13793 17868
10516	0	0	Ki67+	 13854 17578
10517	0	0	Ki67+	 13338 18493
10518	0	0	Ki67+	 13344 18630
10519	0	0	Ki67+	 13438 18275
10520	0	0	Ki67+	 13445 18313
10521	0	0	Ki67+	 13475 18273
10522	0	0	Ki67+	 13492 18310
10523	0	0	Ki67+	 13515 19033
10524	0	0	Ki67+	 13517 18299
10525	0	0	Ki67+	 13520 19045
10526	0	0	Ki67+	 13577 18350
10527	0	0	Ki67+	 13580 18627
10528	0	0	Ki67+	 13598 18287
10529	0	0	Ki67+	 13598 19065
10530	0	0	Ki67+	 13605 19041
10531	0	0	Ki67+	 13620 18324
10532	0	0	Ki67+	 13648 18497
10533	0	0	Ki67+	 13649 18525
10534	0	0	Ki67+	 13653 18460
10535	0	0	Ki67+	 13655 18551
10536	0	0	Ki67+	 13665 18842
10537	0	0	Ki67+	 13668 18532
10538	0	0	Ki67+	 13670 18479
10539	0	0	Ki67+	 13672 18410
10540	0	0	Ki67+	 13691 18375
10541	0	0	Ki67+	 13696 18508
10542	0	0	Ki67+	 13702 18343
10543	0	0	Ki67+	 13703 18521
10544	0	0	Ki67+	 13707 18479
10545	0	0	Ki67+	 13712 18428
10546	0	0	Ki67+	 13714 19019
10547	0	0	Ki67+	 13714 19052
10548	0	0	Ki67+	 13722 18500
10549	0	0	Ki67+	 13722 18923
10550	0	0	Ki67+	 13726 18442
10551	0	0	Ki67+	 13726 18886
10552	0	0	Ki67+	 13727 18400
10553	0	0	Ki67+	 13728 19015
10554	0	0	Ki67+	 13733 18953
10555	0	0	Ki67+	 13735 19043
10556	0	0	Ki67+	 13741 18354
10557	0	0	Ki67+	 13741 19020
10558	0	0	Ki67+	 13742 18824
10559	0	0	Ki67+	 13743 18950
10560	0	0	Ki67+	 13745 18792
10561	0	0	Ki67+	 13753 18741
10562	0	0	Ki67+	 13758 18895
10563	0	0	Ki67+	 13760 18782
10564	0	0	Ki67+	 13761 18806
10565	0	0	Ki67+	 13762 18428
10566	0	0	Ki67+	 13763 19070
10567	0	0	Ki67+	 13766 18724
10568	0	0	Ki67+	 13766 18827
10569	0	0	Ki67+	 13770 18769
10570	0	0	Ki67+	 13770 18791
10571	0	0	Ki67+	 13770 18930
10572	0	0	Ki67+	 13775 18913
10573	0	0	Ki67+	 13777 18658
10574	0	0	Ki67+	 13788 18728
10575	0	0	Ki67+	 13796 18685
10576	0	0	Ki67+	 13799 18787
10577	0	0	Ki67+	 13800 18645
10578	0	0	Ki67+	 13801 18848
10579	0	0	Ki67+	 13807 18741
10580	0	0	Ki67+	 13811 18632
10581	0	0	Ki67+	 13814 18947
10582	0	0	Ki67+	 13814 19051
10583	0	0	Ki67+	 13815 18795
10584	0	0	Ki67+	 13817 18655
10585	0	0	Ki67+	 13821 18776
10586	0	0	Ki67+	 13822 18578
10587	0	0	Ki67+	 13824 18982
10588	0	0	Ki67+	 13827 18600
10589	0	0	Ki67+	 13839 18568
10590	0	0	Ki67+	 13839 18633
10591	0	0	Ki67+	 13840 18688
10592	0	0	Ki67+	 13840 18723
10593	0	0	Ki67+	 13851 18542
10594	0	0	Ki67+	 13851 18878
10595	0	0	Ki67+	 13851 18948
10596	0	0	Ki67+	 13853 18853
10597	0	0	Ki67+	 13856 19024
10598	0	0	Ki67+	 13857 18504
10599	0	0	Ki67+	 13860 18587
10600	0	0	Ki67+	 13860 18999
10601	0	0	Ki67+	 13089 19168
10602	0	0	Ki67+	 13098 19231
10603	0	0	Ki67+	 13099 19157
10604	0	0	Ki67+	 13104 19200
10605	0	0	Ki67+	 13122 19170
10606	0	0	Ki67+	 13135 19148
10607	0	0	Ki67+	 13147 19176
10608	0	0	Ki67+	 13150 19203
10609	0	0	Ki67+	 13174 19152
10610	0	0	Ki67+	 13174 19238
10611	0	0	Ki67+	 13177 19329
10612	0	0	Ki67+	 13179 19200
10613	0	0	Ki67+	 13185 19175
10614	0	0	Ki67+	 13193 19298
10615	0	0	Ki67+	 13196 19470
10616	0	0	Ki67+	 13198 19350
10617	0	0	Ki67+	 13207 19450
10618	0	0	Ki67+	 13214 19238
10619	0	0	Ki67+	 13222 19483
10620	0	0	Ki67+	 13225 19383
10621	0	0	Ki67+	 13225 19424
10622	0	0	Ki67+	 13231 19451
10623	0	0	Ki67+	 13232 19373
10624	0	0	Ki67+	 13235 19480
10625	0	0	Ki67+	 13240 19423
10626	0	0	Ki67+	 13250 19349
10627	0	0	Ki67+	 13321 19596
10628	0	0	Ki67+	 13336 19354
10629	0	0	Ki67+	 13387 19494
10630	0	0	Ki67+	 13400 19540
10631	0	0	Ki67+	 13408 19743
10632	0	0	Ki67+	 13414 19613
10633	0	0	Ki67+	 13433 19708
10634	0	0	Ki67+	 13441 19717
10635	0	0	Ki67+	 13444 19566
10636	0	0	Ki67+	 13448 19664
10637	0	0	Ki67+	 13449 19602
10638	0	0	Ki67+	 13466 19580
10639	0	0	Ki67+	 13474 19150
10640	0	0	Ki67+	 13549 19658
10641	0	0	Ki67+	 13573 19588
10642	0	0	Ki67+	 13583 19514
10643	0	0	Ki67+	 13594 19467
10644	0	0	Ki67+	 13602 19421
10645	0	0	Ki67+	 13609 19505
10646	0	0	Ki67+	 13613 19464
10647	0	0	Ki67+	 13629 19382
10648	0	0	Ki67+	 13635 19347
10649	0	0	Ki67+	 13636 19416
10650	0	0	Ki67+	 13638 19402
10651	0	0	Ki67+	 13643 19247
10652	0	0	Ki67+	 13647 19390
10653	0	0	Ki67+	 13650 19317
10654	0	0	Ki67+	 13653 19279
10655	0	0	Ki67+	 13655 19433
10656	0	0	Ki67+	 13660 19217
10657	0	0	Ki67+	 13661 19527
10658	0	0	Ki67+	 13665 19355
10659	0	0	Ki67+	 13667 19187
10660	0	0	Ki67+	 13673 19253
10661	0	0	Ki67+	 13679 19191
10662	0	0	Ki67+	 13696 19141
10663	0	0	Ki67+	 13731 19104
10664	0	0	Ki67+	 13735 19139
10665	0	0	Ki67+	 13735 19200
10666	0	0	Ki67+	 13739 19422
10667	0	0	Ki67+	 13746 19216
10668	0	0	Ki67+	 13748 19104
10669	0	0	Ki67+	 13748 19477
10670	0	0	Ki67+	 13758 19858
10671	0	0	Ki67+	 13763 19471
10672	0	0	Ki67+	 13764 19186
10673	0	0	Ki67+	 13788 19630
10674	0	0	Ki67+	 13809 19631
10675	0	0	Ki67+	 13814 19088
10676	0	0	Ki67+	 13818 19176
10677	0	0	Ki67+	 13827 19139
10678	0	0	Ki67+	 13828 19213
10679	0	0	Ki67+	 13831 19245
10680	0	0	Ki67+	 13840 19292
10681	0	0	Ki67+	 13844 19246
10682	0	0	Ki67+	 13866 19490
10683	0	0	Ki67+	 13977 4689
10684	0	0	Ki67+	 13979 4784
10685	0	0	Ki67+	 14008 4727
10686	0	0	Ki67+	 14166 4674
10687	0	0	Ki67+	 14292 4808
10688	0	0	Ki67+	 14414 4940
10689	0	0	Ki67+	 14424 4890
10690	0	0	Ki67+	 14429 4965
10691	0	0	Ki67+	 14436 5007
10692	0	0	Ki67+	 14453 4968
10693	0	0	Ki67+	 14454 4879
10694	0	0	Ki67+	 14455 4916
10695	0	0	Ki67+	 14460 5006
10696	0	0	Ki67+	 14465 4991
10697	0	0	Ki67+	 14467 4904
10698	0	0	Ki67+	 14490 5002
10699	0	0	Ki67+	 14494 4845
10700	0	0	Ki67+	 14507 4837
10701	0	0	Ki67+	 14508 5095
10702	0	0	Ki67+	 14517 4970
10703	0	0	Ki67+	 14525 5079
10704	0	0	Ki67+	 14537 4920
10705	0	0	Ki67+	 14568 5141
10706	0	0	Ki67+	 14571 4906
10707	0	0	Ki67+	 14573 4873
10708	0	0	Ki67+	 14577 5178
10709	0	0	Ki67+	 14578 5066
10710	0	0	Ki67+	 14583 5009
10711	0	0	Ki67+	 14584 5109
10712	0	0	Ki67+	 14591 4875
10713	0	0	Ki67+	 14610 5129
10714	0	0	Ki67+	 14613 5092
10715	0	0	Ki67+	 14632 5135
10716	0	0	Ki67+	 14637 5122
10717	0	0	Ki67+	 14668 4822
10718	0	0	Ki67+	 13951 5844
10719	0	0	Ki67+	 13956 5433
10720	0	0	Ki67+	 13974 5498
10721	0	0	Ki67+	 13998 5560
10722	0	0	Ki67+	 14015 5438
10723	0	0	Ki67+	 14033 5449
10724	0	0	Ki67+	 14071 5460
10725	0	0	Ki67+	 14099 5536
10726	0	0	Ki67+	 14114 5521
10727	0	0	Ki67+	 14126 5464
10728	0	0	Ki67+	 14163 5282
10729	0	0	Ki67+	 14222 5280
10730	0	0	Ki67+	 14459 5557
10731	0	0	Ki67+	 14575 5756
10732	0	0	Ki67+	 13876 6107
10733	0	0	Ki67+	 13877 6281
10734	0	0	Ki67+	 13910 6395
10735	0	0	Ki67+	 13914 6549
10736	0	0	Ki67+	 13916 6686
10737	0	0	Ki67+	 13930 6105
10738	0	0	Ki67+	 13939 6643
10739	0	0	Ki67+	 13948 6497
10740	0	0	Ki67+	 13952 6147
10741	0	0	Ki67+	 13952 6190
10742	0	0	Ki67+	 13967 6457
10743	0	0	Ki67+	 13968 6124
10744	0	0	Ki67+	 13979 6588
10745	0	0	Ki67+	 13987 6134
10746	0	0	Ki67+	 13988 6169
10747	0	0	Ki67+	 13988 6307
10748	0	0	Ki67+	 13994 6605
10749	0	0	Ki67+	 14001 6204
10750	0	0	Ki67+	 14005 6165
10751	0	0	Ki67+	 14008 6463
10752	0	0	Ki67+	 14014 6526
10753	0	0	Ki67+	 14018 6216
10754	0	0	Ki67+	 14028 6184
10755	0	0	Ki67+	 14033 6810
10756	0	0	Ki67+	 14044 6528
10757	0	0	Ki67+	 14058 6614
10758	0	0	Ki67+	 14058 6732
10759	0	0	Ki67+	 14061 6816
10760	0	0	Ki67+	 14076 6630
10761	0	0	Ki67+	 14077 6558
10762	0	0	Ki67+	 14079 6747
10763	0	0	Ki67+	 14083 6325
10764	0	0	Ki67+	 14086 6730
10765	0	0	Ki67+	 14098 6636
10766	0	0	Ki67+	 14100 6688
10767	0	0	Ki67+	 14103 6508
10768	0	0	Ki67+	 14110 6756
10769	0	0	Ki67+	 14117 6581
10770	0	0	Ki67+	 14120 6728
10771	0	0	Ki67+	 14124 6649
10772	0	0	Ki67+	 14143 6666
10773	0	0	Ki67+	 14146 6733
10774	0	0	Ki67+	 14148 6686
10775	0	0	Ki67+	 14156 6604
10776	0	0	Ki67+	 14159 6625
10777	0	0	Ki67+	 14164 6811
10778	0	0	Ki67+	 14172 6820
10779	0	0	Ki67+	 14174 6651
10780	0	0	Ki67+	 14186 6750
10781	0	0	Ki67+	 14191 6325
10782	0	0	Ki67+	 14199 6557
10783	0	0	Ki67+	 14200 6625
10784	0	0	Ki67+	 14202 6595
10785	0	0	Ki67+	 14208 6138
10786	0	0	Ki67+	 14213 6391
10787	0	0	Ki67+	 14228 6626
10788	0	0	Ki67+	 14245 6655
10789	0	0	Ki67+	 14247 6404
10790	0	0	Ki67+	 14269 6640
10791	0	0	Ki67+	 14284 6188
10792	0	0	Ki67+	 14289 6198
10793	0	0	Ki67+	 14291 6357
10794	0	0	Ki67+	 14292 6655
10795	0	0	Ki67+	 14322 6159
10796	0	0	Ki67+	 14348 6793
10797	0	0	Ki67+	 14349 6602
10798	0	0	Ki67+	 14371 6773
10799	0	0	Ki67+	 14440 6449
10800	0	0	Ki67+	 14457 6457
10801	0	0	Ki67+	 13875 7426
10802	0	0	Ki67+	 13885 7616
10803	0	0	Ki67+	 13890 7056
10804	0	0	Ki67+	 13902 7477
10805	0	0	Ki67+	 13905 7536
10806	0	0	Ki67+	 13912 7341
10807	0	0	Ki67+	 13915 7515
10808	0	0	Ki67+	 13922 7001
10809	0	0	Ki67+	 13939 6924
10810	0	0	Ki67+	 13947 6843
10811	0	0	Ki67+	 13951 7027
10812	0	0	Ki67+	 13959 7453
10813	0	0	Ki67+	 13962 7213
10814	0	0	Ki67+	 13978 7190
10815	0	0	Ki67+	 13983 7251
10816	0	0	Ki67+	 13992 7167
10817	0	0	Ki67+	 13998 7571
10818	0	0	Ki67+	 14005 7025
10819	0	0	Ki67+	 14007 6969
10820	0	0	Ki67+	 14009 7123
10821	0	0	Ki67+	 14016 7230
10822	0	0	Ki67+	 14017 7254
10823	0	0	Ki67+	 14023 7495
10824	0	0	Ki67+	 14024 7521
10825	0	0	Ki67+	 14024 7594
10826	0	0	Ki67+	 14028 7054
10827	0	0	Ki67+	 14048 6843
10828	0	0	Ki67+	 14074 7214
10829	0	0	Ki67+	 14076 6986
10830	0	0	Ki67+	 14084 7451
10831	0	0	Ki67+	 14102 7626
10832	0	0	Ki67+	 14104 7311
10833	0	0	Ki67+	 14107 6987
10834	0	0	Ki67+	 14112 7537
10835	0	0	Ki67+	 14115 7222
10836	0	0	Ki67+	 14123 7212
10837	0	0	Ki67+	 14136 7197
10838	0	0	Ki67+	 14165 7261
10839	0	0	Ki67+	 14170 6838
10840	0	0	Ki67+	 14170 7285
10841	0	0	Ki67+	 14181 7181
10842	0	0	Ki67+	 14185 7293
10843	0	0	Ki67+	 14186 7242
10844	0	0	Ki67+	 14195 6952
10845	0	0	Ki67+	 14196 7266
10846	0	0	Ki67+	 14201 7165
10847	0	0	Ki67+	 14207 7322
10848	0	0	Ki67+	 14217 7271
10849	0	0	Ki67+	 14232 7223
10850	0	0	Ki67+	 14244 7262
10851	0	0	Ki67+	 14263 7203
10852	0	0	Ki67+	 14329 7431
10853	0	0	Ki67+	 14330 6874
10854	0	0	Ki67+	 14346 6840
10855	0	0	Ki67+	 14364 7433
10856	0	0	Ki67+	 14391 7533
10857	0	0	Ki67+	 14403 7227
10858	0	0	Ki67+	 14418 7229
10859	0	0	Ki67+	 14422 7523
10860	0	0	Ki67+	 14425 7615
10861	0	0	Ki67+	 14469 7591
10862	0	0	Ki67+	 14482 7494
10863	0	0	Ki67+	 14482 7596
10864	0	0	Ki67+	 14505 7546
10865	0	0	Ki67+	 14525 7512
10866	0	0	Ki67+	 14558 7551
10867	0	0	Ki67+	 14637 7192
10868	0	0	Ki67+	 14648 7562
10869	0	0	Ki67+	 14653 7393
10870	0	0	Ki67+	 14659 7195
10871	0	0	Ki67+	 13900 7974
10872	0	0	Ki67+	 13912 8201
10873	0	0	Ki67+	 13935 7694
10874	0	0	Ki67+	 13945 7813
10875	0	0	Ki67+	 13950 7702
10876	0	0	Ki67+	 13951 8063
10877	0	0	Ki67+	 13979 8083
10878	0	0	Ki67+	 14015 7979
10879	0	0	Ki67+	 14019 7635
10880	0	0	Ki67+	 14021 7895
10881	0	0	Ki67+	 14027 8050
10882	0	0	Ki67+	 14040 8008
10883	0	0	Ki67+	 14041 7877
10884	0	0	Ki67+	 14043 7969
10885	0	0	Ki67+	 14048 7635
10886	0	0	Ki67+	 14052 7731
10887	0	0	Ki67+	 14055 7918
10888	0	0	Ki67+	 14058 7661
10889	0	0	Ki67+	 14062 7766
10890	0	0	Ki67+	 14070 7953
10891	0	0	Ki67+	 14075 8112
10892	0	0	Ki67+	 14080 8196
10893	0	0	Ki67+	 14086 7846
10894	0	0	Ki67+	 14087 7933
10895	0	0	Ki67+	 14089 7912
10896	0	0	Ki67+	 14094 7796
10897	0	0	Ki67+	 14099 7766
10898	0	0	Ki67+	 14099 7816
10899	0	0	Ki67+	 14100 7967
10900	0	0	Ki67+	 14108 7905
10901	0	0	Ki67+	 14115 7874
10902	0	0	Ki67+	 14123 7776
10903	0	0	Ki67+	 14129 7980
10904	0	0	Ki67+	 14134 7910
10905	0	0	Ki67+	 14142 7880
10906	0	0	Ki67+	 14144 7738
10907	0	0	Ki67+	 14146 7834
10908	0	0	Ki67+	 14149 7850
10909	0	0	Ki67+	 14150 7689
10910	0	0	Ki67+	 14151 8179
10911	0	0	Ki67+	 14155 7977
10912	0	0	Ki67+	 14157 8058
10913	0	0	Ki67+	 14159 8191
10914	0	0	Ki67+	 14162 8224
10915	0	0	Ki67+	 14163 8179
10916	0	0	Ki67+	 14174 7942
10917	0	0	Ki67+	 14176 8223
10918	0	0	Ki67+	 14185 8137
10919	0	0	Ki67+	 14200 7683
10920	0	0	Ki67+	 14209 8085
10921	0	0	Ki67+	 14214 8126
10922	0	0	Ki67+	 14216 7997
10923	0	0	Ki67+	 14216 8111
10924	0	0	Ki67+	 14240 7974
10925	0	0	Ki67+	 14246 7953
10926	0	0	Ki67+	 14255 7735
10927	0	0	Ki67+	 14264 7843
10928	0	0	Ki67+	 14271 7819
10929	0	0	Ki67+	 14279 7965
10930	0	0	Ki67+	 14285 8040
10931	0	0	Ki67+	 14296 8060
10932	0	0	Ki67+	 14297 8281
10933	0	0	Ki67+	 14302 7746
10934	0	0	Ki67+	 14314 7939
10935	0	0	Ki67+	 14320 8220
10936	0	0	Ki67+	 14323 8266
10937	0	0	Ki67+	 14332 7959
10938	0	0	Ki67+	 14342 7765
10939	0	0	Ki67+	 14342 8025
10940	0	0	Ki67+	 14348 7711
10941	0	0	Ki67+	 14350 7944
10942	0	0	Ki67+	 14350 7969
10943	0	0	Ki67+	 14352 8218
10944	0	0	Ki67+	 14375 8002
10945	0	0	Ki67+	 14378 8144
10946	0	0	Ki67+	 14394 8042
10947	0	0	Ki67+	 14396 7749
10948	0	0	Ki67+	 14397 7897
10949	0	0	Ki67+	 14399 7939
10950	0	0	Ki67+	 14414 7982
10951	0	0	Ki67+	 14416 7652
10952	0	0	Ki67+	 14417 8175
10953	0	0	Ki67+	 14422 7686
10954	0	0	Ki67+	 14422 7919
10955	0	0	Ki67+	 14422 8266
10956	0	0	Ki67+	 14437 8061
10957	0	0	Ki67+	 14464 7946
10958	0	0	Ki67+	 14467 7902
10959	0	0	Ki67+	 14468 8288
10960	0	0	Ki67+	 14470 7779
10961	0	0	Ki67+	 14480 7738
10962	0	0	Ki67+	 14487 8009
10963	0	0	Ki67+	 14494 7828
10964	0	0	Ki67+	 14496 8100
10965	0	0	Ki67+	 14503 8020
10966	0	0	Ki67+	 14503 8044
10967	0	0	Ki67+	 14516 7644
10968	0	0	Ki67+	 14521 7979
10969	0	0	Ki67+	 14527 8052
10970	0	0	Ki67+	 14528 8411
10971	0	0	Ki67+	 14534 8187
10972	0	0	Ki67+	 14544 7924
10973	0	0	Ki67+	 14547 8176
10974	0	0	Ki67+	 14552 7813
10975	0	0	Ki67+	 14552 7848
10976	0	0	Ki67+	 14554 8076
10977	0	0	Ki67+	 14562 8048
10978	0	0	Ki67+	 14568 7994
10979	0	0	Ki67+	 14574 8187
10980	0	0	Ki67+	 14575 8098
10981	0	0	Ki67+	 14595 7872
10982	0	0	Ki67+	 14606 8048
10983	0	0	Ki67+	 14607 7821
10984	0	0	Ki67+	 14610 7699
10985	0	0	Ki67+	 14611 8071
10986	0	0	Ki67+	 14618 7947
10987	0	0	Ki67+	 14621 7870
10988	0	0	Ki67+	 14629 8353
10989	0	0	Ki67+	 14632 7748
10990	0	0	Ki67+	 14635 7992
10991	0	0	Ki67+	 14635 8083
10992	0	0	Ki67+	 14636 7843
10993	0	0	Ki67+	 14649 7919
10994	0	0	Ki67+	 13873 9131
10995	0	0	Ki67+	 13877 9102
10996	0	0	Ki67+	 13879 8802
10997	0	0	Ki67+	 13882 8898
10998	0	0	Ki67+	 13887 9195
10999	0	0	Ki67+	 13916 9141
11000	0	0	Ki67+	 13919 9119
11001	0	0	Ki67+	 13944 9158
11002	0	0	Ki67+	 13958 9068
11003	0	0	Ki67+	 13966 9047
11004	0	0	Ki67+	 13966 9128
11005	0	0	Ki67+	 13988 8805
11006	0	0	Ki67+	 13991 8999
11007	0	0	Ki67+	 13997 8875
11008	0	0	Ki67+	 14009 9046
11009	0	0	Ki67+	 14014 8667
11010	0	0	Ki67+	 14020 8801
11011	0	0	Ki67+	 14031 9019
11012	0	0	Ki67+	 14044 8588
11013	0	0	Ki67+	 14046 8719
11014	0	0	Ki67+	 14075 8893
11015	0	0	Ki67+	 14094 8614
11016	0	0	Ki67+	 14103 8709
11017	0	0	Ki67+	 14122 8643
11018	0	0	Ki67+	 14141 8870
11019	0	0	Ki67+	 14160 9194
11020	0	0	Ki67+	 14172 9160
11021	0	0	Ki67+	 14180 8887
11022	0	0	Ki67+	 14183 8581
11023	0	0	Ki67+	 14207 8859
11024	0	0	Ki67+	 14209 8912
11025	0	0	Ki67+	 14227 9204
11026	0	0	Ki67+	 14232 9166
11027	0	0	Ki67+	 14262 8932
11028	0	0	Ki67+	 14267 9110
11029	0	0	Ki67+	 14269 8993
11030	0	0	Ki67+	 14273 8622
11031	0	0	Ki67+	 14280 9191
11032	0	0	Ki67+	 14289 8934
11033	0	0	Ki67+	 14305 8784
11034	0	0	Ki67+	 14378 8906
11035	0	0	Ki67+	 14394 8723
11036	0	0	Ki67+	 14414 8837
11037	0	0	Ki67+	 14432 8780
11038	0	0	Ki67+	 14440 8743
11039	0	0	Ki67+	 14454 8948
11040	0	0	Ki67+	 14466 8728
11041	0	0	Ki67+	 14483 8791
11042	0	0	Ki67+	 14496 8728
11043	0	0	Ki67+	 14520 8835
11044	0	0	Ki67+	 14522 8978
11045	0	0	Ki67+	 14529 8734
11046	0	0	Ki67+	 14549 9009
11047	0	0	Ki67+	 14594 8717
11048	0	0	Ki67+	 14650 9034
11049	0	0	Ki67+	 13878 9640
11050	0	0	Ki67+	 13882 9677
11051	0	0	Ki67+	 13887 9841
11052	0	0	Ki67+	 13890 9898
11053	0	0	Ki67+	 13926 9662
11054	0	0	Ki67+	 13984 9599
11055	0	0	Ki67+	 14027 9320
11056	0	0	Ki67+	 14041 9234
11057	0	0	Ki67+	 14087 9270
11058	0	0	Ki67+	 14110 9303
11059	0	0	Ki67+	 14127 9331
11060	0	0	Ki67+	 14136 9434
11061	0	0	Ki67+	 14139 9305
11062	0	0	Ki67+	 14152 9858
11063	0	0	Ki67+	 14153 9523
11064	0	0	Ki67+	 14156 9313
11065	0	0	Ki67+	 14160 9510
11066	0	0	Ki67+	 14172 9521
11067	0	0	Ki67+	 14187 9394
11068	0	0	Ki67+	 14187 9461
11069	0	0	Ki67+	 14193 9379
11070	0	0	Ki67+	 14207 9509
11071	0	0	Ki67+	 14235 9487
11072	0	0	Ki67+	 14240 9402
11073	0	0	Ki67+	 14240 9538
11074	0	0	Ki67+	 14243 9331
11075	0	0	Ki67+	 14248 9622
11076	0	0	Ki67+	 14257 9485
11077	0	0	Ki67+	 14259 9342
11078	0	0	Ki67+	 14265 9371
11079	0	0	Ki67+	 14277 9356
11080	0	0	Ki67+	 14279 9636
11081	0	0	Ki67+	 14281 9399
11082	0	0	Ki67+	 14291 9430
11083	0	0	Ki67+	 14296 9374
11084	0	0	Ki67+	 14301 10027
11085	0	0	Ki67+	 14309 9902
11086	0	0	Ki67+	 14313 9587
11087	0	0	Ki67+	 14329 9663
11088	0	0	Ki67+	 14338 9592
11089	0	0	Ki67+	 14349 9632
11090	0	0	Ki67+	 14356 9597
11091	0	0	Ki67+	 14386 9409
11092	0	0	Ki67+	 14386 9972
11093	0	0	Ki67+	 14394 9377
11094	0	0	Ki67+	 14420 9971
11095	0	0	Ki67+	 14428 9755
11096	0	0	Ki67+	 14428 9925
11097	0	0	Ki67+	 14452 9781
11098	0	0	Ki67+	 14455 9803
11099	0	0	Ki67+	 14456 9656
11100	0	0	Ki67+	 14473 10003
11101	0	0	Ki67+	 14474 9671
11102	0	0	Ki67+	 14477 9964
11103	0	0	Ki67+	 14486 9766
11104	0	0	Ki67+	 14503 9736
11105	0	0	Ki67+	 14508 9826
11106	0	0	Ki67+	 14510 9686
11107	0	0	Ki67+	 14512 9719
11108	0	0	Ki67+	 14517 9745
11109	0	0	Ki67+	 14519 9614
11110	0	0	Ki67+	 14536 9593
11111	0	0	Ki67+	 14537 9663
11112	0	0	Ki67+	 14543 9875
11113	0	0	Ki67+	 14546 9683
11114	0	0	Ki67+	 14558 9651
11115	0	0	Ki67+	 14561 9753
11116	0	0	Ki67+	 14566 9675
11117	0	0	Ki67+	 14568 9645
11118	0	0	Ki67+	 14573 9815
11119	0	0	Ki67+	 14577 9766
11120	0	0	Ki67+	 14586 9605
11121	0	0	Ki67+	 14590 9715
11122	0	0	Ki67+	 14592 9917
11123	0	0	Ki67+	 14592 9974
11124	0	0	Ki67+	 14598 9707
11125	0	0	Ki67+	 14609 9764
11126	0	0	Ki67+	 14612 10015
11127	0	0	Ki67+	 14614 9800
11128	0	0	Ki67+	 14618 9898
11129	0	0	Ki67+	 14625 9719
11130	0	0	Ki67+	 14632 9820
11131	0	0	Ki67+	 14636 9786
11132	0	0	Ki67+	 14645 9834
11133	0	0	Ki67+	 14654 9643
11134	0	0	Ki67+	 14654 9919
11135	0	0	Ki67+	 14660 9810
11136	0	0	Ki67+	 14661 9965
11137	0	0	Ki67+	 14665 9749
11138	0	0	Ki67+	 13895 10691
11139	0	0	Ki67+	 13907 10737
11140	0	0	Ki67+	 13912 10219
11141	0	0	Ki67+	 13919 10637
11142	0	0	Ki67+	 13929 10828
11143	0	0	Ki67+	 13977 10811
11144	0	0	Ki67+	 13978 10796
11145	0	0	Ki67+	 13982 10558
11146	0	0	Ki67+	 14014 10747
11147	0	0	Ki67+	 14021 10804
11148	0	0	Ki67+	 14025 10649
11149	0	0	Ki67+	 14032 10775
11150	0	0	Ki67+	 14038 10340
11151	0	0	Ki67+	 14056 10718
11152	0	0	Ki67+	 14065 10749
11153	0	0	Ki67+	 14086 10830
11154	0	0	Ki67+	 14112 10704
11155	0	0	Ki67+	 14123 10806
11156	0	0	Ki67+	 14131 10506
11157	0	0	Ki67+	 14150 10789
11158	0	0	Ki67+	 14238 10707
11159	0	0	Ki67+	 14257 10238
11160	0	0	Ki67+	 14279 10258
11161	0	0	Ki67+	 14300 10202
11162	0	0	Ki67+	 14337 10629
11163	0	0	Ki67+	 14343 10341
11164	0	0	Ki67+	 14381 10724
11165	0	0	Ki67+	 14385 10206
11166	0	0	Ki67+	 14386 10063
11167	0	0	Ki67+	 14414 10758
11168	0	0	Ki67+	 14416 10089
11169	0	0	Ki67+	 14420 10799
11170	0	0	Ki67+	 14422 10740
11171	0	0	Ki67+	 14423 10314
11172	0	0	Ki67+	 14431 10350
11173	0	0	Ki67+	 14437 10419
11174	0	0	Ki67+	 14442 10126
11175	0	0	Ki67+	 14443 10702
11176	0	0	Ki67+	 14449 10433
11177	0	0	Ki67+	 14454 10243
11178	0	0	Ki67+	 14456 10732
11179	0	0	Ki67+	 14462 10786
11180	0	0	Ki67+	 14464 10185
11181	0	0	Ki67+	 14464 10296
11182	0	0	Ki67+	 14466 10732
11183	0	0	Ki67+	 14488 10292
11184	0	0	Ki67+	 14490 10334
11185	0	0	Ki67+	 14501 10348
11186	0	0	Ki67+	 14549 10431
11187	0	0	Ki67+	 14563 10421
11188	0	0	Ki67+	 14577 10504
11189	0	0	Ki67+	 14614 10509
11190	0	0	Ki67+	 14620 10068
11191	0	0	Ki67+	 14629 10280
11192	0	0	Ki67+	 14658 10104
11193	0	0	Ki67+	 13898 11398
11194	0	0	Ki67+	 13899 11462
11195	0	0	Ki67+	 13905 10885
11196	0	0	Ki67+	 13905 11375
11197	0	0	Ki67+	 13909 11285
11198	0	0	Ki67+	 13916 11409
11199	0	0	Ki67+	 13918 11352
11200	0	0	Ki67+	 13920 11438
11201	0	0	Ki67+	 13932 10926
11202	0	0	Ki67+	 13937 11539
11203	0	0	Ki67+	 13938 10882
11204	0	0	Ki67+	 13943 11466
11205	0	0	Ki67+	 13945 11350
11206	0	0	Ki67+	 13958 11536
11207	0	0	Ki67+	 13959 11427
11208	0	0	Ki67+	 13965 11450
11209	0	0	Ki67+	 13966 11503
11210	0	0	Ki67+	 13974 10896
11211	0	0	Ki67+	 13976 10933
11212	0	0	Ki67+	 13994 11463
11213	0	0	Ki67+	 13999 11348
11214	0	0	Ki67+	 14006 10930
11215	0	0	Ki67+	 14025 11592
11216	0	0	Ki67+	 14027 11452
11217	0	0	Ki67+	 14032 11356
11218	0	0	Ki67+	 14037 11570
11219	0	0	Ki67+	 14041 11535
11220	0	0	Ki67+	 14049 11225
11221	0	0	Ki67+	 14060 11614
11222	0	0	Ki67+	 14075 10851
11223	0	0	Ki67+	 14076 10866
11224	0	0	Ki67+	 14077 10902
11225	0	0	Ki67+	 14078 11604
11226	0	0	Ki67+	 14081 11416
11227	0	0	Ki67+	 14092 11275
11228	0	0	Ki67+	 14099 11433
11229	0	0	Ki67+	 14102 11610
11230	0	0	Ki67+	 14103 11527
11231	0	0	Ki67+	 14104 10889
11232	0	0	Ki67+	 14118 11458
11233	0	0	Ki67+	 14120 10846
11234	0	0	Ki67+	 14120 11488
11235	0	0	Ki67+	 14122 11552
11236	0	0	Ki67+	 14123 11155
11237	0	0	Ki67+	 14137 11483
11238	0	0	Ki67+	 14138 11191
11239	0	0	Ki67+	 14142 10971
11240	0	0	Ki67+	 14152 11241
11241	0	0	Ki67+	 14163 10891
11242	0	0	Ki67+	 14164 10876
11243	0	0	Ki67+	 14184 11234
11244	0	0	Ki67+	 14202 10974
11245	0	0	Ki67+	 14203 10837
11246	0	0	Ki67+	 14215 11576
11247	0	0	Ki67+	 14237 11464
11248	0	0	Ki67+	 14240 11017
11249	0	0	Ki67+	 14249 10960
11250	0	0	Ki67+	 14278 10986
11251	0	0	Ki67+	 14294 11237
11252	0	0	Ki67+	 14299 11369
11253	0	0	Ki67+	 14318 11578
11254	0	0	Ki67+	 14325 11497
11255	0	0	Ki67+	 14337 10990
11256	0	0	Ki67+	 14363 11551
11257	0	0	Ki67+	 14365 11501
11258	0	0	Ki67+	 14370 11612
11259	0	0	Ki67+	 14371 11443
11260	0	0	Ki67+	 14374 10976
11261	0	0	Ki67+	 14375 11521
11262	0	0	Ki67+	 14377 11004
11263	0	0	Ki67+	 14390 11629
11264	0	0	Ki67+	 14394 10904
11265	0	0	Ki67+	 14398 11593
11266	0	0	Ki67+	 14418 11620
11267	0	0	Ki67+	 14420 11579
11268	0	0	Ki67+	 14422 10945
11269	0	0	Ki67+	 14422 11493
11270	0	0	Ki67+	 14424 10981
11271	0	0	Ki67+	 14431 11474
11272	0	0	Ki67+	 14435 11191
11273	0	0	Ki67+	 14441 11084
11274	0	0	Ki67+	 14449 11567
11275	0	0	Ki67+	 14454 11010
11276	0	0	Ki67+	 14454 11616
11277	0	0	Ki67+	 14471 11548
11278	0	0	Ki67+	 14472 11619
11279	0	0	Ki67+	 14476 11012
11280	0	0	Ki67+	 14489 10954
11281	0	0	Ki67+	 14492 11593
11282	0	0	Ki67+	 14492 11630
11283	0	0	Ki67+	 14501 11536
11284	0	0	Ki67+	 14507 11024
11285	0	0	Ki67+	 14509 11083
11286	0	0	Ki67+	 14511 11467
11287	0	0	Ki67+	 14512 10968
11288	0	0	Ki67+	 14522 11024
11289	0	0	Ki67+	 14532 10988
11290	0	0	Ki67+	 14533 10936
11291	0	0	Ki67+	 14537 11612
11292	0	0	Ki67+	 14540 11575
11293	0	0	Ki67+	 14544 11141
11294	0	0	Ki67+	 14553 10965
11295	0	0	Ki67+	 14555 11037
11296	0	0	Ki67+	 14563 10862
11297	0	0	Ki67+	 14593 11200
11298	0	0	Ki67+	 14619 11017
11299	0	0	Ki67+	 14625 11374
11300	0	0	Ki67+	 14626 11062
11301	0	0	Ki67+	 14643 11101
11302	0	0	Ki67+	 14646 10995
11303	0	0	Ki67+	 13875 12367
11304	0	0	Ki67+	 13901 12069
11305	0	0	Ki67+	 13910 11909
11306	0	0	Ki67+	 13913 12309
11307	0	0	Ki67+	 13919 12046
11308	0	0	Ki67+	 13934 12149
11309	0	0	Ki67+	 13937 11856
11310	0	0	Ki67+	 13954 11673
11311	0	0	Ki67+	 13954 12399
11312	0	0	Ki67+	 13965 12069
11313	0	0	Ki67+	 13968 12246
11314	0	0	Ki67+	 14011 11722
11315	0	0	Ki67+	 14023 11868
11316	0	0	Ki67+	 14036 11706
11317	0	0	Ki67+	 14046 11906
11318	0	0	Ki67+	 14073 11686
11319	0	0	Ki67+	 14078 11915
11320	0	0	Ki67+	 14095 11909
11321	0	0	Ki67+	 14102 11736
11322	0	0	Ki67+	 14111 11876
11323	0	0	Ki67+	 14113 11678
11324	0	0	Ki67+	 14132 11994
11325	0	0	Ki67+	 14136 11683
11326	0	0	Ki67+	 14140 11817
11327	0	0	Ki67+	 14142 12395
11328	0	0	Ki67+	 14150 12139
11329	0	0	Ki67+	 14153 11732
11330	0	0	Ki67+	 14157 11937
11331	0	0	Ki67+	 14160 11836
11332	0	0	Ki67+	 14163 11865
11333	0	0	Ki67+	 14164 11693
11334	0	0	Ki67+	 14164 11968
11335	0	0	Ki67+	 14166 12004
11336	0	0	Ki67+	 14196 11638
11337	0	0	Ki67+	 14206 11778
11338	0	0	Ki67+	 14206 11829
11339	0	0	Ki67+	 14217 11724
11340	0	0	Ki67+	 14217 12081
11341	0	0	Ki67+	 14218 11853
11342	0	0	Ki67+	 14220 11918
11343	0	0	Ki67+	 14223 11965
11344	0	0	Ki67+	 14228 11794
11345	0	0	Ki67+	 14234 11819
11346	0	0	Ki67+	 14259 11665
11347	0	0	Ki67+	 14260 11827
11348	0	0	Ki67+	 14263 11720
11349	0	0	Ki67+	 14263 11809
11350	0	0	Ki67+	 14263 11840
11351	0	0	Ki67+	 14276 11990
11352	0	0	Ki67+	 14279 12114
11353	0	0	Ki67+	 14285 11940
11354	0	0	Ki67+	 14303 11796
11355	0	0	Ki67+	 14303 11814
11356	0	0	Ki67+	 14305 11760
11357	0	0	Ki67+	 14323 12400
11358	0	0	Ki67+	 14327 11943
11359	0	0	Ki67+	 14335 11690
11360	0	0	Ki67+	 14348 11699
11361	0	0	Ki67+	 14355 11935
11362	0	0	Ki67+	 14356 11680
11363	0	0	Ki67+	 14360 11759
11364	0	0	Ki67+	 14364 12048
11365	0	0	Ki67+	 14367 11902
11366	0	0	Ki67+	 14368 11669
11367	0	0	Ki67+	 14392 11886
11368	0	0	Ki67+	 14392 12361
11369	0	0	Ki67+	 14396 11910
11370	0	0	Ki67+	 14400 11845
11371	0	0	Ki67+	 14401 11771
11372	0	0	Ki67+	 14406 12431
11373	0	0	Ki67+	 14417 11805
11374	0	0	Ki67+	 14427 11683
11375	0	0	Ki67+	 14432 11854
11376	0	0	Ki67+	 14433 12232
11377	0	0	Ki67+	 14435 12417
11378	0	0	Ki67+	 14453 11779
11379	0	0	Ki67+	 14459 11641
11380	0	0	Ki67+	 14465 11931
11381	0	0	Ki67+	 14472 11805
11382	0	0	Ki67+	 14475 11892
11383	0	0	Ki67+	 14475 12009
11384	0	0	Ki67+	 14476 11950
11385	0	0	Ki67+	 14484 11766
11386	0	0	Ki67+	 14497 11762
11387	0	0	Ki67+	 14499 11727
11388	0	0	Ki67+	 14504 11797
11389	0	0	Ki67+	 14505 11670
11390	0	0	Ki67+	 14507 11888
11391	0	0	Ki67+	 14517 11725
11392	0	0	Ki67+	 14519 11677
11393	0	0	Ki67+	 14528 11964
11394	0	0	Ki67+	 14543 11934
11395	0	0	Ki67+	 14564 11722
11396	0	0	Ki67+	 14572 11926
11397	0	0	Ki67+	 14588 11862
11398	0	0	Ki67+	 14613 11814
11399	0	0	Ki67+	 14617 11867
11400	0	0	Ki67+	 14656 11760
11401	0	0	Ki67+	 14660 12109
11402	0	0	Ki67+	 14664 11863
11403	0	0	Ki67+	 13878 12694
11404	0	0	Ki67+	 13879 12974
11405	0	0	Ki67+	 13881 13119
11406	0	0	Ki67+	 13882 12775
11407	0	0	Ki67+	 13882 12800
11408	0	0	Ki67+	 13890 12923
11409	0	0	Ki67+	 13890 13195
11410	0	0	Ki67+	 13891 13164
11411	0	0	Ki67+	 13899 12760
11412	0	0	Ki67+	 13899 12871
11413	0	0	Ki67+	 13902 12838
11414	0	0	Ki67+	 13906 13204
11415	0	0	Ki67+	 13907 12661
11416	0	0	Ki67+	 13908 13143
11417	0	0	Ki67+	 13910 12913
11418	0	0	Ki67+	 13911 13190
11419	0	0	Ki67+	 13912 12974
11420	0	0	Ki67+	 13917 12859
11421	0	0	Ki67+	 13918 13078
11422	0	0	Ki67+	 13922 12637
11423	0	0	Ki67+	 13922 13028
11424	0	0	Ki67+	 13929 12846
11425	0	0	Ki67+	 13930 13122
11426	0	0	Ki67+	 13931 12728
11427	0	0	Ki67+	 13931 12745
11428	0	0	Ki67+	 13932 12695
11429	0	0	Ki67+	 13934 12793
11430	0	0	Ki67+	 13936 12681
11431	0	0	Ki67+	 13938 13103
11432	0	0	Ki67+	 13947 13137
11433	0	0	Ki67+	 13950 13078
11434	0	0	Ki67+	 13953 12623
11435	0	0	Ki67+	 13953 13011
11436	0	0	Ki67+	 13954 12909
11437	0	0	Ki67+	 13958 12663
11438	0	0	Ki67+	 13960 13122
11439	0	0	Ki67+	 13963 12812
11440	0	0	Ki67+	 13968 13003
11441	0	0	Ki67+	 13974 12841
11442	0	0	Ki67+	 13984 13119
11443	0	0	Ki67+	 13987 12703
11444	0	0	Ki67+	 13988 12972
11445	0	0	Ki67+	 13991 12797
11446	0	0	Ki67+	 13994 12856
11447	0	0	Ki67+	 13995 12817
11448	0	0	Ki67+	 14000 12920
11449	0	0	Ki67+	 14007 12745
11450	0	0	Ki67+	 14012 12802
11451	0	0	Ki67+	 14019 12712
11452	0	0	Ki67+	 14024 12802
11453	0	0	Ki67+	 14035 12784
11454	0	0	Ki67+	 14038 13064
11455	0	0	Ki67+	 14048 12729
11456	0	0	Ki67+	 14048 13164
11457	0	0	Ki67+	 14053 12954
11458	0	0	Ki67+	 14058 12786
11459	0	0	Ki67+	 14059 12633
11460	0	0	Ki67+	 14068 12777
11461	0	0	Ki67+	 14068 12975
11462	0	0	Ki67+	 14068 13152
11463	0	0	Ki67+	 14074 13019
11464	0	0	Ki67+	 14075 12751
11465	0	0	Ki67+	 14096 13140
11466	0	0	Ki67+	 14097 12729
11467	0	0	Ki67+	 14099 12749
11468	0	0	Ki67+	 14099 13176
11469	0	0	Ki67+	 14101 12844
11470	0	0	Ki67+	 14103 12895
11471	0	0	Ki67+	 14105 13200
11472	0	0	Ki67+	 14109 12651
11473	0	0	Ki67+	 14114 12901
11474	0	0	Ki67+	 14118 13014
11475	0	0	Ki67+	 14123 12634
11476	0	0	Ki67+	 14123 13175
11477	0	0	Ki67+	 14126 13206
11478	0	0	Ki67+	 14130 13043
11479	0	0	Ki67+	 14130 13098
11480	0	0	Ki67+	 14141 12777
11481	0	0	Ki67+	 14143 12978
11482	0	0	Ki67+	 14144 12465
11483	0	0	Ki67+	 14146 12607
11484	0	0	Ki67+	 14149 12576
11485	0	0	Ki67+	 14153 13065
11486	0	0	Ki67+	 14154 13025
11487	0	0	Ki67+	 14155 12684
11488	0	0	Ki67+	 14161 12495
11489	0	0	Ki67+	 14162 13140
11490	0	0	Ki67+	 14163 12464
11491	0	0	Ki67+	 14168 12729
11492	0	0	Ki67+	 14168 12980
11493	0	0	Ki67+	 14173 12845
11494	0	0	Ki67+	 14178 12569
11495	0	0	Ki67+	 14185 12457
11496	0	0	Ki67+	 14186 12596
11497	0	0	Ki67+	 14188 12828
11498	0	0	Ki67+	 14188 12875
11499	0	0	Ki67+	 14188 13084
11500	0	0	Ki67+	 14190 13046
11501	0	0	Ki67+	 14191 12638
11502	0	0	Ki67+	 14198 12865
11503	0	0	Ki67+	 14199 12664
11504	0	0	Ki67+	 14202 12612
11505	0	0	Ki67+	 14203 12553
11506	0	0	Ki67+	 14204 12816
11507	0	0	Ki67+	 14205 13146
11508	0	0	Ki67+	 14206 12709
11509	0	0	Ki67+	 14207 12677
11510	0	0	Ki67+	 14209 12904
11511	0	0	Ki67+	 14211 12840
11512	0	0	Ki67+	 14213 12757
11513	0	0	Ki67+	 14214 13100
11514	0	0	Ki67+	 14215 13043
11515	0	0	Ki67+	 14219 13022
11516	0	0	Ki67+	 14221 12590
11517	0	0	Ki67+	 14226 12674
11518	0	0	Ki67+	 14228 13149
11519	0	0	Ki67+	 14230 13075
11520	0	0	Ki67+	 14231 12543
11521	0	0	Ki67+	 14231 12628
11522	0	0	Ki67+	 14231 12861
11523	0	0	Ki67+	 14238 12913
11524	0	0	Ki67+	 14241 13225
11525	0	0	Ki67+	 14244 13063
11526	0	0	Ki67+	 14245 13012
11527	0	0	Ki67+	 14246 12606
11528	0	0	Ki67+	 14247 12821
11529	0	0	Ki67+	 14249 12875
11530	0	0	Ki67+	 14250 12592
11531	0	0	Ki67+	 14251 12544
11532	0	0	Ki67+	 14251 12793
11533	0	0	Ki67+	 14253 13164
11534	0	0	Ki67+	 14256 13216
11535	0	0	Ki67+	 14258 13076
11536	0	0	Ki67+	 14261 13037
11537	0	0	Ki67+	 14271 12579
11538	0	0	Ki67+	 14272 12849
11539	0	0	Ki67+	 14274 12454
11540	0	0	Ki67+	 14277 13061
11541	0	0	Ki67+	 14280 12818
11542	0	0	Ki67+	 14283 12594
11543	0	0	Ki67+	 14287 12931
11544	0	0	Ki67+	 14288 13211
11545	0	0	Ki67+	 14293 12783
11546	0	0	Ki67+	 14294 12963
11547	0	0	Ki67+	 14295 13074
11548	0	0	Ki67+	 14299 12697
11549	0	0	Ki67+	 14311 12457
11550	0	0	Ki67+	 14311 12587
11551	0	0	Ki67+	 14311 12743
11552	0	0	Ki67+	 14311 12841
11553	0	0	Ki67+	 14316 13227
11554	0	0	Ki67+	 14323 12716
11555	0	0	Ki67+	 14327 12770
11556	0	0	Ki67+	 14332 12675
11557	0	0	Ki67+	 14338 12825
11558	0	0	Ki67+	 14341 12725
11559	0	0	Ki67+	 14342 13052
11560	0	0	Ki67+	 14343 12938
11561	0	0	Ki67+	 14343 13108
11562	0	0	Ki67+	 14344 12806
11563	0	0	Ki67+	 14344 13185
11564	0	0	Ki67+	 14351 12797
11565	0	0	Ki67+	 14357 12579
11566	0	0	Ki67+	 14359 13038
11567	0	0	Ki67+	 14361 13154
11568	0	0	Ki67+	 14368 12849
11569	0	0	Ki67+	 14369 12674
11570	0	0	Ki67+	 14370 12725
11571	0	0	Ki67+	 14371 12555
11572	0	0	Ki67+	 14372 12783
11573	0	0	Ki67+	 14373 12897
11574	0	0	Ki67+	 14374 12459
11575	0	0	Ki67+	 14377 13184
11576	0	0	Ki67+	 14379 13057
11577	0	0	Ki67+	 14383 12929
11578	0	0	Ki67+	 14387 12760
11579	0	0	Ki67+	 14388 12824
11580	0	0	Ki67+	 14393 12663
11581	0	0	Ki67+	 14393 12973
11582	0	0	Ki67+	 14394 12711
11583	0	0	Ki67+	 14396 12553
11584	0	0	Ki67+	 14396 13026
11585	0	0	Ki67+	 14396 13147
11586	0	0	Ki67+	 14401 12445
11587	0	0	Ki67+	 14401 13171
11588	0	0	Ki67+	 14406 12948
11589	0	0	Ki67+	 14407 12589
11590	0	0	Ki67+	 14407 12605
11591	0	0	Ki67+	 14408 12884
11592	0	0	Ki67+	 14410 12642
11593	0	0	Ki67+	 14411 12978
11594	0	0	Ki67+	 14418 12563
11595	0	0	Ki67+	 14425 12812
11596	0	0	Ki67+	 14426 12449
11597	0	0	Ki67+	 14433 12580
11598	0	0	Ki67+	 14433 12740
11599	0	0	Ki67+	 14434 12700
11600	0	0	Ki67+	 14435 13041
11601	0	0	Ki67+	 14438 12861
11602	0	0	Ki67+	 14442 12960
11603	0	0	Ki67+	 14446 13154
11604	0	0	Ki67+	 14448 12737
11605	0	0	Ki67+	 14453 12694
11606	0	0	Ki67+	 14455 12788
11607	0	0	Ki67+	 14460 12676
11608	0	0	Ki67+	 14462 12820
11609	0	0	Ki67+	 14462 12924
11610	0	0	Ki67+	 14463 13130
11611	0	0	Ki67+	 14464 13182
11612	0	0	Ki67+	 14470 12713
11613	0	0	Ki67+	 14478 12547
11614	0	0	Ki67+	 14480 13027
11615	0	0	Ki67+	 14485 12933
11616	0	0	Ki67+	 14486 13001
11617	0	0	Ki67+	 14486 13222
11618	0	0	Ki67+	 14488 12801
11619	0	0	Ki67+	 14488 13159
11620	0	0	Ki67+	 14493 12554
11621	0	0	Ki67+	 14493 12584
11622	0	0	Ki67+	 14495 12900
11623	0	0	Ki67+	 14495 13097
11624	0	0	Ki67+	 14497 12753
11625	0	0	Ki67+	 14500 12783
11626	0	0	Ki67+	 14503 12684
11627	0	0	Ki67+	 14505 12564
11628	0	0	Ki67+	 14505 12960
11629	0	0	Ki67+	 14513 12505
11630	0	0	Ki67+	 14513 12863
11631	0	0	Ki67+	 14515 13141
11632	0	0	Ki67+	 14521 13174
11633	0	0	Ki67+	 14523 13034
11634	0	0	Ki67+	 14526 13220
11635	0	0	Ki67+	 14528 12503
11636	0	0	Ki67+	 14529 12615
11637	0	0	Ki67+	 14530 13153
11638	0	0	Ki67+	 14533 12643
11639	0	0	Ki67+	 14533 12815
11640	0	0	Ki67+	 14534 12700
11641	0	0	Ki67+	 14536 12587
11642	0	0	Ki67+	 14538 12919
11643	0	0	Ki67+	 14544 12527
11644	0	0	Ki67+	 14545 12721
11645	0	0	Ki67+	 14545 12842
11646	0	0	Ki67+	 14550 12670
11647	0	0	Ki67+	 14552 13174
11648	0	0	Ki67+	 14555 12613
11649	0	0	Ki67+	 14555 12931
11650	0	0	Ki67+	 14555 13037
11651	0	0	Ki67+	 14563 12676
11652	0	0	Ki67+	 14563 12787
11653	0	0	Ki67+	 14564 12523
11654	0	0	Ki67+	 14566 12955
11655	0	0	Ki67+	 14566 13008
11656	0	0	Ki67+	 14569 13184
11657	0	0	Ki67+	 14572 12645
11658	0	0	Ki67+	 14574 12580
11659	0	0	Ki67+	 14575 12562
11660	0	0	Ki67+	 14580 13136
11661	0	0	Ki67+	 14583 12678
11662	0	0	Ki67+	 14584 13020
11663	0	0	Ki67+	 14585 13064
11664	0	0	Ki67+	 14588 12538
11665	0	0	Ki67+	 14588 12602
11666	0	0	Ki67+	 14588 12747
11667	0	0	Ki67+	 14589 12875
11668	0	0	Ki67+	 14589 12924
11669	0	0	Ki67+	 14591 13197
11670	0	0	Ki67+	 14597 12810
11671	0	0	Ki67+	 14599 12760
11672	0	0	Ki67+	 14605 13097
11673	0	0	Ki67+	 14606 12556
11674	0	0	Ki67+	 14611 12849
11675	0	0	Ki67+	 14615 13181
11676	0	0	Ki67+	 14616 13045
11677	0	0	Ki67+	 14616 13160
11678	0	0	Ki67+	 14617 12665
11679	0	0	Ki67+	 14617 12999
11680	0	0	Ki67+	 14618 12945
11681	0	0	Ki67+	 14622 12838
11682	0	0	Ki67+	 14623 12905
11683	0	0	Ki67+	 14624 12649
11684	0	0	Ki67+	 14625 12709
11685	0	0	Ki67+	 14626 12923
11686	0	0	Ki67+	 14627 12577
11687	0	0	Ki67+	 14633 13129
11688	0	0	Ki67+	 14637 12973
11689	0	0	Ki67+	 14638 12634
11690	0	0	Ki67+	 14639 12680
11691	0	0	Ki67+	 14640 12541
11692	0	0	Ki67+	 14641 12834
11693	0	0	Ki67+	 14644 12459
11694	0	0	Ki67+	 14644 12618
11695	0	0	Ki67+	 14650 12903
11696	0	0	Ki67+	 14652 12440
11697	0	0	Ki67+	 14652 12946
11698	0	0	Ki67+	 14654 12476
11699	0	0	Ki67+	 14655 12515
11700	0	0	Ki67+	 14656 12989
11701	0	0	Ki67+	 14660 12701
11702	0	0	Ki67+	 14660 13102
11703	0	0	Ki67+	 14662 12787
11704	0	0	Ki67+	 14664 12927
11705	0	0	Ki67+	 14666 12601
11706	0	0	Ki67+	 14666 13044
11707	0	0	Ki67+	 14668 12897
11708	0	0	Ki67+	 14670 12649
11709	0	0	Ki67+	 13881 13675
11710	0	0	Ki67+	 13882 13893
11711	0	0	Ki67+	 13883 13833
11712	0	0	Ki67+	 13884 13440
11713	0	0	Ki67+	 13887 13791
11714	0	0	Ki67+	 13890 13340
11715	0	0	Ki67+	 13892 13478
11716	0	0	Ki67+	 13893 13727
11717	0	0	Ki67+	 13898 13298
11718	0	0	Ki67+	 13898 13366
11719	0	0	Ki67+	 13904 13813
11720	0	0	Ki67+	 13907 13973
11721	0	0	Ki67+	 13908 13536
11722	0	0	Ki67+	 13909 13942
11723	0	0	Ki67+	 13912 13904
11724	0	0	Ki67+	 13914 13346
11725	0	0	Ki67+	 13914 13837
11726	0	0	Ki67+	 13915 13240
11727	0	0	Ki67+	 13919 13879
11728	0	0	Ki67+	 13922 13392
11729	0	0	Ki67+	 13926 13301
11730	0	0	Ki67+	 13926 13806
11731	0	0	Ki67+	 13929 13412
11732	0	0	Ki67+	 13935 13540
11733	0	0	Ki67+	 13936 13819
11734	0	0	Ki67+	 13939 13367
11735	0	0	Ki67+	 13944 13506
11736	0	0	Ki67+	 13944 13790
11737	0	0	Ki67+	 13945 13233
11738	0	0	Ki67+	 13946 13730
11739	0	0	Ki67+	 13947 13312
11740	0	0	Ki67+	 13948 13916
11741	0	0	Ki67+	 13950 13331
11742	0	0	Ki67+	 13951 13481
11743	0	0	Ki67+	 13954 13386
11744	0	0	Ki67+	 13954 13457
11745	0	0	Ki67+	 13954 13549
11746	0	0	Ki67+	 13957 13355
11747	0	0	Ki67+	 13960 13241
11748	0	0	Ki67+	 13960 13873
11749	0	0	Ki67+	 13962 13599
11750	0	0	Ki67+	 13964 13428
11751	0	0	Ki67+	 13967 13415
11752	0	0	Ki67+	 13969 13923
11753	0	0	Ki67+	 13972 13374
11754	0	0	Ki67+	 13975 13698
11755	0	0	Ki67+	 13978 13628
11756	0	0	Ki67+	 13979 13964
11757	0	0	Ki67+	 13980 13351
11758	0	0	Ki67+	 13983 14015
11759	0	0	Ki67+	 13984 13255
11760	0	0	Ki67+	 13987 13857
11761	0	0	Ki67+	 13989 13534
11762	0	0	Ki67+	 13990 13495
11763	0	0	Ki67+	 13990 13974
11764	0	0	Ki67+	 13992 13375
11765	0	0	Ki67+	 13995 13415
11766	0	0	Ki67+	 13996 13782
11767	0	0	Ki67+	 14002 13612
11768	0	0	Ki67+	 14002 13881
11769	0	0	Ki67+	 14008 13454
11770	0	0	Ki67+	 14013 13684
11771	0	0	Ki67+	 14014 13505
11772	0	0	Ki67+	 14015 13944
11773	0	0	Ki67+	 14016 13415
11774	0	0	Ki67+	 14021 13742
11775	0	0	Ki67+	 14022 13488
11776	0	0	Ki67+	 14026 13391
11777	0	0	Ki67+	 14031 13323
11778	0	0	Ki67+	 14032 13439
11779	0	0	Ki67+	 14036 13814
11780	0	0	Ki67+	 14037 13941
11781	0	0	Ki67+	 14039 13250
11782	0	0	Ki67+	 14040 13600
11783	0	0	Ki67+	 14040 13920
11784	0	0	Ki67+	 14041 13870
11785	0	0	Ki67+	 14042 13546
11786	0	0	Ki67+	 14046 13368
11787	0	0	Ki67+	 14050 13843
11788	0	0	Ki67+	 14051 13639
11789	0	0	Ki67+	 14054 13459
11790	0	0	Ki67+	 14054 13747
11791	0	0	Ki67+	 14056 13274
11792	0	0	Ki67+	 14058 14018
11793	0	0	Ki67+	 14061 13707
11794	0	0	Ki67+	 14065 13441
11795	0	0	Ki67+	 14067 13350
11796	0	0	Ki67+	 14067 13374
11797	0	0	Ki67+	 14070 13252
11798	0	0	Ki67+	 14072 13554
11799	0	0	Ki67+	 14072 13675
11800	0	0	Ki67+	 14075 13719
11801	0	0	Ki67+	 14076 13870
11802	0	0	Ki67+	 14082 13452
11803	0	0	Ki67+	 14083 13744
11804	0	0	Ki67+	 14085 13606
11805	0	0	Ki67+	 14086 13536
11806	0	0	Ki67+	 14086 13898
11807	0	0	Ki67+	 14087 13400
11808	0	0	Ki67+	 14087 13482
11809	0	0	Ki67+	 14088 13288
11810	0	0	Ki67+	 14088 13327
11811	0	0	Ki67+	 14094 13912
11812	0	0	Ki67+	 14096 13579
11813	0	0	Ki67+	 14096 14009
11814	0	0	Ki67+	 14097 13726
11815	0	0	Ki67+	 14098 13824
11816	0	0	Ki67+	 14098 13895
11817	0	0	Ki67+	 14099 13512
11818	0	0	Ki67+	 14102 13489
11819	0	0	Ki67+	 14103 13950
11820	0	0	Ki67+	 14109 13413
11821	0	0	Ki67+	 14113 13259
11822	0	0	Ki67+	 14114 13460
11823	0	0	Ki67+	 14115 13651
11824	0	0	Ki67+	 14116 13544
11825	0	0	Ki67+	 14121 13513
11826	0	0	Ki67+	 14123 13574
11827	0	0	Ki67+	 14124 13492
11828	0	0	Ki67+	 14126 13373
11829	0	0	Ki67+	 14127 13802
11830	0	0	Ki67+	 14128 13836
11831	0	0	Ki67+	 14129 13339
11832	0	0	Ki67+	 14134 13885
11833	0	0	Ki67+	 14134 13950
11834	0	0	Ki67+	 14135 13997
11835	0	0	Ki67+	 14136 13424
11836	0	0	Ki67+	 14136 13923
11837	0	0	Ki67+	 14140 13959
11838	0	0	Ki67+	 14142 13237
11839	0	0	Ki67+	 14142 13415
11840	0	0	Ki67+	 14146 13526
11841	0	0	Ki67+	 14146 13859
11842	0	0	Ki67+	 14147 13920
11843	0	0	Ki67+	 14148 13717
11844	0	0	Ki67+	 14148 14008
11845	0	0	Ki67+	 14149 13752
11846	0	0	Ki67+	 14151 13799
11847	0	0	Ki67+	 14151 13816
11848	0	0	Ki67+	 14152 13340
11849	0	0	Ki67+	 14152 13878
11850	0	0	Ki67+	 14154 13605
11851	0	0	Ki67+	 14162 13455
11852	0	0	Ki67+	 14162 13633
11853	0	0	Ki67+	 14164 13501
11854	0	0	Ki67+	 14167 13575
11855	0	0	Ki67+	 14167 13954
11856	0	0	Ki67+	 14169 13417
11857	0	0	Ki67+	 14170 13234
11858	0	0	Ki67+	 14172 13843
11859	0	0	Ki67+	 14178 14002
11860	0	0	Ki67+	 14180 13309
11861	0	0	Ki67+	 14180 13625
11862	0	0	Ki67+	 14181 13390
11863	0	0	Ki67+	 14185 13469
11864	0	0	Ki67+	 14186 13251
11865	0	0	Ki67+	 14186 14017
11866	0	0	Ki67+	 14189 13599
11867	0	0	Ki67+	 14193 13447
11868	0	0	Ki67+	 14194 13518
11869	0	0	Ki67+	 14194 13613
11870	0	0	Ki67+	 14195 13778
11871	0	0	Ki67+	 14196 13299
11872	0	0	Ki67+	 14196 13424
11873	0	0	Ki67+	 14196 13987
11874	0	0	Ki67+	 14197 13710
11875	0	0	Ki67+	 14198 13543
11876	0	0	Ki67+	 14202 13765
11877	0	0	Ki67+	 14202 13827
11878	0	0	Ki67+	 14204 13575
11879	0	0	Ki67+	 14206 13351
11880	0	0	Ki67+	 14210 14029
11881	0	0	Ki67+	 14212 13869
11882	0	0	Ki67+	 14215 13374
11883	0	0	Ki67+	 14217 13643
11884	0	0	Ki67+	 14218 13321
11885	0	0	Ki67+	 14219 13845
11886	0	0	Ki67+	 14220 13408
11887	0	0	Ki67+	 14220 13954
11888	0	0	Ki67+	 14221 13606
11889	0	0	Ki67+	 14223 13751
11890	0	0	Ki67+	 14226 13528
11891	0	0	Ki67+	 14231 13397
11892	0	0	Ki67+	 14233 13435
11893	0	0	Ki67+	 14236 13293
11894	0	0	Ki67+	 14237 13718
11895	0	0	Ki67+	 14237 13803
11896	0	0	Ki67+	 14238 13824
11897	0	0	Ki67+	 14239 13254
11898	0	0	Ki67+	 14239 13734
11899	0	0	Ki67+	 14243 13558
11900	0	0	Ki67+	 14245 13283
11901	0	0	Ki67+	 14245 13468
11902	0	0	Ki67+	 14249 13743
11903	0	0	Ki67+	 14254 13517
11904	0	0	Ki67+	 14254 13938
11905	0	0	Ki67+	 14255 13583
11906	0	0	Ki67+	 14255 13647
11907	0	0	Ki67+	 14257 14001
11908	0	0	Ki67+	 14259 13955
11909	0	0	Ki67+	 14260 13430
11910	0	0	Ki67+	 14261 13244
11911	0	0	Ki67+	 14264 13391
11912	0	0	Ki67+	 14265 13309
11913	0	0	Ki67+	 14265 13983
11914	0	0	Ki67+	 14268 13547
11915	0	0	Ki67+	 14269 13469
11916	0	0	Ki67+	 14272 13632
11917	0	0	Ki67+	 14273 13537
11918	0	0	Ki67+	 14274 13356
11919	0	0	Ki67+	 14274 13520
11920	0	0	Ki67+	 14280 13407
11921	0	0	Ki67+	 14280 13929
11922	0	0	Ki67+	 14282 13236
11923	0	0	Ki67+	 14285 13319
11924	0	0	Ki67+	 14287 13554
11925	0	0	Ki67+	 14291 13786
11926	0	0	Ki67+	 14293 13482
11927	0	0	Ki67+	 14294 13978
11928	0	0	Ki67+	 14295 13816
11929	0	0	Ki67+	 14296 13505
11930	0	0	Ki67+	 14298 13266
11931	0	0	Ki67+	 14298 13607
11932	0	0	Ki67+	 14300 13408
11933	0	0	Ki67+	 14306 13570
11934	0	0	Ki67+	 14310 13313
11935	0	0	Ki67+	 14314 13800
11936	0	0	Ki67+	 14317 13691
11937	0	0	Ki67+	 14320 13490
11938	0	0	Ki67+	 14320 13750
11939	0	0	Ki67+	 14323 13711
11940	0	0	Ki67+	 14323 13952
11941	0	0	Ki67+	 14324 13593
11942	0	0	Ki67+	 14327 13803
11943	0	0	Ki67+	 14328 13347
11944	0	0	Ki67+	 14336 13409
11945	0	0	Ki67+	 14336 13554
11946	0	0	Ki67+	 14338 13432
11947	0	0	Ki67+	 14340 13509
11948	0	0	Ki67+	 14343 13353
11949	0	0	Ki67+	 14343 13680
11950	0	0	Ki67+	 14344 13477
11951	0	0	Ki67+	 14344 13739
11952	0	0	Ki67+	 14347 13989
11953	0	0	Ki67+	 14348 13637
11954	0	0	Ki67+	 14352 13500
11955	0	0	Ki67+	 14352 13952
11956	0	0	Ki67+	 14353 13299
11957	0	0	Ki67+	 14356 13550
11958	0	0	Ki67+	 14358 13233
11959	0	0	Ki67+	 14359 13785
11960	0	0	Ki67+	 14361 13454
11961	0	0	Ki67+	 14366 13296
11962	0	0	Ki67+	 14366 13741
11963	0	0	Ki67+	 14371 13485
11964	0	0	Ki67+	 14372 13406
11965	0	0	Ki67+	 14378 13998
11966	0	0	Ki67+	 14379 13457
11967	0	0	Ki67+	 14384 13963
11968	0	0	Ki67+	 14385 13260
11969	0	0	Ki67+	 14385 13338
11970	0	0	Ki67+	 14387 13544
11971	0	0	Ki67+	 14392 13307
11972	0	0	Ki67+	 14395 13928
11973	0	0	Ki67+	 14396 13512
11974	0	0	Ki67+	 14397 13414
11975	0	0	Ki67+	 14397 13994
11976	0	0	Ki67+	 14404 13649
11977	0	0	Ki67+	 14406 13249
11978	0	0	Ki67+	 14410 13854
11979	0	0	Ki67+	 14413 13546
11980	0	0	Ki67+	 14416 13949
11981	0	0	Ki67+	 14418 13902
11982	0	0	Ki67+	 14419 13259
11983	0	0	Ki67+	 14421 13655
11984	0	0	Ki67+	 14426 14015
11985	0	0	Ki67+	 14428 13396
11986	0	0	Ki67+	 14428 13887
11987	0	0	Ki67+	 14431 13248
11988	0	0	Ki67+	 14433 13847
11989	0	0	Ki67+	 14436 13300
11990	0	0	Ki67+	 14445 13422
11991	0	0	Ki67+	 14448 13996
11992	0	0	Ki67+	 14449 13947
11993	0	0	Ki67+	 14450 13885
11994	0	0	Ki67+	 14450 13921
11995	0	0	Ki67+	 14451 13757
11996	0	0	Ki67+	 14452 13351
11997	0	0	Ki67+	 14457 13280
11998	0	0	Ki67+	 14458 13254
11999	0	0	Ki67+	 14462 13397
12000	0	0	Ki67+	 14463 13719
12001	0	0	Ki67+	 14470 13655
12002	0	0	Ki67+	 14481 13974
12003	0	0	Ki67+	 14483 13280
12004	0	0	Ki67+	 14483 13943
12005	0	0	Ki67+	 14486 13790
12006	0	0	Ki67+	 14487 13459
12007	0	0	Ki67+	 14487 13761
12008	0	0	Ki67+	 14489 13314
12009	0	0	Ki67+	 14489 13694
12010	0	0	Ki67+	 14490 13342
12011	0	0	Ki67+	 14490 13725
12012	0	0	Ki67+	 14493 14028
12013	0	0	Ki67+	 14501 13783
12014	0	0	Ki67+	 14504 13396
12015	0	0	Ki67+	 14506 13903
12016	0	0	Ki67+	 14509 13351
12017	0	0	Ki67+	 14509 13838
12018	0	0	Ki67+	 14521 14023
12019	0	0	Ki67+	 14524 13765
12020	0	0	Ki67+	 14526 13861
12021	0	0	Ki67+	 14527 13813
12022	0	0	Ki67+	 14529 13698
12023	0	0	Ki67+	 14533 13730
12024	0	0	Ki67+	 14534 13894
12025	0	0	Ki67+	 14536 13589
12026	0	0	Ki67+	 14539 13931
12027	0	0	Ki67+	 14543 13790
12028	0	0	Ki67+	 14544 13860
12029	0	0	Ki67+	 14548 13528
12030	0	0	Ki67+	 14555 13327
12031	0	0	Ki67+	 14557 13493
12032	0	0	Ki67+	 14558 14031
12033	0	0	Ki67+	 14561 13406
12034	0	0	Ki67+	 14565 13871
12035	0	0	Ki67+	 14566 13937
12036	0	0	Ki67+	 14572 13706
12037	0	0	Ki67+	 14573 13863
12038	0	0	Ki67+	 14575 13666
12039	0	0	Ki67+	 14575 13986
12040	0	0	Ki67+	 14577 13803
12041	0	0	Ki67+	 14578 13895
12042	0	0	Ki67+	 14580 13375
12043	0	0	Ki67+	 14585 13273
12044	0	0	Ki67+	 14586 13402
12045	0	0	Ki67+	 14590 13578
12046	0	0	Ki67+	 14591 13750
12047	0	0	Ki67+	 14593 13309
12048	0	0	Ki67+	 14594 13606
12049	0	0	Ki67+	 14596 13617
12050	0	0	Ki67+	 14596 13965
12051	0	0	Ki67+	 14597 13349
12052	0	0	Ki67+	 14601 13774
12053	0	0	Ki67+	 14607 13527
12054	0	0	Ki67+	 14608 13547
12055	0	0	Ki67+	 14611 13644
12056	0	0	Ki67+	 14611 13856
12057	0	0	Ki67+	 14613 13744
12058	0	0	Ki67+	 14621 13412
12059	0	0	Ki67+	 14622 13823
12060	0	0	Ki67+	 14626 13684
12061	0	0	Ki67+	 14627 13892
12062	0	0	Ki67+	 14629 13974
12063	0	0	Ki67+	 14630 13738
12064	0	0	Ki67+	 14631 13250
12065	0	0	Ki67+	 14631 13697
12066	0	0	Ki67+	 14632 13470
12067	0	0	Ki67+	 14632 13502
12068	0	0	Ki67+	 14632 13941
12069	0	0	Ki67+	 14637 13641
12070	0	0	Ki67+	 14637 13666
12071	0	0	Ki67+	 14641 13756
12072	0	0	Ki67+	 14649 13909
12073	0	0	Ki67+	 14653 13554
12074	0	0	Ki67+	 14653 13809
12075	0	0	Ki67+	 14655 13863
12076	0	0	Ki67+	 14656 13708
12077	0	0	Ki67+	 14660 13660
12078	0	0	Ki67+	 14662 13781
12079	0	0	Ki67+	 14662 13900
12080	0	0	Ki67+	 14663 13527
12081	0	0	Ki67+	 14663 13948
12082	0	0	Ki67+	 14664 13299
12083	0	0	Ki67+	 14665 13442
12084	0	0	Ki67+	 14665 13695
12085	0	0	Ki67+	 13874 14449
12086	0	0	Ki67+	 13878 14358
12087	0	0	Ki67+	 13886 14148
12088	0	0	Ki67+	 13899 14060
12089	0	0	Ki67+	 13899 14119
12090	0	0	Ki67+	 13910 14381
12091	0	0	Ki67+	 13920 14144
12092	0	0	Ki67+	 13925 14482
12093	0	0	Ki67+	 13926 14318
12094	0	0	Ki67+	 13933 14069
12095	0	0	Ki67+	 13934 14190
12096	0	0	Ki67+	 13935 14406
12097	0	0	Ki67+	 13936 14472
12098	0	0	Ki67+	 13965 14342
12099	0	0	Ki67+	 13967 14386
12100	0	0	Ki67+	 13969 14318
12101	0	0	Ki67+	 13985 14202
12102	0	0	Ki67+	 14012 14281
12103	0	0	Ki67+	 14014 14140
12104	0	0	Ki67+	 14021 14243
12105	0	0	Ki67+	 14022 14378
12106	0	0	Ki67+	 14035 14282
12107	0	0	Ki67+	 14036 14396
12108	0	0	Ki67+	 14039 14041
12109	0	0	Ki67+	 14043 14079
12110	0	0	Ki67+	 14050 14045
12111	0	0	Ki67+	 14051 14151
12112	0	0	Ki67+	 14059 14309
12113	0	0	Ki67+	 14063 14195
12114	0	0	Ki67+	 14073 14137
12115	0	0	Ki67+	 14076 14256
12116	0	0	Ki67+	 14077 14240
12117	0	0	Ki67+	 14085 14036
12118	0	0	Ki67+	 14086 14304
12119	0	0	Ki67+	 14094 14457
12120	0	0	Ki67+	 14097 14331
12121	0	0	Ki67+	 14104 14206
12122	0	0	Ki67+	 14105 14084
12123	0	0	Ki67+	 14105 14272
12124	0	0	Ki67+	 14107 14184
12125	0	0	Ki67+	 14114 14197
12126	0	0	Ki67+	 14126 14248
12127	0	0	Ki67+	 14127 14097
12128	0	0	Ki67+	 14131 14361
12129	0	0	Ki67+	 14132 14188
12130	0	0	Ki67+	 14134 14131
12131	0	0	Ki67+	 14135 14061
12132	0	0	Ki67+	 14154 14082
12133	0	0	Ki67+	 14154 14241
12134	0	0	Ki67+	 14156 14117
12135	0	0	Ki67+	 14156 14181
12136	0	0	Ki67+	 14156 14299
12137	0	0	Ki67+	 14190 14353
12138	0	0	Ki67+	 14210 14243
12139	0	0	Ki67+	 14210 14347
12140	0	0	Ki67+	 14219 14405
12141	0	0	Ki67+	 14238 14329
12142	0	0	Ki67+	 14239 14339
12143	0	0	Ki67+	 14239 14382
12144	0	0	Ki67+	 14246 14074
12145	0	0	Ki67+	 14252 14339
12146	0	0	Ki67+	 14258 14226
12147	0	0	Ki67+	 14260 14327
12148	0	0	Ki67+	 14265 14307
12149	0	0	Ki67+	 14269 14061
12150	0	0	Ki67+	 14278 14253
12151	0	0	Ki67+	 14283 14086
12152	0	0	Ki67+	 14291 14315
12153	0	0	Ki67+	 14297 14081
12154	0	0	Ki67+	 14305 14255
12155	0	0	Ki67+	 14326 14185
12156	0	0	Ki67+	 14329 14073
12157	0	0	Ki67+	 14341 14104
12158	0	0	Ki67+	 14360 14123
12159	0	0	Ki67+	 14370 14190
12160	0	0	Ki67+	 14390 14104
12161	0	0	Ki67+	 14412 14193
12162	0	0	Ki67+	 14422 14090
12163	0	0	Ki67+	 14431 14130
12164	0	0	Ki67+	 14454 14145
12165	0	0	Ki67+	 14458 14120
12166	0	0	Ki67+	 14492 14148
12167	0	0	Ki67+	 14497 14056
12168	0	0	Ki67+	 14501 14082
12169	0	0	Ki67+	 14520 14077
12170	0	0	Ki67+	 14526 14051
12171	0	0	Ki67+	 14530 14103
12172	0	0	Ki67+	 14562 14664
12173	0	0	Ki67+	 14064 15476
12174	0	0	Ki67+	 14076 15428
12175	0	0	Ki67+	 14076 15451
12176	0	0	Ki67+	 14081 15410
12177	0	0	Ki67+	 14083 15497
12178	0	0	Ki67+	 14088 15545
12179	0	0	Ki67+	 14091 15358
12180	0	0	Ki67+	 14095 15441
12181	0	0	Ki67+	 14096 15580
12182	0	0	Ki67+	 14102 15540
12183	0	0	Ki67+	 14106 15558
12184	0	0	Ki67+	 14111 15265
12185	0	0	Ki67+	 14118 15617
12186	0	0	Ki67+	 14127 15270
12187	0	0	Ki67+	 14134 15333
12188	0	0	Ki67+	 14136 15574
12189	0	0	Ki67+	 14140 15274
12190	0	0	Ki67+	 14147 15412
12191	0	0	Ki67+	 14156 15614
12192	0	0	Ki67+	 14162 15214
12193	0	0	Ki67+	 14163 15517
12194	0	0	Ki67+	 14169 15371
12195	0	0	Ki67+	 14172 15320
12196	0	0	Ki67+	 14177 15428
12197	0	0	Ki67+	 14178 15121
12198	0	0	Ki67+	 14180 15209
12199	0	0	Ki67+	 14180 15406
12200	0	0	Ki67+	 14182 15615
12201	0	0	Ki67+	 14194 15228
12202	0	0	Ki67+	 14194 15261
12203	0	0	Ki67+	 14201 15146
12204	0	0	Ki67+	 14205 15279
12205	0	0	Ki67+	 14206 15578
12206	0	0	Ki67+	 14215 15173
12207	0	0	Ki67+	 14225 15555
12208	0	0	Ki67+	 14228 15429
12209	0	0	Ki67+	 14234 15139
12210	0	0	Ki67+	 14234 15412
12211	0	0	Ki67+	 14237 15210
12212	0	0	Ki67+	 14239 15173
12213	0	0	Ki67+	 14239 15261
12214	0	0	Ki67+	 14246 15354
12215	0	0	Ki67+	 14253 15234
12216	0	0	Ki67+	 14261 15132
12217	0	0	Ki67+	 14262 15273
12218	0	0	Ki67+	 14262 15421
12219	0	0	Ki67+	 14263 14870
12220	0	0	Ki67+	 14263 15079
12221	0	0	Ki67+	 14272 15191
12222	0	0	Ki67+	 14273 15561
12223	0	0	Ki67+	 14283 15310
12224	0	0	Ki67+	 14286 15284
12225	0	0	Ki67+	 14287 15261
12226	0	0	Ki67+	 14290 15236
12227	0	0	Ki67+	 14294 15428
12228	0	0	Ki67+	 14296 14860
12229	0	0	Ki67+	 14298 15345
12230	0	0	Ki67+	 14300 15074
12231	0	0	Ki67+	 14304 15093
12232	0	0	Ki67+	 14306 15146
12233	0	0	Ki67+	 14306 15260
12234	0	0	Ki67+	 14308 15364
12235	0	0	Ki67+	 14315 15066
12236	0	0	Ki67+	 14315 15336
12237	0	0	Ki67+	 14321 15200
12238	0	0	Ki67+	 14322 15016
12239	0	0	Ki67+	 14324 15263
12240	0	0	Ki67+	 14325 15312
12241	0	0	Ki67+	 14329 15282
12242	0	0	Ki67+	 14332 15353
12243	0	0	Ki67+	 14333 15003
12244	0	0	Ki67+	 14336 15466
12245	0	0	Ki67+	 14338 15143
12246	0	0	Ki67+	 14339 15393
12247	0	0	Ki67+	 14340 15180
12248	0	0	Ki67+	 14342 15111
12249	0	0	Ki67+	 14344 15081
12250	0	0	Ki67+	 14344 15327
12251	0	0	Ki67+	 14345 15443
12252	0	0	Ki67+	 14355 15491
12253	0	0	Ki67+	 14358 15304
12254	0	0	Ki67+	 14361 15039
12255	0	0	Ki67+	 14361 15160
12256	0	0	Ki67+	 14361 15221
12257	0	0	Ki67+	 14362 15377
12258	0	0	Ki67+	 14378 15073
12259	0	0	Ki67+	 14382 15624
12260	0	0	Ki67+	 14383 15439
12261	0	0	Ki67+	 14393 15291
12262	0	0	Ki67+	 14393 15342
12263	0	0	Ki67+	 14396 15165
12264	0	0	Ki67+	 14397 15094
12265	0	0	Ki67+	 14403 15256
12266	0	0	Ki67+	 14403 15490
12267	0	0	Ki67+	 14405 15044
12268	0	0	Ki67+	 14405 15570
12269	0	0	Ki67+	 14406 14960
12270	0	0	Ki67+	 14406 15225
12271	0	0	Ki67+	 14409 15406
12272	0	0	Ki67+	 14412 15328
12273	0	0	Ki67+	 14414 15341
12274	0	0	Ki67+	 14420 15005
12275	0	0	Ki67+	 14422 15372
12276	0	0	Ki67+	 14423 15281
12277	0	0	Ki67+	 14427 15097
12278	0	0	Ki67+	 14428 15071
12279	0	0	Ki67+	 14430 15218
12280	0	0	Ki67+	 14432 15153
12281	0	0	Ki67+	 14436 15123
12282	0	0	Ki67+	 14437 15365
12283	0	0	Ki67+	 14441 15417
12284	0	0	Ki67+	 14442 15300
12285	0	0	Ki67+	 14443 15563
12286	0	0	Ki67+	 14444 15059
12287	0	0	Ki67+	 14444 15237
12288	0	0	Ki67+	 14446 15445
12289	0	0	Ki67+	 14447 14995
12290	0	0	Ki67+	 14449 14961
12291	0	0	Ki67+	 14452 15630
12292	0	0	Ki67+	 14455 15274
12293	0	0	Ki67+	 14457 15567
12294	0	0	Ki67+	 14459 15029
12295	0	0	Ki67+	 14460 15146
12296	0	0	Ki67+	 14462 15473
12297	0	0	Ki67+	 14469 15181
12298	0	0	Ki67+	 14470 15341
12299	0	0	Ki67+	 14472 15455
12300	0	0	Ki67+	 14473 15470
12301	0	0	Ki67+	 14474 15074
12302	0	0	Ki67+	 14474 15299
12303	0	0	Ki67+	 14477 15000
12304	0	0	Ki67+	 14480 15395
12305	0	0	Ki67+	 14486 14924
12306	0	0	Ki67+	 14486 15047
12307	0	0	Ki67+	 14486 15111
12308	0	0	Ki67+	 14488 15578
12309	0	0	Ki67+	 14495 15231
12310	0	0	Ki67+	 14496 15017
12311	0	0	Ki67+	 14497 15265
12312	0	0	Ki67+	 14500 15457
12313	0	0	Ki67+	 14504 14949
12314	0	0	Ki67+	 14508 14984
12315	0	0	Ki67+	 14510 15316
12316	0	0	Ki67+	 14510 15566
12317	0	0	Ki67+	 14512 15550
12318	0	0	Ki67+	 14513 15110
12319	0	0	Ki67+	 14513 15342
12320	0	0	Ki67+	 14517 15381
12321	0	0	Ki67+	 14521 14958
12322	0	0	Ki67+	 14521 15601
12323	0	0	Ki67+	 14522 15044
12324	0	0	Ki67+	 14527 15080
12325	0	0	Ki67+	 14538 15298
12326	0	0	Ki67+	 14538 15574
12327	0	0	Ki67+	 14540 15014
12328	0	0	Ki67+	 14542 15216
12329	0	0	Ki67+	 14544 15165
12330	0	0	Ki67+	 14547 15379
12331	0	0	Ki67+	 14548 14954
12332	0	0	Ki67+	 14554 14905
12333	0	0	Ki67+	 14557 15231
12334	0	0	Ki67+	 14558 15397
12335	0	0	Ki67+	 14560 15032
12336	0	0	Ki67+	 14563 15274
12337	0	0	Ki67+	 14565 15562
12338	0	0	Ki67+	 14571 15308
12339	0	0	Ki67+	 14571 15326
12340	0	0	Ki67+	 14571 15503
12341	0	0	Ki67+	 14572 15424
12342	0	0	Ki67+	 14575 15071
12343	0	0	Ki67+	 14580 14978
12344	0	0	Ki67+	 14580 15117
12345	0	0	Ki67+	 14583 15143
12346	0	0	Ki67+	 14584 15406
12347	0	0	Ki67+	 14585 14916
12348	0	0	Ki67+	 14586 15570
12349	0	0	Ki67+	 14589 15630
12350	0	0	Ki67+	 14596 15606
12351	0	0	Ki67+	 14598 15023
12352	0	0	Ki67+	 14602 15077
12353	0	0	Ki67+	 14604 15233
12354	0	0	Ki67+	 14604 15498
12355	0	0	Ki67+	 14605 15326
12356	0	0	Ki67+	 14606 14978
12357	0	0	Ki67+	 14607 15037
12358	0	0	Ki67+	 14609 14944
12359	0	0	Ki67+	 14615 15576
12360	0	0	Ki67+	 14618 15440
12361	0	0	Ki67+	 14620 15272
12362	0	0	Ki67+	 14621 15378
12363	0	0	Ki67+	 14625 15094
12364	0	0	Ki67+	 14627 15497
12365	0	0	Ki67+	 14636 15420
12366	0	0	Ki67+	 14637 14985
12367	0	0	Ki67+	 14645 14944
12368	0	0	Ki67+	 14646 15072
12369	0	0	Ki67+	 14647 15347
12370	0	0	Ki67+	 14652 15331
12371	0	0	Ki67+	 14653 14909
12372	0	0	Ki67+	 14654 14985
12373	0	0	Ki67+	 14654 15571
12374	0	0	Ki67+	 14659 15052
12375	0	0	Ki67+	 14659 15538
12376	0	0	Ki67+	 14660 15318
12377	0	0	Ki67+	 14662 15242
12378	0	0	Ki67+	 14662 15406
12379	0	0	Ki67+	 14663 14908
12380	0	0	Ki67+	 14664 14937
12381	0	0	Ki67+	 14143 15643
12382	0	0	Ki67+	 14180 15717
12383	0	0	Ki67+	 14219 15646
12384	0	0	Ki67+	 14239 15752
12385	0	0	Ki67+	 14243 15719
12386	0	0	Ki67+	 14293 15689
12387	0	0	Ki67+	 14308 15790
12388	0	0	Ki67+	 14326 15738
12389	0	0	Ki67+	 14334 15817
12390	0	0	Ki67+	 14366 15722
12391	0	0	Ki67+	 14366 15775
12392	0	0	Ki67+	 14383 15785
12393	0	0	Ki67+	 14435 15825
12394	0	0	Ki67+	 14457 15748
12395	0	0	Ki67+	 14467 15836
12396	0	0	Ki67+	 14512 15818
12397	0	0	Ki67+	 14530 15640
12398	0	0	Ki67+	 14542 15829
12399	0	0	Ki67+	 14543 15636
12400	0	0	Ki67+	 14543 15861
12401	0	0	Ki67+	 14558 15775
12402	0	0	Ki67+	 14579 15863
12403	0	0	Ki67+	 14587 15751
12404	0	0	Ki67+	 14596 15648
12405	0	0	Ki67+	 14606 15813
12406	0	0	Ki67+	 14619 15755
12407	0	0	Ki67+	 14638 15859
12408	0	0	Ki67+	 14643 15816
12409	0	0	Ki67+	 14671 15791
12410	0	0	Ki67+	 14469 17230
12411	0	0	Ki67+	 14479 17206
12412	0	0	Ki67+	 14495 17198
12413	0	0	Ki67+	 14525 17186
12414	0	0	Ki67+	 14616 17017
12415	0	0	Ki67+	 13878 17635
12416	0	0	Ki67+	 13947 18006
12417	0	0	Ki67+	 13953 17454
12418	0	0	Ki67+	 13972 18020
12419	0	0	Ki67+	 13998 17587
12420	0	0	Ki67+	 14022 17569
12421	0	0	Ki67+	 14049 17566
12422	0	0	Ki67+	 14056 17518
12423	0	0	Ki67+	 14071 17522
12424	0	0	Ki67+	 14079 17476
12425	0	0	Ki67+	 14084 17495
12426	0	0	Ki67+	 14090 17890
12427	0	0	Ki67+	 14130 17528
12428	0	0	Ki67+	 14132 17943
12429	0	0	Ki67+	 14147 17967
12430	0	0	Ki67+	 14150 17494
12431	0	0	Ki67+	 14155 17473
12432	0	0	Ki67+	 14155 17989
12433	0	0	Ki67+	 14160 17450
12434	0	0	Ki67+	 14163 17918
12435	0	0	Ki67+	 14167 17510
12436	0	0	Ki67+	 14169 17433
12437	0	0	Ki67+	 14175 17870
12438	0	0	Ki67+	 14193 17391
12439	0	0	Ki67+	 14194 17661
12440	0	0	Ki67+	 14196 17926
12441	0	0	Ki67+	 14228 17865
12442	0	0	Ki67+	 14237 17477
12443	0	0	Ki67+	 14240 17835
12444	0	0	Ki67+	 14242 17915
12445	0	0	Ki67+	 14244 17396
12446	0	0	Ki67+	 14251 17758
12447	0	0	Ki67+	 14256 17364
12448	0	0	Ki67+	 14261 17415
12449	0	0	Ki67+	 14264 17782
12450	0	0	Ki67+	 14270 17880
12451	0	0	Ki67+	 14277 17735
12452	0	0	Ki67+	 14282 18012
12453	0	0	Ki67+	 14285 17771
12454	0	0	Ki67+	 14286 17999
12455	0	0	Ki67+	 14287 17789
12456	0	0	Ki67+	 14289 17803
12457	0	0	Ki67+	 14293 17744
12458	0	0	Ki67+	 14295 17846
12459	0	0	Ki67+	 14299 17381
12460	0	0	Ki67+	 14304 17979
12461	0	0	Ki67+	 14324 18025
12462	0	0	Ki67+	 14328 17589
12463	0	0	Ki67+	 14330 17277
12464	0	0	Ki67+	 14345 17607
12465	0	0	Ki67+	 14350 17270
12466	0	0	Ki67+	 14351 17539
12467	0	0	Ki67+	 14352 17810
12468	0	0	Ki67+	 14356 17779
12469	0	0	Ki67+	 14369 17881
12470	0	0	Ki67+	 14382 17386
12471	0	0	Ki67+	 14383 17796
12472	0	0	Ki67+	 14390 17349
12473	0	0	Ki67+	 14393 17760
12474	0	0	Ki67+	 14398 17822
12475	0	0	Ki67+	 14401 17914
12476	0	0	Ki67+	 14405 17740
12477	0	0	Ki67+	 14406 18006
12478	0	0	Ki67+	 14414 18021
12479	0	0	Ki67+	 14415 17923
12480	0	0	Ki67+	 14416 17840
12481	0	0	Ki67+	 14418 17822
12482	0	0	Ki67+	 14425 17381
12483	0	0	Ki67+	 14427 17775
12484	0	0	Ki67+	 14436 17360
12485	0	0	Ki67+	 14442 17843
12486	0	0	Ki67+	 14446 17789
12487	0	0	Ki67+	 14455 17875
12488	0	0	Ki67+	 14460 17364
12489	0	0	Ki67+	 14461 17809
12490	0	0	Ki67+	 14467 17422
12491	0	0	Ki67+	 14467 17606
12492	0	0	Ki67+	 14469 17758
12493	0	0	Ki67+	 14472 17836
12494	0	0	Ki67+	 14477 17871
12495	0	0	Ki67+	 14483 17752
12496	0	0	Ki67+	 14484 17819
12497	0	0	Ki67+	 14491 17259
12498	0	0	Ki67+	 14499 17552
12499	0	0	Ki67+	 14514 17791
12500	0	0	Ki67+	 14527 17273
12501	0	0	Ki67+	 14535 17727
12502	0	0	Ki67+	 14542 17898
12503	0	0	Ki67+	 14545 17880
12504	0	0	Ki67+	 14545 17974
12505	0	0	Ki67+	 14551 17440
12506	0	0	Ki67+	 14553 17556
12507	0	0	Ki67+	 14555 17314
12508	0	0	Ki67+	 14555 17944
12509	0	0	Ki67+	 14561 17254
12510	0	0	Ki67+	 14562 17485
12511	0	0	Ki67+	 14567 17462
12512	0	0	Ki67+	 14568 17960
12513	0	0	Ki67+	 14572 17929
12514	0	0	Ki67+	 14574 17531
12515	0	0	Ki67+	 14577 17278
12516	0	0	Ki67+	 14583 17912
12517	0	0	Ki67+	 14588 17751
12518	0	0	Ki67+	 14588 17780
12519	0	0	Ki67+	 14591 17256
12520	0	0	Ki67+	 14592 17833
12521	0	0	Ki67+	 14600 17613
12522	0	0	Ki67+	 14603 17728
12523	0	0	Ki67+	 14604 17812
12524	0	0	Ki67+	 14606 17882
12525	0	0	Ki67+	 14612 17482
12526	0	0	Ki67+	 14620 17407
12527	0	0	Ki67+	 14623 17921
12528	0	0	Ki67+	 14624 17293
12529	0	0	Ki67+	 14630 17933
12530	0	0	Ki67+	 14633 17738
12531	0	0	Ki67+	 14635 17390
12532	0	0	Ki67+	 14643 17804
12533	0	0	Ki67+	 14650 17860
12534	0	0	Ki67+	 14660 17319
12535	0	0	Ki67+	 14664 17417
12536	0	0	Ki67+	 14668 17919
12537	0	0	Ki67+	 14668 17938
12538	0	0	Ki67+	 14670 17824
12539	0	0	Ki67+	 14670 17854
12540	0	0	Ki67+	 13876 18575
12541	0	0	Ki67+	 13877 18819
12542	0	0	Ki67+	 13888 18776
12543	0	0	Ki67+	 13899 18818
12544	0	0	Ki67+	 13903 18103
12545	0	0	Ki67+	 13904 18790
12546	0	0	Ki67+	 13909 18404
12547	0	0	Ki67+	 13911 18125
12548	0	0	Ki67+	 13911 18805
12549	0	0	Ki67+	 13913 18752
12550	0	0	Ki67+	 13935 18201
12551	0	0	Ki67+	 13940 18717
12552	0	0	Ki67+	 13944 18766
12553	0	0	Ki67+	 13947 18223
12554	0	0	Ki67+	 13954 18209
12555	0	0	Ki67+	 13955 18268
12556	0	0	Ki67+	 13955 18314
12557	0	0	Ki67+	 13957 18807
12558	0	0	Ki67+	 13960 18350
12559	0	0	Ki67+	 13967 18460
12560	0	0	Ki67+	 13970 18267
12561	0	0	Ki67+	 13970 18429
12562	0	0	Ki67+	 13971 18301
12563	0	0	Ki67+	 13971 18388
12564	0	0	Ki67+	 13984 18508
12565	0	0	Ki67+	 13993 18548
12566	0	0	Ki67+	 13994 18577
12567	0	0	Ki67+	 13995 18462
12568	0	0	Ki67+	 13996 18110
12569	0	0	Ki67+	 14001 18604
12570	0	0	Ki67+	 14005 18577
12571	0	0	Ki67+	 14013 18727
12572	0	0	Ki67+	 14022 18093
12573	0	0	Ki67+	 14024 18718
12574	0	0	Ki67+	 14025 18774
12575	0	0	Ki67+	 14035 18551
12576	0	0	Ki67+	 14039 18157
12577	0	0	Ki67+	 14043 18765
12578	0	0	Ki67+	 14046 18819
12579	0	0	Ki67+	 14050 18668
12580	0	0	Ki67+	 14059 18180
12581	0	0	Ki67+	 14076 18209
12582	0	0	Ki67+	 14085 18332
12583	0	0	Ki67+	 14097 18259
12584	0	0	Ki67+	 14098 18273
12585	0	0	Ki67+	 14108 18488
12586	0	0	Ki67+	 14121 18310
12587	0	0	Ki67+	 14129 18332
12588	0	0	Ki67+	 14131 18356
12589	0	0	Ki67+	 14136 18551
12590	0	0	Ki67+	 14146 18425
12591	0	0	Ki67+	 14146 18451
12592	0	0	Ki67+	 14150 18630
12593	0	0	Ki67+	 14152 18480
12594	0	0	Ki67+	 14159 18515
12595	0	0	Ki67+	 14167 18459
12596	0	0	Ki67+	 14176 18595
12597	0	0	Ki67+	 14177 18543
12598	0	0	Ki67+	 14183 18571
12599	0	0	Ki67+	 14188 18094
12600	0	0	Ki67+	 14190 18773
12601	0	0	Ki67+	 14191 18819
12602	0	0	Ki67+	 14195 18635
12603	0	0	Ki67+	 14200 18697
12604	0	0	Ki67+	 14201 18718
12605	0	0	Ki67+	 14207 18774
12606	0	0	Ki67+	 14213 18248
12607	0	0	Ki67+	 14215 18791
12608	0	0	Ki67+	 14216 18747
12609	0	0	Ki67+	 14295 18103
12610	0	0	Ki67+	 14312 18103
12611	0	0	Ki67+	 14313 18126
12612	0	0	Ki67+	 14313 18143
12613	0	0	Ki67+	 14319 18169
12614	0	0	Ki67+	 14320 18202
12615	0	0	Ki67+	 14326 18147
12616	0	0	Ki67+	 14333 18205
12617	0	0	Ki67+	 14336 18237
12618	0	0	Ki67+	 14353 18235
12619	0	0	Ki67+	 14367 18632
12620	0	0	Ki67+	 14380 18322
12621	0	0	Ki67+	 14384 18335
12622	0	0	Ki67+	 14420 18600
12623	0	0	Ki67+	 14422 18397
12624	0	0	Ki67+	 14428 18044
12625	0	0	Ki67+	 14432 18063
12626	0	0	Ki67+	 14432 18418
12627	0	0	Ki67+	 14432 18434
12628	0	0	Ki67+	 14433 18148
12629	0	0	Ki67+	 14438 18467
12630	0	0	Ki67+	 14439 18077
12631	0	0	Ki67+	 14443 18106
12632	0	0	Ki67+	 14453 18157
12633	0	0	Ki67+	 14456 18354
12634	0	0	Ki67+	 14460 18114
12635	0	0	Ki67+	 14466 18375
12636	0	0	Ki67+	 14478 18280
12637	0	0	Ki67+	 14478 18500
12638	0	0	Ki67+	 14478 18545
12639	0	0	Ki67+	 14482 18184
12640	0	0	Ki67+	 14485 18270
12641	0	0	Ki67+	 14487 18424
12642	0	0	Ki67+	 14491 18478
12643	0	0	Ki67+	 14492 18578
12644	0	0	Ki67+	 14494 18239
12645	0	0	Ki67+	 14499 18289
12646	0	0	Ki67+	 14500 18362
12647	0	0	Ki67+	 14507 18337
12648	0	0	Ki67+	 14509 18554
12649	0	0	Ki67+	 14512 18379
12650	0	0	Ki67+	 14517 18583
12651	0	0	Ki67+	 14520 18460
12652	0	0	Ki67+	 14524 18398
12653	0	0	Ki67+	 14524 18423
12654	0	0	Ki67+	 14532 18589
12655	0	0	Ki67+	 14539 18575
12656	0	0	Ki67+	 14553 18223
12657	0	0	Ki67+	 14588 18698
12658	0	0	Ki67+	 14593 18668
12659	0	0	Ki67+	 14606 18246
12660	0	0	Ki67+	 14618 18207
12661	0	0	Ki67+	 14625 18148
12662	0	0	Ki67+	 14630 18415
12663	0	0	Ki67+	 14632 18364
12664	0	0	Ki67+	 14635 18209
12665	0	0	Ki67+	 14635 18286
12666	0	0	Ki67+	 14642 18429
12667	0	0	Ki67+	 14643 18500
12668	0	0	Ki67+	 14645 18174
12669	0	0	Ki67+	 14645 18283
12670	0	0	Ki67+	 14646 18247
12671	0	0	Ki67+	 14647 18469
12672	0	0	Ki67+	 14652 18216
12673	0	0	Ki67+	 14652 18270
12674	0	0	Ki67+	 14653 18078
12675	0	0	Ki67+	 14656 18452
12676	0	0	Ki67+	 14656 18687
12677	0	0	Ki67+	 14658 18534
12678	0	0	Ki67+	 14659 18659
12679	0	0	Ki67+	 14661 18558
12680	0	0	Ki67+	 14662 18486
12681	0	0	Ki67+	 14662 18605
12682	0	0	Ki67+	 14662 18625
12683	0	0	Ki67+	 14662 18773
12684	0	0	Ki67+	 14663 18201
12685	0	0	Ki67+	 14667 18727
12686	0	0	Ki67+	 14668 18714
12687	0	0	Ki67+	 13873 18852
12688	0	0	Ki67+	 13875 18925
12689	0	0	Ki67+	 13886 19434
12690	0	0	Ki67+	 13900 18932
12691	0	0	Ki67+	 13906 19250
12692	0	0	Ki67+	 13907 19239
12693	0	0	Ki67+	 13915 18838
12694	0	0	Ki67+	 13918 18934
12695	0	0	Ki67+	 13940 18856
12696	0	0	Ki67+	 13950 19233
12697	0	0	Ki67+	 13951 18964
12698	0	0	Ki67+	 13954 19116
12699	0	0	Ki67+	 13955 19616
12700	0	0	Ki67+	 13957 18911
12701	0	0	Ki67+	 13957 19145
12702	0	0	Ki67+	 13958 19086
12703	0	0	Ki67+	 13958 19534
12704	0	0	Ki67+	 13959 19209
12705	0	0	Ki67+	 13960 18856
12706	0	0	Ki67+	 13962 18935
12707	0	0	Ki67+	 13963 19171
12708	0	0	Ki67+	 13965 18968
12709	0	0	Ki67+	 13967 19011
12710	0	0	Ki67+	 13967 19046
12711	0	0	Ki67+	 13968 18999
12712	0	0	Ki67+	 14019 19534
12713	0	0	Ki67+	 14026 19597
12714	0	0	Ki67+	 14030 19465
12715	0	0	Ki67+	 14032 18937
12716	0	0	Ki67+	 14033 19220
12717	0	0	Ki67+	 14034 18849
12718	0	0	Ki67+	 14034 19431
12719	0	0	Ki67+	 14035 18871
12720	0	0	Ki67+	 14035 19298
12721	0	0	Ki67+	 14038 19018
12722	0	0	Ki67+	 14040 18978
12723	0	0	Ki67+	 14040 19106
12724	0	0	Ki67+	 14041 19581
12725	0	0	Ki67+	 14048 19538
12726	0	0	Ki67+	 14049 19048
12727	0	0	Ki67+	 14049 19506
12728	0	0	Ki67+	 14050 19389
12729	0	0	Ki67+	 14052 19219
12730	0	0	Ki67+	 14052 19424
12731	0	0	Ki67+	 14054 19451
12732	0	0	Ki67+	 14060 19088
12733	0	0	Ki67+	 14066 19054
12734	0	0	Ki67+	 14077 18879
12735	0	0	Ki67+	 14083 19120
12736	0	0	Ki67+	 14094 19143
12737	0	0	Ki67+	 14095 19280
12738	0	0	Ki67+	 14101 19511
12739	0	0	Ki67+	 14103 19580
12740	0	0	Ki67+	 14109 19053
12741	0	0	Ki67+	 14122 18906
12742	0	0	Ki67+	 14122 18995
12743	0	0	Ki67+	 14125 19253
12744	0	0	Ki67+	 14134 19481
12745	0	0	Ki67+	 14139 18937
12746	0	0	Ki67+	 14143 19443
12747	0	0	Ki67+	 14148 19408
12748	0	0	Ki67+	 14160 18900
12749	0	0	Ki67+	 14160 18932
12750	0	0	Ki67+	 14163 19137
12751	0	0	Ki67+	 14168 19184
12752	0	0	Ki67+	 14176 18918
12753	0	0	Ki67+	 14177 18993
12754	0	0	Ki67+	 14178 18929
12755	0	0	Ki67+	 14180 18877
12756	0	0	Ki67+	 14185 19161
12757	0	0	Ki67+	 14190 19322
12758	0	0	Ki67+	 14193 19055
12759	0	0	Ki67+	 14193 19127
12760	0	0	Ki67+	 14194 19031
12761	0	0	Ki67+	 14197 18846
12762	0	0	Ki67+	 14197 19095
12763	0	0	Ki67+	 14198 18956
12764	0	0	Ki67+	 14199 18887
12765	0	0	Ki67+	 14199 19298
12766	0	0	Ki67+	 14199 19310
12767	0	0	Ki67+	 14202 19329
12768	0	0	Ki67+	 14205 19130
12769	0	0	Ki67+	 14210 19175
12770	0	0	Ki67+	 14211 18919
12771	0	0	Ki67+	 14211 19097
12772	0	0	Ki67+	 14211 19413
12773	0	0	Ki67+	 14212 19246
12774	0	0	Ki67+	 14213 19024
12775	0	0	Ki67+	 14213 19052
12776	0	0	Ki67+	 14213 19309
12777	0	0	Ki67+	 14214 19291
12778	0	0	Ki67+	 14218 19230
12779	0	0	Ki67+	 14218 19360
12780	0	0	Ki67+	 14349 19168
12781	0	0	Ki67+	 14350 19430
12782	0	0	Ki67+	 14351 19592
12783	0	0	Ki67+	 14354 19311
12784	0	0	Ki67+	 14361 19183
12785	0	0	Ki67+	 14363 19504
12786	0	0	Ki67+	 14368 19161
12787	0	0	Ki67+	 14368 19359
12788	0	0	Ki67+	 14370 19080
12789	0	0	Ki67+	 14370 19303
12790	0	0	Ki67+	 14371 19518
12791	0	0	Ki67+	 14372 19265
12792	0	0	Ki67+	 14374 19464
12793	0	0	Ki67+	 14376 19333
12794	0	0	Ki67+	 14380 19421
12795	0	0	Ki67+	 14380 19550
12796	0	0	Ki67+	 14384 19010
12797	0	0	Ki67+	 14388 19112
12798	0	0	Ki67+	 14388 19174
12799	0	0	Ki67+	 14388 19205
12800	0	0	Ki67+	 14389 19353
12801	0	0	Ki67+	 14398 19069
12802	0	0	Ki67+	 14398 19413
12803	0	0	Ki67+	 14401 19149
12804	0	0	Ki67+	 14401 19524
12805	0	0	Ki67+	 14402 19175
12806	0	0	Ki67+	 14403 19203
12807	0	0	Ki67+	 14404 19251
12808	0	0	Ki67+	 14404 19276
12809	0	0	Ki67+	 14408 19011
12810	0	0	Ki67+	 14410 19618
12811	0	0	Ki67+	 14412 18988
12812	0	0	Ki67+	 14413 19093
12813	0	0	Ki67+	 14413 19302
12814	0	0	Ki67+	 14415 19427
12815	0	0	Ki67+	 14417 19347
12816	0	0	Ki67+	 14419 19224
12817	0	0	Ki67+	 14422 19121
12818	0	0	Ki67+	 14424 19194
12819	0	0	Ki67+	 14424 19275
12820	0	0	Ki67+	 14424 19456
12821	0	0	Ki67+	 14426 19317
12822	0	0	Ki67+	 14427 19156
12823	0	0	Ki67+	 14431 19137
12824	0	0	Ki67+	 14431 19254
12825	0	0	Ki67+	 14432 19383
12826	0	0	Ki67+	 14434 19084
12827	0	0	Ki67+	 14442 19238
12828	0	0	Ki67+	 14446 19454
12829	0	0	Ki67+	 14447 19295
12830	0	0	Ki67+	 14448 19195
12831	0	0	Ki67+	 14452 19353
12832	0	0	Ki67+	 14452 19422
12833	0	0	Ki67+	 14453 19380
12834	0	0	Ki67+	 14455 19606
12835	0	0	Ki67+	 14456 19088
12836	0	0	Ki67+	 14456 19139
12837	0	0	Ki67+	 14457 19475
12838	0	0	Ki67+	 14458 19261
12839	0	0	Ki67+	 14463 19233
12840	0	0	Ki67+	 14463 19431
12841	0	0	Ki67+	 14464 19343
12842	0	0	Ki67+	 14468 19562
12843	0	0	Ki67+	 14471 19451
12844	0	0	Ki67+	 14473 19192
12845	0	0	Ki67+	 14473 19426
12846	0	0	Ki67+	 14475 19211
12847	0	0	Ki67+	 14475 19254
12848	0	0	Ki67+	 14475 19286
12849	0	0	Ki67+	 14477 19509
12850	0	0	Ki67+	 14486 19536
12851	0	0	Ki67+	 14488 19348
12852	0	0	Ki67+	 14489 19362
12853	0	0	Ki67+	 14491 19383
12854	0	0	Ki67+	 14492 19566
12855	0	0	Ki67+	 14493 19334
12856	0	0	Ki67+	 14503 19371
12857	0	0	Ki67+	 14504 19539
12858	0	0	Ki67+	 14511 19406
12859	0	0	Ki67+	 14516 19460
12860	0	0	Ki67+	 14067 19685
12861	0	0	Ki67+	 14083 19674
12862	0	0	Ki67+	 14121 20132
12863	0	0	Ki67+	 14122 19703
12864	0	0	Ki67+	 14277 19756
12865	0	0	Ki67+	 14406 19692
12866	0	0	Ki67+	 14413 19799
12867	0	0	Ki67+	 14424 19787
12868	0	0	Ki67+	 14438 19662
12869	0	0	Ki67+	 14448 19717
12870	0	0	Ki67+	 14479 19746
12871	0	0	Ki67+	 14489 19712
12872	0	0	Ki67+	 14513 19856
12873	0	0	Ki67+	 14615 19873
12874	0	0	Ki67+	 14699 4693
12875	0	0	Ki67+	 14702 4715
12876	0	0	Ki67+	 14720 4830
12877	0	0	Ki67+	 14737 4810
12878	0	0	Ki67+	 14768 4792
12879	0	0	Ki67+	 15052 4584
12880	0	0	Ki67+	 15078 4579
12881	0	0	Ki67+	 15108 4469
12882	0	0	Ki67+	 15127 4525
12883	0	0	Ki67+	 15135 4735
12884	0	0	Ki67+	 15146 4968
12885	0	0	Ki67+	 15159 4452
12886	0	0	Ki67+	 15178 4881
12887	0	0	Ki67+	 15181 4469
12888	0	0	Ki67+	 15197 4897
12889	0	0	Ki67+	 15204 4812
12890	0	0	Ki67+	 15205 4475
12891	0	0	Ki67+	 15209 4463
12892	0	0	Ki67+	 15209 5005
12893	0	0	Ki67+	 15213 4937
12894	0	0	Ki67+	 15217 4435
12895	0	0	Ki67+	 15219 5081
12896	0	0	Ki67+	 15229 4946
12897	0	0	Ki67+	 15240 5060
12898	0	0	Ki67+	 15243 4911
12899	0	0	Ki67+	 15277 4467
12900	0	0	Ki67+	 15282 4854
12901	0	0	Ki67+	 15323 4883
12902	0	0	Ki67+	 15337 4826
12903	0	0	Ki67+	 15348 5055
12904	0	0	Ki67+	 15351 4837
12905	0	0	Ki67+	 15397 5102
12906	0	0	Ki67+	 15415 4889
12907	0	0	Ki67+	 15427 5035
12908	0	0	Ki67+	 15430 4780
12909	0	0	Ki67+	 15436 4380
12910	0	0	Ki67+	 15454 4326
12911	0	0	Ki67+	 15118 5166
12912	0	0	Ki67+	 15171 5369
12913	0	0	Ki67+	 15181 5210
12914	0	0	Ki67+	 15216 5377
12915	0	0	Ki67+	 15217 5151
12916	0	0	Ki67+	 15225 5167
12917	0	0	Ki67+	 15230 5341
12918	0	0	Ki67+	 15239 5389
12919	0	0	Ki67+	 15240 5131
12920	0	0	Ki67+	 15286 5325
12921	0	0	Ki67+	 15288 5302
12922	0	0	Ki67+	 15317 5633
12923	0	0	Ki67+	 15318 5119
12924	0	0	Ki67+	 15328 5187
12925	0	0	Ki67+	 15340 5647
12926	0	0	Ki67+	 15348 5269
12927	0	0	Ki67+	 15380 5181
12928	0	0	Ki67+	 15436 5180
12929	0	0	Ki67+	 15440 5169
12930	0	0	Ki67+	 14739 5997
12931	0	0	Ki67+	 14748 6013
12932	0	0	Ki67+	 14862 6278
12933	0	0	Ki67+	 14890 6237
12934	0	0	Ki67+	 14896 6225
12935	0	0	Ki67+	 14933 6210
12936	0	0	Ki67+	 15049 6647
12937	0	0	Ki67+	 15241 6661
12938	0	0	Ki67+	 15321 6049
12939	0	0	Ki67+	 15347 6223
12940	0	0	Ki67+	 15350 6015
12941	0	0	Ki67+	 15362 6202
12942	0	0	Ki67+	 15378 6493
12943	0	0	Ki67+	 15385 6514
12944	0	0	Ki67+	 15387 6087
12945	0	0	Ki67+	 15415 6041
12946	0	0	Ki67+	 15455 5945
12947	0	0	Ki67+	 15457 6327
12948	0	0	Ki67+	 15460 6013
12949	0	0	Ki67+	 15465 5966
12950	0	0	Ki67+	 15465 6055
12951	0	0	Ki67+	 14759 7448
12952	0	0	Ki67+	 14827 7427
12953	0	0	Ki67+	 14903 7318
12954	0	0	Ki67+	 14916 7470
12955	0	0	Ki67+	 14932 7319
12956	0	0	Ki67+	 15080 7503
12957	0	0	Ki67+	 15240 7231
12958	0	0	Ki67+	 15290 7495
12959	0	0	Ki67+	 15310 6805
12960	0	0	Ki67+	 15420 7482
12961	0	0	Ki67+	 14674 7909
12962	0	0	Ki67+	 14706 7848
12963	0	0	Ki67+	 14724 7962
12964	0	0	Ki67+	 14728 7779
12965	0	0	Ki67+	 14757 7859
12966	0	0	Ki67+	 14758 7944
12967	0	0	Ki67+	 14771 7635
12968	0	0	Ki67+	 14781 7812
12969	0	0	Ki67+	 14789 7958
12970	0	0	Ki67+	 14791 7991
12971	0	0	Ki67+	 14811 7805
12972	0	0	Ki67+	 14832 7776
12973	0	0	Ki67+	 14835 7856
12974	0	0	Ki67+	 14854 7719
12975	0	0	Ki67+	 14860 7896
12976	0	0	Ki67+	 14874 8026
12977	0	0	Ki67+	 14880 7874
12978	0	0	Ki67+	 14909 7831
12979	0	0	Ki67+	 14930 7733
12980	0	0	Ki67+	 14946 7773
12981	0	0	Ki67+	 14956 7717
12982	0	0	Ki67+	 14965 7789
12983	0	0	Ki67+	 14988 7508
12984	0	0	Ki67+	 15005 7895
12985	0	0	Ki67+	 15011 7870
12986	0	0	Ki67+	 15028 7599
12987	0	0	Ki67+	 15028 7822
12988	0	0	Ki67+	 15042 7844
12989	0	0	Ki67+	 15045 7508
12990	0	0	Ki67+	 15063 8067
12991	0	0	Ki67+	 15069 7621
12992	0	0	Ki67+	 15081 7624
12993	0	0	Ki67+	 15110 7576
12994	0	0	Ki67+	 15124 7751
12995	0	0	Ki67+	 15130 7683
12996	0	0	Ki67+	 15137 8075
12997	0	0	Ki67+	 15153 7843
12998	0	0	Ki67+	 15155 7708
12999	0	0	Ki67+	 15157 7890
13000	0	0	Ki67+	 15160 7687
13001	0	0	Ki67+	 15184 7893
13002	0	0	Ki67+	 15187 7883
13003	0	0	Ki67+	 15192 7703
13004	0	0	Ki67+	 15204 8162
13005	0	0	Ki67+	 15213 7585
13006	0	0	Ki67+	 15213 7901
13007	0	0	Ki67+	 15216 8129
13008	0	0	Ki67+	 15220 7727
13009	0	0	Ki67+	 15235 7846
13010	0	0	Ki67+	 15236 7527
13011	0	0	Ki67+	 15240 8104
13012	0	0	Ki67+	 15245 7662
13013	0	0	Ki67+	 15250 7639
13014	0	0	Ki67+	 15266 7514
13015	0	0	Ki67+	 15271 8038
13016	0	0	Ki67+	 15282 7607
13017	0	0	Ki67+	 15293 7608
13018	0	0	Ki67+	 15296 8101
13019	0	0	Ki67+	 15297 7761
13020	0	0	Ki67+	 15319 7986
13021	0	0	Ki67+	 15324 8001
13022	0	0	Ki67+	 15329 7795
13023	0	0	Ki67+	 15341 7925
13024	0	0	Ki67+	 15349 7734
13025	0	0	Ki67+	 15351 7548
13026	0	0	Ki67+	 15355 7759
13027	0	0	Ki67+	 15373 8286
13028	0	0	Ki67+	 15404 8143
13029	0	0	Ki67+	 15427 7630
13030	0	0	Ki67+	 15430 8109
13031	0	0	Ki67+	 14752 8962
13032	0	0	Ki67+	 14793 8625
13033	0	0	Ki67+	 14842 8850
13034	0	0	Ki67+	 14843 9096
13035	0	0	Ki67+	 14848 9086
13036	0	0	Ki67+	 14851 8886
13037	0	0	Ki67+	 14908 8967
13038	0	0	Ki67+	 14927 8944
13039	0	0	Ki67+	 14927 9005
13040	0	0	Ki67+	 14939 8820
13041	0	0	Ki67+	 14940 8919
13042	0	0	Ki67+	 14956 9075
13043	0	0	Ki67+	 14959 8896
13044	0	0	Ki67+	 14973 8950
13045	0	0	Ki67+	 15003 8932
13046	0	0	Ki67+	 15003 9050
13047	0	0	Ki67+	 15025 8912
13048	0	0	Ki67+	 15026 8996
13049	0	0	Ki67+	 15027 8950
13050	0	0	Ki67+	 15028 9083
13051	0	0	Ki67+	 15037 8716
13052	0	0	Ki67+	 15037 9061
13053	0	0	Ki67+	 15065 9036
13054	0	0	Ki67+	 15083 8980
13055	0	0	Ki67+	 15090 9021
13056	0	0	Ki67+	 15092 9093
13057	0	0	Ki67+	 15132 9102
13058	0	0	Ki67+	 15143 8973
13059	0	0	Ki67+	 15182 9041
13060	0	0	Ki67+	 15191 9016
13061	0	0	Ki67+	 15193 8555
13062	0	0	Ki67+	 15213 9061
13063	0	0	Ki67+	 15227 9054
13064	0	0	Ki67+	 15321 8338
13065	0	0	Ki67+	 15375 8367
13066	0	0	Ki67+	 15384 8315
13067	0	0	Ki67+	 15391 8660
13068	0	0	Ki67+	 15403 8536
13069	0	0	Ki67+	 15423 8306
13070	0	0	Ki67+	 15435 8454
13071	0	0	Ki67+	 15448 8306
13072	0	0	Ki67+	 15451 8499
13073	0	0	Ki67+	 15457 8988
13074	0	0	Ki67+	 15462 8454
13075	0	0	Ki67+	 15465 8746
13076	0	0	Ki67+	 15466 8394
13077	0	0	Ki67+	 15470 8419
13078	0	0	Ki67+	 15471 8575
13079	0	0	Ki67+	 14679 9727
13080	0	0	Ki67+	 14683 9755
13081	0	0	Ki67+	 14685 9781
13082	0	0	Ki67+	 14691 9841
13083	0	0	Ki67+	 14693 9882
13084	0	0	Ki67+	 14700 9803
13085	0	0	Ki67+	 14703 9778
13086	0	0	Ki67+	 14715 9862
13087	0	0	Ki67+	 14721 9881
13088	0	0	Ki67+	 14725 9729
13089	0	0	Ki67+	 14727 9823
13090	0	0	Ki67+	 14731 9616
13091	0	0	Ki67+	 14748 9889
13092	0	0	Ki67+	 14761 9896
13093	0	0	Ki67+	 14769 9710
13094	0	0	Ki67+	 14779 9555
13095	0	0	Ki67+	 14786 9728
13096	0	0	Ki67+	 14786 9876
13097	0	0	Ki67+	 14812 9560
13098	0	0	Ki67+	 14826 9899
13099	0	0	Ki67+	 14835 9678
13100	0	0	Ki67+	 14841 9770
13101	0	0	Ki67+	 14841 9785
13102	0	0	Ki67+	 14849 9715
13103	0	0	Ki67+	 14885 9561
13104	0	0	Ki67+	 14889 9719
13105	0	0	Ki67+	 14908 9710
13106	0	0	Ki67+	 14923 9822
13107	0	0	Ki67+	 14927 9289
13108	0	0	Ki67+	 14928 9141
13109	0	0	Ki67+	 14928 9733
13110	0	0	Ki67+	 14930 9178
13111	0	0	Ki67+	 14931 9363
13112	0	0	Ki67+	 14935 9888
13113	0	0	Ki67+	 14941 9436
13114	0	0	Ki67+	 14945 9154
13115	0	0	Ki67+	 14958 9502
13116	0	0	Ki67+	 14965 9809
13117	0	0	Ki67+	 14968 9371
13118	0	0	Ki67+	 14969 9857
13119	0	0	Ki67+	 14977 9624
13120	0	0	Ki67+	 14987 9859
13121	0	0	Ki67+	 14994 9409
13122	0	0	Ki67+	 14998 9637
13123	0	0	Ki67+	 15005 9120
13124	0	0	Ki67+	 15015 9118
13125	0	0	Ki67+	 15028 9202
13126	0	0	Ki67+	 15028 9384
13127	0	0	Ki67+	 15030 9892
13128	0	0	Ki67+	 15035 9674
13129	0	0	Ki67+	 15049 9648
13130	0	0	Ki67+	 15051 9109
13131	0	0	Ki67+	 15054 9263
13132	0	0	Ki67+	 15054 9687
13133	0	0	Ki67+	 15088 9118
13134	0	0	Ki67+	 15091 9431
13135	0	0	Ki67+	 15097 9214
13136	0	0	Ki67+	 15103 9454
13137	0	0	Ki67+	 15105 9191
13138	0	0	Ki67+	 15107 9328
13139	0	0	Ki67+	 15109 9601
13140	0	0	Ki67+	 15110 9470
13141	0	0	Ki67+	 15115 9402
13142	0	0	Ki67+	 15117 9381
13143	0	0	Ki67+	 15131 9767
13144	0	0	Ki67+	 15136 9282
13145	0	0	Ki67+	 15142 9143
13146	0	0	Ki67+	 15154 9422
13147	0	0	Ki67+	 15162 9540
13148	0	0	Ki67+	 15165 9885
13149	0	0	Ki67+	 15166 9284
13150	0	0	Ki67+	 15172 9834
13151	0	0	Ki67+	 15174 9362
13152	0	0	Ki67+	 15180 9555
13153	0	0	Ki67+	 15183 9308
13154	0	0	Ki67+	 15183 9343
13155	0	0	Ki67+	 15189 9509
13156	0	0	Ki67+	 15190 9889
13157	0	0	Ki67+	 15191 9329
13158	0	0	Ki67+	 15193 9176
13159	0	0	Ki67+	 15195 9791
13160	0	0	Ki67+	 15196 9474
13161	0	0	Ki67+	 15198 9363
13162	0	0	Ki67+	 15216 9683
13163	0	0	Ki67+	 15220 9634
13164	0	0	Ki67+	 15222 9303
13165	0	0	Ki67+	 15229 9400
13166	0	0	Ki67+	 15230 9895
13167	0	0	Ki67+	 15234 9356
13168	0	0	Ki67+	 15257 9107
13169	0	0	Ki67+	 15259 9858
13170	0	0	Ki67+	 15261 9275
13171	0	0	Ki67+	 15272 9654
13172	0	0	Ki67+	 15273 9244
13173	0	0	Ki67+	 15278 9741
13174	0	0	Ki67+	 15283 9643
13175	0	0	Ki67+	 15286 9586
13176	0	0	Ki67+	 15299 9706
13177	0	0	Ki67+	 15303 9393
13178	0	0	Ki67+	 15305 9271
13179	0	0	Ki67+	 15306 9857
13180	0	0	Ki67+	 15311 9365
13181	0	0	Ki67+	 15314 9415
13182	0	0	Ki67+	 15322 9493
13183	0	0	Ki67+	 15325 9279
13184	0	0	Ki67+	 15326 9797
13185	0	0	Ki67+	 15331 9515
13186	0	0	Ki67+	 15333 9397
13187	0	0	Ki67+	 15342 9702
13188	0	0	Ki67+	 15343 9775
13189	0	0	Ki67+	 15344 9367
13190	0	0	Ki67+	 15354 9531
13191	0	0	Ki67+	 15356 9351
13192	0	0	Ki67+	 15357 9587
13193	0	0	Ki67+	 15367 9878
13194	0	0	Ki67+	 15371 9790
13195	0	0	Ki67+	 15379 9677
13196	0	0	Ki67+	 15386 9362
13197	0	0	Ki67+	 15395 9501
13198	0	0	Ki67+	 15399 9690
13199	0	0	Ki67+	 15409 9426
13200	0	0	Ki67+	 15411 9613
13201	0	0	Ki67+	 15416 9502
13202	0	0	Ki67+	 15420 9706
13203	0	0	Ki67+	 15426 9459
13204	0	0	Ki67+	 15436 9779
13205	0	0	Ki67+	 15442 9493
13206	0	0	Ki67+	 15442 9720
13207	0	0	Ki67+	 15449 9421
13208	0	0	Ki67+	 15459 9757
13209	0	0	Ki67+	 14680 10031
13210	0	0	Ki67+	 14684 10445
13211	0	0	Ki67+	 14694 10256
13212	0	0	Ki67+	 14706 9961
13213	0	0	Ki67+	 14714 10181
13214	0	0	Ki67+	 14714 10192
13215	0	0	Ki67+	 14716 10638
13216	0	0	Ki67+	 14750 9957
13217	0	0	Ki67+	 14750 10315
13218	0	0	Ki67+	 14755 9923
13219	0	0	Ki67+	 14758 9906
13220	0	0	Ki67+	 14776 10251
13221	0	0	Ki67+	 14777 10145
13222	0	0	Ki67+	 14781 10641
13223	0	0	Ki67+	 14786 10232
13224	0	0	Ki67+	 14787 9947
13225	0	0	Ki67+	 14799 10155
13226	0	0	Ki67+	 14802 10335
13227	0	0	Ki67+	 14811 10062
13228	0	0	Ki67+	 14811 10201
13229	0	0	Ki67+	 14824 10080
13230	0	0	Ki67+	 14829 10576
13231	0	0	Ki67+	 14838 9927
13232	0	0	Ki67+	 14849 10292
13233	0	0	Ki67+	 14855 10168
13234	0	0	Ki67+	 14856 10229
13235	0	0	Ki67+	 14857 10521
13236	0	0	Ki67+	 14858 10263
13237	0	0	Ki67+	 14860 10364
13238	0	0	Ki67+	 14872 10148
13239	0	0	Ki67+	 14874 10199
13240	0	0	Ki67+	 14876 10116
13241	0	0	Ki67+	 14882 10161
13242	0	0	Ki67+	 14899 10096
13243	0	0	Ki67+	 14905 9938
13244	0	0	Ki67+	 14907 10159
13245	0	0	Ki67+	 14909 9951
13246	0	0	Ki67+	 14911 10127
13247	0	0	Ki67+	 14914 10070
13248	0	0	Ki67+	 14925 10332
13249	0	0	Ki67+	 14929 9996
13250	0	0	Ki67+	 14933 10073
13251	0	0	Ki67+	 14939 10157
13252	0	0	Ki67+	 14945 10347
13253	0	0	Ki67+	 14947 10054
13254	0	0	Ki67+	 14954 10100
13255	0	0	Ki67+	 14960 9915
13256	0	0	Ki67+	 14967 10202
13257	0	0	Ki67+	 14968 10275
13258	0	0	Ki67+	 15002 10374
13259	0	0	Ki67+	 15008 10435
13260	0	0	Ki67+	 15018 10097
13261	0	0	Ki67+	 15027 10210
13262	0	0	Ki67+	 15029 10069
13263	0	0	Ki67+	 15040 10267
13264	0	0	Ki67+	 15045 10090
13265	0	0	Ki67+	 15046 10057
13266	0	0	Ki67+	 15051 10499
13267	0	0	Ki67+	 15056 10148
13268	0	0	Ki67+	 15056 10569
13269	0	0	Ki67+	 15060 10258
13270	0	0	Ki67+	 15062 10018
13271	0	0	Ki67+	 15072 10629
13272	0	0	Ki67+	 15073 9952
13273	0	0	Ki67+	 15073 10215
13274	0	0	Ki67+	 15074 10130
13275	0	0	Ki67+	 15080 10041
13276	0	0	Ki67+	 15081 10518
13277	0	0	Ki67+	 15086 9976
13278	0	0	Ki67+	 15099 10184
13279	0	0	Ki67+	 15100 10591
13280	0	0	Ki67+	 15102 10144
13281	0	0	Ki67+	 15102 10524
13282	0	0	Ki67+	 15102 10673
13283	0	0	Ki67+	 15104 10021
13284	0	0	Ki67+	 15114 9975
13285	0	0	Ki67+	 15115 10045
13286	0	0	Ki67+	 15120 10224
13287	0	0	Ki67+	 15123 10549
13288	0	0	Ki67+	 15126 10152
13289	0	0	Ki67+	 15127 10362
13290	0	0	Ki67+	 15137 10030
13291	0	0	Ki67+	 15152 9927
13292	0	0	Ki67+	 15153 10082
13293	0	0	Ki67+	 15154 10585
13294	0	0	Ki67+	 15154 10682
13295	0	0	Ki67+	 15158 10105
13296	0	0	Ki67+	 15163 10256
13297	0	0	Ki67+	 15166 10013
13298	0	0	Ki67+	 15167 10540
13299	0	0	Ki67+	 15168 10049
13300	0	0	Ki67+	 15168 10692
13301	0	0	Ki67+	 15171 10575
13302	0	0	Ki67+	 15172 10458
13303	0	0	Ki67+	 15184 10188
13304	0	0	Ki67+	 15185 10559
13305	0	0	Ki67+	 15188 10667
13306	0	0	Ki67+	 15190 9974
13307	0	0	Ki67+	 15190 10123
13308	0	0	Ki67+	 15191 10261
13309	0	0	Ki67+	 15197 10602
13310	0	0	Ki67+	 15198 10226
13311	0	0	Ki67+	 15199 10204
13312	0	0	Ki67+	 15201 9984
13313	0	0	Ki67+	 15203 9949
13314	0	0	Ki67+	 15205 10488
13315	0	0	Ki67+	 15205 10512
13316	0	0	Ki67+	 15205 10589
13317	0	0	Ki67+	 15213 10462
13318	0	0	Ki67+	 15216 10420
13319	0	0	Ki67+	 15219 10364
13320	0	0	Ki67+	 15223 10086
13321	0	0	Ki67+	 15225 10555
13322	0	0	Ki67+	 15229 9926
13323	0	0	Ki67+	 15230 9954
13324	0	0	Ki67+	 15236 10070
13325	0	0	Ki67+	 15238 10600
13326	0	0	Ki67+	 15239 10327
13327	0	0	Ki67+	 15239 10471
13328	0	0	Ki67+	 15240 9971
13329	0	0	Ki67+	 15241 10305
13330	0	0	Ki67+	 15242 10081
13331	0	0	Ki67+	 15245 10359
13332	0	0	Ki67+	 15250 10636
13333	0	0	Ki67+	 15251 10513
13334	0	0	Ki67+	 15256 10363
13335	0	0	Ki67+	 15256 10568
13336	0	0	Ki67+	 15260 10448
13337	0	0	Ki67+	 15262 10165
13338	0	0	Ki67+	 15264 10070
13339	0	0	Ki67+	 15264 10197
13340	0	0	Ki67+	 15272 10648
13341	0	0	Ki67+	 15279 10034
13342	0	0	Ki67+	 15279 10371
13343	0	0	Ki67+	 15280 10154
13344	0	0	Ki67+	 15280 10267
13345	0	0	Ki67+	 15283 10121
13346	0	0	Ki67+	 15284 10493
13347	0	0	Ki67+	 15289 10041
13348	0	0	Ki67+	 15289 10554
13349	0	0	Ki67+	 15294 10695
13350	0	0	Ki67+	 15296 10291
13351	0	0	Ki67+	 15297 10597
13352	0	0	Ki67+	 15302 10132
13353	0	0	Ki67+	 15306 10329
13354	0	0	Ki67+	 15306 10618
13355	0	0	Ki67+	 15309 9915
13356	0	0	Ki67+	 15312 9959
13357	0	0	Ki67+	 15326 10365
13358	0	0	Ki67+	 15329 10639
13359	0	0	Ki67+	 15330 10093
13360	0	0	Ki67+	 15330 10329
13361	0	0	Ki67+	 15332 10300
13362	0	0	Ki67+	 15334 9990
13363	0	0	Ki67+	 15336 10033
13364	0	0	Ki67+	 15339 9933
13365	0	0	Ki67+	 15341 10257
13366	0	0	Ki67+	 15348 10111
13367	0	0	Ki67+	 15348 10514
13368	0	0	Ki67+	 15349 10237
13369	0	0	Ki67+	 15350 10478
13370	0	0	Ki67+	 15352 10538
13371	0	0	Ki67+	 15354 10290
13372	0	0	Ki67+	 15354 10454
13373	0	0	Ki67+	 15356 10222
13374	0	0	Ki67+	 15360 10341
13375	0	0	Ki67+	 15360 10602
13376	0	0	Ki67+	 15360 10665
13377	0	0	Ki67+	 15363 10321
13378	0	0	Ki67+	 15364 9908
13379	0	0	Ki67+	 15367 10126
13380	0	0	Ki67+	 15369 9983
13381	0	0	Ki67+	 15369 10071
13382	0	0	Ki67+	 15369 10161
13383	0	0	Ki67+	 15370 10030
13384	0	0	Ki67+	 15370 10368
13385	0	0	Ki67+	 15373 10275
13386	0	0	Ki67+	 15375 10490
13387	0	0	Ki67+	 15376 10453
13388	0	0	Ki67+	 15376 10584
13389	0	0	Ki67+	 15382 10243
13390	0	0	Ki67+	 15382 10540
13391	0	0	Ki67+	 15383 10344
13392	0	0	Ki67+	 15385 10281
13393	0	0	Ki67+	 15386 10166
13394	0	0	Ki67+	 15387 10012
13395	0	0	Ki67+	 15387 10114
13396	0	0	Ki67+	 15387 10366
13397	0	0	Ki67+	 15390 9916
13398	0	0	Ki67+	 15399 10064
13399	0	0	Ki67+	 15404 10461
13400	0	0	Ki67+	 15411 10474
13401	0	0	Ki67+	 15412 10337
13402	0	0	Ki67+	 15412 10386
13403	0	0	Ki67+	 15413 10028
13404	0	0	Ki67+	 15414 9913
13405	0	0	Ki67+	 15414 10518
13406	0	0	Ki67+	 15415 10225
13407	0	0	Ki67+	 15416 10147
13408	0	0	Ki67+	 15419 10454
13409	0	0	Ki67+	 15427 10380
13410	0	0	Ki67+	 15433 10049
13411	0	0	Ki67+	 15447 10404
13412	0	0	Ki67+	 15447 10689
13413	0	0	Ki67+	 15449 10004
13414	0	0	Ki67+	 15450 10538
13415	0	0	Ki67+	 15454 10356
13416	0	0	Ki67+	 15454 10677
13417	0	0	Ki67+	 15460 10374
13418	0	0	Ki67+	 15461 10458
13419	0	0	Ki67+	 15462 10248
13420	0	0	Ki67+	 15462 10284
13421	0	0	Ki67+	 15466 10115
13422	0	0	Ki67+	 15471 10691
13423	0	0	Ki67+	 14673 11089
13424	0	0	Ki67+	 14680 10954
13425	0	0	Ki67+	 14686 11072
13426	0	0	Ki67+	 14701 10748
13427	0	0	Ki67+	 14710 11074
13428	0	0	Ki67+	 14714 11412
13429	0	0	Ki67+	 14716 10973
13430	0	0	Ki67+	 14727 10784
13431	0	0	Ki67+	 14730 11429
13432	0	0	Ki67+	 14733 11273
13433	0	0	Ki67+	 14764 10809
13434	0	0	Ki67+	 14800 11252
13435	0	0	Ki67+	 14807 10713
13436	0	0	Ki67+	 14812 10859
13437	0	0	Ki67+	 14817 10735
13438	0	0	Ki67+	 14848 11037
13439	0	0	Ki67+	 14917 10885
13440	0	0	Ki67+	 14937 10824
13441	0	0	Ki67+	 15188 10727
13442	0	0	Ki67+	 15223 10707
13443	0	0	Ki67+	 15406 11311
13444	0	0	Ki67+	 15428 11435
13445	0	0	Ki67+	 14684 11609
13446	0	0	Ki67+	 14703 11535
13447	0	0	Ki67+	 14703 11584
13448	0	0	Ki67+	 14708 11876
13449	0	0	Ki67+	 14710 11832
13450	0	0	Ki67+	 14733 11581
13451	0	0	Ki67+	 14739 11767
13452	0	0	Ki67+	 14746 11545
13453	0	0	Ki67+	 14758 11848
13454	0	0	Ki67+	 14791 11796
13455	0	0	Ki67+	 14792 12268
13456	0	0	Ki67+	 14811 11709
13457	0	0	Ki67+	 14816 11752
13458	0	0	Ki67+	 14832 11699
13459	0	0	Ki67+	 14851 11601
13460	0	0	Ki67+	 14857 11587
13461	0	0	Ki67+	 14864 11543
13462	0	0	Ki67+	 14946 11543
13463	0	0	Ki67+	 15162 12212
13464	0	0	Ki67+	 15279 11847
13465	0	0	Ki67+	 15424 11665
13466	0	0	Ki67+	 14675 13071
13467	0	0	Ki67+	 14679 12467
13468	0	0	Ki67+	 14679 12837
13469	0	0	Ki67+	 14681 12724
13470	0	0	Ki67+	 14684 12552
13471	0	0	Ki67+	 14686 12517
13472	0	0	Ki67+	 14691 12736
13473	0	0	Ki67+	 14694 12808
13474	0	0	Ki67+	 14695 12928
13475	0	0	Ki67+	 14695 12945
13476	0	0	Ki67+	 14695 13034
13477	0	0	Ki67+	 14695 13071
13478	0	0	Ki67+	 14700 12630
13479	0	0	Ki67+	 14704 12867
13480	0	0	Ki67+	 14711 12599
13481	0	0	Ki67+	 14713 12632
13482	0	0	Ki67+	 14715 12521
13483	0	0	Ki67+	 14715 12754
13484	0	0	Ki67+	 14720 12901
13485	0	0	Ki67+	 14724 12691
13486	0	0	Ki67+	 14726 12740
13487	0	0	Ki67+	 14726 13085
13488	0	0	Ki67+	 14727 13059
13489	0	0	Ki67+	 14731 12347
13490	0	0	Ki67+	 14733 13030
13491	0	0	Ki67+	 14735 12670
13492	0	0	Ki67+	 14739 12718
13493	0	0	Ki67+	 14740 12780
13494	0	0	Ki67+	 14742 12380
13495	0	0	Ki67+	 14744 12590
13496	0	0	Ki67+	 14745 12514
13497	0	0	Ki67+	 14751 12749
13498	0	0	Ki67+	 14753 12644
13499	0	0	Ki67+	 14755 12373
13500	0	0	Ki67+	 14762 12911
13501	0	0	Ki67+	 14766 12487
13502	0	0	Ki67+	 14771 12731
13503	0	0	Ki67+	 14789 12718
13504	0	0	Ki67+	 14791 13002
13505	0	0	Ki67+	 14793 12910
13506	0	0	Ki67+	 14799 12972
13507	0	0	Ki67+	 14800 12601
13508	0	0	Ki67+	 14801 12368
13509	0	0	Ki67+	 14806 12527
13510	0	0	Ki67+	 14807 13083
13511	0	0	Ki67+	 14809 12615
13512	0	0	Ki67+	 14810 13026
13513	0	0	Ki67+	 14811 12414
13514	0	0	Ki67+	 14811 12443
13515	0	0	Ki67+	 14813 12583
13516	0	0	Ki67+	 14814 12676
13517	0	0	Ki67+	 14819 12653
13518	0	0	Ki67+	 14822 12827
13519	0	0	Ki67+	 14823 12342
13520	0	0	Ki67+	 14825 12850
13521	0	0	Ki67+	 14826 12553
13522	0	0	Ki67+	 14829 12522
13523	0	0	Ki67+	 14834 12428
13524	0	0	Ki67+	 14834 12904
13525	0	0	Ki67+	 14837 12811
13526	0	0	Ki67+	 14837 13030
13527	0	0	Ki67+	 14838 12695
13528	0	0	Ki67+	 14839 12645
13529	0	0	Ki67+	 14840 12615
13530	0	0	Ki67+	 14841 13075
13531	0	0	Ki67+	 14842 12774
13532	0	0	Ki67+	 14844 12729
13533	0	0	Ki67+	 14850 12573
13534	0	0	Ki67+	 14851 12329
13535	0	0	Ki67+	 14854 12613
13536	0	0	Ki67+	 14856 12847
13537	0	0	Ki67+	 14858 12547
13538	0	0	Ki67+	 14859 12994
13539	0	0	Ki67+	 14859 13087
13540	0	0	Ki67+	 14861 12348
13541	0	0	Ki67+	 14866 12444
13542	0	0	Ki67+	 14866 12963
13543	0	0	Ki67+	 14869 12997
13544	0	0	Ki67+	 14873 12514
13545	0	0	Ki67+	 14877 13035
13546	0	0	Ki67+	 14879 12968
13547	0	0	Ki67+	 14882 12612
13548	0	0	Ki67+	 14883 12634
13549	0	0	Ki67+	 14884 12912
13550	0	0	Ki67+	 14884 12938
13551	0	0	Ki67+	 14887 12665
13552	0	0	Ki67+	 14895 12741
13553	0	0	Ki67+	 14896 12793
13554	0	0	Ki67+	 14904 12893
13555	0	0	Ki67+	 14906 12455
13556	0	0	Ki67+	 14906 12630
13557	0	0	Ki67+	 14909 12416
13558	0	0	Ki67+	 14909 12569
13559	0	0	Ki67+	 14918 12959
13560	0	0	Ki67+	 14919 12846
13561	0	0	Ki67+	 14926 12343
13562	0	0	Ki67+	 14930 12830
13563	0	0	Ki67+	 14931 13078
13564	0	0	Ki67+	 14932 12938
13565	0	0	Ki67+	 14935 12536
13566	0	0	Ki67+	 14940 12453
13567	0	0	Ki67+	 14940 12701
13568	0	0	Ki67+	 14940 13102
13569	0	0	Ki67+	 14944 12488
13570	0	0	Ki67+	 14946 12907
13571	0	0	Ki67+	 14951 12737
13572	0	0	Ki67+	 14952 12364
13573	0	0	Ki67+	 14954 12853
13574	0	0	Ki67+	 14958 12647
13575	0	0	Ki67+	 14960 12555
13576	0	0	Ki67+	 14961 12584
13577	0	0	Ki67+	 14961 12809
13578	0	0	Ki67+	 14963 13067
13579	0	0	Ki67+	 14967 12547
13580	0	0	Ki67+	 14970 12513
13581	0	0	Ki67+	 14971 12384
13582	0	0	Ki67+	 14973 13041
13583	0	0	Ki67+	 14984 12571
13584	0	0	Ki67+	 14984 12658
13585	0	0	Ki67+	 14992 12804
13586	0	0	Ki67+	 14999 12556
13587	0	0	Ki67+	 15000 12937
13588	0	0	Ki67+	 15001 12709
13589	0	0	Ki67+	 15003 13071
13590	0	0	Ki67+	 15004 12894
13591	0	0	Ki67+	 15008 12635
13592	0	0	Ki67+	 15014 12673
13593	0	0	Ki67+	 15016 12968
13594	0	0	Ki67+	 15019 12918
13595	0	0	Ki67+	 15022 12523
13596	0	0	Ki67+	 15022 13001
13597	0	0	Ki67+	 15023 12748
13598	0	0	Ki67+	 15024 13056
13599	0	0	Ki67+	 15028 12407
13600	0	0	Ki67+	 15028 12840
13601	0	0	Ki67+	 15031 13087
13602	0	0	Ki67+	 15032 12590
13603	0	0	Ki67+	 15038 12642
13604	0	0	Ki67+	 15048 12884
13605	0	0	Ki67+	 15058 13055
13606	0	0	Ki67+	 15061 12533
13607	0	0	Ki67+	 15071 12810
13608	0	0	Ki67+	 15074 12926
13609	0	0	Ki67+	 15078 12970
13610	0	0	Ki67+	 15081 12677
13611	0	0	Ki67+	 15082 12603
13612	0	0	Ki67+	 15083 12853
13613	0	0	Ki67+	 15087 12538
13614	0	0	Ki67+	 15094 12723
13615	0	0	Ki67+	 15101 12679
13616	0	0	Ki67+	 15102 12772
13617	0	0	Ki67+	 15103 12993
13618	0	0	Ki67+	 15104 12903
13619	0	0	Ki67+	 15105 12802
13620	0	0	Ki67+	 15106 12592
13621	0	0	Ki67+	 15112 12867
13622	0	0	Ki67+	 15117 12550
13623	0	0	Ki67+	 15118 13065
13624	0	0	Ki67+	 15121 12637
13625	0	0	Ki67+	 15121 12835
13626	0	0	Ki67+	 15122 12966
13627	0	0	Ki67+	 15125 12693
13628	0	0	Ki67+	 15129 12780
13629	0	0	Ki67+	 15140 12623
13630	0	0	Ki67+	 15141 12976
13631	0	0	Ki67+	 15147 12855
13632	0	0	Ki67+	 15150 12730
13633	0	0	Ki67+	 15151 12747
13634	0	0	Ki67+	 15154 12720
13635	0	0	Ki67+	 15159 12924
13636	0	0	Ki67+	 15161 12431
13637	0	0	Ki67+	 15164 12781
13638	0	0	Ki67+	 15179 12704
13639	0	0	Ki67+	 15179 12853
13640	0	0	Ki67+	 15179 12865
13641	0	0	Ki67+	 15179 12896
13642	0	0	Ki67+	 15182 12751
13643	0	0	Ki67+	 15186 12791
13644	0	0	Ki67+	 15194 12859
13645	0	0	Ki67+	 15197 12697
13646	0	0	Ki67+	 15200 12727
13647	0	0	Ki67+	 15203 12928
13648	0	0	Ki67+	 15320 12738
13649	0	0	Ki67+	 14673 13718
13650	0	0	Ki67+	 14674 13111
13651	0	0	Ki67+	 14674 13739
13652	0	0	Ki67+	 14676 13211
13653	0	0	Ki67+	 14680 13335
13654	0	0	Ki67+	 14681 13292
13655	0	0	Ki67+	 14683 13812
13656	0	0	Ki67+	 14686 13423
13657	0	0	Ki67+	 14689 13461
13658	0	0	Ki67+	 14689 13766
13659	0	0	Ki67+	 14692 13341
13660	0	0	Ki67+	 14693 13573
13661	0	0	Ki67+	 14693 13713
13662	0	0	Ki67+	 14696 13740
13663	0	0	Ki67+	 14697 13143
13664	0	0	Ki67+	 14697 13266
13665	0	0	Ki67+	 14704 13643
13666	0	0	Ki67+	 14704 13848
13667	0	0	Ki67+	 14712 13233
13668	0	0	Ki67+	 14713 13790
13669	0	0	Ki67+	 14714 13404
13670	0	0	Ki67+	 14715 13634
13671	0	0	Ki67+	 14717 13509
13672	0	0	Ki67+	 14717 13531
13673	0	0	Ki67+	 14723 13481
13674	0	0	Ki67+	 14728 13262
13675	0	0	Ki67+	 14728 13448
13676	0	0	Ki67+	 14728 13833
13677	0	0	Ki67+	 14731 13330
13678	0	0	Ki67+	 14732 13804
13679	0	0	Ki67+	 14733 13710
13680	0	0	Ki67+	 14734 13387
13681	0	0	Ki67+	 14739 13133
13682	0	0	Ki67+	 14739 13532
13683	0	0	Ki67+	 14740 13468
13684	0	0	Ki67+	 14741 13600
13685	0	0	Ki67+	 14751 13125
13686	0	0	Ki67+	 14753 13605
13687	0	0	Ki67+	 14754 13633
13688	0	0	Ki67+	 14762 13728
13689	0	0	Ki67+	 14769 13306
13690	0	0	Ki67+	 14778 13345
13691	0	0	Ki67+	 14780 13560
13692	0	0	Ki67+	 14784 13446
13693	0	0	Ki67+	 14787 13534
13694	0	0	Ki67+	 14788 13623
13695	0	0	Ki67+	 14791 13193
13696	0	0	Ki67+	 14800 13309
13697	0	0	Ki67+	 14801 13108
13698	0	0	Ki67+	 14806 13243
13699	0	0	Ki67+	 14819 13464
13700	0	0	Ki67+	 14821 13404
13701	0	0	Ki67+	 14823 13629
13702	0	0	Ki67+	 14828 13210
13703	0	0	Ki67+	 14830 13261
13704	0	0	Ki67+	 14834 13488
13705	0	0	Ki67+	 14841 13587
13706	0	0	Ki67+	 14842 13300
13707	0	0	Ki67+	 14842 13362
13708	0	0	Ki67+	 14845 13142
13709	0	0	Ki67+	 14848 13449
13710	0	0	Ki67+	 14850 13204
13711	0	0	Ki67+	 14861 13491
13712	0	0	Ki67+	 14861 13545
13713	0	0	Ki67+	 14871 13249
13714	0	0	Ki67+	 14884 13169
13715	0	0	Ki67+	 14885 13437
13716	0	0	Ki67+	 14889 13300
13717	0	0	Ki67+	 14889 13343
13718	0	0	Ki67+	 14889 13406
13719	0	0	Ki67+	 14899 13234
13720	0	0	Ki67+	 14901 13335
13721	0	0	Ki67+	 14910 13384
13722	0	0	Ki67+	 14912 13253
13723	0	0	Ki67+	 14913 13149
13724	0	0	Ki67+	 14915 13208
13725	0	0	Ki67+	 14919 13283
13726	0	0	Ki67+	 14919 13365
13727	0	0	Ki67+	 14925 13315
13728	0	0	Ki67+	 14929 13425
13729	0	0	Ki67+	 14932 13115
13730	0	0	Ki67+	 14938 13412
13731	0	0	Ki67+	 14942 13341
13732	0	0	Ki67+	 14947 13331
13733	0	0	Ki67+	 14948 13389
13734	0	0	Ki67+	 14949 13473
13735	0	0	Ki67+	 14953 13125
13736	0	0	Ki67+	 14963 13366
13737	0	0	Ki67+	 14968 13162
13738	0	0	Ki67+	 14972 13780
13739	0	0	Ki67+	 14974 13117
13740	0	0	Ki67+	 14982 13263
13741	0	0	Ki67+	 14987 13171
13742	0	0	Ki67+	 14992 13278
13743	0	0	Ki67+	 14993 13341
13744	0	0	Ki67+	 15002 13381
13745	0	0	Ki67+	 15002 13394
13746	0	0	Ki67+	 15005 13122
13747	0	0	Ki67+	 15010 13112
13748	0	0	Ki67+	 15011 13239
13749	0	0	Ki67+	 15018 13163
13750	0	0	Ki67+	 15021 13303
13751	0	0	Ki67+	 15028 13107
13752	0	0	Ki67+	 15037 13225
13753	0	0	Ki67+	 15040 13203
13754	0	0	Ki67+	 15041 13288
13755	0	0	Ki67+	 15056 13174
13756	0	0	Ki67+	 15085 13235
13757	0	0	Ki67+	 15086 13202
13758	0	0	Ki67+	 15095 13169
13759	0	0	Ki67+	 15240 13673
13760	0	0	Ki67+	 15305 13397
13761	0	0	Ki67+	 15461 13540
13762	0	0	Ki67+	 14935 14659
13763	0	0	Ki67+	 14947 14107
13764	0	0	Ki67+	 14953 14676
13765	0	0	Ki67+	 14961 14642
13766	0	0	Ki67+	 14972 14635
13767	0	0	Ki67+	 14977 14681
13768	0	0	Ki67+	 15000 14666
13769	0	0	Ki67+	 15025 14679
13770	0	0	Ki67+	 15046 14682
13771	0	0	Ki67+	 15062 14647
13772	0	0	Ki67+	 15072 14639
13773	0	0	Ki67+	 15089 14580
13774	0	0	Ki67+	 15123 14635
13775	0	0	Ki67+	 15125 14527
13776	0	0	Ki67+	 15165 14565
13777	0	0	Ki67+	 15199 14690
13778	0	0	Ki67+	 15205 14517
13779	0	0	Ki67+	 15228 14645
13780	0	0	Ki67+	 15229 14525
13781	0	0	Ki67+	 15232 14681
13782	0	0	Ki67+	 15252 14573
13783	0	0	Ki67+	 15261 14667
13784	0	0	Ki67+	 15279 14696
13785	0	0	Ki67+	 15288 14555
13786	0	0	Ki67+	 15290 14666
13787	0	0	Ki67+	 15296 14543
13788	0	0	Ki67+	 15308 14637
13789	0	0	Ki67+	 15328 14695
13790	0	0	Ki67+	 15335 14620
13791	0	0	Ki67+	 15354 14648
13792	0	0	Ki67+	 15408 14518
13793	0	0	Ki67+	 15409 14368
13794	0	0	Ki67+	 15412 14343
13795	0	0	Ki67+	 15429 14667
13796	0	0	Ki67+	 15445 14319
13797	0	0	Ki67+	 15446 14692
13798	0	0	Ki67+	 15451 14371
13799	0	0	Ki67+	 15469 14625
13800	0	0	Ki67+	 14674 14976
13801	0	0	Ki67+	 14685 15374
13802	0	0	Ki67+	 14697 15477
13803	0	0	Ki67+	 14698 14835
13804	0	0	Ki67+	 14701 15449
13805	0	0	Ki67+	 14702 15212
13806	0	0	Ki67+	 14708 15485
13807	0	0	Ki67+	 14718 15286
13808	0	0	Ki67+	 14722 15228
13809	0	0	Ki67+	 14724 14908
13810	0	0	Ki67+	 14729 15426
13811	0	0	Ki67+	 14732 15314
13812	0	0	Ki67+	 14734 15055
13813	0	0	Ki67+	 14739 14935
13814	0	0	Ki67+	 14741 15023
13815	0	0	Ki67+	 14742 15453
13816	0	0	Ki67+	 14747 15470
13817	0	0	Ki67+	 14751 14821
13818	0	0	Ki67+	 14752 14982
13819	0	0	Ki67+	 14754 15426
13820	0	0	Ki67+	 14755 14809
13821	0	0	Ki67+	 14755 15168
13822	0	0	Ki67+	 14759 15449
13823	0	0	Ki67+	 14761 15033
13824	0	0	Ki67+	 14764 15111
13825	0	0	Ki67+	 14766 15292
13826	0	0	Ki67+	 14769 15308
13827	0	0	Ki67+	 14774 14804
13828	0	0	Ki67+	 14781 15184
13829	0	0	Ki67+	 14782 14906
13830	0	0	Ki67+	 14786 14946
13831	0	0	Ki67+	 14792 15289
13832	0	0	Ki67+	 14795 14794
13833	0	0	Ki67+	 14798 15327
13834	0	0	Ki67+	 14802 15096
13835	0	0	Ki67+	 14805 15160
13836	0	0	Ki67+	 14806 15229
13837	0	0	Ki67+	 14806 15469
13838	0	0	Ki67+	 14807 15078
13839	0	0	Ki67+	 14808 15500
13840	0	0	Ki67+	 14809 15183
13841	0	0	Ki67+	 14810 14775
13842	0	0	Ki67+	 14810 15051
13843	0	0	Ki67+	 14811 14842
13844	0	0	Ki67+	 14826 15404
13845	0	0	Ki67+	 14837 14801
13846	0	0	Ki67+	 14845 14860
13847	0	0	Ki67+	 14852 14713
13848	0	0	Ki67+	 14856 14943
13849	0	0	Ki67+	 14864 14890
13850	0	0	Ki67+	 14867 15042
13851	0	0	Ki67+	 14869 14705
13852	0	0	Ki67+	 14879 15173
13853	0	0	Ki67+	 14883 14766
13854	0	0	Ki67+	 14897 14716
13855	0	0	Ki67+	 14898 15061
13856	0	0	Ki67+	 14900 14998
13857	0	0	Ki67+	 14904 14920
13858	0	0	Ki67+	 14906 15493
13859	0	0	Ki67+	 14950 15072
13860	0	0	Ki67+	 14961 15023
13861	0	0	Ki67+	 14981 15081
13862	0	0	Ki67+	 14984 14966
13863	0	0	Ki67+	 14987 15007
13864	0	0	Ki67+	 14987 15489
13865	0	0	Ki67+	 14992 14720
13866	0	0	Ki67+	 14995 15421
13867	0	0	Ki67+	 14999 15157
13868	0	0	Ki67+	 15010 15491
13869	0	0	Ki67+	 15012 14752
13870	0	0	Ki67+	 15024 15142
13871	0	0	Ki67+	 15026 15266
13872	0	0	Ki67+	 15031 15094
13873	0	0	Ki67+	 15032 15031
13874	0	0	Ki67+	 15036 14883
13875	0	0	Ki67+	 15050 15156
13876	0	0	Ki67+	 15053 14935
13877	0	0	Ki67+	 15061 14850
13878	0	0	Ki67+	 15061 15120
13879	0	0	Ki67+	 15063 15176
13880	0	0	Ki67+	 15064 14968
13881	0	0	Ki67+	 15079 14874
13882	0	0	Ki67+	 15080 15131
13883	0	0	Ki67+	 15080 15214
13884	0	0	Ki67+	 15081 15152
13885	0	0	Ki67+	 15085 15238
13886	0	0	Ki67+	 15088 15380
13887	0	0	Ki67+	 15089 15027
13888	0	0	Ki67+	 15091 14951
13889	0	0	Ki67+	 15102 14737
13890	0	0	Ki67+	 15103 15019
13891	0	0	Ki67+	 15105 15123
13892	0	0	Ki67+	 15105 15166
13893	0	0	Ki67+	 15117 15334
13894	0	0	Ki67+	 15121 15070
13895	0	0	Ki67+	 15126 15502
13896	0	0	Ki67+	 15131 15009
13897	0	0	Ki67+	 15131 15136
13898	0	0	Ki67+	 15132 15073
13899	0	0	Ki67+	 15133 15050
13900	0	0	Ki67+	 15137 15325
13901	0	0	Ki67+	 15140 15361
13902	0	0	Ki67+	 15143 14923
13903	0	0	Ki67+	 15146 14815
13904	0	0	Ki67+	 15146 14968
13905	0	0	Ki67+	 15149 15260
13906	0	0	Ki67+	 15161 15337
13907	0	0	Ki67+	 15170 15110
13908	0	0	Ki67+	 15172 15087
13909	0	0	Ki67+	 15176 14777
13910	0	0	Ki67+	 15186 15057
13911	0	0	Ki67+	 15198 15006
13912	0	0	Ki67+	 15199 14705
13913	0	0	Ki67+	 15213 15177
13914	0	0	Ki67+	 15227 14984
13915	0	0	Ki67+	 15233 15233
13916	0	0	Ki67+	 15243 14822
13917	0	0	Ki67+	 15246 15160
13918	0	0	Ki67+	 15251 14863
13919	0	0	Ki67+	 15252 14968
13920	0	0	Ki67+	 15255 15008
13921	0	0	Ki67+	 15262 14894
13922	0	0	Ki67+	 15262 15103
13923	0	0	Ki67+	 15263 15140
13924	0	0	Ki67+	 15269 14706
13925	0	0	Ki67+	 15274 14959
13926	0	0	Ki67+	 15296 15142
13927	0	0	Ki67+	 15300 14865
13928	0	0	Ki67+	 15323 15185
13929	0	0	Ki67+	 15325 15287
13930	0	0	Ki67+	 15334 15223
13931	0	0	Ki67+	 15345 15170
13932	0	0	Ki67+	 15348 14988
13933	0	0	Ki67+	 15360 15166
13934	0	0	Ki67+	 15373 15165
13935	0	0	Ki67+	 15374 15493
13936	0	0	Ki67+	 15380 15099
13937	0	0	Ki67+	 15384 15243
13938	0	0	Ki67+	 15399 14898
13939	0	0	Ki67+	 15399 15467
13940	0	0	Ki67+	 15411 15265
13941	0	0	Ki67+	 15423 15491
13942	0	0	Ki67+	 15426 14916
13943	0	0	Ki67+	 15437 15460
13944	0	0	Ki67+	 15438 14900
13945	0	0	Ki67+	 15438 14937
13946	0	0	Ki67+	 15448 14835
13947	0	0	Ki67+	 15456 14766
13948	0	0	Ki67+	 15456 14931
13949	0	0	Ki67+	 15458 14882
13950	0	0	Ki67+	 15466 15463
13951	0	0	Ki67+	 15471 14754
13952	0	0	Ki67+	 14676 15757
13953	0	0	Ki67+	 14677 15557
13954	0	0	Ki67+	 14678 15508
13955	0	0	Ki67+	 14682 15582
13956	0	0	Ki67+	 14687 15639
13957	0	0	Ki67+	 14694 15532
13958	0	0	Ki67+	 14697 15597
13959	0	0	Ki67+	 14704 15814
13960	0	0	Ki67+	 14707 15686
13961	0	0	Ki67+	 14712 15664
13962	0	0	Ki67+	 14713 15620
13963	0	0	Ki67+	 14725 15533
13964	0	0	Ki67+	 14732 15556
13965	0	0	Ki67+	 14732 15602
13966	0	0	Ki67+	 14745 15654
13967	0	0	Ki67+	 14752 15540
13968	0	0	Ki67+	 14768 15589
13969	0	0	Ki67+	 14779 15525
13970	0	0	Ki67+	 14784 15698
13971	0	0	Ki67+	 14792 15591
13972	0	0	Ki67+	 14801 15535
13973	0	0	Ki67+	 14803 15616
13974	0	0	Ki67+	 14810 15566
13975	0	0	Ki67+	 14814 15824
13976	0	0	Ki67+	 14815 15654
13977	0	0	Ki67+	 14825 15768
13978	0	0	Ki67+	 14830 15547
13979	0	0	Ki67+	 14835 15577
13980	0	0	Ki67+	 14840 15773
13981	0	0	Ki67+	 14846 15536
13982	0	0	Ki67+	 14852 15552
13983	0	0	Ki67+	 14857 15509
13984	0	0	Ki67+	 14858 15797
13985	0	0	Ki67+	 14861 15679
13986	0	0	Ki67+	 14862 15725
13987	0	0	Ki67+	 14868 15597
13988	0	0	Ki67+	 14870 15806
13989	0	0	Ki67+	 14880 15536
13990	0	0	Ki67+	 14881 15808
13991	0	0	Ki67+	 14887 15632
13992	0	0	Ki67+	 14894 15724
13993	0	0	Ki67+	 14914 15662
13994	0	0	Ki67+	 14931 15539
13995	0	0	Ki67+	 14940 15603
13996	0	0	Ki67+	 14946 15531
13997	0	0	Ki67+	 14966 15531
13998	0	0	Ki67+	 14975 15698
13999	0	0	Ki67+	 14978 15521
14000	0	0	Ki67+	 14988 15602
14001	0	0	Ki67+	 14989 15538
14002	0	0	Ki67+	 15006 15546
14003	0	0	Ki67+	 15008 15721
14004	0	0	Ki67+	 15010 15607
14005	0	0	Ki67+	 15014 15641
14006	0	0	Ki67+	 15029 15743
14007	0	0	Ki67+	 15030 15667
14008	0	0	Ki67+	 15034 15621
14009	0	0	Ki67+	 15040 15574
14010	0	0	Ki67+	 15049 15712
14011	0	0	Ki67+	 15053 15514
14012	0	0	Ki67+	 15063 15664
14013	0	0	Ki67+	 15066 15744
14014	0	0	Ki67+	 15080 15687
14015	0	0	Ki67+	 15082 15637
14016	0	0	Ki67+	 15082 15734
14017	0	0	Ki67+	 15094 15718
14018	0	0	Ki67+	 15113 15697
14019	0	0	Ki67+	 15121 15675
14020	0	0	Ki67+	 15122 15560
14021	0	0	Ki67+	 15153 15662
14022	0	0	Ki67+	 15166 15651
14023	0	0	Ki67+	 15169 15578
14024	0	0	Ki67+	 15214 15557
14025	0	0	Ki67+	 15215 15646
14026	0	0	Ki67+	 15234 15581
14027	0	0	Ki67+	 15235 15551
14028	0	0	Ki67+	 15274 15551
14029	0	0	Ki67+	 15378 15545
14030	0	0	Ki67+	 15393 15523
14031	0	0	Ki67+	 15464 15522
14032	0	0	Ki67+	 14950 16957
14033	0	0	Ki67+	 14979 16970
14034	0	0	Ki67+	 14994 16970
14035	0	0	Ki67+	 15014 16962
14036	0	0	Ki67+	 15064 16971
14037	0	0	Ki67+	 14685 17889
14038	0	0	Ki67+	 14694 17879
14039	0	0	Ki67+	 14695 17822
14040	0	0	Ki67+	 14696 17156
14041	0	0	Ki67+	 14699 17841
14042	0	0	Ki67+	 14703 17394
14043	0	0	Ki67+	 14707 17902
14044	0	0	Ki67+	 14717 17688
14045	0	0	Ki67+	 14722 17343
14046	0	0	Ki67+	 14723 17885
14047	0	0	Ki67+	 14728 17266
14048	0	0	Ki67+	 14731 17240
14049	0	0	Ki67+	 14732 17794
14050	0	0	Ki67+	 14733 17710
14051	0	0	Ki67+	 14743 17231
14052	0	0	Ki67+	 14753 17770
14053	0	0	Ki67+	 14759 17892
14054	0	0	Ki67+	 14760 17811
14055	0	0	Ki67+	 14767 17240
14056	0	0	Ki67+	 14773 17727
14057	0	0	Ki67+	 14780 17868
14058	0	0	Ki67+	 14781 17326
14059	0	0	Ki67+	 14786 17221
14060	0	0	Ki67+	 14787 17762
14061	0	0	Ki67+	 14787 17901
14062	0	0	Ki67+	 14790 17483
14063	0	0	Ki67+	 14793 17842
14064	0	0	Ki67+	 14797 17788
14065	0	0	Ki67+	 14798 17740
14066	0	0	Ki67+	 14804 17808
14067	0	0	Ki67+	 14805 17326
14068	0	0	Ki67+	 14817 17859
14069	0	0	Ki67+	 14824 17541
14070	0	0	Ki67+	 14827 17790
14071	0	0	Ki67+	 14831 17286
14072	0	0	Ki67+	 14836 17569
14073	0	0	Ki67+	 14845 17346
14074	0	0	Ki67+	 14860 17261
14075	0	0	Ki67+	 14862 17768
14076	0	0	Ki67+	 14873 17843
14077	0	0	Ki67+	 14876 17251
14078	0	0	Ki67+	 14876 17329
14079	0	0	Ki67+	 14877 17547
14080	0	0	Ki67+	 14879 17275
14081	0	0	Ki67+	 14881 17802
14082	0	0	Ki67+	 14892 17729
14083	0	0	Ki67+	 14893 17897
14084	0	0	Ki67+	 14898 17249
14085	0	0	Ki67+	 14900 17263
14086	0	0	Ki67+	 14905 17319
14087	0	0	Ki67+	 14925 17752
14088	0	0	Ki67+	 14925 17808
14089	0	0	Ki67+	 14926 17578
14090	0	0	Ki67+	 14930 17299
14091	0	0	Ki67+	 14932 17692
14092	0	0	Ki67+	 14934 17262
14093	0	0	Ki67+	 14942 17735
14094	0	0	Ki67+	 14942 17869
14095	0	0	Ki67+	 14952 17394
14096	0	0	Ki67+	 14955 17896
14097	0	0	Ki67+	 14961 17801
14098	0	0	Ki67+	 14967 17637
14099	0	0	Ki67+	 14972 17116
14100	0	0	Ki67+	 14975 17837
14101	0	0	Ki67+	 14979 17204
14102	0	0	Ki67+	 14983 17439
14103	0	0	Ki67+	 14984 17687
14104	0	0	Ki67+	 14988 17750
14105	0	0	Ki67+	 14994 17718
14106	0	0	Ki67+	 15003 17819
14107	0	0	Ki67+	 15012 17363
14108	0	0	Ki67+	 15035 17718
14109	0	0	Ki67+	 15036 17784
14110	0	0	Ki67+	 15039 17317
14111	0	0	Ki67+	 15054 17882
14112	0	0	Ki67+	 15060 17858
14113	0	0	Ki67+	 15063 17134
14114	0	0	Ki67+	 15071 17771
14115	0	0	Ki67+	 15086 17846
14116	0	0	Ki67+	 15087 17420
14117	0	0	Ki67+	 15094 17618
14118	0	0	Ki67+	 15094 17898
14119	0	0	Ki67+	 15098 17372
14120	0	0	Ki67+	 15100 17750
14121	0	0	Ki67+	 15100 17828
14122	0	0	Ki67+	 15102 17851
14123	0	0	Ki67+	 15106 17405
14124	0	0	Ki67+	 15115 17350
14125	0	0	Ki67+	 15118 17394
14126	0	0	Ki67+	 15119 17788
14127	0	0	Ki67+	 15122 17290
14128	0	0	Ki67+	 15122 17778
14129	0	0	Ki67+	 15122 17831
14130	0	0	Ki67+	 15134 17722
14131	0	0	Ki67+	 15136 17356
14132	0	0	Ki67+	 15138 17625
14133	0	0	Ki67+	 15147 17494
14134	0	0	Ki67+	 15148 17656
14135	0	0	Ki67+	 15149 17317
14136	0	0	Ki67+	 15154 17275
14137	0	0	Ki67+	 15158 17759
14138	0	0	Ki67+	 15170 17890
14139	0	0	Ki67+	 15171 17607
14140	0	0	Ki67+	 15176 17389
14141	0	0	Ki67+	 15182 17614
14142	0	0	Ki67+	 15185 17673
14143	0	0	Ki67+	 15186 17306
14144	0	0	Ki67+	 15187 17643
14145	0	0	Ki67+	 15189 17183
14146	0	0	Ki67+	 15198 17509
14147	0	0	Ki67+	 15198 17706
14148	0	0	Ki67+	 15203 17282
14149	0	0	Ki67+	 15211 17234
14150	0	0	Ki67+	 15212 17894
14151	0	0	Ki67+	 15213 17687
14152	0	0	Ki67+	 15216 17176
14153	0	0	Ki67+	 15217 17325
14154	0	0	Ki67+	 15228 17513
14155	0	0	Ki67+	 15229 17266
14156	0	0	Ki67+	 15232 17712
14157	0	0	Ki67+	 15233 17862
14158	0	0	Ki67+	 15235 17361
14159	0	0	Ki67+	 15242 17562
14160	0	0	Ki67+	 15246 17223
14161	0	0	Ki67+	 15248 17826
14162	0	0	Ki67+	 15254 17799
14163	0	0	Ki67+	 15259 17309
14164	0	0	Ki67+	 15261 17410
14165	0	0	Ki67+	 15263 17193
14166	0	0	Ki67+	 15264 17262
14167	0	0	Ki67+	 15273 17318
14168	0	0	Ki67+	 15273 17558
14169	0	0	Ki67+	 15279 17211
14170	0	0	Ki67+	 15296 17187
14171	0	0	Ki67+	 15310 17249
14172	0	0	Ki67+	 15315 17180
14173	0	0	Ki67+	 15315 17341
14174	0	0	Ki67+	 15315 17528
14175	0	0	Ki67+	 15323 17213
14176	0	0	Ki67+	 15327 17158
14177	0	0	Ki67+	 15329 17564
14178	0	0	Ki67+	 15331 17527
14179	0	0	Ki67+	 15331 17805
14180	0	0	Ki67+	 15333 17256
14181	0	0	Ki67+	 15333 17841
14182	0	0	Ki67+	 15340 17353
14183	0	0	Ki67+	 15340 17878
14184	0	0	Ki67+	 15343 17167
14185	0	0	Ki67+	 15344 17671
14186	0	0	Ki67+	 15345 17895
14187	0	0	Ki67+	 15355 17236
14188	0	0	Ki67+	 15363 17466
14189	0	0	Ki67+	 15368 17222
14190	0	0	Ki67+	 15371 17343
14191	0	0	Ki67+	 15373 17829
14192	0	0	Ki67+	 15374 17191
14193	0	0	Ki67+	 15375 17627
14194	0	0	Ki67+	 15376 17656
14195	0	0	Ki67+	 15380 17210
14196	0	0	Ki67+	 15380 17600
14197	0	0	Ki67+	 15381 17885
14198	0	0	Ki67+	 15384 17870
14199	0	0	Ki67+	 15385 17382
14200	0	0	Ki67+	 15391 17631
14201	0	0	Ki67+	 15402 17486
14202	0	0	Ki67+	 15411 17694
14203	0	0	Ki67+	 15413 17464
14204	0	0	Ki67+	 15424 17445
14205	0	0	Ki67+	 15425 17738
14206	0	0	Ki67+	 15429 17545
14207	0	0	Ki67+	 15438 17328
14208	0	0	Ki67+	 15441 17470
14209	0	0	Ki67+	 15442 17619
14210	0	0	Ki67+	 15451 17566
14211	0	0	Ki67+	 15455 17679
14212	0	0	Ki67+	 15461 17644
14213	0	0	Ki67+	 14673 18685
14214	0	0	Ki67+	 14674 18003
14215	0	0	Ki67+	 14676 18228
14216	0	0	Ki67+	 14690 18273
14217	0	0	Ki67+	 14693 18578
14218	0	0	Ki67+	 14696 18235
14219	0	0	Ki67+	 14697 18333
14220	0	0	Ki67+	 14702 18612
14221	0	0	Ki67+	 14705 18001
14222	0	0	Ki67+	 14716 18251
14223	0	0	Ki67+	 14725 18313
14224	0	0	Ki67+	 14727 17933
14225	0	0	Ki67+	 14737 18289
14226	0	0	Ki67+	 14738 17951
14227	0	0	Ki67+	 14742 18416
14228	0	0	Ki67+	 14745 18277
14229	0	0	Ki67+	 14749 18097
14230	0	0	Ki67+	 14753 18260
14231	0	0	Ki67+	 14760 17905
14232	0	0	Ki67+	 14761 18282
14233	0	0	Ki67+	 14772 18318
14234	0	0	Ki67+	 14774 18334
14235	0	0	Ki67+	 14778 17924
14236	0	0	Ki67+	 14781 18016
14237	0	0	Ki67+	 14786 18140
14238	0	0	Ki67+	 14787 17981
14239	0	0	Ki67+	 14806 18366
14240	0	0	Ki67+	 14808 18606
14241	0	0	Ki67+	 14810 18495
14242	0	0	Ki67+	 14811 17937
14243	0	0	Ki67+	 14813 18091
14244	0	0	Ki67+	 14813 18447
14245	0	0	Ki67+	 14815 17978
14246	0	0	Ki67+	 14815 18520
14247	0	0	Ki67+	 14816 18397
14248	0	0	Ki67+	 14817 18436
14249	0	0	Ki67+	 14821 18290
14250	0	0	Ki67+	 14821 18681
14251	0	0	Ki67+	 14826 18029
14252	0	0	Ki67+	 14828 18456
14253	0	0	Ki67+	 14828 18570
14254	0	0	Ki67+	 14831 18157
14255	0	0	Ki67+	 14832 18218
14256	0	0	Ki67+	 14832 18488
14257	0	0	Ki67+	 14834 18539
14258	0	0	Ki67+	 14838 18515
14259	0	0	Ki67+	 14840 18192
14260	0	0	Ki67+	 14842 18112
14261	0	0	Ki67+	 14844 17943
14262	0	0	Ki67+	 14845 18575
14263	0	0	Ki67+	 14847 17975
14264	0	0	Ki67+	 14847 18143
14265	0	0	Ki67+	 14849 18620
14266	0	0	Ki67+	 14851 18045
14267	0	0	Ki67+	 14855 18165
14268	0	0	Ki67+	 14856 18693
14269	0	0	Ki67+	 14859 18018
14270	0	0	Ki67+	 14860 18033
14271	0	0	Ki67+	 14860 18661
14272	0	0	Ki67+	 14863 18645
14273	0	0	Ki67+	 14867 18059
14274	0	0	Ki67+	 14868 17987
14275	0	0	Ki67+	 14872 18653
14276	0	0	Ki67+	 14881 18254
14277	0	0	Ki67+	 14890 17968
14278	0	0	Ki67+	 14892 18165
14279	0	0	Ki67+	 14896 18010
14280	0	0	Ki67+	 14896 18059
14281	0	0	Ki67+	 14898 18217
14282	0	0	Ki67+	 14905 18079
14283	0	0	Ki67+	 14909 18187
14284	0	0	Ki67+	 14913 18665
14285	0	0	Ki67+	 14921 17986
14286	0	0	Ki67+	 14924 18192
14287	0	0	Ki67+	 14929 18037
14288	0	0	Ki67+	 14930 18125
14289	0	0	Ki67+	 14937 18079
14290	0	0	Ki67+	 14941 18342
14291	0	0	Ki67+	 14950 18034
14292	0	0	Ki67+	 14955 18001
14293	0	0	Ki67+	 14956 18143
14294	0	0	Ki67+	 14959 18094
14295	0	0	Ki67+	 14964 17962
14296	0	0	Ki67+	 14969 17921
14297	0	0	Ki67+	 14971 17944
14298	0	0	Ki67+	 14972 18007
14299	0	0	Ki67+	 14973 18077
14300	0	0	Ki67+	 14975 17980
14301	0	0	Ki67+	 14976 18131
14302	0	0	Ki67+	 14983 18101
14303	0	0	Ki67+	 14997 18121
14304	0	0	Ki67+	 15002 18029
14305	0	0	Ki67+	 15002 18063
14306	0	0	Ki67+	 15010 17936
14307	0	0	Ki67+	 15013 17993
14308	0	0	Ki67+	 15015 18364
14309	0	0	Ki67+	 15019 18106
14310	0	0	Ki67+	 15019 18322
14311	0	0	Ki67+	 15022 18193
14312	0	0	Ki67+	 15024 18388
14313	0	0	Ki67+	 15025 18271
14314	0	0	Ki67+	 15027 18425
14315	0	0	Ki67+	 15027 18468
14316	0	0	Ki67+	 15028 18211
14317	0	0	Ki67+	 15029 18302
14318	0	0	Ki67+	 15030 18010
14319	0	0	Ki67+	 15033 17968
14320	0	0	Ki67+	 15034 18133
14321	0	0	Ki67+	 15034 18238
14322	0	0	Ki67+	 15035 17936
14323	0	0	Ki67+	 15036 18460
14324	0	0	Ki67+	 15040 18187
14325	0	0	Ki67+	 15041 17954
14326	0	0	Ki67+	 15041 18474
14327	0	0	Ki67+	 15042 18212
14328	0	0	Ki67+	 15046 18101
14329	0	0	Ki67+	 15054 17981
14330	0	0	Ki67+	 15054 18486
14331	0	0	Ki67+	 15057 18023
14332	0	0	Ki67+	 15057 18472
14333	0	0	Ki67+	 15058 17938
14334	0	0	Ki67+	 15058 18145
14335	0	0	Ki67+	 15058 18455
14336	0	0	Ki67+	 15059 18165
14337	0	0	Ki67+	 15060 18513
14338	0	0	Ki67+	 15061 18314
14339	0	0	Ki67+	 15063 18060
14340	0	0	Ki67+	 15064 18527
14341	0	0	Ki67+	 15074 18575
14342	0	0	Ki67+	 15076 18509
14343	0	0	Ki67+	 15078 18333
14344	0	0	Ki67+	 15081 18196
14345	0	0	Ki67+	 15082 17986
14346	0	0	Ki67+	 15084 18048
14347	0	0	Ki67+	 15084 18073
14348	0	0	Ki67+	 15086 18125
14349	0	0	Ki67+	 15090 18477
14350	0	0	Ki67+	 15092 17964
14351	0	0	Ki67+	 15093 18008
14352	0	0	Ki67+	 15099 18044
14353	0	0	Ki67+	 15108 18515
14354	0	0	Ki67+	 15109 18307
14355	0	0	Ki67+	 15112 17929
14356	0	0	Ki67+	 15112 18583
14357	0	0	Ki67+	 15113 18548
14358	0	0	Ki67+	 15115 17988
14359	0	0	Ki67+	 15115 18178
14360	0	0	Ki67+	 15116 17960
14361	0	0	Ki67+	 15117 18600
14362	0	0	Ki67+	 15122 18196
14363	0	0	Ki67+	 15123 18515
14364	0	0	Ki67+	 15124 18009
14365	0	0	Ki67+	 15127 18116
14366	0	0	Ki67+	 15127 18322
14367	0	0	Ki67+	 15128 18153
14368	0	0	Ki67+	 15132 18501
14369	0	0	Ki67+	 15134 18545
14370	0	0	Ki67+	 15141 18179
14371	0	0	Ki67+	 15148 18074
14372	0	0	Ki67+	 15151 18006
14373	0	0	Ki67+	 15153 18512
14374	0	0	Ki67+	 15160 17984
14375	0	0	Ki67+	 15162 18542
14376	0	0	Ki67+	 15166 18058
14377	0	0	Ki67+	 15167 18487
14378	0	0	Ki67+	 15168 18380
14379	0	0	Ki67+	 15173 17947
14380	0	0	Ki67+	 15173 18427
14381	0	0	Ki67+	 15176 18176
14382	0	0	Ki67+	 15180 18555
14383	0	0	Ki67+	 15181 17918
14384	0	0	Ki67+	 15181 18006
14385	0	0	Ki67+	 15182 18384
14386	0	0	Ki67+	 15183 18488
14387	0	0	Ki67+	 15185 17972
14388	0	0	Ki67+	 15187 18511
14389	0	0	Ki67+	 15187 18521
14390	0	0	Ki67+	 15193 18468
14391	0	0	Ki67+	 15195 18442
14392	0	0	Ki67+	 15200 18024
14393	0	0	Ki67+	 15202 17925
14394	0	0	Ki67+	 15212 18015
14395	0	0	Ki67+	 15213 18195
14396	0	0	Ki67+	 15213 18209
14397	0	0	Ki67+	 15219 17910
14398	0	0	Ki67+	 15225 17963
14399	0	0	Ki67+	 15226 18078
14400	0	0	Ki67+	 15229 18176
14401	0	0	Ki67+	 15233 17931
14402	0	0	Ki67+	 15233 18238
14403	0	0	Ki67+	 15234 18097
14404	0	0	Ki67+	 15237 18212
14405	0	0	Ki67+	 15239 18298
14406	0	0	Ki67+	 15243 18040
14407	0	0	Ki67+	 15248 18211
14408	0	0	Ki67+	 15251 18003
14409	0	0	Ki67+	 15261 18168
14410	0	0	Ki67+	 15264 18241
14411	0	0	Ki67+	 15265 18218
14412	0	0	Ki67+	 15274 17984
14413	0	0	Ki67+	 15274 18199
14414	0	0	Ki67+	 15281 18017
14415	0	0	Ki67+	 15282 17964
14416	0	0	Ki67+	 15287 18210
14417	0	0	Ki67+	 15290 18164
14418	0	0	Ki67+	 15295 17958
14419	0	0	Ki67+	 15296 18037
14420	0	0	Ki67+	 15308 18174
14421	0	0	Ki67+	 15311 18355
14422	0	0	Ki67+	 15312 17940
14423	0	0	Ki67+	 15312 18367
14424	0	0	Ki67+	 15313 17998
14425	0	0	Ki67+	 15314 17973
14426	0	0	Ki67+	 15317 18104
14427	0	0	Ki67+	 15323 18169
14428	0	0	Ki67+	 15325 18037
14429	0	0	Ki67+	 15325 18300
14430	0	0	Ki67+	 15325 18401
14431	0	0	Ki67+	 15329 18094
14432	0	0	Ki67+	 15329 18140
14433	0	0	Ki67+	 15331 18454
14434	0	0	Ki67+	 15334 17979
14435	0	0	Ki67+	 15334 18471
14436	0	0	Ki67+	 15345 18275
14437	0	0	Ki67+	 15345 18506
14438	0	0	Ki67+	 15346 18443
14439	0	0	Ki67+	 15348 18333
14440	0	0	Ki67+	 15352 18298
14441	0	0	Ki67+	 15356 18156
14442	0	0	Ki67+	 15361 18459
14443	0	0	Ki67+	 15362 18258
14444	0	0	Ki67+	 15362 18497
14445	0	0	Ki67+	 15363 18474
14446	0	0	Ki67+	 15364 17931
14447	0	0	Ki67+	 15365 18011
14448	0	0	Ki67+	 15366 18548
14449	0	0	Ki67+	 15368 17909
14450	0	0	Ki67+	 15378 17959
14451	0	0	Ki67+	 15378 18270
14452	0	0	Ki67+	 15380 18583
14453	0	0	Ki67+	 15382 17933
14454	0	0	Ki67+	 15394 17970
14455	0	0	Ki67+	 15394 18081
14456	0	0	Ki67+	 15395 18062
14457	0	0	Ki67+	 15399 17997
14458	0	0	Ki67+	 15401 18513
[truncated: 1,382,588 more chars]
