# Supplementary material for: Data-Driven Discovery of Immune Contexture Biomarkers
Source: Front Oncol. 2018 Dec 18;8:627. doi: 10.3389/fonc.2018.00627 (PMC6305402; doi:10.3389/fonc.2018.00627)
Supplement: Data Sheet 5.zip — MSI/MSS dataset, part 3/3. [file Data_Sheet_5.zip › MSIMSSDataset/89918_ImageObjects.txt]

barcode_target	F16-000154 [5 channels]
barcode_origin	0
workflow_target	CD8-CD3-CD4-Ki67-DAPI_generic.wsa 
workflow_target_version	 build f14999727a346af05f524693b44526002539cc76, workflows f149997 2016-05-23 with local changes
workflow_origin	0
workflow_origin_version	0
iH	42688
iW	84752
user	txdsapps
hostname	RPZMB000018

1	0	0	Ki67+	 1930 11142
2	0	0	Ki67+	 1931 11118
3	0	0	Ki67+	 1948 11047
4	0	0	Ki67+	 1959 11072
5	0	0	Ki67+	 1959 11120
6	0	0	Ki67+	 1999 11167
7	0	0	Ki67+	 2004 11107
8	0	0	Ki67+	 2004 11136
9	0	0	Ki67+	 2019 11034
10	0	0	Ki67+	 2023 11062
11	0	0	Ki67+	 2033 11011
12	0	0	Ki67+	 2033 11086
13	0	0	Ki67+	 2033 11150
14	0	0	Ki67+	 2045 11114
15	0	0	Ki67+	 2055 10983
16	0	0	Ki67+	 2058 11082
17	0	0	Ki67+	 2062 11055
18	0	0	Ki67+	 2067 11016
19	0	0	Ki67+	 2085 11003
20	0	0	Ki67+	 2089 11120
21	0	0	Ki67+	 2091 10926
22	0	0	Ki67+	 2098 11005
23	0	0	Ki67+	 2098 11072
24	0	0	Ki67+	 2101 10970
25	0	0	Ki67+	 2106 10994
26	0	0	Ki67+	 2123 10953
27	0	0	Ki67+	 2134 10973
28	0	0	Ki67+	 2136 10898
29	0	0	Ki67+	 2167 10846
30	0	0	Ki67+	 2167 10961
31	0	0	Ki67+	 2174 11068
32	0	0	Ki67+	 2179 10725
33	0	0	Ki67+	 2198 10946
34	0	0	Ki67+	 2219 11040
35	0	0	Ki67+	 2233 11011
36	0	0	Ki67+	 2261 10998
37	0	0	Ki67+	 2262 10959
38	0	0	Ki67+	 2263 11012
39	0	0	Ki67+	 2277 10872
40	0	0	Ki67+	 2288 10978
41	0	0	Ki67+	 2300 10906
42	0	0	Ki67+	 2301 10873
43	0	0	Ki67+	 2307 10942
44	0	0	Ki67+	 2321 10852
45	0	0	Ki67+	 2322 10896
46	0	0	Ki67+	 2329 10540
47	0	0	Ki67+	 2335 10929
48	0	0	Ki67+	 2337 10909
49	0	0	Ki67+	 2339 11128
50	0	0	Ki67+	 2353 10895
51	0	0	Ki67+	 2357 10868
52	0	0	Ki67+	 2358 10630
53	0	0	Ki67+	 2440 10423
54	0	0	Ki67+	 2491 11145
55	0	0	Ki67+	 2514 11111
56	0	0	Ki67+	 2522 11161
57	0	0	Ki67+	 2536 11052
58	0	0	Ki67+	 2540 11152
59	0	0	Ki67+	 2579 10979
60	0	0	Ki67+	 2594 10887
61	0	0	Ki67+	 2595 11150
62	0	0	Ki67+	 2607 11021
63	0	0	Ki67+	 1923 11954
64	0	0	Ki67+	 1943 11175
65	0	0	Ki67+	 1951 11803
66	0	0	Ki67+	 1961 11871
67	0	0	Ki67+	 1962 11791
68	0	0	Ki67+	 1969 11183
69	0	0	Ki67+	 1983 11849
70	0	0	Ki67+	 1992 11935
71	0	0	Ki67+	 2007 11894
72	0	0	Ki67+	 2010 11673
73	0	0	Ki67+	 2022 11858
74	0	0	Ki67+	 2027 11842
75	0	0	Ki67+	 2028 11957
76	0	0	Ki67+	 2032 11760
77	0	0	Ki67+	 2034 11931
78	0	0	Ki67+	 2040 11681
79	0	0	Ki67+	 2047 11815
80	0	0	Ki67+	 2049 11936
81	0	0	Ki67+	 2057 11731
82	0	0	Ki67+	 2058 11575
83	0	0	Ki67+	 2060 11798
84	0	0	Ki67+	 2064 11846
85	0	0	Ki67+	 2064 11889
86	0	0	Ki67+	 2072 11705
87	0	0	Ki67+	 2081 11826
88	0	0	Ki67+	 2082 11678
89	0	0	Ki67+	 2083 11571
90	0	0	Ki67+	 2090 11582
91	0	0	Ki67+	 2090 11864
92	0	0	Ki67+	 2097 11740
93	0	0	Ki67+	 2101 11710
94	0	0	Ki67+	 2106 11632
95	0	0	Ki67+	 2108 11734
96	0	0	Ki67+	 2115 11648
97	0	0	Ki67+	 2115 11869
98	0	0	Ki67+	 2116 11940
99	0	0	Ki67+	 2119 11909
100	0	0	Ki67+	 2123 11548
101	0	0	Ki67+	 2125 11931
102	0	0	Ki67+	 2126 11614
103	0	0	Ki67+	 2126 11689
104	0	0	Ki67+	 2128 11651
105	0	0	Ki67+	 2129 11774
106	0	0	Ki67+	 2134 11952
107	0	0	Ki67+	 2135 11908
108	0	0	Ki67+	 2140 11529
109	0	0	Ki67+	 2142 11546
110	0	0	Ki67+	 2146 11742
111	0	0	Ki67+	 2147 11694
112	0	0	Ki67+	 2154 11762
113	0	0	Ki67+	 2162 11650
114	0	0	Ki67+	 2164 11517
115	0	0	Ki67+	 2167 11882
116	0	0	Ki67+	 2171 11556
117	0	0	Ki67+	 2172 11702
118	0	0	Ki67+	 2177 11925
119	0	0	Ki67+	 2184 11568
120	0	0	Ki67+	 2184 11666
121	0	0	Ki67+	 2184 11883
122	0	0	Ki67+	 2185 11511
123	0	0	Ki67+	 2186 11633
124	0	0	Ki67+	 2190 11912
125	0	0	Ki67+	 2194 11944
126	0	0	Ki67+	 2197 11538
127	0	0	Ki67+	 2199 11600
128	0	0	Ki67+	 2199 11676
129	0	0	Ki67+	 2202 11713
130	0	0	Ki67+	 2206 11623
131	0	0	Ki67+	 2210 11687
132	0	0	Ki67+	 2211 11499
133	0	0	Ki67+	 2213 11549
134	0	0	Ki67+	 2214 11671
135	0	0	Ki67+	 2218 11927
136	0	0	Ki67+	 2222 11540
137	0	0	Ki67+	 2223 11950
138	0	0	Ki67+	 2225 11588
139	0	0	Ki67+	 2227 11933
140	0	0	Ki67+	 2234 11642
141	0	0	Ki67+	 2246 11690
142	0	0	Ki67+	 2250 11564
143	0	0	Ki67+	 2250 11604
144	0	0	Ki67+	 2252 11591
145	0	0	Ki67+	 2253 11653
146	0	0	Ki67+	 2257 11641
147	0	0	Ki67+	 2257 11951
148	0	0	Ki67+	 2269 11412
149	0	0	Ki67+	 2269 11629
150	0	0	Ki67+	 2270 11589
151	0	0	Ki67+	 2273 11328
152	0	0	Ki67+	 2280 11404
153	0	0	Ki67+	 2281 11877
154	0	0	Ki67+	 2282 11479
155	0	0	Ki67+	 2282 11719
156	0	0	Ki67+	 2283 11497
157	0	0	Ki67+	 2290 11634
158	0	0	Ki67+	 2299 11553
159	0	0	Ki67+	 2300 11495
160	0	0	Ki67+	 2300 11887
161	0	0	Ki67+	 2301 11605
162	0	0	Ki67+	 2303 11350
163	0	0	Ki67+	 2306 11545
164	0	0	Ki67+	 2309 11914
165	0	0	Ki67+	 2310 11863
166	0	0	Ki67+	 2311 11724
167	0	0	Ki67+	 2316 11373
168	0	0	Ki67+	 2318 11306
169	0	0	Ki67+	 2321 11406
170	0	0	Ki67+	 2321 11581
171	0	0	Ki67+	 2322 11614
172	0	0	Ki67+	 2323 11944
173	0	0	Ki67+	 2327 11331
174	0	0	Ki67+	 2327 11769
175	0	0	Ki67+	 2327 11869
176	0	0	Ki67+	 2330 11449
177	0	0	Ki67+	 2331 11896
178	0	0	Ki67+	 2336 11299
179	0	0	Ki67+	 2338 11842
180	0	0	Ki67+	 2341 11524
181	0	0	Ki67+	 2344 11601
182	0	0	Ki67+	 2349 11562
183	0	0	Ki67+	 2349 11826
184	0	0	Ki67+	 2349 11927
185	0	0	Ki67+	 2350 11499
186	0	0	Ki67+	 2353 11372
187	0	0	Ki67+	 2355 11878
188	0	0	Ki67+	 2356 11607
189	0	0	Ki67+	 2357 11405
190	0	0	Ki67+	 2361 11356
191	0	0	Ki67+	 2363 11374
192	0	0	Ki67+	 2364 11656
193	0	0	Ki67+	 2366 11619
194	0	0	Ki67+	 2368 11475
195	0	0	Ki67+	 2368 11868
196	0	0	Ki67+	 2369 11541
197	0	0	Ki67+	 2370 11489
198	0	0	Ki67+	 2371 11518
199	0	0	Ki67+	 2373 11683
200	0	0	Ki67+	 2378 11445
201	0	0	Ki67+	 2380 11809
202	0	0	Ki67+	 2382 11842
203	0	0	Ki67+	 2384 11679
204	0	0	Ki67+	 2386 11305
205	0	0	Ki67+	 2386 11332
206	0	0	Ki67+	 2389 11488
207	0	0	Ki67+	 2394 11880
208	0	0	Ki67+	 2395 11614
209	0	0	Ki67+	 2395 11713
210	0	0	Ki67+	 2396 11644
211	0	0	Ki67+	 2397 11252
212	0	0	Ki67+	 2397 11963
213	0	0	Ki67+	 2398 11317
214	0	0	Ki67+	 2398 11340
215	0	0	Ki67+	 2400 11544
216	0	0	Ki67+	 2401 11201
217	0	0	Ki67+	 2403 11480
218	0	0	Ki67+	 2405 11438
219	0	0	Ki67+	 2411 11827
220	0	0	Ki67+	 2413 11216
221	0	0	Ki67+	 2414 11782
222	0	0	Ki67+	 2414 11849
223	0	0	Ki67+	 2415 11275
224	0	0	Ki67+	 2416 11749
225	0	0	Ki67+	 2418 11461
226	0	0	Ki67+	 2420 11395
227	0	0	Ki67+	 2421 11585
228	0	0	Ki67+	 2422 11519
229	0	0	Ki67+	 2425 11700
230	0	0	Ki67+	 2427 11788
231	0	0	Ki67+	 2428 11817
232	0	0	Ki67+	 2431 11249
233	0	0	Ki67+	 2432 11653
234	0	0	Ki67+	 2436 11550
235	0	0	Ki67+	 2438 11423
236	0	0	Ki67+	 2439 11199
237	0	0	Ki67+	 2439 11503
238	0	0	Ki67+	 2440 11469
239	0	0	Ki67+	 2440 11535
240	0	0	Ki67+	 2441 11630
241	0	0	Ki67+	 2443 11735
242	0	0	Ki67+	 2446 11811
243	0	0	Ki67+	 2447 11270
244	0	0	Ki67+	 2449 11594
245	0	0	Ki67+	 2449 11764
246	0	0	Ki67+	 2455 11457
247	0	0	Ki67+	 2456 11442
248	0	0	Ki67+	 2459 11705
249	0	0	Ki67+	 2462 11243
250	0	0	Ki67+	 2462 11297
251	0	0	Ki67+	 2463 11181
252	0	0	Ki67+	 2463 11656
253	0	0	Ki67+	 2464 11634
254	0	0	Ki67+	 2466 11512
255	0	0	Ki67+	 2467 11494
256	0	0	Ki67+	 2468 11333
257	0	0	Ki67+	 2470 11793
258	0	0	Ki67+	 2471 11463
259	0	0	Ki67+	 2471 11754
260	0	0	Ki67+	 2472 11666
261	0	0	Ki67+	 2473 11309
262	0	0	Ki67+	 2475 11601
263	0	0	Ki67+	 2481 11480
264	0	0	Ki67+	 2481 11729
265	0	0	Ki67+	 2483 11685
266	0	0	Ki67+	 2485 11269
267	0	0	Ki67+	 2485 11495
268	0	0	Ki67+	 2487 11247
269	0	0	Ki67+	 2493 11283
270	0	0	Ki67+	 2496 11228
271	0	0	Ki67+	 2497 11254
272	0	0	Ki67+	 2497 11518
273	0	0	Ki67+	 2499 11442
274	0	0	Ki67+	 2499 11773
275	0	0	Ki67+	 2503 11590
276	0	0	Ki67+	 2506 11713
277	0	0	Ki67+	 2509 11628
278	0	0	Ki67+	 2509 11750
279	0	0	Ki67+	 2515 11681
280	0	0	Ki67+	 2518 11483
281	0	0	Ki67+	 2518 11546
282	0	0	Ki67+	 2521 11193
283	0	0	Ki67+	 2523 11437
284	0	0	Ki67+	 2526 11233
285	0	0	Ki67+	 2526 11739
286	0	0	Ki67+	 2528 11274
287	0	0	Ki67+	 2530 11669
288	0	0	Ki67+	 2532 11430
289	0	0	Ki67+	 2534 11492
290	0	0	Ki67+	 2534 11610
291	0	0	Ki67+	 2536 11241
292	0	0	Ki67+	 2540 11634
293	0	0	Ki67+	 2540 11648
294	0	0	Ki67+	 2542 11713
295	0	0	Ki67+	 2543 11539
296	0	0	Ki67+	 2543 11592
297	0	0	Ki67+	 2546 11254
298	0	0	Ki67+	 2550 11763
299	0	0	Ki67+	 2551 11215
300	0	0	Ki67+	 2551 11745
301	0	0	Ki67+	 2552 11695
302	0	0	Ki67+	 2553 11459
303	0	0	Ki67+	 2555 11269
304	0	0	Ki67+	 2559 11675
305	0	0	Ki67+	 2560 11577
306	0	0	Ki67+	 2561 11297
307	0	0	Ki67+	 2561 11479
308	0	0	Ki67+	 2564 11721
309	0	0	Ki67+	 2565 11612
310	0	0	Ki67+	 2565 11754
311	0	0	Ki67+	 2567 11423
312	0	0	Ki67+	 2568 11251
313	0	0	Ki67+	 2568 11495
314	0	0	Ki67+	 2570 11457
315	0	0	Ki67+	 2571 11208
316	0	0	Ki67+	 2576 11233
317	0	0	Ki67+	 2578 11643
318	0	0	Ki67+	 2578 11775
319	0	0	Ki67+	 2581 11904
320	0	0	Ki67+	 2581 11940
321	0	0	Ki67+	 2585 11452
322	0	0	Ki67+	 2586 11551
323	0	0	Ki67+	 2588 11965
324	0	0	Ki67+	 2589 11245
325	0	0	Ki67+	 2589 11578
326	0	0	Ki67+	 2589 11700
327	0	0	Ki67+	 2590 11536
328	0	0	Ki67+	 2593 11231
329	0	0	Ki67+	 2596 11665
330	0	0	Ki67+	 2597 11870
331	0	0	Ki67+	 2598 11908
332	0	0	Ki67+	 2600 11471
333	0	0	Ki67+	 2600 11586
334	0	0	Ki67+	 2601 11728
335	0	0	Ki67+	 2603 11705
336	0	0	Ki67+	 2607 11510
337	0	0	Ki67+	 1896 11990
338	0	0	Ki67+	 1905 12097
339	0	0	Ki67+	 1922 12292
340	0	0	Ki67+	 1958 12013
341	0	0	Ki67+	 1958 12025
342	0	0	Ki67+	 1979 12278
343	0	0	Ki67+	 1983 12610
344	0	0	Ki67+	 1988 12121
345	0	0	Ki67+	 1989 12252
346	0	0	Ki67+	 1992 12100
347	0	0	Ki67+	 1994 12601
348	0	0	Ki67+	 1997 12184
349	0	0	Ki67+	 1998 12626
350	0	0	Ki67+	 2015 12597
351	0	0	Ki67+	 2021 12184
352	0	0	Ki67+	 2028 12131
353	0	0	Ki67+	 2031 11977
354	0	0	Ki67+	 2031 12022
355	0	0	Ki67+	 2033 12162
356	0	0	Ki67+	 2045 12601
357	0	0	Ki67+	 2047 12121
358	0	0	Ki67+	 2048 12695
359	0	0	Ki67+	 2055 11994
360	0	0	Ki67+	 2055 12202
361	0	0	Ki67+	 2056 12185
362	0	0	Ki67+	 2059 12102
363	0	0	Ki67+	 2060 12155
364	0	0	Ki67+	 2062 12552
365	0	0	Ki67+	 2063 12668
366	0	0	Ki67+	 2072 12540
367	0	0	Ki67+	 2073 12579
368	0	0	Ki67+	 2077 12634
369	0	0	Ki67+	 2082 12130
370	0	0	Ki67+	 2085 12160
371	0	0	Ki67+	 2085 12182
372	0	0	Ki67+	 2086 12559
373	0	0	Ki67+	 2091 12521
374	0	0	Ki67+	 2093 12066
375	0	0	Ki67+	 2101 12544
376	0	0	Ki67+	 2108 12170
377	0	0	Ki67+	 2109 12099
378	0	0	Ki67+	 2111 12585
379	0	0	Ki67+	 2114 12183
380	0	0	Ki67+	 2115 12765
381	0	0	Ki67+	 2117 12008
382	0	0	Ki67+	 2117 12106
383	0	0	Ki67+	 2125 12139
384	0	0	Ki67+	 2129 12003
385	0	0	Ki67+	 2137 12516
386	0	0	Ki67+	 2137 12752
387	0	0	Ki67+	 2139 12119
388	0	0	Ki67+	 2140 12070
389	0	0	Ki67+	 2141 12528
390	0	0	Ki67+	 2146 12212
391	0	0	Ki67+	 2151 12753
392	0	0	Ki67+	 2153 12139
393	0	0	Ki67+	 2153 12184
394	0	0	Ki67+	 2163 12522
395	0	0	Ki67+	 2168 12053
396	0	0	Ki67+	 2168 12197
397	0	0	Ki67+	 2171 12767
398	0	0	Ki67+	 2172 12436
399	0	0	Ki67+	 2173 12542
400	0	0	Ki67+	 2174 12615
401	0	0	Ki67+	 2176 12240
402	0	0	Ki67+	 2181 11995
403	0	0	Ki67+	 2185 12196
404	0	0	Ki67+	 2187 12442
405	0	0	Ki67+	 2188 12306
406	0	0	Ki67+	 2191 12038
407	0	0	Ki67+	 2192 12266
408	0	0	Ki67+	 2192 12628
409	0	0	Ki67+	 2193 12325
410	0	0	Ki67+	 2195 12164
411	0	0	Ki67+	 2198 12499
412	0	0	Ki67+	 2201 12091
413	0	0	Ki67+	 2202 12122
414	0	0	Ki67+	 2203 12487
415	0	0	Ki67+	 2204 12260
416	0	0	Ki67+	 2204 12319
417	0	0	Ki67+	 2205 12617
418	0	0	Ki67+	 2206 12011
419	0	0	Ki67+	 2211 12065
420	0	0	Ki67+	 2211 12583
421	0	0	Ki67+	 2212 12190
422	0	0	Ki67+	 2214 12428
423	0	0	Ki67+	 2217 11995
424	0	0	Ki67+	 2218 12162
425	0	0	Ki67+	 2219 12092
426	0	0	Ki67+	 2223 12531
427	0	0	Ki67+	 2225 12215
428	0	0	Ki67+	 2230 12240
429	0	0	Ki67+	 2230 12487
430	0	0	Ki67+	 2232 12293
431	0	0	Ki67+	 2234 12611
432	0	0	Ki67+	 2236 12500
433	0	0	Ki67+	 2237 12034
434	0	0	Ki67+	 2237 12445
435	0	0	Ki67+	 2239 12012
436	0	0	Ki67+	 2242 12318
437	0	0	Ki67+	 2242 12382
438	0	0	Ki67+	 2245 12268
439	0	0	Ki67+	 2247 12591
440	0	0	Ki67+	 2248 12212
441	0	0	Ki67+	 2249 12091
442	0	0	Ki67+	 2252 12141
443	0	0	Ki67+	 2255 12113
444	0	0	Ki67+	 2256 12441
445	0	0	Ki67+	 2257 12318
446	0	0	Ki67+	 2259 12262
447	0	0	Ki67+	 2260 12383
448	0	0	Ki67+	 2261 12556
449	0	0	Ki67+	 2261 12762
450	0	0	Ki67+	 2262 12183
451	0	0	Ki67+	 2262 12207
452	0	0	Ki67+	 2262 12347
453	0	0	Ki67+	 2263 12468
454	0	0	Ki67+	 2264 11980
455	0	0	Ki67+	 2268 12027
456	0	0	Ki67+	 2269 12300
457	0	0	Ki67+	 2269 12607
458	0	0	Ki67+	 2270 12499
459	0	0	Ki67+	 2277 12148
460	0	0	Ki67+	 2280 12465
461	0	0	Ki67+	 2282 11975
462	0	0	Ki67+	 2282 12104
463	0	0	Ki67+	 2282 12182
464	0	0	Ki67+	 2284 12034
465	0	0	Ki67+	 2284 12548
466	0	0	Ki67+	 2286 12368
467	0	0	Ki67+	 2287 12013
468	0	0	Ki67+	 2287 12272
469	0	0	Ki67+	 2288 12202
470	0	0	Ki67+	 2291 12062
471	0	0	Ki67+	 2291 12531
472	0	0	Ki67+	 2297 11983
473	0	0	Ki67+	 2298 12619
474	0	0	Ki67+	 2300 12320
475	0	0	Ki67+	 2304 12501
476	0	0	Ki67+	 2305 12140
477	0	0	Ki67+	 2305 12480
478	0	0	Ki67+	 2306 12424
479	0	0	Ki67+	 2313 12107
480	0	0	Ki67+	 2314 12403
481	0	0	Ki67+	 2317 12236
482	0	0	Ki67+	 2317 12361
483	0	0	Ki67+	 2317 12464
484	0	0	Ki67+	 2317 12766
485	0	0	Ki67+	 2318 12264
486	0	0	Ki67+	 2321 12067
487	0	0	Ki67+	 2323 12325
488	0	0	Ki67+	 2324 11990
489	0	0	Ki67+	 2329 12294
490	0	0	Ki67+	 2330 12398
491	0	0	Ki67+	 2334 12421
492	0	0	Ki67+	 2334 12486
493	0	0	Ki67+	 2335 12737
494	0	0	Ki67+	 2347 12334
495	0	0	Ki67+	 2350 12752
496	0	0	Ki67+	 2357 12371
497	0	0	Ki67+	 2357 12408
498	0	0	Ki67+	 2361 12341
499	0	0	Ki67+	 2363 12452
500	0	0	Ki67+	 2364 12489
501	0	0	Ki67+	 2371 12371
502	0	0	Ki67+	 2373 12189
503	0	0	Ki67+	 2373 12309
504	0	0	Ki67+	 2374 12671
505	0	0	Ki67+	 2375 12472
506	0	0	Ki67+	 2376 12276
507	0	0	Ki67+	 2380 12241
508	0	0	Ki67+	 2387 12337
509	0	0	Ki67+	 2391 12237
510	0	0	Ki67+	 2391 12366
511	0	0	Ki67+	 2395 12750
512	0	0	Ki67+	 2403 12305
513	0	0	Ki67+	 2404 12444
514	0	0	Ki67+	 2410 12495
515	0	0	Ki67+	 2413 12273
516	0	0	Ki67+	 2415 12252
517	0	0	Ki67+	 2417 12449
518	0	0	Ki67+	 2417 12763
519	0	0	Ki67+	 2420 12476
520	0	0	Ki67+	 2422 12524
521	0	0	Ki67+	 2431 12568
522	0	0	Ki67+	 2432 12452
523	0	0	Ki67+	 2433 12192
524	0	0	Ki67+	 2438 12594
525	0	0	Ki67+	 2439 12479
526	0	0	Ki67+	 2443 12664
527	0	0	Ki67+	 2445 12604
528	0	0	Ki67+	 2453 12471
529	0	0	Ki67+	 2454 12690
530	0	0	Ki67+	 2464 12024
531	0	0	Ki67+	 2468 12646
532	0	0	Ki67+	 2468 12737
533	0	0	Ki67+	 2476 12607
534	0	0	Ki67+	 2478 12699
535	0	0	Ki67+	 2483 12658
536	0	0	Ki67+	 2488 12690
537	0	0	Ki67+	 2488 12712
538	0	0	Ki67+	 2494 12527
539	0	0	Ki67+	 2495 12748
540	0	0	Ki67+	 2496 12142
541	0	0	Ki67+	 2501 12718
542	0	0	Ki67+	 2503 12579
543	0	0	Ki67+	 2504 12639
544	0	0	Ki67+	 2505 12660
545	0	0	Ki67+	 2506 12698
546	0	0	Ki67+	 2508 12565
547	0	0	Ki67+	 2513 12623
548	0	0	Ki67+	 2515 12275
549	0	0	Ki67+	 2538 12545
550	0	0	Ki67+	 2554 12201
551	0	0	Ki67+	 2559 12483
552	0	0	Ki67+	 2579 11983
553	0	0	Ki67+	 2583 12435
554	0	0	Ki67+	 2598 12628
555	0	0	Ki67+	 2600 12160
556	0	0	Ki67+	 2607 12332
557	0	0	Ki67+	 1897 13102
558	0	0	Ki67+	 1910 13128
559	0	0	Ki67+	 1917 13144
560	0	0	Ki67+	 1919 13203
561	0	0	Ki67+	 1924 12974
562	0	0	Ki67+	 1925 12909
563	0	0	Ki67+	 1928 13123
564	0	0	Ki67+	 1929 13549
565	0	0	Ki67+	 1932 12950
566	0	0	Ki67+	 1944 12974
567	0	0	Ki67+	 1945 12901
568	0	0	Ki67+	 1947 12999
569	0	0	Ki67+	 1959 13120
570	0	0	Ki67+	 1968 12945
571	0	0	Ki67+	 1973 12974
572	0	0	Ki67+	 1981 12812
573	0	0	Ki67+	 1982 12840
574	0	0	Ki67+	 1982 13004
575	0	0	Ki67+	 1988 12923
576	0	0	Ki67+	 1989 13094
577	0	0	Ki67+	 1993 13505
578	0	0	Ki67+	 2002 13129
579	0	0	Ki67+	 2003 13325
580	0	0	Ki67+	 2003 13516
581	0	0	Ki67+	 2006 12852
582	0	0	Ki67+	 2012 12884
583	0	0	Ki67+	 2013 12945
584	0	0	Ki67+	 2014 12958
585	0	0	Ki67+	 2015 13492
586	0	0	Ki67+	 2020 13355
587	0	0	Ki67+	 2022 13393
588	0	0	Ki67+	 2024 12893
589	0	0	Ki67+	 2025 13466
590	0	0	Ki67+	 2027 12949
591	0	0	Ki67+	 2028 13530
592	0	0	Ki67+	 2030 13548
593	0	0	Ki67+	 2032 12981
594	0	0	Ki67+	 2034 12803
595	0	0	Ki67+	 2038 13440
596	0	0	Ki67+	 2040 12821
597	0	0	Ki67+	 2043 12870
598	0	0	Ki67+	 2043 13141
599	0	0	Ki67+	 2044 13007
600	0	0	Ki67+	 2044 13553
601	0	0	Ki67+	 2048 13527
602	0	0	Ki67+	 2051 12828
603	0	0	Ki67+	 2057 13496
604	0	0	Ki67+	 2060 12944
605	0	0	Ki67+	 2060 12998
606	0	0	Ki67+	 2061 13457
607	0	0	Ki67+	 2064 12794
608	0	0	Ki67+	 2067 13157
609	0	0	Ki67+	 2069 13559
610	0	0	Ki67+	 2070 13444
611	0	0	Ki67+	 2074 12968
612	0	0	Ki67+	 2081 12798
613	0	0	Ki67+	 2083 13420
614	0	0	Ki67+	 2083 13550
615	0	0	Ki67+	 2085 13135
616	0	0	Ki67+	 2091 12772
617	0	0	Ki67+	 2092 13053
618	0	0	Ki67+	 2093 12931
619	0	0	Ki67+	 2096 12989
620	0	0	Ki67+	 2097 13170
621	0	0	Ki67+	 2098 13115
622	0	0	Ki67+	 2100 12831
623	0	0	Ki67+	 2100 12970
624	0	0	Ki67+	 2100 13139
625	0	0	Ki67+	 2111 12842
626	0	0	Ki67+	 2112 13013
627	0	0	Ki67+	 2114 13432
628	0	0	Ki67+	 2115 13133
629	0	0	Ki67+	 2120 12963
630	0	0	Ki67+	 2125 13196
631	0	0	Ki67+	 2125 13538
632	0	0	Ki67+	 2129 12820
633	0	0	Ki67+	 2130 12843
634	0	0	Ki67+	 2131 12902
635	0	0	Ki67+	 2131 13001
636	0	0	Ki67+	 2133 13460
637	0	0	Ki67+	 2134 13495
638	0	0	Ki67+	 2140 13565
639	0	0	Ki67+	 2142 12787
640	0	0	Ki67+	 2142 13065
641	0	0	Ki67+	 2144 12847
642	0	0	Ki67+	 2144 13441
643	0	0	Ki67+	 2146 13101
644	0	0	Ki67+	 2150 12867
645	0	0	Ki67+	 2152 13061
646	0	0	Ki67+	 2153 13496
647	0	0	Ki67+	 2153 13510
648	0	0	Ki67+	 2154 13180
649	0	0	Ki67+	 2155 12912
650	0	0	Ki67+	 2157 13456
651	0	0	Ki67+	 2157 13528
652	0	0	Ki67+	 2158 12991
653	0	0	Ki67+	 2159 13090
654	0	0	Ki67+	 2163 12778
655	0	0	Ki67+	 2164 12833
656	0	0	Ki67+	 2168 13013
657	0	0	Ki67+	 2168 13457
658	0	0	Ki67+	 2169 12800
659	0	0	Ki67+	 2170 12875
660	0	0	Ki67+	 2174 12907
661	0	0	Ki67+	 2174 13116
662	0	0	Ki67+	 2175 13504
663	0	0	Ki67+	 2177 13533
664	0	0	Ki67+	 2180 13044
665	0	0	Ki67+	 2186 13453
666	0	0	Ki67+	 2188 13473
667	0	0	Ki67+	 2193 13070
668	0	0	Ki67+	 2194 13035
669	0	0	Ki67+	 2200 12777
670	0	0	Ki67+	 2201 12816
671	0	0	Ki67+	 2201 13269
672	0	0	Ki67+	 2201 13451
673	0	0	Ki67+	 2204 13133
674	0	0	Ki67+	 2205 13081
675	0	0	Ki67+	 2207 13250
676	0	0	Ki67+	 2211 13272
677	0	0	Ki67+	 2214 13458
678	0	0	Ki67+	 2219 12798
679	0	0	Ki67+	 2228 13438
680	0	0	Ki67+	 2229 13057
681	0	0	Ki67+	 2229 13218
682	0	0	Ki67+	 2231 13255
683	0	0	Ki67+	 2233 13474
684	0	0	Ki67+	 2237 12812
685	0	0	Ki67+	 2238 13530
686	0	0	Ki67+	 2240 12771
687	0	0	Ki67+	 2244 13114
688	0	0	Ki67+	 2245 13349
689	0	0	Ki67+	 2247 13251
690	0	0	Ki67+	 2255 13172
691	0	0	Ki67+	 2256 13295
692	0	0	Ki67+	 2258 13094
693	0	0	Ki67+	 2259 13451
694	0	0	Ki67+	 2262 13150
695	0	0	Ki67+	 2263 13437
696	0	0	Ki67+	 2264 12797
697	0	0	Ki67+	 2264 13221
698	0	0	Ki67+	 2264 13368
699	0	0	Ki67+	 2267 13197
700	0	0	Ki67+	 2269 12955
701	0	0	Ki67+	 2269 13075
702	0	0	Ki67+	 2270 12778
703	0	0	Ki67+	 2272 12821
704	0	0	Ki67+	 2272 13463
705	0	0	Ki67+	 2274 13446
706	0	0	Ki67+	 2275 13370
707	0	0	Ki67+	 2275 13401
708	0	0	Ki67+	 2277 13057
709	0	0	Ki67+	 2280 13222
710	0	0	Ki67+	 2282 13306
711	0	0	Ki67+	 2283 13093
712	0	0	Ki67+	 2286 13432
713	0	0	Ki67+	 2287 13258
714	0	0	Ki67+	 2290 13054
715	0	0	Ki67+	 2290 13314
716	0	0	Ki67+	 2291 13121
717	0	0	Ki67+	 2292 13374
718	0	0	Ki67+	 2292 13487
719	0	0	Ki67+	 2299 12802
720	0	0	Ki67+	 2300 13451
721	0	0	Ki67+	 2303 13078
722	0	0	Ki67+	 2305 13147
723	0	0	Ki67+	 2306 13304
724	0	0	Ki67+	 2307 13429
725	0	0	Ki67+	 2309 12921
726	0	0	Ki67+	 2316 13178
727	0	0	Ki67+	 2318 13052
728	0	0	Ki67+	 2318 13401
729	0	0	Ki67+	 2325 12897
730	0	0	Ki67+	 2327 13099
731	0	0	Ki67+	 2330 12779
732	0	0	Ki67+	 2330 13208
733	0	0	Ki67+	 2332 13283
734	0	0	Ki67+	 2332 13305
735	0	0	Ki67+	 2334 13123
736	0	0	Ki67+	 2337 13060
737	0	0	Ki67+	 2337 13338
738	0	0	Ki67+	 2339 13408
739	0	0	Ki67+	 2340 12934
740	0	0	Ki67+	 2341 13236
741	0	0	Ki67+	 2345 13280
742	0	0	Ki67+	 2347 12792
743	0	0	Ki67+	 2347 13104
744	0	0	Ki67+	 2348 13159
745	0	0	Ki67+	 2356 13343
746	0	0	Ki67+	 2359 12967
747	0	0	Ki67+	 2362 13182
748	0	0	Ki67+	 2367 13276
749	0	0	Ki67+	 2368 13262
750	0	0	Ki67+	 2370 13142
751	0	0	Ki67+	 2372 13351
752	0	0	Ki67+	 2374 13154
753	0	0	Ki67+	 2374 13371
754	0	0	Ki67+	 2382 13317
755	0	0	Ki67+	 2383 12772
756	0	0	Ki67+	 2383 13223
757	0	0	Ki67+	 2384 13378
758	0	0	Ki67+	 2387 13182
759	0	0	Ki67+	 2392 13198
760	0	0	Ki67+	 2403 13236
761	0	0	Ki67+	 2409 13227
762	0	0	Ki67+	 2432 12794
763	0	0	Ki67+	 2438 13022
764	0	0	Ki67+	 2445 13476
765	0	0	Ki67+	 2447 13194
766	0	0	Ki67+	 2457 13421
767	0	0	Ki67+	 2468 12971
768	0	0	Ki67+	 2502 13343
769	0	0	Ki67+	 2518 12970
770	0	0	Ki67+	 2558 13550
771	0	0	Ki67+	 2564 12947
772	0	0	Ki67+	 2566 13273
773	0	0	Ki67+	 2570 13326
774	0	0	Ki67+	 2575 13244
775	0	0	Ki67+	 2575 13282
776	0	0	Ki67+	 2580 13369
777	0	0	Ki67+	 2581 13334
778	0	0	Ki67+	 2585 13311
779	0	0	Ki67+	 2589 13259
780	0	0	Ki67+	 2596 13187
781	0	0	Ki67+	 2600 13322
782	0	0	Ki67+	 2601 13151
783	0	0	Ki67+	 2002 13589
784	0	0	Ki67+	 2026 13595
785	0	0	Ki67+	 2051 13620
786	0	0	Ki67+	 2052 13639
787	0	0	Ki67+	 2053 13822
788	0	0	Ki67+	 2071 13799
789	0	0	Ki67+	 2073 13628
790	0	0	Ki67+	 2074 13776
791	0	0	Ki67+	 2082 13923
792	0	0	Ki67+	 2083 13600
793	0	0	Ki67+	 2088 13872
794	0	0	Ki67+	 2095 13642
795	0	0	Ki67+	 2097 13851
796	0	0	Ki67+	 2103 13616
797	0	0	Ki67+	 2103 13883
798	0	0	Ki67+	 2108 13994
799	0	0	Ki67+	 2109 13641
800	0	0	Ki67+	 2114 13800
801	0	0	Ki67+	 2118 14013
802	0	0	Ki67+	 2121 13764
803	0	0	Ki67+	 2134 13608
804	0	0	Ki67+	 2139 13817
805	0	0	Ki67+	 2148 13804
806	0	0	Ki67+	 2150 13586
807	0	0	Ki67+	 2158 13762
808	0	0	Ki67+	 2163 13831
809	0	0	Ki67+	 2170 13806
810	0	0	Ki67+	 2173 13688
811	0	0	Ki67+	 2175 13728
812	0	0	Ki67+	 2188 13838
813	0	0	Ki67+	 2188 13964
814	0	0	Ki67+	 2192 13775
815	0	0	Ki67+	 2196 13743
816	0	0	Ki67+	 2196 13823
817	0	0	Ki67+	 2197 13653
818	0	0	Ki67+	 2210 13696
819	0	0	Ki67+	 2210 13930
820	0	0	Ki67+	 2212 13760
821	0	0	Ki67+	 2213 13857
822	0	0	Ki67+	 2219 14166
823	0	0	Ki67+	 2220 13902
824	0	0	Ki67+	 2221 13841
825	0	0	Ki67+	 2223 13682
826	0	0	Ki67+	 2223 13717
827	0	0	Ki67+	 2229 14127
828	0	0	Ki67+	 2230 13932
829	0	0	Ki67+	 2232 13793
830	0	0	Ki67+	 2232 13917
831	0	0	Ki67+	 2234 13774
832	0	0	Ki67+	 2234 13874
833	0	0	Ki67+	 2238 13963
834	0	0	Ki67+	 2241 13860
835	0	0	Ki67+	 2241 13999
836	0	0	Ki67+	 2242 14068
837	0	0	Ki67+	 2246 14226
838	0	0	Ki67+	 2248 14053
839	0	0	Ki67+	 2249 13867
840	0	0	Ki67+	 2249 14186
841	0	0	Ki67+	 2250 13716
842	0	0	Ki67+	 2250 14156
843	0	0	Ki67+	 2252 13640
844	0	0	Ki67+	 2252 13749
845	0	0	Ki67+	 2253 13689
846	0	0	Ki67+	 2259 14085
847	0	0	Ki67+	 2260 13766
848	0	0	Ki67+	 2260 13890
849	0	0	Ki67+	 2270 13843
850	0	0	Ki67+	 2272 13892
851	0	0	Ki67+	 2274 14238
852	0	0	Ki67+	 2276 13928
853	0	0	Ki67+	 2279 13981
854	0	0	Ki67+	 2280 13807
855	0	0	Ki67+	 2280 14192
856	0	0	Ki67+	 2290 13953
857	0	0	Ki67+	 2292 13876
858	0	0	Ki67+	 2293 14268
859	0	0	Ki67+	 2295 13982
860	0	0	Ki67+	 2296 13927
861	0	0	Ki67+	 2297 14007
862	0	0	Ki67+	 2298 14066
863	0	0	Ki67+	 2302 13941
864	0	0	Ki67+	 2303 13779
865	0	0	Ki67+	 2306 13681
866	0	0	Ki67+	 2308 13734
867	0	0	Ki67+	 2312 14302
868	0	0	Ki67+	 2313 14083
869	0	0	Ki67+	 2314 13850
870	0	0	Ki67+	 2315 13715
871	0	0	Ki67+	 2317 13926
872	0	0	Ki67+	 2319 13776
873	0	0	Ki67+	 2320 13903
874	0	0	Ki67+	 2323 13680
875	0	0	Ki67+	 2329 13648
876	0	0	Ki67+	 2331 14023
877	0	0	Ki67+	 2332 13708
878	0	0	Ki67+	 2333 14059
879	0	0	Ki67+	 2334 14111
880	0	0	Ki67+	 2338 13947
881	0	0	Ki67+	 2339 13629
882	0	0	Ki67+	 2341 13873
883	0	0	Ki67+	 2342 13606
884	0	0	Ki67+	 2342 13824
885	0	0	Ki67+	 2342 13912
886	0	0	Ki67+	 2344 13778
887	0	0	Ki67+	 2347 13889
888	0	0	Ki67+	 2350 13989
889	0	0	Ki67+	 2353 14085
890	0	0	Ki67+	 2354 13659
891	0	0	Ki67+	 2356 13900
892	0	0	Ki67+	 2357 14027
893	0	0	Ki67+	 2365 13737
894	0	0	Ki67+	 2365 13937
895	0	0	Ki67+	 2367 14050
896	0	0	Ki67+	 2368 13627
897	0	0	Ki67+	 2370 13868
898	0	0	Ki67+	 2371 13957
899	0	0	Ki67+	 2380 14031
900	0	0	Ki67+	 2383 13990
901	0	0	Ki67+	 2386 13652
902	0	0	Ki67+	 2391 13859
903	0	0	Ki67+	 2391 13929
904	0	0	Ki67+	 2393 13622
905	0	0	Ki67+	 2394 13747
906	0	0	Ki67+	 2401 13733
907	0	0	Ki67+	 2402 13610
908	0	0	Ki67+	 2403 14065
909	0	0	Ki67+	 2404 13780
910	0	0	Ki67+	 2404 14077
911	0	0	Ki67+	 2406 13840
912	0	0	Ki67+	 2406 14036
913	0	0	Ki67+	 2407 13896
914	0	0	Ki67+	 2407 13964
915	0	0	Ki67+	 2408 14002
916	0	0	Ki67+	 2409 13634
917	0	0	Ki67+	 2409 13872
918	0	0	Ki67+	 2419 13689
919	0	0	Ki67+	 2424 13702
920	0	0	Ki67+	 2427 14145
921	0	0	Ki67+	 2428 14134
922	0	0	Ki67+	 2430 13872
923	0	0	Ki67+	 2434 13723
924	0	0	Ki67+	 2435 14066
925	0	0	Ki67+	 2438 13955
926	0	0	Ki67+	 2438 14194
927	0	0	Ki67+	 2439 13686
928	0	0	Ki67+	 2441 13801
929	0	0	Ki67+	 2449 14195
930	0	0	Ki67+	 2452 13761
931	0	0	Ki67+	 2453 13696
932	0	0	Ki67+	 2456 13750
933	0	0	Ki67+	 2458 14110
934	0	0	Ki67+	 2465 13685
935	0	0	Ki67+	 2466 13736
936	0	0	Ki67+	 2467 13960
937	0	0	Ki67+	 2476 14206
938	0	0	Ki67+	 2477 14095
939	0	0	Ki67+	 2481 13740
940	0	0	Ki67+	 2487 13676
941	0	0	Ki67+	 2493 13772
942	0	0	Ki67+	 2496 14206
943	0	0	Ki67+	 2499 13951
944	0	0	Ki67+	 2500 13713
945	0	0	Ki67+	 2500 13897
946	0	0	Ki67+	 2500 14230
947	0	0	Ki67+	 2507 13846
948	0	0	Ki67+	 2507 13935
949	0	0	Ki67+	 2508 14208
950	0	0	Ki67+	 2509 14072
951	0	0	Ki67+	 2511 14047
952	0	0	Ki67+	 2514 13924
953	0	0	Ki67+	 2516 13809
954	0	0	Ki67+	 2516 14227
955	0	0	Ki67+	 2517 13896
956	0	0	Ki67+	 2527 13773
957	0	0	Ki67+	 2529 14252
958	0	0	Ki67+	 2530 14077
959	0	0	Ki67+	 2534 13575
960	0	0	Ki67+	 2534 14188
961	0	0	Ki67+	 2537 14057
962	0	0	Ki67+	 2543 13867
963	0	0	Ki67+	 2543 14140
964	0	0	Ki67+	 2546 13829
965	0	0	Ki67+	 2546 14074
966	0	0	Ki67+	 2547 13787
967	0	0	Ki67+	 2547 14186
968	0	0	Ki67+	 2549 13609
969	0	0	Ki67+	 2552 13903
970	0	0	Ki67+	 2553 13847
971	0	0	Ki67+	 2560 14201
972	0	0	Ki67+	 2565 13871
973	0	0	Ki67+	 2569 13807
974	0	0	Ki67+	 2569 14027
975	0	0	Ki67+	 2569 14220
976	0	0	Ki67+	 2571 13572
977	0	0	Ki67+	 2573 14113
978	0	0	Ki67+	 2573 14147
979	0	0	Ki67+	 2574 14045
980	0	0	Ki67+	 2575 13910
981	0	0	Ki67+	 2575 14182
982	0	0	Ki67+	 2575 14240
983	0	0	Ki67+	 2577 13609
984	0	0	Ki67+	 2584 13872
985	0	0	Ki67+	 2590 13842
986	0	0	Ki67+	 2590 13897
987	0	0	Ki67+	 2594 14349
988	0	0	Ki67+	 2598 14249
989	0	0	Ki67+	 2599 14044
990	0	0	Ki67+	 2600 14116
991	0	0	Ki67+	 2602 14215
992	0	0	Ki67+	 2604 14148
993	0	0	Ki67+	 2605 14193
994	0	0	Ki67+	 2357 14387
995	0	0	Ki67+	 2427 14395
996	0	0	Ki67+	 2477 14506
997	0	0	Ki67+	 2492 14497
998	0	0	Ki67+	 2507 14515
999	0	0	Ki67+	 2533 14502
1000	0	0	Ki67+	 2543 14522
1001	0	0	Ki67+	 2554 14505
1002	0	0	Ki67+	 2564 14447
1003	0	0	Ki67+	 2565 14415
1004	0	0	Ki67+	 2574 14476
1005	0	0	Ki67+	 2586 14462
1006	0	0	Ki67+	 2589 14376
1007	0	0	Ki67+	 2599 14436
1008	0	0	Ki67+	 2600 14647
1009	0	0	Ki67+	 2602 14399
1010	0	0	Ki67+	 2605 14623
1011	0	0	Ki67+	 2796 10782
1012	0	0	Ki67+	 2830 10773
1013	0	0	Ki67+	 2890 10261
1014	0	0	Ki67+	 2895 10769
1015	0	0	Ki67+	 2900 10743
1016	0	0	Ki67+	 2915 10275
1017	0	0	Ki67+	 2935 10760
1018	0	0	Ki67+	 2939 10729
1019	0	0	Ki67+	 2942 10275
1020	0	0	Ki67+	 2960 10242
1021	0	0	Ki67+	 2961 10745
1022	0	0	Ki67+	 2967 10718
1023	0	0	Ki67+	 2976 10265
1024	0	0	Ki67+	 2978 10245
1025	0	0	Ki67+	 2984 10727
1026	0	0	Ki67+	 2985 10283
1027	0	0	Ki67+	 2993 10213
1028	0	0	Ki67+	 3001 10710
1029	0	0	Ki67+	 3002 10765
1030	0	0	Ki67+	 3003 10229
1031	0	0	Ki67+	 3007 10306
1032	0	0	Ki67+	 3013 10282
1033	0	0	Ki67+	 3019 10650
1034	0	0	Ki67+	 3022 10778
1035	0	0	Ki67+	 3025 10674
1036	0	0	Ki67+	 3030 10710
1037	0	0	Ki67+	 3033 10388
1038	0	0	Ki67+	 3035 10224
1039	0	0	Ki67+	 3040 10738
1040	0	0	Ki67+	 3046 10702
1041	0	0	Ki67+	 3046 10756
1042	0	0	Ki67+	 3050 10672
1043	0	0	Ki67+	 3052 10642
1044	0	0	Ki67+	 3060 10774
1045	0	0	Ki67+	 3061 10661
1046	0	0	Ki67+	 3069 10344
1047	0	0	Ki67+	 3072 10356
1048	0	0	Ki67+	 3075 10741
1049	0	0	Ki67+	 3075 10780
1050	0	0	Ki67+	 3077 10233
1051	0	0	Ki67+	 3077 10696
1052	0	0	Ki67+	 3081 10208
1053	0	0	Ki67+	 3083 10766
1054	0	0	Ki67+	 3086 10742
1055	0	0	Ki67+	 3091 10649
1056	0	0	Ki67+	 3098 10252
1057	0	0	Ki67+	 3115 10774
1058	0	0	Ki67+	 3121 10721
1059	0	0	Ki67+	 3134 10768
1060	0	0	Ki67+	 3136 10236
1061	0	0	Ki67+	 3136 10358
1062	0	0	Ki67+	 3138 10277
1063	0	0	Ki67+	 3140 10297
1064	0	0	Ki67+	 3142 10671
1065	0	0	Ki67+	 3146 10690
1066	0	0	Ki67+	 3148 10240
1067	0	0	Ki67+	 3148 10319
1068	0	0	Ki67+	 3150 10205
1069	0	0	Ki67+	 3161 10742
1070	0	0	Ki67+	 3165 10306
1071	0	0	Ki67+	 3166 10224
1072	0	0	Ki67+	 3171 10350
1073	0	0	Ki67+	 3177 10362
1074	0	0	Ki67+	 3178 10282
1075	0	0	Ki67+	 3188 10554
1076	0	0	Ki67+	 3195 10451
1077	0	0	Ki67+	 3196 10249
1078	0	0	Ki67+	 3197 10673
1079	0	0	Ki67+	 3203 10308
1080	0	0	Ki67+	 3204 10539
1081	0	0	Ki67+	 3206 10286
1082	0	0	Ki67+	 3211 10701
1083	0	0	Ki67+	 3214 10688
1084	0	0	Ki67+	 3218 10263
1085	0	0	Ki67+	 3227 10736
1086	0	0	Ki67+	 3227 10752
1087	0	0	Ki67+	 3228 10573
1088	0	0	Ki67+	 3230 10765
1089	0	0	Ki67+	 3232 10324
1090	0	0	Ki67+	 3233 10650
1091	0	0	Ki67+	 3247 10562
1092	0	0	Ki67+	 3256 10545
1093	0	0	Ki67+	 3258 10594
1094	0	0	Ki67+	 3266 10583
1095	0	0	Ki67+	 3269 10774
1096	0	0	Ki67+	 3270 10342
1097	0	0	Ki67+	 3282 10335
1098	0	0	Ki67+	 3288 10310
1099	0	0	Ki67+	 3291 10744
1100	0	0	Ki67+	 3293 10383
1101	0	0	Ki67+	 3298 10752
1102	0	0	Ki67+	 3299 10336
1103	0	0	Ki67+	 3302 10559
1104	0	0	Ki67+	 3303 10581
1105	0	0	Ki67+	 3307 10779
1106	0	0	Ki67+	 3313 10755
1107	0	0	Ki67+	 3319 10532
1108	0	0	Ki67+	 3320 10776
1109	0	0	Ki67+	 3323 10565
1110	0	0	Ki67+	 3333 10751
1111	0	0	Ki67+	 3335 10532
1112	0	0	Ki67+	 3346 10510
1113	0	0	Ki67+	 3351 10588
1114	0	0	Ki67+	 3351 10743
1115	0	0	Ki67+	 3356 10600
1116	0	0	Ki67+	 3359 10762
1117	0	0	Ki67+	 3368 10666
1118	0	0	Ki67+	 3374 10653
1119	0	0	Ki67+	 3377 10521
1120	0	0	Ki67+	 3401 10776
1121	0	0	Ki67+	 3406 10660
1122	0	0	Ki67+	 2615 11197
1123	0	0	Ki67+	 2620 11046
1124	0	0	Ki67+	 2623 10986
1125	0	0	Ki67+	 2623 11211
1126	0	0	Ki67+	 2623 11551
1127	0	0	Ki67+	 2624 11111
1128	0	0	Ki67+	 2624 11187
1129	0	0	Ki67+	 2627 10924
1130	0	0	Ki67+	 2628 11085
1131	0	0	Ki67+	 2635 11481
1132	0	0	Ki67+	 2636 11440
1133	0	0	Ki67+	 2637 11218
1134	0	0	Ki67+	 2640 11556
1135	0	0	Ki67+	 2642 11068
1136	0	0	Ki67+	 2642 11314
1137	0	0	Ki67+	 2643 10954
1138	0	0	Ki67+	 2643 11152
1139	0	0	Ki67+	 2646 10906
1140	0	0	Ki67+	 2646 10938
1141	0	0	Ki67+	 2647 11117
1142	0	0	Ki67+	 2647 11202
1143	0	0	Ki67+	 2649 11525
1144	0	0	Ki67+	 2650 10884
1145	0	0	Ki67+	 2651 11384
1146	0	0	Ki67+	 2654 10989
1147	0	0	Ki67+	 2655 11014
1148	0	0	Ki67+	 2655 11492
1149	0	0	Ki67+	 2658 11270
1150	0	0	Ki67+	 2663 10981
1151	0	0	Ki67+	 2663 11086
1152	0	0	Ki67+	 2665 11069
1153	0	0	Ki67+	 2668 10849
1154	0	0	Ki67+	 2668 11032
1155	0	0	Ki67+	 2668 11572
1156	0	0	Ki67+	 2669 10953
1157	0	0	Ki67+	 2671 10925
1158	0	0	Ki67+	 2671 11164
1159	0	0	Ki67+	 2671 11186
1160	0	0	Ki67+	 2676 11466
1161	0	0	Ki67+	 2677 11042
1162	0	0	Ki67+	 2682 11546
1163	0	0	Ki67+	 2688 11519
1164	0	0	Ki67+	 2690 11445
1165	0	0	Ki67+	 2692 11088
1166	0	0	Ki67+	 2692 11304
1167	0	0	Ki67+	 2695 10903
1168	0	0	Ki67+	 2698 11127
1169	0	0	Ki67+	 2701 11019
1170	0	0	Ki67+	 2702 11001
1171	0	0	Ki67+	 2703 10880
1172	0	0	Ki67+	 2705 11544
1173	0	0	Ki67+	 2710 10866
1174	0	0	Ki67+	 2710 11580
1175	0	0	Ki67+	 2713 11056
1176	0	0	Ki67+	 2716 11526
1177	0	0	Ki67+	 2722 10857
1178	0	0	Ki67+	 2723 11103
1179	0	0	Ki67+	 2728 11138
1180	0	0	Ki67+	 2731 11508
1181	0	0	Ki67+	 2731 11568
1182	0	0	Ki67+	 2737 11015
1183	0	0	Ki67+	 2737 11070
1184	0	0	Ki67+	 2740 11519
1185	0	0	Ki67+	 2746 11464
1186	0	0	Ki67+	 2746 11492
1187	0	0	Ki67+	 2748 11028
1188	0	0	Ki67+	 2748 11088
1189	0	0	Ki67+	 2752 11535
1190	0	0	Ki67+	 2753 11442
1191	0	0	Ki67+	 2761 11508
1192	0	0	Ki67+	 2764 11005
1193	0	0	Ki67+	 2764 11577
1194	0	0	Ki67+	 2766 11387
1195	0	0	Ki67+	 2767 10855
1196	0	0	Ki67+	 2768 11067
1197	0	0	Ki67+	 2768 11558
1198	0	0	Ki67+	 2773 11443
1199	0	0	Ki67+	 2775 10819
1200	0	0	Ki67+	 2775 11476
1201	0	0	Ki67+	 2778 11579
1202	0	0	Ki67+	 2779 11194
1203	0	0	Ki67+	 2780 11029
1204	0	0	Ki67+	 2780 11527
1205	0	0	Ki67+	 2781 11120
1206	0	0	Ki67+	 2787 10824
1207	0	0	Ki67+	 2788 10788
1208	0	0	Ki67+	 2788 10856
1209	0	0	Ki67+	 2789 11072
1210	0	0	Ki67+	 2789 11189
1211	0	0	Ki67+	 2790 10900
1212	0	0	Ki67+	 2790 11469
1213	0	0	Ki67+	 2791 11511
1214	0	0	Ki67+	 2796 10991
1215	0	0	Ki67+	 2796 11430
1216	0	0	Ki67+	 2798 11079
1217	0	0	Ki67+	 2803 10915
1218	0	0	Ki67+	 2806 11051
1219	0	0	Ki67+	 2806 11377
1220	0	0	Ki67+	 2806 11548
1221	0	0	Ki67+	 2807 10866
1222	0	0	Ki67+	 2808 11138
1223	0	0	Ki67+	 2810 10856
1224	0	0	Ki67+	 2812 11502
1225	0	0	Ki67+	 2814 11448
1226	0	0	Ki67+	 2817 11029
1227	0	0	Ki67+	 2820 10891
1228	0	0	Ki67+	 2822 10983
1229	0	0	Ki67+	 2824 10802
1230	0	0	Ki67+	 2831 11499
1231	0	0	Ki67+	 2832 11066
1232	0	0	Ki67+	 2832 11457
1233	0	0	Ki67+	 2836 11542
1234	0	0	Ki67+	 2840 10967
1235	0	0	Ki67+	 2840 11468
1236	0	0	Ki67+	 2842 11511
1237	0	0	Ki67+	 2845 11412
1238	0	0	Ki67+	 2847 11010
1239	0	0	Ki67+	 2849 11532
1240	0	0	Ki67+	 2853 10794
1241	0	0	Ki67+	 2853 10832
1242	0	0	Ki67+	 2853 10904
1243	0	0	Ki67+	 2854 10860
1244	0	0	Ki67+	 2855 11259
1245	0	0	Ki67+	 2856 10979
1246	0	0	Ki67+	 2863 11438
1247	0	0	Ki67+	 2868 10829
1248	0	0	Ki67+	 2870 10794
1249	0	0	Ki67+	 2870 10989
1250	0	0	Ki67+	 2870 11411
1251	0	0	Ki67+	 2874 11432
1252	0	0	Ki67+	 2878 11494
1253	0	0	Ki67+	 2883 11463
1254	0	0	Ki67+	 2884 11513
1255	0	0	Ki67+	 2887 10898
1256	0	0	Ki67+	 2888 11398
1257	0	0	Ki67+	 2895 10911
1258	0	0	Ki67+	 2895 11472
1259	0	0	Ki67+	 2896 10890
1260	0	0	Ki67+	 2904 11290
1261	0	0	Ki67+	 2906 11328
1262	0	0	Ki67+	 2909 10985
1263	0	0	Ki67+	 2924 10933
1264	0	0	Ki67+	 2929 11484
1265	0	0	Ki67+	 2931 11512
1266	0	0	Ki67+	 2934 10912
1267	0	0	Ki67+	 2937 11266
1268	0	0	Ki67+	 2939 10939
1269	0	0	Ki67+	 2940 11541
1270	0	0	Ki67+	 2945 11438
1271	0	0	Ki67+	 2948 11398
1272	0	0	Ki67+	 2950 11526
1273	0	0	Ki67+	 2955 11509
1274	0	0	Ki67+	 2957 10954
1275	0	0	Ki67+	 2958 11454
1276	0	0	Ki67+	 2959 10932
1277	0	0	Ki67+	 2961 10908
1278	0	0	Ki67+	 2965 11351
1279	0	0	Ki67+	 2965 11428
1280	0	0	Ki67+	 2967 11468
1281	0	0	Ki67+	 2969 11214
1282	0	0	Ki67+	 2970 11549
1283	0	0	Ki67+	 2971 11507
1284	0	0	Ki67+	 2972 10946
1285	0	0	Ki67+	 2976 11486
1286	0	0	Ki67+	 2979 11406
1287	0	0	Ki67+	 2980 11009
1288	0	0	Ki67+	 2981 10872
1289	0	0	Ki67+	 2982 10906
1290	0	0	Ki67+	 2987 10958
1291	0	0	Ki67+	 2987 11199
1292	0	0	Ki67+	 2987 11458
1293	0	0	Ki67+	 2990 11429
1294	0	0	Ki67+	 2993 11445
1295	0	0	Ki67+	 2994 11362
1296	0	0	Ki67+	 3000 10930
1297	0	0	Ki67+	 3000 11482
1298	0	0	Ki67+	 3000 11553
1299	0	0	Ki67+	 3003 11462
1300	0	0	Ki67+	 3003 11539
1301	0	0	Ki67+	 3009 11373
1302	0	0	Ki67+	 3013 10863
1303	0	0	Ki67+	 3018 11505
1304	0	0	Ki67+	 3019 11430
1305	0	0	Ki67+	 3021 10892
1306	0	0	Ki67+	 3021 11398
1307	0	0	Ki67+	 3031 11536
1308	0	0	Ki67+	 3032 11356
1309	0	0	Ki67+	 3034 10912
1310	0	0	Ki67+	 3037 11463
1311	0	0	Ki67+	 3039 11450
1312	0	0	Ki67+	 3042 11523
1313	0	0	Ki67+	 3043 10919
1314	0	0	Ki67+	 3046 11421
1315	0	0	Ki67+	 3048 10859
1316	0	0	Ki67+	 3052 11501
1317	0	0	Ki67+	 3058 10891
1318	0	0	Ki67+	 3058 11328
1319	0	0	Ki67+	 3060 10827
1320	0	0	Ki67+	 3062 11367
1321	0	0	Ki67+	 3064 11469
1322	0	0	Ki67+	 3066 10913
1323	0	0	Ki67+	 3072 11349
1324	0	0	Ki67+	 3074 10791
1325	0	0	Ki67+	 3074 10889
1326	0	0	Ki67+	 3075 11500
1327	0	0	Ki67+	 3079 11115
1328	0	0	Ki67+	 3082 11550
1329	0	0	Ki67+	 3083 10853
1330	0	0	Ki67+	 3083 11403
1331	0	0	Ki67+	 3084 11424
1332	0	0	Ki67+	 3087 11461
1333	0	0	Ki67+	 3089 10934
1334	0	0	Ki67+	 3099 11352
1335	0	0	Ki67+	 3099 11578
1336	0	0	Ki67+	 3101 11428
1337	0	0	Ki67+	 3104 11093
1338	0	0	Ki67+	 3104 11259
1339	0	0	Ki67+	 3109 11379
1340	0	0	Ki67+	 3110 11525
1341	0	0	Ki67+	 3112 11036
1342	0	0	Ki67+	 3114 11551
1343	0	0	Ki67+	 3116 10796
1344	0	0	Ki67+	 3130 11579
1345	0	0	Ki67+	 3135 10829
1346	0	0	Ki67+	 3144 11039
1347	0	0	Ki67+	 3144 11538
1348	0	0	Ki67+	 3160 11533
1349	0	0	Ki67+	 3161 11409
1350	0	0	Ki67+	 3161 11566
1351	0	0	Ki67+	 3169 10791
1352	0	0	Ki67+	 3170 11294
1353	0	0	Ki67+	 3170 11542
1354	0	0	Ki67+	 3174 11089
1355	0	0	Ki67+	 3178 11045
1356	0	0	Ki67+	 3179 11256
1357	0	0	Ki67+	 3184 10789
1358	0	0	Ki67+	 3186 11509
1359	0	0	Ki67+	 3189 11338
1360	0	0	Ki67+	 3190 10853
1361	0	0	Ki67+	 3190 11012
1362	0	0	Ki67+	 3191 11109
1363	0	0	Ki67+	 3191 11406
1364	0	0	Ki67+	 3193 11229
1365	0	0	Ki67+	 3193 11276
1366	0	0	Ki67+	 3194 11307
1367	0	0	Ki67+	 3197 11163
1368	0	0	Ki67+	 3200 10826
1369	0	0	Ki67+	 3201 11502
1370	0	0	Ki67+	 3202 11539
1371	0	0	Ki67+	 3202 11554
1372	0	0	Ki67+	 3207 11139
1373	0	0	Ki67+	 3210 11356
1374	0	0	Ki67+	 3211 10863
1375	0	0	Ki67+	 3211 11260
1376	0	0	Ki67+	 3214 11376
1377	0	0	Ki67+	 3218 11171
1378	0	0	Ki67+	 3220 11323
1379	0	0	Ki67+	 3221 11289
1380	0	0	Ki67+	 3225 11521
1381	0	0	Ki67+	 3226 11224
1382	0	0	Ki67+	 3226 11341
1383	0	0	Ki67+	 3230 10978
1384	0	0	Ki67+	 3236 10787
1385	0	0	Ki67+	 3236 10838
1386	0	0	Ki67+	 3236 11195
1387	0	0	Ki67+	 3236 11406
1388	0	0	Ki67+	 3237 11286
1389	0	0	Ki67+	 3240 11309
1390	0	0	Ki67+	 3243 11251
1391	0	0	Ki67+	 3246 11546
1392	0	0	Ki67+	 3250 11220
1393	0	0	Ki67+	 3251 11333
1394	0	0	Ki67+	 3251 11384
1395	0	0	Ki67+	 3253 10950
1396	0	0	Ki67+	 3264 11376
1397	0	0	Ki67+	 3264 11403
1398	0	0	Ki67+	 3265 11204
1399	0	0	Ki67+	 3269 11271
1400	0	0	Ki67+	 3270 11305
1401	0	0	Ki67+	 3271 11343
1402	0	0	Ki67+	 3274 10796
1403	0	0	Ki67+	 3274 11486
1404	0	0	Ki67+	 3282 11370
1405	0	0	Ki67+	 3285 10930
1406	0	0	Ki67+	 3290 11222
1407	0	0	Ki67+	 3290 11405
1408	0	0	Ki67+	 3294 11194
1409	0	0	Ki67+	 3294 11301
1410	0	0	Ki67+	 3296 11170
1411	0	0	Ki67+	 3296 11267
1412	0	0	Ki67+	 3297 11359
1413	0	0	Ki67+	 3305 10826
1414	0	0	Ki67+	 3306 11378
1415	0	0	Ki67+	 3307 11190
1416	0	0	Ki67+	 3307 11401
1417	0	0	Ki67+	 3312 11160
1418	0	0	Ki67+	 3313 11349
1419	0	0	Ki67+	 3315 11217
1420	0	0	Ki67+	 3315 11326
1421	0	0	Ki67+	 3317 10974
1422	0	0	Ki67+	 3319 10854
1423	0	0	Ki67+	 3321 10798
1424	0	0	Ki67+	 3322 11451
1425	0	0	Ki67+	 3324 11265
1426	0	0	Ki67+	 3328 10869
1427	0	0	Ki67+	 3330 11493
1428	0	0	Ki67+	 3332 11354
1429	0	0	Ki67+	 3335 11169
1430	0	0	Ki67+	 3335 11378
1431	0	0	Ki67+	 3336 11186
1432	0	0	Ki67+	 3336 11397
1433	0	0	Ki67+	 3337 11140
1434	0	0	Ki67+	 3339 10786
1435	0	0	Ki67+	 3339 11307
1436	0	0	Ki67+	 3343 11488
1437	0	0	Ki67+	 3346 11368
1438	0	0	Ki67+	 3348 10822
1439	0	0	Ki67+	 3349 11434
1440	0	0	Ki67+	 3352 11155
1441	0	0	Ki67+	 3356 10841
1442	0	0	Ki67+	 3361 11346
1443	0	0	Ki67+	 3363 11410
1444	0	0	Ki67+	 3364 11383
1445	0	0	Ki67+	 3366 10787
1446	0	0	Ki67+	 3366 11316
1447	0	0	Ki67+	 3369 11230
1448	0	0	Ki67+	 3371 11175
1449	0	0	Ki67+	 3371 11197
1450	0	0	Ki67+	 3372 11420
1451	0	0	Ki67+	 3373 11360
1452	0	0	Ki67+	 3377 11143
1453	0	0	Ki67+	 3379 10807
1454	0	0	Ki67+	 3382 11066
1455	0	0	Ki67+	 3388 11128
1456	0	0	Ki67+	 3392 11388
1457	0	0	Ki67+	 3397 11313
1458	0	0	Ki67+	 3398 11401
1459	0	0	Ki67+	 3403 11193
1460	0	0	Ki67+	 3405 11159
1461	0	0	Ki67+	 2611 12044
1462	0	0	Ki67+	 2612 11757
1463	0	0	Ki67+	 2613 11944
1464	0	0	Ki67+	 2615 11978
1465	0	0	Ki67+	 2617 12294
1466	0	0	Ki67+	 2618 11712
1467	0	0	Ki67+	 2621 11825
1468	0	0	Ki67+	 2623 11915
1469	0	0	Ki67+	 2624 11639
1470	0	0	Ki67+	 2624 11873
1471	0	0	Ki67+	 2625 11677
1472	0	0	Ki67+	 2625 12019
1473	0	0	Ki67+	 2630 11903
1474	0	0	Ki67+	 2634 11585
1475	0	0	Ki67+	 2636 12109
1476	0	0	Ki67+	 2640 11956
1477	0	0	Ki67+	 2640 12058
1478	0	0	Ki67+	 2647 11816
1479	0	0	Ki67+	 2648 11587
1480	0	0	Ki67+	 2652 11928
1481	0	0	Ki67+	 2654 11852
1482	0	0	Ki67+	 2658 11866
1483	0	0	Ki67+	 2658 11975
1484	0	0	Ki67+	 2660 11899
1485	0	0	Ki67+	 2662 11991
1486	0	0	Ki67+	 2665 11837
1487	0	0	Ki67+	 2666 11670
1488	0	0	Ki67+	 2671 11913
1489	0	0	Ki67+	 2674 12012
1490	0	0	Ki67+	 2676 11969
1491	0	0	Ki67+	 2677 11804
1492	0	0	Ki67+	 2677 12067
1493	0	0	Ki67+	 2681 11995
1494	0	0	Ki67+	 2682 12045
1495	0	0	Ki67+	 2685 11907
1496	0	0	Ki67+	 2686 11601
1497	0	0	Ki67+	 2688 11633
1498	0	0	Ki67+	 2689 11880
1499	0	0	Ki67+	 2691 11947
1500	0	0	Ki67+	 2697 11855
1501	0	0	Ki67+	 2699 11664
1502	0	0	Ki67+	 2699 12110
1503	0	0	Ki67+	 2704 11722
1504	0	0	Ki67+	 2704 12048
1505	0	0	Ki67+	 2709 11699
1506	0	0	Ki67+	 2714 11920
1507	0	0	Ki67+	 2714 12071
1508	0	0	Ki67+	 2716 11617
1509	0	0	Ki67+	 2718 11986
1510	0	0	Ki67+	 2720 11892
1511	0	0	Ki67+	 2721 11867
1512	0	0	Ki67+	 2722 11636
1513	0	0	Ki67+	 2725 11950
1514	0	0	Ki67+	 2726 11674
1515	0	0	Ki67+	 2727 11703
1516	0	0	Ki67+	 2728 11793
1517	0	0	Ki67+	 2731 11989
1518	0	0	Ki67+	 2734 12005
1519	0	0	Ki67+	 2734 12048
1520	0	0	Ki67+	 2735 11606
1521	0	0	Ki67+	 2735 11958
1522	0	0	Ki67+	 2736 11877
1523	0	0	Ki67+	 2737 11725
1524	0	0	Ki67+	 2740 11641
1525	0	0	Ki67+	 2740 11903
1526	0	0	Ki67+	 2740 12175
1527	0	0	Ki67+	 2745 11842
1528	0	0	Ki67+	 2746 11704
1529	0	0	Ki67+	 2749 11854
1530	0	0	Ki67+	 2751 11922
1531	0	0	Ki67+	 2753 11607
1532	0	0	Ki67+	 2753 11694
1533	0	0	Ki67+	 2753 12069
1534	0	0	Ki67+	 2757 12030
1535	0	0	Ki67+	 2760 11630
1536	0	0	Ki67+	 2762 11725
1537	0	0	Ki67+	 2762 11867
1538	0	0	Ki67+	 2768 11659
1539	0	0	Ki67+	 2768 11951
1540	0	0	Ki67+	 2770 12049
1541	0	0	Ki67+	 2772 11813
1542	0	0	Ki67+	 2773 11775
1543	0	0	Ki67+	 2776 11840
1544	0	0	Ki67+	 2776 11899
1545	0	0	Ki67+	 2776 11922
1546	0	0	Ki67+	 2776 11983
1547	0	0	Ki67+	 2779 11686
1548	0	0	Ki67+	 2780 11993
1549	0	0	Ki67+	 2782 12025
1550	0	0	Ki67+	 2783 11619
1551	0	0	Ki67+	 2785 11714
1552	0	0	Ki67+	 2785 11968
1553	0	0	Ki67+	 2789 11852
1554	0	0	Ki67+	 2791 11824
1555	0	0	Ki67+	 2792 11789
1556	0	0	Ki67+	 2796 11601
1557	0	0	Ki67+	 2798 12027
1558	0	0	Ki67+	 2800 11884
1559	0	0	Ki67+	 2800 12342
1560	0	0	Ki67+	 2804 11813
1561	0	0	Ki67+	 2804 12112
1562	0	0	Ki67+	 2811 11971
1563	0	0	Ki67+	 2813 11599
1564	0	0	Ki67+	 2815 11921
1565	0	0	Ki67+	 2815 11997
1566	0	0	Ki67+	 2816 11696
1567	0	0	Ki67+	 2822 11835
1568	0	0	Ki67+	 2826 12234
1569	0	0	Ki67+	 2827 11952
1570	0	0	Ki67+	 2828 12008
1571	0	0	Ki67+	 2830 11870
1572	0	0	Ki67+	 2831 11851
1573	0	0	Ki67+	 2835 11595
1574	0	0	Ki67+	 2837 12102
1575	0	0	Ki67+	 2839 11906
1576	0	0	Ki67+	 2843 11879
1577	0	0	Ki67+	 2845 11686
1578	0	0	Ki67+	 2850 11649
1579	0	0	Ki67+	 2855 11620
1580	0	0	Ki67+	 2871 11657
1581	0	0	Ki67+	 2871 11917
1582	0	0	Ki67+	 2874 11678
1583	0	0	Ki67+	 2874 11879
1584	0	0	Ki67+	 2875 11610
1585	0	0	Ki67+	 2884 11639
1586	0	0	Ki67+	 2887 12075
1587	0	0	Ki67+	 2893 11593
1588	0	0	Ki67+	 2897 11703
1589	0	0	Ki67+	 2908 12357
1590	0	0	Ki67+	 2910 12202
1591	0	0	Ki67+	 2910 12332
1592	0	0	Ki67+	 2918 12016
1593	0	0	Ki67+	 2926 12372
1594	0	0	Ki67+	 2935 12239
1595	0	0	Ki67+	 2937 11743
1596	0	0	Ki67+	 2939 11773
1597	0	0	Ki67+	 2944 12343
1598	0	0	Ki67+	 2950 12250
1599	0	0	Ki67+	 2957 11695
1600	0	0	Ki67+	 2957 11968
1601	0	0	Ki67+	 2966 12335
1602	0	0	Ki67+	 2967 12372
1603	0	0	Ki67+	 2972 11779
1604	0	0	Ki67+	 2979 12089
1605	0	0	Ki67+	 2982 12298
1606	0	0	Ki67+	 2987 12121
1607	0	0	Ki67+	 2995 12056
1608	0	0	Ki67+	 2999 11768
1609	0	0	Ki67+	 3001 12376
1610	0	0	Ki67+	 3005 12066
1611	0	0	Ki67+	 3008 12099
1612	0	0	Ki67+	 3008 12351
1613	0	0	Ki67+	 3012 12139
1614	0	0	Ki67+	 3017 11909
1615	0	0	Ki67+	 3017 12024
1616	0	0	Ki67+	 3017 12124
1617	0	0	Ki67+	 3019 12319
1618	0	0	Ki67+	 3019 12380
1619	0	0	Ki67+	 3024 11899
1620	0	0	Ki67+	 3029 12002
1621	0	0	Ki67+	 3029 12040
1622	0	0	Ki67+	 3032 12075
1623	0	0	Ki67+	 3034 12376
1624	0	0	Ki67+	 3036 12142
1625	0	0	Ki67+	 3039 12103
1626	0	0	Ki67+	 3048 12024
1627	0	0	Ki67+	 3053 12321
1628	0	0	Ki67+	 3055 12123
1629	0	0	Ki67+	 3056 12346
1630	0	0	Ki67+	 3060 12071
1631	0	0	Ki67+	 3060 12378
1632	0	0	Ki67+	 3062 11982
1633	0	0	Ki67+	 3066 12251
1634	0	0	Ki67+	 3071 12033
1635	0	0	Ki67+	 3073 12333
1636	0	0	Ki67+	 3075 12012
1637	0	0	Ki67+	 3077 12077
1638	0	0	Ki67+	 3084 12118
1639	0	0	Ki67+	 3084 12145
1640	0	0	Ki67+	 3092 12039
1641	0	0	Ki67+	 3092 12305
1642	0	0	Ki67+	 3095 11991
1643	0	0	Ki67+	 3096 12315
1644	0	0	Ki67+	 3099 11957
1645	0	0	Ki67+	 3105 12108
1646	0	0	Ki67+	 3107 12009
1647	0	0	Ki67+	 3109 12133
1648	0	0	Ki67+	 3114 12026
1649	0	0	Ki67+	 3118 12367
1650	0	0	Ki67+	 3126 12328
1651	0	0	Ki67+	 3130 11987
1652	0	0	Ki67+	 3133 11967
1653	0	0	Ki67+	 3137 11765
1654	0	0	Ki67+	 3141 12358
1655	0	0	Ki67+	 3142 11976
1656	0	0	Ki67+	 3143 12287
1657	0	0	Ki67+	 3145 12082
1658	0	0	Ki67+	 3146 12049
1659	0	0	Ki67+	 3160 12267
1660	0	0	Ki67+	 3164 12307
1661	0	0	Ki67+	 3167 12010
1662	0	0	Ki67+	 3170 11595
1663	0	0	Ki67+	 3175 11859
1664	0	0	Ki67+	 3175 12336
1665	0	0	Ki67+	 3180 12297
1666	0	0	Ki67+	 3184 12382
1667	0	0	Ki67+	 3191 11764
1668	0	0	Ki67+	 3197 12348
1669	0	0	Ki67+	 3205 11847
1670	0	0	Ki67+	 3223 12360
1671	0	0	Ki67+	 3231 12383
1672	0	0	Ki67+	 3232 12372
1673	0	0	Ki67+	 3241 11645
1674	0	0	Ki67+	 3244 11881
1675	0	0	Ki67+	 3249 12293
1676	0	0	Ki67+	 3253 11987
1677	0	0	Ki67+	 3253 12191
1678	0	0	Ki67+	 3256 12342
1679	0	0	Ki67+	 3258 11629
1680	0	0	Ki67+	 3264 12247
1681	0	0	Ki67+	 3265 12322
1682	0	0	Ki67+	 3267 11937
1683	0	0	Ki67+	 3270 12207
1684	0	0	Ki67+	 3271 12091
1685	0	0	Ki67+	 3275 11628
1686	0	0	Ki67+	 3275 12145
1687	0	0	Ki67+	 3277 12015
1688	0	0	Ki67+	 3282 12320
1689	0	0	Ki67+	 3283 12372
1690	0	0	Ki67+	 3286 11918
1691	0	0	Ki67+	 3287 11974
1692	0	0	Ki67+	 3288 12308
1693	0	0	Ki67+	 3289 12179
1694	0	0	Ki67+	 3292 12049
1695	0	0	Ki67+	 3295 12080
1696	0	0	Ki67+	 3296 12135
1697	0	0	Ki67+	 3296 12317
1698	0	0	Ki67+	 3300 12188
1699	0	0	Ki67+	 3300 12351
1700	0	0	Ki67+	 3302 11880
1701	0	0	Ki67+	 3302 11946
1702	0	0	Ki67+	 3304 12061
1703	0	0	Ki67+	 3306 11687
1704	0	0	Ki67+	 3306 12283
1705	0	0	Ki67+	 3308 12326
1706	0	0	Ki67+	 3311 12017
1707	0	0	Ki67+	 3312 12128
1708	0	0	Ki67+	 3314 12224
1709	0	0	Ki67+	 3318 12090
1710	0	0	Ki67+	 3319 11677
1711	0	0	Ki67+	 3321 11876
1712	0	0	Ki67+	 3321 11916
1713	0	0	Ki67+	 3321 12031
1714	0	0	Ki67+	 3323 12113
1715	0	0	Ki67+	 3327 11970
1716	0	0	Ki67+	 3328 12339
1717	0	0	Ki67+	 3334 12067
1718	0	0	Ki67+	 3334 12239
1719	0	0	Ki67+	 3335 12297
1720	0	0	Ki67+	 3339 11857
1721	0	0	Ki67+	 3341 12048
1722	0	0	Ki67+	 3346 12156
1723	0	0	Ki67+	 3348 12130
1724	0	0	Ki67+	 3359 11673
1725	0	0	Ki67+	 3359 12013
1726	0	0	Ki67+	 3362 12144
1727	0	0	Ki67+	 3368 12023
1728	0	0	Ki67+	 3370 11843
1729	0	0	Ki67+	 3374 12116
1730	0	0	Ki67+	 3377 11934
1731	0	0	Ki67+	 3379 11878
1732	0	0	Ki67+	 3382 12126
1733	0	0	Ki67+	 3386 11859
1734	0	0	Ki67+	 3390 11931
1735	0	0	Ki67+	 3396 11874
1736	0	0	Ki67+	 3397 11832
1737	0	0	Ki67+	 2610 12485
1738	0	0	Ki67+	 2616 12941
1739	0	0	Ki67+	 2623 13182
1740	0	0	Ki67+	 2629 13155
1741	0	0	Ki67+	 2633 12591
1742	0	0	Ki67+	 2638 13086
1743	0	0	Ki67+	 2641 13176
1744	0	0	Ki67+	 2642 13129
1745	0	0	Ki67+	 2646 12528
1746	0	0	Ki67+	 2653 13105
1747	0	0	Ki67+	 2658 12565
1748	0	0	Ki67+	 2659 13155
1749	0	0	Ki67+	 2681 12898
1750	0	0	Ki67+	 2684 13112
1751	0	0	Ki67+	 2687 13076
1752	0	0	Ki67+	 2696 13141
1753	0	0	Ki67+	 2699 12404
1754	0	0	Ki67+	 2715 13097
1755	0	0	Ki67+	 2719 13162
1756	0	0	Ki67+	 2731 13108
1757	0	0	Ki67+	 2740 13030
1758	0	0	Ki67+	 2743 12950
1759	0	0	Ki67+	 2744 13134
1760	0	0	Ki67+	 2751 13157
1761	0	0	Ki67+	 2752 12484
1762	0	0	Ki67+	 2755 12846
1763	0	0	Ki67+	 2759 12505
1764	0	0	Ki67+	 2766 13089
1765	0	0	Ki67+	 2767 13106
1766	0	0	Ki67+	 2775 12502
1767	0	0	Ki67+	 2778 12436
1768	0	0	Ki67+	 2781 13131
1769	0	0	Ki67+	 2783 12563
1770	0	0	Ki67+	 2787 13172
1771	0	0	Ki67+	 2794 13088
1772	0	0	Ki67+	 2801 12959
1773	0	0	Ki67+	 2807 13157
1774	0	0	Ki67+	 2809 12463
1775	0	0	Ki67+	 2812 13129
1776	0	0	Ki67+	 2859 13174
1777	0	0	Ki67+	 2861 12539
1778	0	0	Ki67+	 2883 12864
1779	0	0	Ki67+	 2885 12501
1780	0	0	Ki67+	 2892 12483
1781	0	0	Ki67+	 2893 12888
1782	0	0	Ki67+	 2895 12785
1783	0	0	Ki67+	 2898 12466
1784	0	0	Ki67+	 2899 12862
1785	0	0	Ki67+	 2901 12824
1786	0	0	Ki67+	 2904 12527
1787	0	0	Ki67+	 2908 12699
1788	0	0	Ki67+	 2911 12611
1789	0	0	Ki67+	 2912 12543
1790	0	0	Ki67+	 2914 12964
1791	0	0	Ki67+	 2918 12645
1792	0	0	Ki67+	 2919 12481
1793	0	0	Ki67+	 2919 12734
1794	0	0	Ki67+	 2919 12863
1795	0	0	Ki67+	 2920 12764
1796	0	0	Ki67+	 2921 12585
1797	0	0	Ki67+	 2923 12570
1798	0	0	Ki67+	 2923 12984
1799	0	0	Ki67+	 2924 12889
1800	0	0	Ki67+	 2925 12522
1801	0	0	Ki67+	 2925 12846
1802	0	0	Ki67+	 2928 12401
1803	0	0	Ki67+	 2928 12619
1804	0	0	Ki67+	 2928 12701
1805	0	0	Ki67+	 2931 12419
1806	0	0	Ki67+	 2931 12504
1807	0	0	Ki67+	 2936 12598
1808	0	0	Ki67+	 2937 12537
1809	0	0	Ki67+	 2938 12409
1810	0	0	Ki67+	 2939 12959
1811	0	0	Ki67+	 2939 12978
1812	0	0	Ki67+	 2942 12709
1813	0	0	Ki67+	 2947 12773
1814	0	0	Ki67+	 2949 12906
1815	0	0	Ki67+	 2950 12434
1816	0	0	Ki67+	 2952 12584
1817	0	0	Ki67+	 2953 12523
1818	0	0	Ki67+	 2953 12605
1819	0	0	Ki67+	 2954 12452
1820	0	0	Ki67+	 2954 12627
1821	0	0	Ki67+	 2954 13021
1822	0	0	Ki67+	 2959 12572
1823	0	0	Ki67+	 2959 12721
1824	0	0	Ki67+	 2964 13021
1825	0	0	Ki67+	 2968 12544
1826	0	0	Ki67+	 2969 12504
1827	0	0	Ki67+	 2969 13056
1828	0	0	Ki67+	 2970 12669
1829	0	0	Ki67+	 2971 12561
1830	0	0	Ki67+	 2973 12999
1831	0	0	Ki67+	 2974 12635
1832	0	0	Ki67+	 2978 12759
1833	0	0	Ki67+	 2981 12585
1834	0	0	Ki67+	 2981 13053
1835	0	0	Ki67+	 2982 12612
1836	0	0	Ki67+	 2982 13083
1837	0	0	Ki67+	 2985 12436
1838	0	0	Ki67+	 2985 12717
1839	0	0	Ki67+	 2986 12514
1840	0	0	Ki67+	 2987 12406
1841	0	0	Ki67+	 2988 12418
1842	0	0	Ki67+	 2990 12936
1843	0	0	Ki67+	 2991 12593
1844	0	0	Ki67+	 2993 12637
1845	0	0	Ki67+	 2993 12965
1846	0	0	Ki67+	 2994 12895
1847	0	0	Ki67+	 2996 13164
1848	0	0	Ki67+	 2998 12530
1849	0	0	Ki67+	 3000 13078
1850	0	0	Ki67+	 3002 13093
1851	0	0	Ki67+	 3006 12492
1852	0	0	Ki67+	 3009 13071
1853	0	0	Ki67+	 3011 13046
1854	0	0	Ki67+	 3014 13113
1855	0	0	Ki67+	 3016 12950
1856	0	0	Ki67+	 3019 12402
1857	0	0	Ki67+	 3020 12980
1858	0	0	Ki67+	 3023 12441
1859	0	0	Ki67+	 3027 13043
1860	0	0	Ki67+	 3028 12904
1861	0	0	Ki67+	 3029 12747
1862	0	0	Ki67+	 3030 12619
1863	0	0	Ki67+	 3031 12851
1864	0	0	Ki67+	 3033 13134
1865	0	0	Ki67+	 3034 12454
1866	0	0	Ki67+	 3041 13061
1867	0	0	Ki67+	 3041 13074
1868	0	0	Ki67+	 3048 13029
1869	0	0	Ki67+	 3049 12830
1870	0	0	Ki67+	 3053 12894
1871	0	0	Ki67+	 3056 12696
1872	0	0	Ki67+	 3060 13104
1873	0	0	Ki67+	 3060 13157
1874	0	0	Ki67+	 3061 12406
1875	0	0	Ki67+	 3061 12580
1876	0	0	Ki67+	 3064 13047
1877	0	0	Ki67+	 3070 13146
1878	0	0	Ki67+	 3072 13127
1879	0	0	Ki67+	 3077 13090
1880	0	0	Ki67+	 3080 13115
1881	0	0	Ki67+	 3085 12873
1882	0	0	Ki67+	 3089 12702
1883	0	0	Ki67+	 3090 13162
1884	0	0	Ki67+	 3094 13121
1885	0	0	Ki67+	 3097 13099
1886	0	0	Ki67+	 3107 13152
1887	0	0	Ki67+	 3115 13180
1888	0	0	Ki67+	 3116 12710
1889	0	0	Ki67+	 3117 13138
1890	0	0	Ki67+	 3126 12584
1891	0	0	Ki67+	 3136 13168
1892	0	0	Ki67+	 3143 13134
1893	0	0	Ki67+	 3156 12551
1894	0	0	Ki67+	 3156 12591
1895	0	0	Ki67+	 3159 12471
1896	0	0	Ki67+	 3162 12516
1897	0	0	Ki67+	 3163 13147
1898	0	0	Ki67+	 3167 12697
1899	0	0	Ki67+	 3171 12480
1900	0	0	Ki67+	 3172 12653
1901	0	0	Ki67+	 3176 12451
1902	0	0	Ki67+	 3180 12507
1903	0	0	Ki67+	 3181 12403
1904	0	0	Ki67+	 3192 12434
1905	0	0	Ki67+	 3196 12482
1906	0	0	Ki67+	 3208 12447
1907	0	0	Ki67+	 3209 12421
1908	0	0	Ki67+	 3216 12500
1909	0	0	Ki67+	 3233 12463
1910	0	0	Ki67+	 3239 12403
1911	0	0	Ki67+	 3249 13127
1912	0	0	Ki67+	 3252 12433
1913	0	0	Ki67+	 3261 12864
1914	0	0	Ki67+	 3263 12444
1915	0	0	Ki67+	 3263 12564
1916	0	0	Ki67+	 3268 12674
1917	0	0	Ki67+	 3273 12811
1918	0	0	Ki67+	 3275 12556
1919	0	0	Ki67+	 3277 12396
1920	0	0	Ki67+	 3295 12420
1921	0	0	Ki67+	 3297 12767
1922	0	0	Ki67+	 3304 12625
1923	0	0	Ki67+	 3305 12730
1924	0	0	Ki67+	 3307 12820
1925	0	0	Ki67+	 3313 12612
1926	0	0	Ki67+	 3316 12719
1927	0	0	Ki67+	 3319 12831
1928	0	0	Ki67+	 3322 12785
1929	0	0	Ki67+	 3323 12393
1930	0	0	Ki67+	 3331 12752
1931	0	0	Ki67+	 3335 12541
1932	0	0	Ki67+	 3341 12741
1933	0	0	Ki67+	 3341 13070
1934	0	0	Ki67+	 3352 12782
1935	0	0	Ki67+	 3354 12801
1936	0	0	Ki67+	 3354 12828
1937	0	0	Ki67+	 3355 12566
1938	0	0	Ki67+	 3356 12602
1939	0	0	Ki67+	 3363 12443
1940	0	0	Ki67+	 3363 12493
1941	0	0	Ki67+	 3364 12592
1942	0	0	Ki67+	 3371 12756
1943	0	0	Ki67+	 3373 12549
1944	0	0	Ki67+	 3377 12831
1945	0	0	Ki67+	 3382 12612
1946	0	0	Ki67+	 3382 12890
1947	0	0	Ki67+	 3383 12639
1948	0	0	Ki67+	 3386 12455
1949	0	0	Ki67+	 3388 13066
1950	0	0	Ki67+	 3392 12577
1951	0	0	Ki67+	 3394 12543
1952	0	0	Ki67+	 3396 12931
1953	0	0	Ki67+	 3398 12828
1954	0	0	Ki67+	 3399 12794
1955	0	0	Ki67+	 3403 13011
1956	0	0	Ki67+	 3404 12666
1957	0	0	Ki67+	 3405 12647
1958	0	0	Ki67+	 3405 12916
1959	0	0	Ki67+	 3406 12975
1960	0	0	Ki67+	 3406 13079
1961	0	0	Ki67+	 2611 13410
1962	0	0	Ki67+	 2611 13722
1963	0	0	Ki67+	 2614 13701
1964	0	0	Ki67+	 2616 13373
1965	0	0	Ki67+	 2617 13231
1966	0	0	Ki67+	 2617 13972
1967	0	0	Ki67+	 2618 13941
1968	0	0	Ki67+	 2620 13753
1969	0	0	Ki67+	 2624 13242
1970	0	0	Ki67+	 2626 13702
1971	0	0	Ki67+	 2626 13909
1972	0	0	Ki67+	 2629 13194
1973	0	0	Ki67+	 2630 13736
1974	0	0	Ki67+	 2636 13760
1975	0	0	Ki67+	 2639 13205
1976	0	0	Ki67+	 2641 13704
1977	0	0	Ki67+	 2642 13256
1978	0	0	Ki67+	 2646 13783
1979	0	0	Ki67+	 2652 13620
1980	0	0	Ki67+	 2652 13954
1981	0	0	Ki67+	 2654 13390
1982	0	0	Ki67+	 2654 13434
1983	0	0	Ki67+	 2659 13786
1984	0	0	Ki67+	 2664 13814
1985	0	0	Ki67+	 2668 13651
1986	0	0	Ki67+	 2669 13599
1987	0	0	Ki67+	 2670 13707
1988	0	0	Ki67+	 2673 13381
1989	0	0	Ki67+	 2681 13442
1990	0	0	Ki67+	 2681 13708
1991	0	0	Ki67+	 2683 13667
1992	0	0	Ki67+	 2686 13645
1993	0	0	Ki67+	 2689 13185
1994	0	0	Ki67+	 2689 13517
1995	0	0	Ki67+	 2693 13610
1996	0	0	Ki67+	 2694 13445
1997	0	0	Ki67+	 2694 13484
1998	0	0	Ki67+	 2694 13777
1999	0	0	Ki67+	 2703 13205
2000	0	0	Ki67+	 2708 13902
2001	0	0	Ki67+	 2712 13566
2002	0	0	Ki67+	 2713 13855
2003	0	0	Ki67+	 2715 13283
2004	0	0	Ki67+	 2716 13406
2005	0	0	Ki67+	 2717 13463
2006	0	0	Ki67+	 2719 13827
2007	0	0	Ki67+	 2725 13292
2008	0	0	Ki67+	 2727 13625
2009	0	0	Ki67+	 2729 13408
2010	0	0	Ki67+	 2740 13195
2011	0	0	Ki67+	 2741 13267
2012	0	0	Ki67+	 2744 13648
2013	0	0	Ki67+	 2745 13222
2014	0	0	Ki67+	 2749 13517
2015	0	0	Ki67+	 2758 13851
2016	0	0	Ki67+	 2763 13667
2017	0	0	Ki67+	 2764 13632
2018	0	0	Ki67+	 2766 13525
2019	0	0	Ki67+	 2767 13205
2020	0	0	Ki67+	 2775 13843
2021	0	0	Ki67+	 2775 13875
2022	0	0	Ki67+	 2786 13596
2023	0	0	Ki67+	 2789 13281
2024	0	0	Ki67+	 2791 13555
2025	0	0	Ki67+	 2795 13644
2026	0	0	Ki67+	 2798 13542
2027	0	0	Ki67+	 2802 13606
2028	0	0	Ki67+	 2814 13664
2029	0	0	Ki67+	 2818 13581
2030	0	0	Ki67+	 2820 13219
2031	0	0	Ki67+	 2821 13918
2032	0	0	Ki67+	 2832 13188
2033	0	0	Ki67+	 2834 13862
2034	0	0	Ki67+	 2835 13660
2035	0	0	Ki67+	 2835 13905
2036	0	0	Ki67+	 2836 13565
2037	0	0	Ki67+	 2845 13850
2038	0	0	Ki67+	 2849 13195
2039	0	0	Ki67+	 2854 13211
2040	0	0	Ki67+	 2854 13907
2041	0	0	Ki67+	 2863 13967
2042	0	0	Ki67+	 2873 13879
2043	0	0	Ki67+	 2882 13907
2044	0	0	Ki67+	 2887 13942
2045	0	0	Ki67+	 2889 13210
2046	0	0	Ki67+	 2897 13258
2047	0	0	Ki67+	 2909 13894
2048	0	0	Ki67+	 2909 13929
2049	0	0	Ki67+	 2920 13931
2050	0	0	Ki67+	 2925 13229
2051	0	0	Ki67+	 2926 13701
2052	0	0	Ki67+	 2934 13891
2053	0	0	Ki67+	 2940 13848
2054	0	0	Ki67+	 2943 13289
2055	0	0	Ki67+	 2955 13269
2056	0	0	Ki67+	 2962 13915
2057	0	0	Ki67+	 2968 13888
2058	0	0	Ki67+	 2970 13360
2059	0	0	Ki67+	 2985 13387
2060	0	0	Ki67+	 2987 13422
2061	0	0	Ki67+	 2992 13932
2062	0	0	Ki67+	 2995 13590
2063	0	0	Ki67+	 2997 13387
2064	0	0	Ki67+	 2997 13574
2065	0	0	Ki67+	 2999 13314
2066	0	0	Ki67+	 3000 13354
2067	0	0	Ki67+	 3007 13943
2068	0	0	Ki67+	 3024 13582
2069	0	0	Ki67+	 3030 13561
2070	0	0	Ki67+	 3036 13736
2071	0	0	Ki67+	 3043 13977
2072	0	0	Ki67+	 3053 13956
2073	0	0	Ki67+	 3073 13578
2074	0	0	Ki67+	 3077 13978
2075	0	0	Ki67+	 3079 13947
2076	0	0	Ki67+	 3080 13610
2077	0	0	Ki67+	 3098 13571
2078	0	0	Ki67+	 3100 13626
2079	0	0	Ki67+	 3101 13643
2080	0	0	Ki67+	 3109 13558
2081	0	0	Ki67+	 3111 13627
2082	0	0	Ki67+	 3120 13230
2083	0	0	Ki67+	 3120 13594
2084	0	0	Ki67+	 3135 13224
2085	0	0	Ki67+	 3135 13472
2086	0	0	Ki67+	 3141 13633
2087	0	0	Ki67+	 3142 13261
2088	0	0	Ki67+	 3144 13657
2089	0	0	Ki67+	 3150 13779
2090	0	0	Ki67+	 3159 13277
2091	0	0	Ki67+	 3159 13481
2092	0	0	Ki67+	 3159 13673
2093	0	0	Ki67+	 3163 13618
2094	0	0	Ki67+	 3167 13266
2095	0	0	Ki67+	 3171 13576
2096	0	0	Ki67+	 3172 13658
2097	0	0	Ki67+	 3173 13239
2098	0	0	Ki67+	 3184 13275
2099	0	0	Ki67+	 3187 13647
2100	0	0	Ki67+	 3192 13265
2101	0	0	Ki67+	 3197 13408
2102	0	0	Ki67+	 3199 13371
2103	0	0	Ki67+	 3199 13635
2104	0	0	Ki67+	 3200 13352
2105	0	0	Ki67+	 3204 13313
2106	0	0	Ki67+	 3204 13601
2107	0	0	Ki67+	 3209 13281
2108	0	0	Ki67+	 3216 13399
2109	0	0	Ki67+	 3219 13227
2110	0	0	Ki67+	 3222 13623
2111	0	0	Ki67+	 3223 13425
2112	0	0	Ki67+	 3224 13263
2113	0	0	Ki67+	 3227 13239
2114	0	0	Ki67+	 3227 13578
2115	0	0	Ki67+	 3232 13393
2116	0	0	Ki67+	 3234 13430
2117	0	0	Ki67+	 3235 13605
2118	0	0	Ki67+	 3240 13520
2119	0	0	Ki67+	 3242 13359
2120	0	0	Ki67+	 3245 13294
2121	0	0	Ki67+	 3249 13609
2122	0	0	Ki67+	 3253 13362
2123	0	0	Ki67+	 3255 13405
2124	0	0	Ki67+	 3255 13578
2125	0	0	Ki67+	 3256 13435
2126	0	0	Ki67+	 3258 13562
2127	0	0	Ki67+	 3266 13466
2128	0	0	Ki67+	 3268 13293
2129	0	0	Ki67+	 3272 13568
2130	0	0	Ki67+	 3297 13277
2131	0	0	Ki67+	 3309 13377
2132	0	0	Ki67+	 3315 13285
2133	0	0	Ki67+	 3339 13310
2134	0	0	Ki67+	 3345 13435
2135	0	0	Ki67+	 3348 13253
2136	0	0	Ki67+	 3383 13243
2137	0	0	Ki67+	 2609 14426
2138	0	0	Ki67+	 2611 14246
2139	0	0	Ki67+	 2612 14373
2140	0	0	Ki67+	 2616 14094
2141	0	0	Ki67+	 2617 14211
2142	0	0	Ki67+	 2619 14306
2143	0	0	Ki67+	 2620 14115
2144	0	0	Ki67+	 2620 14354
2145	0	0	Ki67+	 2624 14018
2146	0	0	Ki67+	 2624 14718
2147	0	0	Ki67+	 2625 14607
2148	0	0	Ki67+	 2628 14223
2149	0	0	Ki67+	 2630 14114
2150	0	0	Ki67+	 2631 14260
2151	0	0	Ki67+	 2632 14276
2152	0	0	Ki67+	 2632 14709
2153	0	0	Ki67+	 2633 14624
2154	0	0	Ki67+	 2635 14301
2155	0	0	Ki67+	 2640 14193
2156	0	0	Ki67+	 2642 14764
2157	0	0	Ki67+	 2643 14323
2158	0	0	Ki67+	 2646 14101
2159	0	0	Ki67+	 2647 14240
2160	0	0	Ki67+	 2653 14607
2161	0	0	Ki67+	 2660 13999
2162	0	0	Ki67+	 2660 14273
2163	0	0	Ki67+	 2668 14303
2164	0	0	Ki67+	 2668 14728
2165	0	0	Ki67+	 2711 14724
2166	0	0	Ki67+	 2739 14691
2167	0	0	Ki67+	 2745 14285
2168	0	0	Ki67+	 2762 14318
2169	0	0	Ki67+	 2768 14773
2170	0	0	Ki67+	 2778 14365
2171	0	0	Ki67+	 2781 14729
2172	0	0	Ki67+	 2783 14347
2173	0	0	Ki67+	 2784 14490
2174	0	0	Ki67+	 2787 14776
2175	0	0	Ki67+	 2791 14008
2176	0	0	Ki67+	 2819 14230
2177	0	0	Ki67+	 2822 14314
2178	0	0	Ki67+	 2840 14669
2179	0	0	Ki67+	 2848 13990
2180	0	0	Ki67+	 2850 14187
2181	0	0	Ki67+	 2881 13985
2182	0	0	Ki67+	 2883 14202
2183	0	0	Ki67+	 2895 14047
2184	0	0	Ki67+	 2912 13989
2185	0	0	Ki67+	 2913 14371
2186	0	0	Ki67+	 2915 14413
2187	0	0	Ki67+	 2918 14299
2188	0	0	Ki67+	 2925 14480
2189	0	0	Ki67+	 2930 14252
2190	0	0	Ki67+	 2932 14290
2191	0	0	Ki67+	 2945 14433
2192	0	0	Ki67+	 2946 14352
2193	0	0	Ki67+	 2951 14419
2194	0	0	Ki67+	 2956 14383
2195	0	0	Ki67+	 2959 14497
2196	0	0	Ki67+	 2960 14019
2197	0	0	Ki67+	 2961 14060
2198	0	0	Ki67+	 2976 13995
2199	0	0	Ki67+	 2985 14437
2200	0	0	Ki67+	 2987 14346
2201	0	0	Ki67+	 2991 14385
2202	0	0	Ki67+	 2997 14024
2203	0	0	Ki67+	 2998 14053
2204	0	0	Ki67+	 3014 14546
2205	0	0	Ki67+	 3017 14750
2206	0	0	Ki67+	 3018 14209
2207	0	0	Ki67+	 3027 14031
2208	0	0	Ki67+	 3031 14012
2209	0	0	Ki67+	 3032 14322
2210	0	0	Ki67+	 3034 14075
2211	0	0	Ki67+	 3034 14605
2212	0	0	Ki67+	 3035 14108
2213	0	0	Ki67+	 3038 14257
2214	0	0	Ki67+	 3042 14721
2215	0	0	Ki67+	 3043 14141
2216	0	0	Ki67+	 3048 14595
2217	0	0	Ki67+	 3050 14171
2218	0	0	Ki67+	 3059 14085
2219	0	0	Ki67+	 3062 14300
2220	0	0	Ki67+	 3066 14034
2221	0	0	Ki67+	 3070 14156
2222	0	0	Ki67+	 3071 14001
2223	0	0	Ki67+	 3076 14674
2224	0	0	Ki67+	 3077 14062
2225	0	0	Ki67+	 3084 14000
2226	0	0	Ki67+	 3084 14125
2227	0	0	Ki67+	 3087 14149
2228	0	0	Ki67+	 3090 14092
2229	0	0	Ki67+	 3092 14057
2230	0	0	Ki67+	 3096 14632
2231	0	0	Ki67+	 3103 14703
2232	0	0	Ki67+	 3106 14136
2233	0	0	Ki67+	 3107 14254
2234	0	0	Ki67+	 3112 14042
2235	0	0	Ki67+	 3113 14223
2236	0	0	Ki67+	 3116 14681
2237	0	0	Ki67+	 3121 14163
2238	0	0	Ki67+	 3126 14190
2239	0	0	Ki67+	 3129 14214
2240	0	0	Ki67+	 3131 14164
2241	0	0	Ki67+	 3146 14134
2242	0	0	Ki67+	 3146 14667
2243	0	0	Ki67+	 3149 14249
2244	0	0	Ki67+	 3166 14217
2245	0	0	Ki67+	 3189 14705
2246	0	0	Ki67+	 3197 14754
2247	0	0	Ki67+	 3215 14730
2248	0	0	Ki67+	 3221 14762
2249	0	0	Ki67+	 3239 14735
2250	0	0	Ki67+	 3246 14720
2251	0	0	Ki67+	 2770 14799
2252	0	0	Ki67+	 2771 14834
2253	0	0	Ki67+	 2828 14916
2254	0	0	Ki67+	 2829 14864
2255	0	0	Ki67+	 2834 14789
2256	0	0	Ki67+	 2894 14896
2257	0	0	Ki67+	 2903 14886
2258	0	0	Ki67+	 2908 14871
2259	0	0	Ki67+	 2914 14889
2260	0	0	Ki67+	 2924 14925
2261	0	0	Ki67+	 2952 14929
2262	0	0	Ki67+	 2952 14963
2263	0	0	Ki67+	 2962 14911
2264	0	0	Ki67+	 2966 14976
2265	0	0	Ki67+	 2990 15014
2266	0	0	Ki67+	 3003 14992
2267	0	0	Ki67+	 3005 14974
2268	0	0	Ki67+	 3038 15064
2269	0	0	Ki67+	 3082 15039
2270	0	0	Ki67+	 3134 15075
2271	0	0	Ki67+	 3200 14947
2272	0	0	Ki67+	 3209 14923
2273	0	0	Ki67+	 3216 14951
2274	0	0	Ki67+	 3222 14928
2275	0	0	Ki67+	 3410 10483
2276	0	0	Ki67+	 3424 10576
2277	0	0	Ki67+	 3428 10526
2278	0	0	Ki67+	 3440 10530
2279	0	0	Ki67+	 3443 10516
2280	0	0	Ki67+	 3458 10553
2281	0	0	Ki67+	 3462 10586
2282	0	0	Ki67+	 3465 10504
2283	0	0	Ki67+	 3465 10537
2284	0	0	Ki67+	 3473 10439
2285	0	0	Ki67+	 3481 10456
2286	0	0	Ki67+	 3484 10605
2287	0	0	Ki67+	 3485 10392
2288	0	0	Ki67+	 3486 10624
2289	0	0	Ki67+	 3490 10552
2290	0	0	Ki67+	 3497 10400
2291	0	0	Ki67+	 3500 10483
2292	0	0	Ki67+	 3502 10471
2293	0	0	Ki67+	 3507 10587
2294	0	0	Ki67+	 3508 10504
2295	0	0	Ki67+	 3510 10549
2296	0	0	Ki67+	 3512 10455
2297	0	0	Ki67+	 3520 10497
2298	0	0	Ki67+	 3521 10422
2299	0	0	Ki67+	 3522 10636
2300	0	0	Ki67+	 3525 10440
2301	0	0	Ki67+	 3528 10482
2302	0	0	Ki67+	 3531 10561
2303	0	0	Ki67+	 3538 10416
2304	0	0	Ki67+	 3541 10654
2305	0	0	Ki67+	 3545 10622
2306	0	0	Ki67+	 3546 10515
2307	0	0	Ki67+	 3547 10469
2308	0	0	Ki67+	 3548 10584
2309	0	0	Ki67+	 3574 10392
2310	0	0	Ki67+	 3577 10466
2311	0	0	Ki67+	 3578 10572
2312	0	0	Ki67+	 3578 10604
2313	0	0	Ki67+	 3578 10650
2314	0	0	Ki67+	 3583 10435
2315	0	0	Ki67+	 3592 10534
2316	0	0	Ki67+	 3596 10455
2317	0	0	Ki67+	 3610 10614
2318	0	0	Ki67+	 3611 10427
2319	0	0	Ki67+	 3620 10371
2320	0	0	Ki67+	 3624 10466
2321	0	0	Ki67+	 3625 10237
2322	0	0	Ki67+	 3632 10573
2323	0	0	Ki67+	 3636 10466
2324	0	0	Ki67+	 3639 10368
2325	0	0	Ki67+	 3645 10382
2326	0	0	Ki67+	 3646 10628
2327	0	0	Ki67+	 3649 10414
2328	0	0	Ki67+	 3653 10299
2329	0	0	Ki67+	 3658 10517
2330	0	0	Ki67+	 3659 10384
2331	0	0	Ki67+	 3661 10558
2332	0	0	Ki67+	 3663 10585
2333	0	0	Ki67+	 3663 10630
2334	0	0	Ki67+	 3665 10417
2335	0	0	Ki67+	 3669 10292
2336	0	0	Ki67+	 3670 10577
2337	0	0	Ki67+	 3676 10465
2338	0	0	Ki67+	 3681 10321
2339	0	0	Ki67+	 3685 10359
2340	0	0	Ki67+	 3686 10466
2341	0	0	Ki67+	 3692 10298
2342	0	0	Ki67+	 3692 10633
2343	0	0	Ki67+	 3693 10497
2344	0	0	Ki67+	 3696 10355
2345	0	0	Ki67+	 3696 10588
2346	0	0	Ki67+	 3705 10430
2347	0	0	Ki67+	 3708 10412
2348	0	0	Ki67+	 3709 10442
2349	0	0	Ki67+	 3713 10385
2350	0	0	Ki67+	 3722 10626
2351	0	0	Ki67+	 3727 10464
2352	0	0	Ki67+	 3728 10569
2353	0	0	Ki67+	 3730 10420
2354	0	0	Ki67+	 3732 10606
2355	0	0	Ki67+	 3739 10450
2356	0	0	Ki67+	 3739 10546
2357	0	0	Ki67+	 3739 10633
2358	0	0	Ki67+	 3743 10388
2359	0	0	Ki67+	 3744 10612
2360	0	0	Ki67+	 3754 10207
2361	0	0	Ki67+	 3756 10325
2362	0	0	Ki67+	 3764 10419
2363	0	0	Ki67+	 3770 10347
2364	0	0	Ki67+	 3774 10419
2365	0	0	Ki67+	 3776 10578
2366	0	0	Ki67+	 3776 10597
2367	0	0	Ki67+	 3779 10382
2368	0	0	Ki67+	 3784 10453
2369	0	0	Ki67+	 3789 10439
2370	0	0	Ki67+	 3796 10623
2371	0	0	Ki67+	 3805 10357
2372	0	0	Ki67+	 3807 10392
2373	0	0	Ki67+	 3809 10513
2374	0	0	Ki67+	 3815 10299
2375	0	0	Ki67+	 3815 10536
2376	0	0	Ki67+	 3817 10410
2377	0	0	Ki67+	 3818 10594
2378	0	0	Ki67+	 3823 10441
2379	0	0	Ki67+	 3827 10468
2380	0	0	Ki67+	 3833 10574
2381	0	0	Ki67+	 3835 10506
2382	0	0	Ki67+	 3838 10553
2383	0	0	Ki67+	 3845 10393
2384	0	0	Ki67+	 3846 10317
2385	0	0	Ki67+	 3854 10560
2386	0	0	Ki67+	 3855 10434
2387	0	0	Ki67+	 3858 10287
2388	0	0	Ki67+	 3868 10372
2389	0	0	Ki67+	 3870 10430
2390	0	0	Ki67+	 3870 10490
2391	0	0	Ki67+	 3872 10391
2392	0	0	Ki67+	 3872 10458
2393	0	0	Ki67+	 3872 10521
2394	0	0	Ki67+	 3874 10623
2395	0	0	Ki67+	 3882 10573
2396	0	0	Ki67+	 3887 10541
2397	0	0	Ki67+	 3888 10305
2398	0	0	Ki67+	 3888 10610
2399	0	0	Ki67+	 3896 10276
2400	0	0	Ki67+	 3899 10413
2401	0	0	Ki67+	 3904 10499
2402	0	0	Ki67+	 3905 10347
2403	0	0	Ki67+	 3905 10579
2404	0	0	Ki67+	 3906 10525
2405	0	0	Ki67+	 3911 10390
2406	0	0	Ki67+	 3916 10281
2407	0	0	Ki67+	 3916 10303
2408	0	0	Ki67+	 3918 10433
2409	0	0	Ki67+	 3918 10558
2410	0	0	Ki67+	 3925 10608
2411	0	0	Ki67+	 3928 10502
2412	0	0	Ki67+	 3934 10330
2413	0	0	Ki67+	 3935 10406
2414	0	0	Ki67+	 3937 10537
2415	0	0	Ki67+	 3938 10461
2416	0	0	Ki67+	 3941 10372
2417	0	0	Ki67+	 3944 10342
2418	0	0	Ki67+	 3945 10315
2419	0	0	Ki67+	 3957 10488
2420	0	0	Ki67+	 3961 10328
2421	0	0	Ki67+	 3966 10351
2422	0	0	Ki67+	 3967 10404
2423	0	0	Ki67+	 3970 10439
2424	0	0	Ki67+	 3971 10472
2425	0	0	Ki67+	 3981 10536
2426	0	0	Ki67+	 3986 10321
2427	0	0	Ki67+	 3987 10632
2428	0	0	Ki67+	 3989 10364
2429	0	0	Ki67+	 3990 10546
2430	0	0	Ki67+	 3991 10505
2431	0	0	Ki67+	 3994 10305
2432	0	0	Ki67+	 4001 10596
2433	0	0	Ki67+	 4005 10432
2434	0	0	Ki67+	 4006 10505
2435	0	0	Ki67+	 4013 10541
2436	0	0	Ki67+	 4015 10359
2437	0	0	Ki67+	 4020 10511
2438	0	0	Ki67+	 4022 10464
2439	0	0	Ki67+	 4022 10599
2440	0	0	Ki67+	 4025 10568
2441	0	0	Ki67+	 4049 10489
2442	0	0	Ki67+	 4051 10573
2443	0	0	Ki67+	 4052 10455
2444	0	0	Ki67+	 4052 10540
2445	0	0	Ki67+	 4059 10246
2446	0	0	Ki67+	 4059 10339
2447	0	0	Ki67+	 4059 10354
2448	0	0	Ki67+	 4067 10589
2449	0	0	Ki67+	 4074 10511
2450	0	0	Ki67+	 4077 10270
2451	0	0	Ki67+	 4079 10615
2452	0	0	Ki67+	 4088 10471
2453	0	0	Ki67+	 4090 10573
2454	0	0	Ki67+	 4091 10314
2455	0	0	Ki67+	 4094 10624
2456	0	0	Ki67+	 4106 10265
2457	0	0	Ki67+	 4112 10349
2458	0	0	Ki67+	 4113 10488
2459	0	0	Ki67+	 4117 10449
2460	0	0	Ki67+	 4117 10586
2461	0	0	Ki67+	 4122 10273
2462	0	0	Ki67+	 4122 10459
2463	0	0	Ki67+	 4123 10215
2464	0	0	Ki67+	 4128 10509
2465	0	0	Ki67+	 4129 10395
2466	0	0	Ki67+	 4136 10604
2467	0	0	Ki67+	 4138 10568
2468	0	0	Ki67+	 4141 10349
2469	0	0	Ki67+	 4147 10402
2470	0	0	Ki67+	 4149 10441
2471	0	0	Ki67+	 4149 10514
2472	0	0	Ki67+	 4159 10368
2473	0	0	Ki67+	 4166 10609
2474	0	0	Ki67+	 4172 10530
2475	0	0	Ki67+	 4178 10402
2476	0	0	Ki67+	 4179 10489
2477	0	0	Ki67+	 4186 10629
2478	0	0	Ki67+	 4192 10391
2479	0	0	Ki67+	 4192 10533
2480	0	0	Ki67+	 4193 10502
2481	0	0	Ki67+	 4199 10354
2482	0	0	Ki67+	 4199 10471
2483	0	0	Ki67+	 4201 10553
2484	0	0	Ki67+	 4202 10569
2485	0	0	Ki67+	 3409 11378
2486	0	0	Ki67+	 3410 11116
2487	0	0	Ki67+	 3411 10808
2488	0	0	Ki67+	 3413 11411
2489	0	0	Ki67+	 3424 11430
2490	0	0	Ki67+	 3428 11104
2491	0	0	Ki67+	 3431 11216
2492	0	0	Ki67+	 3432 11405
2493	0	0	Ki67+	 3434 11155
2494	0	0	Ki67+	 3435 11370
2495	0	0	Ki67+	 3437 10738
2496	0	0	Ki67+	 3439 10970
2497	0	0	Ki67+	 3441 11201
2498	0	0	Ki67+	 3442 11177
2499	0	0	Ki67+	 3443 10775
2500	0	0	Ki67+	 3443 10813
2501	0	0	Ki67+	 3443 10831
2502	0	0	Ki67+	 3449 11215
2503	0	0	Ki67+	 3454 11145
2504	0	0	Ki67+	 3455 11348
2505	0	0	Ki67+	 3459 11306
2506	0	0	Ki67+	 3459 11420
2507	0	0	Ki67+	 3462 11387
2508	0	0	Ki67+	 3468 11271
2509	0	0	Ki67+	 3470 10856
2510	0	0	Ki67+	 3470 11087
2511	0	0	Ki67+	 3470 11352
2512	0	0	Ki67+	 3472 10800
2513	0	0	Ki67+	 3474 10830
2514	0	0	Ki67+	 3476 11323
2515	0	0	Ki67+	 3476 11341
2516	0	0	Ki67+	 3478 11128
2517	0	0	Ki67+	 3480 11201
2518	0	0	Ki67+	 3483 10658
2519	0	0	Ki67+	 3488 11405
2520	0	0	Ki67+	 3489 10861
2521	0	0	Ki67+	 3490 11045
2522	0	0	Ki67+	 3491 10688
2523	0	0	Ki67+	 3491 10720
2524	0	0	Ki67+	 3494 11351
2525	0	0	Ki67+	 3495 11420
2526	0	0	Ki67+	 3496 11313
2527	0	0	Ki67+	 3498 11102
2528	0	0	Ki67+	 3500 10749
2529	0	0	Ki67+	 3501 11377
2530	0	0	Ki67+	 3503 10810
2531	0	0	Ki67+	 3503 10910
2532	0	0	Ki67+	 3504 11147
2533	0	0	Ki67+	 3506 11112
2534	0	0	Ki67+	 3509 11091
2535	0	0	Ki67+	 3509 11386
2536	0	0	Ki67+	 3511 11191
2537	0	0	Ki67+	 3512 11225
2538	0	0	Ki67+	 3517 10893
2539	0	0	Ki67+	 3518 10673
2540	0	0	Ki67+	 3518 10772
2541	0	0	Ki67+	 3518 11155
2542	0	0	Ki67+	 3520 11344
2543	0	0	Ki67+	 3522 10706
2544	0	0	Ki67+	 3522 10809
2545	0	0	Ki67+	 3526 10860
2546	0	0	Ki67+	 3526 11204
2547	0	0	Ki67+	 3526 11283
2548	0	0	Ki67+	 3528 11001
2549	0	0	Ki67+	 3530 11237
2550	0	0	Ki67+	 3531 11086
2551	0	0	Ki67+	 3533 11125
2552	0	0	Ki67+	 3534 10842
2553	0	0	Ki67+	 3534 10882
2554	0	0	Ki67+	 3534 10914
2555	0	0	Ki67+	 3539 11339
2556	0	0	Ki67+	 3539 11357
2557	0	0	Ki67+	 3540 11301
2558	0	0	Ki67+	 3541 10817
2559	0	0	Ki67+	 3542 11078
2560	0	0	Ki67+	 3543 11027
2561	0	0	Ki67+	 3543 11168
2562	0	0	Ki67+	 3546 11088
2563	0	0	Ki67+	 3551 10697
2564	0	0	Ki67+	 3553 11383
2565	0	0	Ki67+	 3557 11251
2566	0	0	Ki67+	 3558 11288
2567	0	0	Ki67+	 3559 11121
2568	0	0	Ki67+	 3564 11229
2569	0	0	Ki67+	 3565 11315
2570	0	0	Ki67+	 3565 11363
2571	0	0	Ki67+	 3569 11154
2572	0	0	Ki67+	 3570 11080
2573	0	0	Ki67+	 3572 10855
2574	0	0	Ki67+	 3580 11348
2575	0	0	Ki67+	 3584 11259
2576	0	0	Ki67+	 3586 11099
2577	0	0	Ki67+	 3586 11295
2578	0	0	Ki67+	 3590 11362
2579	0	0	Ki67+	 3592 11142
2580	0	0	Ki67+	 3595 10821
2581	0	0	Ki67+	 3595 11153
2582	0	0	Ki67+	 3598 10658
2583	0	0	Ki67+	 3600 10706
2584	0	0	Ki67+	 3600 11200
2585	0	0	Ki67+	 3604 11123
2586	0	0	Ki67+	 3606 11360
2587	0	0	Ki67+	 3608 10765
2588	0	0	Ki67+	 3609 11289
2589	0	0	Ki67+	 3611 10875
2590	0	0	Ki67+	 3612 10746
2591	0	0	Ki67+	 3612 11073
2592	0	0	Ki67+	 3615 11343
2593	0	0	Ki67+	 3620 11316
2594	0	0	Ki67+	 3621 11053
2595	0	0	Ki67+	 3623 10803
2596	0	0	Ki67+	 3623 11198
2597	0	0	Ki67+	 3624 10970
2598	0	0	Ki67+	 3625 10908
2599	0	0	Ki67+	 3625 11098
2600	0	0	Ki67+	 3626 10843
2601	0	0	Ki67+	 3626 11422
2602	0	0	Ki67+	 3628 10705
2603	0	0	Ki67+	 3630 10787
2604	0	0	Ki67+	 3630 11142
2605	0	0	Ki67+	 3635 10657
2606	0	0	Ki67+	 3635 10898
2607	0	0	Ki67+	 3637 10756
2608	0	0	Ki67+	 3640 11347
2609	0	0	Ki67+	 3641 10911
2610	0	0	Ki67+	 3641 11445
2611	0	0	Ki67+	 3643 11285
2612	0	0	Ki67+	 3645 10728
2613	0	0	Ki67+	 3647 11184
2614	0	0	Ki67+	 3654 11085
2615	0	0	Ki67+	 3656 10688
2616	0	0	Ki67+	 3656 11120
2617	0	0	Ki67+	 3657 11360
2618	0	0	Ki67+	 3661 11266
2619	0	0	Ki67+	 3666 10704
2620	0	0	Ki67+	 3667 11073
2621	0	0	Ki67+	 3667 11302
2622	0	0	Ki67+	 3669 10895
2623	0	0	Ki67+	 3674 10915
2624	0	0	Ki67+	 3677 11159
2625	0	0	Ki67+	 3680 11120
2626	0	0	Ki67+	 3683 11247
2627	0	0	Ki67+	 3683 11321
2628	0	0	Ki67+	 3685 11096
2629	0	0	Ki67+	 3691 11046
2630	0	0	Ki67+	 3692 10910
2631	0	0	Ki67+	 3693 11076
2632	0	0	Ki67+	 3693 11103
2633	0	0	Ki67+	 3694 11415
2634	0	0	Ki67+	 3696 10670
2635	0	0	Ki67+	 3696 10890
2636	0	0	Ki67+	 3696 11309
2637	0	0	Ki67+	 3700 11130
2638	0	0	Ki67+	 3700 11194
2639	0	0	Ki67+	 3703 10698
2640	0	0	Ki67+	 3705 11163
2641	0	0	Ki67+	 3706 11227
2642	0	0	Ki67+	 3712 11255
2643	0	0	Ki67+	 3714 11024
2644	0	0	Ki67+	 3716 11143
2645	0	0	Ki67+	 3717 11074
2646	0	0	Ki67+	 3717 11403
2647	0	0	Ki67+	 3719 11205
2648	0	0	Ki67+	 3721 11177
2649	0	0	Ki67+	 3722 10911
2650	0	0	Ki67+	 3724 11110
2651	0	0	Ki67+	 3725 11254
2652	0	0	Ki67+	 3730 10714
2653	0	0	Ki67+	 3730 10760
2654	0	0	Ki67+	 3730 11037
2655	0	0	Ki67+	 3731 11023
2656	0	0	Ki67+	 3732 10846
2657	0	0	Ki67+	 3732 11275
2658	0	0	Ki67+	 3733 10954
2659	0	0	Ki67+	 3734 11212
2660	0	0	Ki67+	 3737 11237
2661	0	0	Ki67+	 3740 11132
2662	0	0	Ki67+	 3741 11288
2663	0	0	Ki67+	 3744 10740
2664	0	0	Ki67+	 3749 11081
2665	0	0	Ki67+	 3750 11109
2666	0	0	Ki67+	 3751 11040
2667	0	0	Ki67+	 3752 11261
2668	0	0	Ki67+	 3754 11171
2669	0	0	Ki67+	 3755 11213
2670	0	0	Ki67+	 3756 10705
2671	0	0	Ki67+	 3757 11358
2672	0	0	Ki67+	 3758 10773
2673	0	0	Ki67+	 3760 10724
2674	0	0	Ki67+	 3760 10906
2675	0	0	Ki67+	 3763 10878
2676	0	0	Ki67+	 3768 10681
2677	0	0	Ki67+	 3768 11098
2678	0	0	Ki67+	 3771 11184
2679	0	0	Ki67+	 3773 10701
2680	0	0	Ki67+	 3774 10775
2681	0	0	Ki67+	 3774 10846
2682	0	0	Ki67+	 3775 11261
2683	0	0	Ki67+	 3776 10720
2684	0	0	Ki67+	 3776 11288
2685	0	0	Ki67+	 3778 10890
2686	0	0	Ki67+	 3778 10911
2687	0	0	Ki67+	 3781 11061
2688	0	0	Ki67+	 3783 11036
2689	0	0	Ki67+	 3785 10854
2690	0	0	Ki67+	 3785 11241
2691	0	0	Ki67+	 3789 11121
2692	0	0	Ki67+	 3790 10884
2693	0	0	Ki67+	 3790 11045
2694	0	0	Ki67+	 3792 10741
2695	0	0	Ki67+	 3795 11091
2696	0	0	Ki67+	 3798 11166
2697	0	0	Ki67+	 3800 10815
2698	0	0	Ki67+	 3800 11206
2699	0	0	Ki67+	 3800 11268
2700	0	0	Ki67+	 3802 11144
2701	0	0	Ki67+	 3803 10861
2702	0	0	Ki67+	 3808 10827
2703	0	0	Ki67+	 3813 10663
2704	0	0	Ki67+	 3814 10805
2705	0	0	Ki67+	 3819 11060
2706	0	0	Ki67+	 3819 11251
2707	0	0	Ki67+	 3820 10877
2708	0	0	Ki67+	 3822 11114
2709	0	0	Ki67+	 3822 11194
2710	0	0	Ki67+	 3823 11095
2711	0	0	Ki67+	 3823 11150
2712	0	0	Ki67+	 3824 11170
2713	0	0	Ki67+	 3827 10771
2714	0	0	Ki67+	 3828 10664
2715	0	0	Ki67+	 3829 10851
2716	0	0	Ki67+	 3833 10875
2717	0	0	Ki67+	 3838 10826
2718	0	0	Ki67+	 3839 11175
2719	0	0	Ki67+	 3841 11041
2720	0	0	Ki67+	 3843 10842
2721	0	0	Ki67+	 3846 11428
2722	0	0	Ki67+	 3848 11290
2723	0	0	Ki67+	 3849 11227
2724	0	0	Ki67+	 3850 11103
2725	0	0	Ki67+	 3855 10678
2726	0	0	Ki67+	 3860 11342
2727	0	0	Ki67+	 3864 11124
2728	0	0	Ki67+	 3869 11185
2729	0	0	Ki67+	 3871 11079
2730	0	0	Ki67+	 3871 11164
2731	0	0	Ki67+	 3876 10823
2732	0	0	Ki67+	 3878 10873
2733	0	0	Ki67+	 3883 11379
2734	0	0	Ki67+	 3884 10748
2735	0	0	Ki67+	 3885 10720
2736	0	0	Ki67+	 3887 11078
2737	0	0	Ki67+	 3896 10846
2738	0	0	Ki67+	 3902 11318
2739	0	0	Ki67+	 3911 10821
2740	0	0	Ki67+	 3913 11051
2741	0	0	Ki67+	 3915 10837
2742	0	0	Ki67+	 3918 10755
2743	0	0	Ki67+	 3919 10870
2744	0	0	Ki67+	 3920 10768
2745	0	0	Ki67+	 3925 10779
2746	0	0	Ki67+	 3932 11288
2747	0	0	Ki67+	 3935 10679
2748	0	0	Ki67+	 3936 11066
2749	0	0	Ki67+	 3936 11198
2750	0	0	Ki67+	 3946 10828
2751	0	0	Ki67+	 3948 10850
2752	0	0	Ki67+	 3951 10788
2753	0	0	Ki67+	 3954 10799
2754	0	0	Ki67+	 3962 10823
2755	0	0	Ki67+	 3963 10747
2756	0	0	Ki67+	 3966 11192
2757	0	0	Ki67+	 3967 11057
2758	0	0	Ki67+	 3969 10719
2759	0	0	Ki67+	 3978 10831
2760	0	0	Ki67+	 3979 10671
2761	0	0	Ki67+	 3996 10755
2762	0	0	Ki67+	 4008 10659
2763	0	0	Ki67+	 4020 10780
2764	0	0	Ki67+	 4020 11323
2765	0	0	Ki67+	 4062 10995
2766	0	0	Ki67+	 4066 10952
2767	0	0	Ki67+	 4067 10809
2768	0	0	Ki67+	 4078 11084
2769	0	0	Ki67+	 4090 10806
2770	0	0	Ki67+	 4095 11075
2771	0	0	Ki67+	 4096 10928
2772	0	0	Ki67+	 4097 10749
2773	0	0	Ki67+	 4098 10987
2774	0	0	Ki67+	 4098 11059
2775	0	0	Ki67+	 4098 11265
2776	0	0	Ki67+	 4105 10763
2777	0	0	Ki67+	 4108 10686
2778	0	0	Ki67+	 4114 11019
2779	0	0	Ki67+	 4115 10703
2780	0	0	Ki67+	 4120 11069
2781	0	0	Ki67+	 4125 11036
2782	0	0	Ki67+	 4135 11220
2783	0	0	Ki67+	 4142 10749
2784	0	0	Ki67+	 4149 11080
2785	0	0	Ki67+	 4152 10999
2786	0	0	Ki67+	 4152 11387
2787	0	0	Ki67+	 4154 11009
2788	0	0	Ki67+	 4158 11101
2789	0	0	Ki67+	 4160 10728
2790	0	0	Ki67+	 4161 10739
2791	0	0	Ki67+	 4167 11275
2792	0	0	Ki67+	 4174 10779
2793	0	0	Ki67+	 4175 10963
2794	0	0	Ki67+	 4177 11062
2795	0	0	Ki67+	 4177 11242
2796	0	0	Ki67+	 4180 11032
2797	0	0	Ki67+	 4180 11090
2798	0	0	Ki67+	 4184 11306
2799	0	0	Ki67+	 4185 10988
2800	0	0	Ki67+	 4189 10735
2801	0	0	Ki67+	 4193 10706
2802	0	0	Ki67+	 4193 10720
2803	0	0	Ki67+	 4193 11233
2804	0	0	Ki67+	 4195 11124
2805	0	0	Ki67+	 4198 11372
2806	0	0	Ki67+	 4199 10928
2807	0	0	Ki67+	 4201 11100
2808	0	0	Ki67+	 4205 10793
2809	0	0	Ki67+	 4206 11068
2810	0	0	Ki67+	 3413 11522
2811	0	0	Ki67+	 3421 11874
2812	0	0	Ki67+	 3424 11653
2813	0	0	Ki67+	 3425 11920
2814	0	0	Ki67+	 3433 11836
2815	0	0	Ki67+	 3438 11891
2816	0	0	Ki67+	 3439 11665
2817	0	0	Ki67+	 3441 11623
2818	0	0	Ki67+	 3447 11864
2819	0	0	Ki67+	 3455 12062
2820	0	0	Ki67+	 3459 11490
2821	0	0	Ki67+	 3463 11638
2822	0	0	Ki67+	 3464 11604
2823	0	0	Ki67+	 3468 11807
2824	0	0	Ki67+	 3471 12120
2825	0	0	Ki67+	 3472 11682
2826	0	0	Ki67+	 3474 11857
2827	0	0	Ki67+	 3475 12077
2828	0	0	Ki67+	 3477 12170
2829	0	0	Ki67+	 3480 11663
2830	0	0	Ki67+	 3480 12023
2831	0	0	Ki67+	 3481 11876
2832	0	0	Ki67+	 3482 11990
2833	0	0	Ki67+	 3482 12064
2834	0	0	Ki67+	 3484 12195
2835	0	0	Ki67+	 3487 12108
2836	0	0	Ki67+	 3490 11796
2837	0	0	Ki67+	 3491 11859
2838	0	0	Ki67+	 3497 11807
2839	0	0	Ki67+	 3499 12134
2840	0	0	Ki67+	 3500 11606
2841	0	0	Ki67+	 3510 12154
2842	0	0	Ki67+	 3513 11618
2843	0	0	Ki67+	 3514 11827
2844	0	0	Ki67+	 3517 11933
2845	0	0	Ki67+	 3518 12213
2846	0	0	Ki67+	 3519 11675
2847	0	0	Ki67+	 3523 11748
2848	0	0	Ki67+	 3526 12128
2849	0	0	Ki67+	 3532 11873
2850	0	0	Ki67+	 3535 11896
2851	0	0	Ki67+	 3539 11739
2852	0	0	Ki67+	 3540 12155
2853	0	0	Ki67+	 3547 12171
2854	0	0	Ki67+	 3550 11640
2855	0	0	Ki67+	 3556 11601
2856	0	0	Ki67+	 3559 11812
2857	0	0	Ki67+	 3565 12125
2858	0	0	Ki67+	 3569 11466
2859	0	0	Ki67+	 3569 11780
2860	0	0	Ki67+	 3574 11751
2861	0	0	Ki67+	 3575 11956
2862	0	0	Ki67+	 3576 11684
2863	0	0	Ki67+	 3580 11812
2864	0	0	Ki67+	 3583 12140
2865	0	0	Ki67+	 3587 11970
2866	0	0	Ki67+	 3595 11751
2867	0	0	Ki67+	 3599 12101
2868	0	0	Ki67+	 3600 11786
2869	0	0	Ki67+	 3601 12248
2870	0	0	Ki67+	 3603 11930
2871	0	0	Ki67+	 3612 11781
2872	0	0	Ki67+	 3621 11755
2873	0	0	Ki67+	 3631 11788
2874	0	0	Ki67+	 3638 11600
2875	0	0	Ki67+	 3642 11741
2876	0	0	Ki67+	 3647 12200
2877	0	0	Ki67+	 3668 11793
2878	0	0	Ki67+	 3674 12197
2879	0	0	Ki67+	 3676 11847
2880	0	0	Ki67+	 3682 11475
2881	0	0	Ki67+	 3682 12235
2882	0	0	Ki67+	 3685 11879
2883	0	0	Ki67+	 3689 11913
2884	0	0	Ki67+	 3689 12148
2885	0	0	Ki67+	 3694 11763
2886	0	0	Ki67+	 3697 12003
2887	0	0	Ki67+	 3699 11986
2888	0	0	Ki67+	 3701 11957
2889	0	0	Ki67+	 3702 12220
2890	0	0	Ki67+	 3703 12030
2891	0	0	Ki67+	 3706 11791
2892	0	0	Ki67+	 3707 11836
2893	0	0	Ki67+	 3711 11855
2894	0	0	Ki67+	 3711 12230
2895	0	0	Ki67+	 3713 11805
2896	0	0	Ki67+	 3723 11997
2897	0	0	Ki67+	 3724 11953
2898	0	0	Ki67+	 3726 12025
2899	0	0	Ki67+	 3728 12209
2900	0	0	Ki67+	 3740 12242
2901	0	0	Ki67+	 3741 11984
2902	0	0	Ki67+	 3745 11490
2903	0	0	Ki67+	 3745 11735
2904	0	0	Ki67+	 3750 11748
2905	0	0	Ki67+	 3751 12184
2906	0	0	Ki67+	 3761 11486
2907	0	0	Ki67+	 3763 11770
2908	0	0	Ki67+	 3772 11838
2909	0	0	Ki67+	 3776 11768
2910	0	0	Ki67+	 3777 11564
2911	0	0	Ki67+	 3779 11707
2912	0	0	Ki67+	 3780 12194
2913	0	0	Ki67+	 3782 11739
2914	0	0	Ki67+	 3788 11782
2915	0	0	Ki67+	 3788 11904
2916	0	0	Ki67+	 3789 11693
2917	0	0	Ki67+	 3791 12224
2918	0	0	Ki67+	 3796 11815
2919	0	0	Ki67+	 3797 11939
2920	0	0	Ki67+	 3799 11733
2921	0	0	Ki67+	 3799 11869
2922	0	0	Ki67+	 3811 11686
2923	0	0	Ki67+	 3812 11902
2924	0	0	Ki67+	 3819 11728
2925	0	0	Ki67+	 3823 12251
2926	0	0	Ki67+	 3827 11839
2927	0	0	Ki67+	 3829 11495
2928	0	0	Ki67+	 3830 11663
2929	0	0	Ki67+	 3833 11623
2930	0	0	Ki67+	 3844 12232
2931	0	0	Ki67+	 3847 11892
2932	0	0	Ki67+	 3849 11683
2933	0	0	Ki67+	 3850 11570
2934	0	0	Ki67+	 3850 11715
2935	0	0	Ki67+	 3851 11586
2936	0	0	Ki67+	 3854 11553
2937	0	0	Ki67+	 3860 11599
2938	0	0	Ki67+	 3860 11616
2939	0	0	Ki67+	 3865 11890
2940	0	0	Ki67+	 3872 11662
2941	0	0	Ki67+	 3880 11588
2942	0	0	Ki67+	 3883 11543
2943	0	0	Ki67+	 3889 12254
2944	0	0	Ki67+	 3890 12224
2945	0	0	Ki67+	 3896 11526
2946	0	0	Ki67+	 3902 11554
2947	0	0	Ki67+	 3911 11712
2948	0	0	Ki67+	 3921 11511
2949	0	0	Ki67+	 3930 11540
2950	0	0	Ki67+	 3944 12245
2951	0	0	Ki67+	 3964 11516
2952	0	0	Ki67+	 3967 11550
2953	0	0	Ki67+	 3975 12227
2954	0	0	Ki67+	 3983 12213
2955	0	0	Ki67+	 3986 11495
2956	0	0	Ki67+	 3986 12223
2957	0	0	Ki67+	 3988 12185
2958	0	0	Ki67+	 3994 11526
2959	0	0	Ki67+	 3999 11657
2960	0	0	Ki67+	 4006 12253
2961	0	0	Ki67+	 4009 11465
2962	0	0	Ki67+	 4009 12072
2963	0	0	Ki67+	 4015 12228
2964	0	0	Ki67+	 4021 11564
2965	0	0	Ki67+	 4022 11524
2966	0	0	Ki67+	 4022 11548
2967	0	0	Ki67+	 4032 12186
2968	0	0	Ki67+	 4038 11640
2969	0	0	Ki67+	 4038 11732
2970	0	0	Ki67+	 4044 11547
2971	0	0	Ki67+	 4045 11566
2972	0	0	Ki67+	 4048 11699
2973	0	0	Ki67+	 4049 12217
2974	0	0	Ki67+	 4051 12183
2975	0	0	Ki67+	 4063 11508
2976	0	0	Ki67+	 4070 11524
2977	0	0	Ki67+	 4070 11676
2978	0	0	Ki67+	 4071 11624
2979	0	0	Ki67+	 4072 11693
2980	0	0	Ki67+	 4075 12242
2981	0	0	Ki67+	 4077 11545
2982	0	0	Ki67+	 4084 11589
2983	0	0	Ki67+	 4099 11511
2984	0	0	Ki67+	 4105 11626
2985	0	0	Ki67+	 4106 11550
2986	0	0	Ki67+	 4110 11571
2987	0	0	Ki67+	 4111 11729
2988	0	0	Ki67+	 4118 11478
2989	0	0	Ki67+	 4122 11490
2990	0	0	Ki67+	 4127 11508
2991	0	0	Ki67+	 4143 11473
2992	0	0	Ki67+	 4146 11638
2993	0	0	Ki67+	 4148 11735
2994	0	0	Ki67+	 4154 12234
2995	0	0	Ki67+	 4180 12251
2996	0	0	Ki67+	 4184 11478
2997	0	0	Ki67+	 4187 11507
2998	0	0	Ki67+	 4191 12196
2999	0	0	Ki67+	 4200 11524
3000	0	0	Ki67+	 3410 12781
3001	0	0	Ki67+	 3410 12819
3002	0	0	Ki67+	 3415 12579
3003	0	0	Ki67+	 3415 12954
3004	0	0	Ki67+	 3416 12653
3005	0	0	Ki67+	 3417 12729
3006	0	0	Ki67+	 3418 12674
3007	0	0	Ki67+	 3419 12857
3008	0	0	Ki67+	 3420 12698
3009	0	0	Ki67+	 3428 12562
3010	0	0	Ki67+	 3429 12855
3011	0	0	Ki67+	 3434 13040
3012	0	0	Ki67+	 3437 12940
3013	0	0	Ki67+	 3438 12918
3014	0	0	Ki67+	 3440 12890
3015	0	0	Ki67+	 3445 12841
3016	0	0	Ki67+	 3447 12857
3017	0	0	Ki67+	 3447 12981
3018	0	0	Ki67+	 3447 13001
3019	0	0	Ki67+	 3451 12950
3020	0	0	Ki67+	 3453 12439
3021	0	0	Ki67+	 3453 12546
3022	0	0	Ki67+	 3459 13009
3023	0	0	Ki67+	 3461 12930
3024	0	0	Ki67+	 3464 12529
3025	0	0	Ki67+	 3465 12562
3026	0	0	Ki67+	 3466 12510
3027	0	0	Ki67+	 3471 12316
3028	0	0	Ki67+	 3471 12540
3029	0	0	Ki67+	 3471 13012
3030	0	0	Ki67+	 3472 12440
3031	0	0	Ki67+	 3478 12480
3032	0	0	Ki67+	 3478 12954
3033	0	0	Ki67+	 3478 12978
3034	0	0	Ki67+	 3479 13005
3035	0	0	Ki67+	 3482 12530
3036	0	0	Ki67+	 3490 13039
3037	0	0	Ki67+	 3492 12897
3038	0	0	Ki67+	 3492 12965
3039	0	0	Ki67+	 3493 12419
3040	0	0	Ki67+	 3495 12361
3041	0	0	Ki67+	 3495 12512
3042	0	0	Ki67+	 3496 12721
3043	0	0	Ki67+	 3496 13012
3044	0	0	Ki67+	 3498 12852
3045	0	0	Ki67+	 3504 12984
3046	0	0	Ki67+	 3505 12334
3047	0	0	Ki67+	 3506 12454
3048	0	0	Ki67+	 3506 12487
3049	0	0	Ki67+	 3517 12854
3050	0	0	Ki67+	 3518 12871
3051	0	0	Ki67+	 3518 13042
3052	0	0	Ki67+	 3520 12942
3053	0	0	Ki67+	 3523 12816
3054	0	0	Ki67+	 3524 12897
3055	0	0	Ki67+	 3530 12771
3056	0	0	Ki67+	 3533 12410
3057	0	0	Ki67+	 3533 12913
3058	0	0	Ki67+	 3534 12378
3059	0	0	Ki67+	 3534 12682
3060	0	0	Ki67+	 3535 12536
3061	0	0	Ki67+	 3536 12360
3062	0	0	Ki67+	 3536 12792
3063	0	0	Ki67+	 3543 12949
3064	0	0	Ki67+	 3543 13011
3065	0	0	Ki67+	 3543 13036
3066	0	0	Ki67+	 3546 12702
3067	0	0	Ki67+	 3547 12758
3068	0	0	Ki67+	 3548 12375
3069	0	0	Ki67+	 3551 12898
3070	0	0	Ki67+	 3553 12791
3071	0	0	Ki67+	 3556 12740
3072	0	0	Ki67+	 3556 12916
3073	0	0	Ki67+	 3560 12829
3074	0	0	Ki67+	 3562 13043
3075	0	0	Ki67+	 3564 12752
3076	0	0	Ki67+	 3565 12713
3077	0	0	Ki67+	 3571 12353
3078	0	0	Ki67+	 3572 12930
3079	0	0	Ki67+	 3573 12779
3080	0	0	Ki67+	 3573 12979
3081	0	0	Ki67+	 3576 12959
3082	0	0	Ki67+	 3576 13012
3083	0	0	Ki67+	 3578 12630
3084	0	0	Ki67+	 3580 12816
3085	0	0	Ki67+	 3580 12845
3086	0	0	Ki67+	 3584 12604
3087	0	0	Ki67+	 3585 12308
3088	0	0	Ki67+	 3587 12915
3089	0	0	Ki67+	 3589 12792
3090	0	0	Ki67+	 3592 12959
3091	0	0	Ki67+	 3594 12671
3092	0	0	Ki67+	 3594 13016
3093	0	0	Ki67+	 3595 12822
3094	0	0	Ki67+	 3599 12648
3095	0	0	Ki67+	 3599 12877
3096	0	0	Ki67+	 3599 12980
3097	0	0	Ki67+	 3601 12845
3098	0	0	Ki67+	 3602 12513
3099	0	0	Ki67+	 3602 12951
3100	0	0	Ki67+	 3603 12712
3101	0	0	Ki67+	 3605 12926
3102	0	0	Ki67+	 3607 12299
3103	0	0	Ki67+	 3611 12673
3104	0	0	Ki67+	 3613 12735
3105	0	0	Ki67+	 3615 12853
3106	0	0	Ki67+	 3616 12936
3107	0	0	Ki67+	 3617 13041
3108	0	0	Ki67+	 3620 12547
3109	0	0	Ki67+	 3621 12905
3110	0	0	Ki67+	 3623 12981
3111	0	0	Ki67+	 3628 12823
3112	0	0	Ki67+	 3632 12284
3113	0	0	Ki67+	 3632 12713
3114	0	0	Ki67+	 3633 12953
3115	0	0	Ki67+	 3636 12986
3116	0	0	Ki67+	 3637 12306
3117	0	0	Ki67+	 3639 12759
3118	0	0	Ki67+	 3639 13036
3119	0	0	Ki67+	 3640 12855
3120	0	0	Ki67+	 3640 12914
3121	0	0	Ki67+	 3643 12669
3122	0	0	Ki67+	 3645 12706
3123	0	0	Ki67+	 3646 12826
3124	0	0	Ki67+	 3651 12340
3125	0	0	Ki67+	 3653 12258
3126	0	0	Ki67+	 3655 12723
3127	0	0	Ki67+	 3657 13008
3128	0	0	Ki67+	 3662 12881
3129	0	0	Ki67+	 3663 12788
3130	0	0	Ki67+	 3665 12303
3131	0	0	Ki67+	 3667 12735
3132	0	0	Ki67+	 3668 12949
3133	0	0	Ki67+	 3671 12326
3134	0	0	Ki67+	 3672 12670
3135	0	0	Ki67+	 3672 12798
3136	0	0	Ki67+	 3676 12703
3137	0	0	Ki67+	 3677 12594
3138	0	0	Ki67+	 3679 12848
3139	0	0	Ki67+	 3680 12822
3140	0	0	Ki67+	 3682 12897
3141	0	0	Ki67+	 3685 13009
3142	0	0	Ki67+	 3688 12266
3143	0	0	Ki67+	 3690 12324
3144	0	0	Ki67+	 3694 12632
3145	0	0	Ki67+	 3698 12642
3146	0	0	Ki67+	 3700 12855
3147	0	0	Ki67+	 3701 12373
3148	0	0	Ki67+	 3702 12345
3149	0	0	Ki67+	 3703 12997
3150	0	0	Ki67+	 3705 12776
3151	0	0	Ki67+	 3706 12883
3152	0	0	Ki67+	 3710 12679
3153	0	0	Ki67+	 3711 12303
3154	0	0	Ki67+	 3712 12619
3155	0	0	Ki67+	 3712 12727
3156	0	0	Ki67+	 3719 12598
3157	0	0	Ki67+	 3725 12753
3158	0	0	Ki67+	 3729 12278
3159	0	0	Ki67+	 3735 12607
3160	0	0	Ki67+	 3741 12776
3161	0	0	Ki67+	 3742 12323
3162	0	0	Ki67+	 3742 12645
3163	0	0	Ki67+	 3745 12685
3164	0	0	Ki67+	 3751 12342
3165	0	0	Ki67+	 3753 12362
3166	0	0	Ki67+	 3756 12575
3167	0	0	Ki67+	 3761 12287
3168	0	0	Ki67+	 3780 12640
3169	0	0	Ki67+	 3783 12761
3170	0	0	Ki67+	 3785 12578
3171	0	0	Ki67+	 3791 12591
3172	0	0	Ki67+	 3791 12735
3173	0	0	Ki67+	 3792 12265
3174	0	0	Ki67+	 3793 12304
3175	0	0	Ki67+	 3793 12637
3176	0	0	Ki67+	 3793 12676
3177	0	0	Ki67+	 3802 12794
3178	0	0	Ki67+	 3807 12701
3179	0	0	Ki67+	 3812 12619
3180	0	0	Ki67+	 3822 12266
3181	0	0	Ki67+	 3824 12764
3182	0	0	Ki67+	 3830 12296
3183	0	0	Ki67+	 3830 12708
3184	0	0	Ki67+	 3830 12753
3185	0	0	Ki67+	 3833 12691
3186	0	0	Ki67+	 3840 12820
3187	0	0	Ki67+	 3845 12855
3188	0	0	Ki67+	 3846 12436
3189	0	0	Ki67+	 3848 12805
3190	0	0	Ki67+	 3849 12735
3191	0	0	Ki67+	 3855 12275
3192	0	0	Ki67+	 3856 12332
3193	0	0	Ki67+	 3859 12470
3194	0	0	Ki67+	 3860 12682
3195	0	0	Ki67+	 3868 12767
3196	0	0	Ki67+	 3872 12313
3197	0	0	Ki67+	 3873 12352
3198	0	0	Ki67+	 3873 12755
3199	0	0	Ki67+	 3877 12901
3200	0	0	Ki67+	 3878 12859
3201	0	0	Ki67+	 3881 12568
3202	0	0	Ki67+	 3881 12737
3203	0	0	Ki67+	 3883 12337
3204	0	0	Ki67+	 3888 12316
3205	0	0	Ki67+	 3889 12274
3206	0	0	Ki67+	 3893 12376
3207	0	0	Ki67+	 3893 12832
3208	0	0	Ki67+	 3898 12568
3209	0	0	Ki67+	 3899 12769
3210	0	0	Ki67+	 3901 12882
3211	0	0	Ki67+	 3906 12520
3212	0	0	Ki67+	 3912 12291
3213	0	0	Ki67+	 3912 12686
3214	0	0	Ki67+	 3917 12913
3215	0	0	Ki67+	 3919 12340
3216	0	0	Ki67+	 3919 12808
3217	0	0	Ki67+	 3919 12993
3218	0	0	Ki67+	 3922 12303
3219	0	0	Ki67+	 3928 12265
3220	0	0	Ki67+	 3928 12313
3221	0	0	Ki67+	 3928 12437
3222	0	0	Ki67+	 3930 12374
3223	0	0	Ki67+	 3932 12846
3224	0	0	Ki67+	 3936 12903
3225	0	0	Ki67+	 3937 12891
3226	0	0	Ki67+	 3938 12819
3227	0	0	Ki67+	 3940 12761
3228	0	0	Ki67+	 3943 12281
3229	0	0	Ki67+	 3943 12339
3230	0	0	Ki67+	 3943 12584
3231	0	0	Ki67+	 3953 12790
3232	0	0	Ki67+	 3959 12297
3233	0	0	Ki67+	 3962 12348
3234	0	0	Ki67+	 3969 12260
3235	0	0	Ki67+	 3971 12308
3236	0	0	Ki67+	 3972 12900
3237	0	0	Ki67+	 3973 12738
3238	0	0	Ki67+	 3978 12727
3239	0	0	Ki67+	 3981 12876
3240	0	0	Ki67+	 3982 12366
3241	0	0	Ki67+	 3984 12284
3242	0	0	Ki67+	 3987 12666
3243	0	0	Ki67+	 3988 12262
3244	0	0	Ki67+	 3989 12399
3245	0	0	Ki67+	 3989 12893
3246	0	0	Ki67+	 3994 12476
3247	0	0	Ki67+	 3997 12384
3248	0	0	Ki67+	 3998 12360
3249	0	0	Ki67+	 3998 12806
3250	0	0	Ki67+	 4018 12327
3251	0	0	Ki67+	 4018 12863
3252	0	0	Ki67+	 4023 12401
3253	0	0	Ki67+	 4028 12867
3254	0	0	Ki67+	 4029 12371
3255	0	0	Ki67+	 4030 12852
3256	0	0	Ki67+	 4031 12278
3257	0	0	Ki67+	 4046 12897
3258	0	0	Ki67+	 4047 12463
3259	0	0	Ki67+	 4050 12344
3260	0	0	Ki67+	 4050 12420
3261	0	0	Ki67+	 4058 12318
3262	0	0	Ki67+	 4066 12382
3263	0	0	Ki67+	 4067 12362
3264	0	0	Ki67+	 4068 12473
3265	0	0	Ki67+	 4070 12459
3266	0	0	Ki67+	 4075 12407
3267	0	0	Ki67+	 4077 12860
3268	0	0	Ki67+	 4084 12269
3269	0	0	Ki67+	 4084 12356
3270	0	0	Ki67+	 4085 12427
3271	0	0	Ki67+	 4089 12376
3272	0	0	Ki67+	 4091 12466
3273	0	0	Ki67+	 4091 12908
3274	0	0	Ki67+	 4097 12310
3275	0	0	Ki67+	 4098 12859
3276	0	0	Ki67+	 4103 12272
3277	0	0	Ki67+	 4104 12959
3278	0	0	Ki67+	 4108 12884
3279	0	0	Ki67+	 4112 12352
3280	0	0	Ki67+	 4114 12406
3281	0	0	Ki67+	 4123 12315
3282	0	0	Ki67+	 4125 12463
3283	0	0	Ki67+	 4125 12935
3284	0	0	Ki67+	 4129 12378
3285	0	0	Ki67+	 4135 12431
3286	0	0	Ki67+	 4138 12906
3287	0	0	Ki67+	 4145 12384
3288	0	0	Ki67+	 4145 12398
3289	0	0	Ki67+	 4145 12479
3290	0	0	Ki67+	 4146 12446
3291	0	0	Ki67+	 4158 12952
3292	0	0	Ki67+	 4159 12863
3293	0	0	Ki67+	 4159 12927
3294	0	0	Ki67+	 4161 12382
3295	0	0	Ki67+	 4161 12795
3296	0	0	Ki67+	 4163 12493
3297	0	0	Ki67+	 4166 12304
3298	0	0	Ki67+	 4168 12472
3299	0	0	Ki67+	 4169 12345
3300	0	0	Ki67+	 4169 12413
3301	0	0	Ki67+	 4170 12432
3302	0	0	Ki67+	 4172 12885
3303	0	0	Ki67+	 4180 12918
3304	0	0	Ki67+	 4181 12409
3305	0	0	Ki67+	 4183 12473
3306	0	0	Ki67+	 4185 12448
3307	0	0	Ki67+	 4188 12279
3308	0	0	Ki67+	 4194 12356
3309	0	0	Ki67+	 4196 12537
3310	0	0	Ki67+	 4197 12371
3311	0	0	Ki67+	 4197 12892
3312	0	0	Ki67+	 4204 12318
3313	0	0	Ki67+	 4206 12435
3314	0	0	Ki67+	 3432 13092
3315	0	0	Ki67+	 3438 13500
3316	0	0	Ki67+	 3461 13071
3317	0	0	Ki67+	 3461 13090
3318	0	0	Ki67+	 3472 13376
3319	0	0	Ki67+	 3480 13362
3320	0	0	Ki67+	 3486 13593
3321	0	0	Ki67+	 3492 13061
3322	0	0	Ki67+	 3505 13579
3323	0	0	Ki67+	 3567 13600
3324	0	0	Ki67+	 3648 13836
3325	0	0	Ki67+	 3682 13201
3326	0	0	Ki67+	 3746 13244
3327	0	0	Ki67+	 3918 13336
3328	0	0	Ki67+	 3922 13159
3329	0	0	Ki67+	 3973 13304
3330	0	0	Ki67+	 4157 13714
3331	0	0	Ki67+	 4161 13750
3332	0	0	Ki67+	 4199 13704
3333	0	0	Ki67+	 4204 13842
3334	0	0	Ki67+	 3773 14649
3335	0	0	Ki67+	 3812 14641
3336	0	0	Ki67+	 3835 14636
3337	0	0	Ki67+	 3857 13928
3338	0	0	Ki67+	 3862 14391
3339	0	0	Ki67+	 3875 13861
3340	0	0	Ki67+	 3890 13857
3341	0	0	Ki67+	 3923 14644
3342	0	0	Ki67+	 3944 14652
3343	0	0	Ki67+	 3958 14308
3344	0	0	Ki67+	 3958 14560
3345	0	0	Ki67+	 4001 14514
3346	0	0	Ki67+	 4003 14381
3347	0	0	Ki67+	 4010 14298
3348	0	0	Ki67+	 4010 14531
3349	0	0	Ki67+	 4082 14427
3350	0	0	Ki67+	 4089 14448
3351	0	0	Ki67+	 4091 14044
3352	0	0	Ki67+	 4095 14633
3353	0	0	Ki67+	 4101 14427
3354	0	0	Ki67+	 4108 14443
3355	0	0	Ki67+	 4109 14517
3356	0	0	Ki67+	 4110 14480
3357	0	0	Ki67+	 4116 14625
3358	0	0	Ki67+	 4133 13875
3359	0	0	Ki67+	 4133 14430
3360	0	0	Ki67+	 4137 14482
3361	0	0	Ki67+	 4140 14469
3362	0	0	Ki67+	 4141 14522
3363	0	0	Ki67+	 4142 14549
3364	0	0	Ki67+	 4146 14401
3365	0	0	Ki67+	 4151 14381
3366	0	0	Ki67+	 4156 13916
3367	0	0	Ki67+	 4165 14449
3368	0	0	Ki67+	 4168 14603
3369	0	0	Ki67+	 4176 14538
3370	0	0	Ki67+	 4177 14474
3371	0	0	Ki67+	 4177 14572
3372	0	0	Ki67+	 4186 14055
3373	0	0	Ki67+	 4192 13960
3374	0	0	Ki67+	 4192 14508
3375	0	0	Ki67+	 4194 13976
3376	0	0	Ki67+	 4194 14563
3377	0	0	Ki67+	 4202 14581
3378	0	0	Ki67+	 3435 15334
3379	0	0	Ki67+	 3437 15286
3380	0	0	Ki67+	 3437 15379
3381	0	0	Ki67+	 3440 14907
3382	0	0	Ki67+	 3440 15302
3383	0	0	Ki67+	 3442 15256
3384	0	0	Ki67+	 3447 15200
3385	0	0	Ki67+	 3448 15154
3386	0	0	Ki67+	 3448 15239
3387	0	0	Ki67+	 3450 15226
3388	0	0	Ki67+	 3454 15380
3389	0	0	Ki67+	 3457 15339
3390	0	0	Ki67+	 3461 15405
3391	0	0	Ki67+	 3465 15356
3392	0	0	Ki67+	 3467 15436
3393	0	0	Ki67+	 3474 15282
3394	0	0	Ki67+	 3474 15306
3395	0	0	Ki67+	 3481 15220
3396	0	0	Ki67+	 3485 15145
3397	0	0	Ki67+	 3492 15374
3398	0	0	Ki67+	 3494 15322
3399	0	0	Ki67+	 3514 15129
3400	0	0	Ki67+	 3516 15143
3401	0	0	Ki67+	 3526 15102
3402	0	0	Ki67+	 3540 15147
3403	0	0	Ki67+	 3540 15164
3404	0	0	Ki67+	 3541 15064
3405	0	0	Ki67+	 3544 15389
3406	0	0	Ki67+	 3548 15438
3407	0	0	Ki67+	 3549 15098
3408	0	0	Ki67+	 3555 15455
3409	0	0	Ki67+	 3559 15296
3410	0	0	Ki67+	 3562 15359
3411	0	0	Ki67+	 3566 15380
3412	0	0	Ki67+	 3572 15364
3413	0	0	Ki67+	 3577 15108
3414	0	0	Ki67+	 3579 15072
3415	0	0	Ki67+	 3579 15350
3416	0	0	Ki67+	 3589 15374
3417	0	0	Ki67+	 3591 15029
3418	0	0	Ki67+	 3597 15100
3419	0	0	Ki67+	 3603 15150
3420	0	0	Ki67+	 3605 15298
3421	0	0	Ki67+	 3607 15053
3422	0	0	Ki67+	 3610 14790
3423	0	0	Ki67+	 3614 15074
3424	0	0	Ki67+	 3621 14764
3425	0	0	Ki67+	 3621 14815
3426	0	0	Ki67+	 3627 15320
3427	0	0	Ki67+	 3631 14719
3428	0	0	Ki67+	 3633 15095
3429	0	0	Ki67+	 3634 14787
3430	0	0	Ki67+	 3637 15022
3431	0	0	Ki67+	 3637 15052
3432	0	0	Ki67+	 3639 15080
3433	0	0	Ki67+	 3649 15000
3434	0	0	Ki67+	 3651 14814
3435	0	0	Ki67+	 3652 14791
3436	0	0	Ki67+	 3653 15085
3437	0	0	Ki67+	 3657 15019
3438	0	0	Ki67+	 3661 14821
3439	0	0	Ki67+	 3670 14772
3440	0	0	Ki67+	 3676 15368
3441	0	0	Ki67+	 3679 15382
3442	0	0	Ki67+	 3681 15049
3443	0	0	Ki67+	 3685 14782
3444	0	0	Ki67+	 3687 14730
3445	0	0	Ki67+	 3687 15013
3446	0	0	Ki67+	 3689 14995
3447	0	0	Ki67+	 3690 14796
3448	0	0	Ki67+	 3690 14819
3449	0	0	Ki67+	 3692 14768
3450	0	0	Ki67+	 3692 15313
3451	0	0	Ki67+	 3695 15406
3452	0	0	Ki67+	 3700 14958
3453	0	0	Ki67+	 3702 14682
3454	0	0	Ki67+	 3703 15440
3455	0	0	Ki67+	 3705 15335
3456	0	0	Ki67+	 3712 14778
3457	0	0	Ki67+	 3715 15376
3458	0	0	Ki67+	 3716 14717
3459	0	0	Ki67+	 3716 14801
3460	0	0	Ki67+	 3719 14753
3461	0	0	Ki67+	 3721 14822
3462	0	0	Ki67+	 3722 14978
3463	0	0	Ki67+	 3727 14966
3464	0	0	Ki67+	 3729 15429
3465	0	0	Ki67+	 3730 14796
3466	0	0	Ki67+	 3737 14745
3467	0	0	Ki67+	 3740 15031
3468	0	0	Ki67+	 3741 14657
3469	0	0	Ki67+	 3742 14806
3470	0	0	Ki67+	 3745 14999
3471	0	0	Ki67+	 3746 15407
3472	0	0	Ki67+	 3750 14988
3473	0	0	Ki67+	 3750 15348
3474	0	0	Ki67+	 3754 15085
3475	0	0	Ki67+	 3757 14857
3476	0	0	Ki67+	 3761 14764
3477	0	0	Ki67+	 3766 14806
3478	0	0	Ki67+	 3766 15008
3479	0	0	Ki67+	 3769 14866
3480	0	0	Ki67+	 3770 14784
3481	0	0	Ki67+	 3772 14952
3482	0	0	Ki67+	 3773 14676
3483	0	0	Ki67+	 3773 14707
3484	0	0	Ki67+	 3773 14987
3485	0	0	Ki67+	 3777 14766
3486	0	0	Ki67+	 3780 15033
3487	0	0	Ki67+	 3781 14719
3488	0	0	Ki67+	 3784 15004
3489	0	0	Ki67+	 3788 15381
3490	0	0	Ki67+	 3790 15139
3491	0	0	Ki67+	 3792 14737
3492	0	0	Ki67+	 3792 15177
3493	0	0	Ki67+	 3797 14788
3494	0	0	Ki67+	 3797 15333
3495	0	0	Ki67+	 3799 15434
3496	0	0	Ki67+	 3803 14811
3497	0	0	Ki67+	 3815 15063
3498	0	0	Ki67+	 3816 14963
3499	0	0	Ki67+	 3817 14690
3500	0	0	Ki67+	 3817 14980
3501	0	0	Ki67+	 3818 14738
3502	0	0	Ki67+	 3819 14762
3503	0	0	Ki67+	 3819 15217
3504	0	0	Ki67+	 3822 14717
3505	0	0	Ki67+	 3823 15450
3506	0	0	Ki67+	 3824 15310
3507	0	0	Ki67+	 3824 15415
3508	0	0	Ki67+	 3825 15249
3509	0	0	Ki67+	 3827 15180
3510	0	0	Ki67+	 3828 15278
3511	0	0	Ki67+	 3836 15234
3512	0	0	Ki67+	 3836 15308
3513	0	0	Ki67+	 3838 14808
3514	0	0	Ki67+	 3838 14936
3515	0	0	Ki67+	 3839 15394
3516	0	0	Ki67+	 3846 15259
3517	0	0	Ki67+	 3848 14969
3518	0	0	Ki67+	 3848 15089
3519	0	0	Ki67+	 3849 14732
3520	0	0	Ki67+	 3854 14943
3521	0	0	Ki67+	 3854 15424
3522	0	0	Ki67+	 3856 15263
3523	0	0	Ki67+	 3857 15371
3524	0	0	Ki67+	 3859 14764
3525	0	0	Ki67+	 3859 14815
3526	0	0	Ki67+	 3859 15304
3527	0	0	Ki67+	 3860 14658
3528	0	0	Ki67+	 3860 14774
3529	0	0	Ki67+	 3860 14991
3530	0	0	Ki67+	 3861 15395
3531	0	0	Ki67+	 3863 14703
3532	0	0	Ki67+	 3871 15094
3533	0	0	Ki67+	 3879 14934
3534	0	0	Ki67+	 3885 15426
3535	0	0	Ki67+	 3888 14985
3536	0	0	Ki67+	 3888 15344
3537	0	0	Ki67+	 3889 14763
3538	0	0	Ki67+	 3889 14795
3539	0	0	Ki67+	 3893 14820
3540	0	0	Ki67+	 3897 15195
3541	0	0	Ki67+	 3900 14840
3542	0	0	Ki67+	 3900 15328
3543	0	0	Ki67+	 3901 15109
3544	0	0	Ki67+	 3901 15246
3545	0	0	Ki67+	 3901 15388
3546	0	0	Ki67+	 3903 14675
3547	0	0	Ki67+	 3903 15293
3548	0	0	Ki67+	 3904 14731
3549	0	0	Ki67+	 3904 14961
3550	0	0	Ki67+	 3907 14995
3551	0	0	Ki67+	 3910 15230
3552	0	0	Ki67+	 3912 15354
3553	0	0	Ki67+	 3917 14709
3554	0	0	Ki67+	 3920 15087
3555	0	0	Ki67+	 3921 14948
3556	0	0	Ki67+	 3921 15447
3557	0	0	Ki67+	 3922 15372
3558	0	0	Ki67+	 3923 14792
3559	0	0	Ki67+	 3927 14683
3560	0	0	Ki67+	 3928 15041
3561	0	0	Ki67+	 3929 15397
3562	0	0	Ki67+	 3930 14840
3563	0	0	Ki67+	 3930 14890
3564	0	0	Ki67+	 3931 15348
3565	0	0	Ki67+	 3932 14943
3566	0	0	Ki67+	 3935 14779
3567	0	0	Ki67+	 3936 14757
3568	0	0	Ki67+	 3939 15323
3569	0	0	Ki67+	 3941 15046
3570	0	0	Ki67+	 3941 15365
3571	0	0	Ki67+	 3943 14796
3572	0	0	Ki67+	 3943 14979
3573	0	0	Ki67+	 3946 15290
3574	0	0	Ki67+	 3948 15264
3575	0	0	Ki67+	 3948 15416
3576	0	0	Ki67+	 3950 14966
3577	0	0	Ki67+	 3952 14881
3578	0	0	Ki67+	 3955 15314
3579	0	0	Ki67+	 3957 14799
3580	0	0	Ki67+	 3957 14815
3581	0	0	Ki67+	 3962 14837
3582	0	0	Ki67+	 3965 14781
3583	0	0	Ki67+	 3967 14727
3584	0	0	Ki67+	 3970 15396
3585	0	0	Ki67+	 3974 14671
3586	0	0	Ki67+	 3977 15242
3587	0	0	Ki67+	 3978 14804
3588	0	0	Ki67+	 3978 15277
3589	0	0	Ki67+	 3980 15426
3590	0	0	Ki67+	 3982 14741
3591	0	0	Ki67+	 3986 14787
3592	0	0	Ki67+	 3987 15316
3593	0	0	Ki67+	 3989 15190
3594	0	0	Ki67+	 3990 15205
3595	0	0	Ki67+	 3992 14836
3596	0	0	Ki67+	 3997 15221
3597	0	0	Ki67+	 3998 14687
3598	0	0	Ki67+	 4001 15185
3599	0	0	Ki67+	 4002 15325
3600	0	0	Ki67+	 4011 14726
3601	0	0	Ki67+	 4013 14781
3602	0	0	Ki67+	 4014 14747
3603	0	0	Ki67+	 4021 15307
3604	0	0	Ki67+	 4026 15153
3605	0	0	Ki67+	 4028 14881
3606	0	0	Ki67+	 4028 15201
3607	0	0	Ki67+	 4029 15164
3608	0	0	Ki67+	 4031 15190
3609	0	0	Ki67+	 4033 14840
3610	0	0	Ki67+	 4039 14932
3611	0	0	Ki67+	 4044 14803
3612	0	0	Ki67+	 4049 15088
3613	0	0	Ki67+	 4049 15332
3614	0	0	Ki67+	 4049 15345
3615	0	0	Ki67+	 4051 15000
3616	0	0	Ki67+	 4051 15060
3617	0	0	Ki67+	 4051 15403
3618	0	0	Ki67+	 4059 15186
3619	0	0	Ki67+	 4060 15094
3620	0	0	Ki67+	 4062 14812
3621	0	0	Ki67+	 4069 14840
3622	0	0	Ki67+	 4072 15298
3623	0	0	Ki67+	 4074 15336
3624	0	0	Ki67+	 4077 15252
3625	0	0	Ki67+	 4078 14773
3626	0	0	Ki67+	 4085 15016
3627	0	0	Ki67+	 4088 14678
3628	0	0	Ki67+	 4088 15134
3629	0	0	Ki67+	 4090 15272
3630	0	0	Ki67+	 4098 15180
3631	0	0	Ki67+	 4099 14980
3632	0	0	Ki67+	 4102 14828
3633	0	0	Ki67+	 4102 15374
3634	0	0	Ki67+	 4107 15163
3635	0	0	Ki67+	 4109 15231
3636	0	0	Ki67+	 4110 15146
3637	0	0	Ki67+	 4111 14809
3638	0	0	Ki67+	 4111 15343
3639	0	0	Ki67+	 4113 14701
3640	0	0	Ki67+	 4118 14914
3641	0	0	Ki67+	 4119 14983
3642	0	0	Ki67+	 4124 15218
3643	0	0	Ki67+	 4126 14683
3644	0	0	Ki67+	 4129 15188
3645	0	0	Ki67+	 4131 15104
3646	0	0	Ki67+	 4131 15270
3647	0	0	Ki67+	 4134 15052
3648	0	0	Ki67+	 4136 15012
3649	0	0	Ki67+	 4139 15126
3650	0	0	Ki67+	 4141 15196
3651	0	0	Ki67+	 4150 15158
3652	0	0	Ki67+	 4156 14972
3653	0	0	Ki67+	 4158 14885
3654	0	0	Ki67+	 4158 14953
3655	0	0	Ki67+	 4184 15017
3656	0	0	Ki67+	 4190 15086
3657	0	0	Ki67+	 4194 15099
3658	0	0	Ki67+	 4196 14974
3659	0	0	Ki67+	 4199 14954
3660	0	0	Ki67+	 4205 14756
3661	0	0	Ki67+	 3455 15467
3662	0	0	Ki67+	 3498 15492
3663	0	0	Ki67+	 3531 15462
3664	0	0	Ki67+	 3536 15479
3665	0	0	Ki67+	 3545 15586
3666	0	0	Ki67+	 3548 15509
3667	0	0	Ki67+	 3558 15532
3668	0	0	Ki67+	 3569 15457
3669	0	0	Ki67+	 3573 15554
3670	0	0	Ki67+	 3585 15519
3671	0	0	Ki67+	 3590 15486
3672	0	0	Ki67+	 3593 15471
3673	0	0	Ki67+	 3598 15530
3674	0	0	Ki67+	 3614 15550
3675	0	0	Ki67+	 3634 15542
3676	0	0	Ki67+	 3639 15525
3677	0	0	Ki67+	 3643 15563
3678	0	0	Ki67+	 3661 15579
3679	0	0	Ki67+	 3673 15501
3680	0	0	Ki67+	 3678 15576
3681	0	0	Ki67+	 3697 15526
3682	0	0	Ki67+	 3705 15472
3683	0	0	Ki67+	 3706 15502
3684	0	0	Ki67+	 3721 15533
3685	0	0	Ki67+	 3727 15560
3686	0	0	Ki67+	 3728 15470
3687	0	0	Ki67+	 3789 15469
3688	0	0	Ki67+	 3803 15479
3689	0	0	Ki67+	 3805 15490
3690	0	0	Ki67+	 3819 15527
3691	0	0	Ki67+	 3844 15487
3692	0	0	Ki67+	 3859 15515
3693	0	0	Ki67+	 3876 15520
3694	0	0	Ki67+	 3879 15469
3695	0	0	Ki67+	 3887 15514
3696	0	0	Ki67+	 3927 15505
3697	0	0	Ki67+	 3944 15471
3698	0	0	Ki67+	 3959 15502
3699	0	0	Ki67+	 3979 15468
3700	0	0	Ki67+	 4017 15469
3701	0	0	Ki67+	 4217 10463
3702	0	0	Ki67+	 4221 10377
3703	0	0	Ki67+	 4240 10430
3704	0	0	Ki67+	 4284 10466
3705	0	0	Ki67+	 4292 10508
3706	0	0	Ki67+	 4304 10473
3707	0	0	Ki67+	 4314 10331
3708	0	0	Ki67+	 4318 10354
3709	0	0	Ki67+	 4320 10220
3710	0	0	Ki67+	 4324 10509
3711	0	0	Ki67+	 4332 10470
3712	0	0	Ki67+	 4353 10280
3713	0	0	Ki67+	 4364 10504
3714	0	0	Ki67+	 4405 10477
3715	0	0	Ki67+	 4411 10459
3716	0	0	Ki67+	 4422 10471
3717	0	0	Ki67+	 4422 10487
3718	0	0	Ki67+	 4424 10272
3719	0	0	Ki67+	 4431 10375
3720	0	0	Ki67+	 4434 10432
3721	0	0	Ki67+	 4436 10249
3722	0	0	Ki67+	 4440 9901
3723	0	0	Ki67+	 4443 10262
3724	0	0	Ki67+	 4446 9941
3725	0	0	Ki67+	 4448 10482
3726	0	0	Ki67+	 4451 10398
3727	0	0	Ki67+	 4452 10447
3728	0	0	Ki67+	 4466 10403
3729	0	0	Ki67+	 4471 10355
3730	0	0	Ki67+	 4471 10470
3731	0	0	Ki67+	 4478 10194
3732	0	0	Ki67+	 4479 10330
3733	0	0	Ki67+	 4480 10405
3734	0	0	Ki67+	 4482 10455
3735	0	0	Ki67+	 4483 9865
3736	0	0	Ki67+	 4495 9965
3737	0	0	Ki67+	 4505 10433
3738	0	0	Ki67+	 4507 10331
3739	0	0	Ki67+	 4511 9939
3740	0	0	Ki67+	 4513 9874
3741	0	0	Ki67+	 4515 10209
3742	0	0	Ki67+	 4521 10235
3743	0	0	Ki67+	 4521 10337
3744	0	0	Ki67+	 4522 10450
3745	0	0	Ki67+	 4524 9928
3746	0	0	Ki67+	 4526 10312
3747	0	0	Ki67+	 4531 10237
3748	0	0	Ki67+	 4534 10158
3749	0	0	Ki67+	 4535 10377
3750	0	0	Ki67+	 4537 10423
3751	0	0	Ki67+	 4541 9857
3752	0	0	Ki67+	 4545 9838
3753	0	0	Ki67+	 4552 10401
3754	0	0	Ki67+	 4554 9953
3755	0	0	Ki67+	 4556 10329
3756	0	0	Ki67+	 4562 9878
3757	0	0	Ki67+	 4563 10446
3758	0	0	Ki67+	 4570 10383
3759	0	0	Ki67+	 4574 9882
3760	0	0	Ki67+	 4586 10163
3761	0	0	Ki67+	 4592 9856
3762	0	0	Ki67+	 4605 9827
3763	0	0	Ki67+	 4606 10402
3764	0	0	Ki67+	 4607 10368
3765	0	0	Ki67+	 4614 9850
3766	0	0	Ki67+	 4617 9877
3767	0	0	Ki67+	 4618 10388
3768	0	0	Ki67+	 4623 10407
3769	0	0	Ki67+	 4634 9824
3770	0	0	Ki67+	 4634 10172
3771	0	0	Ki67+	 4634 10338
3772	0	0	Ki67+	 4636 10352
3773	0	0	Ki67+	 4638 9871
3774	0	0	Ki67+	 4639 10206
3775	0	0	Ki67+	 4648 10376
3776	0	0	Ki67+	 4650 10356
3777	0	0	Ki67+	 4664 9799
3778	0	0	Ki67+	 4664 10470
3779	0	0	Ki67+	 4668 10366
3780	0	0	Ki67+	 4669 10397
3781	0	0	Ki67+	 4674 10171
3782	0	0	Ki67+	 4679 10459
3783	0	0	Ki67+	 4688 10400
3784	0	0	Ki67+	 4690 10158
3785	0	0	Ki67+	 4697 10261
3786	0	0	Ki67+	 4698 10353
3787	0	0	Ki67+	 4701 10377
3788	0	0	Ki67+	 4705 10211
3789	0	0	Ki67+	 4716 10189
3790	0	0	Ki67+	 4720 10246
3791	0	0	Ki67+	 4734 10217
3792	0	0	Ki67+	 4742 10321
3793	0	0	Ki67+	 4744 10347
3794	0	0	Ki67+	 4745 10448
3795	0	0	Ki67+	 4746 10365
3796	0	0	Ki67+	 4748 10487
3797	0	0	Ki67+	 4757 10237
3798	0	0	Ki67+	 4760 10297
3799	0	0	Ki67+	 4769 10350
3800	0	0	Ki67+	 4779 10245
3801	0	0	Ki67+	 4781 10471
3802	0	0	Ki67+	 4785 10308
3803	0	0	Ki67+	 4789 10203
3804	0	0	Ki67+	 4794 10218
3805	0	0	Ki67+	 4795 10337
3806	0	0	Ki67+	 4800 10388
3807	0	0	Ki67+	 4809 10292
3808	0	0	Ki67+	 4814 10172
3809	0	0	Ki67+	 4818 10251
3810	0	0	Ki67+	 4818 10375
3811	0	0	Ki67+	 4822 10282
3812	0	0	Ki67+	 4826 10263
3813	0	0	Ki67+	 4827 10411
3814	0	0	Ki67+	 4829 10192
3815	0	0	Ki67+	 4831 10207
3816	0	0	Ki67+	 4831 10356
3817	0	0	Ki67+	 4839 10320
3818	0	0	Ki67+	 4841 9993
3819	0	0	Ki67+	 4851 10257
3820	0	0	Ki67+	 4857 10198
3821	0	0	Ki67+	 4857 10391
3822	0	0	Ki67+	 4864 10297
3823	0	0	Ki67+	 4864 10358
3824	0	0	Ki67+	 4866 10245
3825	0	0	Ki67+	 4868 10382
3826	0	0	Ki67+	 4871 10411
3827	0	0	Ki67+	 4883 10171
3828	0	0	Ki67+	 4884 10333
3829	0	0	Ki67+	 4885 10197
3830	0	0	Ki67+	 4885 10412
3831	0	0	Ki67+	 4889 10002
3832	0	0	Ki67+	 4895 10233
3833	0	0	Ki67+	 4898 10256
3834	0	0	Ki67+	 4909 10336
3835	0	0	Ki67+	 4912 10204
3836	0	0	Ki67+	 4913 10501
3837	0	0	Ki67+	 4921 10235
3838	0	0	Ki67+	 4924 10355
3839	0	0	Ki67+	 4926 10479
3840	0	0	Ki67+	 4927 10265
3841	0	0	Ki67+	 4929 10304
3842	0	0	Ki67+	 4939 10278
3843	0	0	Ki67+	 4942 10378
3844	0	0	Ki67+	 4942 10445
3845	0	0	Ki67+	 4958 10216
3846	0	0	Ki67+	 4960 10479
3847	0	0	Ki67+	 4967 10397
3848	0	0	Ki67+	 4967 10511
3849	0	0	Ki67+	 4978 10307
3850	0	0	Ki67+	 4985 10229
3851	0	0	Ki67+	 4985 10422
3852	0	0	Ki67+	 4986 10360
3853	0	0	Ki67+	 4993 10485
3854	0	0	Ki67+	 4994 10465
3855	0	0	Ki67+	 4996 10452
3856	0	0	Ki67+	 4998 10289
3857	0	0	Ki67+	 4211 10767
3858	0	0	Ki67+	 4215 10591
3859	0	0	Ki67+	 4215 10744
3860	0	0	Ki67+	 4216 10626
3861	0	0	Ki67+	 4216 11143
3862	0	0	Ki67+	 4221 10992
3863	0	0	Ki67+	 4221 11051
3864	0	0	Ki67+	 4227 10692
3865	0	0	Ki67+	 4227 10969
3866	0	0	Ki67+	 4229 10914
3867	0	0	Ki67+	 4231 10678
3868	0	0	Ki67+	 4233 10619
3869	0	0	Ki67+	 4234 10647
3870	0	0	Ki67+	 4239 10729
3871	0	0	Ki67+	 4243 10754
3872	0	0	Ki67+	 4246 11092
3873	0	0	Ki67+	 4248 10769
3874	0	0	Ki67+	 4248 11058
3875	0	0	Ki67+	 4253 10578
3876	0	0	Ki67+	 4255 10819
3877	0	0	Ki67+	 4257 10606
3878	0	0	Ki67+	 4258 10867
3879	0	0	Ki67+	 4266 10990
3880	0	0	Ki67+	 4268 10701
3881	0	0	Ki67+	 4275 11064
3882	0	0	Ki67+	 4281 10734
3883	0	0	Ki67+	 4282 11165
3884	0	0	Ki67+	 4284 10763
3885	0	0	Ki67+	 4285 10566
3886	0	0	Ki67+	 4285 10884
3887	0	0	Ki67+	 4287 11081
3888	0	0	Ki67+	 4291 10862
3889	0	0	Ki67+	 4293 10538
3890	0	0	Ki67+	 4293 11124
3891	0	0	Ki67+	 4297 11057
3892	0	0	Ki67+	 4298 11201
3893	0	0	Ki67+	 4300 11153
3894	0	0	Ki67+	 4303 10860
3895	0	0	Ki67+	 4305 10752
3896	0	0	Ki67+	 4309 10715
3897	0	0	Ki67+	 4312 11104
3898	0	0	Ki67+	 4313 10692
3899	0	0	Ki67+	 4313 11123
3900	0	0	Ki67+	 4322 10838
3901	0	0	Ki67+	 4323 11266
3902	0	0	Ki67+	 4328 10733
3903	0	0	Ki67+	 4335 10553
3904	0	0	Ki67+	 4338 10866
3905	0	0	Ki67+	 4339 11083
3906	0	0	Ki67+	 4342 11138
3907	0	0	Ki67+	 4347 11122
3908	0	0	Ki67+	 4348 10676
3909	0	0	Ki67+	 4351 11263
3910	0	0	Ki67+	 4352 10838
3911	0	0	Ki67+	 4356 10696
3912	0	0	Ki67+	 4360 10891
3913	0	0	Ki67+	 4364 10548
3914	0	0	Ki67+	 4365 11082
3915	0	0	Ki67+	 4369 10538
3916	0	0	Ki67+	 4377 11151
3917	0	0	Ki67+	 4379 10726
3918	0	0	Ki67+	 4379 10852
3919	0	0	Ki67+	 4380 10880
3920	0	0	Ki67+	 4381 10650
3921	0	0	Ki67+	 4381 10867
3922	0	0	Ki67+	 4381 11109
3923	0	0	Ki67+	 4385 10919
3924	0	0	Ki67+	 4388 10697
3925	0	0	Ki67+	 4390 10637
3926	0	0	Ki67+	 4396 10521
3927	0	0	Ki67+	 4405 10582
3928	0	0	Ki67+	 4407 11077
3929	0	0	Ki67+	 4407 11287
3930	0	0	Ki67+	 4408 10828
3931	0	0	Ki67+	 4412 10544
3932	0	0	Ki67+	 4413 10694
3933	0	0	Ki67+	 4413 10872
3934	0	0	Ki67+	 4414 10667
3935	0	0	Ki67+	 4419 10581
3936	0	0	Ki67+	 4420 10911
3937	0	0	Ki67+	 4421 10609
3938	0	0	Ki67+	 4421 10675
3939	0	0	Ki67+	 4424 11110
3940	0	0	Ki67+	 4428 10520
3941	0	0	Ki67+	 4432 10567
3942	0	0	Ki67+	 4432 10691
3943	0	0	Ki67+	 4432 10936
3944	0	0	Ki67+	 4437 10585
3945	0	0	Ki67+	 4437 11091
3946	0	0	Ki67+	 4438 10807
3947	0	0	Ki67+	 4442 10956
3948	0	0	Ki67+	 4448 10628
3949	0	0	Ki67+	 4453 11091
3950	0	0	Ki67+	 4457 10613
3951	0	0	Ki67+	 4457 10779
3952	0	0	Ki67+	 4459 10965
3953	0	0	Ki67+	 4463 10518
3954	0	0	Ki67+	 4476 10754
3955	0	0	Ki67+	 4477 10534
3956	0	0	Ki67+	 4479 10998
3957	0	0	Ki67+	 4482 11032
3958	0	0	Ki67+	 4488 11042
3959	0	0	Ki67+	 4490 10785
3960	0	0	Ki67+	 4508 10746
3961	0	0	Ki67+	 4509 11013
3962	0	0	Ki67+	 4511 10588
3963	0	0	Ki67+	 4513 11025
3964	0	0	Ki67+	 4517 10547
3965	0	0	Ki67+	 4518 10715
3966	0	0	Ki67+	 4518 10790
3967	0	0	Ki67+	 4524 11002
3968	0	0	Ki67+	 4537 11209
3969	0	0	Ki67+	 4543 10727
3970	0	0	Ki67+	 4544 10555
3971	0	0	Ki67+	 4547 10750
3972	0	0	Ki67+	 4550 10711
3973	0	0	Ki67+	 4553 11003
3974	0	0	Ki67+	 4555 10957
3975	0	0	Ki67+	 4559 11133
3976	0	0	Ki67+	 4565 11039
3977	0	0	Ki67+	 4565 11063
3978	0	0	Ki67+	 4567 11208
3979	0	0	Ki67+	 4568 11109
3980	0	0	Ki67+	 4572 10677
3981	0	0	Ki67+	 4577 11146
3982	0	0	Ki67+	 4578 11278
3983	0	0	Ki67+	 4579 10716
3984	0	0	Ki67+	 4584 10549
3985	0	0	Ki67+	 4588 10990
3986	0	0	Ki67+	 4589 10742
3987	0	0	Ki67+	 4589 11087
3988	0	0	Ki67+	 4599 10624
3989	0	0	Ki67+	 4602 10769
3990	0	0	Ki67+	 4607 10672
3991	0	0	Ki67+	 4608 11149
3992	0	0	Ki67+	 4615 10911
3993	0	0	Ki67+	 4616 11090
3994	0	0	Ki67+	 4622 10718
3995	0	0	Ki67+	 4624 11010
3996	0	0	Ki67+	 4626 11056
3997	0	0	Ki67+	 4629 11145
3998	0	0	Ki67+	 4632 10673
3999	0	0	Ki67+	 4639 11122
4000	0	0	Ki67+	 4641 11105
4001	0	0	Ki67+	 4644 11055
4002	0	0	Ki67+	 4652 10902
4003	0	0	Ki67+	 4652 11021
4004	0	0	Ki67+	 4659 10999
4005	0	0	Ki67+	 4662 10643
4006	0	0	Ki67+	 4662 10658
4007	0	0	Ki67+	 4663 10695
4008	0	0	Ki67+	 4664 10926
4009	0	0	Ki67+	 4670 11121
4010	0	0	Ki67+	 4672 10680
4011	0	0	Ki67+	 4676 11027
4012	0	0	Ki67+	 4676 11074
4013	0	0	Ki67+	 4677 10579
4014	0	0	Ki67+	 4678 10981
4015	0	0	Ki67+	 4678 11254
4016	0	0	Ki67+	 4681 10710
4017	0	0	Ki67+	 4682 10699
4018	0	0	Ki67+	 4685 10878
4019	0	0	Ki67+	 4691 10645
4020	0	0	Ki67+	 4693 10681
4021	0	0	Ki67+	 4696 11085
4022	0	0	Ki67+	 4698 10894
4023	0	0	Ki67+	 4703 10665
4024	0	0	Ki67+	 4705 10966
4025	0	0	Ki67+	 4706 10998
4026	0	0	Ki67+	 4711 10624
4027	0	0	Ki67+	 4714 10776
4028	0	0	Ki67+	 4715 10710
4029	0	0	Ki67+	 4715 10925
4030	0	0	Ki67+	 4718 10639
4031	0	0	Ki67+	 4721 10695
4032	0	0	Ki67+	 4727 10860
4033	0	0	Ki67+	 4730 10961
4034	0	0	Ki67+	 4732 11055
4035	0	0	Ki67+	 4733 10827
4036	0	0	Ki67+	 4733 11097
4037	0	0	Ki67+	 4734 11068
4038	0	0	Ki67+	 4738 10952
4039	0	0	Ki67+	 4738 11000
4040	0	0	Ki67+	 4739 10735
4041	0	0	Ki67+	 4742 10540
4042	0	0	Ki67+	 4746 10763
4043	0	0	Ki67+	 4758 10771
4044	0	0	Ki67+	 4760 10721
4045	0	0	Ki67+	 4763 10981
4046	0	0	Ki67+	 4764 10671
4047	0	0	Ki67+	 4764 10852
4048	0	0	Ki67+	 4768 10590
4049	0	0	Ki67+	 4768 10942
4050	0	0	Ki67+	 4768 11069
4051	0	0	Ki67+	 4770 10821
4052	0	0	Ki67+	 4770 10967
4053	0	0	Ki67+	 4774 10780
4054	0	0	Ki67+	 4777 10535
4055	0	0	Ki67+	 4777 10642
4056	0	0	Ki67+	 4777 10874
4057	0	0	Ki67+	 4791 10571
4058	0	0	Ki67+	 4791 10752
4059	0	0	Ki67+	 4792 10832
4060	0	0	Ki67+	 4793 10617
4061	0	0	Ki67+	 4794 10671
4062	0	0	Ki67+	 4795 11037
4063	0	0	Ki67+	 4796 11114
4064	0	0	Ki67+	 4798 10982
4065	0	0	Ki67+	 4802 10594
4066	0	0	Ki67+	 4803 10786
4067	0	0	Ki67+	 4804 10948
4068	0	0	Ki67+	 4810 11081
4069	0	0	Ki67+	 4814 11100
4070	0	0	Ki67+	 4825 10626
4071	0	0	Ki67+	 4825 10948
4072	0	0	Ki67+	 4830 11219
4073	0	0	Ki67+	 4831 10781
4074	0	0	Ki67+	 4832 10648
4075	0	0	Ki67+	 4841 10529
4076	0	0	Ki67+	 4842 10591
4077	0	0	Ki67+	 4844 11089
4078	0	0	Ki67+	 4844 11226
4079	0	0	Ki67+	 4847 10574
4080	0	0	Ki67+	 4849 10991
4081	0	0	Ki67+	 4849 11103
4082	0	0	Ki67+	 4864 11075
4083	0	0	Ki67+	 4866 10649
4084	0	0	Ki67+	 4867 11297
4085	0	0	Ki67+	 4869 11097
4086	0	0	Ki67+	 4874 10527
4087	0	0	Ki67+	 4877 10769
4088	0	0	Ki67+	 4878 10876
4089	0	0	Ki67+	 4878 10921
4090	0	0	Ki67+	 4885 10547
4091	0	0	Ki67+	 4885 10566
4092	0	0	Ki67+	 4889 10797
4093	0	0	Ki67+	 4890 10653
4094	0	0	Ki67+	 4893 10964
4095	0	0	Ki67+	 4898 10686
4096	0	0	Ki67+	 4898 11105
4097	0	0	Ki67+	 4902 10717
4098	0	0	Ki67+	 4903 10927
4099	0	0	Ki67+	 4905 10764
4100	0	0	Ki67+	 4906 10788
4101	0	0	Ki67+	 4907 10665
4102	0	0	Ki67+	 4907 11063
4103	0	0	Ki67+	 4913 10534
4104	0	0	Ki67+	 4915 10549
4105	0	0	Ki67+	 4918 10979
4106	0	0	Ki67+	 4920 11013
4107	0	0	Ki67+	 4931 10760
4108	0	0	Ki67+	 4935 10573
4109	0	0	Ki67+	 4936 10519
4110	0	0	Ki67+	 4938 10789
4111	0	0	Ki67+	 4945 10931
4112	0	0	Ki67+	 4946 11022
4113	0	0	Ki67+	 4952 10583
4114	0	0	Ki67+	 4955 10908
4115	0	0	Ki67+	 4958 10604
4116	0	0	Ki67+	 4965 11064
4117	0	0	Ki67+	 4972 10875
4118	0	0	Ki67+	 4973 10922
4119	0	0	Ki67+	 4981 11195
4120	0	0	Ki67+	 4990 11095
4121	0	0	Ki67+	 4991 10777
4122	0	0	Ki67+	 4992 11136
4123	0	0	Ki67+	 4997 10876
4124	0	0	Ki67+	 4999 10543
4125	0	0	Ki67+	 4999 10560
4126	0	0	Ki67+	 5000 10939
4127	0	0	Ki67+	 4216 11487
4128	0	0	Ki67+	 4223 11521
4129	0	0	Ki67+	 4227 11632
4130	0	0	Ki67+	 4231 11549
4131	0	0	Ki67+	 4232 11491
4132	0	0	Ki67+	 4233 11468
4133	0	0	Ki67+	 4238 11607
4134	0	0	Ki67+	 4257 11522
4135	0	0	Ki67+	 4261 11465
4136	0	0	Ki67+	 4268 11500
4137	0	0	Ki67+	 4281 11553
4138	0	0	Ki67+	 4281 11874
4139	0	0	Ki67+	 4282 11851
4140	0	0	Ki67+	 4284 11893
4141	0	0	Ki67+	 4286 11495
4142	0	0	Ki67+	 4291 11468
4143	0	0	Ki67+	 4294 11669
4144	0	0	Ki67+	 4294 11691
4145	0	0	Ki67+	 4301 11342
4146	0	0	Ki67+	 4302 11504
4147	0	0	Ki67+	 4303 11521
4148	0	0	Ki67+	 4305 11621
4149	0	0	Ki67+	 4306 11429
4150	0	0	Ki67+	 4308 12011
4151	0	0	Ki67+	 4314 11492
4152	0	0	Ki67+	 4314 11686
4153	0	0	Ki67+	 4317 11475
4154	0	0	Ki67+	 4318 11576
4155	0	0	Ki67+	 4322 12091
4156	0	0	Ki67+	 4327 11415
4157	0	0	Ki67+	 4333 11317
4158	0	0	Ki67+	 4334 12017
4159	0	0	Ki67+	 4336 12057
4160	0	0	Ki67+	 4337 11759
4161	0	0	Ki67+	 4338 11453
4162	0	0	Ki67+	 4338 11928
4163	0	0	Ki67+	 4344 11373
4164	0	0	Ki67+	 4354 11518
4165	0	0	Ki67+	 4361 11398
4166	0	0	Ki67+	 4362 11705
4167	0	0	Ki67+	 4364 11967
4168	0	0	Ki67+	 4366 11421
4169	0	0	Ki67+	 4369 11391
4170	0	0	Ki67+	 4375 11953
4171	0	0	Ki67+	 4382 11743
4172	0	0	Ki67+	 4386 11554
4173	0	0	Ki67+	 4390 11685
4174	0	0	Ki67+	 4395 11726
4175	0	0	Ki67+	 4400 11402
4176	0	0	Ki67+	 4402 11382
4177	0	0	Ki67+	 4405 11560
4178	0	0	Ki67+	 4407 11948
4179	0	0	Ki67+	 4408 11732
4180	0	0	Ki67+	 4409 11662
4181	0	0	Ki67+	 4412 11916
4182	0	0	Ki67+	 4413 12075
4183	0	0	Ki67+	 4416 11711
4184	0	0	Ki67+	 4424 11730
4185	0	0	Ki67+	 4426 11624
4186	0	0	Ki67+	 4431 11378
4187	0	0	Ki67+	 4431 12100
4188	0	0	Ki67+	 4436 11706
4189	0	0	Ki67+	 4437 11908
4190	0	0	Ki67+	 4439 11948
4191	0	0	Ki67+	 4453 11405
4192	0	0	Ki67+	 4455 11605
4193	0	0	Ki67+	 4457 11376
4194	0	0	Ki67+	 4466 12097
4195	0	0	Ki67+	 4468 11662
4196	0	0	Ki67+	 4473 11697
4197	0	0	Ki67+	 4476 11547
4198	0	0	Ki67+	 4477 11391
4199	0	0	Ki67+	 4477 11404
4200	0	0	Ki67+	 4479 11591
4201	0	0	Ki67+	 4482 11376
4202	0	0	Ki67+	 4487 11669
4203	0	0	Ki67+	 4487 11701
4204	0	0	Ki67+	 4488 11420
4205	0	0	Ki67+	 4490 11567
4206	0	0	Ki67+	 4497 12085
4207	0	0	Ki67+	 4500 11614
4208	0	0	Ki67+	 4500 11874
4209	0	0	Ki67+	 4505 12032
4210	0	0	Ki67+	 4509 11420
4211	0	0	Ki67+	 4511 11539
4212	0	0	Ki67+	 4514 11403
4213	0	0	Ki67+	 4515 11386
4214	0	0	Ki67+	 4516 11996
4215	0	0	Ki67+	 4522 11668
4216	0	0	Ki67+	 4523 11490
4217	0	0	Ki67+	 4529 11868
4218	0	0	Ki67+	 4533 11437
4219	0	0	Ki67+	 4533 11997
4220	0	0	Ki67+	 4537 11402
4221	0	0	Ki67+	 4538 11422
4222	0	0	Ki67+	 4540 12107
4223	0	0	Ki67+	 4547 12063
4224	0	0	Ki67+	 4548 11370
4225	0	0	Ki67+	 4548 12034
4226	0	0	Ki67+	 4549 11864
4227	0	0	Ki67+	 4556 12042
4228	0	0	Ki67+	 4561 11887
4229	0	0	Ki67+	 4567 12106
4230	0	0	Ki67+	 4571 11998
4231	0	0	Ki67+	 4574 11434
4232	0	0	Ki67+	 4580 11481
4233	0	0	Ki67+	 4586 11325
4234	0	0	Ki67+	 4588 12077
4235	0	0	Ki67+	 4589 12058
4236	0	0	Ki67+	 4591 11462
4237	0	0	Ki67+	 4596 11413
4238	0	0	Ki67+	 4600 12102
4239	0	0	Ki67+	 4604 12071
4240	0	0	Ki67+	 4606 11947
4241	0	0	Ki67+	 4614 11331
4242	0	0	Ki67+	 4618 11430
4243	0	0	Ki67+	 4618 11998
4244	0	0	Ki67+	 4622 12057
4245	0	0	Ki67+	 4625 11538
4246	0	0	Ki67+	 4627 11609
4247	0	0	Ki67+	 4629 12092
4248	0	0	Ki67+	 4630 11942
4249	0	0	Ki67+	 4635 11477
4250	0	0	Ki67+	 4640 11511
4251	0	0	Ki67+	 4641 11913
4252	0	0	Ki67+	 4644 11563
4253	0	0	Ki67+	 4645 11939
4254	0	0	Ki67+	 4647 11586
4255	0	0	Ki67+	 4647 11898
4256	0	0	Ki67+	 4651 12026
4257	0	0	Ki67+	 4655 11499
4258	0	0	Ki67+	 4655 11731
4259	0	0	Ki67+	 4660 11720
4260	0	0	Ki67+	 4662 11567
4261	0	0	Ki67+	 4665 11477
4262	0	0	Ki67+	 4666 12028
4263	0	0	Ki67+	 4670 12079
4264	0	0	Ki67+	 4677 12003
4265	0	0	Ki67+	 4689 11458
4266	0	0	Ki67+	 4690 11996
4267	0	0	Ki67+	 4690 12048
4268	0	0	Ki67+	 4696 12010
4269	0	0	Ki67+	 4700 11941
4270	0	0	Ki67+	 4702 12043
4271	0	0	Ki67+	 4705 11909
4272	0	0	Ki67+	 4706 12073
4273	0	0	Ki67+	 4707 11474
4274	0	0	Ki67+	 4708 11597
4275	0	0	Ki67+	 4709 11561
4276	0	0	Ki67+	 4716 11936
4277	0	0	Ki67+	 4719 11327
4278	0	0	Ki67+	 4725 12030
4279	0	0	Ki67+	 4726 12094
4280	0	0	Ki67+	 4730 11483
4281	0	0	Ki67+	 4730 11613
4282	0	0	Ki67+	 4730 11878
4283	0	0	Ki67+	 4731 11938
4284	0	0	Ki67+	 4733 11894
4285	0	0	Ki67+	 4735 11953
4286	0	0	Ki67+	 4739 11497
4287	0	0	Ki67+	 4740 11863
4288	0	0	Ki67+	 4742 11699
4289	0	0	Ki67+	 4745 11506
4290	0	0	Ki67+	 4746 11836
4291	0	0	Ki67+	 4747 12006
4292	0	0	Ki67+	 4748 11925
4293	0	0	Ki67+	 4749 11569
4294	0	0	Ki67+	 4749 11973
4295	0	0	Ki67+	 4750 11551
4296	0	0	Ki67+	 4750 11894
4297	0	0	Ki67+	 4757 11657
4298	0	0	Ki67+	 4760 11937
4299	0	0	Ki67+	 4761 11814
4300	0	0	Ki67+	 4763 12029
4301	0	0	Ki67+	 4768 11496
4302	0	0	Ki67+	 4769 11643
4303	0	0	Ki67+	 4773 11968
4304	0	0	Ki67+	 4774 11944
4305	0	0	Ki67+	 4775 11564
4306	0	0	Ki67+	 4780 11835
4307	0	0	Ki67+	 4780 11918
4308	0	0	Ki67+	 4783 11523
4309	0	0	Ki67+	 4787 11758
4310	0	0	Ki67+	 4789 11505
4311	0	0	Ki67+	 4790 11695
4312	0	0	Ki67+	 4792 11721
4313	0	0	Ki67+	 4798 11555
4314	0	0	Ki67+	 4801 11752
4315	0	0	Ki67+	 4801 11781
4316	0	0	Ki67+	 4802 11902
4317	0	0	Ki67+	 4805 12109
4318	0	0	Ki67+	 4808 11838
4319	0	0	Ki67+	 4809 11870
4320	0	0	Ki67+	 4814 11526
4321	0	0	Ki67+	 4819 11576
4322	0	0	Ki67+	 4820 11542
4323	0	0	Ki67+	 4820 11910
4324	0	0	Ki67+	 4822 11810
4325	0	0	Ki67+	 4824 11489
4326	0	0	Ki67+	 4824 11778
4327	0	0	Ki67+	 4829 11744
4328	0	0	Ki67+	 4830 11499
4329	0	0	Ki67+	 4831 11313
4330	0	0	Ki67+	 4835 11720
4331	0	0	Ki67+	 4837 11598
4332	0	0	Ki67+	 4841 11850
4333	0	0	Ki67+	 4846 11525
4334	0	0	Ki67+	 4847 11733
4335	0	0	Ki67+	 4853 11788
4336	0	0	Ki67+	 4858 11889
4337	0	0	Ki67+	 4866 11483
4338	0	0	Ki67+	 4866 11921
4339	0	0	Ki67+	 4873 11867
4340	0	0	Ki67+	 4874 11572
4341	0	0	Ki67+	 4879 11802
4342	0	0	Ki67+	 4880 11447
4343	0	0	Ki67+	 4880 11554
4344	0	0	Ki67+	 4884 11640
4345	0	0	Ki67+	 4886 11827
4346	0	0	Ki67+	 4894 11600
4347	0	0	Ki67+	 4894 11615
4348	0	0	Ki67+	 4895 11715
4349	0	0	Ki67+	 4898 11493
4350	0	0	Ki67+	 4899 11957
4351	0	0	Ki67+	 4901 11845
4352	0	0	Ki67+	 4905 11528
4353	0	0	Ki67+	 4913 11606
4354	0	0	Ki67+	 4913 11770
4355	0	0	Ki67+	 4915 11618
4356	0	0	Ki67+	 4916 11731
4357	0	0	Ki67+	 4919 11656
4358	0	0	Ki67+	 4929 11549
4359	0	0	Ki67+	 4930 11627
4360	0	0	Ki67+	 4930 11823
4361	0	0	Ki67+	 4932 11401
4362	0	0	Ki67+	 4934 11924
4363	0	0	Ki67+	 4935 11702
4364	0	0	Ki67+	 4936 11521
4365	0	0	Ki67+	 4940 11785
4366	0	0	Ki67+	 4943 11589
4367	0	0	Ki67+	 4950 11824
4368	0	0	Ki67+	 4952 11393
4369	0	0	Ki67+	 4952 11838
4370	0	0	Ki67+	 4956 11725
4371	0	0	Ki67+	 4957 11563
4372	0	0	Ki67+	 4959 11647
4373	0	0	Ki67+	 4960 11803
4374	0	0	Ki67+	 4964 11531
4375	0	0	Ki67+	 4964 11684
4376	0	0	Ki67+	 4965 11629
4377	0	0	Ki67+	 4968 11793
4378	0	0	Ki67+	 4970 11716
4379	0	0	Ki67+	 4972 11458
4380	0	0	Ki67+	 4975 11678
4381	0	0	Ki67+	 4981 11556
4382	0	0	Ki67+	 4985 11587
4383	0	0	Ki67+	 5003 11703
4384	0	0	Ki67+	 4209 12331
4385	0	0	Ki67+	 4211 12236
4386	0	0	Ki67+	 4212 12403
4387	0	0	Ki67+	 4219 12185
4388	0	0	Ki67+	 4219 12906
4389	0	0	Ki67+	 4225 12808
4390	0	0	Ki67+	 4227 12382
4391	0	0	Ki67+	 4229 12371
4392	0	0	Ki67+	 4229 12469
4393	0	0	Ki67+	 4231 12884
4394	0	0	Ki67+	 4240 12284
4395	0	0	Ki67+	 4240 12805
4396	0	0	Ki67+	 4243 12686
4397	0	0	Ki67+	 4244 12723
4398	0	0	Ki67+	 4249 12208
4399	0	0	Ki67+	 4252 12892
4400	0	0	Ki67+	 4254 12179
4401	0	0	Ki67+	 4261 12601
4402	0	0	Ki67+	 4261 12720
4403	0	0	Ki67+	 4262 12363
4404	0	0	Ki67+	 4263 12642
4405	0	0	Ki67+	 4268 12776
4406	0	0	Ki67+	 4270 12813
4407	0	0	Ki67+	 4271 12695
4408	0	0	Ki67+	 4273 12652
4409	0	0	Ki67+	 4273 12788
4410	0	0	Ki67+	 4274 12207
4411	0	0	Ki67+	 4276 12738
4412	0	0	Ki67+	 4277 12309
4413	0	0	Ki67+	 4281 12465
4414	0	0	Ki67+	 4281 12629
4415	0	0	Ki67+	 4281 12827
4416	0	0	Ki67+	 4283 12165
4417	0	0	Ki67+	 4283 12683
4418	0	0	Ki67+	 4284 12479
4419	0	0	Ki67+	 4288 12885
4420	0	0	Ki67+	 4288 12899
4421	0	0	Ki67+	 4290 12197
4422	0	0	Ki67+	 4292 12449
4423	0	0	Ki67+	 4294 12567
4424	0	0	Ki67+	 4297 12133
4425	0	0	Ki67+	 4299 12713
4426	0	0	Ki67+	 4300 12784
4427	0	0	Ki67+	 4301 12274
4428	0	0	Ki67+	 4303 12662
4429	0	0	Ki67+	 4304 12294
4430	0	0	Ki67+	 4305 12309
4431	0	0	Ki67+	 4307 12402
4432	0	0	Ki67+	 4308 12761
4433	0	0	Ki67+	 4311 12345
4434	0	0	Ki67+	 4314 12818
4435	0	0	Ki67+	 4315 12278
4436	0	0	Ki67+	 4315 12699
4437	0	0	Ki67+	 4317 12249
4438	0	0	Ki67+	 4317 12584
4439	0	0	Ki67+	 4317 12647
4440	0	0	Ki67+	 4318 12379
4441	0	0	Ki67+	 4318 12674
4442	0	0	Ki67+	 4326 12660
4443	0	0	Ki67+	 4326 12721
4444	0	0	Ki67+	 4329 12355
4445	0	0	Ki67+	 4329 12886
4446	0	0	Ki67+	 4331 12542
4447	0	0	Ki67+	 4332 12573
4448	0	0	Ki67+	 4333 12696
4449	0	0	Ki67+	 4336 12314
4450	0	0	Ki67+	 4340 12324
4451	0	0	Ki67+	 4341 12621
4452	0	0	Ki67+	 4342 12728
4453	0	0	Ki67+	 4343 12654
4454	0	0	Ki67+	 4347 12250
4455	0	0	Ki67+	 4350 12416
4456	0	0	Ki67+	 4354 12572
4457	0	0	Ki67+	 4355 12522
4458	0	0	Ki67+	 4360 12900
4459	0	0	Ki67+	 4362 12830
4460	0	0	Ki67+	 4364 12749
4461	0	0	Ki67+	 4366 12263
4462	0	0	Ki67+	 4367 12721
4463	0	0	Ki67+	 4367 12800
4464	0	0	Ki67+	 4369 12342
4465	0	0	Ki67+	 4369 12383
4466	0	0	Ki67+	 4370 12294
4467	0	0	Ki67+	 4371 12563
4468	0	0	Ki67+	 4372 12538
4469	0	0	Ki67+	 4372 12690
4470	0	0	Ki67+	 4376 12586
4471	0	0	Ki67+	 4377 12206
4472	0	0	Ki67+	 4377 12328
4473	0	0	Ki67+	 4377 12828
4474	0	0	Ki67+	 4378 12127
4475	0	0	Ki67+	 4378 12628
4476	0	0	Ki67+	 4380 12226
4477	0	0	Ki67+	 4381 12260
4478	0	0	Ki67+	 4386 12516
4479	0	0	Ki67+	 4386 12758
4480	0	0	Ki67+	 4386 12906
4481	0	0	Ki67+	 4388 12177
4482	0	0	Ki67+	 4388 12407
4483	0	0	Ki67+	 4388 12720
4484	0	0	Ki67+	 4395 12733
4485	0	0	Ki67+	 4396 12388
4486	0	0	Ki67+	 4398 12794
4487	0	0	Ki67+	 4400 12151
4488	0	0	Ki67+	 4401 12881
4489	0	0	Ki67+	 4402 12815
4490	0	0	Ki67+	 4403 12208
4491	0	0	Ki67+	 4404 12349
4492	0	0	Ki67+	 4415 12904
4493	0	0	Ki67+	 4416 12747
4494	0	0	Ki67+	 4417 12602
4495	0	0	Ki67+	 4417 12764
4496	0	0	Ki67+	 4418 12846
4497	0	0	Ki67+	 4419 12530
4498	0	0	Ki67+	 4420 12571
4499	0	0	Ki67+	 4425 12718
4500	0	0	Ki67+	 4427 12745
4501	0	0	Ki67+	 4432 12900
4502	0	0	Ki67+	 4433 12378
4503	0	0	Ki67+	 4434 12327
4504	0	0	Ki67+	 4434 12551
4505	0	0	Ki67+	 4442 12336
4506	0	0	Ki67+	 4443 12131
4507	0	0	Ki67+	 4448 12709
4508	0	0	Ki67+	 4451 12480
4509	0	0	Ki67+	 4452 12697
4510	0	0	Ki67+	 4452 12871
4511	0	0	Ki67+	 4455 12665
4512	0	0	Ki67+	 4461 12513
4513	0	0	Ki67+	 4464 12177
4514	0	0	Ki67+	 4465 12555
4515	0	0	Ki67+	 4468 12312
4516	0	0	Ki67+	 4468 12592
4517	0	0	Ki67+	 4469 12730
4518	0	0	Ki67+	 4472 12581
4519	0	0	Ki67+	 4475 12701
4520	0	0	Ki67+	 4478 12122
4521	0	0	Ki67+	 4481 12623
4522	0	0	Ki67+	 4484 12882
4523	0	0	Ki67+	 4493 12736
4524	0	0	Ki67+	 4494 12218
4525	0	0	Ki67+	 4494 12548
4526	0	0	Ki67+	 4496 12686
4527	0	0	Ki67+	 4497 12241
4528	0	0	Ki67+	 4497 12270
4529	0	0	Ki67+	 4499 12598
4530	0	0	Ki67+	 4499 12777
4531	0	0	Ki67+	 4501 12528
4532	0	0	Ki67+	 4509 12855
4533	0	0	Ki67+	 4510 12183
4534	0	0	Ki67+	 4511 12249
4535	0	0	Ki67+	 4511 12585
4536	0	0	Ki67+	 4512 12142
4537	0	0	Ki67+	 4512 12549
4538	0	0	Ki67+	 4516 12605
4539	0	0	Ki67+	 4516 12633
4540	0	0	Ki67+	 4516 12757
4541	0	0	Ki67+	 4517 12721
4542	0	0	Ki67+	 4520 12173
4543	0	0	Ki67+	 4526 12539
4544	0	0	Ki67+	 4531 12148
4545	0	0	Ki67+	 4537 12838
4546	0	0	Ki67+	 4539 12199
4547	0	0	Ki67+	 4541 12514
4548	0	0	Ki67+	 4545 12582
4549	0	0	Ki67+	 4547 12122
4550	0	0	Ki67+	 4548 12540
4551	0	0	Ki67+	 4551 12770
4552	0	0	Ki67+	 4552 12707
4553	0	0	Ki67+	 4553 12723
4554	0	0	Ki67+	 4553 12867
4555	0	0	Ki67+	 4554 12646
4556	0	0	Ki67+	 4557 12816
4557	0	0	Ki67+	 4557 12845
4558	0	0	Ki67+	 4563 12463
4559	0	0	Ki67+	 4565 12802
4560	0	0	Ki67+	 4572 12527
4561	0	0	Ki67+	 4573 12205
4562	0	0	Ki67+	 4574 12439
4563	0	0	Ki67+	 4581 12417
4564	0	0	Ki67+	 4582 12154
4565	0	0	Ki67+	 4585 12566
4566	0	0	Ki67+	 4586 12482
4567	0	0	Ki67+	 4587 12444
4568	0	0	Ki67+	 4588 12496
4569	0	0	Ki67+	 4588 12794
4570	0	0	Ki67+	 4592 12585
4571	0	0	Ki67+	 4592 12813
4572	0	0	Ki67+	 4595 12851
4573	0	0	Ki67+	 4596 12184
4574	0	0	Ki67+	 4601 12134
4575	0	0	Ki67+	 4602 12467
4576	0	0	Ki67+	 4604 12747
4577	0	0	Ki67+	 4619 12710
4578	0	0	Ki67+	 4620 12810
4579	0	0	Ki67+	 4623 12121
4580	0	0	Ki67+	 4625 12775
4581	0	0	Ki67+	 4626 12433
4582	0	0	Ki67+	 4628 12448
4583	0	0	Ki67+	 4629 12688
4584	0	0	Ki67+	 4639 12369
4585	0	0	Ki67+	 4641 12352
4586	0	0	Ki67+	 4643 12381
4587	0	0	Ki67+	 4646 12391
4588	0	0	Ki67+	 4648 12423
4589	0	0	Ki67+	 4650 12727
4590	0	0	Ki67+	 4661 12724
4591	0	0	Ki67+	 4666 12374
4592	0	0	Ki67+	 4682 12436
4593	0	0	Ki67+	 4687 12839
4594	0	0	Ki67+	 4690 12345
4595	0	0	Ki67+	 4694 12300
4596	0	0	Ki67+	 4698 12320
4597	0	0	Ki67+	 4707 12383
4598	0	0	Ki67+	 4716 12315
4599	0	0	Ki67+	 4723 12329
4600	0	0	Ki67+	 4723 12833
4601	0	0	Ki67+	 4725 12248
4602	0	0	Ki67+	 4729 12341
4603	0	0	Ki67+	 4732 12405
4604	0	0	Ki67+	 4737 12420
4605	0	0	Ki67+	 4744 12210
4606	0	0	Ki67+	 4744 12795
4607	0	0	Ki67+	 4749 12350
4608	0	0	Ki67+	 4752 12260
4609	0	0	Ki67+	 4753 12237
4610	0	0	Ki67+	 4754 12286
4611	0	0	Ki67+	 4763 12775
4612	0	0	Ki67+	 4765 12302
4613	0	0	Ki67+	 4765 12394
4614	0	0	Ki67+	 4765 12812
4615	0	0	Ki67+	 4770 12196
4616	0	0	Ki67+	 4770 12435
4617	0	0	Ki67+	 4772 12121
4618	0	0	Ki67+	 4787 12215
4619	0	0	Ki67+	 4790 12797
4620	0	0	Ki67+	 4798 12251
4621	0	0	Ki67+	 4800 12162
4622	0	0	Ki67+	 4803 12188
4623	0	0	Ki67+	 4808 12822
4624	0	0	Ki67+	 4817 12218
4625	0	0	Ki67+	 4820 12696
4626	0	0	Ki67+	 4823 12178
4627	0	0	Ki67+	 4824 12163
4628	0	0	Ki67+	 4825 12149
4629	0	0	Ki67+	 4825 12813
4630	0	0	Ki67+	 4830 12700
4631	0	0	Ki67+	 4832 12671
4632	0	0	Ki67+	 4841 12533
4633	0	0	Ki67+	 4841 12659
4634	0	0	Ki67+	 4842 12831
4635	0	0	Ki67+	 4845 12567
4636	0	0	Ki67+	 4845 12789
4637	0	0	Ki67+	 4848 12188
4638	0	0	Ki67+	 4849 12211
4639	0	0	Ki67+	 4853 12638
4640	0	0	Ki67+	 4858 12603
4641	0	0	Ki67+	 4866 12625
4642	0	0	Ki67+	 4866 12784
4643	0	0	Ki67+	 4868 12736
4644	0	0	Ki67+	 4869 12754
4645	0	0	Ki67+	 4873 12141
4646	0	0	Ki67+	 4873 12877
4647	0	0	Ki67+	 4874 12164
4648	0	0	Ki67+	 4879 12719
4649	0	0	Ki67+	 4883 12646
4650	0	0	Ki67+	 4886 12850
4651	0	0	Ki67+	 4895 12676
4652	0	0	Ki67+	 4896 12255
4653	0	0	Ki67+	 4899 12242
4654	0	0	Ki67+	 4899 12638
4655	0	0	Ki67+	 4901 12219
4656	0	0	Ki67+	 4901 12229
4657	0	0	Ki67+	 4901 12447
4658	0	0	Ki67+	 4907 12509
4659	0	0	Ki67+	 4909 12746
4660	0	0	Ki67+	 4910 12149
4661	0	0	Ki67+	 4911 12721
4662	0	0	Ki67+	 4915 12643
4663	0	0	Ki67+	 4920 12384
4664	0	0	Ki67+	 4921 12632
4665	0	0	Ki67+	 4928 12703
4666	0	0	Ki67+	 4931 12561
4667	0	0	Ki67+	 4935 12369
4668	0	0	Ki67+	 4935 12680
4669	0	0	Ki67+	 4936 12223
4670	0	0	Ki67+	 4936 12635
4671	0	0	Ki67+	 4939 12648
4672	0	0	Ki67+	 4940 12202
4673	0	0	Ki67+	 4942 12467
4674	0	0	Ki67+	 4943 12349
4675	0	0	Ki67+	 4948 12601
4676	0	0	Ki67+	 4952 12423
4677	0	0	Ki67+	 4954 12831
4678	0	0	Ki67+	 4956 12693
4679	0	0	Ki67+	 4957 12297
4680	0	0	Ki67+	 4958 12633
4681	0	0	Ki67+	 4958 12755
4682	0	0	Ki67+	 4961 12345
4683	0	0	Ki67+	 4961 12510
4684	0	0	Ki67+	 4964 12825
4685	0	0	Ki67+	 4966 12716
4686	0	0	Ki67+	 4967 12643
4687	0	0	Ki67+	 4967 12795
4688	0	0	Ki67+	 4968 12385
4689	0	0	Ki67+	 4969 12281
4690	0	0	Ki67+	 4969 12443
4691	0	0	Ki67+	 4970 12257
4692	0	0	Ki67+	 4970 12768
4693	0	0	Ki67+	 4977 12481
4694	0	0	Ki67+	 4978 12306
4695	0	0	Ki67+	 4979 12670
4696	0	0	Ki67+	 4981 12399
4697	0	0	Ki67+	 4985 12430
4698	0	0	Ki67+	 4986 12730
4699	0	0	Ki67+	 4989 12380
4700	0	0	Ki67+	 4997 12693
4701	0	0	Ki67+	 4999 12643
4702	0	0	Ki67+	 5000 12705
4703	0	0	Ki67+	 4220 12927
4704	0	0	Ki67+	 4264 12976
4705	0	0	Ki67+	 4279 13099
4706	0	0	Ki67+	 4299 13105
4707	0	0	Ki67+	 4323 13372
4708	0	0	Ki67+	 4330 12999
4709	0	0	Ki67+	 4331 12947
4710	0	0	Ki67+	 4352 12937
4711	0	0	Ki67+	 4360 12982
4712	0	0	Ki67+	 4410 12940
4713	0	0	Ki67+	 4414 13130
4714	0	0	Ki67+	 4449 13665
4715	0	0	Ki67+	 4552 12942
4716	0	0	Ki67+	 4602 12983
4717	0	0	Ki67+	 4671 13181
4718	0	0	Ki67+	 4680 13419
4719	0	0	Ki67+	 4686 13322
4720	0	0	Ki67+	 4785 12919
4721	0	0	Ki67+	 4216 14260
4722	0	0	Ki67+	 4217 14474
4723	0	0	Ki67+	 4218 13894
4724	0	0	Ki67+	 4219 14498
4725	0	0	Ki67+	 4229 13874
4726	0	0	Ki67+	 4240 14278
4727	0	0	Ki67+	 4244 14490
4728	0	0	Ki67+	 4283 13847
4729	0	0	Ki67+	 4285 14281
4730	0	0	Ki67+	 4297 14452
4731	0	0	Ki67+	 4297 14492
4732	0	0	Ki67+	 4304 14469
4733	0	0	Ki67+	 4311 14389
4734	0	0	Ki67+	 4323 14411
4735	0	0	Ki67+	 4326 14491
4736	0	0	Ki67+	 4328 14006
4737	0	0	Ki67+	 4339 14260
4738	0	0	Ki67+	 4350 14441
4739	0	0	Ki67+	 4351 14317
4740	0	0	Ki67+	 4358 14417
4741	0	0	Ki67+	 4360 14499
4742	0	0	Ki67+	 4364 13776
4743	0	0	Ki67+	 4365 14289
4744	0	0	Ki67+	 4372 14511
4745	0	0	Ki67+	 4373 14272
4746	0	0	Ki67+	 4379 14474
4747	0	0	Ki67+	 4381 14429
4748	0	0	Ki67+	 4384 14330
4749	0	0	Ki67+	 4387 14486
4750	0	0	Ki67+	 4389 14449
4751	0	0	Ki67+	 4408 14497
4752	0	0	Ki67+	 4416 14506
4753	0	0	Ki67+	 4422 14310
4754	0	0	Ki67+	 4426 14460
4755	0	0	Ki67+	 4435 14307
4756	0	0	Ki67+	 4439 14294
4757	0	0	Ki67+	 4439 14430
4758	0	0	Ki67+	 4446 14381
4759	0	0	Ki67+	 4455 14477
4760	0	0	Ki67+	 4459 14323
4761	0	0	Ki67+	 4470 14393
4762	0	0	Ki67+	 4476 14403
4763	0	0	Ki67+	 4484 14253
4764	0	0	Ki67+	 4490 14306
4765	0	0	Ki67+	 4493 14341
4766	0	0	Ki67+	 4494 14330
4767	0	0	Ki67+	 4496 14020
4768	0	0	Ki67+	 4506 13773
4769	0	0	Ki67+	 4511 14365
4770	0	0	Ki67+	 4513 14243
4771	0	0	Ki67+	 4515 13759
4772	0	0	Ki67+	 4515 14333
4773	0	0	Ki67+	 4519 14283
4774	0	0	Ki67+	 4523 13768
4775	0	0	Ki67+	 4543 14386
4776	0	0	Ki67+	 4544 14427
4777	0	0	Ki67+	 4545 14289
4778	0	0	Ki67+	 4548 14324
4779	0	0	Ki67+	 4556 14309
4780	0	0	Ki67+	 4562 14361
4781	0	0	Ki67+	 4568 14300
4782	0	0	Ki67+	 4576 14331
4783	0	0	Ki67+	 4585 14437
4784	0	0	Ki67+	 4586 14274
4785	0	0	Ki67+	 4586 14400
4786	0	0	Ki67+	 4591 14310
4787	0	0	Ki67+	 4596 14290
4788	0	0	Ki67+	 4598 14352
4789	0	0	Ki67+	 4614 14343
4790	0	0	Ki67+	 4622 14392
4791	0	0	Ki67+	 4624 14317
4792	0	0	Ki67+	 4631 14349
4793	0	0	Ki67+	 4633 14246
4794	0	0	Ki67+	 4634 14477
4795	0	0	Ki67+	 4635 14307
4796	0	0	Ki67+	 4636 14285
4797	0	0	Ki67+	 4643 14500
4798	0	0	Ki67+	 4651 14474
4799	0	0	Ki67+	 4654 14228
4800	0	0	Ki67+	 4658 14446
4801	0	0	Ki67+	 4660 14356
4802	0	0	Ki67+	 4661 14262
4803	0	0	Ki67+	 4664 14286
4804	0	0	Ki67+	 4673 14361
4805	0	0	Ki67+	 4676 14418
4806	0	0	Ki67+	 4680 14323
4807	0	0	Ki67+	 4687 14240
4808	0	0	Ki67+	 4688 14310
4809	0	0	Ki67+	 4699 14264
4810	0	0	Ki67+	 4699 14461
4811	0	0	Ki67+	 4700 14181
4812	0	0	Ki67+	 4702 14433
4813	0	0	Ki67+	 4706 14397
4814	0	0	Ki67+	 4709 14338
4815	0	0	Ki67+	 4715 14453
4816	0	0	Ki67+	 4716 14489
4817	0	0	Ki67+	 4718 14322
4818	0	0	Ki67+	 4720 14200
4819	0	0	Ki67+	 4730 14211
4820	0	0	Ki67+	 4733 14439
4821	0	0	Ki67+	 4735 14361
4822	0	0	Ki67+	 4736 14407
4823	0	0	Ki67+	 4740 14283
4824	0	0	Ki67+	 4743 14269
4825	0	0	Ki67+	 4745 14219
4826	0	0	Ki67+	 4745 14330
4827	0	0	Ki67+	 4757 14488
4828	0	0	Ki67+	 4763 14159
4829	0	0	Ki67+	 4765 14273
4830	0	0	Ki67+	 4766 14337
4831	0	0	Ki67+	 4781 14242
4832	0	0	Ki67+	 4784 14308
4833	0	0	Ki67+	 4787 14484
4834	0	0	Ki67+	 4793 14409
4835	0	0	Ki67+	 4797 14291
4836	0	0	Ki67+	 4805 14226
4837	0	0	Ki67+	 4816 14468
4838	0	0	Ki67+	 4818 14495
4839	0	0	Ki67+	 4819 14404
4840	0	0	Ki67+	 4835 14196
4841	0	0	Ki67+	 4836 14450
4842	0	0	Ki67+	 4845 14218
4843	0	0	Ki67+	 4867 14151
4844	0	0	Ki67+	 4869 14445
4845	0	0	Ki67+	 4879 14154
4846	0	0	Ki67+	 4887 14458
4847	0	0	Ki67+	 4897 14158
4848	0	0	Ki67+	 4911 14171
4849	0	0	Ki67+	 4923 14277
4850	0	0	Ki67+	 4925 14365
4851	0	0	Ki67+	 4927 14332
4852	0	0	Ki67+	 4932 14446
4853	0	0	Ki67+	 4933 14277
4854	0	0	Ki67+	 4944 14375
4855	0	0	Ki67+	 4949 14352
4856	0	0	Ki67+	 4952 14310
4857	0	0	Ki67+	 4953 14176
4858	0	0	Ki67+	 4953 14331
4859	0	0	Ki67+	 4960 14352
4860	0	0	Ki67+	 4981 14313
4861	0	0	Ki67+	 4983 14414
4862	0	0	Ki67+	 4993 14324
4863	0	0	Ki67+	 4995 14268
4864	0	0	Ki67+	 4998 14462
4865	0	0	Ki67+	 5001 14214
4866	0	0	Ki67+	 5007 14307
4867	0	0	Ki67+	 4209 14721
4868	0	0	Ki67+	 4212 14790
4869	0	0	Ki67+	 4214 14523
4870	0	0	Ki67+	 4222 14551
4871	0	0	Ki67+	 4222 15097
4872	0	0	Ki67+	 4229 14834
4873	0	0	Ki67+	 4237 14578
4874	0	0	Ki67+	 4237 14600
4875	0	0	Ki67+	 4238 14986
4876	0	0	Ki67+	 4240 14527
4877	0	0	Ki67+	 4240 15020
4878	0	0	Ki67+	 4243 15060
4879	0	0	Ki67+	 4253 14582
4880	0	0	Ki67+	 4253 14617
4881	0	0	Ki67+	 4258 14546
4882	0	0	Ki67+	 4261 15029
4883	0	0	Ki67+	 4264 14576
4884	0	0	Ki67+	 4264 14617
4885	0	0	Ki67+	 4266 14756
4886	0	0	Ki67+	 4271 15158
4887	0	0	Ki67+	 4275 14628
4888	0	0	Ki67+	 4276 14974
4889	0	0	Ki67+	 4276 15002
4890	0	0	Ki67+	 4277 15025
4891	0	0	Ki67+	 4277 15130
4892	0	0	Ki67+	 4278 14772
4893	0	0	Ki67+	 4282 14709
4894	0	0	Ki67+	 4283 14602
4895	0	0	Ki67+	 4286 15285
4896	0	0	Ki67+	 4289 14666
4897	0	0	Ki67+	 4290 14720
4898	0	0	Ki67+	 4292 14757
4899	0	0	Ki67+	 4293 14638
4900	0	0	Ki67+	 4298 14563
4901	0	0	Ki67+	 4299 15258
4902	0	0	Ki67+	 4302 14583
4903	0	0	Ki67+	 4306 15142
4904	0	0	Ki67+	 4306 15156
4905	0	0	Ki67+	 4309 14684
4906	0	0	Ki67+	 4311 14618
4907	0	0	Ki67+	 4313 15112
4908	0	0	Ki67+	 4314 15264
4909	0	0	Ki67+	 4318 14559
4910	0	0	Ki67+	 4321 14533
4911	0	0	Ki67+	 4322 15061
4912	0	0	Ki67+	 4327 14710
4913	0	0	Ki67+	 4328 14584
4914	0	0	Ki67+	 4332 14519
4915	0	0	Ki67+	 4335 14614
4916	0	0	Ki67+	 4338 15199
4917	0	0	Ki67+	 4339 14965
4918	0	0	Ki67+	 4343 14947
4919	0	0	Ki67+	 4347 14982
4920	0	0	Ki67+	 4354 14628
4921	0	0	Ki67+	 4354 14904
4922	0	0	Ki67+	 4354 15228
4923	0	0	Ki67+	 4357 15047
4924	0	0	Ki67+	 4359 14987
4925	0	0	Ki67+	 4362 14600
4926	0	0	Ki67+	 4362 15001
4927	0	0	Ki67+	 4364 14675
4928	0	0	Ki67+	 4364 15266
4929	0	0	Ki67+	 4367 15058
4930	0	0	Ki67+	 4371 14566
4931	0	0	Ki67+	 4374 14541
4932	0	0	Ki67+	 4374 14613
4933	0	0	Ki67+	 4377 14655
4934	0	0	Ki67+	 4385 14978
4935	0	0	Ki67+	 4385 15257
4936	0	0	Ki67+	 4387 15003
4937	0	0	Ki67+	 4388 14752
4938	0	0	Ki67+	 4389 14616
4939	0	0	Ki67+	 4394 14526
4940	0	0	Ki67+	 4394 15191
4941	0	0	Ki67+	 4401 14731
4942	0	0	Ki67+	 4402 15039
4943	0	0	Ki67+	 4403 14636
4944	0	0	Ki67+	 4405 14544
4945	0	0	Ki67+	 4405 14947
4946	0	0	Ki67+	 4409 14575
4947	0	0	Ki67+	 4419 14969
4948	0	0	Ki67+	 4420 14953
4949	0	0	Ki67+	 4420 15285
4950	0	0	Ki67+	 4429 14597
4951	0	0	Ki67+	 4429 15236
4952	0	0	Ki67+	 4434 15206
4953	0	0	Ki67+	 4435 15267
4954	0	0	Ki67+	 4440 14958
4955	0	0	Ki67+	 4441 14546
4956	0	0	Ki67+	 4446 14972
4957	0	0	Ki67+	 4450 14997
4958	0	0	Ki67+	 4454 14737
4959	0	0	Ki67+	 4458 14755
4960	0	0	Ki67+	 4461 14951
4961	0	0	Ki67+	 4471 14663
4962	0	0	Ki67+	 4472 14692
4963	0	0	Ki67+	 4479 14736
4964	0	0	Ki67+	 4482 14587
4965	0	0	Ki67+	 4484 14633
4966	0	0	Ki67+	 4489 15268
4967	0	0	Ki67+	 4490 14750
4968	0	0	Ki67+	 4495 14708
4969	0	0	Ki67+	 4499 14974
4970	0	0	Ki67+	 4503 14796
4971	0	0	Ki67+	 4506 14680
4972	0	0	Ki67+	 4510 14763
4973	0	0	Ki67+	 4515 14911
4974	0	0	Ki67+	 4521 14625
4975	0	0	Ki67+	 4526 14609
4976	0	0	Ki67+	 4534 14969
4977	0	0	Ki67+	 4535 14993
4978	0	0	Ki67+	 4536 15104
4979	0	0	Ki67+	 4538 14760
4980	0	0	Ki67+	 4543 14727
4981	0	0	Ki67+	 4560 15022
4982	0	0	Ki67+	 4562 14729
4983	0	0	Ki67+	 4562 14772
4984	0	0	Ki67+	 4562 14804
4985	0	0	Ki67+	 4563 15064
4986	0	0	Ki67+	 4569 14973
4987	0	0	Ki67+	 4570 14996
4988	0	0	Ki67+	 4575 14591
4989	0	0	Ki67+	 4576 14897
4990	0	0	Ki67+	 4582 14813
4991	0	0	Ki67+	 4582 15250
4992	0	0	Ki67+	 4584 14613
4993	0	0	Ki67+	 4585 14835
4994	0	0	Ki67+	 4587 14777
4995	0	0	Ki67+	 4591 15306
4996	0	0	Ki67+	 4593 14577
4997	0	0	Ki67+	 4593 15262
4998	0	0	Ki67+	 4596 14687
4999	0	0	Ki67+	 4596 14752
5000	0	0	Ki67+	 4601 14631
5001	0	0	Ki67+	 4601 15185
5002	0	0	Ki67+	 4606 14862
5003	0	0	Ki67+	 4607 15270
5004	0	0	Ki67+	 4609 14780
5005	0	0	Ki67+	 4615 14770
5006	0	0	Ki67+	 4616 15026
5007	0	0	Ki67+	 4619 14842
5008	0	0	Ki67+	 4622 14818
5009	0	0	Ki67+	 4628 14611
5010	0	0	Ki67+	 4628 14787
5011	0	0	Ki67+	 4631 15054
5012	0	0	Ki67+	 4631 15158
5013	0	0	Ki67+	 4634 15102
5014	0	0	Ki67+	 4634 15121
5015	0	0	Ki67+	 4636 14988
5016	0	0	Ki67+	 4640 14625
5017	0	0	Ki67+	 4642 14852
5018	0	0	Ki67+	 4648 14573
5019	0	0	Ki67+	 4649 14837
5020	0	0	Ki67+	 4650 14791
5021	0	0	Ki67+	 4651 14883
5022	0	0	Ki67+	 4651 14992
5023	0	0	Ki67+	 4660 15036
5024	0	0	Ki67+	 4667 15253
5025	0	0	Ki67+	 4669 14871
5026	0	0	Ki67+	 4672 14566
5027	0	0	Ki67+	 4672 15031
5028	0	0	Ki67+	 4673 14523
5029	0	0	Ki67+	 4673 15102
5030	0	0	Ki67+	 4679 14838
5031	0	0	Ki67+	 4679 14888
5032	0	0	Ki67+	 4679 15260
5033	0	0	Ki67+	 4680 14776
5034	0	0	Ki67+	 4681 15053
5035	0	0	Ki67+	 4685 15218
5036	0	0	Ki67+	 4688 15084
5037	0	0	Ki67+	 4689 14572
5038	0	0	Ki67+	 4690 15135
5039	0	0	Ki67+	 4694 15073
5040	0	0	Ki67+	 4694 15169
5041	0	0	Ki67+	 4696 14868
5042	0	0	Ki67+	 4696 15111
5043	0	0	Ki67+	 4702 14758
5044	0	0	Ki67+	 4703 15194
5045	0	0	Ki67+	 4704 14785
5046	0	0	Ki67+	 4704 14892
5047	0	0	Ki67+	 4705 14856
5048	0	0	Ki67+	 4711 14828
5049	0	0	Ki67+	 4712 15226
5050	0	0	Ki67+	 4716 15132
5051	0	0	Ki67+	 4717 15200
5052	0	0	Ki67+	 4729 14865
5053	0	0	Ki67+	 4733 15204
5054	0	0	Ki67+	 4734 15102
5055	0	0	Ki67+	 4736 14852
5056	0	0	Ki67+	 4739 15301
5057	0	0	Ki67+	 4740 15179
5058	0	0	Ki67+	 4743 14891
5059	0	0	Ki67+	 4762 14823
5060	0	0	Ki67+	 4766 14888
5061	0	0	Ki67+	 4787 14833
5062	0	0	Ki67+	 4787 15177
5063	0	0	Ki67+	 4791 14887
5064	0	0	Ki67+	 4792 15069
5065	0	0	Ki67+	 4803 14521
5066	0	0	Ki67+	 4803 15272
5067	0	0	Ki67+	 4805 14640
5068	0	0	Ki67+	 4815 14848
5069	0	0	Ki67+	 4818 14673
5070	0	0	Ki67+	 4829 15304
5071	0	0	Ki67+	 4833 14911
5072	0	0	Ki67+	 4840 15119
5073	0	0	Ki67+	 4848 14876
5074	0	0	Ki67+	 4865 14773
5075	0	0	Ki67+	 4870 14914
5076	0	0	Ki67+	 4895 14859
5077	0	0	Ki67+	 4905 14785
5078	0	0	Ki67+	 4907 14986
5079	0	0	Ki67+	 4914 14888
5080	0	0	Ki67+	 4916 14915
5081	0	0	Ki67+	 4918 15296
5082	0	0	Ki67+	 4937 14932
5083	0	0	Ki67+	 4939 14894
5084	0	0	Ki67+	 4939 14906
5085	0	0	Ki67+	 4949 15261
5086	0	0	Ki67+	 4950 14747
5087	0	0	Ki67+	 4961 15280
5088	0	0	Ki67+	 4962 14877
5089	0	0	Ki67+	 4965 14738
5090	0	0	Ki67+	 4965 14940
5091	0	0	Ki67+	 4969 14928
5092	0	0	Ki67+	 4975 14914
5093	0	0	Ki67+	 4989 14787
5094	0	0	Ki67+	 4996 14950
5095	0	0	Ki67+	 4996 15191
5096	0	0	Ki67+	 4999 14930
5097	0	0	Ki67+	 4254 15372
5098	0	0	Ki67+	 4259 15422
5099	0	0	Ki67+	 4269 15436
5100	0	0	Ki67+	 4273 15379
5101	0	0	Ki67+	 4307 15384
5102	0	0	Ki67+	 4319 15394
5103	0	0	Ki67+	 4322 15415
5104	0	0	Ki67+	 4326 15353
5105	0	0	Ki67+	 4334 15404
5106	0	0	Ki67+	 4339 15420
5107	0	0	Ki67+	 4344 15325
5108	0	0	Ki67+	 4344 15378
5109	0	0	Ki67+	 4356 16088
5110	0	0	Ki67+	 4358 15621
5111	0	0	Ki67+	 4365 15401
5112	0	0	Ki67+	 4367 16051
5113	0	0	Ki67+	 4368 16061
5114	0	0	Ki67+	 4372 15736
5115	0	0	Ki67+	 4374 15945
5116	0	0	Ki67+	 4376 15918
5117	0	0	Ki67+	 4382 15319
5118	0	0	Ki67+	 4384 16072
5119	0	0	Ki67+	 4388 16093
5120	0	0	Ki67+	 4389 16058
5121	0	0	Ki67+	 4393 15882
5122	0	0	Ki67+	 4394 15491
5123	0	0	Ki67+	 4398 15839
5124	0	0	Ki67+	 4401 15346
5125	0	0	Ki67+	 4401 15818
5126	0	0	Ki67+	 4404 15786
5127	0	0	Ki67+	 4405 15468
5128	0	0	Ki67+	 4409 15747
5129	0	0	Ki67+	 4412 15852
5130	0	0	Ki67+	 4412 15939
5131	0	0	Ki67+	 4415 15736
5132	0	0	Ki67+	 4416 16076
5133	0	0	Ki67+	 4417 16097
5134	0	0	Ki67+	 4419 15377
5135	0	0	Ki67+	 4421 15609
5136	0	0	Ki67+	 4427 15890
5137	0	0	Ki67+	 4427 16082
5138	0	0	Ki67+	 4428 15368
5139	0	0	Ki67+	 4428 15873
5140	0	0	Ki67+	 4433 15780
5141	0	0	Ki67+	 4434 15487
5142	0	0	Ki67+	 4436 15831
5143	0	0	Ki67+	 4437 15864
5144	0	0	Ki67+	 4445 15960
5145	0	0	Ki67+	 4446 15528
5146	0	0	Ki67+	 4446 16047
5147	0	0	Ki67+	 4450 15781
5148	0	0	Ki67+	 4450 16003
5149	0	0	Ki67+	 4452 15732
5150	0	0	Ki67+	 4457 15908
5151	0	0	Ki67+	 4458 15808
5152	0	0	Ki67+	 4460 15489
5153	0	0	Ki67+	 4460 15781
5154	0	0	Ki67+	 4461 15517
5155	0	0	Ki67+	 4463 15474
5156	0	0	Ki67+	 4463 16091
5157	0	0	Ki67+	 4464 15999
5158	0	0	Ki67+	 4465 15316
5159	0	0	Ki67+	 4468 15814
5160	0	0	Ki67+	 4470 15764
5161	0	0	Ki67+	 4471 16109
5162	0	0	Ki67+	 4475 15487
5163	0	0	Ki67+	 4477 15337
5164	0	0	Ki67+	 4477 16082
5165	0	0	Ki67+	 4479 15475
5166	0	0	Ki67+	 4480 15900
5167	0	0	Ki67+	 4482 15868
5168	0	0	Ki67+	 4483 15658
5169	0	0	Ki67+	 4485 15772
5170	0	0	Ki67+	 4485 15979
5171	0	0	Ki67+	 4485 16048
5172	0	0	Ki67+	 4488 15703
5173	0	0	Ki67+	 4489 15439
5174	0	0	Ki67+	 4493 15326
5175	0	0	Ki67+	 4501 15661
5176	0	0	Ki67+	 4502 15739
5177	0	0	Ki67+	 4506 16056
5178	0	0	Ki67+	 4507 15649
5179	0	0	Ki67+	 4509 15960
5180	0	0	Ki67+	 4511 15728
5181	0	0	Ki67+	 4514 15887
5182	0	0	Ki67+	 4518 15780
5183	0	0	Ki67+	 4519 15701
5184	0	0	Ki67+	 4520 15375
5185	0	0	Ki67+	 4520 15618
5186	0	0	Ki67+	 4521 15656
5187	0	0	Ki67+	 4521 15911
5188	0	0	Ki67+	 4521 15994
5189	0	0	Ki67+	 4529 15730
5190	0	0	Ki67+	 4530 15647
5191	0	0	Ki67+	 4533 15755
5192	0	0	Ki67+	 4535 15421
5193	0	0	Ki67+	 4536 15886
5194	0	0	Ki67+	 4536 15988
5195	0	0	Ki67+	 4540 15403
5196	0	0	Ki67+	 4541 15718
5197	0	0	Ki67+	 4541 15976
5198	0	0	Ki67+	 4542 15954
5199	0	0	Ki67+	 4544 15907
5200	0	0	Ki67+	 4545 15814
5201	0	0	Ki67+	 4546 15990
5202	0	0	Ki67+	 4548 15794
5203	0	0	Ki67+	 4549 15704
5204	0	0	Ki67+	 4553 15673
5205	0	0	Ki67+	 4562 15634
5206	0	0	Ki67+	 4562 15716
5207	0	0	Ki67+	 4562 15977
5208	0	0	Ki67+	 4565 15667
5209	0	0	Ki67+	 4567 16045
5210	0	0	Ki67+	 4568 15743
5211	0	0	Ki67+	 4568 15800
5212	0	0	Ki67+	 4570 15407
5213	0	0	Ki67+	 4575 15446
5214	0	0	Ki67+	 4575 15761
5215	0	0	Ki67+	 4575 15961
5216	0	0	Ki67+	 4579 15316
5217	0	0	Ki67+	 4580 15366
5218	0	0	Ki67+	 4582 15678
5219	0	0	Ki67+	 4587 15767
5220	0	0	Ki67+	 4588 15826
5221	0	0	Ki67+	 4592 15886
5222	0	0	Ki67+	 4595 15731
5223	0	0	Ki67+	 4601 15408
5224	0	0	Ki67+	 4603 15818
5225	0	0	Ki67+	 4605 15345
5226	0	0	Ki67+	 4606 15882
5227	0	0	Ki67+	 4614 15738
5228	0	0	Ki67+	 4615 15375
5229	0	0	Ki67+	 4616 15895
5230	0	0	Ki67+	 4618 16002
5231	0	0	Ki67+	 4619 15754
5232	0	0	Ki67+	 4621 15340
5233	0	0	Ki67+	 4624 15451
5234	0	0	Ki67+	 4624 15599
5235	0	0	Ki67+	 4626 15424
5236	0	0	Ki67+	 4636 15806
5237	0	0	Ki67+	 4638 15680
5238	0	0	Ki67+	 4642 15837
5239	0	0	Ki67+	 4642 15887
5240	0	0	Ki67+	 4644 15340
5241	0	0	Ki67+	 4644 15576
5242	0	0	Ki67+	 4644 16023
5243	0	0	Ki67+	 4645 15511
5244	0	0	Ki67+	 4647 15714
5245	0	0	Ki67+	 4648 15375
5246	0	0	Ki67+	 4657 15739
5247	0	0	Ki67+	 4659 15415
5248	0	0	Ki67+	 4661 15352
5249	0	0	Ki67+	 4661 15880
5250	0	0	Ki67+	 4662 15806
5251	0	0	Ki67+	 4664 15588
5252	0	0	Ki67+	 4666 15474
5253	0	0	Ki67+	 4666 15850
5254	0	0	Ki67+	 4668 15440
5255	0	0	Ki67+	 4668 15920
5256	0	0	Ki67+	 4673 15685
5257	0	0	Ki67+	 4675 15540
5258	0	0	Ki67+	 4679 15445
5259	0	0	Ki67+	 4682 15366
5260	0	0	Ki67+	 4682 15807
5261	0	0	Ki67+	 4683 15642
5262	0	0	Ki67+	 4685 15393
5263	0	0	Ki67+	 4686 16045
5264	0	0	Ki67+	 4686 16105
5265	0	0	Ki67+	 4687 15325
5266	0	0	Ki67+	 4688 16073
5267	0	0	Ki67+	 4692 15567
5268	0	0	Ki67+	 4693 15838
5269	0	0	Ki67+	 4694 15496
5270	0	0	Ki67+	 4695 16009
5271	0	0	Ki67+	 4701 15920
5272	0	0	Ki67+	 4706 15374
5273	0	0	Ki67+	 4707 15552
5274	0	0	Ki67+	 4707 15679
5275	0	0	Ki67+	 4708 15478
5276	0	0	Ki67+	 4713 15578
5277	0	0	Ki67+	 4714 16014
5278	0	0	Ki67+	 4715 15514
5279	0	0	Ki67+	 4715 15891
5280	0	0	Ki67+	 4716 15417
5281	0	0	Ki67+	 4717 15982
5282	0	0	Ki67+	 4719 15650
5283	0	0	Ki67+	 4720 15552
5284	0	0	Ki67+	 4721 15611
5285	0	0	Ki67+	 4725 16053
5286	0	0	Ki67+	 4727 16106
5287	0	0	Ki67+	 4732 15394
5288	0	0	Ki67+	 4732 15420
5289	0	0	Ki67+	 4732 16067
5290	0	0	Ki67+	 4738 15474
5291	0	0	Ki67+	 4739 15523
5292	0	0	Ki67+	 4739 15998
5293	0	0	Ki67+	 4743 15955
5294	0	0	Ki67+	 4753 15945
5295	0	0	Ki67+	 4754 15428
5296	0	0	Ki67+	 4755 15593
5297	0	0	Ki67+	 4757 15554
5298	0	0	Ki67+	 4758 15917
5299	0	0	Ki67+	 4759 15889
5300	0	0	Ki67+	 4759 15962
5301	0	0	Ki67+	 4762 15978
5302	0	0	Ki67+	 4764 15617
5303	0	0	Ki67+	 4770 15946
5304	0	0	Ki67+	 4773 15530
5305	0	0	Ki67+	 4774 15664
5306	0	0	Ki67+	 4776 15358
5307	0	0	Ki67+	 4779 15620
5308	0	0	Ki67+	 4779 15892
5309	0	0	Ki67+	 4780 15601
5310	0	0	Ki67+	 4781 15920
5311	0	0	Ki67+	 4784 15947
5312	0	0	Ki67+	 4787 15873
5313	0	0	Ki67+	 4787 16001
5314	0	0	Ki67+	 4792 15624
5315	0	0	Ki67+	 4795 15838
5316	0	0	Ki67+	 4798 15544
5317	0	0	Ki67+	 4804 15873
5318	0	0	Ki67+	 4804 15977
5319	0	0	Ki67+	 4806 15925
5320	0	0	Ki67+	 4811 15963
5321	0	0	Ki67+	 4812 15785
5322	0	0	Ki67+	 4813 15569
5323	0	0	Ki67+	 4815 15902
5324	0	0	Ki67+	 4824 15852
5325	0	0	Ki67+	 4829 15502
5326	0	0	Ki67+	 4832 15428
5327	0	0	Ki67+	 4833 15779
5328	0	0	Ki67+	 4836 15817
5329	0	0	Ki67+	 4841 15752
5330	0	0	Ki67+	 4846 16104
5331	0	0	Ki67+	 4848 15782
5332	0	0	Ki67+	 4854 15734
5333	0	0	Ki67+	 4862 15675
5334	0	0	Ki67+	 4862 15808
5335	0	0	Ki67+	 4868 15625
5336	0	0	Ki67+	 4870 15726
5337	0	0	Ki67+	 4871 15951
5338	0	0	Ki67+	 4872 15840
5339	0	0	Ki67+	 4876 15351
5340	0	0	Ki67+	 4882 15636
5341	0	0	Ki67+	 4885 15684
5342	0	0	Ki67+	 4893 15449
5343	0	0	Ki67+	 4898 15860
5344	0	0	Ki67+	 4899 15500
5345	0	0	Ki67+	 4901 15641
5346	0	0	Ki67+	 4905 15426
5347	0	0	Ki67+	 4913 15553
5348	0	0	Ki67+	 4916 15437
5349	0	0	Ki67+	 4920 15391
5350	0	0	Ki67+	 4920 15468
5351	0	0	Ki67+	 4921 15600
5352	0	0	Ki67+	 4922 15849
5353	0	0	Ki67+	 4929 15320
5354	0	0	Ki67+	 4931 15519
5355	0	0	Ki67+	 4936 15564
5356	0	0	Ki67+	 4938 15912
5357	0	0	Ki67+	 4941 15458
5358	0	0	Ki67+	 4942 15824
5359	0	0	Ki67+	 4944 15487
5360	0	0	Ki67+	 4957 15952
5361	0	0	Ki67+	 4958 15478
5362	0	0	Ki67+	 4968 15636
5363	0	0	Ki67+	 4970 16064
5364	0	0	Ki67+	 4975 15909
5365	0	0	Ki67+	 4991 15705
5366	0	0	Ki67+	 4992 15982
5367	0	0	Ki67+	 5001 15937
5368	0	0	Ki67+	 5004 15975
5369	0	0	Ki67+	 4342 16259
5370	0	0	Ki67+	 4377 16247
5371	0	0	Ki67+	 4381 16136
5372	0	0	Ki67+	 4382 16283
5373	0	0	Ki67+	 4386 16156
5374	0	0	Ki67+	 4389 16303
5375	0	0	Ki67+	 4391 16254
5376	0	0	Ki67+	 4398 16286
5377	0	0	Ki67+	 4398 16343
5378	0	0	Ki67+	 4403 16362
5379	0	0	Ki67+	 4404 16442
5380	0	0	Ki67+	 4407 16137
5381	0	0	Ki67+	 4408 16241
5382	0	0	Ki67+	 4414 16330
5383	0	0	Ki67+	 4422 16167
5384	0	0	Ki67+	 4425 16214
5385	0	0	Ki67+	 4427 16327
5386	0	0	Ki67+	 4428 16245
5387	0	0	Ki67+	 4428 16488
5388	0	0	Ki67+	 4435 16269
5389	0	0	Ki67+	 4436 16165
5390	0	0	Ki67+	 4438 16303
5391	0	0	Ki67+	 4438 16342
5392	0	0	Ki67+	 4439 16130
5393	0	0	Ki67+	 4439 16406
5394	0	0	Ki67+	 4440 16216
5395	0	0	Ki67+	 4444 16451
5396	0	0	Ki67+	 4446 16377
5397	0	0	Ki67+	 4449 16484
5398	0	0	Ki67+	 4451 16550
5399	0	0	Ki67+	 4452 16348
5400	0	0	Ki67+	 4453 16230
5401	0	0	Ki67+	 4456 16207
5402	0	0	Ki67+	 4456 16518
5403	0	0	Ki67+	 4460 16131
5404	0	0	Ki67+	 4462 16534
5405	0	0	Ki67+	 4463 16475
5406	0	0	Ki67+	 4464 16160
5407	0	0	Ki67+	 4465 16314
5408	0	0	Ki67+	 4465 16438
5409	0	0	Ki67+	 4469 16176
5410	0	0	Ki67+	 4469 16360
5411	0	0	Ki67+	 4472 16389
5412	0	0	Ki67+	 4472 16588
5413	0	0	Ki67+	 4473 16508
5414	0	0	Ki67+	 4474 16277
5415	0	0	Ki67+	 4478 16244
5416	0	0	Ki67+	 4478 16255
5417	0	0	Ki67+	 4478 16338
5418	0	0	Ki67+	 4478 16449
5419	0	0	Ki67+	 4481 16225
5420	0	0	Ki67+	 4482 16471
5421	0	0	Ki67+	 4487 16152
5422	0	0	Ki67+	 4487 16460
5423	0	0	Ki67+	 4491 16555
5424	0	0	Ki67+	 4492 16379
5425	0	0	Ki67+	 4493 16200
5426	0	0	Ki67+	 4493 16442
5427	0	0	Ki67+	 4496 16171
5428	0	0	Ki67+	 4497 16409
5429	0	0	Ki67+	 4498 16314
5430	0	0	Ki67+	 4498 16469
5431	0	0	Ki67+	 4499 16298
5432	0	0	Ki67+	 4500 16587
5433	0	0	Ki67+	 4502 16510
5434	0	0	Ki67+	 4503 16541
5435	0	0	Ki67+	 4508 16617
5436	0	0	Ki67+	 4509 16398
5437	0	0	Ki67+	 4513 16476
5438	0	0	Ki67+	 4521 16562
5439	0	0	Ki67+	 4525 16586
5440	0	0	Ki67+	 4527 16665
5441	0	0	Ki67+	 4533 16535
5442	0	0	Ki67+	 4537 16612
5443	0	0	Ki67+	 4539 16647
5444	0	0	Ki67+	 4582 16692
5445	0	0	Ki67+	 4586 16606
5446	0	0	Ki67+	 4590 16720
5447	0	0	Ki67+	 4592 16626
5448	0	0	Ki67+	 4600 16513
5449	0	0	Ki67+	 4600 16642
5450	0	0	Ki67+	 4602 16573
5451	0	0	Ki67+	 4606 16551
5452	0	0	Ki67+	 4616 16667
5453	0	0	Ki67+	 4617 16398
5454	0	0	Ki67+	 4617 16580
5455	0	0	Ki67+	 4617 16630
5456	0	0	Ki67+	 4620 16656
5457	0	0	Ki67+	 4622 16535
5458	0	0	Ki67+	 4623 16153
5459	0	0	Ki67+	 4627 16699
5460	0	0	Ki67+	 4642 16642
5461	0	0	Ki67+	 4643 16593
5462	0	0	Ki67+	 4652 16610
5463	0	0	Ki67+	 4659 16411
5464	0	0	Ki67+	 4661 16448
5465	0	0	Ki67+	 4668 16481
5466	0	0	Ki67+	 4675 16390
5467	0	0	Ki67+	 4677 16552
5468	0	0	Ki67+	 4678 16126
5469	0	0	Ki67+	 4678 16290
5470	0	0	Ki67+	 4682 16399
5471	0	0	Ki67+	 4682 16491
5472	0	0	Ki67+	 4682 16533
5473	0	0	Ki67+	 4685 16138
5474	0	0	Ki67+	 4686 16158
5475	0	0	Ki67+	 4686 16317
5476	0	0	Ki67+	 4692 16294
5477	0	0	Ki67+	 4693 16589
5478	0	0	Ki67+	 4694 16262
5479	0	0	Ki67+	 4695 16429
5480	0	0	Ki67+	 4696 16367
5481	0	0	Ki67+	 4697 16172
5482	0	0	Ki67+	 4697 16495
5483	0	0	Ki67+	 4699 16133
5484	0	0	Ki67+	 4699 16220
5485	0	0	Ki67+	 4702 16551
5486	0	0	Ki67+	 4703 16618
5487	0	0	Ki67+	 4705 16156
5488	0	0	Ki67+	 4706 16460
5489	0	0	Ki67+	 4708 16376
5490	0	0	Ki67+	 4714 16515
5491	0	0	Ki67+	 4714 16617
5492	0	0	Ki67+	 4718 16204
5493	0	0	Ki67+	 4719 16334
5494	0	0	Ki67+	 4720 16814
5495	0	0	Ki67+	 4722 16297
5496	0	0	Ki67+	 4723 16319
5497	0	0	Ki67+	 4726 16271
5498	0	0	Ki67+	 4726 16392
5499	0	0	Ki67+	 4727 16535
5500	0	0	Ki67+	 4729 16238
5501	0	0	Ki67+	 4729 16780
5502	0	0	Ki67+	 4730 16510
5503	0	0	Ki67+	 4736 16180
5504	0	0	Ki67+	 4740 16834
5505	0	0	Ki67+	 4743 16208
5506	0	0	Ki67+	 4744 16145
5507	0	0	Ki67+	 4746 16701
5508	0	0	Ki67+	 4748 16805
5509	0	0	Ki67+	 4752 16247
5510	0	0	Ki67+	 4752 16741
5511	0	0	Ki67+	 4756 16327
5512	0	0	Ki67+	 4757 16903
5513	0	0	Ki67+	 4758 16214
5514	0	0	Ki67+	 4759 16408
5515	0	0	Ki67+	 4759 16433
5516	0	0	Ki67+	 4762 16876
5517	0	0	Ki67+	 4765 16231
5518	0	0	Ki67+	 4767 16312
5519	0	0	Ki67+	 4768 16696
5520	0	0	Ki67+	 4770 16470
5521	0	0	Ki67+	 4772 16180
5522	0	0	Ki67+	 4773 16488
5523	0	0	Ki67+	 4773 16811
5524	0	0	Ki67+	 4774 16415
5525	0	0	Ki67+	 4774 16845
5526	0	0	Ki67+	 4775 16553
5527	0	0	Ki67+	 4775 16785
5528	0	0	Ki67+	 4776 16270
5529	0	0	Ki67+	 4777 16359
5530	0	0	Ki67+	 4777 16388
5531	0	0	Ki67+	 4779 16132
5532	0	0	Ki67+	 4782 16113
5533	0	0	Ki67+	 4783 16643
5534	0	0	Ki67+	 4786 16840
5535	0	0	Ki67+	 4791 16328
5536	0	0	Ki67+	 4792 16651
5537	0	0	Ki67+	 4792 16698
5538	0	0	Ki67+	 4795 16902
5539	0	0	Ki67+	 4803 16849
5540	0	0	Ki67+	 4805 16551
5541	0	0	Ki67+	 4806 16883
5542	0	0	Ki67+	 4807 16358
5543	0	0	Ki67+	 4808 16658
5544	0	0	Ki67+	 4810 16906
5545	0	0	Ki67+	 4811 16491
5546	0	0	Ki67+	 4820 16498
5547	0	0	Ki67+	 4820 16730
5548	0	0	Ki67+	 4825 16578
5549	0	0	Ki67+	 4830 16795
5550	0	0	Ki67+	 4831 16686
5551	0	0	Ki67+	 4835 16843
5552	0	0	Ki67+	 4838 16871
5553	0	0	Ki67+	 4844 16421
5554	0	0	Ki67+	 4844 16643
5555	0	0	Ki67+	 4846 16384
5556	0	0	Ki67+	 4850 16482
5557	0	0	Ki67+	 4855 16728
5558	0	0	Ki67+	 4860 16593
5559	0	0	Ki67+	 4860 16813
5560	0	0	Ki67+	 4863 16651
5561	0	0	Ki67+	 4865 16827
5562	0	0	Ki67+	 4867 16370
5563	0	0	Ki67+	 4870 16559
5564	0	0	Ki67+	 4870 16903
5565	0	0	Ki67+	 4871 16257
5566	0	0	Ki67+	 4871 16288
5567	0	0	Ki67+	 4872 16810
5568	0	0	Ki67+	 4873 16339
5569	0	0	Ki67+	 4874 16618
5570	0	0	Ki67+	 4879 16386
5571	0	0	Ki67+	 4893 16621
5572	0	0	Ki67+	 4894 16507
5573	0	0	Ki67+	 4894 16540
5574	0	0	Ki67+	 4895 16809
5575	0	0	Ki67+	 4896 16202
5576	0	0	Ki67+	 4897 16396
5577	0	0	Ki67+	 4897 16645
5578	0	0	Ki67+	 4901 16361
5579	0	0	Ki67+	 4905 16489
5580	0	0	Ki67+	 4913 16516
5581	0	0	Ki67+	 4914 16570
5582	0	0	Ki67+	 4919 16326
5583	0	0	Ki67+	 4919 16484
5584	0	0	Ki67+	 4922 16704
5585	0	0	Ki67+	 4923 16552
5586	0	0	Ki67+	 4926 16624
5587	0	0	Ki67+	 4927 16761
5588	0	0	Ki67+	 4928 16444
5589	0	0	Ki67+	 4931 16821
5590	0	0	Ki67+	 4935 16864
5591	0	0	Ki67+	 4939 16529
5592	0	0	Ki67+	 4941 16840
5593	0	0	Ki67+	 4942 16147
5594	0	0	Ki67+	 4942 16766
5595	0	0	Ki67+	 4943 16578
5596	0	0	Ki67+	 4944 16513
5597	0	0	Ki67+	 4945 16685
5598	0	0	Ki67+	 4947 16352
5599	0	0	Ki67+	 4950 16341
5600	0	0	Ki67+	 4952 16773
5601	0	0	Ki67+	 4953 16835
5602	0	0	Ki67+	 4954 16202
5603	0	0	Ki67+	 4957 16692
5604	0	0	Ki67+	 4959 16461
5605	0	0	Ki67+	 4961 16384
5606	0	0	Ki67+	 4964 16489
5607	0	0	Ki67+	 4964 16727
5608	0	0	Ki67+	 4965 16657
5609	0	0	Ki67+	 4966 16344
5610	0	0	Ki67+	 4968 16818
5611	0	0	Ki67+	 4969 16198
5612	0	0	Ki67+	 4971 16498
5613	0	0	Ki67+	 4972 16319
5614	0	0	Ki67+	 4974 16865
5615	0	0	Ki67+	 4978 16165
5616	0	0	Ki67+	 4979 16155
5617	0	0	Ki67+	 4979 16521
5618	0	0	Ki67+	 4989 16489
5619	0	0	Ki67+	 4990 16744
5620	0	0	Ki67+	 4994 16845
5621	0	0	Ki67+	 4998 16517
5622	0	0	Ki67+	 4999 16669
5623	0	0	Ki67+	 5002 16637
5624	0	0	Ki67+	 5003 16451
5625	0	0	Ki67+	 5007 16117
5626	0	0	Ki67+	 4801 17019
5627	0	0	Ki67+	 4816 17023
5628	0	0	Ki67+	 4826 17040
5629	0	0	Ki67+	 4844 17004
5630	0	0	Ki67+	 4848 16980
5631	0	0	Ki67+	 4859 17002
5632	0	0	Ki67+	 4885 17292
5633	0	0	Ki67+	 4901 16942
5634	0	0	Ki67+	 4920 16955
5635	0	0	Ki67+	 4951 17265
5636	0	0	Ki67+	 4961 16982
5637	0	0	Ki67+	 4963 17621
5638	0	0	Ki67+	 4971 16966
5639	0	0	Ki67+	 4987 16932
5640	0	0	Ki67+	 5356 9809
5641	0	0	Ki67+	 5376 9775
5642	0	0	Ki67+	 5439 9801
5643	0	0	Ki67+	 5450 9855
5644	0	0	Ki67+	 5467 9885
5645	0	0	Ki67+	 5489 9863
5646	0	0	Ki67+	 5506 9825
5647	0	0	Ki67+	 5509 9935
5648	0	0	Ki67+	 5511 9897
5649	0	0	Ki67+	 5515 9997
5650	0	0	Ki67+	 5543 9958
5651	0	0	Ki67+	 5569 9621
5652	0	0	Ki67+	 5570 10018
5653	0	0	Ki67+	 5571 10075
5654	0	0	Ki67+	 5583 9777
5655	0	0	Ki67+	 5586 10072
5656	0	0	Ki67+	 5587 9600
5657	0	0	Ki67+	 5596 9692
5658	0	0	Ki67+	 5601 9867
5659	0	0	Ki67+	 5606 9812
5660	0	0	Ki67+	 5625 9664
5661	0	0	Ki67+	 5625 9753
5662	0	0	Ki67+	 5630 9937
5663	0	0	Ki67+	 5639 9816
5664	0	0	Ki67+	 5641 9851
5665	0	0	Ki67+	 5643 9930
5666	0	0	Ki67+	 5645 9960
5667	0	0	Ki67+	 5648 9914
5668	0	0	Ki67+	 5660 9366
5669	0	0	Ki67+	 5663 9779
5670	0	0	Ki67+	 5663 9853
5671	0	0	Ki67+	 5664 9813
5672	0	0	Ki67+	 5671 9871
5673	0	0	Ki67+	 5676 9929
5674	0	0	Ki67+	 5678 9836
5675	0	0	Ki67+	 5679 9347
5676	0	0	Ki67+	 5680 10032
5677	0	0	Ki67+	 5682 9964
5678	0	0	Ki67+	 5690 9855
5679	0	0	Ki67+	 5698 9370
5680	0	0	Ki67+	 5699 9479
5681	0	0	Ki67+	 5705 9883
5682	0	0	Ki67+	 5707 9862
5683	0	0	Ki67+	 5711 9412
5684	0	0	Ki67+	 5721 9854
5685	0	0	Ki67+	 5732 9466
5686	0	0	Ki67+	 5736 9407
5687	0	0	Ki67+	 5744 9925
5688	0	0	Ki67+	 5747 9473
5689	0	0	Ki67+	 5748 9880
5690	0	0	Ki67+	 5750 9363
5691	0	0	Ki67+	 5750 9507
5692	0	0	Ki67+	 5751 9850
5693	0	0	Ki67+	 5761 9908
5694	0	0	Ki67+	 5766 9322
5695	0	0	Ki67+	 5766 9451
5696	0	0	Ki67+	 5770 9404
5697	0	0	Ki67+	 5771 9434
5698	0	0	Ki67+	 5776 9300
5699	0	0	Ki67+	 5780 10053
5700	0	0	Ki67+	 5785 9356
5701	0	0	Ki67+	 5786 9873
5702	0	0	Ki67+	 5793 9432
5703	0	0	Ki67+	 5793 9908
5704	0	0	Ki67+	 5796 9847
5705	0	0	Ki67+	 5797 9292
5706	0	0	Ki67+	 5802 9498
5707	0	0	Ki67+	 5806 9311
5708	0	0	Ki67+	 5807 9378
5709	0	0	Ki67+	 5014 10584
5710	0	0	Ki67+	 5015 10312
5711	0	0	Ki67+	 5020 10672
5712	0	0	Ki67+	 5021 10244
5713	0	0	Ki67+	 5021 10289
5714	0	0	Ki67+	 5021 10470
5715	0	0	Ki67+	 5025 10380
5716	0	0	Ki67+	 5027 10713
5717	0	0	Ki67+	 5031 10444
5718	0	0	Ki67+	 5033 10728
5719	0	0	Ki67+	 5034 10517
5720	0	0	Ki67+	 5034 10611
5721	0	0	Ki67+	 5036 10345
5722	0	0	Ki67+	 5036 10868
5723	0	0	Ki67+	 5037 10769
5724	0	0	Ki67+	 5040 10704
5725	0	0	Ki67+	 5043 10307
5726	0	0	Ki67+	 5045 10636
5727	0	0	Ki67+	 5052 10471
5728	0	0	Ki67+	 5053 10862
5729	0	0	Ki67+	 5056 10269
5730	0	0	Ki67+	 5060 10319
5731	0	0	Ki67+	 5061 10494
5732	0	0	Ki67+	 5061 10568
5733	0	0	Ki67+	 5062 10588
5734	0	0	Ki67+	 5064 10432
5735	0	0	Ki67+	 5067 10652
5736	0	0	Ki67+	 5068 10287
5737	0	0	Ki67+	 5068 10336
5738	0	0	Ki67+	 5069 10684
5739	0	0	Ki67+	 5069 10717
5740	0	0	Ki67+	 5070 10620
5741	0	0	Ki67+	 5072 10737
5742	0	0	Ki67+	 5082 10408
5743	0	0	Ki67+	 5084 10527
5744	0	0	Ki67+	 5092 10393
5745	0	0	Ki67+	 5093 10342
5746	0	0	Ki67+	 5093 10573
5747	0	0	Ki67+	 5096 10635
5748	0	0	Ki67+	 5104 10714
5749	0	0	Ki67+	 5106 10682
5750	0	0	Ki67+	 5107 10828
5751	0	0	Ki67+	 5115 10872
5752	0	0	Ki67+	 5116 10310
5753	0	0	Ki67+	 5126 10670
5754	0	0	Ki67+	 5130 10748
5755	0	0	Ki67+	 5131 10636
5756	0	0	Ki67+	 5134 10847
5757	0	0	Ki67+	 5141 10667
5758	0	0	Ki67+	 5143 10870
5759	0	0	Ki67+	 5149 10706
5760	0	0	Ki67+	 5150 10309
5761	0	0	Ki67+	 5152 10505
5762	0	0	Ki67+	 5152 10696
5763	0	0	Ki67+	 5153 10864
5764	0	0	Ki67+	 5155 10716
5765	0	0	Ki67+	 5160 10406
5766	0	0	Ki67+	 5160 10679
5767	0	0	Ki67+	 5162 10526
5768	0	0	Ki67+	 5166 10719
5769	0	0	Ki67+	 5169 10344
5770	0	0	Ki67+	 5169 10400
5771	0	0	Ki67+	 5171 10269
5772	0	0	Ki67+	 5174 10330
5773	0	0	Ki67+	 5176 10708
5774	0	0	Ki67+	 5179 10836
5775	0	0	Ki67+	 5182 10750
5776	0	0	Ki67+	 5184 10504
5777	0	0	Ki67+	 5185 10428
5778	0	0	Ki67+	 5187 10405
5779	0	0	Ki67+	 5190 10265
5780	0	0	Ki67+	 5194 10471
5781	0	0	Ki67+	 5202 10305
5782	0	0	Ki67+	 5204 10807
5783	0	0	Ki67+	 5206 10439
5784	0	0	Ki67+	 5207 10528
5785	0	0	Ki67+	 5209 10720
5786	0	0	Ki67+	 5211 10269
5787	0	0	Ki67+	 5213 10615
5788	0	0	Ki67+	 5214 10415
5789	0	0	Ki67+	 5216 10456
5790	0	0	Ki67+	 5219 10283
5791	0	0	Ki67+	 5228 10816
5792	0	0	Ki67+	 5230 10486
5793	0	0	Ki67+	 5230 10865
5794	0	0	Ki67+	 5232 10582
5795	0	0	Ki67+	 5233 10562
5796	0	0	Ki67+	 5234 10594
5797	0	0	Ki67+	 5236 10769
5798	0	0	Ki67+	 5238 10723
5799	0	0	Ki67+	 5242 10579
5800	0	0	Ki67+	 5244 10532
5801	0	0	Ki67+	 5244 10777
5802	0	0	Ki67+	 5244 10847
5803	0	0	Ki67+	 5247 10562
5804	0	0	Ki67+	 5249 10859
5805	0	0	Ki67+	 5250 10302
5806	0	0	Ki67+	 5254 10834
5807	0	0	Ki67+	 5256 10510
5808	0	0	Ki67+	 5266 10401
5809	0	0	Ki67+	 5268 10815
5810	0	0	Ki67+	 5272 10329
5811	0	0	Ki67+	 5273 10520
5812	0	0	Ki67+	 5277 10788
5813	0	0	Ki67+	 5279 10756
5814	0	0	Ki67+	 5282 10847
5815	0	0	Ki67+	 5286 10605
5816	0	0	Ki67+	 5288 10546
5817	0	0	Ki67+	 5292 10372
5818	0	0	Ki67+	 5296 10450
5819	0	0	Ki67+	 5297 10825
5820	0	0	Ki67+	 5298 10389
5821	0	0	Ki67+	 5303 10564
5822	0	0	Ki67+	 5304 10308
5823	0	0	Ki67+	 5306 10856
5824	0	0	Ki67+	 5309 10488
5825	0	0	Ki67+	 5310 10641
5826	0	0	Ki67+	 5311 10773
5827	0	0	Ki67+	 5314 10517
5828	0	0	Ki67+	 5315 10422
5829	0	0	Ki67+	 5324 10621
5830	0	0	Ki67+	 5329 10762
5831	0	0	Ki67+	 5332 10542
5832	0	0	Ki67+	 5334 10486
5833	0	0	Ki67+	 5342 10313
5834	0	0	Ki67+	 5346 10522
5835	0	0	Ki67+	 5347 10412
5836	0	0	Ki67+	 5357 10311
5837	0	0	Ki67+	 5359 10661
5838	0	0	Ki67+	 5361 10497
5839	0	0	Ki67+	 5362 10751
5840	0	0	Ki67+	 5363 10648
5841	0	0	Ki67+	 5373 10656
5842	0	0	Ki67+	 5376 10342
5843	0	0	Ki67+	 5387 10349
5844	0	0	Ki67+	 5390 10319
5845	0	0	Ki67+	 5391 10689
5846	0	0	Ki67+	 5393 10367
5847	0	0	Ki67+	 5402 10772
5848	0	0	Ki67+	 5404 10836
5849	0	0	Ki67+	 5407 10328
5850	0	0	Ki67+	 5421 10486
5851	0	0	Ki67+	 5424 10528
5852	0	0	Ki67+	 5424 10695
5853	0	0	Ki67+	 5442 10817
5854	0	0	Ki67+	 5447 10475
5855	0	0	Ki67+	 5448 10759
5856	0	0	Ki67+	 5450 10513
5857	0	0	Ki67+	 5472 10802
5858	0	0	Ki67+	 5477 10519
5859	0	0	Ki67+	 5478 10574
5860	0	0	Ki67+	 5478 10719
5861	0	0	Ki67+	 5478 10859
5862	0	0	Ki67+	 5484 10736
5863	0	0	Ki67+	 5485 10478
5864	0	0	Ki67+	 5485 10763
5865	0	0	Ki67+	 5490 10825
5866	0	0	Ki67+	 5491 10517
5867	0	0	Ki67+	 5495 10745
5868	0	0	Ki67+	 5497 10876
5869	0	0	Ki67+	 5499 10779
5870	0	0	Ki67+	 5506 10770
5871	0	0	Ki67+	 5508 10457
5872	0	0	Ki67+	 5510 10551
5873	0	0	Ki67+	 5511 10483
5874	0	0	Ki67+	 5513 10867
5875	0	0	Ki67+	 5514 10200
5876	0	0	Ki67+	 5515 10698
5877	0	0	Ki67+	 5520 10573
5878	0	0	Ki67+	 5521 10811
5879	0	0	Ki67+	 5532 10604
5880	0	0	Ki67+	 5537 10528
5881	0	0	Ki67+	 5538 10660
5882	0	0	Ki67+	 5542 10586
5883	0	0	Ki67+	 5543 10759
5884	0	0	Ki67+	 5544 10779
5885	0	0	Ki67+	 5545 10724
5886	0	0	Ki67+	 5546 10425
5887	0	0	Ki67+	 5546 10554
5888	0	0	Ki67+	 5557 10858
5889	0	0	Ki67+	 5560 10721
5890	0	0	Ki67+	 5566 10396
5891	0	0	Ki67+	 5566 10564
5892	0	0	Ki67+	 5569 10446
5893	0	0	Ki67+	 5571 10108
5894	0	0	Ki67+	 5574 10800
5895	0	0	Ki67+	 5580 10767
5896	0	0	Ki67+	 5581 10356
5897	0	0	Ki67+	 5582 10553
5898	0	0	Ki67+	 5588 10519
5899	0	0	Ki67+	 5590 10376
5900	0	0	Ki67+	 5590 10735
5901	0	0	Ki67+	 5591 10779
5902	0	0	Ki67+	 5592 10869
5903	0	0	Ki67+	 5595 10354
5904	0	0	Ki67+	 5613 10750
5905	0	0	Ki67+	 5620 10786
5906	0	0	Ki67+	 5628 10610
5907	0	0	Ki67+	 5629 10851
5908	0	0	Ki67+	 5633 10376
5909	0	0	Ki67+	 5634 10770
5910	0	0	Ki67+	 5635 10823
5911	0	0	Ki67+	 5637 10395
5912	0	0	Ki67+	 5641 10569
5913	0	0	Ki67+	 5642 10657
5914	0	0	Ki67+	 5642 10806
5915	0	0	Ki67+	 5652 10830
5916	0	0	Ki67+	 5655 10597
5917	0	0	Ki67+	 5657 10427
5918	0	0	Ki67+	 5662 10705
5919	0	0	Ki67+	 5668 10593
5920	0	0	Ki67+	 5668 10787
5921	0	0	Ki67+	 5673 10443
5922	0	0	Ki67+	 5674 10228
5923	0	0	Ki67+	 5681 10741
5924	0	0	Ki67+	 5685 10360
5925	0	0	Ki67+	 5685 10680
5926	0	0	Ki67+	 5686 10639
5927	0	0	Ki67+	 5689 10797
5928	0	0	Ki67+	 5690 10523
5929	0	0	Ki67+	 5692 10378
5930	0	0	Ki67+	 5692 10761
5931	0	0	Ki67+	 5696 10485
5932	0	0	Ki67+	 5702 10428
5933	0	0	Ki67+	 5704 10195
5934	0	0	Ki67+	 5705 10690
5935	0	0	Ki67+	 5713 10466
5936	0	0	Ki67+	 5714 10780
5937	0	0	Ki67+	 5723 10804
5938	0	0	Ki67+	 5724 10200
5939	0	0	Ki67+	 5724 10726
5940	0	0	Ki67+	 5727 10634
5941	0	0	Ki67+	 5729 10742
5942	0	0	Ki67+	 5731 10387
5943	0	0	Ki67+	 5734 10412
5944	0	0	Ki67+	 5734 10761
5945	0	0	Ki67+	 5735 10703
5946	0	0	Ki67+	 5737 10189
5947	0	0	Ki67+	 5737 10425
5948	0	0	Ki67+	 5747 10682
5949	0	0	Ki67+	 5752 10388
5950	0	0	Ki67+	 5752 10420
5951	0	0	Ki67+	 5752 10562
5952	0	0	Ki67+	 5753 10633
5953	0	0	Ki67+	 5754 10442
5954	0	0	Ki67+	 5754 10693
5955	0	0	Ki67+	 5757 10525
5956	0	0	Ki67+	 5767 10758
5957	0	0	Ki67+	 5768 10143
5958	0	0	Ki67+	 5774 10647
5959	0	0	Ki67+	 5779 10721
5960	0	0	Ki67+	 5780 10383
5961	0	0	Ki67+	 5781 10448
5962	0	0	Ki67+	 5782 10741
5963	0	0	Ki67+	 5785 10606
5964	0	0	Ki67+	 5787 10551
5965	0	0	Ki67+	 5788 10423
5966	0	0	Ki67+	 5791 10505
5967	0	0	Ki67+	 5791 10701
5968	0	0	Ki67+	 5800 10786
5969	0	0	Ki67+	 5801 10559
5970	0	0	Ki67+	 5806 10757
5971	0	0	Ki67+	 5807 10594
5972	0	0	Ki67+	 5014 11033
5973	0	0	Ki67+	 5015 10895
5974	0	0	Ki67+	 5022 10919
5975	0	0	Ki67+	 5023 11073
5976	0	0	Ki67+	 5034 10955
5977	0	0	Ki67+	 5041 10892
5978	0	0	Ki67+	 5042 11064
5979	0	0	Ki67+	 5050 11585
5980	0	0	Ki67+	 5051 11118
5981	0	0	Ki67+	 5052 10922
5982	0	0	Ki67+	 5053 11098
5983	0	0	Ki67+	 5063 10906
5984	0	0	Ki67+	 5068 10893
5985	0	0	Ki67+	 5069 11092
5986	0	0	Ki67+	 5069 11106
5987	0	0	Ki67+	 5069 11156
5988	0	0	Ki67+	 5087 10956
5989	0	0	Ki67+	 5089 10926
5990	0	0	Ki67+	 5092 10900
5991	0	0	Ki67+	 5092 11339
5992	0	0	Ki67+	 5094 11090
5993	0	0	Ki67+	 5102 10897
5994	0	0	Ki67+	 5104 10881
5995	0	0	Ki67+	 5107 10910
5996	0	0	Ki67+	 5114 10999
5997	0	0	Ki67+	 5115 11383
5998	0	0	Ki67+	 5116 11037
5999	0	0	Ki67+	 5120 11153
6000	0	0	Ki67+	 5122 11050
6001	0	0	Ki67+	 5125 10936
6002	0	0	Ki67+	 5136 11087
6003	0	0	Ki67+	 5138 11101
6004	0	0	Ki67+	 5140 11300
6005	0	0	Ki67+	 5141 10894
6006	0	0	Ki67+	 5158 10979
6007	0	0	Ki67+	 5159 10903
6008	0	0	Ki67+	 5159 11105
6009	0	0	Ki67+	 5161 10952
6010	0	0	Ki67+	 5165 11084
6011	0	0	Ki67+	 5168 11168
6012	0	0	Ki67+	 5171 10897
6013	0	0	Ki67+	 5177 10939
6014	0	0	Ki67+	 5190 10910
6015	0	0	Ki67+	 5190 11085
6016	0	0	Ki67+	 5191 11051
6017	0	0	Ki67+	 5193 11018
6018	0	0	Ki67+	 5193 11551
6019	0	0	Ki67+	 5195 11323
6020	0	0	Ki67+	 5204 10937
6021	0	0	Ki67+	 5206 10994
6022	0	0	Ki67+	 5217 11419
6023	0	0	Ki67+	 5218 11032
6024	0	0	Ki67+	 5220 11582
6025	0	0	Ki67+	 5235 11326
6026	0	0	Ki67+	 5236 11656
6027	0	0	Ki67+	 5253 11084
6028	0	0	Ki67+	 5270 11559
6029	0	0	Ki67+	 5282 11246
6030	0	0	Ki67+	 5293 11150
6031	0	0	Ki67+	 5293 11652
6032	0	0	Ki67+	 5301 11517
6033	0	0	Ki67+	 5309 11004
6034	0	0	Ki67+	 5309 11248
6035	0	0	Ki67+	 5316 11610
6036	0	0	Ki67+	 5320 11379
6037	0	0	Ki67+	 5322 11359
6038	0	0	Ki67+	 5324 11074
6039	0	0	Ki67+	 5329 10964
6040	0	0	Ki67+	 5332 11275
6041	0	0	Ki67+	 5332 11553
6042	0	0	Ki67+	 5333 11463
6043	0	0	Ki67+	 5335 11399
6044	0	0	Ki67+	 5341 11010
6045	0	0	Ki67+	 5342 11349
6046	0	0	Ki67+	 5345 11441
6047	0	0	Ki67+	 5345 11653
6048	0	0	Ki67+	 5351 11375
6049	0	0	Ki67+	 5360 11334
6050	0	0	Ki67+	 5361 11449
6051	0	0	Ki67+	 5362 11584
6052	0	0	Ki67+	 5372 11523
6053	0	0	Ki67+	 5381 11355
6054	0	0	Ki67+	 5383 11096
6055	0	0	Ki67+	 5389 11126
6056	0	0	Ki67+	 5396 11343
6057	0	0	Ki67+	 5421 11171
6058	0	0	Ki67+	 5433 10937
6059	0	0	Ki67+	 5444 11181
6060	0	0	Ki67+	 5460 11115
6061	0	0	Ki67+	 5463 11144
6062	0	0	Ki67+	 5490 10904
6063	0	0	Ki67+	 5490 11030
6064	0	0	Ki67+	 5491 11007
6065	0	0	Ki67+	 5495 11324
6066	0	0	Ki67+	 5495 11416
6067	0	0	Ki67+	 5496 11115
6068	0	0	Ki67+	 5502 11156
6069	0	0	Ki67+	 5514 11676
6070	0	0	Ki67+	 5524 11186
6071	0	0	Ki67+	 5525 11111
6072	0	0	Ki67+	 5526 11401
6073	0	0	Ki67+	 5528 10896
6074	0	0	Ki67+	 5535 10910
6075	0	0	Ki67+	 5544 10889
6076	0	0	Ki67+	 5550 11128
6077	0	0	Ki67+	 5554 11102
6078	0	0	Ki67+	 5557 10897
6079	0	0	Ki67+	 5571 11066
6080	0	0	Ki67+	 5578 11153
6081	0	0	Ki67+	 5579 11592
6082	0	0	Ki67+	 5580 11636
6083	0	0	Ki67+	 5593 11662
6084	0	0	Ki67+	 5596 11143
6085	0	0	Ki67+	 5599 11125
6086	0	0	Ki67+	 5607 11638
6087	0	0	Ki67+	 5614 11118
6088	0	0	Ki67+	 5617 11619
6089	0	0	Ki67+	 5618 10881
6090	0	0	Ki67+	 5618 11148
6091	0	0	Ki67+	 5618 11590
6092	0	0	Ki67+	 5620 10908
6093	0	0	Ki67+	 5628 11635
6094	0	0	Ki67+	 5632 11651
6095	0	0	Ki67+	 5644 11314
6096	0	0	Ki67+	 5646 10897
6097	0	0	Ki67+	 5649 11088
6098	0	0	Ki67+	 5649 11606
6099	0	0	Ki67+	 5652 10922
6100	0	0	Ki67+	 5655 10944
6101	0	0	Ki67+	 5661 11196
6102	0	0	Ki67+	 5664 11221
6103	0	0	Ki67+	 5666 11485
6104	0	0	Ki67+	 5668 11064
6105	0	0	Ki67+	 5672 10896
6106	0	0	Ki67+	 5672 11648
6107	0	0	Ki67+	 5678 10919
6108	0	0	Ki67+	 5680 11057
6109	0	0	Ki67+	 5680 11110
6110	0	0	Ki67+	 5681 11388
6111	0	0	Ki67+	 5693 11060
6112	0	0	Ki67+	 5696 11598
6113	0	0	Ki67+	 5701 11627
6114	0	0	Ki67+	 5706 10944
6115	0	0	Ki67+	 5707 10979
6116	0	0	Ki67+	 5707 11080
6117	0	0	Ki67+	 5707 11637
6118	0	0	Ki67+	 5708 11263
6119	0	0	Ki67+	 5708 11579
6120	0	0	Ki67+	 5711 11032
6121	0	0	Ki67+	 5718 11486
6122	0	0	Ki67+	 5719 11519
6123	0	0	Ki67+	 5723 11539
6124	0	0	Ki67+	 5727 10988
6125	0	0	Ki67+	 5727 11059
6126	0	0	Ki67+	 5728 11038
6127	0	0	Ki67+	 5733 10955
6128	0	0	Ki67+	 5735 11587
6129	0	0	Ki67+	 5739 11631
6130	0	0	Ki67+	 5740 11354
6131	0	0	Ki67+	 5742 11530
6132	0	0	Ki67+	 5743 11084
6133	0	0	Ki67+	 5748 11561
6134	0	0	Ki67+	 5752 10932
6135	0	0	Ki67+	 5752 11478
6136	0	0	Ki67+	 5754 11664
6137	0	0	Ki67+	 5755 11401
6138	0	0	Ki67+	 5756 11242
6139	0	0	Ki67+	 5758 11495
6140	0	0	Ki67+	 5760 11354
6141	0	0	Ki67+	 5762 11549
6142	0	0	Ki67+	 5766 11582
6143	0	0	Ki67+	 5770 11657
6144	0	0	Ki67+	 5777 11080
6145	0	0	Ki67+	 5778 11437
6146	0	0	Ki67+	 5782 11485
6147	0	0	Ki67+	 5788 11513
6148	0	0	Ki67+	 5790 11618
6149	0	0	Ki67+	 5796 11003
6150	0	0	Ki67+	 5796 11463
6151	0	0	Ki67+	 5798 10902
6152	0	0	Ki67+	 5798 10920
6153	0	0	Ki67+	 5800 11498
6154	0	0	Ki67+	 5804 11193
6155	0	0	Ki67+	 5805 11643
6156	0	0	Ki67+	 5807 10941
6157	0	0	Ki67+	 5009 12430
6158	0	0	Ki67+	 5012 12311
6159	0	0	Ki67+	 5026 12093
6160	0	0	Ki67+	 5028 11807
6161	0	0	Ki67+	 5034 12259
6162	0	0	Ki67+	 5039 12146
6163	0	0	Ki67+	 5041 12057
6164	0	0	Ki67+	 5045 12205
6165	0	0	Ki67+	 5048 12102
6166	0	0	Ki67+	 5051 12265
6167	0	0	Ki67+	 5056 12339
6168	0	0	Ki67+	 5063 12061
6169	0	0	Ki67+	 5067 12183
6170	0	0	Ki67+	 5067 12209
6171	0	0	Ki67+	 5069 11948
6172	0	0	Ki67+	 5069 11983
6173	0	0	Ki67+	 5069 12258
6174	0	0	Ki67+	 5069 12368
6175	0	0	Ki67+	 5070 12166
6176	0	0	Ki67+	 5071 11917
6177	0	0	Ki67+	 5076 12072
6178	0	0	Ki67+	 5076 12115
6179	0	0	Ki67+	 5078 12301
6180	0	0	Ki67+	 5080 12220
6181	0	0	Ki67+	 5081 12375
6182	0	0	Ki67+	 5084 11889
6183	0	0	Ki67+	 5088 11765
6184	0	0	Ki67+	 5088 12174
6185	0	0	Ki67+	 5090 11872
6186	0	0	Ki67+	 5090 12109
6187	0	0	Ki67+	 5092 11943
6188	0	0	Ki67+	 5092 12422
6189	0	0	Ki67+	 5093 12044
6190	0	0	Ki67+	 5093 12403
6191	0	0	Ki67+	 5095 12017
6192	0	0	Ki67+	 5099 12273
6193	0	0	Ki67+	 5101 11977
6194	0	0	Ki67+	 5105 12142
6195	0	0	Ki67+	 5106 12307
6196	0	0	Ki67+	 5109 12216
6197	0	0	Ki67+	 5114 11917
6198	0	0	Ki67+	 5114 12271
6199	0	0	Ki67+	 5115 12182
6200	0	0	Ki67+	 5115 12460
6201	0	0	Ki67+	 5120 12057
6202	0	0	Ki67+	 5120 12340
6203	0	0	Ki67+	 5126 12377
6204	0	0	Ki67+	 5126 12398
6205	0	0	Ki67+	 5128 12222
6206	0	0	Ki67+	 5130 12031
6207	0	0	Ki67+	 5130 12412
6208	0	0	Ki67+	 5136 12110
6209	0	0	Ki67+	 5137 12151
6210	0	0	Ki67+	 5138 11886
6211	0	0	Ki67+	 5142 12038
6212	0	0	Ki67+	 5142 12179
6213	0	0	Ki67+	 5144 12295
6214	0	0	Ki67+	 5145 11921
6215	0	0	Ki67+	 5150 12187
6216	0	0	Ki67+	 5151 11830
6217	0	0	Ki67+	 5154 11909
6218	0	0	Ki67+	 5156 12379
6219	0	0	Ki67+	 5161 12132
6220	0	0	Ki67+	 5162 11845
6221	0	0	Ki67+	 5162 11950
6222	0	0	Ki67+	 5163 12445
6223	0	0	Ki67+	 5166 12100
6224	0	0	Ki67+	 5177 12174
6225	0	0	Ki67+	 5179 12363
6226	0	0	Ki67+	 5182 12340
6227	0	0	Ki67+	 5183 12139
6228	0	0	Ki67+	 5185 11933
6229	0	0	Ki67+	 5192 11949
6230	0	0	Ki67+	 5196 12468
6231	0	0	Ki67+	 5198 12184
6232	0	0	Ki67+	 5198 12433
6233	0	0	Ki67+	 5204 12128
6234	0	0	Ki67+	 5211 12137
6235	0	0	Ki67+	 5214 11736
6236	0	0	Ki67+	 5215 12247
6237	0	0	Ki67+	 5217 11874
6238	0	0	Ki67+	 5218 11775
6239	0	0	Ki67+	 5218 11827
6240	0	0	Ki67+	 5218 12274
6241	0	0	Ki67+	 5219 11794
6242	0	0	Ki67+	 5222 12342
6243	0	0	Ki67+	 5223 12303
6244	0	0	Ki67+	 5225 11725
6245	0	0	Ki67+	 5226 11814
6246	0	0	Ki67+	 5227 11765
6247	0	0	Ki67+	 5227 11887
6248	0	0	Ki67+	 5229 12191
6249	0	0	Ki67+	 5234 11782
6250	0	0	Ki67+	 5234 11840
6251	0	0	Ki67+	 5234 12355
6252	0	0	Ki67+	 5235 12037
6253	0	0	Ki67+	 5245 11772
6254	0	0	Ki67+	 5245 11854
6255	0	0	Ki67+	 5254 12144
6256	0	0	Ki67+	 5256 11806
6257	0	0	Ki67+	 5260 11774
6258	0	0	Ki67+	 5262 11819
6259	0	0	Ki67+	 5262 12230
6260	0	0	Ki67+	 5262 12361
6261	0	0	Ki67+	 5264 12243
6262	0	0	Ki67+	 5266 12375
6263	0	0	Ki67+	 5269 11750
6264	0	0	Ki67+	 5273 12325
6265	0	0	Ki67+	 5274 12343
6266	0	0	Ki67+	 5276 11736
6267	0	0	Ki67+	 5279 11804
6268	0	0	Ki67+	 5280 12011
6269	0	0	Ki67+	 5281 12139
6270	0	0	Ki67+	 5284 12151
6271	0	0	Ki67+	 5284 12227
6272	0	0	Ki67+	 5287 11762
6273	0	0	Ki67+	 5289 11778
6274	0	0	Ki67+	 5289 12353
6275	0	0	Ki67+	 5290 12237
6276	0	0	Ki67+	 5292 11829
6277	0	0	Ki67+	 5299 11739
6278	0	0	Ki67+	 5299 11874
6279	0	0	Ki67+	 5301 12393
6280	0	0	Ki67+	 5306 12249
6281	0	0	Ki67+	 5312 11820
6282	0	0	Ki67+	 5313 12359
6283	0	0	Ki67+	 5322 11792
6284	0	0	Ki67+	 5324 11762
6285	0	0	Ki67+	 5337 11967
6286	0	0	Ki67+	 5338 11746
6287	0	0	Ki67+	 5342 11980
6288	0	0	Ki67+	 5347 11764
6289	0	0	Ki67+	 5356 11794
6290	0	0	Ki67+	 5360 11821
6291	0	0	Ki67+	 5361 11984
6292	0	0	Ki67+	 5371 12109
6293	0	0	Ki67+	 5372 11694
6294	0	0	Ki67+	 5373 12051
6295	0	0	Ki67+	 5375 11964
6296	0	0	Ki67+	 5384 12437
6297	0	0	Ki67+	 5386 11682
6298	0	0	Ki67+	 5389 12249
6299	0	0	Ki67+	 5389 12389
6300	0	0	Ki67+	 5391 11955
6301	0	0	Ki67+	 5393 11811
6302	0	0	Ki67+	 5396 12300
6303	0	0	Ki67+	 5399 11987
6304	0	0	Ki67+	 5400 11827
6305	0	0	Ki67+	 5404 12344
6306	0	0	Ki67+	 5404 12440
6307	0	0	Ki67+	 5405 12368
6308	0	0	Ki67+	 5408 11778
6309	0	0	Ki67+	 5413 12473
6310	0	0	Ki67+	 5415 12321
6311	0	0	Ki67+	 5416 11792
6312	0	0	Ki67+	 5419 12376
6313	0	0	Ki67+	 5426 11808
6314	0	0	Ki67+	 5436 11725
6315	0	0	Ki67+	 5438 11973
6316	0	0	Ki67+	 5439 12019
6317	0	0	Ki67+	 5440 12391
6318	0	0	Ki67+	 5441 12221
6319	0	0	Ki67+	 5442 12457
6320	0	0	Ki67+	 5443 11742
6321	0	0	Ki67+	 5443 12404
6322	0	0	Ki67+	 5445 12349
6323	0	0	Ki67+	 5450 12243
6324	0	0	Ki67+	 5450 12290
6325	0	0	Ki67+	 5455 11823
6326	0	0	Ki67+	 5457 11764
6327	0	0	Ki67+	 5457 12386
6328	0	0	Ki67+	 5465 11839
6329	0	0	Ki67+	 5469 11720
6330	0	0	Ki67+	 5473 12473
6331	0	0	Ki67+	 5474 11849
6332	0	0	Ki67+	 5474 12409
6333	0	0	Ki67+	 5479 11736
6334	0	0	Ki67+	 5481 12226
6335	0	0	Ki67+	 5485 12276
6336	0	0	Ki67+	 5486 11897
6337	0	0	Ki67+	 5487 12379
6338	0	0	Ki67+	 5488 12437
6339	0	0	Ki67+	 5489 11757
6340	0	0	Ki67+	 5491 12325
6341	0	0	Ki67+	 5495 11915
6342	0	0	Ki67+	 5499 11776
6343	0	0	Ki67+	 5502 12334
6344	0	0	Ki67+	 5502 12404
6345	0	0	Ki67+	 5503 12293
6346	0	0	Ki67+	 5506 12472
6347	0	0	Ki67+	 5515 12440
6348	0	0	Ki67+	 5521 12328
6349	0	0	Ki67+	 5529 12461
6350	0	0	Ki67+	 5530 12298
6351	0	0	Ki67+	 5535 12274
6352	0	0	Ki67+	 5537 12224
6353	0	0	Ki67+	 5538 11697
6354	0	0	Ki67+	 5538 12341
6355	0	0	Ki67+	 5538 12391
6356	0	0	Ki67+	 5541 12425
6357	0	0	Ki67+	 5548 11714
6358	0	0	Ki67+	 5550 11958
6359	0	0	Ki67+	 5551 12090
6360	0	0	Ki67+	 5551 12374
6361	0	0	Ki67+	 5553 11734
6362	0	0	Ki67+	 5555 12435
6363	0	0	Ki67+	 5559 12244
6364	0	0	Ki67+	 5560 12135
6365	0	0	Ki67+	 5562 12320
6366	0	0	Ki67+	 5570 11926
6367	0	0	Ki67+	 5571 11766
6368	0	0	Ki67+	 5572 12334
6369	0	0	Ki67+	 5574 12362
6370	0	0	Ki67+	 5582 11821
6371	0	0	Ki67+	 5582 12126
6372	0	0	Ki67+	 5582 12142
6373	0	0	Ki67+	 5585 12344
6374	0	0	Ki67+	 5589 12197
6375	0	0	Ki67+	 5591 12232
6376	0	0	Ki67+	 5591 12265
6377	0	0	Ki67+	 5599 12282
6378	0	0	Ki67+	 5601 12211
6379	0	0	Ki67+	 5611 12345
6380	0	0	Ki67+	 5620 12188
6381	0	0	Ki67+	 5621 11845
6382	0	0	Ki67+	 5622 12310
6383	0	0	Ki67+	 5622 12355
6384	0	0	Ki67+	 5627 12295
6385	0	0	Ki67+	 5635 12264
6386	0	0	Ki67+	 5638 12135
6387	0	0	Ki67+	 5641 11690
6388	0	0	Ki67+	 5642 12324
6389	0	0	Ki67+	 5646 11728
6390	0	0	Ki67+	 5650 12171
6391	0	0	Ki67+	 5652 11683
6392	0	0	Ki67+	 5655 11700
6393	0	0	Ki67+	 5658 12072
6394	0	0	Ki67+	 5663 12246
6395	0	0	Ki67+	 5671 12225
6396	0	0	Ki67+	 5675 12260
6397	0	0	Ki67+	 5680 11700
6398	0	0	Ki67+	 5680 11741
6399	0	0	Ki67+	 5681 12048
6400	0	0	Ki67+	 5681 12060
6401	0	0	Ki67+	 5685 12159
6402	0	0	Ki67+	 5689 12292
6403	0	0	Ki67+	 5690 12074
6404	0	0	Ki67+	 5702 12134
6405	0	0	Ki67+	 5703 12175
6406	0	0	Ki67+	 5711 11833
6407	0	0	Ki67+	 5713 11765
6408	0	0	Ki67+	 5713 12259
6409	0	0	Ki67+	 5713 12307
6410	0	0	Ki67+	 5714 12045
6411	0	0	Ki67+	 5724 12083
6412	0	0	Ki67+	 5724 12360
6413	0	0	Ki67+	 5726 12108
6414	0	0	Ki67+	 5741 11814
6415	0	0	Ki67+	 5741 12075
6416	0	0	Ki67+	 5741 12466
6417	0	0	Ki67+	 5745 11700
6418	0	0	Ki67+	 5751 11888
6419	0	0	Ki67+	 5751 11914
6420	0	0	Ki67+	 5751 12333
6421	0	0	Ki67+	 5752 11781
6422	0	0	Ki67+	 5752 12102
6423	0	0	Ki67+	 5752 12205
6424	0	0	Ki67+	 5758 12247
6425	0	0	Ki67+	 5767 11793
6426	0	0	Ki67+	 5768 12257
6427	0	0	Ki67+	 5771 12044
6428	0	0	Ki67+	 5777 11777
6429	0	0	Ki67+	 5779 12463
6430	0	0	Ki67+	 5780 12128
6431	0	0	Ki67+	 5781 12261
6432	0	0	Ki67+	 5781 12442
6433	0	0	Ki67+	 5787 11748
6434	0	0	Ki67+	 5788 12225
6435	0	0	Ki67+	 5790 11726
6436	0	0	Ki67+	 5797 11703
6437	0	0	Ki67+	 5797 12474
6438	0	0	Ki67+	 5801 12061
6439	0	0	Ki67+	 5803 11797
6440	0	0	Ki67+	 5804 12084
6441	0	0	Ki67+	 5057 12682
6442	0	0	Ki67+	 5061 12694
6443	0	0	Ki67+	 5066 12649
6444	0	0	Ki67+	 5074 12705
6445	0	0	Ki67+	 5086 12677
6446	0	0	Ki67+	 5089 12648
6447	0	0	Ki67+	 5092 12737
6448	0	0	Ki67+	 5109 12661
6449	0	0	Ki67+	 5116 12591
6450	0	0	Ki67+	 5121 12574
6451	0	0	Ki67+	 5129 12490
6452	0	0	Ki67+	 5129 12607
6453	0	0	Ki67+	 5147 12609
6454	0	0	Ki67+	 5151 12511
6455	0	0	Ki67+	 5152 12797
6456	0	0	Ki67+	 5158 12555
6457	0	0	Ki67+	 5170 12483
6458	0	0	Ki67+	 5170 12580
6459	0	0	Ki67+	 5174 12591
6460	0	0	Ki67+	 5187 12571
6461	0	0	Ki67+	 5192 12719
6462	0	0	Ki67+	 5198 12788
6463	0	0	Ki67+	 5203 12737
6464	0	0	Ki67+	 5206 12512
6465	0	0	Ki67+	 5211 12528
6466	0	0	Ki67+	 5217 12748
6467	0	0	Ki67+	 5223 12719
6468	0	0	Ki67+	 5240 12689
6469	0	0	Ki67+	 5263 12695
6470	0	0	Ki67+	 5266 12748
6471	0	0	Ki67+	 5273 12770
6472	0	0	Ki67+	 5283 12865
6473	0	0	Ki67+	 5285 12634
6474	0	0	Ki67+	 5289 12582
6475	0	0	Ki67+	 5297 12753
6476	0	0	Ki67+	 5299 12838
6477	0	0	Ki67+	 5304 12556
6478	0	0	Ki67+	 5310 12577
6479	0	0	Ki67+	 5313 12821
6480	0	0	Ki67+	 5321 12595
6481	0	0	Ki67+	 5322 12848
6482	0	0	Ki67+	 5327 12759
6483	0	0	Ki67+	 5329 12483
6484	0	0	Ki67+	 5329 12502
6485	0	0	Ki67+	 5332 12621
6486	0	0	Ki67+	 5337 12713
6487	0	0	Ki67+	 5339 12827
6488	0	0	Ki67+	 5340 12733
6489	0	0	Ki67+	 5349 12705
6490	0	0	Ki67+	 5349 12765
6491	0	0	Ki67+	 5353 12667
6492	0	0	Ki67+	 5356 12783
6493	0	0	Ki67+	 5359 12696
6494	0	0	Ki67+	 5362 12661
6495	0	0	Ki67+	 5364 12612
6496	0	0	Ki67+	 5374 12724
6497	0	0	Ki67+	 5375 12569
6498	0	0	Ki67+	 5382 12558
6499	0	0	Ki67+	 5382 12797
6500	0	0	Ki67+	 5386 12581
6501	0	0	Ki67+	 5388 12671
6502	0	0	Ki67+	 5390 12522
6503	0	0	Ki67+	 5397 12630
6504	0	0	Ki67+	 5405 12718
6505	0	0	Ki67+	 5411 12685
6506	0	0	Ki67+	 5414 12704
6507	0	0	Ki67+	 5418 12793
6508	0	0	Ki67+	 5420 12498
6509	0	0	Ki67+	 5422 12813
6510	0	0	Ki67+	 5427 12840
6511	0	0	Ki67+	 5429 13276
6512	0	0	Ki67+	 5431 12551
6513	0	0	Ki67+	 5432 12571
6514	0	0	Ki67+	 5435 12603
6515	0	0	Ki67+	 5444 12687
6516	0	0	Ki67+	 5445 12498
6517	0	0	Ki67+	 5445 12649
6518	0	0	Ki67+	 5458 12690
6519	0	0	Ki67+	 5463 12543
6520	0	0	Ki67+	 5464 12621
6521	0	0	Ki67+	 5465 13214
6522	0	0	Ki67+	 5466 12593
6523	0	0	Ki67+	 5466 12678
6524	0	0	Ki67+	 5469 13113
6525	0	0	Ki67+	 5472 12718
6526	0	0	Ki67+	 5473 13269
6527	0	0	Ki67+	 5478 13106
6528	0	0	Ki67+	 5483 12553
6529	0	0	Ki67+	 5485 13201
6530	0	0	Ki67+	 5492 12692
6531	0	0	Ki67+	 5496 13122
6532	0	0	Ki67+	 5503 13250
6533	0	0	Ki67+	 5503 13272
6534	0	0	Ki67+	 5504 12587
6535	0	0	Ki67+	 5509 12527
6536	0	0	Ki67+	 5512 12678
6537	0	0	Ki67+	 5522 12646
6538	0	0	Ki67+	 5523 12770
6539	0	0	Ki67+	 5525 12784
6540	0	0	Ki67+	 5530 12795
6541	0	0	Ki67+	 5533 12737
6542	0	0	Ki67+	 5534 12753
6543	0	0	Ki67+	 5542 12697
6544	0	0	Ki67+	 5544 13259
6545	0	0	Ki67+	 5550 12676
6546	0	0	Ki67+	 5552 12721
6547	0	0	Ki67+	 5552 12733
6548	0	0	Ki67+	 5558 13218
6549	0	0	Ki67+	 5559 12659
6550	0	0	Ki67+	 5565 12486
6551	0	0	Ki67+	 5566 12681
6552	0	0	Ki67+	 5567 12781
6553	0	0	Ki67+	 5579 12714
6554	0	0	Ki67+	 5586 12738
6555	0	0	Ki67+	 5586 13252
6556	0	0	Ki67+	 5587 12765
6557	0	0	Ki67+	 5593 12603
6558	0	0	Ki67+	 5593 12623
6559	0	0	Ki67+	 5593 12711
6560	0	0	Ki67+	 5599 13190
6561	0	0	Ki67+	 5602 12689
6562	0	0	Ki67+	 5603 12575
6563	0	0	Ki67+	 5613 12604
6564	0	0	Ki67+	 5614 13191
6565	0	0	Ki67+	 5624 12839
6566	0	0	Ki67+	 5635 12726
6567	0	0	Ki67+	 5639 12677
6568	0	0	Ki67+	 5641 12521
6569	0	0	Ki67+	 5653 12836
6570	0	0	Ki67+	 5653 13149
6571	0	0	Ki67+	 5659 12644
6572	0	0	Ki67+	 5663 12615
6573	0	0	Ki67+	 5674 13263
6574	0	0	Ki67+	 5685 12757
6575	0	0	Ki67+	 5688 12679
6576	0	0	Ki67+	 5690 12590
6577	0	0	Ki67+	 5690 12726
6578	0	0	Ki67+	 5700 13276
6579	0	0	Ki67+	 5701 12532
6580	0	0	Ki67+	 5702 12634
6581	0	0	Ki67+	 5709 12646
6582	0	0	Ki67+	 5719 12609
6583	0	0	Ki67+	 5721 12629
6584	0	0	Ki67+	 5725 12490
6585	0	0	Ki67+	 5729 12700
6586	0	0	Ki67+	 5738 12544
6587	0	0	Ki67+	 5738 13252
6588	0	0	Ki67+	 5739 12512
6589	0	0	Ki67+	 5747 12837
6590	0	0	Ki67+	 5754 12534
6591	0	0	Ki67+	 5760 12548
6592	0	0	Ki67+	 5761 12492
6593	0	0	Ki67+	 5761 12589
6594	0	0	Ki67+	 5761 13186
6595	0	0	Ki67+	 5766 12522
6596	0	0	Ki67+	 5766 12645
6597	0	0	Ki67+	 5772 12738
6598	0	0	Ki67+	 5774 12678
6599	0	0	Ki67+	 5783 12713
6600	0	0	Ki67+	 5787 13202
6601	0	0	Ki67+	 5788 13224
6602	0	0	Ki67+	 5790 12634
6603	0	0	Ki67+	 5791 13266
6604	0	0	Ki67+	 5792 12656
6605	0	0	Ki67+	 5792 12726
6606	0	0	Ki67+	 5793 12782
6607	0	0	Ki67+	 5800 13208
6608	0	0	Ki67+	 5801 12677
6609	0	0	Ki67+	 5803 12515
6610	0	0	Ki67+	 5807 12493
6611	0	0	Ki67+	 5172 13323
6612	0	0	Ki67+	 5264 13394
6613	0	0	Ki67+	 5305 13338
6614	0	0	Ki67+	 5313 13359
6615	0	0	Ki67+	 5370 13572
6616	0	0	Ki67+	 5391 13553
6617	0	0	Ki67+	 5424 13477
6618	0	0	Ki67+	 5425 13291
6619	0	0	Ki67+	 5426 13714
6620	0	0	Ki67+	 5434 13773
6621	0	0	Ki67+	 5441 13512
6622	0	0	Ki67+	 5449 13534
6623	0	0	Ki67+	 5455 13468
6624	0	0	Ki67+	 5462 13498
6625	0	0	Ki67+	 5467 13862
6626	0	0	Ki67+	 5469 13815
6627	0	0	Ki67+	 5475 13320
6628	0	0	Ki67+	 5476 13358
6629	0	0	Ki67+	 5485 13473
6630	0	0	Ki67+	 5485 13521
6631	0	0	Ki67+	 5493 13497
6632	0	0	Ki67+	 5495 13512
6633	0	0	Ki67+	 5505 13373
6634	0	0	Ki67+	 5508 13537
6635	0	0	Ki67+	 5512 13733
6636	0	0	Ki67+	 5515 13575
6637	0	0	Ki67+	 5523 13430
6638	0	0	Ki67+	 5523 13498
6639	0	0	Ki67+	 5524 13306
6640	0	0	Ki67+	 5524 13746
6641	0	0	Ki67+	 5525 13443
6642	0	0	Ki67+	 5530 13295
6643	0	0	Ki67+	 5532 13547
6644	0	0	Ki67+	 5538 13840
6645	0	0	Ki67+	 5540 13362
6646	0	0	Ki67+	 5542 13481
6647	0	0	Ki67+	 5544 13300
6648	0	0	Ki67+	 5548 13530
6649	0	0	Ki67+	 5553 13573
6650	0	0	Ki67+	 5557 13842
6651	0	0	Ki67+	 5561 13732
6652	0	0	Ki67+	 5564 13327
6653	0	0	Ki67+	 5572 13771
6654	0	0	Ki67+	 5576 13510
6655	0	0	Ki67+	 5577 13862
6656	0	0	Ki67+	 5580 13328
6657	0	0	Ki67+	 5580 13483
6658	0	0	Ki67+	 5581 13377
6659	0	0	Ki67+	 5583 13540
6660	0	0	Ki67+	 5590 13364
6661	0	0	Ki67+	 5596 13292
6662	0	0	Ki67+	 5596 13573
6663	0	0	Ki67+	 5598 13426
6664	0	0	Ki67+	 5598 13543
6665	0	0	Ki67+	 5598 13818
6666	0	0	Ki67+	 5601 13498
6667	0	0	Ki67+	 5602 13750
6668	0	0	Ki67+	 5608 13585
6669	0	0	Ki67+	 5609 13480
6670	0	0	Ki67+	 5609 13566
6671	0	0	Ki67+	 5610 13354
6672	0	0	Ki67+	 5611 13281
6673	0	0	Ki67+	 5611 13536
6674	0	0	Ki67+	 5613 13431
6675	0	0	Ki67+	 5618 13550
6676	0	0	Ki67+	 5622 13387
6677	0	0	Ki67+	 5626 13607
6678	0	0	Ki67+	 5628 13819
6679	0	0	Ki67+	 5629 13727
6680	0	0	Ki67+	 5630 13763
6681	0	0	Ki67+	 5633 13870
6682	0	0	Ki67+	 5644 13517
6683	0	0	Ki67+	 5645 13436
6684	0	0	Ki67+	 5645 13709
6685	0	0	Ki67+	 5646 13399
6686	0	0	Ki67+	 5648 13410
6687	0	0	Ki67+	 5649 13558
6688	0	0	Ki67+	 5650 13592
6689	0	0	Ki67+	 5653 13367
6690	0	0	Ki67+	 5653 13468
6691	0	0	Ki67+	 5656 13624
6692	0	0	Ki67+	 5661 13309
6693	0	0	Ki67+	 5663 13346
6694	0	0	Ki67+	 5663 13741
6695	0	0	Ki67+	 5664 13298
6696	0	0	Ki67+	 5667 13767
6697	0	0	Ki67+	 5667 13839
6698	0	0	Ki67+	 5669 13587
6699	0	0	Ki67+	 5670 13355
6700	0	0	Ki67+	 5672 13482
6701	0	0	Ki67+	 5676 13422
6702	0	0	Ki67+	 5677 13450
6703	0	0	Ki67+	 5684 13505
6704	0	0	Ki67+	 5684 13863
6705	0	0	Ki67+	 5687 13614
6706	0	0	Ki67+	 5687 13642
6707	0	0	Ki67+	 5687 13683
6708	0	0	Ki67+	 5689 13783
6709	0	0	Ki67+	 5690 13809
6710	0	0	Ki67+	 5697 13384
6711	0	0	Ki67+	 5698 13345
6712	0	0	Ki67+	 5699 13596
6713	0	0	Ki67+	 5700 13685
6714	0	0	Ki67+	 5701 13572
6715	0	0	Ki67+	 5701 13719
6716	0	0	Ki67+	 5701 13778
6717	0	0	Ki67+	 5706 13463
6718	0	0	Ki67+	 5709 13423
6719	0	0	Ki67+	 5709 13831
6720	0	0	Ki67+	 5713 13541
6721	0	0	Ki67+	 5717 13509
6722	0	0	Ki67+	 5719 13586
6723	0	0	Ki67+	 5719 13714
6724	0	0	Ki67+	 5720 13786
6725	0	0	Ki67+	 5729 13470
6726	0	0	Ki67+	 5731 13356
6727	0	0	Ki67+	 5731 13608
6728	0	0	Ki67+	 5733 13384
6729	0	0	Ki67+	 5741 13579
6730	0	0	Ki67+	 5742 13417
6731	0	0	Ki67+	 5742 13820
6732	0	0	Ki67+	 5745 13876
6733	0	0	Ki67+	 5750 13425
6734	0	0	Ki67+	 5752 13454
6735	0	0	Ki67+	 5755 13363
6736	0	0	Ki67+	 5755 13769
6737	0	0	Ki67+	 5756 13403
6738	0	0	Ki67+	 5762 13510
6739	0	0	Ki67+	 5763 13411
6740	0	0	Ki67+	 5765 13432
6741	0	0	Ki67+	 5766 13794
6742	0	0	Ki67+	 5769 13595
6743	0	0	Ki67+	 5771 13704
6744	0	0	Ki67+	 5773 13714
6745	0	0	Ki67+	 5774 13482
6746	0	0	Ki67+	 5775 13867
6747	0	0	Ki67+	 5781 13288
6748	0	0	Ki67+	 5784 13846
6749	0	0	Ki67+	 5785 13755
6750	0	0	Ki67+	 5786 13651
6751	0	0	Ki67+	 5789 13459
6752	0	0	Ki67+	 5792 13339
6753	0	0	Ki67+	 5795 13706
6754	0	0	Ki67+	 5796 13507
6755	0	0	Ki67+	 5796 13671
6756	0	0	Ki67+	 5798 13752
6757	0	0	Ki67+	 5801 13466
6758	0	0	Ki67+	 5802 13635
6759	0	0	Ki67+	 5803 13663
6760	0	0	Ki67+	 5805 13326
6761	0	0	Ki67+	 5011 14384
6762	0	0	Ki67+	 5011 14435
6763	0	0	Ki67+	 5015 14771
6764	0	0	Ki67+	 5017 14414
6765	0	0	Ki67+	 5019 14324
6766	0	0	Ki67+	 5025 14809
6767	0	0	Ki67+	 5031 14240
6768	0	0	Ki67+	 5034 14275
6769	0	0	Ki67+	 5042 14817
6770	0	0	Ki67+	 5043 14828
6771	0	0	Ki67+	 5045 14160
6772	0	0	Ki67+	 5046 14259
6773	0	0	Ki67+	 5049 14178
6774	0	0	Ki67+	 5052 14381
6775	0	0	Ki67+	 5053 14743
6776	0	0	Ki67+	 5055 14371
6777	0	0	Ki67+	 5055 14447
6778	0	0	Ki67+	 5063 14397
6779	0	0	Ki67+	 5069 14867
6780	0	0	Ki67+	 5078 14788
6781	0	0	Ki67+	 5086 14816
6782	0	0	Ki67+	 5090 14842
6783	0	0	Ki67+	 5101 14762
6784	0	0	Ki67+	 5104 14445
6785	0	0	Ki67+	 5108 14527
6786	0	0	Ki67+	 5108 14636
6787	0	0	Ki67+	 5117 14692
6788	0	0	Ki67+	 5117 14874
6789	0	0	Ki67+	 5118 14849
6790	0	0	Ki67+	 5120 14791
6791	0	0	Ki67+	 5122 14836
6792	0	0	Ki67+	 5134 14462
6793	0	0	Ki67+	 5139 14480
6794	0	0	Ki67+	 5150 14598
6795	0	0	Ki67+	 5151 14841
6796	0	0	Ki67+	 5157 14824
6797	0	0	Ki67+	 5163 14681
6798	0	0	Ki67+	 5171 14795
6799	0	0	Ki67+	 5189 14247
6800	0	0	Ki67+	 5203 14688
6801	0	0	Ki67+	 5206 14879
6802	0	0	Ki67+	 5209 14637
6803	0	0	Ki67+	 5224 14760
6804	0	0	Ki67+	 5234 14865
6805	0	0	Ki67+	 5251 14858
6806	0	0	Ki67+	 5252 14675
6807	0	0	Ki67+	 5255 14503
6808	0	0	Ki67+	 5262 14870
6809	0	0	Ki67+	 5265 14738
6810	0	0	Ki67+	 5291 14875
6811	0	0	Ki67+	 5294 14798
6812	0	0	Ki67+	 5295 14862
6813	0	0	Ki67+	 5312 14493
6814	0	0	Ki67+	 5319 14826
6815	0	0	Ki67+	 5330 14536
6816	0	0	Ki67+	 5341 14458
6817	0	0	Ki67+	 5356 14421
6818	0	0	Ki67+	 5395 14840
6819	0	0	Ki67+	 5506 14824
6820	0	0	Ki67+	 5545 14338
6821	0	0	Ki67+	 5660 14200
6822	0	0	Ki67+	 5662 14620
6823	0	0	Ki67+	 5664 14386
6824	0	0	Ki67+	 5665 14721
6825	0	0	Ki67+	 5666 14600
6826	0	0	Ki67+	 5666 14742
6827	0	0	Ki67+	 5668 14400
6828	0	0	Ki67+	 5671 14415
6829	0	0	Ki67+	 5674 14649
6830	0	0	Ki67+	 5676 14208
6831	0	0	Ki67+	 5676 14706
6832	0	0	Ki67+	 5683 14428
6833	0	0	Ki67+	 5683 14690
6834	0	0	Ki67+	 5696 14490
6835	0	0	Ki67+	 5702 14191
6836	0	0	Ki67+	 5702 14502
6837	0	0	Ki67+	 5704 14722
6838	0	0	Ki67+	 5707 14649
6839	0	0	Ki67+	 5712 14808
6840	0	0	Ki67+	 5737 14528
6841	0	0	Ki67+	 5743 14655
6842	0	0	Ki67+	 5750 14183
6843	0	0	Ki67+	 5758 14805
6844	0	0	Ki67+	 5760 14551
6845	0	0	Ki67+	 5762 14472
6846	0	0	Ki67+	 5766 14843
6847	0	0	Ki67+	 5771 14486
6848	0	0	Ki67+	 5771 14801
6849	0	0	Ki67+	 5773 14264
6850	0	0	Ki67+	 5773 14746
6851	0	0	Ki67+	 5781 14653
6852	0	0	Ki67+	 5784 14752
6853	0	0	Ki67+	 5785 14348
6854	0	0	Ki67+	 5786 14847
6855	0	0	Ki67+	 5788 14127
6856	0	0	Ki67+	 5788 14270
6857	0	0	Ki67+	 5797 14795
6858	0	0	Ki67+	 5798 14519
6859	0	0	Ki67+	 5802 14418
6860	0	0	Ki67+	 5804 14240
6861	0	0	Ki67+	 5806 14663
6862	0	0	Ki67+	 5017 14903
6863	0	0	Ki67+	 5022 15645
6864	0	0	Ki67+	 5023 14963
6865	0	0	Ki67+	 5024 15226
6866	0	0	Ki67+	 5030 14939
6867	0	0	Ki67+	 5033 15330
6868	0	0	Ki67+	 5040 15343
6869	0	0	Ki67+	 5050 15410
6870	0	0	Ki67+	 5050 15638
6871	0	0	Ki67+	 5052 14902
6872	0	0	Ki67+	 5059 15167
6873	0	0	Ki67+	 5061 14940
6874	0	0	Ki67+	 5067 15128
6875	0	0	Ki67+	 5075 14893
6876	0	0	Ki67+	 5076 15151
6877	0	0	Ki67+	 5081 15129
6878	0	0	Ki67+	 5096 14894
6879	0	0	Ki67+	 5105 15303
6880	0	0	Ki67+	 5115 15238
6881	0	0	Ki67+	 5117 15210
6882	0	0	Ki67+	 5124 15039
6883	0	0	Ki67+	 5124 15679
6884	0	0	Ki67+	 5136 15218
6885	0	0	Ki67+	 5136 15346
6886	0	0	Ki67+	 5138 14924
6887	0	0	Ki67+	 5141 15203
6888	0	0	Ki67+	 5143 15171
6889	0	0	Ki67+	 5143 15190
6890	0	0	Ki67+	 5143 15291
6891	0	0	Ki67+	 5143 15324
6892	0	0	Ki67+	 5150 15077
6893	0	0	Ki67+	 5153 15188
6894	0	0	Ki67+	 5162 15112
6895	0	0	Ki67+	 5162 15144
6896	0	0	Ki67+	 5166 14935
6897	0	0	Ki67+	 5166 15617
6898	0	0	Ki67+	 5171 15629
6899	0	0	Ki67+	 5178 14890
6900	0	0	Ki67+	 5183 15165
6901	0	0	Ki67+	 5187 14930
6902	0	0	Ki67+	 5187 15136
6903	0	0	Ki67+	 5194 14943
6904	0	0	Ki67+	 5199 14902
6905	0	0	Ki67+	 5203 15168
6906	0	0	Ki67+	 5205 15328
6907	0	0	Ki67+	 5206 15604
6908	0	0	Ki67+	 5211 14997
6909	0	0	Ki67+	 5211 15155
6910	0	0	Ki67+	 5212 15450
6911	0	0	Ki67+	 5214 15211
6912	0	0	Ki67+	 5217 15134
6913	0	0	Ki67+	 5220 14974
6914	0	0	Ki67+	 5224 15196
6915	0	0	Ki67+	 5224 15585
6916	0	0	Ki67+	 5228 14960
6917	0	0	Ki67+	 5229 14998
6918	0	0	Ki67+	 5230 15345
6919	0	0	Ki67+	 5232 14913
6920	0	0	Ki67+	 5235 15598
6921	0	0	Ki67+	 5236 14901
6922	0	0	Ki67+	 5238 15262
6923	0	0	Ki67+	 5240 15645
6924	0	0	Ki67+	 5245 15570
6925	0	0	Ki67+	 5245 15672
6926	0	0	Ki67+	 5246 15636
6927	0	0	Ki67+	 5248 15181
6928	0	0	Ki67+	 5249 15323
6929	0	0	Ki67+	 5252 15304
6930	0	0	Ki67+	 5254 15029
6931	0	0	Ki67+	 5255 15591
6932	0	0	Ki67+	 5256 15470
6933	0	0	Ki67+	 5257 14951
6934	0	0	Ki67+	 5258 14973
6935	0	0	Ki67+	 5266 14911
6936	0	0	Ki67+	 5267 14931
6937	0	0	Ki67+	 5274 15236
6938	0	0	Ki67+	 5278 15677
6939	0	0	Ki67+	 5281 15055
6940	0	0	Ki67+	 5284 14951
6941	0	0	Ki67+	 5284 15217
6942	0	0	Ki67+	 5285 15038
6943	0	0	Ki67+	 5292 15173
6944	0	0	Ki67+	 5292 15602
6945	0	0	Ki67+	 5311 15210
6946	0	0	Ki67+	 5312 15448
6947	0	0	Ki67+	 5312 15474
6948	0	0	Ki67+	 5319 15234
6949	0	0	Ki67+	 5320 15069
6950	0	0	Ki67+	 5323 15592
6951	0	0	Ki67+	 5326 15171
6952	0	0	Ki67+	 5328 15046
6953	0	0	Ki67+	 5331 15311
6954	0	0	Ki67+	 5337 15183
6955	0	0	Ki67+	 5339 15272
6956	0	0	Ki67+	 5342 15457
6957	0	0	Ki67+	 5347 15213
6958	0	0	Ki67+	 5351 15177
6959	0	0	Ki67+	 5359 15070
6960	0	0	Ki67+	 5360 15042
6961	0	0	Ki67+	 5361 15057
6962	0	0	Ki67+	 5368 15263
6963	0	0	Ki67+	 5370 15228
6964	0	0	Ki67+	 5376 15092
6965	0	0	Ki67+	 5385 15071
6966	0	0	Ki67+	 5386 15372
6967	0	0	Ki67+	 5389 15013
6968	0	0	Ki67+	 5394 15253
6969	0	0	Ki67+	 5397 15215
6970	0	0	Ki67+	 5407 15111
6971	0	0	Ki67+	 5409 15091
6972	0	0	Ki67+	 5412 14955
6973	0	0	Ki67+	 5416 14969
6974	0	0	Ki67+	 5428 15410
6975	0	0	Ki67+	 5431 15430
6976	0	0	Ki67+	 5434 15118
6977	0	0	Ki67+	 5436 15086
6978	0	0	Ki67+	 5436 15482
6979	0	0	Ki67+	 5437 15537
6980	0	0	Ki67+	 5442 15223
6981	0	0	Ki67+	 5448 15566
6982	0	0	Ki67+	 5450 15051
6983	0	0	Ki67+	 5454 15512
6984	0	0	Ki67+	 5459 15101
6985	0	0	Ki67+	 5460 15129
6986	0	0	Ki67+	 5463 14911
6987	0	0	Ki67+	 5463 15565
6988	0	0	Ki67+	 5467 14949
6989	0	0	Ki67+	 5469 15613
6990	0	0	Ki67+	 5478 15291
6991	0	0	Ki67+	 5478 15386
6992	0	0	Ki67+	 5481 15342
6993	0	0	Ki67+	 5482 15615
6994	0	0	Ki67+	 5490 15591
6995	0	0	Ki67+	 5491 15643
6996	0	0	Ki67+	 5492 15374
6997	0	0	Ki67+	 5493 15475
6998	0	0	Ki67+	 5497 15012
6999	0	0	Ki67+	 5497 15121
7000	0	0	Ki67+	 5503 15288
7001	0	0	Ki67+	 5504 15653
7002	0	0	Ki67+	 5507 15171
7003	0	0	Ki67+	 5508 15357
7004	0	0	Ki67+	 5511 14972
7005	0	0	Ki67+	 5512 15542
7006	0	0	Ki67+	 5513 14936
7007	0	0	Ki67+	 5516 15078
7008	0	0	Ki67+	 5516 15668
7009	0	0	Ki67+	 5518 15140
7010	0	0	Ki67+	 5518 15325
7011	0	0	Ki67+	 5520 14915
7012	0	0	Ki67+	 5520 15122
7013	0	0	Ki67+	 5523 15087
7014	0	0	Ki67+	 5524 15020
7015	0	0	Ki67+	 5530 14925
7016	0	0	Ki67+	 5538 15022
7017	0	0	Ki67+	 5540 15360
7018	0	0	Ki67+	 5541 14954
7019	0	0	Ki67+	 5544 15282
7020	0	0	Ki67+	 5547 15110
7021	0	0	Ki67+	 5552 15137
7022	0	0	Ki67+	 5553 15494
7023	0	0	Ki67+	 5554 15006
7024	0	0	Ki67+	 5554 15095
7025	0	0	Ki67+	 5556 15206
7026	0	0	Ki67+	 5558 15031
7027	0	0	Ki67+	 5561 15509
7028	0	0	Ki67+	 5566 15669
7029	0	0	Ki67+	 5569 15489
7030	0	0	Ki67+	 5570 15347
7031	0	0	Ki67+	 5575 15387
7032	0	0	Ki67+	 5575 15505
7033	0	0	Ki67+	 5580 15095
7034	0	0	Ki67+	 5584 15326
7035	0	0	Ki67+	 5584 15558
7036	0	0	Ki67+	 5586 15634
7037	0	0	Ki67+	 5592 15382
7038	0	0	Ki67+	 5593 14889
7039	0	0	Ki67+	 5593 14965
7040	0	0	Ki67+	 5599 15474
7041	0	0	Ki67+	 5601 15562
7042	0	0	Ki67+	 5602 15432
7043	0	0	Ki67+	 5605 15197
7044	0	0	Ki67+	 5605 15502
7045	0	0	Ki67+	 5606 15238
7046	0	0	Ki67+	 5607 15145
7047	0	0	Ki67+	 5609 15113
7048	0	0	Ki67+	 5612 14953
7049	0	0	Ki67+	 5617 15467
7050	0	0	Ki67+	 5620 15432
7051	0	0	Ki67+	 5623 15480
7052	0	0	Ki67+	 5628 15593
7053	0	0	Ki67+	 5631 14963
7054	0	0	Ki67+	 5638 15569
7055	0	0	Ki67+	 5640 15334
7056	0	0	Ki67+	 5641 15148
7057	0	0	Ki67+	 5648 15122
7058	0	0	Ki67+	 5650 15344
7059	0	0	Ki67+	 5651 15110
7060	0	0	Ki67+	 5666 15239
7061	0	0	Ki67+	 5670 15158
7062	0	0	Ki67+	 5688 15019
7063	0	0	Ki67+	 5688 15164
7064	0	0	Ki67+	 5692 15133
7065	0	0	Ki67+	 5693 15121
7066	0	0	Ki67+	 5698 15507
7067	0	0	Ki67+	 5701 15261
7068	0	0	Ki67+	 5703 15046
7069	0	0	Ki67+	 5706 15529
7070	0	0	Ki67+	 5713 15078
7071	0	0	Ki67+	 5740 15515
7072	0	0	Ki67+	 5745 15600
7073	0	0	Ki67+	 5751 15423
7074	0	0	Ki67+	 5752 15645
7075	0	0	Ki67+	 5771 15100
7076	0	0	Ki67+	 5771 15576
7077	0	0	Ki67+	 5773 15185
7078	0	0	Ki67+	 5775 15131
7079	0	0	Ki67+	 5776 15401
7080	0	0	Ki67+	 5777 15318
7081	0	0	Ki67+	 5778 15612
7082	0	0	Ki67+	 5779 15671
7083	0	0	Ki67+	 5787 15292
7084	0	0	Ki67+	 5787 15581
7085	0	0	Ki67+	 5790 15396
7086	0	0	Ki67+	 5792 15131
7087	0	0	Ki67+	 5798 15353
7088	0	0	Ki67+	 5799 15610
7089	0	0	Ki67+	 5801 15438
7090	0	0	Ki67+	 5803 15521
7091	0	0	Ki67+	 5804 15296
7092	0	0	Ki67+	 5010 16070
7093	0	0	Ki67+	 5013 15682
7094	0	0	Ki67+	 5019 16040
7095	0	0	Ki67+	 5019 16352
7096	0	0	Ki67+	 5020 15929
7097	0	0	Ki67+	 5023 15688
7098	0	0	Ki67+	 5023 16142
7099	0	0	Ki67+	 5024 15785
7100	0	0	Ki67+	 5025 15835
7101	0	0	Ki67+	 5027 16066
7102	0	0	Ki67+	 5029 16362
7103	0	0	Ki67+	 5032 15967
7104	0	0	Ki67+	 5033 16411
7105	0	0	Ki67+	 5034 15872
7106	0	0	Ki67+	 5034 16122
7107	0	0	Ki67+	 5040 16198
7108	0	0	Ki67+	 5043 15927
7109	0	0	Ki67+	 5044 16095
7110	0	0	Ki67+	 5045 16004
7111	0	0	Ki67+	 5046 15879
7112	0	0	Ki67+	 5046 16311
7113	0	0	Ki67+	 5050 16471
7114	0	0	Ki67+	 5052 16420
7115	0	0	Ki67+	 5053 16035
7116	0	0	Ki67+	 5055 15957
7117	0	0	Ki67+	 5056 16139
7118	0	0	Ki67+	 5062 16360
7119	0	0	Ki67+	 5067 16044
7120	0	0	Ki67+	 5068 16022
7121	0	0	Ki67+	 5069 16333
7122	0	0	Ki67+	 5074 16440
7123	0	0	Ki67+	 5076 15991
7124	0	0	Ki67+	 5077 15858
7125	0	0	Ki67+	 5079 15944
7126	0	0	Ki67+	 5081 16127
7127	0	0	Ki67+	 5091 16385
7128	0	0	Ki67+	 5092 15963
7129	0	0	Ki67+	 5092 16175
7130	0	0	Ki67+	 5098 16047
7131	0	0	Ki67+	 5100 15787
7132	0	0	Ki67+	 5100 16362
7133	0	0	Ki67+	 5101 15815
7134	0	0	Ki67+	 5101 15877
7135	0	0	Ki67+	 5103 15835
7136	0	0	Ki67+	 5103 16031
7137	0	0	Ki67+	 5109 15954
7138	0	0	Ki67+	 5110 15798
7139	0	0	Ki67+	 5110 16373
7140	0	0	Ki67+	 5113 15856
7141	0	0	Ki67+	 5123 16307
7142	0	0	Ki67+	 5124 16143
7143	0	0	Ki67+	 5128 16390
7144	0	0	Ki67+	 5145 15955
7145	0	0	Ki67+	 5154 15818
7146	0	0	Ki67+	 5159 16364
7147	0	0	Ki67+	 5162 16049
7148	0	0	Ki67+	 5172 16015
7149	0	0	Ki67+	 5176 15950
7150	0	0	Ki67+	 5177 16326
7151	0	0	Ki67+	 5177 16423
7152	0	0	Ki67+	 5179 15827
7153	0	0	Ki67+	 5184 15840
7154	0	0	Ki67+	 5185 15768
7155	0	0	Ki67+	 5186 15905
7156	0	0	Ki67+	 5187 16387
7157	0	0	Ki67+	 5192 16143
7158	0	0	Ki67+	 5193 15978
7159	0	0	Ki67+	 5200 16171
7160	0	0	Ki67+	 5202 16349
7161	0	0	Ki67+	 5208 15873
7162	0	0	Ki67+	 5208 16017
7163	0	0	Ki67+	 5214 15965
7164	0	0	Ki67+	 5215 15712
7165	0	0	Ki67+	 5215 16232
7166	0	0	Ki67+	 5220 15774
7167	0	0	Ki67+	 5221 16004
7168	0	0	Ki67+	 5222 15829
7169	0	0	Ki67+	 5226 16115
7170	0	0	Ki67+	 5231 15807
7171	0	0	Ki67+	 5233 15857
7172	0	0	Ki67+	 5233 15961
7173	0	0	Ki67+	 5234 15744
7174	0	0	Ki67+	 5234 16225
7175	0	0	Ki67+	 5235 15995
7176	0	0	Ki67+	 5237 16099
7177	0	0	Ki67+	 5239 16165
7178	0	0	Ki67+	 5240 16194
7179	0	0	Ki67+	 5245 15982
7180	0	0	Ki67+	 5253 16106
7181	0	0	Ki67+	 5254 16170
7182	0	0	Ki67+	 5260 16221
7183	0	0	Ki67+	 5263 16128
7184	0	0	Ki67+	 5264 15866
7185	0	0	Ki67+	 5269 16038
7186	0	0	Ki67+	 5270 16054
7187	0	0	Ki67+	 5271 16001
7188	0	0	Ki67+	 5275 15895
7189	0	0	Ki67+	 5275 15970
7190	0	0	Ki67+	 5280 16078
7191	0	0	Ki67+	 5285 15908
7192	0	0	Ki67+	 5289 16041
7193	0	0	Ki67+	 5293 15991
7194	0	0	Ki67+	 5297 16053
7195	0	0	Ki67+	 5298 15895
7196	0	0	Ki67+	 5298 15971
7197	0	0	Ki67+	 5298 16025
7198	0	0	Ki67+	 5299 16101
7199	0	0	Ki67+	 5302 15684
7200	0	0	Ki67+	 5302 16340
7201	0	0	Ki67+	 5303 16082
7202	0	0	Ki67+	 5304 15840
7203	0	0	Ki67+	 5312 16055
7204	0	0	Ki67+	 5313 15910
7205	0	0	Ki67+	 5314 15683
7206	0	0	Ki67+	 5317 15860
7207	0	0	Ki67+	 5326 15901
7208	0	0	Ki67+	 5328 16085
7209	0	0	Ki67+	 5330 16032
7210	0	0	Ki67+	 5333 16004
7211	0	0	Ki67+	 5337 15857
7212	0	0	Ki67+	 5337 16333
7213	0	0	Ki67+	 5344 15813
7214	0	0	Ki67+	 5348 15698
7215	0	0	Ki67+	 5359 16422
7216	0	0	Ki67+	 5360 16318
7217	0	0	Ki67+	 5361 15873
7218	0	0	Ki67+	 5374 16470
7219	0	0	Ki67+	 5385 16338
7220	0	0	Ki67+	 5387 15685
7221	0	0	Ki67+	 5387 16381
7222	0	0	Ki67+	 5391 15732
7223	0	0	Ki67+	 5391 16411
7224	0	0	Ki67+	 5392 16186
7225	0	0	Ki67+	 5394 15696
7226	0	0	Ki67+	 5395 16310
7227	0	0	Ki67+	 5397 15807
7228	0	0	Ki67+	 5397 16434
7229	0	0	Ki67+	 5401 15774
7230	0	0	Ki67+	 5401 16258
7231	0	0	Ki67+	 5406 15737
7232	0	0	Ki67+	 5406 15850
7233	0	0	Ki67+	 5411 15785
7234	0	0	Ki67+	 5411 15822
7235	0	0	Ki67+	 5411 16367
7236	0	0	Ki67+	 5413 16339
7237	0	0	Ki67+	 5413 16475
7238	0	0	Ki67+	 5414 16124
7239	0	0	Ki67+	 5415 15858
7240	0	0	Ki67+	 5419 16011
7241	0	0	Ki67+	 5419 16162
7242	0	0	Ki67+	 5420 15716
7243	0	0	Ki67+	 5421 16372
7244	0	0	Ki67+	 5422 16276
7245	0	0	Ki67+	 5422 16443
7246	0	0	Ki67+	 5426 16398
7247	0	0	Ki67+	 5433 16320
7248	0	0	Ki67+	 5437 15723
7249	0	0	Ki67+	 5438 16237
7250	0	0	Ki67+	 5440 15833
7251	0	0	Ki67+	 5440 16089
7252	0	0	Ki67+	 5440 16475
7253	0	0	Ki67+	 5441 15742
7254	0	0	Ki67+	 5444 16195
7255	0	0	Ki67+	 5446 16407
7256	0	0	Ki67+	 5448 15782
7257	0	0	Ki67+	 5451 16219
7258	0	0	Ki67+	 5451 16279
7259	0	0	Ki67+	 5452 15696
7260	0	0	Ki67+	 5454 15756
7261	0	0	Ki67+	 5454 16086
7262	0	0	Ki67+	 5455 16357
7263	0	0	Ki67+	 5458 16139
7264	0	0	Ki67+	 5460 15795
7265	0	0	Ki67+	 5463 16477
7266	0	0	Ki67+	 5469 16106
7267	0	0	Ki67+	 5477 15737
7268	0	0	Ki67+	 5477 16167
7269	0	0	Ki67+	 5480 15694
7270	0	0	Ki67+	 5484 16261
7271	0	0	Ki67+	 5491 16026
7272	0	0	Ki67+	 5491 16301
7273	0	0	Ki67+	 5495 15697
7274	0	0	Ki67+	 5499 15792
7275	0	0	Ki67+	 5501 16042
7276	0	0	Ki67+	 5507 16201
7277	0	0	Ki67+	 5508 15760
7278	0	0	Ki67+	 5511 15717
7279	0	0	Ki67+	 5516 15886
7280	0	0	Ki67+	 5516 16024
7281	0	0	Ki67+	 5518 16067
7282	0	0	Ki67+	 5518 16241
7283	0	0	Ki67+	 5520 16088
7284	0	0	Ki67+	 5522 15685
7285	0	0	Ki67+	 5524 15972
7286	0	0	Ki67+	 5525 16299
7287	0	0	Ki67+	 5528 15840
7288	0	0	Ki67+	 5533 16356
7289	0	0	Ki67+	 5534 16251
7290	0	0	Ki67+	 5536 15739
7291	0	0	Ki67+	 5536 15987
7292	0	0	Ki67+	 5538 16109
7293	0	0	Ki67+	 5542 16042
7294	0	0	Ki67+	 5545 16381
7295	0	0	Ki67+	 5547 16053
7296	0	0	Ki67+	 5547 16122
7297	0	0	Ki67+	 5548 16003
7298	0	0	Ki67+	 5548 16350
7299	0	0	Ki67+	 5562 15790
7300	0	0	Ki67+	 5568 16026
7301	0	0	Ki67+	 5569 16090
7302	0	0	Ki67+	 5575 15705
7303	0	0	Ki67+	 5575 16108
7304	0	0	Ki67+	 5580 15856
7305	0	0	Ki67+	 5580 16069
7306	0	0	Ki67+	 5581 15945
7307	0	0	Ki67+	 5587 16404
7308	0	0	Ki67+	 5593 15978
7309	0	0	Ki67+	 5594 16088
7310	0	0	Ki67+	 5596 16389
7311	0	0	Ki67+	 5597 16106
7312	0	0	Ki67+	 5602 15917
7313	0	0	Ki67+	 5622 16205
7314	0	0	Ki67+	 5635 16109
7315	0	0	Ki67+	 5639 15764
7316	0	0	Ki67+	 5644 15908
7317	0	0	Ki67+	 5660 15924
7318	0	0	Ki67+	 5672 16066
7319	0	0	Ki67+	 5681 16349
7320	0	0	Ki67+	 5691 16160
7321	0	0	Ki67+	 5693 16359
7322	0	0	Ki67+	 5694 16049
7323	0	0	Ki67+	 5702 16398
7324	0	0	Ki67+	 5705 16344
7325	0	0	Ki67+	 5707 16062
7326	0	0	Ki67+	 5709 16124
7327	0	0	Ki67+	 5714 16075
7328	0	0	Ki67+	 5724 16003
7329	0	0	Ki67+	 5732 15726
7330	0	0	Ki67+	 5742 15980
7331	0	0	Ki67+	 5742 16286
7332	0	0	Ki67+	 5754 16031
7333	0	0	Ki67+	 5758 15995
7334	0	0	Ki67+	 5763 16263
7335	0	0	Ki67+	 5765 16008
7336	0	0	Ki67+	 5767 16249
7337	0	0	Ki67+	 5773 15916
7338	0	0	Ki67+	 5774 15868
7339	0	0	Ki67+	 5787 15925
7340	0	0	Ki67+	 5793 15766
7341	0	0	Ki67+	 5795 16037
7342	0	0	Ki67+	 5796 15730
7343	0	0	Ki67+	 5800 15822
7344	0	0	Ki67+	 5800 15880
7345	0	0	Ki67+	 5802 15966
7346	0	0	Ki67+	 5013 16641
7347	0	0	Ki67+	 5014 16603
7348	0	0	Ki67+	 5023 16508
7349	0	0	Ki67+	 5036 16888
7350	0	0	Ki67+	 5039 16482
7351	0	0	Ki67+	 5045 16596
7352	0	0	Ki67+	 5068 16867
7353	0	0	Ki67+	 5083 16626
7354	0	0	Ki67+	 5086 16575
7355	0	0	Ki67+	 5091 16539
7356	0	0	Ki67+	 5091 16561
7357	0	0	Ki67+	 5093 16521
7358	0	0	Ki67+	 5093 16757
7359	0	0	Ki67+	 5119 16526
7360	0	0	Ki67+	 5126 16829
7361	0	0	Ki67+	 5154 16544
7362	0	0	Ki67+	 5159 16509
7363	0	0	Ki67+	 5159 16561
7364	0	0	Ki67+	 5175 16512
7365	0	0	Ki67+	 5186 17187
7366	0	0	Ki67+	 5191 16787
7367	0	0	Ki67+	 5193 16559
7368	0	0	Ki67+	 5207 16537
7369	0	0	Ki67+	 5215 16674
7370	0	0	Ki67+	 5225 16654
7371	0	0	Ki67+	 5234 16664
7372	0	0	Ki67+	 5246 16654
7373	0	0	Ki67+	 5254 16626
7374	0	0	Ki67+	 5281 16675
7375	0	0	Ki67+	 5282 16657
7376	0	0	Ki67+	 5293 16670
7377	0	0	Ki67+	 5306 16590
7378	0	0	Ki67+	 5329 16580
7379	0	0	Ki67+	 5332 16621
7380	0	0	Ki67+	 5367 16530
7381	0	0	Ki67+	 5384 16525
7382	0	0	Ki67+	 5384 16552
7383	0	0	Ki67+	 5385 16819
7384	0	0	Ki67+	 5391 17120
7385	0	0	Ki67+	 5393 16538
7386	0	0	Ki67+	 5407 16826
7387	0	0	Ki67+	 5419 16562
7388	0	0	Ki67+	 5475 17097
7389	0	0	Ki67+	 5514 17027
7390	0	0	Ki67+	 5527 17021
7391	0	0	Ki67+	 5580 17267
7392	0	0	Ki67+	 5583 16892
7393	0	0	Ki67+	 5601 17278
7394	0	0	Ki67+	 5627 17197
7395	0	0	Ki67+	 5654 17178
7396	0	0	Ki67+	 5661 17253
7397	0	0	Ki67+	 5663 17221
7398	0	0	Ki67+	 5697 17184
7399	0	0	Ki67+	 5700 17207
7400	0	0	Ki67+	 5705 17238
7401	0	0	Ki67+	 5712 17146
7402	0	0	Ki67+	 5734 17154
7403	0	0	Ki67+	 5739 17099
7404	0	0	Ki67+	 5752 17179
7405	0	0	Ki67+	 5755 17124
7406	0	0	Ki67+	 5755 17190
7407	0	0	Ki67+	 5760 17259
7408	0	0	Ki67+	 5778 17176
7409	0	0	Ki67+	 5783 17144
7410	0	0	Ki67+	 5784 17093
7411	0	0	Ki67+	 5803 17212
7412	0	0	Ki67+	 5804 17087
7413	0	0	Ki67+	 5804 17161
7414	0	0	Ki67+	 5806 17173
7415	0	0	Ki67+	 5807 17102
7416	0	0	Ki67+	 5096 17841
7417	0	0	Ki67+	 5259 17566
7418	0	0	Ki67+	 5295 17281
7419	0	0	Ki67+	 5310 17499
7420	0	0	Ki67+	 5327 17489
7421	0	0	Ki67+	 5328 17876
7422	0	0	Ki67+	 5404 17950
7423	0	0	Ki67+	 5404 17988
7424	0	0	Ki67+	 5407 18051
7425	0	0	Ki67+	 5413 17922
7426	0	0	Ki67+	 5417 17843
7427	0	0	Ki67+	 5421 17662
7428	0	0	Ki67+	 5424 17710
7429	0	0	Ki67+	 5424 18000
7430	0	0	Ki67+	 5425 18029
7431	0	0	Ki67+	 5429 17630
7432	0	0	Ki67+	 5438 17699
7433	0	0	Ki67+	 5442 17972
7434	0	0	Ki67+	 5447 18038
7435	0	0	Ki67+	 5448 17708
7436	0	0	Ki67+	 5455 17853
7437	0	0	Ki67+	 5456 17792
7438	0	0	Ki67+	 5463 17893
7439	0	0	Ki67+	 5465 17641
7440	0	0	Ki67+	 5465 18054
7441	0	0	Ki67+	 5470 17597
7442	0	0	Ki67+	 5470 18022
7443	0	0	Ki67+	 5475 17564
7444	0	0	Ki67+	 5477 17964
7445	0	0	Ki67+	 5483 17815
7446	0	0	Ki67+	 5483 18031
7447	0	0	Ki67+	 5486 17897
7448	0	0	Ki67+	 5491 18068
7449	0	0	Ki67+	 5494 17505
7450	0	0	Ki67+	 5494 17609
7451	0	0	Ki67+	 5498 17930
7452	0	0	Ki67+	 5499 17877
7453	0	0	Ki67+	 5500 17977
7454	0	0	Ki67+	 5507 17889
7455	0	0	Ki67+	 5507 18032
7456	0	0	Ki67+	 5508 17406
7457	0	0	Ki67+	 5509 17585
7458	0	0	Ki67+	 5511 18005
7459	0	0	Ki67+	 5512 17478
7460	0	0	Ki67+	 5513 17793
7461	0	0	Ki67+	 5514 17918
7462	0	0	Ki67+	 5515 17827
7463	0	0	Ki67+	 5520 17961
7464	0	0	Ki67+	 5522 17808
7465	0	0	Ki67+	 5524 17548
7466	0	0	Ki67+	 5524 17759
7467	0	0	Ki67+	 5527 17604
7468	0	0	Ki67+	 5530 17414
7469	0	0	Ki67+	 5532 17571
7470	0	0	Ki67+	 5532 17858
7471	0	0	Ki67+	 5533 17336
7472	0	0	Ki67+	 5533 17516
7473	0	0	Ki67+	 5536 17438
7474	0	0	Ki67+	 5537 17939
7475	0	0	Ki67+	 5537 18031
7476	0	0	Ki67+	 5538 17999
7477	0	0	Ki67+	 5544 17811
7478	0	0	Ki67+	 5545 17350
7479	0	0	Ki67+	 5545 17965
7480	0	0	Ki67+	 5549 17615
7481	0	0	Ki67+	 5551 18025
7482	0	0	Ki67+	 5552 17781
7483	0	0	Ki67+	 5552 17899
7484	0	0	Ki67+	 5561 17488
7485	0	0	Ki67+	 5561 17878
7486	0	0	Ki67+	 5562 17430
7487	0	0	Ki67+	 5563 17390
7488	0	0	Ki67+	 5565 17946
7489	0	0	Ki67+	 5569 17533
7490	0	0	Ki67+	 5570 17666
7491	0	0	Ki67+	 5573 17989
7492	0	0	Ki67+	 5578 17352
7493	0	0	Ki67+	 5578 17651
7494	0	0	Ki67+	 5580 17584
7495	0	0	Ki67+	 5583 17857
7496	0	0	Ki67+	 5584 17794
7497	0	0	Ki67+	 5584 18035
7498	0	0	Ki67+	 5585 17834
7499	0	0	Ki67+	 5586 17707
7500	0	0	Ki67+	 5588 17479
7501	0	0	Ki67+	 5588 17996
7502	0	0	Ki67+	 5589 18014
7503	0	0	Ki67+	 5593 17939
7504	0	0	Ki67+	 5594 17968
7505	0	0	Ki67+	 5598 17865
7506	0	0	Ki67+	 5598 17892
7507	0	0	Ki67+	 5599 17310
7508	0	0	Ki67+	 5603 17816
7509	0	0	Ki67+	 5604 17733
7510	0	0	Ki67+	 5607 17361
7511	0	0	Ki67+	 5607 17666
7512	0	0	Ki67+	 5609 17783
7513	0	0	Ki67+	 5614 17423
7514	0	0	Ki67+	 5615 17466
7515	0	0	Ki67+	 5624 17600
7516	0	0	Ki67+	 5625 17852
7517	0	0	Ki67+	 5629 17341
7518	0	0	Ki67+	 5630 17483
7519	0	0	Ki67+	 5635 17531
7520	0	0	Ki67+	 5636 17573
7521	0	0	Ki67+	 5636 17822
7522	0	0	Ki67+	 5639 17735
7523	0	0	Ki67+	 5640 17490
7524	0	0	Ki67+	 5640 17772
7525	0	0	Ki67+	 5647 17540
7526	0	0	Ki67+	 5648 17309
7527	0	0	Ki67+	 5648 17752
7528	0	0	Ki67+	 5651 17459
7529	0	0	Ki67+	 5655 17431
7530	0	0	Ki67+	 5662 17353
7531	0	0	Ki67+	 5663 17725
7532	0	0	Ki67+	 5663 17800
7533	0	0	Ki67+	 5667 17510
7534	0	0	Ki67+	 5668 17369
7535	0	0	Ki67+	 5670 17743
7536	0	0	Ki67+	 5685 17412
7537	0	0	Ki67+	 5687 17736
7538	0	0	Ki67+	 5688 17805
7539	0	0	Ki67+	 5691 17559
7540	0	0	Ki67+	 5695 17717
7541	0	0	Ki67+	 5696 17583
7542	0	0	Ki67+	 5697 17348
7543	0	0	Ki67+	 5703 17400
7544	0	0	Ki67+	 5704 17731
7545	0	0	Ki67+	 5709 17499
7546	0	0	Ki67+	 5709 17695
7547	0	0	Ki67+	 5716 17553
7548	0	0	Ki67+	 5717 17364
7549	0	0	Ki67+	 5720 17294
7550	0	0	Ki67+	 5730 17610
7551	0	0	Ki67+	 5730 17704
7552	0	0	Ki67+	 5734 17567
7553	0	0	Ki67+	 5737 17526
7554	0	0	Ki67+	 5740 17686
7555	0	0	Ki67+	 5741 17738
7556	0	0	Ki67+	 5744 17642
7557	0	0	Ki67+	 5753 17960
7558	0	0	Ki67+	 5765 17955
7559	0	0	Ki67+	 5776 17682
7560	0	0	Ki67+	 5780 17848
7561	0	0	Ki67+	 5781 17645
7562	0	0	Ki67+	 5787 17907
7563	0	0	Ki67+	 5806 17807
7564	0	0	Ki67+	 5807 17871
7565	0	0	Ki67+	 5117 18779
7566	0	0	Ki67+	 5120 18382
7567	0	0	Ki67+	 5164 18248
7568	0	0	Ki67+	 5175 18370
7569	0	0	Ki67+	 5179 18240
7570	0	0	Ki67+	 5195 18687
7571	0	0	Ki67+	 5266 18806
7572	0	0	Ki67+	 5429 18386
7573	0	0	Ki67+	 5434 18345
7574	0	0	Ki67+	 5442 18219
7575	0	0	Ki67+	 5443 18235
7576	0	0	Ki67+	 5459 18130
7577	0	0	Ki67+	 5459 18179
7578	0	0	Ki67+	 5471 18332
7579	0	0	Ki67+	 5474 18303
7580	0	0	Ki67+	 5480 18417
7581	0	0	Ki67+	 5485 18144
7582	0	0	Ki67+	 5486 18120
7583	0	0	Ki67+	 5487 18384
7584	0	0	Ki67+	 5491 18466
7585	0	0	Ki67+	 5492 18210
7586	0	0	Ki67+	 5492 18276
7587	0	0	Ki67+	 5496 18259
7588	0	0	Ki67+	 5501 18171
7589	0	0	Ki67+	 5503 18144
7590	0	0	Ki67+	 5504 18343
7591	0	0	Ki67+	 5505 18128
7592	0	0	Ki67+	 5510 18387
7593	0	0	Ki67+	 5511 18095
7594	0	0	Ki67+	 5515 18483
7595	0	0	Ki67+	 5515 18565
7596	0	0	Ki67+	 5516 18427
7597	0	0	Ki67+	 5521 18594
7598	0	0	Ki67+	 5524 18515
7599	0	0	Ki67+	 5525 18559
7600	0	0	Ki67+	 5527 18457
7601	0	0	Ki67+	 5534 18138
7602	0	0	Ki67+	 5537 18353
7603	0	0	Ki67+	 5548 18397
7604	0	0	Ki67+	 5551 18376
7605	0	0	Ki67+	 5552 18437
7606	0	0	Ki67+	 5567 18553
7607	0	0	Ki67+	 5569 18617
7608	0	0	Ki67+	 5573 18541
7609	0	0	Ki67+	 5583 18655
7610	0	0	Ki67+	 5637 18501
7611	0	0	Ki67+	 5640 18542
7612	0	0	Ki67+	 5642 18523
7613	0	0	Ki67+	 5645 18453
7614	0	0	Ki67+	 5655 18608
7615	0	0	Ki67+	 5660 18119
7616	0	0	Ki67+	 5665 18475
7617	0	0	Ki67+	 5666 18563
7618	0	0	Ki67+	 5671 18380
7619	0	0	Ki67+	 5683 18394
7620	0	0	Ki67+	 5689 18438
7621	0	0	Ki67+	 5691 18337
7622	0	0	Ki67+	 5695 18568
7623	0	0	Ki67+	 5697 18388
7624	0	0	Ki67+	 5698 18139
7625	0	0	Ki67+	 5698 18167
7626	0	0	Ki67+	 5703 18457
7627	0	0	Ki67+	 5704 18110
7628	0	0	Ki67+	 5705 18319
7629	0	0	Ki67+	 5719 18285
7630	0	0	Ki67+	 5721 18325
7631	0	0	Ki67+	 5724 18112
7632	0	0	Ki67+	 5724 18404
7633	0	0	Ki67+	 5732 18267
7634	0	0	Ki67+	 5732 18450
7635	0	0	Ki67+	 5737 18116
7636	0	0	Ki67+	 5738 18221
7637	0	0	Ki67+	 5742 18291
7638	0	0	Ki67+	 5753 18266
7639	0	0	Ki67+	 5776 18201
7640	0	0	Ki67+	 5779 18101
7641	0	0	Ki67+	 5782 18340
7642	0	0	Ki67+	 5786 18378
7643	0	0	Ki67+	 5787 18160
7644	0	0	Ki67+	 5286 19146
7645	0	0	Ki67+	 5293 19181
7646	0	0	Ki67+	 5363 18997
7647	0	0	Ki67+	 5512 19611
7648	0	0	Ki67+	 5527 19407
7649	0	0	Ki67+	 5555 19560
7650	0	0	Ki67+	 5615 19651
7651	0	0	Ki67+	 5616 19667
7652	0	0	Ki67+	 5634 19678
7653	0	0	Ki67+	 5641 19630
7654	0	0	Ki67+	 5648 19185
7655	0	0	Ki67+	 5648 19442
7656	0	0	Ki67+	 5656 19647
7657	0	0	Ki67+	 5664 19555
7658	0	0	Ki67+	 5678 19302
7659	0	0	Ki67+	 5695 19618
7660	0	0	Ki67+	 5699 19595
7661	0	0	Ki67+	 5701 19243
7662	0	0	Ki67+	 5712 19632
7663	0	0	Ki67+	 5719 19613
7664	0	0	Ki67+	 5730 19623
7665	0	0	Ki67+	 5749 19579
7666	0	0	Ki67+	 5754 19648
7667	0	0	Ki67+	 5755 19549
7668	0	0	Ki67+	 5756 19393
7669	0	0	Ki67+	 5758 19428
7670	0	0	Ki67+	 5759 19588
7671	0	0	Ki67+	 5772 19247
7672	0	0	Ki67+	 5772 19396
7673	0	0	Ki67+	 5773 19208
7674	0	0	Ki67+	 5781 19612
7675	0	0	Ki67+	 5784 19561
7676	0	0	Ki67+	 5785 19215
7677	0	0	Ki67+	 5797 19532
7678	0	0	Ki67+	 5805 19402
7679	0	0	Ki67+	 5807 19428
7680	0	0	Ki67+	 5422 19764
7681	0	0	Ki67+	 5439 20231
7682	0	0	Ki67+	 5522 20082
7683	0	0	Ki67+	 5530 20017
7684	0	0	Ki67+	 5534 19865
7685	0	0	Ki67+	 5542 20040
7686	0	0	Ki67+	 5543 20106
7687	0	0	Ki67+	 5547 20020
7688	0	0	Ki67+	 5564 19833
7689	0	0	Ki67+	 5567 19765
7690	0	0	Ki67+	 5597 19737
7691	0	0	Ki67+	 5660 20326
7692	0	0	Ki67+	 5665 20315
7693	0	0	Ki67+	 5702 20374
7694	0	0	Ki67+	 5712 20345
7695	0	0	Ki67+	 5720 19929
7696	0	0	Ki67+	 5720 20385
7697	0	0	Ki67+	 5736 19926
7698	0	0	Ki67+	 5739 20320
7699	0	0	Ki67+	 5740 19681
7700	0	0	Ki67+	 5746 20338
7701	0	0	Ki67+	 5767 19867
7702	0	0	Ki67+	 5769 19684
7703	0	0	Ki67+	 5770 20368
7704	0	0	Ki67+	 5777 19696
7705	0	0	Ki67+	 5785 19762
7706	0	0	Ki67+	 5787 19963
7707	0	0	Ki67+	 5787 20370
7708	0	0	Ki67+	 5789 19713
7709	0	0	Ki67+	 5792 20395
7710	0	0	Ki67+	 5804 20004
7711	0	0	Ki67+	 5806 20369
7712	0	0	Ki67+	 5935 9157
7713	0	0	Ki67+	 5999 9143
7714	0	0	Ki67+	 6093 9105
7715	0	0	Ki67+	 6117 9084
7716	0	0	Ki67+	 6131 9157
7717	0	0	Ki67+	 6133 9031
7718	0	0	Ki67+	 6136 9056
7719	0	0	Ki67+	 6141 9148
7720	0	0	Ki67+	 6146 9106
7721	0	0	Ki67+	 6147 9023
7722	0	0	Ki67+	 6154 9093
7723	0	0	Ki67+	 6163 9054
7724	0	0	Ki67+	 6173 9112
7725	0	0	Ki67+	 6180 9067
7726	0	0	Ki67+	 6181 9030
7727	0	0	Ki67+	 6181 9159
7728	0	0	Ki67+	 6185 9106
7729	0	0	Ki67+	 6193 9049
7730	0	0	Ki67+	 6205 9024
7731	0	0	Ki67+	 6215 9162
7732	0	0	Ki67+	 6222 9036
7733	0	0	Ki67+	 6228 9150
7734	0	0	Ki67+	 6253 9151
7735	0	0	Ki67+	 6268 9167
7736	0	0	Ki67+	 6296 8912
7737	0	0	Ki67+	 6337 8957
7738	0	0	Ki67+	 6355 9164
7739	0	0	Ki67+	 6367 8988
7740	0	0	Ki67+	 6382 9037
7741	0	0	Ki67+	 6387 9015
7742	0	0	Ki67+	 6390 9145
7743	0	0	Ki67+	 6392 8875
7744	0	0	Ki67+	 6399 9108
7745	0	0	Ki67+	 6402 9136
7746	0	0	Ki67+	 6403 9057
7747	0	0	Ki67+	 6404 8893
7748	0	0	Ki67+	 6412 9113
7749	0	0	Ki67+	 6421 9084
7750	0	0	Ki67+	 6423 9026
7751	0	0	Ki67+	 6429 9042
7752	0	0	Ki67+	 6433 9078
7753	0	0	Ki67+	 6443 9167
7754	0	0	Ki67+	 6444 9106
7755	0	0	Ki67+	 6467 9038
7756	0	0	Ki67+	 6470 9021
7757	0	0	Ki67+	 6471 9005
7758	0	0	Ki67+	 6497 9077
7759	0	0	Ki67+	 6499 8818
7760	0	0	Ki67+	 6504 9045
7761	0	0	Ki67+	 6507 9167
7762	0	0	Ki67+	 6509 8834
7763	0	0	Ki67+	 6510 9105
7764	0	0	Ki67+	 6517 9135
7765	0	0	Ki67+	 6521 9021
7766	0	0	Ki67+	 6530 9106
7767	0	0	Ki67+	 6534 9082
7768	0	0	Ki67+	 6535 9159
7769	0	0	Ki67+	 6544 9072
7770	0	0	Ki67+	 6549 9043
7771	0	0	Ki67+	 6561 9147
7772	0	0	Ki67+	 6573 9036
7773	0	0	Ki67+	 6577 9122
7774	0	0	Ki67+	 6587 9166
7775	0	0	Ki67+	 6598 9106
7776	0	0	Ki67+	 5811 9876
7777	0	0	Ki67+	 5812 9451
7778	0	0	Ki67+	 5821 9347
7779	0	0	Ki67+	 5836 9290
7780	0	0	Ki67+	 5844 9301
7781	0	0	Ki67+	 5852 9321
7782	0	0	Ki67+	 5854 9533
7783	0	0	Ki67+	 5860 9350
7784	0	0	Ki67+	 5866 9291
7785	0	0	Ki67+	 5869 9482
7786	0	0	Ki67+	 5882 9860
7787	0	0	Ki67+	 5886 9849
7788	0	0	Ki67+	 5894 9531
7789	0	0	Ki67+	 5897 9482
7790	0	0	Ki67+	 5899 9316
7791	0	0	Ki67+	 5909 9264
7792	0	0	Ki67+	 5909 9336
7793	0	0	Ki67+	 5926 9458
7794	0	0	Ki67+	 5928 9878
7795	0	0	Ki67+	 5930 9486
7796	0	0	Ki67+	 5931 9350
7797	0	0	Ki67+	 5954 9545
7798	0	0	Ki67+	 5956 9504
7799	0	0	Ki67+	 5961 9423
7800	0	0	Ki67+	 5963 9262
7801	0	0	Ki67+	 5968 9332
7802	0	0	Ki67+	 5974 9515
7803	0	0	Ki67+	 5978 9544
7804	0	0	Ki67+	 5979 9829
7805	0	0	Ki67+	 5984 9387
7806	0	0	Ki67+	 5987 9493
7807	0	0	Ki67+	 5988 9837
7808	0	0	Ki67+	 5992 9438
7809	0	0	Ki67+	 5993 9281
7810	0	0	Ki67+	 6002 9383
7811	0	0	Ki67+	 6004 9491
7812	0	0	Ki67+	 6011 9471
7813	0	0	Ki67+	 6021 9314
7814	0	0	Ki67+	 6021 9556
7815	0	0	Ki67+	 6023 9850
7816	0	0	Ki67+	 6036 9469
7817	0	0	Ki67+	 6046 9411
7818	0	0	Ki67+	 6049 9440
7819	0	0	Ki67+	 6050 9489
7820	0	0	Ki67+	 6061 9365
7821	0	0	Ki67+	 6064 9446
7822	0	0	Ki67+	 6066 9403
7823	0	0	Ki67+	 6070 9549
7824	0	0	Ki67+	 6076 9379
7825	0	0	Ki67+	 6085 9481
7826	0	0	Ki67+	 6090 9345
7827	0	0	Ki67+	 6092 9360
7828	0	0	Ki67+	 6093 9493
7829	0	0	Ki67+	 6096 9435
7830	0	0	Ki67+	 6102 9451
7831	0	0	Ki67+	 6105 9331
7832	0	0	Ki67+	 6107 9271
7833	0	0	Ki67+	 6110 9345
7834	0	0	Ki67+	 6110 9408
7835	0	0	Ki67+	 6111 9423
7836	0	0	Ki67+	 6118 9384
7837	0	0	Ki67+	 6123 9364
7838	0	0	Ki67+	 6138 9398
7839	0	0	Ki67+	 6139 9356
7840	0	0	Ki67+	 6141 9209
7841	0	0	Ki67+	 6144 9254
7842	0	0	Ki67+	 6144 9441
7843	0	0	Ki67+	 6147 9175
7844	0	0	Ki67+	 6153 9545
7845	0	0	Ki67+	 6158 9483
7846	0	0	Ki67+	 6166 9556
7847	0	0	Ki67+	 6168 9199
7848	0	0	Ki67+	 6171 9388
7849	0	0	Ki67+	 6172 9228
7850	0	0	Ki67+	 6173 9358
7851	0	0	Ki67+	 6179 9546
7852	0	0	Ki67+	 6181 9601
7853	0	0	Ki67+	 6185 9258
7854	0	0	Ki67+	 6188 9486
7855	0	0	Ki67+	 6189 9331
7856	0	0	Ki67+	 6194 9372
7857	0	0	Ki67+	 6201 9215
7858	0	0	Ki67+	 6202 9388
7859	0	0	Ki67+	 6203 9235
7860	0	0	Ki67+	 6203 9508
7861	0	0	Ki67+	 6205 9351
7862	0	0	Ki67+	 6222 9184
7863	0	0	Ki67+	 6225 9482
7864	0	0	Ki67+	 6227 9392
7865	0	0	Ki67+	 6231 9574
7866	0	0	Ki67+	 6233 9535
7867	0	0	Ki67+	 6234 9216
7868	0	0	Ki67+	 6234 9362
7869	0	0	Ki67+	 6237 9467
7870	0	0	Ki67+	 6247 9497
7871	0	0	Ki67+	 6248 9568
7872	0	0	Ki67+	 6249 9534
7873	0	0	Ki67+	 6250 9217
7874	0	0	Ki67+	 6250 9546
7875	0	0	Ki67+	 6251 9174
7876	0	0	Ki67+	 6253 9229
7877	0	0	Ki67+	 6258 9884
7878	0	0	Ki67+	 6260 9379
7879	0	0	Ki67+	 6266 9347
7880	0	0	Ki67+	 6267 9437
7881	0	0	Ki67+	 6270 9177
7882	0	0	Ki67+	 6271 9293
7883	0	0	Ki67+	 6279 9835
7884	0	0	Ki67+	 6282 9190
7885	0	0	Ki67+	 6282 9411
7886	0	0	Ki67+	 6284 9228
7887	0	0	Ki67+	 6286 9207
7888	0	0	Ki67+	 6290 9492
7889	0	0	Ki67+	 6290 9512
7890	0	0	Ki67+	 6291 9382
7891	0	0	Ki67+	 6301 9429
7892	0	0	Ki67+	 6301 9475
7893	0	0	Ki67+	 6301 9801
7894	0	0	Ki67+	 6305 9489
7895	0	0	Ki67+	 6313 9675
7896	0	0	Ki67+	 6318 9198
7897	0	0	Ki67+	 6322 9696
7898	0	0	Ki67+	 6331 9442
7899	0	0	Ki67+	 6333 9198
7900	0	0	Ki67+	 6335 9375
7901	0	0	Ki67+	 6338 9566
7902	0	0	Ki67+	 6339 9601
7903	0	0	Ki67+	 6342 9498
7904	0	0	Ki67+	 6347 9391
7905	0	0	Ki67+	 6351 9672
7906	0	0	Ki67+	 6355 9606
7907	0	0	Ki67+	 6360 9197
7908	0	0	Ki67+	 6361 9454
7909	0	0	Ki67+	 6369 9599
7910	0	0	Ki67+	 6370 9634
7911	0	0	Ki67+	 6372 9361
7912	0	0	Ki67+	 6373 9455
7913	0	0	Ki67+	 6377 9406
7914	0	0	Ki67+	 6378 9171
7915	0	0	Ki67+	 6378 9247
7916	0	0	Ki67+	 6379 9539
7917	0	0	Ki67+	 6386 9701
7918	0	0	Ki67+	 6390 9218
7919	0	0	Ki67+	 6393 9200
7920	0	0	Ki67+	 6397 9190
7921	0	0	Ki67+	 6399 9265
7922	0	0	Ki67+	 6399 9476
7923	0	0	Ki67+	 6401 9618
7924	0	0	Ki67+	 6402 9437
7925	0	0	Ki67+	 6404 9678
7926	0	0	Ki67+	 6412 9189
7927	0	0	Ki67+	 6413 9404
7928	0	0	Ki67+	 6415 9539
7929	0	0	Ki67+	 6417 9595
7930	0	0	Ki67+	 6421 9683
7931	0	0	Ki67+	 6422 9644
7932	0	0	Ki67+	 6429 9221
7933	0	0	Ki67+	 6435 9688
7934	0	0	Ki67+	 6437 9572
7935	0	0	Ki67+	 6440 9266
7936	0	0	Ki67+	 6443 9628
7937	0	0	Ki67+	 6446 9417
7938	0	0	Ki67+	 6451 9522
7939	0	0	Ki67+	 6454 9351
7940	0	0	Ki67+	 6456 9471
7941	0	0	Ki67+	 6457 9493
7942	0	0	Ki67+	 6463 9426
7943	0	0	Ki67+	 6469 9449
7944	0	0	Ki67+	 6470 9254
7945	0	0	Ki67+	 6474 9217
7946	0	0	Ki67+	 6479 9512
7947	0	0	Ki67+	 6480 9474
7948	0	0	Ki67+	 6481 9241
7949	0	0	Ki67+	 6490 9549
7950	0	0	Ki67+	 6493 9230
7951	0	0	Ki67+	 6493 9245
7952	0	0	Ki67+	 6497 9634
7953	0	0	Ki67+	 6500 9201
7954	0	0	Ki67+	 6500 9426
7955	0	0	Ki67+	 6503 9667
7956	0	0	Ki67+	 6505 9448
7957	0	0	Ki67+	 6507 9418
7958	0	0	Ki67+	 6507 9461
7959	0	0	Ki67+	 6509 9555
7960	0	0	Ki67+	 6510 9490
7961	0	0	Ki67+	 6518 9442
7962	0	0	Ki67+	 6518 9503
7963	0	0	Ki67+	 6522 9269
7964	0	0	Ki67+	 6529 9232
7965	0	0	Ki67+	 6530 9291
7966	0	0	Ki67+	 6533 9212
7967	0	0	Ki67+	 6536 9196
7968	0	0	Ki67+	 6538 9453
7969	0	0	Ki67+	 6540 9673
7970	0	0	Ki67+	 6545 9495
7971	0	0	Ki67+	 6549 9394
7972	0	0	Ki67+	 6550 9423
7973	0	0	Ki67+	 6557 9550
7974	0	0	Ki67+	 6560 9440
7975	0	0	Ki67+	 6565 9643
7976	0	0	Ki67+	 6570 9623
7977	0	0	Ki67+	 6573 9177
7978	0	0	Ki67+	 6573 9457
7979	0	0	Ki67+	 6584 9393
7980	0	0	Ki67+	 6586 9504
7981	0	0	Ki67+	 6586 9631
7982	0	0	Ki67+	 6589 9204
7983	0	0	Ki67+	 6589 9467
7984	0	0	Ki67+	 6589 9739
7985	0	0	Ki67+	 6590 9711
7986	0	0	Ki67+	 6593 9665
7987	0	0	Ki67+	 6595 9434
7988	0	0	Ki67+	 6597 9172
7989	0	0	Ki67+	 6598 9294
7990	0	0	Ki67+	 5811 10469
7991	0	0	Ki67+	 5812 10424
7992	0	0	Ki67+	 5813 10626
7993	0	0	Ki67+	 5814 10522
7994	0	0	Ki67+	 5822 10664
7995	0	0	Ki67+	 5824 10466
7996	0	0	Ki67+	 5826 10540
7997	0	0	Ki67+	 5829 10039
7998	0	0	Ki67+	 5829 10360
7999	0	0	Ki67+	 5829 10607
8000	0	0	Ki67+	 5832 10572
8001	0	0	Ki67+	 5838 10490
8002	0	0	Ki67+	 5848 10522
8003	0	0	Ki67+	 5849 10156
8004	0	0	Ki67+	 5849 10615
8005	0	0	Ki67+	 5850 10705
8006	0	0	Ki67+	 5856 10364
8007	0	0	Ki67+	 5861 10639
8008	0	0	Ki67+	 5868 10348
8009	0	0	Ki67+	 5874 10538
8010	0	0	Ki67+	 5876 10577
8011	0	0	Ki67+	 5878 10620
8012	0	0	Ki67+	 5879 10411
8013	0	0	Ki67+	 5883 10111
8014	0	0	Ki67+	 5884 10719
8015	0	0	Ki67+	 5884 10757
8016	0	0	Ki67+	 5886 10464
8017	0	0	Ki67+	 5886 10654
8018	0	0	Ki67+	 5891 10708
8019	0	0	Ki67+	 5895 10083
8020	0	0	Ki67+	 5895 10521
8021	0	0	Ki67+	 5897 10365
8022	0	0	Ki67+	 5905 10594
8023	0	0	Ki67+	 5907 10630
8024	0	0	Ki67+	 5912 10679
8025	0	0	Ki67+	 5914 10086
8026	0	0	Ki67+	 5919 10553
8027	0	0	Ki67+	 5921 10723
8028	0	0	Ki67+	 5925 10659
8029	0	0	Ki67+	 5929 10703
8030	0	0	Ki67+	 5937 10619
8031	0	0	Ki67+	 5939 10720
8032	0	0	Ki67+	 5944 10000
8033	0	0	Ki67+	 5958 10412
8034	0	0	Ki67+	 5962 10454
8035	0	0	Ki67+	 5970 10032
8036	0	0	Ki67+	 5971 10656
8037	0	0	Ki67+	 5972 10695
8038	0	0	Ki67+	 5973 10428
8039	0	0	Ki67+	 5975 10754
8040	0	0	Ki67+	 5982 10727
8041	0	0	Ki67+	 5988 10039
8042	0	0	Ki67+	 5995 10010
8043	0	0	Ki67+	 5996 10590
8044	0	0	Ki67+	 5997 10480
8045	0	0	Ki67+	 6004 10428
8046	0	0	Ki67+	 6007 10718
8047	0	0	Ki67+	 6010 10013
8048	0	0	Ki67+	 6013 10328
8049	0	0	Ki67+	 6014 10698
8050	0	0	Ki67+	 6018 10708
8051	0	0	Ki67+	 6023 10739
8052	0	0	Ki67+	 6028 10599
8053	0	0	Ki67+	 6038 10416
8054	0	0	Ki67+	 6039 10398
8055	0	0	Ki67+	 6039 10570
8056	0	0	Ki67+	 6043 10660
8057	0	0	Ki67+	 6045 10629
8058	0	0	Ki67+	 6049 10557
8059	0	0	Ki67+	 6049 10590
8060	0	0	Ki67+	 6062 10390
8061	0	0	Ki67+	 6063 10416
8062	0	0	Ki67+	 6072 10511
8063	0	0	Ki67+	 6077 10413
8064	0	0	Ki67+	 6078 10658
8065	0	0	Ki67+	 6087 10333
8066	0	0	Ki67+	 6088 10547
8067	0	0	Ki67+	 6091 10451
8068	0	0	Ki67+	 6094 10482
8069	0	0	Ki67+	 6094 10521
8070	0	0	Ki67+	 6103 10530
8071	0	0	Ki67+	 6108 10422
8072	0	0	Ki67+	 6109 10344
8073	0	0	Ki67+	 6125 10389
8074	0	0	Ki67+	 6126 10695
8075	0	0	Ki67+	 6134 10494
8076	0	0	Ki67+	 6135 10560
8077	0	0	Ki67+	 6135 10614
8078	0	0	Ki67+	 6146 10496
8079	0	0	Ki67+	 6147 10581
8080	0	0	Ki67+	 6147 10650
8081	0	0	Ki67+	 6154 10431
8082	0	0	Ki67+	 6155 10703
8083	0	0	Ki67+	 6171 10408
8084	0	0	Ki67+	 6182 10531
8085	0	0	Ki67+	 6187 10459
8086	0	0	Ki67+	 6198 10364
8087	0	0	Ki67+	 6199 10536
8088	0	0	Ki67+	 6201 10442
8089	0	0	Ki67+	 6201 10574
8090	0	0	Ki67+	 6205 10517
8091	0	0	Ki67+	 6213 10746
8092	0	0	Ki67+	 6214 10413
8093	0	0	Ki67+	 6219 10755
8094	0	0	Ki67+	 6221 10600
8095	0	0	Ki67+	 6221 10612
8096	0	0	Ki67+	 6225 10394
8097	0	0	Ki67+	 6229 10445
8098	0	0	Ki67+	 6245 10750
8099	0	0	Ki67+	 6247 10587
8100	0	0	Ki67+	 6256 10702
8101	0	0	Ki67+	 6263 10523
8102	0	0	Ki67+	 6265 10717
8103	0	0	Ki67+	 6270 10622
8104	0	0	Ki67+	 6272 10489
8105	0	0	Ki67+	 6274 10650
8106	0	0	Ki67+	 6274 10683
8107	0	0	Ki67+	 6290 10134
8108	0	0	Ki67+	 6294 10718
8109	0	0	Ki67+	 6296 10457
8110	0	0	Ki67+	 6301 10656
8111	0	0	Ki67+	 6303 10169
8112	0	0	Ki67+	 6303 10751
8113	0	0	Ki67+	 6311 10596
8114	0	0	Ki67+	 6318 10545
8115	0	0	Ki67+	 6319 10761
8116	0	0	Ki67+	 6325 10619
8117	0	0	Ki67+	 6333 10676
8118	0	0	Ki67+	 6337 10615
8119	0	0	Ki67+	 6342 10555
8120	0	0	Ki67+	 6355 10637
8121	0	0	Ki67+	 6372 10467
8122	0	0	Ki67+	 6373 10541
8123	0	0	Ki67+	 6385 10474
8124	0	0	Ki67+	 6392 10423
8125	0	0	Ki67+	 6393 10568
8126	0	0	Ki67+	 6423 10640
8127	0	0	Ki67+	 6425 10611
8128	0	0	Ki67+	 6438 10529
8129	0	0	Ki67+	 6438 10562
8130	0	0	Ki67+	 6450 10630
8131	0	0	Ki67+	 6455 10642
8132	0	0	Ki67+	 6456 10600
8133	0	0	Ki67+	 6479 10739
8134	0	0	Ki67+	 6502 10764
8135	0	0	Ki67+	 6506 10712
8136	0	0	Ki67+	 6510 10106
8137	0	0	Ki67+	 6515 10078
8138	0	0	Ki67+	 6520 10130
8139	0	0	Ki67+	 6521 10056
8140	0	0	Ki67+	 6525 10106
8141	0	0	Ki67+	 6532 10731
8142	0	0	Ki67+	 6542 10063
8143	0	0	Ki67+	 6546 10747
8144	0	0	Ki67+	 6548 10152
8145	0	0	Ki67+	 6549 10104
8146	0	0	Ki67+	 6557 10650
8147	0	0	Ki67+	 6561 10089
8148	0	0	Ki67+	 6563 10041
8149	0	0	Ki67+	 6574 10754
8150	0	0	Ki67+	 6582 10145
8151	0	0	Ki67+	 6582 10183
8152	0	0	Ki67+	 6594 10043
8153	0	0	Ki67+	 6596 10070
8154	0	0	Ki67+	 6600 10212
8155	0	0	Ki67+	 6606 10168
8156	0	0	Ki67+	 5815 10891
8157	0	0	Ki67+	 5816 11030
8158	0	0	Ki67+	 5821 10802
8159	0	0	Ki67+	 5826 10920
8160	0	0	Ki67+	 5829 11021
8161	0	0	Ki67+	 5830 10773
8162	0	0	Ki67+	 5843 11455
8163	0	0	Ki67+	 5845 10809
8164	0	0	Ki67+	 5846 10865
8165	0	0	Ki67+	 5848 10834
8166	0	0	Ki67+	 5848 11309
8167	0	0	Ki67+	 5854 11489
8168	0	0	Ki67+	 5855 11041
8169	0	0	Ki67+	 5858 10983
8170	0	0	Ki67+	 5863 11027
8171	0	0	Ki67+	 5870 10940
8172	0	0	Ki67+	 5874 10851
8173	0	0	Ki67+	 5876 11506
8174	0	0	Ki67+	 5878 10820
8175	0	0	Ki67+	 5879 11246
8176	0	0	Ki67+	 5884 11476
8177	0	0	Ki67+	 5895 11458
8178	0	0	Ki67+	 5897 10822
8179	0	0	Ki67+	 5897 11103
8180	0	0	Ki67+	 5908 10980
8181	0	0	Ki67+	 5909 11498
8182	0	0	Ki67+	 5910 11100
8183	0	0	Ki67+	 5914 10879
8184	0	0	Ki67+	 5919 10812
8185	0	0	Ki67+	 5919 11443
8186	0	0	Ki67+	 5922 10861
8187	0	0	Ki67+	 5927 11500
8188	0	0	Ki67+	 5929 10948
8189	0	0	Ki67+	 5931 11185
8190	0	0	Ki67+	 5931 11462
8191	0	0	Ki67+	 5934 10933
8192	0	0	Ki67+	 5936 11012
8193	0	0	Ki67+	 5937 10860
8194	0	0	Ki67+	 5941 11469
8195	0	0	Ki67+	 5942 11127
8196	0	0	Ki67+	 5947 10883
8197	0	0	Ki67+	 5947 11098
8198	0	0	Ki67+	 5947 11531
8199	0	0	Ki67+	 5947 11562
8200	0	0	Ki67+	 5956 10974
8201	0	0	Ki67+	 5959 11157
8202	0	0	Ki67+	 5961 10926
8203	0	0	Ki67+	 5975 11521
8204	0	0	Ki67+	 5976 11479
8205	0	0	Ki67+	 5977 11214
8206	0	0	Ki67+	 5979 11027
8207	0	0	Ki67+	 5987 11461
8208	0	0	Ki67+	 5988 11423
8209	0	0	Ki67+	 5997 11190
8210	0	0	Ki67+	 6003 11560
8211	0	0	Ki67+	 6006 11033
8212	0	0	Ki67+	 6007 11063
8213	0	0	Ki67+	 6011 11490
8214	0	0	Ki67+	 6012 11164
8215	0	0	Ki67+	 6016 11082
8216	0	0	Ki67+	 6017 10926
8217	0	0	Ki67+	 6017 11479
8218	0	0	Ki67+	 6018 11217
8219	0	0	Ki67+	 6021 11031
8220	0	0	Ki67+	 6023 11132
8221	0	0	Ki67+	 6024 11521
8222	0	0	Ki67+	 6026 10770
8223	0	0	Ki67+	 6032 11074
8224	0	0	Ki67+	 6032 11172
8225	0	0	Ki67+	 6036 11006
8226	0	0	Ki67+	 6039 11551
8227	0	0	Ki67+	 6041 10904
8228	0	0	Ki67+	 6042 10981
8229	0	0	Ki67+	 6043 11137
8230	0	0	Ki67+	 6043 11490
8231	0	0	Ki67+	 6049 10801
8232	0	0	Ki67+	 6052 10935
8233	0	0	Ki67+	 6053 11119
8234	0	0	Ki67+	 6057 10992
8235	0	0	Ki67+	 6058 10970
8236	0	0	Ki67+	 6058 11510
8237	0	0	Ki67+	 6064 11017
8238	0	0	Ki67+	 6066 10861
8239	0	0	Ki67+	 6071 11045
8240	0	0	Ki67+	 6072 11072
8241	0	0	Ki67+	 6074 11538
8242	0	0	Ki67+	 6085 10946
8243	0	0	Ki67+	 6086 11564
8244	0	0	Ki67+	 6087 11147
8245	0	0	Ki67+	 6096 11014
8246	0	0	Ki67+	 6101 10907
8247	0	0	Ki67+	 6103 10880
8248	0	0	Ki67+	 6103 11023
8249	0	0	Ki67+	 6106 10782
8250	0	0	Ki67+	 6106 10812
8251	0	0	Ki67+	 6108 11535
8252	0	0	Ki67+	 6116 11278
8253	0	0	Ki67+	 6120 11052
8254	0	0	Ki67+	 6121 11084
8255	0	0	Ki67+	 6123 11233
8256	0	0	Ki67+	 6126 11549
8257	0	0	Ki67+	 6129 10921
8258	0	0	Ki67+	 6129 11200
8259	0	0	Ki67+	 6131 11254
8260	0	0	Ki67+	 6138 11015
8261	0	0	Ki67+	 6139 10954
8262	0	0	Ki67+	 6146 11070
8263	0	0	Ki67+	 6146 11227
8264	0	0	Ki67+	 6148 10870
8265	0	0	Ki67+	 6158 11034
8266	0	0	Ki67+	 6159 11191
8267	0	0	Ki67+	 6160 11078
8268	0	0	Ki67+	 6162 10939
8269	0	0	Ki67+	 6162 11264
8270	0	0	Ki67+	 6163 10983
8271	0	0	Ki67+	 6164 10807
8272	0	0	Ki67+	 6164 11249
8273	0	0	Ki67+	 6170 10955
8274	0	0	Ki67+	 6173 10935
8275	0	0	Ki67+	 6174 10882
8276	0	0	Ki67+	 6174 11088
8277	0	0	Ki67+	 6183 11006
8278	0	0	Ki67+	 6184 10793
8279	0	0	Ki67+	 6193 11101
8280	0	0	Ki67+	 6200 11325
8281	0	0	Ki67+	 6206 10971
8282	0	0	Ki67+	 6207 10873
8283	0	0	Ki67+	 6209 11313
8284	0	0	Ki67+	 6216 11355
8285	0	0	Ki67+	 6219 11254
8286	0	0	Ki67+	 6226 11238
8287	0	0	Ki67+	 6227 11403
8288	0	0	Ki67+	 6233 10980
8289	0	0	Ki67+	 6233 11334
8290	0	0	Ki67+	 6234 10850
8291	0	0	Ki67+	 6237 10894
8292	0	0	Ki67+	 6240 11284
8293	0	0	Ki67+	 6241 11375
8294	0	0	Ki67+	 6241 11388
8295	0	0	Ki67+	 6241 11457
8296	0	0	Ki67+	 6248 11216
8297	0	0	Ki67+	 6250 10819
8298	0	0	Ki67+	 6252 11093
8299	0	0	Ki67+	 6254 11199
8300	0	0	Ki67+	 6255 10969
8301	0	0	Ki67+	 6255 11364
8302	0	0	Ki67+	 6259 10782
8303	0	0	Ki67+	 6260 11113
8304	0	0	Ki67+	 6261 11347
8305	0	0	Ki67+	 6264 11419
8306	0	0	Ki67+	 6265 11438
8307	0	0	Ki67+	 6269 10781
8308	0	0	Ki67+	 6272 10934
8309	0	0	Ki67+	 6276 11140
8310	0	0	Ki67+	 6277 11185
8311	0	0	Ki67+	 6284 10967
8312	0	0	Ki67+	 6285 11120
8313	0	0	Ki67+	 6286 11462
8314	0	0	Ki67+	 6290 11542
8315	0	0	Ki67+	 6295 11442
8316	0	0	Ki67+	 6300 10929
8317	0	0	Ki67+	 6302 11100
8318	0	0	Ki67+	 6302 11165
8319	0	0	Ki67+	 6302 11388
8320	0	0	Ki67+	 6302 11468
8321	0	0	Ki67+	 6306 10894
8322	0	0	Ki67+	 6306 10950
8323	0	0	Ki67+	 6308 11440
8324	0	0	Ki67+	 6310 11354
8325	0	0	Ki67+	 6313 10980
8326	0	0	Ki67+	 6321 10901
8327	0	0	Ki67+	 6328 11457
8328	0	0	Ki67+	 6328 11482
8329	0	0	Ki67+	 6333 11191
8330	0	0	Ki67+	 6333 11444
8331	0	0	Ki67+	 6337 11399
8332	0	0	Ki67+	 6338 11239
8333	0	0	Ki67+	 6343 11265
8334	0	0	Ki67+	 6344 11083
8335	0	0	Ki67+	 6347 10928
8336	0	0	Ki67+	 6349 11300
8337	0	0	Ki67+	 6353 10895
8338	0	0	Ki67+	 6356 10974
8339	0	0	Ki67+	 6359 11121
8340	0	0	Ki67+	 6360 11480
8341	0	0	Ki67+	 6361 11450
8342	0	0	Ki67+	 6364 11263
8343	0	0	Ki67+	 6365 11274
8344	0	0	Ki67+	 6365 11460
8345	0	0	Ki67+	 6369 10998
8346	0	0	Ki67+	 6372 10960
8347	0	0	Ki67+	 6376 10922
8348	0	0	Ki67+	 6376 11318
8349	0	0	Ki67+	 6388 11112
8350	0	0	Ki67+	 6389 11498
8351	0	0	Ki67+	 6390 10990
8352	0	0	Ki67+	 6397 11464
8353	0	0	Ki67+	 6402 10874
8354	0	0	Ki67+	 6405 11261
8355	0	0	Ki67+	 6407 10861
8356	0	0	Ki67+	 6412 10931
8357	0	0	Ki67+	 6412 11427
8358	0	0	Ki67+	 6412 11489
8359	0	0	Ki67+	 6414 11458
8360	0	0	Ki67+	 6416 11444
8361	0	0	Ki67+	 6426 11366
8362	0	0	Ki67+	 6429 10898
8363	0	0	Ki67+	 6430 11289
8364	0	0	Ki67+	 6434 11506
8365	0	0	Ki67+	 6437 11445
8366	0	0	Ki67+	 6437 11487
8367	0	0	Ki67+	 6438 11394
8368	0	0	Ki67+	 6441 11408
8369	0	0	Ki67+	 6442 11027
8370	0	0	Ki67+	 6447 10941
8371	0	0	Ki67+	 6449 11072
8372	0	0	Ki67+	 6452 11132
8373	0	0	Ki67+	 6453 10975
8374	0	0	Ki67+	 6454 11279
8375	0	0	Ki67+	 6456 10879
8376	0	0	Ki67+	 6463 10922
8377	0	0	Ki67+	 6464 10903
8378	0	0	Ki67+	 6464 11018
8379	0	0	Ki67+	 6469 11494
8380	0	0	Ki67+	 6470 11200
8381	0	0	Ki67+	 6476 11342
8382	0	0	Ki67+	 6479 11428
8383	0	0	Ki67+	 6480 11464
8384	0	0	Ki67+	 6483 11476
8385	0	0	Ki67+	 6484 11321
8386	0	0	Ki67+	 6488 10944
8387	0	0	Ki67+	 6498 10896
8388	0	0	Ki67+	 6498 11132
8389	0	0	Ki67+	 6500 11316
8390	0	0	Ki67+	 6500 11434
8391	0	0	Ki67+	 6500 11449
8392	0	0	Ki67+	 6503 10793
8393	0	0	Ki67+	 6505 10979
8394	0	0	Ki67+	 6507 11393
8395	0	0	Ki67+	 6510 11349
8396	0	0	Ki67+	 6513 11143
8397	0	0	Ki67+	 6520 10798
8398	0	0	Ki67+	 6523 10776
8399	0	0	Ki67+	 6525 10874
8400	0	0	Ki67+	 6537 11406
8401	0	0	Ki67+	 6538 11437
8402	0	0	Ki67+	 6540 11388
8403	0	0	Ki67+	 6543 10782
8404	0	0	Ki67+	 6543 10838
8405	0	0	Ki67+	 6551 11409
8406	0	0	Ki67+	 6553 10842
8407	0	0	Ki67+	 6560 11285
8408	0	0	Ki67+	 6562 10862
8409	0	0	Ki67+	 6564 11461
8410	0	0	Ki67+	 6564 11504
8411	0	0	Ki67+	 6566 10830
8412	0	0	Ki67+	 6571 11218
8413	0	0	Ki67+	 6575 11269
8414	0	0	Ki67+	 6583 10836
8415	0	0	Ki67+	 6583 11422
8416	0	0	Ki67+	 6583 11511
8417	0	0	Ki67+	 6588 11207
8418	0	0	Ki67+	 6589 11479
8419	0	0	Ki67+	 6595 10777
8420	0	0	Ki67+	 6598 10869
8421	0	0	Ki67+	 6599 11461
8422	0	0	Ki67+	 6605 11317
8423	0	0	Ki67+	 6607 11541
8424	0	0	Ki67+	 5809 11787
8425	0	0	Ki67+	 5809 11853
8426	0	0	Ki67+	 5813 12230
8427	0	0	Ki67+	 5815 12186
8428	0	0	Ki67+	 5818 12002
8429	0	0	Ki67+	 5819 12136
8430	0	0	Ki67+	 5821 11676
8431	0	0	Ki67+	 5822 11745
8432	0	0	Ki67+	 5822 12166
8433	0	0	Ki67+	 5823 12076
8434	0	0	Ki67+	 5825 11718
8435	0	0	Ki67+	 5834 11617
8436	0	0	Ki67+	 5837 12113
8437	0	0	Ki67+	 5838 11951
8438	0	0	Ki67+	 5839 11758
8439	0	0	Ki67+	 5841 12150
8440	0	0	Ki67+	 5850 11816
8441	0	0	Ki67+	 5851 12077
8442	0	0	Ki67+	 5853 12178
8443	0	0	Ki67+	 5855 11918
8444	0	0	Ki67+	 5857 12061
8445	0	0	Ki67+	 5860 11754
8446	0	0	Ki67+	 5860 11797
8447	0	0	Ki67+	 5861 12279
8448	0	0	Ki67+	 5862 11771
8449	0	0	Ki67+	 5862 11849
8450	0	0	Ki67+	 5864 12006
8451	0	0	Ki67+	 5865 12027
8452	0	0	Ki67+	 5866 12325
8453	0	0	Ki67+	 5868 12102
8454	0	0	Ki67+	 5868 12162
8455	0	0	Ki67+	 5871 11906
8456	0	0	Ki67+	 5874 11997
8457	0	0	Ki67+	 5877 12049
8458	0	0	Ki67+	 5878 11939
8459	0	0	Ki67+	 5882 11668
8460	0	0	Ki67+	 5882 12073
8461	0	0	Ki67+	 5885 12001
8462	0	0	Ki67+	 5889 11653
8463	0	0	Ki67+	 5889 11799
8464	0	0	Ki67+	 5889 11927
8465	0	0	Ki67+	 5890 11615
8466	0	0	Ki67+	 5896 11966
8467	0	0	Ki67+	 5897 12331
8468	0	0	Ki67+	 5903 12021
8469	0	0	Ki67+	 5903 12099
8470	0	0	Ki67+	 5908 12227
8471	0	0	Ki67+	 5910 11607
8472	0	0	Ki67+	 5913 11629
8473	0	0	Ki67+	 5913 11947
8474	0	0	Ki67+	 5913 12037
8475	0	0	Ki67+	 5914 12289
8476	0	0	Ki67+	 5915 12261
8477	0	0	Ki67+	 5915 12365
8478	0	0	Ki67+	 5921 11763
8479	0	0	Ki67+	 5921 12014
8480	0	0	Ki67+	 5922 11787
8481	0	0	Ki67+	 5924 12316
8482	0	0	Ki67+	 5928 11698
8483	0	0	Ki67+	 5931 11968
8484	0	0	Ki67+	 5934 12197
8485	0	0	Ki67+	 5941 11736
8486	0	0	Ki67+	 5942 12037
8487	0	0	Ki67+	 5948 11633
8488	0	0	Ki67+	 5951 11686
8489	0	0	Ki67+	 5952 12258
8490	0	0	Ki67+	 5954 11944
8491	0	0	Ki67+	 5958 12011
8492	0	0	Ki67+	 5958 12173
8493	0	0	Ki67+	 5959 12234
8494	0	0	Ki67+	 5960 12000
8495	0	0	Ki67+	 5962 11853
8496	0	0	Ki67+	 5966 11663
8497	0	0	Ki67+	 5966 12204
8498	0	0	Ki67+	 5967 11928
8499	0	0	Ki67+	 5968 11808
8500	0	0	Ki67+	 5974 11593
8501	0	0	Ki67+	 5975 11754
8502	0	0	Ki67+	 5976 12035
8503	0	0	Ki67+	 5978 12141
8504	0	0	Ki67+	 5980 11980
8505	0	0	Ki67+	 5986 11933
8506	0	0	Ki67+	 5987 11896
8507	0	0	Ki67+	 5987 12230
8508	0	0	Ki67+	 5992 11763
8509	0	0	Ki67+	 5995 12188
8510	0	0	Ki67+	 5996 12272
8511	0	0	Ki67+	 5996 12350
8512	0	0	Ki67+	 5997 12169
8513	0	0	Ki67+	 5998 11992
8514	0	0	Ki67+	 5999 11970
8515	0	0	Ki67+	 6002 12013
8516	0	0	Ki67+	 6003 12195
8517	0	0	Ki67+	 6006 11593
8518	0	0	Ki67+	 6006 11637
8519	0	0	Ki67+	 6007 12211
8520	0	0	Ki67+	 6009 11656
8521	0	0	Ki67+	 6013 11606
8522	0	0	Ki67+	 6015 12035
8523	0	0	Ki67+	 6018 12161
8524	0	0	Ki67+	 6019 11974
8525	0	0	Ki67+	 6019 12313
8526	0	0	Ki67+	 6020 12063
8527	0	0	Ki67+	 6023 12261
8528	0	0	Ki67+	 6027 11643
8529	0	0	Ki67+	 6027 12143
8530	0	0	Ki67+	 6028 11940
8531	0	0	Ki67+	 6028 12005
8532	0	0	Ki67+	 6029 11957
8533	0	0	Ki67+	 6030 12023
8534	0	0	Ki67+	 6030 12185
8535	0	0	Ki67+	 6034 11629
8536	0	0	Ki67+	 6034 12217
8537	0	0	Ki67+	 6040 11681
8538	0	0	Ki67+	 6051 12183
8539	0	0	Ki67+	 6052 11649
8540	0	0	Ki67+	 6052 12104
8541	0	0	Ki67+	 6054 12264
8542	0	0	Ki67+	 6055 11589
8543	0	0	Ki67+	 6055 11817
8544	0	0	Ki67+	 6055 11931
8545	0	0	Ki67+	 6058 12054
8546	0	0	Ki67+	 6058 12151
8547	0	0	Ki67+	 6060 11569
8548	0	0	Ki67+	 6066 11631
8549	0	0	Ki67+	 6066 11995
8550	0	0	Ki67+	 6068 11905
8551	0	0	Ki67+	 6068 12211
8552	0	0	Ki67+	 6073 11963
8553	0	0	Ki67+	 6076 11932
8554	0	0	Ki67+	 6077 11788
8555	0	0	Ki67+	 6079 11857
8556	0	0	Ki67+	 6082 12178
8557	0	0	Ki67+	 6082 12293
8558	0	0	Ki67+	 6082 12361
8559	0	0	Ki67+	 6083 11620
8560	0	0	Ki67+	 6083 11878
8561	0	0	Ki67+	 6088 11597
8562	0	0	Ki67+	 6092 11765
8563	0	0	Ki67+	 6093 11640
8564	0	0	Ki67+	 6094 12004
8565	0	0	Ki67+	 6098 12206
8566	0	0	Ki67+	 6100 12347
8567	0	0	Ki67+	 6106 12138
8568	0	0	Ki67+	 6106 12171
8569	0	0	Ki67+	 6108 12233
8570	0	0	Ki67+	 6115 12152
8571	0	0	Ki67+	 6117 12275
8572	0	0	Ki67+	 6118 11961
8573	0	0	Ki67+	 6121 11867
8574	0	0	Ki67+	 6122 12311
8575	0	0	Ki67+	 6123 12002
8576	0	0	Ki67+	 6124 11590
8577	0	0	Ki67+	 6129 11619
8578	0	0	Ki67+	 6129 12117
8579	0	0	Ki67+	 6130 12191
8580	0	0	Ki67+	 6133 11917
8581	0	0	Ki67+	 6133 11987
8582	0	0	Ki67+	 6138 11613
8583	0	0	Ki67+	 6138 12081
8584	0	0	Ki67+	 6138 12097
8585	0	0	Ki67+	 6139 11577
8586	0	0	Ki67+	 6147 12157
8587	0	0	Ki67+	 6152 11646
8588	0	0	Ki67+	 6154 11675
8589	0	0	Ki67+	 6156 12296
8590	0	0	Ki67+	 6158 11965
8591	0	0	Ki67+	 6158 12345
8592	0	0	Ki67+	 6165 11690
8593	0	0	Ki67+	 6166 12200
8594	0	0	Ki67+	 6166 12228
8595	0	0	Ki67+	 6167 11984
8596	0	0	Ki67+	 6167 12099
8597	0	0	Ki67+	 6167 12262
8598	0	0	Ki67+	 6168 11929
8599	0	0	Ki67+	 6170 11602
8600	0	0	Ki67+	 6171 11875
8601	0	0	Ki67+	 6174 11636
8602	0	0	Ki67+	 6177 12306
8603	0	0	Ki67+	 6182 12276
8604	0	0	Ki67+	 6184 12066
8605	0	0	Ki67+	 6185 12196
8606	0	0	Ki67+	 6188 11670
8607	0	0	Ki67+	 6188 12325
8608	0	0	Ki67+	 6188 12357
8609	0	0	Ki67+	 6196 12254
8610	0	0	Ki67+	 6200 11909
8611	0	0	Ki67+	 6200 11926
8612	0	0	Ki67+	 6201 11948
8613	0	0	Ki67+	 6203 11813
8614	0	0	Ki67+	 6204 11887
8615	0	0	Ki67+	 6204 12058
8616	0	0	Ki67+	 6205 11695
8617	0	0	Ki67+	 6206 12163
8618	0	0	Ki67+	 6207 12118
8619	0	0	Ki67+	 6213 11711
8620	0	0	Ki67+	 6215 12210
8621	0	0	Ki67+	 6217 12301
8622	0	0	Ki67+	 6220 12236
8623	0	0	Ki67+	 6222 12342
8624	0	0	Ki67+	 6223 12180
8625	0	0	Ki67+	 6226 12080
8626	0	0	Ki67+	 6228 11881
8627	0	0	Ki67+	 6229 11699
8628	0	0	Ki67+	 6232 11941
8629	0	0	Ki67+	 6232 12325
8630	0	0	Ki67+	 6234 12307
8631	0	0	Ki67+	 6235 11914
8632	0	0	Ki67+	 6237 12276
8633	0	0	Ki67+	 6238 12150
8634	0	0	Ki67+	 6239 12025
8635	0	0	Ki67+	 6239 12217
8636	0	0	Ki67+	 6240 12122
8637	0	0	Ki67+	 6242 11571
8638	0	0	Ki67+	 6242 11747
8639	0	0	Ki67+	 6245 12195
8640	0	0	Ki67+	 6246 11918
8641	0	0	Ki67+	 6246 12243
8642	0	0	Ki67+	 6250 11866
8643	0	0	Ki67+	 6251 12099
8644	0	0	Ki67+	 6251 12347
8645	0	0	Ki67+	 6253 12072
8646	0	0	Ki67+	 6253 12213
8647	0	0	Ki67+	 6253 12330
8648	0	0	Ki67+	 6254 11707
8649	0	0	Ki67+	 6254 12143
8650	0	0	Ki67+	 6257 11608
8651	0	0	Ki67+	 6257 11671
8652	0	0	Ki67+	 6259 11598
8653	0	0	Ki67+	 6259 12047
8654	0	0	Ki67+	 6261 11952
8655	0	0	Ki67+	 6267 12014
8656	0	0	Ki67+	 6268 11698
8657	0	0	Ki67+	 6270 11984
8658	0	0	Ki67+	 6270 12169
8659	0	0	Ki67+	 6271 11903
8660	0	0	Ki67+	 6273 11728
8661	0	0	Ki67+	 6274 12098
8662	0	0	Ki67+	 6277 12188
8663	0	0	Ki67+	 6278 12273
8664	0	0	Ki67+	 6279 11753
8665	0	0	Ki67+	 6280 12364
8666	0	0	Ki67+	 6281 11698
8667	0	0	Ki67+	 6286 11812
8668	0	0	Ki67+	 6288 12323
8669	0	0	Ki67+	 6289 12038
8670	0	0	Ki67+	 6289 12227
8671	0	0	Ki67+	 6291 11719
8672	0	0	Ki67+	 6293 12083
8673	0	0	Ki67+	 6293 12120
8674	0	0	Ki67+	 6294 12150
8675	0	0	Ki67+	 6295 11636
8676	0	0	Ki67+	 6295 11904
8677	0	0	Ki67+	 6297 11871
8678	0	0	Ki67+	 6299 11977
8679	0	0	Ki67+	 6300 12008
8680	0	0	Ki67+	 6302 12242
8681	0	0	Ki67+	 6303 12183
8682	0	0	Ki67+	 6304 12211
8683	0	0	Ki67+	 6305 11758
8684	0	0	Ki67+	 6305 12198
8685	0	0	Ki67+	 6306 12096
8686	0	0	Ki67+	 6307 11995
8687	0	0	Ki67+	 6311 11822
8688	0	0	Ki67+	 6316 11785
8689	0	0	Ki67+	 6317 11587
8690	0	0	Ki67+	 6317 11960
8691	0	0	Ki67+	 6319 12060
8692	0	0	Ki67+	 6320 12268
8693	0	0	Ki67+	 6322 12030
8694	0	0	Ki67+	 6323 11750
8695	0	0	Ki67+	 6324 11981
8696	0	0	Ki67+	 6326 12233
8697	0	0	Ki67+	 6327 11853
8698	0	0	Ki67+	 6327 12294
8699	0	0	Ki67+	 6331 12360
8700	0	0	Ki67+	 6332 11765
8701	0	0	Ki67+	 6333 12081
8702	0	0	Ki67+	 6335 11790
8703	0	0	Ki67+	 6337 12053
8704	0	0	Ki67+	 6345 12330
8705	0	0	Ki67+	 6353 11953
8706	0	0	Ki67+	 6353 12231
8707	0	0	Ki67+	 6358 12285
8708	0	0	Ki67+	 6359 12180
8709	0	0	Ki67+	 6364 12214
8710	0	0	Ki67+	 6366 11716
8711	0	0	Ki67+	 6366 12257
8712	0	0	Ki67+	 6370 11958
8713	0	0	Ki67+	 6371 12343
8714	0	0	Ki67+	 6372 11631
8715	0	0	Ki67+	 6373 11577
8716	0	0	Ki67+	 6375 11759
8717	0	0	Ki67+	 6377 11828
8718	0	0	Ki67+	 6378 12116
8719	0	0	Ki67+	 6379 12234
8720	0	0	Ki67+	 6386 11948
8721	0	0	Ki67+	 6392 12186
8722	0	0	Ki67+	 6393 11879
8723	0	0	Ki67+	 6394 11841
8724	0	0	Ki67+	 6394 12204
8725	0	0	Ki67+	 6399 11660
8726	0	0	Ki67+	 6400 11961
8727	0	0	Ki67+	 6403 11793
8728	0	0	Ki67+	 6405 12082
8729	0	0	Ki67+	 6407 12247
8730	0	0	Ki67+	 6412 11925
8731	0	0	Ki67+	 6413 11914
8732	0	0	Ki67+	 6414 11971
8733	0	0	Ki67+	 6419 12032
8734	0	0	Ki67+	 6420 12133
8735	0	0	Ki67+	 6421 12319
8736	0	0	Ki67+	 6430 12353
8737	0	0	Ki67+	 6431 12223
8738	0	0	Ki67+	 6431 12306
8739	0	0	Ki67+	 6437 11946
8740	0	0	Ki67+	 6438 12166
8741	0	0	Ki67+	 6442 11990
8742	0	0	Ki67+	 6442 12080
8743	0	0	Ki67+	 6447 12042
8744	0	0	Ki67+	 6448 12302
8745	0	0	Ki67+	 6451 12009
8746	0	0	Ki67+	 6453 11909
8747	0	0	Ki67+	 6454 12191
8748	0	0	Ki67+	 6455 11890
8749	0	0	Ki67+	 6455 12335
8750	0	0	Ki67+	 6459 12219
8751	0	0	Ki67+	 6460 12057
8752	0	0	Ki67+	 6461 12209
8753	0	0	Ki67+	 6465 11735
8754	0	0	Ki67+	 6471 11944
8755	0	0	Ki67+	 6477 11976
8756	0	0	Ki67+	 6477 12018
8757	0	0	Ki67+	 6480 12172
8758	0	0	Ki67+	 6481 12292
8759	0	0	Ki67+	 6483 12215
8760	0	0	Ki67+	 6487 12153
8761	0	0	Ki67+	 6487 12270
8762	0	0	Ki67+	 6491 12184
8763	0	0	Ki67+	 6494 11890
8764	0	0	Ki67+	 6504 11987
8765	0	0	Ki67+	 6504 12095
8766	0	0	Ki67+	 6507 11927
8767	0	0	Ki67+	 6514 12295
8768	0	0	Ki67+	 6515 11889
8769	0	0	Ki67+	 6519 11957
8770	0	0	Ki67+	 6519 12143
8771	0	0	Ki67+	 6520 11922
8772	0	0	Ki67+	 6520 12035
8773	0	0	Ki67+	 6525 11908
8774	0	0	Ki67+	 6525 12061
8775	0	0	Ki67+	 6528 12367
8776	0	0	Ki67+	 6532 11886
8777	0	0	Ki67+	 6533 11926
8778	0	0	Ki67+	 6537 11899
8779	0	0	Ki67+	 6540 12233
8780	0	0	Ki67+	 6542 11943
8781	0	0	Ki67+	 6544 12308
8782	0	0	Ki67+	 6546 12009
8783	0	0	Ki67+	 6553 12080
8784	0	0	Ki67+	 6555 11946
8785	0	0	Ki67+	 6555 12293
8786	0	0	Ki67+	 6560 11983
8787	0	0	Ki67+	 6563 12124
8788	0	0	Ki67+	 6567 11999
8789	0	0	Ki67+	 6580 12040
8790	0	0	Ki67+	 6594 11989
8791	0	0	Ki67+	 6595 11917
8792	0	0	Ki67+	 6607 11963
8793	0	0	Ki67+	 6607 12028
8794	0	0	Ki67+	 5809 12542
8795	0	0	Ki67+	 5813 12427
8796	0	0	Ki67+	 5819 12387
8797	0	0	Ki67+	 5819 12562
8798	0	0	Ki67+	 5820 12465
8799	0	0	Ki67+	 5822 12642
8800	0	0	Ki67+	 5822 12696
8801	0	0	Ki67+	 5825 12605
8802	0	0	Ki67+	 5828 12675
8803	0	0	Ki67+	 5828 12800
8804	0	0	Ki67+	 5831 12513
8805	0	0	Ki67+	 5840 12808
8806	0	0	Ki67+	 5846 12455
8807	0	0	Ki67+	 5846 12488
8808	0	0	Ki67+	 5847 12411
8809	0	0	Ki67+	 5849 12741
8810	0	0	Ki67+	 5853 12729
8811	0	0	Ki67+	 5855 12643
8812	0	0	Ki67+	 5859 12606
8813	0	0	Ki67+	 5863 12622
8814	0	0	Ki67+	 5864 12570
8815	0	0	Ki67+	 5870 12427
8816	0	0	Ki67+	 5873 12519
8817	0	0	Ki67+	 5875 13164
8818	0	0	Ki67+	 5880 12452
8819	0	0	Ki67+	 5883 12483
8820	0	0	Ki67+	 5887 12576
8821	0	0	Ki67+	 5889 12644
8822	0	0	Ki67+	 5895 12606
8823	0	0	Ki67+	 5896 12423
8824	0	0	Ki67+	 5896 12749
8825	0	0	Ki67+	 5902 12523
8826	0	0	Ki67+	 5903 12467
8827	0	0	Ki67+	 5903 12550
8828	0	0	Ki67+	 5917 12500
8829	0	0	Ki67+	 5928 12429
8830	0	0	Ki67+	 5929 12807
8831	0	0	Ki67+	 5932 12488
8832	0	0	Ki67+	 5932 12696
8833	0	0	Ki67+	 5934 12656
8834	0	0	Ki67+	 5936 13091
8835	0	0	Ki67+	 5937 12470
8836	0	0	Ki67+	 5938 12667
8837	0	0	Ki67+	 5941 13164
8838	0	0	Ki67+	 5945 12412
8839	0	0	Ki67+	 5945 13080
8840	0	0	Ki67+	 5951 12445
8841	0	0	Ki67+	 5952 12520
8842	0	0	Ki67+	 5954 12476
8843	0	0	Ki67+	 5954 12503
8844	0	0	Ki67+	 5954 12663
8845	0	0	Ki67+	 5956 12563
8846	0	0	Ki67+	 5962 12615
8847	0	0	Ki67+	 5965 12551
8848	0	0	Ki67+	 5973 12450
8849	0	0	Ki67+	 5973 12578
8850	0	0	Ki67+	 5980 12512
8851	0	0	Ki67+	 5982 12626
8852	0	0	Ki67+	 5986 12376
8853	0	0	Ki67+	 5988 12416
8854	0	0	Ki67+	 5996 13067
8855	0	0	Ki67+	 5999 12543
8856	0	0	Ki67+	 6003 12468
8857	0	0	Ki67+	 6006 12433
8858	0	0	Ki67+	 6007 12596
8859	0	0	Ki67+	 6009 12401
8860	0	0	Ki67+	 6013 12379
8861	0	0	Ki67+	 6013 12481
8862	0	0	Ki67+	 6015 12618
8863	0	0	Ki67+	 6015 12644
8864	0	0	Ki67+	 6017 12561
8865	0	0	Ki67+	 6022 12599
8866	0	0	Ki67+	 6034 12412
8867	0	0	Ki67+	 6034 12504
8868	0	0	Ki67+	 6035 13160
8869	0	0	Ki67+	 6041 12595
8870	0	0	Ki67+	 6043 12641
8871	0	0	Ki67+	 6043 13133
8872	0	0	Ki67+	 6044 12545
8873	0	0	Ki67+	 6048 12427
8874	0	0	Ki67+	 6052 12683
8875	0	0	Ki67+	 6057 12445
8876	0	0	Ki67+	 6058 13126
8877	0	0	Ki67+	 6060 12550
8878	0	0	Ki67+	 6067 12565
8879	0	0	Ki67+	 6068 12590
8880	0	0	Ki67+	 6077 12579
8881	0	0	Ki67+	 6078 13046
8882	0	0	Ki67+	 6079 12386
8883	0	0	Ki67+	 6083 12407
8884	0	0	Ki67+	 6083 12614
8885	0	0	Ki67+	 6084 12522
8886	0	0	Ki67+	 6089 12594
8887	0	0	Ki67+	 6095 12385
8888	0	0	Ki67+	 6097 12454
8889	0	0	Ki67+	 6102 12559
8890	0	0	Ki67+	 6103 12476
8891	0	0	Ki67+	 6108 12502
8892	0	0	Ki67+	 6110 12544
8893	0	0	Ki67+	 6113 13123
8894	0	0	Ki67+	 6120 12438
8895	0	0	Ki67+	 6125 12576
8896	0	0	Ki67+	 6130 13054
8897	0	0	Ki67+	 6135 12408
8898	0	0	Ki67+	 6135 12461
8899	0	0	Ki67+	 6137 13064
8900	0	0	Ki67+	 6139 12379
8901	0	0	Ki67+	 6139 12433
8902	0	0	Ki67+	 6144 12481
8903	0	0	Ki67+	 6157 12496
8904	0	0	Ki67+	 6158 12384
8905	0	0	Ki67+	 6159 12455
8906	0	0	Ki67+	 6161 13078
8907	0	0	Ki67+	 6176 12477
8908	0	0	Ki67+	 6179 12995
8909	0	0	Ki67+	 6191 12589
8910	0	0	Ki67+	 6191 12719
8911	0	0	Ki67+	 6192 12392
8912	0	0	Ki67+	 6196 12682
8913	0	0	Ki67+	 6203 12457
8914	0	0	Ki67+	 6203 12472
8915	0	0	Ki67+	 6216 12390
8916	0	0	Ki67+	 6218 12373
8917	0	0	Ki67+	 6223 12655
8918	0	0	Ki67+	 6232 12579
8919	0	0	Ki67+	 6237 12616
8920	0	0	Ki67+	 6247 12773
8921	0	0	Ki67+	 6261 12608
8922	0	0	Ki67+	 6262 12995
8923	0	0	Ki67+	 6265 12562
8924	0	0	Ki67+	 6276 12383
8925	0	0	Ki67+	 6280 12551
8926	0	0	Ki67+	 6281 12630
8927	0	0	Ki67+	 6285 12873
8928	0	0	Ki67+	 6305 12542
8929	0	0	Ki67+	 6314 13006
8930	0	0	Ki67+	 6317 12482
8931	0	0	Ki67+	 6322 13128
8932	0	0	Ki67+	 6325 13009
8933	0	0	Ki67+	 6338 12538
8934	0	0	Ki67+	 6345 12369
8935	0	0	Ki67+	 6348 13134
8936	0	0	Ki67+	 6355 12478
8937	0	0	Ki67+	 6360 12386
8938	0	0	Ki67+	 6372 12371
8939	0	0	Ki67+	 6375 12434
8940	0	0	Ki67+	 6384 12490
8941	0	0	Ki67+	 6385 12403
8942	0	0	Ki67+	 6386 13149
8943	0	0	Ki67+	 6393 12619
8944	0	0	Ki67+	 6394 12445
8945	0	0	Ki67+	 6398 12481
8946	0	0	Ki67+	 6401 12640
8947	0	0	Ki67+	 6401 12672
8948	0	0	Ki67+	 6404 12398
8949	0	0	Ki67+	 6410 12381
8950	0	0	Ki67+	 6413 12700
8951	0	0	Ki67+	 6422 12590
8952	0	0	Ki67+	 6423 12691
8953	0	0	Ki67+	 6424 12552
8954	0	0	Ki67+	 6430 12374
8955	0	0	Ki67+	 6431 12409
8956	0	0	Ki67+	 6436 12437
8957	0	0	Ki67+	 6445 13146
8958	0	0	Ki67+	 6453 12570
8959	0	0	Ki67+	 6455 12448
8960	0	0	Ki67+	 6456 12399
8961	0	0	Ki67+	 6458 12955
8962	0	0	Ki67+	 6469 12371
8963	0	0	Ki67+	 6469 12588
8964	0	0	Ki67+	 6475 12420
8965	0	0	Ki67+	 6481 12578
8966	0	0	Ki67+	 6489 13146
8967	0	0	Ki67+	 6496 12398
8968	0	0	Ki67+	 6496 12482
8969	0	0	Ki67+	 6498 13162
8970	0	0	Ki67+	 6500 12456
8971	0	0	Ki67+	 6505 12727
8972	0	0	Ki67+	 6508 12441
8973	0	0	Ki67+	 6516 12568
8974	0	0	Ki67+	 6519 12945
8975	0	0	Ki67+	 6523 12581
8976	0	0	Ki67+	 6530 12439
8977	0	0	Ki67+	 6533 12683
8978	0	0	Ki67+	 6539 12666
8979	0	0	Ki67+	 6544 12766
8980	0	0	Ki67+	 6549 12751
8981	0	0	Ki67+	 6559 12410
8982	0	0	Ki67+	 6566 12457
8983	0	0	Ki67+	 6566 12724
8984	0	0	Ki67+	 6566 12767
8985	0	0	Ki67+	 6570 12484
8986	0	0	Ki67+	 6575 12436
8987	0	0	Ki67+	 6580 12793
8988	0	0	Ki67+	 6585 12592
8989	0	0	Ki67+	 6590 12693
8990	0	0	Ki67+	 6598 12460
8991	0	0	Ki67+	 6599 12413
8992	0	0	Ki67+	 6599 12707
8993	0	0	Ki67+	 5810 13192
8994	0	0	Ki67+	 5811 13851
8995	0	0	Ki67+	 5817 13625
8996	0	0	Ki67+	 5818 13213
8997	0	0	Ki67+	 5818 13729
8998	0	0	Ki67+	 5823 13684
8999	0	0	Ki67+	 5826 13300
9000	0	0	Ki67+	 5826 13647
9001	0	0	Ki67+	 5831 13281
9002	0	0	Ki67+	 5831 13437
9003	0	0	Ki67+	 5831 13770
9004	0	0	Ki67+	 5836 13242
9005	0	0	Ki67+	 5837 13835
9006	0	0	Ki67+	 5841 13467
9007	0	0	Ki67+	 5843 13777
9008	0	0	Ki67+	 5845 13261
9009	0	0	Ki67+	 5845 13479
9010	0	0	Ki67+	 5845 13738
9011	0	0	Ki67+	 5845 13823
9012	0	0	Ki67+	 5846 13183
9013	0	0	Ki67+	 5848 13682
9014	0	0	Ki67+	 5853 13651
9015	0	0	Ki67+	 5857 13489
9016	0	0	Ki67+	 5857 13733
9017	0	0	Ki67+	 5858 13864
9018	0	0	Ki67+	 5863 13458
9019	0	0	Ki67+	 5864 13710
9020	0	0	Ki67+	 5865 13748
9021	0	0	Ki67+	 5866 13444
9022	0	0	Ki67+	 5868 13812
9023	0	0	Ki67+	 5870 13641
9024	0	0	Ki67+	 5879 13827
9025	0	0	Ki67+	 5881 13445
9026	0	0	Ki67+	 5881 13664
9027	0	0	Ki67+	 5882 13704
9028	0	0	Ki67+	 5882 13791
9029	0	0	Ki67+	 5885 13850
9030	0	0	Ki67+	 5890 13605
9031	0	0	Ki67+	 5894 13748
9032	0	0	Ki67+	 5895 13689
9033	0	0	Ki67+	 5899 13807
9034	0	0	Ki67+	 5900 13785
9035	0	0	Ki67+	 5908 13306
9036	0	0	Ki67+	 5909 13381
9037	0	0	Ki67+	 5911 13491
9038	0	0	Ki67+	 5913 13270
9039	0	0	Ki67+	 5915 13718
9040	0	0	Ki67+	 5919 13408
9041	0	0	Ki67+	 5922 13200
9042	0	0	Ki67+	 5924 13228
9043	0	0	Ki67+	 5924 13452
9044	0	0	Ki67+	 5928 13344
9045	0	0	Ki67+	 5932 13780
9046	0	0	Ki67+	 5937 13365
9047	0	0	Ki67+	 5938 13422
9048	0	0	Ki67+	 5940 13744
9049	0	0	Ki67+	 5941 13929
9050	0	0	Ki67+	 5942 13326
9051	0	0	Ki67+	 5942 13834
9052	0	0	Ki67+	 5944 13874
9053	0	0	Ki67+	 5948 13278
9054	0	0	Ki67+	 5951 13400
9055	0	0	Ki67+	 5954 13188
9056	0	0	Ki67+	 5957 13325
9057	0	0	Ki67+	 5957 13748
9058	0	0	Ki67+	 5957 13844
9059	0	0	Ki67+	 5960 13888
9060	0	0	Ki67+	 5961 13253
9061	0	0	Ki67+	 5966 13214
9062	0	0	Ki67+	 5968 13336
9063	0	0	Ki67+	 5968 13465
9064	0	0	Ki67+	 5968 13727
9065	0	0	Ki67+	 5969 13379
9066	0	0	Ki67+	 5972 13424
9067	0	0	Ki67+	 5978 13713
9068	0	0	Ki67+	 5981 13841
9069	0	0	Ki67+	 5982 13926
9070	0	0	Ki67+	 5984 13295
9071	0	0	Ki67+	 5990 13343
9072	0	0	Ki67+	 5991 13229
9073	0	0	Ki67+	 5991 13312
9074	0	0	Ki67+	 5993 13369
9075	0	0	Ki67+	 5993 13892
9076	0	0	Ki67+	 5994 13453
9077	0	0	Ki67+	 5995 13826
9078	0	0	Ki67+	 5998 13270
9079	0	0	Ki67+	 6003 13423
9080	0	0	Ki67+	 6003 13761
9081	0	0	Ki67+	 6007 13790
9082	0	0	Ki67+	 6008 13434
9083	0	0	Ki67+	 6017 13196
9084	0	0	Ki67+	 6017 13449
9085	0	0	Ki67+	 6022 13392
9086	0	0	Ki67+	 6029 13457
9087	0	0	Ki67+	 6030 13311
9088	0	0	Ki67+	 6031 13761
9089	0	0	Ki67+	 6034 13801
9090	0	0	Ki67+	 6035 13725
9091	0	0	Ki67+	 6036 13357
9092	0	0	Ki67+	 6036 13790
9093	0	0	Ki67+	 6042 13421
9094	0	0	Ki67+	 6048 13741
9095	0	0	Ki67+	 6053 13853
9096	0	0	Ki67+	 6055 13710
9097	0	0	Ki67+	 6058 13788
9098	0	0	Ki67+	 6064 13773
9099	0	0	Ki67+	 6065 13464
9100	0	0	Ki67+	 6068 13444
9101	0	0	Ki67+	 6071 13401
9102	0	0	Ki67+	 6072 13353
9103	0	0	Ki67+	 6080 13842
9104	0	0	Ki67+	 6083 13535
9105	0	0	Ki67+	 6084 13770
9106	0	0	Ki67+	 6089 13451
9107	0	0	Ki67+	 6090 13797
9108	0	0	Ki67+	 6091 13784
9109	0	0	Ki67+	 6091 13880
9110	0	0	Ki67+	 6093 13394
9111	0	0	Ki67+	 6097 13423
9112	0	0	Ki67+	 6098 13502
9113	0	0	Ki67+	 6098 13731
9114	0	0	Ki67+	 6103 13448
9115	0	0	Ki67+	 6107 13892
9116	0	0	Ki67+	 6108 13674
9117	0	0	Ki67+	 6108 13861
9118	0	0	Ki67+	 6111 13752
9119	0	0	Ki67+	 6118 13176
9120	0	0	Ki67+	 6118 13354
9121	0	0	Ki67+	 6118 13819
9122	0	0	Ki67+	 6121 13459
9123	0	0	Ki67+	 6125 13839
9124	0	0	Ki67+	 6134 13377
9125	0	0	Ki67+	 6135 13409
9126	0	0	Ki67+	 6135 13790
9127	0	0	Ki67+	 6137 13365
9128	0	0	Ki67+	 6139 13441
9129	0	0	Ki67+	 6144 13740
9130	0	0	Ki67+	 6147 13330
9131	0	0	Ki67+	 6149 13219
9132	0	0	Ki67+	 6150 13252
9133	0	0	Ki67+	 6150 13305
9134	0	0	Ki67+	 6151 13461
9135	0	0	Ki67+	 6160 13743
9136	0	0	Ki67+	 6161 13801
9137	0	0	Ki67+	 6162 13699
9138	0	0	Ki67+	 6167 13268
9139	0	0	Ki67+	 6167 13432
9140	0	0	Ki67+	 6168 13407
9141	0	0	Ki67+	 6172 13673
9142	0	0	Ki67+	 6172 13715
9143	0	0	Ki67+	 6177 13350
9144	0	0	Ki67+	 6177 13658
9145	0	0	Ki67+	 6188 13573
9146	0	0	Ki67+	 6188 13799
9147	0	0	Ki67+	 6189 13226
9148	0	0	Ki67+	 6194 13250
9149	0	0	Ki67+	 6194 13734
9150	0	0	Ki67+	 6197 13364
9151	0	0	Ki67+	 6197 13824
9152	0	0	Ki67+	 6198 13410
9153	0	0	Ki67+	 6198 13448
9154	0	0	Ki67+	 6204 13283
9155	0	0	Ki67+	 6206 13428
9156	0	0	Ki67+	 6209 13335
9157	0	0	Ki67+	 6210 13477
9158	0	0	Ki67+	 6212 13568
9159	0	0	Ki67+	 6215 13705
9160	0	0	Ki67+	 6218 13441
9161	0	0	Ki67+	 6221 13325
9162	0	0	Ki67+	 6223 13336
9163	0	0	Ki67+	 6226 13397
9164	0	0	Ki67+	 6227 13807
9165	0	0	Ki67+	 6228 13351
9166	0	0	Ki67+	 6230 13658
9167	0	0	Ki67+	 6230 13772
9168	0	0	Ki67+	 6237 13743
9169	0	0	Ki67+	 6242 13254
9170	0	0	Ki67+	 6243 13339
9171	0	0	Ki67+	 6243 13846
9172	0	0	Ki67+	 6244 13632
9173	0	0	Ki67+	 6247 13366
9174	0	0	Ki67+	 6253 13838
9175	0	0	Ki67+	 6254 13699
9176	0	0	Ki67+	 6259 13287
9177	0	0	Ki67+	 6262 13604
9178	0	0	Ki67+	 6262 13658
9179	0	0	Ki67+	 6269 13890
9180	0	0	Ki67+	 6271 13268
9181	0	0	Ki67+	 6273 13316
9182	0	0	Ki67+	 6274 13864
9183	0	0	Ki67+	 6278 13633
9184	0	0	Ki67+	 6279 13428
9185	0	0	Ki67+	 6282 13380
9186	0	0	Ki67+	 6283 13324
9187	0	0	Ki67+	 6284 13403
9188	0	0	Ki67+	 6287 13717
9189	0	0	Ki67+	 6294 13455
9190	0	0	Ki67+	 6294 13602
9191	0	0	Ki67+	 6295 13412
9192	0	0	Ki67+	 6296 13440
9193	0	0	Ki67+	 6298 13430
9194	0	0	Ki67+	 6308 13356
9195	0	0	Ki67+	 6312 13341
9196	0	0	Ki67+	 6316 13587
9197	0	0	Ki67+	 6321 13292
9198	0	0	Ki67+	 6333 13421
9199	0	0	Ki67+	 6337 13659
9200	0	0	Ki67+	 6338 13606
9201	0	0	Ki67+	 6338 13620
9202	0	0	Ki67+	 6338 13634
9203	0	0	Ki67+	 6339 13447
9204	0	0	Ki67+	 6343 13370
9205	0	0	Ki67+	 6344 13306
9206	0	0	Ki67+	 6347 13417
9207	0	0	Ki67+	 6354 13669
9208	0	0	Ki67+	 6355 13637
9209	0	0	Ki67+	 6357 13404
9210	0	0	Ki67+	 6372 13467
9211	0	0	Ki67+	 6377 13452
9212	0	0	Ki67+	 6383 13375
9213	0	0	Ki67+	 6386 13434
9214	0	0	Ki67+	 6388 13600
9215	0	0	Ki67+	 6390 13636
9216	0	0	Ki67+	 6393 13407
9217	0	0	Ki67+	 6394 13423
9218	0	0	Ki67+	 6406 13356
9219	0	0	Ki67+	 6410 13685
9220	0	0	Ki67+	 6411 13306
9221	0	0	Ki67+	 6411 13605
9222	0	0	Ki67+	 6418 13501
9223	0	0	Ki67+	 6420 13447
9224	0	0	Ki67+	 6429 13334
9225	0	0	Ki67+	 6431 13674
9226	0	0	Ki67+	 6436 13652
9227	0	0	Ki67+	 6438 13309
9228	0	0	Ki67+	 6438 13707
9229	0	0	Ki67+	 6441 13636
9230	0	0	Ki67+	 6442 13722
9231	0	0	Ki67+	 6443 13621
9232	0	0	Ki67+	 6445 13279
9233	0	0	Ki67+	 6449 13455
9234	0	0	Ki67+	 6451 13229
9235	0	0	Ki67+	 6452 13806
9236	0	0	Ki67+	 6455 13536
9237	0	0	Ki67+	 6456 13194
9238	0	0	Ki67+	 6460 13744
9239	0	0	Ki67+	 6461 13474
9240	0	0	Ki67+	 6462 13514
9241	0	0	Ki67+	 6463 13182
9242	0	0	Ki67+	 6463 13681
9243	0	0	Ki67+	 6465 13624
9244	0	0	Ki67+	 6468 13524
9245	0	0	Ki67+	 6472 13504
9246	0	0	Ki67+	 6475 13831
9247	0	0	Ki67+	 6480 13233
9248	0	0	Ki67+	 6480 13792
9249	0	0	Ki67+	 6481 13297
9250	0	0	Ki67+	 6481 13458
9251	0	0	Ki67+	 6485 13222
9252	0	0	Ki67+	 6486 13323
9253	0	0	Ki67+	 6497 13477
9254	0	0	Ki67+	 6497 13564
9255	0	0	Ki67+	 6497 13719
9256	0	0	Ki67+	 6498 13856
9257	0	0	Ki67+	 6503 13685
9258	0	0	Ki67+	 6505 13427
9259	0	0	Ki67+	 6507 13813
9260	0	0	Ki67+	 6509 13537
9261	0	0	Ki67+	 6514 13287
9262	0	0	Ki67+	 6515 13336
9263	0	0	Ki67+	 6516 13209
9264	0	0	Ki67+	 6516 13698
9265	0	0	Ki67+	 6516 13839
9266	0	0	Ki67+	 6521 13227
9267	0	0	Ki67+	 6523 13260
9268	0	0	Ki67+	 6523 13587
9269	0	0	Ki67+	 6525 13288
9270	0	0	Ki67+	 6528 13429
9271	0	0	Ki67+	 6528 13679
9272	0	0	Ki67+	 6528 13816
9273	0	0	Ki67+	 6529 13550
9274	0	0	Ki67+	 6531 13384
9275	0	0	Ki67+	 6533 13660
9276	0	0	Ki67+	 6539 13374
9277	0	0	Ki67+	 6547 13174
9278	0	0	Ki67+	 6548 13412
9279	0	0	Ki67+	 6550 13491
9280	0	0	Ki67+	 6551 13380
9281	0	0	Ki67+	 6553 13309
9282	0	0	Ki67+	 6554 13598
9283	0	0	Ki67+	 6566 13869
9284	0	0	Ki67+	 6575 13700
9285	0	0	Ki67+	 6578 13846
9286	0	0	Ki67+	 6579 13677
9287	0	0	Ki67+	 6584 13454
9288	0	0	Ki67+	 6588 13516
9289	0	0	Ki67+	 6588 13592
9290	0	0	Ki67+	 6589 13385
9291	0	0	Ki67+	 6589 13800
9292	0	0	Ki67+	 6589 13880
9293	0	0	Ki67+	 6591 13534
9294	0	0	Ki67+	 6596 13776
9295	0	0	Ki67+	 6599 13608
9296	0	0	Ki67+	 6600 13725
9297	0	0	Ki67+	 6601 13423
9298	0	0	Ki67+	 6604 13855
9299	0	0	Ki67+	 6607 13815
9300	0	0	Ki67+	 5812 14252
9301	0	0	Ki67+	 5813 14345
9302	0	0	Ki67+	 5818 14371
9303	0	0	Ki67+	 5829 14326
9304	0	0	Ki67+	 5829 14751
9305	0	0	Ki67+	 5833 14426
9306	0	0	Ki67+	 5839 14609
9307	0	0	Ki67+	 5839 14767
9308	0	0	Ki67+	 5840 14449
9309	0	0	Ki67+	 5840 14519
9310	0	0	Ki67+	 5845 14655
9311	0	0	Ki67+	 5853 14693
9312	0	0	Ki67+	 5854 14397
9313	0	0	Ki67+	 5857 14725
9314	0	0	Ki67+	 5859 14485
9315	0	0	Ki67+	 5860 14557
9316	0	0	Ki67+	 5861 14632
9317	0	0	Ki67+	 5865 14415
9318	0	0	Ki67+	 5866 14536
9319	0	0	Ki67+	 5866 14698
9320	0	0	Ki67+	 5867 14252
9321	0	0	Ki67+	 5879 14148
9322	0	0	Ki67+	 5879 14279
9323	0	0	Ki67+	 5880 14307
9324	0	0	Ki67+	 5881 14574
9325	0	0	Ki67+	 5892 14724
9326	0	0	Ki67+	 5893 14316
9327	0	0	Ki67+	 5896 14248
9328	0	0	Ki67+	 5896 14632
9329	0	0	Ki67+	 5898 14291
9330	0	0	Ki67+	 5898 14343
9331	0	0	Ki67+	 5900 14108
9332	0	0	Ki67+	 5901 14149
9333	0	0	Ki67+	 5901 14216
9334	0	0	Ki67+	 5901 14756
9335	0	0	Ki67+	 5904 14257
9336	0	0	Ki67+	 5907 14653
9337	0	0	Ki67+	 5911 14177
9338	0	0	Ki67+	 5919 14588
9339	0	0	Ki67+	 5923 14304
9340	0	0	Ki67+	 5928 14624
9341	0	0	Ki67+	 5932 14342
9342	0	0	Ki67+	 5934 14312
9343	0	0	Ki67+	 5937 14026
9344	0	0	Ki67+	 5937 14269
9345	0	0	Ki67+	 5937 14330
9346	0	0	Ki67+	 5942 14632
9347	0	0	Ki67+	 5943 14656
9348	0	0	Ki67+	 5951 14665
9349	0	0	Ki67+	 5956 14339
9350	0	0	Ki67+	 5961 14088
9351	0	0	Ki67+	 5968 14733
9352	0	0	Ki67+	 5970 14302
9353	0	0	Ki67+	 5972 14680
9354	0	0	Ki67+	 5976 14332
9355	0	0	Ki67+	 5981 14054
9356	0	0	Ki67+	 5988 14700
9357	0	0	Ki67+	 5997 14381
9358	0	0	Ki67+	 6011 14292
9359	0	0	Ki67+	 6015 14061
9360	0	0	Ki67+	 6016 14666
9361	0	0	Ki67+	 6017 14628
9362	0	0	Ki67+	 6018 14393
9363	0	0	Ki67+	 6020 14526
9364	0	0	Ki67+	 6021 14409
9365	0	0	Ki67+	 6027 14585
9366	0	0	Ki67+	 6029 14294
9367	0	0	Ki67+	 6030 14602
9368	0	0	Ki67+	 6031 14065
9369	0	0	Ki67+	 6033 14459
9370	0	0	Ki67+	 6033 14544
9371	0	0	Ki67+	 6037 14332
9372	0	0	Ki67+	 6040 14626
9373	0	0	Ki67+	 6042 14449
9374	0	0	Ki67+	 6045 14491
9375	0	0	Ki67+	 6046 14687
9376	0	0	Ki67+	 6048 14654
9377	0	0	Ki67+	 6051 14517
9378	0	0	Ki67+	 6054 14340
9379	0	0	Ki67+	 6055 14417
9380	0	0	Ki67+	 6060 14090
9381	0	0	Ki67+	 6060 14711
9382	0	0	Ki67+	 6067 14666
9383	0	0	Ki67+	 6068 14648
9384	0	0	Ki67+	 6069 14485
9385	0	0	Ki67+	 6071 14431
9386	0	0	Ki67+	 6079 14465
9387	0	0	Ki67+	 6082 14057
9388	0	0	Ki67+	 6087 14334
9389	0	0	Ki67+	 6089 14352
9390	0	0	Ki67+	 6092 14477
9391	0	0	Ki67+	 6094 14105
9392	0	0	Ki67+	 6095 14674
9393	0	0	Ki67+	 6103 14725
9394	0	0	Ki67+	 6104 14467
9395	0	0	Ki67+	 6124 14486
9396	0	0	Ki67+	 6127 14330
9397	0	0	Ki67+	 6127 14374
9398	0	0	Ki67+	 6132 14153
9399	0	0	Ki67+	 6132 14473
9400	0	0	Ki67+	 6132 14724
9401	0	0	Ki67+	 6133 14516
9402	0	0	Ki67+	 6147 14347
9403	0	0	Ki67+	 6153 14740
9404	0	0	Ki67+	 6155 14329
9405	0	0	Ki67+	 6161 14355
9406	0	0	Ki67+	 6172 14731
9407	0	0	Ki67+	 6176 14201
9408	0	0	Ki67+	 6178 14708
9409	0	0	Ki67+	 6181 14523
9410	0	0	Ki67+	 6186 14482
9411	0	0	Ki67+	 6187 14343
9412	0	0	Ki67+	 6191 14364
9413	0	0	Ki67+	 6191 14761
9414	0	0	Ki67+	 6194 14499
9415	0	0	Ki67+	 6198 14718
9416	0	0	Ki67+	 6206 14681
9417	0	0	Ki67+	 6209 14331
9418	0	0	Ki67+	 6211 14136
9419	0	0	Ki67+	 6213 14367
9420	0	0	Ki67+	 6213 14541
9421	0	0	Ki67+	 6216 14401
9422	0	0	Ki67+	 6219 14528
9423	0	0	Ki67+	 6219 14711
9424	0	0	Ki67+	 6221 14641
9425	0	0	Ki67+	 6225 14561
9426	0	0	Ki67+	 6226 14672
9427	0	0	Ki67+	 6229 14622
9428	0	0	Ki67+	 6231 14017
9429	0	0	Ki67+	 6235 14163
9430	0	0	Ki67+	 6236 14339
9431	0	0	Ki67+	 6237 14325
9432	0	0	Ki67+	 6238 14062
9433	0	0	Ki67+	 6251 14670
9434	0	0	Ki67+	 6253 14380
9435	0	0	Ki67+	 6255 14090
9436	0	0	Ki67+	 6256 14348
9437	0	0	Ki67+	 6256 14660
9438	0	0	Ki67+	 6257 14144
9439	0	0	Ki67+	 6259 14681
9440	0	0	Ki67+	 6261 14406
9441	0	0	Ki67+	 6269 14183
9442	0	0	Ki67+	 6269 14621
9443	0	0	Ki67+	 6273 14680
9444	0	0	Ki67+	 6277 14662
9445	0	0	Ki67+	 6280 14105
9446	0	0	Ki67+	 6284 14357
9447	0	0	Ki67+	 6285 14151
9448	0	0	Ki67+	 6288 14401
9449	0	0	Ki67+	 6291 14133
9450	0	0	Ki67+	 6293 14453
9451	0	0	Ki67+	 6294 14186
9452	0	0	Ki67+	 6298 14495
9453	0	0	Ki67+	 6299 14666
9454	0	0	Ki67+	 6302 14604
9455	0	0	Ki67+	 6307 13974
9456	0	0	Ki67+	 6311 14747
9457	0	0	Ki67+	 6312 14388
9458	0	0	Ki67+	 6315 14611
9459	0	0	Ki67+	 6317 14405
9460	0	0	Ki67+	 6317 14577
9461	0	0	Ki67+	 6320 14651
9462	0	0	Ki67+	 6321 14205
9463	0	0	Ki67+	 6322 14739
9464	0	0	Ki67+	 6326 14583
9465	0	0	Ki67+	 6327 14601
9466	0	0	Ki67+	 6330 14133
9467	0	0	Ki67+	 6331 14151
9468	0	0	Ki67+	 6335 14065
9469	0	0	Ki67+	 6341 14371
9470	0	0	Ki67+	 6342 14407
9471	0	0	Ki67+	 6343 14383
9472	0	0	Ki67+	 6346 14524
9473	0	0	Ki67+	 6349 14181
9474	0	0	Ki67+	 6356 14075
9475	0	0	Ki67+	 6364 14455
9476	0	0	Ki67+	 6373 14058
9477	0	0	Ki67+	 6379 14173
9478	0	0	Ki67+	 6379 14410
9479	0	0	Ki67+	 6383 14211
9480	0	0	Ki67+	 6383 14712
9481	0	0	Ki67+	 6387 14378
9482	0	0	Ki67+	 6389 14394
9483	0	0	Ki67+	 6392 14173
9484	0	0	Ki67+	 6392 14429
9485	0	0	Ki67+	 6393 14143
9486	0	0	Ki67+	 6399 14755
9487	0	0	Ki67+	 6417 14254
9488	0	0	Ki67+	 6422 14412
9489	0	0	Ki67+	 6423 14439
9490	0	0	Ki67+	 6434 14752
9491	0	0	Ki67+	 6435 14383
9492	0	0	Ki67+	 6438 14209
9493	0	0	Ki67+	 6440 14399
9494	0	0	Ki67+	 6449 14245
9495	0	0	Ki67+	 6449 14293
9496	0	0	Ki67+	 6451 14362
9497	0	0	Ki67+	 6452 14315
9498	0	0	Ki67+	 6452 14433
9499	0	0	Ki67+	 6458 14455
9500	0	0	Ki67+	 6459 14261
9501	0	0	Ki67+	 6463 14230
9502	0	0	Ki67+	 6466 14426
9503	0	0	Ki67+	 6469 14271
9504	0	0	Ki67+	 6469 14510
9505	0	0	Ki67+	 6480 14284
9506	0	0	Ki67+	 6485 14250
9507	0	0	Ki67+	 6491 14647
9508	0	0	Ki67+	 6494 14519
9509	0	0	Ki67+	 6497 14496
9510	0	0	Ki67+	 6509 14758
9511	0	0	Ki67+	 6510 14295
9512	0	0	Ki67+	 6522 14109
9513	0	0	Ki67+	 6524 14312
9514	0	0	Ki67+	 6527 14331
9515	0	0	Ki67+	 6527 14458
9516	0	0	Ki67+	 6531 14757
9517	0	0	Ki67+	 6534 14494
9518	0	0	Ki67+	 6539 14478
9519	0	0	Ki67+	 6542 14422
9520	0	0	Ki67+	 6544 14260
9521	0	0	Ki67+	 6544 14435
9522	0	0	Ki67+	 6549 14349
9523	0	0	Ki67+	 6551 14278
9524	0	0	Ki67+	 6551 14384
9525	0	0	Ki67+	 6555 14420
9526	0	0	Ki67+	 6555 14481
9527	0	0	Ki67+	 6558 14367
9528	0	0	Ki67+	 6558 14686
9529	0	0	Ki67+	 6561 14439
9530	0	0	Ki67+	 6565 14312
9531	0	0	Ki67+	 6567 14467
9532	0	0	Ki67+	 6568 14404
9533	0	0	Ki67+	 6569 14713
9534	0	0	Ki67+	 6571 14383
9535	0	0	Ki67+	 6574 14672
9536	0	0	Ki67+	 6580 14495
9537	0	0	Ki67+	 6585 14218
9538	0	0	Ki67+	 6587 14435
9539	0	0	Ki67+	 6588 14349
9540	0	0	Ki67+	 6589 14487
9541	0	0	Ki67+	 6589 14708
9542	0	0	Ki67+	 6592 14612
9543	0	0	Ki67+	 6596 14259
9544	0	0	Ki67+	 6596 14682
9545	0	0	Ki67+	 6597 14170
9546	0	0	Ki67+	 6598 14472
9547	0	0	Ki67+	 6599 14378
9548	0	0	Ki67+	 6600 14745
9549	0	0	Ki67+	 5810 14832
9550	0	0	Ki67+	 5810 15175
9551	0	0	Ki67+	 5811 14796
9552	0	0	Ki67+	 5812 15277
9553	0	0	Ki67+	 5813 15409
9554	0	0	Ki67+	 5818 15135
9555	0	0	Ki67+	 5828 14853
9556	0	0	Ki67+	 5830 15522
9557	0	0	Ki67+	 5833 15314
9558	0	0	Ki67+	 5833 15458
9559	0	0	Ki67+	 5836 15103
9560	0	0	Ki67+	 5840 14793
9561	0	0	Ki67+	 5843 15408
9562	0	0	Ki67+	 5850 15113
9563	0	0	Ki67+	 5854 14816
9564	0	0	Ki67+	 5857 15133
9565	0	0	Ki67+	 5862 15095
9566	0	0	Ki67+	 5863 15269
9567	0	0	Ki67+	 5866 15153
9568	0	0	Ki67+	 5875 15323
9569	0	0	Ki67+	 5876 14777
9570	0	0	Ki67+	 5876 15420
9571	0	0	Ki67+	 5877 14813
9572	0	0	Ki67+	 5878 14846
9573	0	0	Ki67+	 5882 15117
9574	0	0	Ki67+	 5892 15458
9575	0	0	Ki67+	 5896 15306
9576	0	0	Ki67+	 5897 15052
9577	0	0	Ki67+	 5898 15128
9578	0	0	Ki67+	 5907 15218
9579	0	0	Ki67+	 5907 15508
9580	0	0	Ki67+	 5910 14869
9581	0	0	Ki67+	 5912 15066
9582	0	0	Ki67+	 5916 15225
9583	0	0	Ki67+	 5916 15287
9584	0	0	Ki67+	 5918 14832
9585	0	0	Ki67+	 5921 15388
9586	0	0	Ki67+	 5928 15231
9587	0	0	Ki67+	 5929 14863
9588	0	0	Ki67+	 5932 15251
9589	0	0	Ki67+	 5933 15448
9590	0	0	Ki67+	 5934 15215
9591	0	0	Ki67+	 5944 14861
9592	0	0	Ki67+	 5946 15325
9593	0	0	Ki67+	 5947 15293
9594	0	0	Ki67+	 5948 14995
9595	0	0	Ki67+	 5949 15531
9596	0	0	Ki67+	 5951 15201
9597	0	0	Ki67+	 5954 15049
9598	0	0	Ki67+	 5955 14969
9599	0	0	Ki67+	 5955 15336
9600	0	0	Ki67+	 5957 14832
9601	0	0	Ki67+	 5960 15534
9602	0	0	Ki67+	 5961 14911
9603	0	0	Ki67+	 5962 15230
9604	0	0	Ki67+	 5964 15057
9605	0	0	Ki67+	 5964 15307
9606	0	0	Ki67+	 5967 15382
9607	0	0	Ki67+	 5968 15033
9608	0	0	Ki67+	 5971 15194
9609	0	0	Ki67+	 5973 14926
9610	0	0	Ki67+	 5974 15463
9611	0	0	Ki67+	 5979 15396
9612	0	0	Ki67+	 5983 15048
9613	0	0	Ki67+	 5985 15189
9614	0	0	Ki67+	 5986 14905
9615	0	0	Ki67+	 5987 15004
9616	0	0	Ki67+	 5992 14962
9617	0	0	Ki67+	 6000 15209
9618	0	0	Ki67+	 6002 14923
9619	0	0	Ki67+	 6003 15563
9620	0	0	Ki67+	 6006 15048
9621	0	0	Ki67+	 6010 15023
9622	0	0	Ki67+	 6013 15496
9623	0	0	Ki67+	 6016 14956
9624	0	0	Ki67+	 6016 15467
9625	0	0	Ki67+	 6018 15172
9626	0	0	Ki67+	 6021 15020
9627	0	0	Ki67+	 6022 14975
9628	0	0	Ki67+	 6033 15503
9629	0	0	Ki67+	 6053 15007
9630	0	0	Ki67+	 6054 15243
9631	0	0	Ki67+	 6054 15283
9632	0	0	Ki67+	 6054 15535
9633	0	0	Ki67+	 6060 15202
9634	0	0	Ki67+	 6064 15251
9635	0	0	Ki67+	 6067 15212
9636	0	0	Ki67+	 6067 15315
9637	0	0	Ki67+	 6071 15537
9638	0	0	Ki67+	 6074 15056
9639	0	0	Ki67+	 6078 15223
9640	0	0	Ki67+	 6079 15327
9641	0	0	Ki67+	 6080 15114
9642	0	0	Ki67+	 6081 15165
9643	0	0	Ki67+	 6082 15133
9644	0	0	Ki67+	 6093 15178
9645	0	0	Ki67+	 6095 15379
9646	0	0	Ki67+	 6096 15002
9647	0	0	Ki67+	 6098 15134
9648	0	0	Ki67+	 6101 15202
9649	0	0	Ki67+	 6103 15395
9650	0	0	Ki67+	 6105 15166
9651	0	0	Ki67+	 6112 15077
9652	0	0	Ki67+	 6117 15096
9653	0	0	Ki67+	 6118 15002
9654	0	0	Ki67+	 6121 15107
9655	0	0	Ki67+	 6127 15566
9656	0	0	Ki67+	 6129 15124
9657	0	0	Ki67+	 6131 15359
9658	0	0	Ki67+	 6133 15417
9659	0	0	Ki67+	 6136 15187
9660	0	0	Ki67+	 6138 15064
9661	0	0	Ki67+	 6142 15401
9662	0	0	Ki67+	 6143 15079
9663	0	0	Ki67+	 6147 15362
9664	0	0	Ki67+	 6148 15173
9665	0	0	Ki67+	 6149 15039
9666	0	0	Ki67+	 6155 15120
9667	0	0	Ki67+	 6155 15399
9668	0	0	Ki67+	 6161 15539
9669	0	0	Ki67+	 6162 14970
9670	0	0	Ki67+	 6162 15189
9671	0	0	Ki67+	 6166 15137
9672	0	0	Ki67+	 6167 15259
9673	0	0	Ki67+	 6168 15087
9674	0	0	Ki67+	 6169 15282
9675	0	0	Ki67+	 6170 15059
9676	0	0	Ki67+	 6179 15306
9677	0	0	Ki67+	 6188 15026
9678	0	0	Ki67+	 6191 15300
9679	0	0	Ki67+	 6197 15067
9680	0	0	Ki67+	 6201 15342
9681	0	0	Ki67+	 6203 15176
9682	0	0	Ki67+	 6207 15280
9683	0	0	Ki67+	 6214 15022
9684	0	0	Ki67+	 6216 14983
9685	0	0	Ki67+	 6217 15045
9686	0	0	Ki67+	 6231 15020
9687	0	0	Ki67+	 6240 15348
9688	0	0	Ki67+	 6242 15332
9689	0	0	Ki67+	 6247 15048
9690	0	0	Ki67+	 6251 15059
9691	0	0	Ki67+	 6255 15277
9692	0	0	Ki67+	 6266 15023
9693	0	0	Ki67+	 6272 15034
9694	0	0	Ki67+	 6276 15435
9695	0	0	Ki67+	 6278 14912
9696	0	0	Ki67+	 6278 15476
9697	0	0	Ki67+	 6282 15056
9698	0	0	Ki67+	 6283 15557
9699	0	0	Ki67+	 6291 14928
9700	0	0	Ki67+	 6291 15392
9701	0	0	Ki67+	 6294 15534
9702	0	0	Ki67+	 6298 14896
9703	0	0	Ki67+	 6299 15201
9704	0	0	Ki67+	 6300 15043
9705	0	0	Ki67+	 6302 14799
9706	0	0	Ki67+	 6305 14967
9707	0	0	Ki67+	 6307 15217
9708	0	0	Ki67+	 6311 14908
9709	0	0	Ki67+	 6313 15071
9710	0	0	Ki67+	 6317 14944
9711	0	0	Ki67+	 6320 15550
9712	0	0	Ki67+	 6324 14775
9713	0	0	Ki67+	 6328 15292
9714	0	0	Ki67+	 6332 14851
9715	0	0	Ki67+	 6334 14963
9716	0	0	Ki67+	 6344 15147
9717	0	0	Ki67+	 6346 14910
9718	0	0	Ki67+	 6347 14813
9719	0	0	Ki67+	 6349 15168
9720	0	0	Ki67+	 6351 14886
9721	0	0	Ki67+	 6354 15180
9722	0	0	Ki67+	 6355 15002
9723	0	0	Ki67+	 6362 14976
9724	0	0	Ki67+	 6363 14947
9725	0	0	Ki67+	 6369 14890
9726	0	0	Ki67+	 6369 15479
9727	0	0	Ki67+	 6371 15160
9728	0	0	Ki67+	 6374 15290
9729	0	0	Ki67+	 6381 15183
9730	0	0	Ki67+	 6381 15282
9731	0	0	Ki67+	 6385 14841
9732	0	0	Ki67+	 6388 14927
9733	0	0	Ki67+	 6388 14971
9734	0	0	Ki67+	 6389 14991
9735	0	0	Ki67+	 6391 15274
9736	0	0	Ki67+	 6391 15507
9737	0	0	Ki67+	 6399 15560
9738	0	0	Ki67+	 6408 15439
9739	0	0	Ki67+	 6410 14905
9740	0	0	Ki67+	 6412 15499
9741	0	0	Ki67+	 6413 14805
9742	0	0	Ki67+	 6414 14843
9743	0	0	Ki67+	 6414 14879
9744	0	0	Ki67+	 6417 14795
9745	0	0	Ki67+	 6423 15363
9746	0	0	Ki67+	 6431 15513
9747	0	0	Ki67+	 6433 14782
9748	0	0	Ki67+	 6437 15411
9749	0	0	Ki67+	 6442 15011
9750	0	0	Ki67+	 6446 15479
9751	0	0	Ki67+	 6450 14926
9752	0	0	Ki67+	 6452 14779
9753	0	0	Ki67+	 6458 15421
9754	0	0	Ki67+	 6463 14813
9755	0	0	Ki67+	 6465 15542
9756	0	0	Ki67+	 6466 15472
9757	0	0	Ki67+	 6477 15213
9758	0	0	Ki67+	 6478 15438
9759	0	0	Ki67+	 6481 14847
9760	0	0	Ki67+	 6482 15270
9761	0	0	Ki67+	 6487 14883
9762	0	0	Ki67+	 6488 15041
9763	0	0	Ki67+	 6492 15563
9764	0	0	Ki67+	 6496 15283
9765	0	0	Ki67+	 6509 15320
9766	0	0	Ki67+	 6515 15403
9767	0	0	Ki67+	 6516 14789
9768	0	0	Ki67+	 6530 14815
9769	0	0	Ki67+	 6530 15200
9770	0	0	Ki67+	 6531 15325
9771	0	0	Ki67+	 6533 15045
9772	0	0	Ki67+	 6542 14841
9773	0	0	Ki67+	 6545 15240
9774	0	0	Ki67+	 6549 15300
9775	0	0	Ki67+	 6553 15563
9776	0	0	Ki67+	 6560 14890
9777	0	0	Ki67+	 6569 14916
9778	0	0	Ki67+	 6573 15311
9779	0	0	Ki67+	 6573 15566
9780	0	0	Ki67+	 6574 14905
9781	0	0	Ki67+	 6577 15239
9782	0	0	Ki67+	 6578 15031
9783	0	0	Ki67+	 6579 15283
9784	0	0	Ki67+	 6582 14952
9785	0	0	Ki67+	 6583 14776
9786	0	0	Ki67+	 6584 14834
9787	0	0	Ki67+	 6586 15254
9788	0	0	Ki67+	 6587 14995
9789	0	0	Ki67+	 6590 15084
9790	0	0	Ki67+	 6599 14800
9791	0	0	Ki67+	 6599 15563
9792	0	0	Ki67+	 6601 15126
9793	0	0	Ki67+	 6603 15052
9794	0	0	Ki67+	 6604 15024
9795	0	0	Ki67+	 6607 15140
9796	0	0	Ki67+	 5812 15667
9797	0	0	Ki67+	 5814 16164
9798	0	0	Ki67+	 5815 15738
9799	0	0	Ki67+	 5816 15796
9800	0	0	Ki67+	 5817 15957
9801	0	0	Ki67+	 5822 16126
9802	0	0	Ki67+	 5828 16170
9803	0	0	Ki67+	 5829 15825
9804	0	0	Ki67+	 5830 16019
9805	0	0	Ki67+	 5832 15798
9806	0	0	Ki67+	 5834 15930
9807	0	0	Ki67+	 5837 15852
9808	0	0	Ki67+	 5837 15980
9809	0	0	Ki67+	 5837 16072
9810	0	0	Ki67+	 5840 15902
9811	0	0	Ki67+	 5843 16030
9812	0	0	Ki67+	 5846 15827
9813	0	0	Ki67+	 5853 15945
9814	0	0	Ki67+	 5857 15912
9815	0	0	Ki67+	 5857 16121
9816	0	0	Ki67+	 5857 16209
9817	0	0	Ki67+	 5859 15861
9818	0	0	Ki67+	 5859 16046
9819	0	0	Ki67+	 5864 15954
9820	0	0	Ki67+	 5867 15936
9821	0	0	Ki67+	 5869 16201
9822	0	0	Ki67+	 5878 15737
9823	0	0	Ki67+	 5878 15828
9824	0	0	Ki67+	 5878 16080
9825	0	0	Ki67+	 5880 15792
9826	0	0	Ki67+	 5882 16146
9827	0	0	Ki67+	 5884 15883
9828	0	0	Ki67+	 5889 16034
9829	0	0	Ki67+	 5891 15698
9830	0	0	Ki67+	 5895 15745
9831	0	0	Ki67+	 5897 15950
9832	0	0	Ki67+	 5901 15799
9833	0	0	Ki67+	 5910 15865
9834	0	0	Ki67+	 5913 15913
9835	0	0	Ki67+	 5914 15826
9836	0	0	Ki67+	 5915 15893
9837	0	0	Ki67+	 5917 16009
9838	0	0	Ki67+	 5923 15642
9839	0	0	Ki67+	 5924 15761
9840	0	0	Ki67+	 5925 15791
9841	0	0	Ki67+	 5936 15682
9842	0	0	Ki67+	 5937 15586
9843	0	0	Ki67+	 5942 15744
9844	0	0	Ki67+	 5942 15931
9845	0	0	Ki67+	 5943 15998
9846	0	0	Ki67+	 5947 15622
9847	0	0	Ki67+	 5952 15973
9848	0	0	Ki67+	 5953 15904
9849	0	0	Ki67+	 5957 15749
9850	0	0	Ki67+	 5962 15720
9851	0	0	Ki67+	 5963 15883
9852	0	0	Ki67+	 5964 15821
9853	0	0	Ki67+	 5969 15655
9854	0	0	Ki67+	 5973 15727
9855	0	0	Ki67+	 5977 15614
9856	0	0	Ki67+	 5981 15687
9857	0	0	Ki67+	 5983 15780
9858	0	0	Ki67+	 5993 15696
9859	0	0	Ki67+	 5999 15660
9860	0	0	Ki67+	 6013 16266
9861	0	0	Ki67+	 6026 15579
9862	0	0	Ki67+	 6042 15638
9863	0	0	Ki67+	 6052 15653
9864	0	0	Ki67+	 6054 15590
9865	0	0	Ki67+	 6077 15648
9866	0	0	Ki67+	 6085 15580
9867	0	0	Ki67+	 6095 15605
9868	0	0	Ki67+	 6114 15869
9869	0	0	Ki67+	 6173 16277
9870	0	0	Ki67+	 6199 15973
9871	0	0	Ki67+	 6203 15572
9872	0	0	Ki67+	 6232 15675
9873	0	0	Ki67+	 6234 16253
9874	0	0	Ki67+	 6239 15919
9875	0	0	Ki67+	 6245 15904
9876	0	0	Ki67+	 6250 15939
9877	0	0	Ki67+	 6250 16001
9878	0	0	Ki67+	 6265 15969
9879	0	0	Ki67+	 6270 16220
9880	0	0	Ki67+	 6277 15904
9881	0	0	Ki67+	 6288 16177
9882	0	0	Ki67+	 6291 15996
9883	0	0	Ki67+	 6293 15579
9884	0	0	Ki67+	 6297 15893
9885	0	0	Ki67+	 6302 16283
9886	0	0	Ki67+	 6306 15841
9887	0	0	Ki67+	 6307 16302
9888	0	0	Ki67+	 6313 15871
9889	0	0	Ki67+	 6315 15600
9890	0	0	Ki67+	 6321 16211
9891	0	0	Ki67+	 6327 15634
9892	0	0	Ki67+	 6332 15907
9893	0	0	Ki67+	 6336 15893
9894	0	0	Ki67+	 6338 15576
9895	0	0	Ki67+	 6341 15780
9896	0	0	Ki67+	 6344 16330
9897	0	0	Ki67+	 6351 16003
9898	0	0	Ki67+	 6363 15741
9899	0	0	Ki67+	 6365 15786
9900	0	0	Ki67+	 6376 16286
9901	0	0	Ki67+	 6385 15742
9902	0	0	Ki67+	 6387 15951
9903	0	0	Ki67+	 6396 15646
9904	0	0	Ki67+	 6406 15576
9905	0	0	Ki67+	 6412 15698
9906	0	0	Ki67+	 6415 15742
9907	0	0	Ki67+	 6418 16267
9908	0	0	Ki67+	 6419 16068
9909	0	0	Ki67+	 6420 16242
9910	0	0	Ki67+	 6432 15578
9911	0	0	Ki67+	 6432 15630
9912	0	0	Ki67+	 6435 15592
9913	0	0	Ki67+	 6437 16287
9914	0	0	Ki67+	 6439 16315
9915	0	0	Ki67+	 6441 16264
9916	0	0	Ki67+	 6447 16094
9917	0	0	Ki67+	 6449 16157
9918	0	0	Ki67+	 6453 16326
9919	0	0	Ki67+	 6456 15575
9920	0	0	Ki67+	 6464 16287
9921	0	0	Ki67+	 6469 16338
9922	0	0	Ki67+	 6475 16251
9923	0	0	Ki67+	 6477 15599
9924	0	0	Ki67+	 6482 16347
9925	0	0	Ki67+	 6483 16310
9926	0	0	Ki67+	 6487 16068
9927	0	0	Ki67+	 6488 15779
9928	0	0	Ki67+	 6492 16319
9929	0	0	Ki67+	 6494 16234
9930	0	0	Ki67+	 6499 15671
9931	0	0	Ki67+	 6500 15767
9932	0	0	Ki67+	 6506 16276
9933	0	0	Ki67+	 6514 15824
9934	0	0	Ki67+	 6514 16285
9935	0	0	Ki67+	 6516 16157
9936	0	0	Ki67+	 6522 16102
9937	0	0	Ki67+	 6524 16316
9938	0	0	Ki67+	 6530 16041
9939	0	0	Ki67+	 6534 16143
9940	0	0	Ki67+	 6543 16112
9941	0	0	Ki67+	 6548 16039
9942	0	0	Ki67+	 6552 16239
9943	0	0	Ki67+	 6555 16186
9944	0	0	Ki67+	 6571 16208
9945	0	0	Ki67+	 6575 16084
9946	0	0	Ki67+	 6575 16171
9947	0	0	Ki67+	 6576 16264
9948	0	0	Ki67+	 6582 16056
9949	0	0	Ki67+	 6583 15888
9950	0	0	Ki67+	 6586 15660
9951	0	0	Ki67+	 6586 16206
9952	0	0	Ki67+	 6591 16085
9953	0	0	Ki67+	 6592 15765
9954	0	0	Ki67+	 6592 16186
9955	0	0	Ki67+	 6593 15585
9956	0	0	Ki67+	 6595 16229
9957	0	0	Ki67+	 6601 16074
9958	0	0	Ki67+	 6601 16134
9959	0	0	Ki67+	 6603 16110
9960	0	0	Ki67+	 5820 17098
9961	0	0	Ki67+	 5826 17045
9962	0	0	Ki67+	 5826 17158
9963	0	0	Ki67+	 5832 17115
9964	0	0	Ki67+	 5843 17089
9965	0	0	Ki67+	 5858 17121
9966	0	0	Ki67+	 5859 16549
9967	0	0	Ki67+	 5866 16536
9968	0	0	Ki67+	 5876 17113
9969	0	0	Ki67+	 5893 17136
9970	0	0	Ki67+	 5905 16992
9971	0	0	Ki67+	 5907 17026
9972	0	0	Ki67+	 5911 16734
9973	0	0	Ki67+	 5923 17003
9974	0	0	Ki67+	 5939 16933
9975	0	0	Ki67+	 5939 17085
9976	0	0	Ki67+	 5942 16949
9977	0	0	Ki67+	 5946 16886
9978	0	0	Ki67+	 5953 17063
9979	0	0	Ki67+	 5969 16867
9980	0	0	Ki67+	 5994 16890
9981	0	0	Ki67+	 6022 16432
9982	0	0	Ki67+	 6025 16867
9983	0	0	Ki67+	 6040 16544
9984	0	0	Ki67+	 6061 16963
9985	0	0	Ki67+	 6066 17037
9986	0	0	Ki67+	 6068 16980
9987	0	0	Ki67+	 6084 17037
9988	0	0	Ki67+	 6086 16790
9989	0	0	Ki67+	 6091 16968
9990	0	0	Ki67+	 6103 16997
9991	0	0	Ki67+	 6106 17110
9992	0	0	Ki67+	 6113 17147
9993	0	0	Ki67+	 6121 16979
9994	0	0	Ki67+	 6124 16927
9995	0	0	Ki67+	 6129 16908
9996	0	0	Ki67+	 6130 17071
9997	0	0	Ki67+	 6131 17055
9998	0	0	Ki67+	 6136 17117
9999	0	0	Ki67+	 6140 17154
10000	0	0	Ki67+	 6141 17088
10001	0	0	Ki67+	 6143 16997
10002	0	0	Ki67+	 6150 16929
10003	0	0	Ki67+	 6152 17035
10004	0	0	Ki67+	 6158 16886
10005	0	0	Ki67+	 6163 17074
10006	0	0	Ki67+	 6164 16868
10007	0	0	Ki67+	 6165 17056
10008	0	0	Ki67+	 6168 16685
10009	0	0	Ki67+	 6175 16890
10010	0	0	Ki67+	 6176 16633
10011	0	0	Ki67+	 6190 16745
10012	0	0	Ki67+	 6194 16927
10013	0	0	Ki67+	 6196 17098
10014	0	0	Ki67+	 6204 16880
10015	0	0	Ki67+	 6233 16883
10016	0	0	Ki67+	 6242 16754
10017	0	0	Ki67+	 6243 16900
10018	0	0	Ki67+	 6272 16769
10019	0	0	Ki67+	 6272 16811
10020	0	0	Ki67+	 6277 16609
10021	0	0	Ki67+	 6277 16643
10022	0	0	Ki67+	 6282 16577
10023	0	0	Ki67+	 6282 16821
10024	0	0	Ki67+	 6284 16375
10025	0	0	Ki67+	 6295 16828
10026	0	0	Ki67+	 6298 16955
10027	0	0	Ki67+	 6299 16447
10028	0	0	Ki67+	 6304 16680
10029	0	0	Ki67+	 6304 16847
10030	0	0	Ki67+	 6308 16587
10031	0	0	Ki67+	 6311 16716
10032	0	0	Ki67+	 6311 16751
10033	0	0	Ki67+	 6312 16426
10034	0	0	Ki67+	 6312 16774
10035	0	0	Ki67+	 6319 16394
10036	0	0	Ki67+	 6320 16760
10037	0	0	Ki67+	 6325 16788
10038	0	0	Ki67+	 6325 16844
10039	0	0	Ki67+	 6331 16727
10040	0	0	Ki67+	 6332 16865
10041	0	0	Ki67+	 6338 16774
10042	0	0	Ki67+	 6343 16400
10043	0	0	Ki67+	 6345 16798
10044	0	0	Ki67+	 6347 16575
10045	0	0	Ki67+	 6351 16864
10046	0	0	Ki67+	 6353 16450
10047	0	0	Ki67+	 6353 16781
10048	0	0	Ki67+	 6354 16705
10049	0	0	Ki67+	 6356 16655
10050	0	0	Ki67+	 6358 16743
10051	0	0	Ki67+	 6359 16848
10052	0	0	Ki67+	 6372 16522
10053	0	0	Ki67+	 6373 16722
10054	0	0	Ki67+	 6384 16729
10055	0	0	Ki67+	 6387 16490
10056	0	0	Ki67+	 6399 16523
10057	0	0	Ki67+	 6400 16991
10058	0	0	Ki67+	 6401 16767
10059	0	0	Ki67+	 6402 16446
10060	0	0	Ki67+	 6403 16840
10061	0	0	Ki67+	 6406 16565
10062	0	0	Ki67+	 6408 16456
10063	0	0	Ki67+	 6410 16703
10064	0	0	Ki67+	 6414 16397
10065	0	0	Ki67+	 6415 16777
10066	0	0	Ki67+	 6418 16602
10067	0	0	Ki67+	 6419 16529
10068	0	0	Ki67+	 6422 16544
10069	0	0	Ki67+	 6424 16904
10070	0	0	Ki67+	 6426 16477
10071	0	0	Ki67+	 6433 16717
10072	0	0	Ki67+	 6438 16630
10073	0	0	Ki67+	 6447 16526
10074	0	0	Ki67+	 6450 16480
10075	0	0	Ki67+	 6451 16447
10076	0	0	Ki67+	 6452 16575
10077	0	0	Ki67+	 6452 16667
10078	0	0	Ki67+	 6453 16511
10079	0	0	Ki67+	 6453 16600
10080	0	0	Ki67+	 6462 16635
10081	0	0	Ki67+	 6470 16679
10082	0	0	Ki67+	 6471 16932
10083	0	0	Ki67+	 6472 16609
10084	0	0	Ki67+	 6472 16644
10085	0	0	Ki67+	 6474 16905
10086	0	0	Ki67+	 6481 16553
10087	0	0	Ki67+	 6481 16577
10088	0	0	Ki67+	 6500 16723
10089	0	0	Ki67+	 6537 16618
10090	0	0	Ki67+	 6543 16831
10091	0	0	Ki67+	 6554 16899
10092	0	0	Ki67+	 6562 16698
10093	0	0	Ki67+	 6564 16751
10094	0	0	Ki67+	 6564 16927
10095	0	0	Ki67+	 6573 16813
10096	0	0	Ki67+	 6580 16854
10097	0	0	Ki67+	 5811 17944
10098	0	0	Ki67+	 5812 17837
10099	0	0	Ki67+	 5821 17872
10100	0	0	Ki67+	 5824 17758
10101	0	0	Ki67+	 5827 17954
10102	0	0	Ki67+	 5829 17886
10103	0	0	Ki67+	 5832 17736
10104	0	0	Ki67+	 5834 17475
10105	0	0	Ki67+	 5834 17839
10106	0	0	Ki67+	 5845 17732
10107	0	0	Ki67+	 5845 17878
10108	0	0	Ki67+	 5847 17394
10109	0	0	Ki67+	 5856 17738
10110	0	0	Ki67+	 5857 17432
10111	0	0	Ki67+	 5859 17659
10112	0	0	Ki67+	 5862 17501
10113	0	0	Ki67+	 5862 17623
10114	0	0	Ki67+	 5865 17359
10115	0	0	Ki67+	 5869 17536
10116	0	0	Ki67+	 5873 17806
10117	0	0	Ki67+	 5875 17432
10118	0	0	Ki67+	 5876 17590
10119	0	0	Ki67+	 5877 17631
10120	0	0	Ki67+	 5879 17267
10121	0	0	Ki67+	 5885 17531
10122	0	0	Ki67+	 5887 17768
10123	0	0	Ki67+	 5889 17469
10124	0	0	Ki67+	 5890 17349
10125	0	0	Ki67+	 5898 17503
10126	0	0	Ki67+	 5899 17452
10127	0	0	Ki67+	 5907 17271
10128	0	0	Ki67+	 5907 17431
10129	0	0	Ki67+	 5909 17179
10130	0	0	Ki67+	 5911 17217
10131	0	0	Ki67+	 5914 17375
10132	0	0	Ki67+	 5918 17185
10133	0	0	Ki67+	 5918 17915
10134	0	0	Ki67+	 5920 17881
10135	0	0	Ki67+	 5923 17512
10136	0	0	Ki67+	 5926 17851
10137	0	0	Ki67+	 5935 17241
10138	0	0	Ki67+	 5946 17218
10139	0	0	Ki67+	 5951 17722
10140	0	0	Ki67+	 5952 17686
10141	0	0	Ki67+	 5985 17347
10142	0	0	Ki67+	 5990 17704
10143	0	0	Ki67+	 5993 17465
10144	0	0	Ki67+	 5993 17865
10145	0	0	Ki67+	 6001 17440
10146	0	0	Ki67+	 6007 17459
10147	0	0	Ki67+	 6009 17233
10148	0	0	Ki67+	 6010 17260
10149	0	0	Ki67+	 6018 17355
10150	0	0	Ki67+	 6019 17196
10151	0	0	Ki67+	 6027 17240
10152	0	0	Ki67+	 6035 17218
10153	0	0	Ki67+	 6039 17180
10154	0	0	Ki67+	 6041 17232
10155	0	0	Ki67+	 6044 17203
10156	0	0	Ki67+	 6048 17261
10157	0	0	Ki67+	 6048 17481
10158	0	0	Ki67+	 6066 17268
10159	0	0	Ki67+	 6069 17204
10160	0	0	Ki67+	 6080 17271
10161	0	0	Ki67+	 6083 17199
10162	0	0	Ki67+	 6089 17180
10163	0	0	Ki67+	 6091 17211
10164	0	0	Ki67+	 6093 17327
10165	0	0	Ki67+	 6110 17234
10166	0	0	Ki67+	 6112 17337
10167	0	0	Ki67+	 6137 17174
10168	0	0	Ki67+	 6156 17264
10169	0	0	Ki67+	 6161 17174
10170	0	0	Ki67+	 6337 17714
10171	0	0	Ki67+	 6341 17915
10172	0	0	Ki67+	 6382 17917
10173	0	0	Ki67+	 6402 17805
10174	0	0	Ki67+	 6406 17773
10175	0	0	Ki67+	 6411 17952
10176	0	0	Ki67+	 6427 17766
10177	0	0	Ki67+	 6428 17843
10178	0	0	Ki67+	 6429 17719
10179	0	0	Ki67+	 6431 17821
10180	0	0	Ki67+	 6439 17751
10181	0	0	Ki67+	 6442 17805
10182	0	0	Ki67+	 6446 17682
10183	0	0	Ki67+	 6448 17726
10184	0	0	Ki67+	 6450 17901
10185	0	0	Ki67+	 6451 17873
10186	0	0	Ki67+	 6452 17701
10187	0	0	Ki67+	 6457 17823
10188	0	0	Ki67+	 6462 17714
10189	0	0	Ki67+	 6463 17814
10190	0	0	Ki67+	 6468 17775
10191	0	0	Ki67+	 6472 17850
10192	0	0	Ki67+	 6479 17753
10193	0	0	Ki67+	 6479 17869
10194	0	0	Ki67+	 6482 17684
10195	0	0	Ki67+	 6491 17787
10196	0	0	Ki67+	 6495 17665
10197	0	0	Ki67+	 6500 17737
10198	0	0	Ki67+	 6500 17915
10199	0	0	Ki67+	 6505 17889
10200	0	0	Ki67+	 6506 17848
10201	0	0	Ki67+	 6515 17704
10202	0	0	Ki67+	 6518 17867
10203	0	0	Ki67+	 6521 17781
10204	0	0	Ki67+	 6523 17820
10205	0	0	Ki67+	 6526 17673
10206	0	0	Ki67+	 6536 17852
10207	0	0	Ki67+	 6538 17693
10208	0	0	Ki67+	 6541 17664
10209	0	0	Ki67+	 6543 17886
10210	0	0	Ki67+	 6547 17837
10211	0	0	Ki67+	 6555 17961
10212	0	0	Ki67+	 6560 17724
10213	0	0	Ki67+	 6563 17907
10214	0	0	Ki67+	 6564 17925
10215	0	0	Ki67+	 6565 17889
10216	0	0	Ki67+	 6569 17238
10217	0	0	Ki67+	 6572 17918
10218	0	0	Ki67+	 6573 17695
10219	0	0	Ki67+	 6574 17855
10220	0	0	Ki67+	 6577 17647
10221	0	0	Ki67+	 6580 17794
10222	0	0	Ki67+	 6580 17963
10223	0	0	Ki67+	 6586 17768
10224	0	0	Ki67+	 6591 17664
10225	0	0	Ki67+	 6593 17751
10226	0	0	Ki67+	 6594 17836
10227	0	0	Ki67+	 6598 17703
10228	0	0	Ki67+	 6601 17658
10229	0	0	Ki67+	 6605 17635
10230	0	0	Ki67+	 5812 18001
10231	0	0	Ki67+	 5831 17971
10232	0	0	Ki67+	 5838 18344
10233	0	0	Ki67+	 5885 18001
10234	0	0	Ki67+	 5889 18074
10235	0	0	Ki67+	 5909 17976
10236	0	0	Ki67+	 5934 18080
10237	0	0	Ki67+	 5951 18044
10238	0	0	Ki67+	 5961 18008
10239	0	0	Ki67+	 5974 17977
10240	0	0	Ki67+	 6177 18630
10241	0	0	Ki67+	 6188 18495
10242	0	0	Ki67+	 6302 18426
10243	0	0	Ki67+	 6303 18694
10244	0	0	Ki67+	 6395 18449
10245	0	0	Ki67+	 6406 18690
10246	0	0	Ki67+	 6417 18681
10247	0	0	Ki67+	 6443 18694
10248	0	0	Ki67+	 6471 18743
10249	0	0	Ki67+	 6472 18629
10250	0	0	Ki67+	 6517 18269
10251	0	0	Ki67+	 6535 18426
10252	0	0	Ki67+	 6549 18161
10253	0	0	Ki67+	 6556 18139
10254	0	0	Ki67+	 6572 18005
10255	0	0	Ki67+	 6574 18182
10256	0	0	Ki67+	 6584 18569
10257	0	0	Ki67+	 6585 18352
10258	0	0	Ki67+	 6587 18086
10259	0	0	Ki67+	 6594 18202
10260	0	0	Ki67+	 6601 17988
10261	0	0	Ki67+	 6606 18019
10262	0	0	Ki67+	 6606 18122
10263	0	0	Ki67+	 5809 19382
10264	0	0	Ki67+	 5815 19044
10265	0	0	Ki67+	 5817 19408
10266	0	0	Ki67+	 5818 19243
10267	0	0	Ki67+	 5822 19293
10268	0	0	Ki67+	 5824 19439
10269	0	0	Ki67+	 5832 19412
10270	0	0	Ki67+	 5840 19018
10271	0	0	Ki67+	 5842 19068
10272	0	0	Ki67+	 5856 19128
10273	0	0	Ki67+	 5862 19165
10274	0	0	Ki67+	 5862 19287
10275	0	0	Ki67+	 5863 19094
10276	0	0	Ki67+	 5866 19371
10277	0	0	Ki67+	 5876 19124
10278	0	0	Ki67+	 5876 19215
10279	0	0	Ki67+	 5879 19271
10280	0	0	Ki67+	 5879 19296
10281	0	0	Ki67+	 5881 19316
10282	0	0	Ki67+	 5893 18999
10283	0	0	Ki67+	 5896 19195
10284	0	0	Ki67+	 5906 19095
10285	0	0	Ki67+	 5907 19208
10286	0	0	Ki67+	 5912 19375
10287	0	0	Ki67+	 5916 19307
10288	0	0	Ki67+	 5923 19226
10289	0	0	Ki67+	 5925 19382
10290	0	0	Ki67+	 5931 18962
10291	0	0	Ki67+	 5934 19062
10292	0	0	Ki67+	 5935 19013
10293	0	0	Ki67+	 5935 19165
10294	0	0	Ki67+	 5942 19031
10295	0	0	Ki67+	 5942 19092
10296	0	0	Ki67+	 5944 18998
10297	0	0	Ki67+	 5946 19307
10298	0	0	Ki67+	 5946 19340
10299	0	0	Ki67+	 5948 19071
10300	0	0	Ki67+	 5950 19395
10301	0	0	Ki67+	 5954 18964
10302	0	0	Ki67+	 5954 19180
10303	0	0	Ki67+	 5956 19198
10304	0	0	Ki67+	 5959 19063
10305	0	0	Ki67+	 5961 18973
10306	0	0	Ki67+	 5962 19284
10307	0	0	Ki67+	 5965 19440
10308	0	0	Ki67+	 5970 18938
10309	0	0	Ki67+	 5972 19107
10310	0	0	Ki67+	 5975 19455
10311	0	0	Ki67+	 5980 19323
10312	0	0	Ki67+	 5981 18897
10313	0	0	Ki67+	 5983 19082
10314	0	0	Ki67+	 5987 18988
10315	0	0	Ki67+	 5987 19338
10316	0	0	Ki67+	 5988 18964
10317	0	0	Ki67+	 5990 19199
10318	0	0	Ki67+	 5992 19310
10319	0	0	Ki67+	 5993 19230
10320	0	0	Ki67+	 6000 18885
10321	0	0	Ki67+	 6001 18982
10322	0	0	Ki67+	 6009 19014
10323	0	0	Ki67+	 6013 19500
10324	0	0	Ki67+	 6018 19246
10325	0	0	Ki67+	 6019 19053
10326	0	0	Ki67+	 6031 19245
10327	0	0	Ki67+	 6053 19049
10328	0	0	Ki67+	 6054 18948
10329	0	0	Ki67+	 6056 19063
10330	0	0	Ki67+	 6056 19231
10331	0	0	Ki67+	 6057 19331
10332	0	0	Ki67+	 6061 19089
10333	0	0	Ki67+	 6064 18990
10334	0	0	Ki67+	 6065 19263
10335	0	0	Ki67+	 6069 19015
10336	0	0	Ki67+	 6069 19281
10337	0	0	Ki67+	 6080 19123
10338	0	0	Ki67+	 6081 19352
10339	0	0	Ki67+	 6088 18978
10340	0	0	Ki67+	 6091 18950
10341	0	0	Ki67+	 6091 19277
10342	0	0	Ki67+	 6092 19070
10343	0	0	Ki67+	 6094 19038
10344	0	0	Ki67+	 6097 19001
10345	0	0	Ki67+	 6098 19293
10346	0	0	Ki67+	 6099 19122
10347	0	0	Ki67+	 6105 19085
10348	0	0	Ki67+	 6109 19367
10349	0	0	Ki67+	 6110 18956
10350	0	0	Ki67+	 6116 18870
10351	0	0	Ki67+	 6118 18986
10352	0	0	Ki67+	 6124 19147
10353	0	0	Ki67+	 6127 19063
10354	0	0	Ki67+	 6135 19025
10355	0	0	Ki67+	 6137 18966
10356	0	0	Ki67+	 6138 19178
10357	0	0	Ki67+	 6143 19043
10358	0	0	Ki67+	 6143 19106
10359	0	0	Ki67+	 6144 18982
10360	0	0	Ki67+	 6144 19350
10361	0	0	Ki67+	 6145 19126
10362	0	0	Ki67+	 6149 19147
10363	0	0	Ki67+	 6152 18958
10364	0	0	Ki67+	 6152 19064
10365	0	0	Ki67+	 6154 19510
10366	0	0	Ki67+	 6155 19008
10367	0	0	Ki67+	 6160 19529
10368	0	0	Ki67+	 6165 18967
10369	0	0	Ki67+	 6171 19400
10370	0	0	Ki67+	 6172 19121
10371	0	0	Ki67+	 6182 19054
10372	0	0	Ki67+	 6185 19528
10373	0	0	Ki67+	 6186 18994
10374	0	0	Ki67+	 6189 19288
10375	0	0	Ki67+	 6191 19096
10376	0	0	Ki67+	 6193 19346
10377	0	0	Ki67+	 6193 19544
10378	0	0	Ki67+	 6195 19324
10379	0	0	Ki67+	 6195 19397
10380	0	0	Ki67+	 6197 19426
10381	0	0	Ki67+	 6211 19422
10382	0	0	Ki67+	 6221 19311
10383	0	0	Ki67+	 6222 19292
10384	0	0	Ki67+	 6223 19427
10385	0	0	Ki67+	 6224 18856
10386	0	0	Ki67+	 6227 18980
10387	0	0	Ki67+	 6227 19480
10388	0	0	Ki67+	 6230 18917
10389	0	0	Ki67+	 6231 19553
10390	0	0	Ki67+	 6233 18833
10391	0	0	Ki67+	 6233 19380
10392	0	0	Ki67+	 6237 18890
10393	0	0	Ki67+	 6240 19042
10394	0	0	Ki67+	 6241 19006
10395	0	0	Ki67+	 6242 19479
10396	0	0	Ki67+	 6243 18849
10397	0	0	Ki67+	 6244 18810
10398	0	0	Ki67+	 6245 19056
10399	0	0	Ki67+	 6245 19275
10400	0	0	Ki67+	 6247 18861
10401	0	0	Ki67+	 6248 19451
10402	0	0	Ki67+	 6249 18943
10403	0	0	Ki67+	 6249 19086
10404	0	0	Ki67+	 6254 19410
10405	0	0	Ki67+	 6254 19560
10406	0	0	Ki67+	 6259 18828
10407	0	0	Ki67+	 6259 18873
10408	0	0	Ki67+	 6259 19320
10409	0	0	Ki67+	 6262 19379
10410	0	0	Ki67+	 6264 19479
10411	0	0	Ki67+	 6265 19001
10412	0	0	Ki67+	 6267 19461
10413	0	0	Ki67+	 6268 18896
10414	0	0	Ki67+	 6268 19134
10415	0	0	Ki67+	 6271 18970
10416	0	0	Ki67+	 6272 18793
10417	0	0	Ki67+	 6272 19109
10418	0	0	Ki67+	 6273 19412
10419	0	0	Ki67+	 6274 19528
10420	0	0	Ki67+	 6276 19298
10421	0	0	Ki67+	 6277 18942
10422	0	0	Ki67+	 6280 19070
10423	0	0	Ki67+	 6282 19027
10424	0	0	Ki67+	 6283 19447
10425	0	0	Ki67+	 6285 19336
10426	0	0	Ki67+	 6287 18839
10427	0	0	Ki67+	 6289 18814
10428	0	0	Ki67+	 6289 18992
10429	0	0	Ki67+	 6289 19314
10430	0	0	Ki67+	 6293 19372
10431	0	0	Ki67+	 6296 19458
10432	0	0	Ki67+	 6300 18784
10433	0	0	Ki67+	 6304 19423
10434	0	0	Ki67+	 6306 19111
10435	0	0	Ki67+	 6307 19142
10436	0	0	Ki67+	 6309 18939
10437	0	0	Ki67+	 6309 19344
10438	0	0	Ki67+	 6312 19060
10439	0	0	Ki67+	 6312 19079
10440	0	0	Ki67+	 6314 19527
10441	0	0	Ki67+	 6318 19027
10442	0	0	Ki67+	 6319 18952
10443	0	0	Ki67+	 6319 19396
10444	0	0	Ki67+	 6320 18815
10445	0	0	Ki67+	 6320 19160
10446	0	0	Ki67+	 6322 19313
10447	0	0	Ki67+	 6323 19494
10448	0	0	Ki67+	 6326 19518
10449	0	0	Ki67+	 6327 19265
10450	0	0	Ki67+	 6333 19428
10451	0	0	Ki67+	 6333 19456
10452	0	0	Ki67+	 6335 18802
10453	0	0	Ki67+	 6335 18950
10454	0	0	Ki67+	 6335 19116
10455	0	0	Ki67+	 6335 19343
10456	0	0	Ki67+	 6336 19274
10457	0	0	Ki67+	 6336 19440
10458	0	0	Ki67+	 6338 18777
10459	0	0	Ki67+	 6339 19304
10460	0	0	Ki67+	 6340 19356
10461	0	0	Ki67+	 6341 18998
10462	0	0	Ki67+	 6343 19135
10463	0	0	Ki67+	 6348 19331
10464	0	0	Ki67+	 6350 19225
10465	0	0	Ki67+	 6351 19028
10466	0	0	Ki67+	 6352 19077
10467	0	0	Ki67+	 6353 19163
10468	0	0	Ki67+	 6354 18785
10469	0	0	Ki67+	 6354 18957
10470	0	0	Ki67+	 6354 18976
10471	0	0	Ki67+	 6355 18815
10472	0	0	Ki67+	 6357 18796
10473	0	0	Ki67+	 6358 19443
10474	0	0	Ki67+	 6358 19517
10475	0	0	Ki67+	 6360 19484
10476	0	0	Ki67+	 6367 19251
10477	0	0	Ki67+	 6371 19101
10478	0	0	Ki67+	 6374 19066
10479	0	0	Ki67+	 6376 19040
10480	0	0	Ki67+	 6381 18988
10481	0	0	Ki67+	 6384 18794
10482	0	0	Ki67+	 6384 18811
10483	0	0	Ki67+	 6385 19018
10484	0	0	Ki67+	 6385 19109
10485	0	0	Ki67+	 6389 19398
10486	0	0	Ki67+	 6390 18971
10487	0	0	Ki67+	 6391 19295
10488	0	0	Ki67+	 6394 19328
10489	0	0	Ki67+	 6401 19371
10490	0	0	Ki67+	 6401 19564
10491	0	0	Ki67+	 6402 18780
10492	0	0	Ki67+	 6405 19139
10493	0	0	Ki67+	 6408 18947
10494	0	0	Ki67+	 6416 19226
10495	0	0	Ki67+	 6418 19348
10496	0	0	Ki67+	 6419 19039
10497	0	0	Ki67+	 6420 19253
10498	0	0	Ki67+	 6421 19009
10499	0	0	Ki67+	 6423 19114
10500	0	0	Ki67+	 6426 18985
10501	0	0	Ki67+	 6430 19293
10502	0	0	Ki67+	 6432 19353
10503	0	0	Ki67+	 6437 19374
10504	0	0	Ki67+	 6440 19033
10505	0	0	Ki67+	 6441 19212
10506	0	0	Ki67+	 6443 19061
10507	0	0	Ki67+	 6443 19135
10508	0	0	Ki67+	 6444 18952
10509	0	0	Ki67+	 6447 18791
10510	0	0	Ki67+	 6450 19254
10511	0	0	Ki67+	 6451 19119
10512	0	0	Ki67+	 6451 19311
10513	0	0	Ki67+	 6453 19079
10514	0	0	Ki67+	 6453 19347
10515	0	0	Ki67+	 6459 18943
10516	0	0	Ki67+	 6459 19194
10517	0	0	Ki67+	 6461 18973
10518	0	0	Ki67+	 6467 19254
10519	0	0	Ki67+	 6469 18818
10520	0	0	Ki67+	 6471 19360
10521	0	0	Ki67+	 6473 19287
10522	0	0	Ki67+	 6475 19225
10523	0	0	Ki67+	 6479 18836
10524	0	0	Ki67+	 6479 18995
10525	0	0	Ki67+	 6480 18808
10526	0	0	Ki67+	 6480 19137
10527	0	0	Ki67+	 6481 19165
10528	0	0	Ki67+	 6484 19300
10529	0	0	Ki67+	 6485 19113
10530	0	0	Ki67+	 6486 19083
10531	0	0	Ki67+	 6489 18935
10532	0	0	Ki67+	 6490 18838
10533	0	0	Ki67+	 6490 19038
10534	0	0	Ki67+	 6491 19122
10535	0	0	Ki67+	 6495 19307
10536	0	0	Ki67+	 6502 19261
10537	0	0	Ki67+	 6503 18868
10538	0	0	Ki67+	 6503 19050
10539	0	0	Ki67+	 6504 19188
10540	0	0	Ki67+	 6512 19156
10541	0	0	Ki67+	 6513 18891
10542	0	0	Ki67+	 6513 18990
10543	0	0	Ki67+	 6513 19237
10544	0	0	Ki67+	 6514 19070
10545	0	0	Ki67+	 6516 19032
10546	0	0	Ki67+	 6516 19563
10547	0	0	Ki67+	 6518 19090
10548	0	0	Ki67+	 6519 19523
10549	0	0	Ki67+	 6521 18830
10550	0	0	Ki67+	 6523 19541
10551	0	0	Ki67+	 6527 18932
10552	0	0	Ki67+	 6530 18949
10553	0	0	Ki67+	 6535 19122
10554	0	0	Ki67+	 6536 19504
10555	0	0	Ki67+	 6536 19532
10556	0	0	Ki67+	 6539 19017
10557	0	0	Ki67+	 6542 19071
10558	0	0	Ki67+	 6543 18889
10559	0	0	Ki67+	 6546 19004
10560	0	0	Ki67+	 6548 18849
10561	0	0	Ki67+	 6551 18939
10562	0	0	Ki67+	 6551 19043
10563	0	0	Ki67+	 6552 18962
10564	0	0	Ki67+	 6554 18875
10565	0	0	Ki67+	 6554 19085
10566	0	0	Ki67+	 6556 19099
10567	0	0	Ki67+	 6556 19122
10568	0	0	Ki67+	 6560 18915
10569	0	0	Ki67+	 6560 18980
10570	0	0	Ki67+	 6560 19542
10571	0	0	Ki67+	 6562 19494
10572	0	0	Ki67+	 6566 18869
10573	0	0	Ki67+	 6567 19119
10574	0	0	Ki67+	 6569 19138
10575	0	0	Ki67+	 6572 19553
10576	0	0	Ki67+	 6574 18961
10577	0	0	Ki67+	 6575 19500
10578	0	0	Ki67+	 6577 19021
10579	0	0	Ki67+	 6578 19091
10580	0	0	Ki67+	 6581 18896
10581	0	0	Ki67+	 6581 19261
10582	0	0	Ki67+	 6584 19514
10583	0	0	Ki67+	 6585 19080
10584	0	0	Ki67+	 6588 19062
10585	0	0	Ki67+	 6589 19045
10586	0	0	Ki67+	 6591 19007
10587	0	0	Ki67+	 6604 18967
10588	0	0	Ki67+	 6606 18941
10589	0	0	Ki67+	 6606 19033
10590	0	0	Ki67+	 6607 19543
10591	0	0	Ki67+	 5809 19587
10592	0	0	Ki67+	 5814 19987
10593	0	0	Ki67+	 5817 20007
10594	0	0	Ki67+	 5819 20232
10595	0	0	Ki67+	 5823 19995
10596	0	0	Ki67+	 5828 19872
10597	0	0	Ki67+	 5833 19573
10598	0	0	Ki67+	 5835 19926
10599	0	0	Ki67+	 5837 20071
10600	0	0	Ki67+	 5843 19578
10601	0	0	Ki67+	 5852 19620
10602	0	0	Ki67+	 5857 19944
10603	0	0	Ki67+	 5858 19585
10604	0	0	Ki67+	 5859 19862
10605	0	0	Ki67+	 5862 20183
10606	0	0	Ki67+	 5863 20053
10607	0	0	Ki67+	 5865 20068
10608	0	0	Ki67+	 5866 20100
10609	0	0	Ki67+	 5872 19625
10610	0	0	Ki67+	 5873 19589
10611	0	0	Ki67+	 5880 20057
10612	0	0	Ki67+	 5882 19944
10613	0	0	Ki67+	 5886 19871
10614	0	0	Ki67+	 5886 20095
10615	0	0	Ki67+	 5887 19848
10616	0	0	Ki67+	 5889 20080
10617	0	0	Ki67+	 5890 19824
10618	0	0	Ki67+	 5895 19884
10619	0	0	Ki67+	 5896 20068
10620	0	0	Ki67+	 5902 19768
10621	0	0	Ki67+	 5904 20110
10622	0	0	Ki67+	 5906 20155
10623	0	0	Ki67+	 5911 20091
10624	0	0	Ki67+	 5913 19853
10625	0	0	Ki67+	 5917 19806
10626	0	0	Ki67+	 5925 20196
10627	0	0	Ki67+	 5927 19887
10628	0	0	Ki67+	 5939 19947
10629	0	0	Ki67+	 5940 20170
10630	0	0	Ki67+	 5950 20200
10631	0	0	Ki67+	 5951 19780
10632	0	0	Ki67+	 5953 19868
10633	0	0	Ki67+	 5954 19896
10634	0	0	Ki67+	 5956 20106
10635	0	0	Ki67+	 5959 19804
10636	0	0	Ki67+	 5961 19773
10637	0	0	Ki67+	 5966 19733
10638	0	0	Ki67+	 5978 19703
10639	0	0	Ki67+	 5979 20180
10640	0	0	Ki67+	 5980 19888
10641	0	0	Ki67+	 5985 19747
10642	0	0	Ki67+	 5991 19705
10643	0	0	Ki67+	 5992 19738
10644	0	0	Ki67+	 5996 19786
10645	0	0	Ki67+	 5999 20365
10646	0	0	Ki67+	 6003 19837
10647	0	0	Ki67+	 6003 19865
10648	0	0	Ki67+	 6003 20317
10649	0	0	Ki67+	 6005 19958
10650	0	0	Ki67+	 6007 20291
10651	0	0	Ki67+	 6008 20191
10652	0	0	Ki67+	 6010 20123
10653	0	0	Ki67+	 6013 19665
10654	0	0	Ki67+	 6015 20016
10655	0	0	Ki67+	 6016 19927
10656	0	0	Ki67+	 6016 19990
10657	0	0	Ki67+	 6017 20110
10658	0	0	Ki67+	 6024 19721
10659	0	0	Ki67+	 6025 20290
10660	0	0	Ki67+	 6032 20267
10661	0	0	Ki67+	 6033 19689
10662	0	0	Ki67+	 6033 19868
10663	0	0	Ki67+	 6034 20141
10664	0	0	Ki67+	 6034 20339
10665	0	0	Ki67+	 6035 19635
10666	0	0	Ki67+	 6036 19900
10667	0	0	Ki67+	 6037 19992
10668	0	0	Ki67+	 6038 20070
10669	0	0	Ki67+	 6043 19838
10670	0	0	Ki67+	 6048 20044
10671	0	0	Ki67+	 6049 19663
10672	0	0	Ki67+	 6050 20020
10673	0	0	Ki67+	 6051 20075
10674	0	0	Ki67+	 6051 20301
10675	0	0	Ki67+	 6053 19863
10676	0	0	Ki67+	 6053 20276
10677	0	0	Ki67+	 6054 19749
10678	0	0	Ki67+	 6060 19714
10679	0	0	Ki67+	 6061 19923
10680	0	0	Ki67+	 6063 19671
10681	0	0	Ki67+	 6069 20045
10682	0	0	Ki67+	 6070 19772
10683	0	0	Ki67+	 6075 20070
10684	0	0	Ki67+	 6076 19880
10685	0	0	Ki67+	 6077 20089
10686	0	0	Ki67+	 6083 19942
10687	0	0	Ki67+	 6084 20341
10688	0	0	Ki67+	 6085 19734
10689	0	0	Ki67+	 6087 19757
10690	0	0	Ki67+	 6088 19919
10691	0	0	Ki67+	 6090 19679
10692	0	0	Ki67+	 6092 20273
10693	0	0	Ki67+	 6101 19903
10694	0	0	Ki67+	 6102 19958
10695	0	0	Ki67+	 6106 20292
10696	0	0	Ki67+	 6110 19773
10697	0	0	Ki67+	 6111 19743
10698	0	0	Ki67+	 6111 20367
10699	0	0	Ki67+	 6114 20320
10700	0	0	Ki67+	 6121 20338
10701	0	0	Ki67+	 6125 19982
10702	0	0	Ki67+	 6127 20275
10703	0	0	Ki67+	 6132 19918
10704	0	0	Ki67+	 6133 20313
10705	0	0	Ki67+	 6134 19955
10706	0	0	Ki67+	 6136 19691
10707	0	0	Ki67+	 6137 19941
10708	0	0	Ki67+	 6138 20289
10709	0	0	Ki67+	 6140 19751
10710	0	0	Ki67+	 6145 19594
10711	0	0	Ki67+	 6145 19701
10712	0	0	Ki67+	 6145 19969
10713	0	0	Ki67+	 6147 20360
10714	0	0	Ki67+	 6159 20239
10715	0	0	Ki67+	 6161 19923
10716	0	0	Ki67+	 6162 19971
10717	0	0	Ki67+	 6169 19772
10718	0	0	Ki67+	 6170 19600
10719	0	0	Ki67+	 6186 19929
10720	0	0	Ki67+	 6191 19639
10721	0	0	Ki67+	 6193 19775
10722	0	0	Ki67+	 6194 19688
10723	0	0	Ki67+	 6197 19964
10724	0	0	Ki67+	 6202 19736
10725	0	0	Ki67+	 6207 19698
10726	0	0	Ki67+	 6209 19824
10727	0	0	Ki67+	 6218 19746
10728	0	0	Ki67+	 6220 19658
10729	0	0	Ki67+	 6220 19705
10730	0	0	Ki67+	 6225 20180
10731	0	0	Ki67+	 6229 19856
10732	0	0	Ki67+	 6233 19940
10733	0	0	Ki67+	 6238 20189
10734	0	0	Ki67+	 6242 19880
10735	0	0	Ki67+	 6248 19802
10736	0	0	Ki67+	 6249 20162
10737	0	0	Ki67+	 6251 19786
10738	0	0	Ki67+	 6252 20016
10739	0	0	Ki67+	 6252 20260
10740	0	0	Ki67+	 6253 19891
10741	0	0	Ki67+	 6256 19910
10742	0	0	Ki67+	 6258 19683
10743	0	0	Ki67+	 6260 20176
10744	0	0	Ki67+	 6262 19825
10745	0	0	Ki67+	 6267 19855
10746	0	0	Ki67+	 6268 19693
10747	0	0	Ki67+	 6272 19777
10748	0	0	Ki67+	 6275 19830
10749	0	0	Ki67+	 6275 19864
10750	0	0	Ki67+	 6282 19805
10751	0	0	Ki67+	 6291 19668
10752	0	0	Ki67+	 6292 19619
10753	0	0	Ki67+	 6295 19574
10754	0	0	Ki67+	 6299 19637
10755	0	0	Ki67+	 6300 19711
10756	0	0	Ki67+	 6307 19671
10757	0	0	Ki67+	 6308 19585
10758	0	0	Ki67+	 6309 19688
10759	0	0	Ki67+	 6315 19739
10760	0	0	Ki67+	 6316 20117
10761	0	0	Ki67+	 6318 19627
10762	0	0	Ki67+	 6330 19638
10763	0	0	Ki67+	 6335 19600
10764	0	0	Ki67+	 6335 19707
10765	0	0	Ki67+	 6338 20134
10766	0	0	Ki67+	 6345 19815
10767	0	0	Ki67+	 6346 20086
10768	0	0	Ki67+	 6351 20027
10769	0	0	Ki67+	 6361 20214
10770	0	0	Ki67+	 6367 20273
10771	0	0	Ki67+	 6379 19948
10772	0	0	Ki67+	 6381 19897
10773	0	0	Ki67+	 6385 19863
10774	0	0	Ki67+	 6387 20139
10775	0	0	Ki67+	 6387 20158
10776	0	0	Ki67+	 6389 20085
10777	0	0	Ki67+	 6390 19948
10778	0	0	Ki67+	 6395 19579
10779	0	0	Ki67+	 6396 20030
10780	0	0	Ki67+	 6401 20268
10781	0	0	Ki67+	 6406 20035
10782	0	0	Ki67+	 6409 19615
10783	0	0	Ki67+	 6412 19837
10784	0	0	Ki67+	 6412 19867
10785	0	0	Ki67+	 6415 20296
10786	0	0	Ki67+	 6417 20173
10787	0	0	Ki67+	 6419 20116
10788	0	0	Ki67+	 6420 19886
10789	0	0	Ki67+	 6422 20083
10790	0	0	Ki67+	 6424 19942
10791	0	0	Ki67+	 6430 19888
10792	0	0	Ki67+	 6435 20185
10793	0	0	Ki67+	 6436 20089
10794	0	0	Ki67+	 6439 19856
10795	0	0	Ki67+	 6440 19933
10796	0	0	Ki67+	 6443 20205
10797	0	0	Ki67+	 6453 20167
10798	0	0	Ki67+	 6464 20118
10799	0	0	Ki67+	 6476 20205
10800	0	0	Ki67+	 6481 20118
10801	0	0	Ki67+	 6489 20257
10802	0	0	Ki67+	 6496 20201
10803	0	0	Ki67+	 6500 19768
10804	0	0	Ki67+	 6501 19833
10805	0	0	Ki67+	 6502 20221
10806	0	0	Ki67+	 6505 20123
10807	0	0	Ki67+	 6509 19801
10808	0	0	Ki67+	 6514 19871
10809	0	0	Ki67+	 6520 19808
10810	0	0	Ki67+	 6520 20247
10811	0	0	Ki67+	 6523 19780
10812	0	0	Ki67+	 6528 19955
10813	0	0	Ki67+	 6530 20200
10814	0	0	Ki67+	 6533 20147
10815	0	0	Ki67+	 6534 19935
10816	0	0	Ki67+	 6536 19642
10817	0	0	Ki67+	 6538 19672
10818	0	0	Ki67+	 6538 19793
10819	0	0	Ki67+	 6540 19842
10820	0	0	Ki67+	 6542 19892
10821	0	0	Ki67+	 6542 20202
10822	0	0	Ki67+	 6554 20145
10823	0	0	Ki67+	 6554 20209
10824	0	0	Ki67+	 6555 19621
10825	0	0	Ki67+	 6556 19650
10826	0	0	Ki67+	 6559 19584
10827	0	0	Ki67+	 6559 19823
10828	0	0	Ki67+	 6560 19969
10829	0	0	Ki67+	 6560 19979
10830	0	0	Ki67+	 6562 20124
10831	0	0	Ki67+	 6565 19918
10832	0	0	Ki67+	 6565 20158
10833	0	0	Ki67+	 6565 20307
10834	0	0	Ki67+	 6568 19626
10835	0	0	Ki67+	 6569 20189
10836	0	0	Ki67+	 6571 19896
10837	0	0	Ki67+	 6572 19862
10838	0	0	Ki67+	 6580 19707
10839	0	0	Ki67+	 6580 19819
10840	0	0	Ki67+	 6580 20252
10841	0	0	Ki67+	 6581 19923
10842	0	0	Ki67+	 6582 19726
10843	0	0	Ki67+	 6583 19660
10844	0	0	Ki67+	 6586 20001
10845	0	0	Ki67+	 6588 19683
10846	0	0	Ki67+	 6593 20311
10847	0	0	Ki67+	 6595 19945
10848	0	0	Ki67+	 6595 19994
10849	0	0	Ki67+	 6596 19633
10850	0	0	Ki67+	 6596 20122
10851	0	0	Ki67+	 6597 19927
10852	0	0	Ki67+	 6601 19784
10853	0	0	Ki67+	 6603 20271
10854	0	0	Ki67+	 6604 20199
10855	0	0	Ki67+	 6606 19856
10856	0	0	Ki67+	 5815 20630
10857	0	0	Ki67+	 5818 20394
10858	0	0	Ki67+	 5918 20382
10859	0	0	Ki67+	 5938 20404
10860	0	0	Ki67+	 6018 20441
10861	0	0	Ki67+	 6020 20370
10862	0	0	Ki67+	 6030 20541
10863	0	0	Ki67+	 6077 20382
10864	0	0	Ki67+	 6080 20430
10865	0	0	Ki67+	 6114 20433
10866	0	0	Ki67+	 6156 20498
10867	0	0	Ki67+	 6178 20497
10868	0	0	Ki67+	 6228 20780
10869	0	0	Ki67+	 6334 20525
10870	0	0	Ki67+	 6363 20507
10871	0	0	Ki67+	 6372 20499
10872	0	0	Ki67+	 6393 20480
10873	0	0	Ki67+	 6408 20917
10874	0	0	Ki67+	 6419 20618
10875	0	0	Ki67+	 6445 20645
10876	0	0	Ki67+	 6458 20619
10877	0	0	Ki67+	 6468 20591
10878	0	0	Ki67+	 6474 20635
10879	0	0	Ki67+	 6475 20615
10880	0	0	Ki67+	 6489 20599
10881	0	0	Ki67+	 6491 20549
10882	0	0	Ki67+	 6494 20784
10883	0	0	Ki67+	 6506 20762
10884	0	0	Ki67+	 6507 20746
10885	0	0	Ki67+	 6511 20543
10886	0	0	Ki67+	 6517 20806
10887	0	0	Ki67+	 6536 20823
10888	0	0	Ki67+	 6548 20804
10889	0	0	Ki67+	 6550 20870
10890	0	0	Ki67+	 6553 20609
10891	0	0	Ki67+	 6557 20646
10892	0	0	Ki67+	 6573 20634
10893	0	0	Ki67+	 6587 20614
10894	0	0	Ki67+	 6591 20600
10895	0	0	Ki67+	 6593 20710
10896	0	0	Ki67+	 6603 20777
10897	0	0	Ki67+	 6604 20706
10898	0	0	Ki67+	 6820 7830
10899	0	0	Ki67+	 6823 7797
10900	0	0	Ki67+	 6839 7837
10901	0	0	Ki67+	 6842 7655
10902	0	0	Ki67+	 6854 7801
10903	0	0	Ki67+	 6861 7670
10904	0	0	Ki67+	 6864 7823
10905	0	0	Ki67+	 6868 7614
10906	0	0	Ki67+	 6894 7659
10907	0	0	Ki67+	 6902 7623
10908	0	0	Ki67+	 6906 7685
10909	0	0	Ki67+	 6907 7829
10910	0	0	Ki67+	 6923 7587
10911	0	0	Ki67+	 6923 7657
10912	0	0	Ki67+	 6925 7835
10913	0	0	Ki67+	 6930 7621
10914	0	0	Ki67+	 6943 7607
10915	0	0	Ki67+	 6966 7632
10916	0	0	Ki67+	 6967 7593
10917	0	0	Ki67+	 6968 7674
10918	0	0	Ki67+	 6980 7709
10919	0	0	Ki67+	 6988 7581
10920	0	0	Ki67+	 6997 7613
10921	0	0	Ki67+	 7000 7677
10922	0	0	Ki67+	 7004 7640
10923	0	0	Ki67+	 7020 7593
10924	0	0	Ki67+	 7031 7563
10925	0	0	Ki67+	 7033 7672
10926	0	0	Ki67+	 7036 7731
10927	0	0	Ki67+	 7044 7696
10928	0	0	Ki67+	 7053 7730
10929	0	0	Ki67+	 7056 7631
10930	0	0	Ki67+	 7061 7575
10931	0	0	Ki67+	 7066 7488
10932	0	0	Ki67+	 7070 7670
10933	0	0	Ki67+	 7071 7590
10934	0	0	Ki67+	 7076 7527
10935	0	0	Ki67+	 7076 7656
10936	0	0	Ki67+	 7077 7819
10937	0	0	Ki67+	 7082 7599
10938	0	0	Ki67+	 7082 7620
10939	0	0	Ki67+	 7102 7624
10940	0	0	Ki67+	 7103 7684
10941	0	0	Ki67+	 7106 7449
10942	0	0	Ki67+	 7107 7530
10943	0	0	Ki67+	 7108 7320
10944	0	0	Ki67+	 7110 7349
10945	0	0	Ki67+	 7114 7587
10946	0	0	Ki67+	 7119 7838
10947	0	0	Ki67+	 7121 7422
10948	0	0	Ki67+	 7121 7649
10949	0	0	Ki67+	 7125 7557
10950	0	0	Ki67+	 7128 7614
10951	0	0	Ki67+	 7133 7566
10952	0	0	Ki67+	 7138 7357
10953	0	0	Ki67+	 7146 7319
10954	0	0	Ki67+	 7147 7549
10955	0	0	Ki67+	 7149 7658
10956	0	0	Ki67+	 7153 7454
10957	0	0	Ki67+	 7158 7508
10958	0	0	Ki67+	 7159 7582
10959	0	0	Ki67+	 7163 7327
10960	0	0	Ki67+	 7171 7647
10961	0	0	Ki67+	 7174 7526
10962	0	0	Ki67+	 7179 7558
10963	0	0	Ki67+	 7181 7606
10964	0	0	Ki67+	 7185 7478
10965	0	0	Ki67+	 7193 7569
10966	0	0	Ki67+	 7196 7628
10967	0	0	Ki67+	 7196 7728
10968	0	0	Ki67+	 7210 7489
10969	0	0	Ki67+	 7212 7472
10970	0	0	Ki67+	 7214 7711
10971	0	0	Ki67+	 7221 7761
10972	0	0	Ki67+	 7230 7459
10973	0	0	Ki67+	 7230 7581
10974	0	0	Ki67+	 7230 7611
10975	0	0	Ki67+	 7239 7645
10976	0	0	Ki67+	 7240 7724
10977	0	0	Ki67+	 7241 7774
10978	0	0	Ki67+	 7242 7694
10979	0	0	Ki67+	 7245 7602
10980	0	0	Ki67+	 7253 7586
10981	0	0	Ki67+	 7260 7519
10982	0	0	Ki67+	 7262 7773
10983	0	0	Ki67+	 7268 7709
10984	0	0	Ki67+	 7273 7607
10985	0	0	Ki67+	 7273 7732
10986	0	0	Ki67+	 7292 7765
10987	0	0	Ki67+	 7304 7598
10988	0	0	Ki67+	 7304 7786
10989	0	0	Ki67+	 7306 7748
10990	0	0	Ki67+	 7307 7366
10991	0	0	Ki67+	 7309 7709
10992	0	0	Ki67+	 7315 7688
10993	0	0	Ki67+	 7320 7353
10994	0	0	Ki67+	 7320 7785
10995	0	0	Ki67+	 7322 7139
10996	0	0	Ki67+	 7331 7564
10997	0	0	Ki67+	 7338 7755
10998	0	0	Ki67+	 7345 7617
10999	0	0	Ki67+	 7346 7153
11000	0	0	Ki67+	 7351 7447
11001	0	0	Ki67+	 7352 7641
11002	0	0	Ki67+	 7356 7784
11003	0	0	Ki67+	 7358 7422
11004	0	0	Ki67+	 7364 7809
11005	0	0	Ki67+	 7365 7120
11006	0	0	Ki67+	 7368 7582
11007	0	0	Ki67+	 7372 7675
11008	0	0	Ki67+	 7374 7106
11009	0	0	Ki67+	 7374 7700
11010	0	0	Ki67+	 7381 7164
11011	0	0	Ki67+	 7381 7470
11012	0	0	Ki67+	 7382 7638
11013	0	0	Ki67+	 7385 7414
11014	0	0	Ki67+	 7388 7113
11015	0	0	Ki67+	 7389 7066
11016	0	0	Ki67+	 7389 7196
11017	0	0	Ki67+	 7389 7564
11018	0	0	Ki67+	 7392 7767
11019	0	0	Ki67+	 7394 7601
11020	0	0	Ki67+	 7395 7626
11021	0	0	Ki67+	 7396 7079
11022	0	0	Ki67+	 7396 7385
11023	0	0	Ki67+	 7397 7170
11024	0	0	Ki67+	 7400 7688
11025	0	0	Ki67+	 7404 7131
11026	0	0	Ki67+	 6753 8110
11027	0	0	Ki67+	 6756 8149
11028	0	0	Ki67+	 6775 8161
11029	0	0	Ki67+	 6781 8182
11030	0	0	Ki67+	 6786 8198
11031	0	0	Ki67+	 6794 8025
11032	0	0	Ki67+	 6798 8128
11033	0	0	Ki67+	 6798 8166
11034	0	0	Ki67+	 6803 7912
11035	0	0	Ki67+	 6804 7939
11036	0	0	Ki67+	 6805 7889
11037	0	0	Ki67+	 6811 8220
11038	0	0	Ki67+	 6815 7989
11039	0	0	Ki67+	 6817 8057
11040	0	0	Ki67+	 6821 7857
11041	0	0	Ki67+	 6822 7956
11042	0	0	Ki67+	 6823 8150
11043	0	0	Ki67+	 6825 8232
11044	0	0	Ki67+	 6832 8211
11045	0	0	Ki67+	 6835 8297
11046	0	0	Ki67+	 6836 8182
11047	0	0	Ki67+	 6838 7984
11048	0	0	Ki67+	 6841 7926
11049	0	0	Ki67+	 6842 7878
11050	0	0	Ki67+	 6843 8138
11051	0	0	Ki67+	 6843 8286
11052	0	0	Ki67+	 6846 8213
11053	0	0	Ki67+	 6847 8021
11054	0	0	Ki67+	 6851 7941
11055	0	0	Ki67+	 6855 8240
11056	0	0	Ki67+	 6856 8275
11057	0	0	Ki67+	 6856 8353
11058	0	0	Ki67+	 6857 8175
11059	0	0	Ki67+	 6859 8210
11060	0	0	Ki67+	 6867 7856
11061	0	0	Ki67+	 6873 7943
11062	0	0	Ki67+	 6879 7986
11063	0	0	Ki67+	 6883 8348
11064	0	0	Ki67+	 6886 8282
11065	0	0	Ki67+	 6887 8006
11066	0	0	Ki67+	 6888 8379
11067	0	0	Ki67+	 6889 7893
11068	0	0	Ki67+	 6889 8071
11069	0	0	Ki67+	 6890 8272
11070	0	0	Ki67+	 6892 8335
11071	0	0	Ki67+	 6893 7920
11072	0	0	Ki67+	 6893 8408
11073	0	0	Ki67+	 6894 8090
11074	0	0	Ki67+	 6900 7853
11075	0	0	Ki67+	 6901 8123
11076	0	0	Ki67+	 6901 8374
11077	0	0	Ki67+	 6908 7970
11078	0	0	Ki67+	 6910 8015
11079	0	0	Ki67+	 6915 7875
11080	0	0	Ki67+	 6915 8107
11081	0	0	Ki67+	 6915 8334
11082	0	0	Ki67+	 6916 7934
11083	0	0	Ki67+	 6916 8201
11084	0	0	Ki67+	 6921 8234
11085	0	0	Ki67+	 6924 7903
11086	0	0	Ki67+	 6926 8210
11087	0	0	Ki67+	 6928 8070
11088	0	0	Ki67+	 6933 8047
11089	0	0	Ki67+	 6935 7961
11090	0	0	Ki67+	 6943 8322
11091	0	0	Ki67+	 6948 8197
11092	0	0	Ki67+	 6949 8223
11093	0	0	Ki67+	 6949 8262
11094	0	0	Ki67+	 6953 8074
11095	0	0	Ki67+	 6954 8048
11096	0	0	Ki67+	 6958 7884
11097	0	0	Ki67+	 6969 7928
11098	0	0	Ki67+	 6969 8225
11099	0	0	Ki67+	 6970 8194
11100	0	0	Ki67+	 6972 8284
11101	0	0	Ki67+	 6976 7869
11102	0	0	Ki67+	 6978 8301
11103	0	0	Ki67+	 6981 7903
11104	0	0	Ki67+	 6981 8037
11105	0	0	Ki67+	 6986 8017
11106	0	0	Ki67+	 6987 7989
11107	0	0	Ki67+	 6987 8245
11108	0	0	Ki67+	 6988 8161
11109	0	0	Ki67+	 6989 8380
11110	0	0	Ki67+	 6998 7922
11111	0	0	Ki67+	 7000 7968
11112	0	0	Ki67+	 7000 8055
11113	0	0	Ki67+	 7002 8154
11114	0	0	Ki67+	 7003 8284
11115	0	0	Ki67+	 7009 8126
11116	0	0	Ki67+	 7010 7997
11117	0	0	Ki67+	 7013 7982
11118	0	0	Ki67+	 7013 8016
11119	0	0	Ki67+	 7013 8178
11120	0	0	Ki67+	 7014 7880
11121	0	0	Ki67+	 7015 8259
11122	0	0	Ki67+	 7021 7910
11123	0	0	Ki67+	 7029 8450
11124	0	0	Ki67+	 7030 8549
11125	0	0	Ki67+	 7031 8582
11126	0	0	Ki67+	 7032 8000
11127	0	0	Ki67+	 7036 8134
11128	0	0	Ki67+	 7038 7921
11129	0	0	Ki67+	 7038 8162
11130	0	0	Ki67+	 7046 8371
11131	0	0	Ki67+	 7053 8476
11132	0	0	Ki67+	 7055 7851
11133	0	0	Ki67+	 7055 7974
11134	0	0	Ki67+	 7057 8090
11135	0	0	Ki67+	 7063 8325
11136	0	0	Ki67+	 7066 7909
11137	0	0	Ki67+	 7066 8019
11138	0	0	Ki67+	 7067 8356
11139	0	0	Ki67+	 7071 8126
11140	0	0	Ki67+	 7073 8092
11141	0	0	Ki67+	 7074 8513
11142	0	0	Ki67+	 7079 8294
11143	0	0	Ki67+	 7081 8526
11144	0	0	Ki67+	 7082 8455
11145	0	0	Ki67+	 7087 8497
11146	0	0	Ki67+	 7090 8541
11147	0	0	Ki67+	 7092 7893
11148	0	0	Ki67+	 7092 7992
11149	0	0	Ki67+	 7092 8076
11150	0	0	Ki67+	 7095 8238
11151	0	0	Ki67+	 7098 7912
11152	0	0	Ki67+	 7099 8015
11153	0	0	Ki67+	 7102 8446
11154	0	0	Ki67+	 7103 7962
11155	0	0	Ki67+	 7105 7883
11156	0	0	Ki67+	 7107 7868
11157	0	0	Ki67+	 7108 7929
11158	0	0	Ki67+	 7110 8395
11159	0	0	Ki67+	 7113 7917
11160	0	0	Ki67+	 7113 8427
11161	0	0	Ki67+	 7115 8085
11162	0	0	Ki67+	 7121 8492
11163	0	0	Ki67+	 7122 8251
11164	0	0	Ki67+	 7123 8344
11165	0	0	Ki67+	 7126 8072
11166	0	0	Ki67+	 7127 7951
11167	0	0	Ki67+	 7127 7985
11168	0	0	Ki67+	 7128 8032
11169	0	0	Ki67+	 7128 8266
11170	0	0	Ki67+	 7131 7870
11171	0	0	Ki67+	 7131 8226
11172	0	0	Ki67+	 7133 7909
11173	0	0	Ki67+	 7138 8516
11174	0	0	Ki67+	 7139 8070
11175	0	0	Ki67+	 7141 8375
11176	0	0	Ki67+	 7143 7886
11177	0	0	Ki67+	 7144 8414
11178	0	0	Ki67+	 7148 8258
11179	0	0	Ki67+	 7149 8196
11180	0	0	Ki67+	 7149 8559
11181	0	0	Ki67+	 7153 8056
11182	0	0	Ki67+	 7154 7980
11183	0	0	Ki67+	 7157 7958
11184	0	0	Ki67+	 7160 7846
11185	0	0	Ki67+	 7160 8419
11186	0	0	Ki67+	 7162 8039
11187	0	0	Ki67+	 7163 8005
11188	0	0	Ki67+	 7167 8230
11189	0	0	Ki67+	 7168 8545
11190	0	0	Ki67+	 7169 8170
11191	0	0	Ki67+	 7172 7893
11192	0	0	Ki67+	 7175 8076
11193	0	0	Ki67+	 7176 8340
11194	0	0	Ki67+	 7180 7877
11195	0	0	Ki67+	 7180 8117
11196	0	0	Ki67+	 7181 8530
11197	0	0	Ki67+	 7182 8178
11198	0	0	Ki67+	 7182 8399
11199	0	0	Ki67+	 7188 7933
11200	0	0	Ki67+	 7192 8057
11201	0	0	Ki67+	 7195 7981
11202	0	0	Ki67+	 7195 8310
11203	0	0	Ki67+	 7197 8378
11204	0	0	Ki67+	 7198 7850
11205	0	0	Ki67+	 7201 7898
11206	0	0	Ki67+	 7201 8424
11207	0	0	Ki67+	 7202 8014
11208	0	0	Ki67+	 7202 8164
11209	0	0	Ki67+	 7202 8567
11210	0	0	Ki67+	 7205 8368
11211	0	0	Ki67+	 7206 7964
11212	0	0	Ki67+	 7206 8203
11213	0	0	Ki67+	 7206 8397
11214	0	0	Ki67+	 7208 8524
11215	0	0	Ki67+	 7210 7869
11216	0	0	Ki67+	 7210 8091
11217	0	0	Ki67+	 7210 8455
11218	0	0	Ki67+	 7211 8054
11219	0	0	Ki67+	 7211 8255
11220	0	0	Ki67+	 7211 8582
11221	0	0	Ki67+	 7214 8123
11222	0	0	Ki67+	 7215 8335
11223	0	0	Ki67+	 7218 7927
11224	0	0	Ki67+	 7220 8427
11225	0	0	Ki67+	 7220 8563
11226	0	0	Ki67+	 7221 8382
11227	0	0	Ki67+	 7222 8413
11228	0	0	Ki67+	 7223 8303
11229	0	0	Ki67+	 7224 8148
11230	0	0	Ki67+	 7224 8239
11231	0	0	Ki67+	 7226 8171
11232	0	0	Ki67+	 7226 8364
11233	0	0	Ki67+	 7226 8479
11234	0	0	Ki67+	 7231 8284
11235	0	0	Ki67+	 7232 7993
11236	0	0	Ki67+	 7238 8096
11237	0	0	Ki67+	 7239 8540
11238	0	0	Ki67+	 7242 8314
11239	0	0	Ki67+	 7242 8439
11240	0	0	Ki67+	 7242 8473
11241	0	0	Ki67+	 7245 8416
11242	0	0	Ki67+	 7245 8606
11243	0	0	Ki67+	 7246 8581
11244	0	0	Ki67+	 7247 7969
11245	0	0	Ki67+	 7247 8081
11246	0	0	Ki67+	 7248 8450
11247	0	0	Ki67+	 7249 8205
11248	0	0	Ki67+	 7249 8346
11249	0	0	Ki67+	 7252 7914
11250	0	0	Ki67+	 7252 8054
11251	0	0	Ki67+	 7252 8135
11252	0	0	Ki67+	 7253 8228
11253	0	0	Ki67+	 7254 8541
11254	0	0	Ki67+	 7255 8242
11255	0	0	Ki67+	 7255 8462
11256	0	0	Ki67+	 7260 7943
11257	0	0	Ki67+	 7261 8522
11258	0	0	Ki67+	 7262 8271
11259	0	0	Ki67+	 7262 8628
11260	0	0	Ki67+	 7266 8097
11261	0	0	Ki67+	 7268 8298
11262	0	0	Ki67+	 7271 8603
11263	0	0	Ki67+	 7272 8328
11264	0	0	Ki67+	 7273 8352
11265	0	0	Ki67+	 7276 8054
11266	0	0	Ki67+	 7277 8394
11267	0	0	Ki67+	 7277 8589
11268	0	0	Ki67+	 7278 8112
11269	0	0	Ki67+	 7281 8128
11270	0	0	Ki67+	 7282 8612
11271	0	0	Ki67+	 7283 8466
11272	0	0	Ki67+	 7285 8147
11273	0	0	Ki67+	 7288 8430
11274	0	0	Ki67+	 7290 8509
11275	0	0	Ki67+	 7296 8366
11276	0	0	Ki67+	 7296 8473
11277	0	0	Ki67+	 7297 8056
11278	0	0	Ki67+	 7297 8167
11279	0	0	Ki67+	 7297 8220
11280	0	0	Ki67+	 7297 8279
11281	0	0	Ki67+	 7298 8029
11282	0	0	Ki67+	 7299 8580
11283	0	0	Ki67+	 7299 8614
11284	0	0	Ki67+	 7303 8389
11285	0	0	Ki67+	 7303 8549
11286	0	0	Ki67+	 7304 8100
11287	0	0	Ki67+	 7304 8242
11288	0	0	Ki67+	 7304 8313
11289	0	0	Ki67+	 7307 8422
11290	0	0	Ki67+	 7310 8616
11291	0	0	Ki67+	 7313 8497
11292	0	0	Ki67+	 7314 8453
11293	0	0	Ki67+	 7316 8342
11294	0	0	Ki67+	 7320 8291
11295	0	0	Ki67+	 7321 8038
11296	0	0	Ki67+	 7322 8192
11297	0	0	Ki67+	 7326 8250
11298	0	0	Ki67+	 7326 8602
11299	0	0	Ki67+	 7327 8006
11300	0	0	Ki67+	 7327 8370
11301	0	0	Ki67+	 7332 8584
11302	0	0	Ki67+	 7333 8184
11303	0	0	Ki67+	 7334 8279
11304	0	0	Ki67+	 7334 8525
11305	0	0	Ki67+	 7338 8154
11306	0	0	Ki67+	 7338 8337
11307	0	0	Ki67+	 7339 8509
11308	0	0	Ki67+	 7340 8097
11309	0	0	Ki67+	 7341 8411
11310	0	0	Ki67+	 7342 8024
11311	0	0	Ki67+	 7343 8469
11312	0	0	Ki67+	 7345 8447
11313	0	0	Ki67+	 7347 8119
11314	0	0	Ki67+	 7349 8314
11315	0	0	Ki67+	 7356 7997
11316	0	0	Ki67+	 7357 8154
11317	0	0	Ki67+	 7357 8244
11318	0	0	Ki67+	 7361 7900
11319	0	0	Ki67+	 7362 8392
11320	0	0	Ki67+	 7362 8433
11321	0	0	Ki67+	 7366 8189
11322	0	0	Ki67+	 7366 8360
11323	0	0	Ki67+	 7371 8277
11324	0	0	Ki67+	 7372 8016
11325	0	0	Ki67+	 7374 8075
11326	0	0	Ki67+	 7374 8512
11327	0	0	Ki67+	 7374 8532
11328	0	0	Ki67+	 7378 8463
11329	0	0	Ki67+	 7380 7994
11330	0	0	Ki67+	 7380 8294
11331	0	0	Ki67+	 7380 8548
11332	0	0	Ki67+	 7381 8150
11333	0	0	Ki67+	 7385 8314
11334	0	0	Ki67+	 7385 8338
11335	0	0	Ki67+	 7391 8396
11336	0	0	Ki67+	 7391 8428
11337	0	0	Ki67+	 7393 8087
11338	0	0	Ki67+	 7393 8224
11339	0	0	Ki67+	 7393 8506
11340	0	0	Ki67+	 7397 8040
11341	0	0	Ki67+	 7397 8346
11342	0	0	Ki67+	 7397 8379
11343	0	0	Ki67+	 7400 8193
11344	0	0	Ki67+	 7400 8421
11345	0	0	Ki67+	 7406 8265
11346	0	0	Ki67+	 7407 8001
11347	0	0	Ki67+	 6614 9396
11348	0	0	Ki67+	 6618 9148
11349	0	0	Ki67+	 6626 9430
11350	0	0	Ki67+	 6627 9130
11351	0	0	Ki67+	 6630 9414
11352	0	0	Ki67+	 6636 9180
11353	0	0	Ki67+	 6645 9388
11354	0	0	Ki67+	 6647 9222
11355	0	0	Ki67+	 6647 9281
11356	0	0	Ki67+	 6648 9432
11357	0	0	Ki67+	 6651 9414
11358	0	0	Ki67+	 6661 9207
11359	0	0	Ki67+	 6671 9171
11360	0	0	Ki67+	 6671 9298
11361	0	0	Ki67+	 6672 9244
11362	0	0	Ki67+	 6672 9261
11363	0	0	Ki67+	 6677 9141
11364	0	0	Ki67+	 6677 9203
11365	0	0	Ki67+	 6678 9430
11366	0	0	Ki67+	 6685 9262
11367	0	0	Ki67+	 6689 9120
11368	0	0	Ki67+	 6690 9091
11369	0	0	Ki67+	 6692 9222
11370	0	0	Ki67+	 6696 9173
11371	0	0	Ki67+	 6702 9397
11372	0	0	Ki67+	 6704 9026
11373	0	0	Ki67+	 6705 9058
11374	0	0	Ki67+	 6713 9148
11375	0	0	Ki67+	 6716 9303
11376	0	0	Ki67+	 6716 9433
11377	0	0	Ki67+	 6718 9231
11378	0	0	Ki67+	 6729 9258
11379	0	0	Ki67+	 6730 9178
11380	0	0	Ki67+	 6735 9112
11381	0	0	Ki67+	 6741 9427
11382	0	0	Ki67+	 6742 9139
11383	0	0	Ki67+	 6742 9314
11384	0	0	Ki67+	 6747 9259
11385	0	0	Ki67+	 6748 9087
11386	0	0	Ki67+	 6757 9321
11387	0	0	Ki67+	 6759 9276
11388	0	0	Ki67+	 6760 9136
11389	0	0	Ki67+	 6766 9079
11390	0	0	Ki67+	 6773 9165
11391	0	0	Ki67+	 6775 9098
11392	0	0	Ki67+	 6778 9289
11393	0	0	Ki67+	 6781 9415
11394	0	0	Ki67+	 6782 9337
11395	0	0	Ki67+	 6784 9123
11396	0	0	Ki67+	 6787 9258
11397	0	0	Ki67+	 6789 9285
11398	0	0	Ki67+	 6793 9142
11399	0	0	Ki67+	 6795 9317
11400	0	0	Ki67+	 6797 9439
11401	0	0	Ki67+	 6800 9095
11402	0	0	Ki67+	 6801 9249
11403	0	0	Ki67+	 6805 9206
11404	0	0	Ki67+	 6805 9303
11405	0	0	Ki67+	 6808 9324
11406	0	0	Ki67+	 6809 9076
11407	0	0	Ki67+	 6809 9276
11408	0	0	Ki67+	 6817 9173
11409	0	0	Ki67+	 6825 9258
11410	0	0	Ki67+	 6838 9298
11411	0	0	Ki67+	 6846 9139
11412	0	0	Ki67+	 6847 9185
11413	0	0	Ki67+	 6854 9242
11414	0	0	Ki67+	 6856 9164
11415	0	0	Ki67+	 6856 9269
11416	0	0	Ki67+	 6857 9304
11417	0	0	Ki67+	 6859 9391
11418	0	0	Ki67+	 6861 9210
11419	0	0	Ki67+	 6875 9380
11420	0	0	Ki67+	 6876 9190
11421	0	0	Ki67+	 6877 9208
11422	0	0	Ki67+	 6877 9343
11423	0	0	Ki67+	 6886 9246
11424	0	0	Ki67+	 6888 9296
11425	0	0	Ki67+	 6890 9280
11426	0	0	Ki67+	 6891 9151
11427	0	0	Ki67+	 6909 9136
11428	0	0	Ki67+	 6910 9221
11429	0	0	Ki67+	 6913 9313
11430	0	0	Ki67+	 6914 9331
11431	0	0	Ki67+	 6915 9148
11432	0	0	Ki67+	 6918 9174
11433	0	0	Ki67+	 6927 9243
11434	0	0	Ki67+	 6929 9219
11435	0	0	Ki67+	 6939 9277
11436	0	0	Ki67+	 6939 9310
11437	0	0	Ki67+	 6940 8989
11438	0	0	Ki67+	 6946 9139
11439	0	0	Ki67+	 6954 9072
11440	0	0	Ki67+	 6955 9149
11441	0	0	Ki67+	 6955 9227
11442	0	0	Ki67+	 6957 9212
11443	0	0	Ki67+	 6958 9272
11444	0	0	Ki67+	 6973 9105
11445	0	0	Ki67+	 6974 9245
11446	0	0	Ki67+	 6977 9292
11447	0	0	Ki67+	 6978 9325
11448	0	0	Ki67+	 6979 8762
11449	0	0	Ki67+	 6981 9205
11450	0	0	Ki67+	 6983 9080
11451	0	0	Ki67+	 6984 9131
11452	0	0	Ki67+	 6986 9153
11453	0	0	Ki67+	 6987 8722
11454	0	0	Ki67+	 6994 9096
11455	0	0	Ki67+	 6996 9069
11456	0	0	Ki67+	 6998 8744
11457	0	0	Ki67+	 7002 8705
11458	0	0	Ki67+	 7008 9281
11459	0	0	Ki67+	 7011 9296
11460	0	0	Ki67+	 7013 9135
11461	0	0	Ki67+	 7025 9437
11462	0	0	Ki67+	 7026 9308
11463	0	0	Ki67+	 7027 9328
11464	0	0	Ki67+	 7030 9254
11465	0	0	Ki67+	 7035 9119
11466	0	0	Ki67+	 7043 9314
11467	0	0	Ki67+	 7046 8732
11468	0	0	Ki67+	 7049 9220
11469	0	0	Ki67+	 7051 8801
11470	0	0	Ki67+	 7051 9163
11471	0	0	Ki67+	 7054 9248
11472	0	0	Ki67+	 7056 8741
11473	0	0	Ki67+	 7060 9193
11474	0	0	Ki67+	 7060 9284
11475	0	0	Ki67+	 7061 8856
11476	0	0	Ki67+	 7062 8729
11477	0	0	Ki67+	 7067 9248
11478	0	0	Ki67+	 7071 9065
11479	0	0	Ki67+	 7071 9130
11480	0	0	Ki67+	 7072 8788
11481	0	0	Ki67+	 7072 8833
11482	0	0	Ki67+	 7081 8855
11483	0	0	Ki67+	 7081 9183
11484	0	0	Ki67+	 7082 8820
11485	0	0	Ki67+	 7082 9123
11486	0	0	Ki67+	 7085 9436
11487	0	0	Ki67+	 7086 9140
11488	0	0	Ki67+	 7090 9314
11489	0	0	Ki67+	 7096 9224
11490	0	0	Ki67+	 7097 9255
11491	0	0	Ki67+	 7100 9272
11492	0	0	Ki67+	 7103 8770
11493	0	0	Ki67+	 7103 8796
11494	0	0	Ki67+	 7103 9362
11495	0	0	Ki67+	 7109 8899
11496	0	0	Ki67+	 7113 8785
11497	0	0	Ki67+	 7114 8712
11498	0	0	Ki67+	 7119 9095
11499	0	0	Ki67+	 7121 8752
11500	0	0	Ki67+	 7121 9132
11501	0	0	Ki67+	 7124 9327
11502	0	0	Ki67+	 7126 9419
11503	0	0	Ki67+	 7130 9220
11504	0	0	Ki67+	 7130 9275
11505	0	0	Ki67+	 7131 9298
11506	0	0	Ki67+	 7132 9188
11507	0	0	Ki67+	 7134 9151
11508	0	0	Ki67+	 7137 9092
11509	0	0	Ki67+	 7138 8806
11510	0	0	Ki67+	 7142 8731
11511	0	0	Ki67+	 7145 9140
11512	0	0	Ki67+	 7145 9438
11513	0	0	Ki67+	 7148 8790
11514	0	0	Ki67+	 7148 9297
11515	0	0	Ki67+	 7150 8882
11516	0	0	Ki67+	 7150 9342
11517	0	0	Ki67+	 7154 8840
11518	0	0	Ki67+	 7155 8768
11519	0	0	Ki67+	 7158 8710
11520	0	0	Ki67+	 7161 9161
11521	0	0	Ki67+	 7164 9434
11522	0	0	Ki67+	 7165 8813
11523	0	0	Ki67+	 7165 9324
11524	0	0	Ki67+	 7167 8680
11525	0	0	Ki67+	 7173 8767
11526	0	0	Ki67+	 7174 8827
11527	0	0	Ki67+	 7174 8889
11528	0	0	Ki67+	 7176 9050
11529	0	0	Ki67+	 7179 8932
11530	0	0	Ki67+	 7181 8792
11531	0	0	Ki67+	 7182 9296
11532	0	0	Ki67+	 7184 9168
11533	0	0	Ki67+	 7184 9337
11534	0	0	Ki67+	 7185 8731
11535	0	0	Ki67+	 7185 8872
11536	0	0	Ki67+	 7188 8769
11537	0	0	Ki67+	 7189 9180
11538	0	0	Ki67+	 7194 8716
11539	0	0	Ki67+	 7196 8653
11540	0	0	Ki67+	 7199 9135
11541	0	0	Ki67+	 7199 9172
11542	0	0	Ki67+	 7201 8911
11543	0	0	Ki67+	 7203 8901
11544	0	0	Ki67+	 7203 9336
11545	0	0	Ki67+	 7205 8680
11546	0	0	Ki67+	 7208 8656
11547	0	0	Ki67+	 7211 8772
11548	0	0	Ki67+	 7212 9067
11549	0	0	Ki67+	 7212 9424
11550	0	0	Ki67+	 7215 8746
11551	0	0	Ki67+	 7217 8943
11552	0	0	Ki67+	 7222 8716
11553	0	0	Ki67+	 7223 8872
11554	0	0	Ki67+	 7227 8644
11555	0	0	Ki67+	 7227 9412
11556	0	0	Ki67+	 7232 8859
11557	0	0	Ki67+	 7233 8682
11558	0	0	Ki67+	 7233 8754
11559	0	0	Ki67+	 7233 9145
11560	0	0	Ki67+	 7233 9332
11561	0	0	Ki67+	 7234 9210
11562	0	0	Ki67+	 7236 9297
11563	0	0	Ki67+	 7236 9435
11564	0	0	Ki67+	 7246 8730
11565	0	0	Ki67+	 7246 9170
11566	0	0	Ki67+	 7247 9214
11567	0	0	Ki67+	 7247 9254
11568	0	0	Ki67+	 7248 8642
11569	0	0	Ki67+	 7250 9324
11570	0	0	Ki67+	 7257 9102
11571	0	0	Ki67+	 7261 9217
11572	0	0	Ki67+	 7262 9293
11573	0	0	Ki67+	 7263 8686
11574	0	0	Ki67+	 7265 9272
11575	0	0	Ki67+	 7265 9324
11576	0	0	Ki67+	 7268 8643
11577	0	0	Ki67+	 7269 9154
11578	0	0	Ki67+	 7271 9084
11579	0	0	Ki67+	 7271 9102
11580	0	0	Ki67+	 7273 9194
11581	0	0	Ki67+	 7274 9127
11582	0	0	Ki67+	 7276 9060
11583	0	0	Ki67+	 7278 9249
11584	0	0	Ki67+	 7283 9431
11585	0	0	Ki67+	 7289 9303
11586	0	0	Ki67+	 7290 9386
11587	0	0	Ki67+	 7292 9416
11588	0	0	Ki67+	 7297 8770
11589	0	0	Ki67+	 7300 9226
11590	0	0	Ki67+	 7307 9355
11591	0	0	Ki67+	 7311 9434
11592	0	0	Ki67+	 7312 9409
11593	0	0	Ki67+	 7313 9173
11594	0	0	Ki67+	 7315 9209
11595	0	0	Ki67+	 7315 9280
11596	0	0	Ki67+	 7319 9240
11597	0	0	Ki67+	 7320 9153
11598	0	0	Ki67+	 7320 9220
11599	0	0	Ki67+	 7326 8870
11600	0	0	Ki67+	 7328 8922
11601	0	0	Ki67+	 7328 9130
11602	0	0	Ki67+	 7330 9303
11603	0	0	Ki67+	 7334 8783
11604	0	0	Ki67+	 7339 9237
11605	0	0	Ki67+	 7339 9254
11606	0	0	Ki67+	 7341 8846
11607	0	0	Ki67+	 7342 9207
11608	0	0	Ki67+	 7344 8799
11609	0	0	Ki67+	 7352 8814
11610	0	0	Ki67+	 7352 9279
11611	0	0	Ki67+	 7355 8844
11612	0	0	Ki67+	 7357 8899
11613	0	0	Ki67+	 7362 9367
11614	0	0	Ki67+	 7363 9192
11615	0	0	Ki67+	 7364 9381
11616	0	0	Ki67+	 7374 8750
11617	0	0	Ki67+	 7374 9426
11618	0	0	Ki67+	 7376 8761
11619	0	0	Ki67+	 7379 9223
11620	0	0	Ki67+	 7380 8901
11621	0	0	Ki67+	 7380 9320
11622	0	0	Ki67+	 7384 9060
11623	0	0	Ki67+	 7384 9373
11624	0	0	Ki67+	 7386 9166
11625	0	0	Ki67+	 7392 9011
11626	0	0	Ki67+	 7393 9268
11627	0	0	Ki67+	 7398 8730
11628	0	0	Ki67+	 7399 9176
11629	0	0	Ki67+	 7405 9218
11630	0	0	Ki67+	 7405 9350
11631	0	0	Ki67+	 6609 9714
11632	0	0	Ki67+	 6609 10191
11633	0	0	Ki67+	 6618 9619
11634	0	0	Ki67+	 6627 9690
11635	0	0	Ki67+	 6627 10033
11636	0	0	Ki67+	 6631 10077
11637	0	0	Ki67+	 6634 10195
11638	0	0	Ki67+	 6635 10101
11639	0	0	Ki67+	 6636 9485
11640	0	0	Ki67+	 6636 9618
11641	0	0	Ki67+	 6637 9566
11642	0	0	Ki67+	 6643 10053
11643	0	0	Ki67+	 6648 9542
11644	0	0	Ki67+	 6649 9514
11645	0	0	Ki67+	 6658 9610
11646	0	0	Ki67+	 6658 9819
11647	0	0	Ki67+	 6658 9988
11648	0	0	Ki67+	 6666 10051
11649	0	0	Ki67+	 6667 9664
11650	0	0	Ki67+	 6668 9954
11651	0	0	Ki67+	 6669 10102
11652	0	0	Ki67+	 6674 10201
11653	0	0	Ki67+	 6675 10125
11654	0	0	Ki67+	 6676 9623
11655	0	0	Ki67+	 6679 9530
11656	0	0	Ki67+	 6682 9657
11657	0	0	Ki67+	 6683 9459
11658	0	0	Ki67+	 6683 9557
11659	0	0	Ki67+	 6685 9979
11660	0	0	Ki67+	 6688 9605
11661	0	0	Ki67+	 6695 9515
11662	0	0	Ki67+	 6700 9967
11663	0	0	Ki67+	 6707 9582
11664	0	0	Ki67+	 6711 9552
11665	0	0	Ki67+	 6712 9737
11666	0	0	Ki67+	 6720 10113
11667	0	0	Ki67+	 6722 9525
11668	0	0	Ki67+	 6726 10179
11669	0	0	Ki67+	 6729 10161
11670	0	0	Ki67+	 6730 9473
11671	0	0	Ki67+	 6730 10069
11672	0	0	Ki67+	 6742 9445
11673	0	0	Ki67+	 6743 9920
11674	0	0	Ki67+	 6744 9950
11675	0	0	Ki67+	 6749 10131
11676	0	0	Ki67+	 6754 9535
11677	0	0	Ki67+	 6757 10001
11678	0	0	Ki67+	 6760 9933
11679	0	0	Ki67+	 6760 10155
11680	0	0	Ki67+	 6767 9732
11681	0	0	Ki67+	 6767 9890
11682	0	0	Ki67+	 6771 9443
11683	0	0	Ki67+	 6772 9480
11684	0	0	Ki67+	 6776 9914
11685	0	0	Ki67+	 6776 9965
11686	0	0	Ki67+	 6779 9457
11687	0	0	Ki67+	 6794 10226
11688	0	0	Ki67+	 6797 9576
11689	0	0	Ki67+	 6806 9488
11690	0	0	Ki67+	 6809 10200
11691	0	0	Ki67+	 6810 9514
11692	0	0	Ki67+	 6810 9542
11693	0	0	Ki67+	 6813 9599
11694	0	0	Ki67+	 6814 9993
11695	0	0	Ki67+	 6818 9958
11696	0	0	Ki67+	 6821 9627
11697	0	0	Ki67+	 6824 9454
11698	0	0	Ki67+	 6825 9582
11699	0	0	Ki67+	 6827 10010
11700	0	0	Ki67+	 6829 9523
11701	0	0	Ki67+	 6831 9814
11702	0	0	Ki67+	 6834 9942
11703	0	0	Ki67+	 6837 10173
11704	0	0	Ki67+	 6844 9465
11705	0	0	Ki67+	 6846 9549
11706	0	0	Ki67+	 6847 10151
11707	0	0	Ki67+	 6853 9535
11708	0	0	Ki67+	 6853 9945
11709	0	0	Ki67+	 6853 9976
11710	0	0	Ki67+	 6854 10139
11711	0	0	Ki67+	 6857 9524
11712	0	0	Ki67+	 6861 10104
11713	0	0	Ki67+	 6868 9643
11714	0	0	Ki67+	 6869 9988
11715	0	0	Ki67+	 6876 9653
11716	0	0	Ki67+	 6879 9964
11717	0	0	Ki67+	 6880 10002
11718	0	0	Ki67+	 6885 9939
11719	0	0	Ki67+	 6892 10235
11720	0	0	Ki67+	 6894 9519
11721	0	0	Ki67+	 6895 9473
11722	0	0	Ki67+	 6895 9490
11723	0	0	Ki67+	 6895 9991
11724	0	0	Ki67+	 6905 10005
11725	0	0	Ki67+	 6910 10222
11726	0	0	Ki67+	 6919 9877
11727	0	0	Ki67+	 6919 9968
11728	0	0	Ki67+	 6921 9538
11729	0	0	Ki67+	 6926 9467
11730	0	0	Ki67+	 6926 9555
11731	0	0	Ki67+	 6930 9501
11732	0	0	Ki67+	 6937 9582
11733	0	0	Ki67+	 6938 9940
11734	0	0	Ki67+	 6944 9648
11735	0	0	Ki67+	 6945 9619
11736	0	0	Ki67+	 6950 9920
11737	0	0	Ki67+	 6953 9770
11738	0	0	Ki67+	 6955 9456
11739	0	0	Ki67+	 6958 9493
11740	0	0	Ki67+	 6975 9875
11741	0	0	Ki67+	 6977 9836
11742	0	0	Ki67+	 6979 9489
11743	0	0	Ki67+	 6981 9472
11744	0	0	Ki67+	 6983 9776
11745	0	0	Ki67+	 6987 9924
11746	0	0	Ki67+	 6996 9956
11747	0	0	Ki67+	 6997 9581
11748	0	0	Ki67+	 6997 9851
11749	0	0	Ki67+	 6998 9931
11750	0	0	Ki67+	 7002 9513
11751	0	0	Ki67+	 7005 9449
11752	0	0	Ki67+	 7005 9618
11753	0	0	Ki67+	 7007 9968
11754	0	0	Ki67+	 7011 9950
11755	0	0	Ki67+	 7012 9546
11756	0	0	Ki67+	 7013 9874
11757	0	0	Ki67+	 7019 9805
11758	0	0	Ki67+	 7022 10209
11759	0	0	Ki67+	 7023 10168
11760	0	0	Ki67+	 7024 9458
11761	0	0	Ki67+	 7024 9881
11762	0	0	Ki67+	 7025 9866
11763	0	0	Ki67+	 7031 9895
11764	0	0	Ki67+	 7033 9468
11765	0	0	Ki67+	 7035 10172
11766	0	0	Ki67+	 7036 10142
11767	0	0	Ki67+	 7037 9827
11768	0	0	Ki67+	 7038 9928
11769	0	0	Ki67+	 7044 9582
11770	0	0	Ki67+	 7046 9604
11771	0	0	Ki67+	 7054 9537
11772	0	0	Ki67+	 7054 9863
11773	0	0	Ki67+	 7056 9509
11774	0	0	Ki67+	 7057 9948
11775	0	0	Ki67+	 7058 9491
11776	0	0	Ki67+	 7058 9519
11777	0	0	Ki67+	 7065 9881
11778	0	0	Ki67+	 7069 9913
11779	0	0	Ki67+	 7074 9830
11780	0	0	Ki67+	 7078 9756
11781	0	0	Ki67+	 7080 9604
11782	0	0	Ki67+	 7082 10132
11783	0	0	Ki67+	 7084 9456
11784	0	0	Ki67+	 7086 9478
11785	0	0	Ki67+	 7086 10155
11786	0	0	Ki67+	 7091 9885
11787	0	0	Ki67+	 7095 9759
11788	0	0	Ki67+	 7101 9850
11789	0	0	Ki67+	 7104 10017
11790	0	0	Ki67+	 7105 9481
11791	0	0	Ki67+	 7105 9814
11792	0	0	Ki67+	 7110 9517
11793	0	0	Ki67+	 7110 9864
11794	0	0	Ki67+	 7117 9913
11795	0	0	Ki67+	 7121 9578
11796	0	0	Ki67+	 7125 9595
11797	0	0	Ki67+	 7126 9511
11798	0	0	Ki67+	 7126 9790
11799	0	0	Ki67+	 7129 9936
11800	0	0	Ki67+	 7137 9459
11801	0	0	Ki67+	 7137 9727
11802	0	0	Ki67+	 7140 9475
11803	0	0	Ki67+	 7144 10123
11804	0	0	Ki67+	 7147 9814
11805	0	0	Ki67+	 7149 9547
11806	0	0	Ki67+	 7156 10159
11807	0	0	Ki67+	 7160 9800
11808	0	0	Ki67+	 7163 9576
11809	0	0	Ki67+	 7172 9732
11810	0	0	Ki67+	 7174 9508
11811	0	0	Ki67+	 7175 9483
11812	0	0	Ki67+	 7176 9841
11813	0	0	Ki67+	 7176 10010
11814	0	0	Ki67+	 7182 9775
11815	0	0	Ki67+	 7184 9754
11816	0	0	Ki67+	 7188 9826
11817	0	0	Ki67+	 7189 10071
11818	0	0	Ki67+	 7189 10093
11819	0	0	Ki67+	 7191 9474
11820	0	0	Ki67+	 7195 9446
11821	0	0	Ki67+	 7196 9496
11822	0	0	Ki67+	 7207 10142
11823	0	0	Ki67+	 7209 9806
11824	0	0	Ki67+	 7209 9922
11825	0	0	Ki67+	 7214 9736
11826	0	0	Ki67+	 7215 10068
11827	0	0	Ki67+	 7216 9441
11828	0	0	Ki67+	 7217 9460
11829	0	0	Ki67+	 7219 9800
11830	0	0	Ki67+	 7219 10089
11831	0	0	Ki67+	 7224 9891
11832	0	0	Ki67+	 7228 9747
11833	0	0	Ki67+	 7238 9858
11834	0	0	Ki67+	 7247 10113
11835	0	0	Ki67+	 7249 9486
11836	0	0	Ki67+	 7252 10071
11837	0	0	Ki67+	 7254 10136
11838	0	0	Ki67+	 7257 9900
11839	0	0	Ki67+	 7261 9832
11840	0	0	Ki67+	 7263 9930
11841	0	0	Ki67+	 7271 9532
11842	0	0	Ki67+	 7276 9550
11843	0	0	Ki67+	 7277 9763
11844	0	0	Ki67+	 7282 9493
11845	0	0	Ki67+	 7284 9892
11846	0	0	Ki67+	 7287 10065
11847	0	0	Ki67+	 7288 9902
11848	0	0	Ki67+	 7292 9493
11849	0	0	Ki67+	 7293 10091
11850	0	0	Ki67+	 7297 9469
11851	0	0	Ki67+	 7300 9513
11852	0	0	Ki67+	 7300 9921
11853	0	0	Ki67+	 7302 9860
11854	0	0	Ki67+	 7305 10040
11855	0	0	Ki67+	 7307 9887
11856	0	0	Ki67+	 7307 10076
11857	0	0	Ki67+	 7311 9543
11858	0	0	Ki67+	 7315 9477
11859	0	0	Ki67+	 7320 9705
11860	0	0	Ki67+	 7332 10011
11861	0	0	Ki67+	 7333 10147
11862	0	0	Ki67+	 7335 9820
11863	0	0	Ki67+	 7336 9536
11864	0	0	Ki67+	 7338 9557
11865	0	0	Ki67+	 7339 10066
11866	0	0	Ki67+	 7340 9520
11867	0	0	Ki67+	 7342 10051
11868	0	0	Ki67+	 7344 10112
11869	0	0	Ki67+	 7354 9995
11870	0	0	Ki67+	 7355 9739
11871	0	0	Ki67+	 7359 9655
11872	0	0	Ki67+	 7359 10025
11873	0	0	Ki67+	 7364 9522
11874	0	0	Ki67+	 7364 9684
11875	0	0	Ki67+	 7366 9503
11876	0	0	Ki67+	 7368 9785
11877	0	0	Ki67+	 7376 9444
11878	0	0	Ki67+	 7376 9639
11879	0	0	Ki67+	 7376 9862
11880	0	0	Ki67+	 7384 9992
11881	0	0	Ki67+	 7387 10083
11882	0	0	Ki67+	 7394 10041
11883	0	0	Ki67+	 7395 9687
11884	0	0	Ki67+	 7396 9984
11885	0	0	Ki67+	 7399 9796
11886	0	0	Ki67+	 7401 10018
11887	0	0	Ki67+	 7403 9727
11888	0	0	Ki67+	 7403 9885
11889	0	0	Ki67+	 7404 9838
11890	0	0	Ki67+	 6612 10927
11891	0	0	Ki67+	 6638 10453
11892	0	0	Ki67+	 6638 10845
11893	0	0	Ki67+	 6642 10749
11894	0	0	Ki67+	 6648 10443
11895	0	0	Ki67+	 6649 10330
11896	0	0	Ki67+	 6667 10375
11897	0	0	Ki67+	 6667 10753
11898	0	0	Ki67+	 6673 10514
11899	0	0	Ki67+	 6679 10945
11900	0	0	Ki67+	 6688 10488
11901	0	0	Ki67+	 6689 10459
11902	0	0	Ki67+	 6703 10486
11903	0	0	Ki67+	 6704 10842
11904	0	0	Ki67+	 6704 10907
11905	0	0	Ki67+	 6708 10546
11906	0	0	Ki67+	 6711 10794
11907	0	0	Ki67+	 6716 10804
11908	0	0	Ki67+	 6722 10414
11909	0	0	Ki67+	 6747 10544
11910	0	0	Ki67+	 6751 10574
11911	0	0	Ki67+	 6753 10820
11912	0	0	Ki67+	 6760 10388
11913	0	0	Ki67+	 6761 10423
11914	0	0	Ki67+	 6765 10869
11915	0	0	Ki67+	 6770 10515
11916	0	0	Ki67+	 6775 10445
11917	0	0	Ki67+	 6777 10580
11918	0	0	Ki67+	 6779 10550
11919	0	0	Ki67+	 6787 10637
11920	0	0	Ki67+	 6792 10408
11921	0	0	Ki67+	 6799 10552
11922	0	0	Ki67+	 6802 10541
11923	0	0	Ki67+	 6807 10448
11924	0	0	Ki67+	 6807 10962
11925	0	0	Ki67+	 6812 10897
11926	0	0	Ki67+	 6817 10416
11927	0	0	Ki67+	 6821 10644
11928	0	0	Ki67+	 6823 10453
11929	0	0	Ki67+	 6823 10690
11930	0	0	Ki67+	 6826 10358
11931	0	0	Ki67+	 6826 10957
11932	0	0	Ki67+	 6826 11019
11933	0	0	Ki67+	 6834 10648
11934	0	0	Ki67+	 6839 10682
11935	0	0	Ki67+	 6845 10421
11936	0	0	Ki67+	 6847 10806
11937	0	0	Ki67+	 6852 10459
11938	0	0	Ki67+	 6854 10992
11939	0	0	Ki67+	 6856 10678
11940	0	0	Ki67+	 6868 10724
11941	0	0	Ki67+	 6868 10938
11942	0	0	Ki67+	 6868 10956
11943	0	0	Ki67+	 6868 10996
11944	0	0	Ki67+	 6869 10579
11945	0	0	Ki67+	 6869 11024
11946	0	0	Ki67+	 6873 10362
11947	0	0	Ki67+	 6880 10412
11948	0	0	Ki67+	 6896 10972
11949	0	0	Ki67+	 6904 10443
11950	0	0	Ki67+	 6906 10993
11951	0	0	Ki67+	 6910 10612
11952	0	0	Ki67+	 6911 10700
11953	0	0	Ki67+	 6914 10946
11954	0	0	Ki67+	 6915 10903
11955	0	0	Ki67+	 6916 10600
11956	0	0	Ki67+	 6916 10662
11957	0	0	Ki67+	 6920 10959
11958	0	0	Ki67+	 6928 10364
11959	0	0	Ki67+	 6930 10906
11960	0	0	Ki67+	 6933 10712
11961	0	0	Ki67+	 6939 11012
11962	0	0	Ki67+	 6943 10401
11963	0	0	Ki67+	 6947 10946
11964	0	0	Ki67+	 6952 10727
11965	0	0	Ki67+	 6953 10652
11966	0	0	Ki67+	 6954 10460
11967	0	0	Ki67+	 6955 10959
11968	0	0	Ki67+	 6956 10709
11969	0	0	Ki67+	 6961 10622
11970	0	0	Ki67+	 6962 10926
11971	0	0	Ki67+	 6974 10358
11972	0	0	Ki67+	 6975 10950
11973	0	0	Ki67+	 6979 10384
11974	0	0	Ki67+	 6981 10670
11975	0	0	Ki67+	 6982 10615
11976	0	0	Ki67+	 6992 10680
11977	0	0	Ki67+	 6996 10251
11978	0	0	Ki67+	 6996 10655
11979	0	0	Ki67+	 6997 10948
11980	0	0	Ki67+	 7000 11009
11981	0	0	Ki67+	 7002 10725
11982	0	0	Ki67+	 7016 10616
11983	0	0	Ki67+	 7017 10365
11984	0	0	Ki67+	 7019 10698
11985	0	0	Ki67+	 7020 10380
11986	0	0	Ki67+	 7020 11003
11987	0	0	Ki67+	 7027 10397
11988	0	0	Ki67+	 7030 10702
11989	0	0	Ki67+	 7031 10984
11990	0	0	Ki67+	 7036 10683
11991	0	0	Ki67+	 7037 10721
11992	0	0	Ki67+	 7046 10631
11993	0	0	Ki67+	 7053 10433
11994	0	0	Ki67+	 7053 10684
11995	0	0	Ki67+	 7053 10971
11996	0	0	Ki67+	 7054 11004
11997	0	0	Ki67+	 7055 10402
11998	0	0	Ki67+	 7061 10655
11999	0	0	Ki67+	 7067 10711
12000	0	0	Ki67+	 7075 10642
12001	0	0	Ki67+	 7084 11020
12002	0	0	Ki67+	 7085 10599
12003	0	0	Ki67+	 7086 10999
12004	0	0	Ki67+	 7089 10352
12005	0	0	Ki67+	 7090 10392
12006	0	0	Ki67+	 7095 10426
12007	0	0	Ki67+	 7101 10393
12008	0	0	Ki67+	 7105 10683
12009	0	0	Ki67+	 7107 10369
12010	0	0	Ki67+	 7114 10565
12011	0	0	Ki67+	 7121 10407
12012	0	0	Ki67+	 7129 10651
12013	0	0	Ki67+	 7129 11022
12014	0	0	Ki67+	 7131 10994
12015	0	0	Ki67+	 7135 10590
12016	0	0	Ki67+	 7137 10639
12017	0	0	Ki67+	 7143 10447
12018	0	0	Ki67+	 7149 10689
12019	0	0	Ki67+	 7149 10716
12020	0	0	Ki67+	 7153 10415
12021	0	0	Ki67+	 7155 10672
12022	0	0	Ki67+	 7157 10284
12023	0	0	Ki67+	 7159 10365
12024	0	0	Ki67+	 7164 10474
12025	0	0	Ki67+	 7169 10446
12026	0	0	Ki67+	 7181 10742
12027	0	0	Ki67+	 7183 10669
12028	0	0	Ki67+	 7193 10359
12029	0	0	Ki67+	 7195 10713
12030	0	0	Ki67+	 7195 11036
12031	0	0	Ki67+	 7200 10412
12032	0	0	Ki67+	 7201 10459
12033	0	0	Ki67+	 7202 10440
12034	0	0	Ki67+	 7212 10484
12035	0	0	Ki67+	 7222 10431
12036	0	0	Ki67+	 7225 10749
12037	0	0	Ki67+	 7226 11010
12038	0	0	Ki67+	 7227 10469
12039	0	0	Ki67+	 7228 10530
12040	0	0	Ki67+	 7236 10717
12041	0	0	Ki67+	 7236 10749
12042	0	0	Ki67+	 7240 10494
12043	0	0	Ki67+	 7242 10703
12044	0	0	Ki67+	 7249 10686
12045	0	0	Ki67+	 7249 10749
12046	0	0	Ki67+	 7252 10542
12047	0	0	Ki67+	 7256 10414
12048	0	0	Ki67+	 7257 10481
12049	0	0	Ki67+	 7265 10519
12050	0	0	Ki67+	 7266 10386
12051	0	0	Ki67+	 7266 11025
12052	0	0	Ki67+	 7267 10540
12053	0	0	Ki67+	 7272 10728
12054	0	0	Ki67+	 7273 10530
12055	0	0	Ki67+	 7279 10661
12056	0	0	Ki67+	 7281 10633
12057	0	0	Ki67+	 7285 10386
12058	0	0	Ki67+	 7285 10715
12059	0	0	Ki67+	 7287 10537
12060	0	0	Ki67+	 7291 10299
12061	0	0	Ki67+	 7294 10642
12062	0	0	Ki67+	 7296 10741
12063	0	0	Ki67+	 7298 10270
12064	0	0	Ki67+	 7300 10402
12065	0	0	Ki67+	 7313 10712
12066	0	0	Ki67+	 7316 10525
12067	0	0	Ki67+	 7318 10539
12068	0	0	Ki67+	 7322 10737
12069	0	0	Ki67+	 7331 10500
12070	0	0	Ki67+	 7339 10676
12071	0	0	Ki67+	 7340 10709
12072	0	0	Ki67+	 7347 10429
12073	0	0	Ki67+	 7348 10920
12074	0	0	Ki67+	 7352 10403
12075	0	0	Ki67+	 7360 10448
12076	0	0	Ki67+	 7362 10710
12077	0	0	Ki67+	 7368 10539
12078	0	0	Ki67+	 7369 10508
12079	0	0	Ki67+	 7369 10738
12080	0	0	Ki67+	 7372 10472
12081	0	0	Ki67+	 7375 10425
12082	0	0	Ki67+	 7379 10501
12083	0	0	Ki67+	 7382 10438
12084	0	0	Ki67+	 7387 10694
12085	0	0	Ki67+	 7401 10988
12086	0	0	Ki67+	 7402 10667
12087	0	0	Ki67+	 7405 10524
12088	0	0	Ki67+	 7406 10486
12089	0	0	Ki67+	 6611 11520
12090	0	0	Ki67+	 6612 11128
12091	0	0	Ki67+	 6612 11462
12092	0	0	Ki67+	 6614 11427
12093	0	0	Ki67+	 6614 11562
12094	0	0	Ki67+	 6620 11496
12095	0	0	Ki67+	 6623 11546
12096	0	0	Ki67+	 6627 11691
12097	0	0	Ki67+	 6632 11056
12098	0	0	Ki67+	 6632 11793
12099	0	0	Ki67+	 6634 11242
12100	0	0	Ki67+	 6638 11330
12101	0	0	Ki67+	 6644 11550
12102	0	0	Ki67+	 6645 11704
12103	0	0	Ki67+	 6649 11488
12104	0	0	Ki67+	 6650 11312
12105	0	0	Ki67+	 6656 11601
12106	0	0	Ki67+	 6658 11589
12107	0	0	Ki67+	 6662 11578
12108	0	0	Ki67+	 6666 11339
12109	0	0	Ki67+	 6681 11569
12110	0	0	Ki67+	 6686 11306
12111	0	0	Ki67+	 6710 11327
12112	0	0	Ki67+	 6711 11350
12113	0	0	Ki67+	 6716 11645
12114	0	0	Ki67+	 6717 11465
12115	0	0	Ki67+	 6719 11607
12116	0	0	Ki67+	 6739 11408
12117	0	0	Ki67+	 6748 11496
12118	0	0	Ki67+	 6748 11631
12119	0	0	Ki67+	 6749 11049
12120	0	0	Ki67+	 6751 11109
12121	0	0	Ki67+	 6751 11665
12122	0	0	Ki67+	 6757 11700
12123	0	0	Ki67+	 6766 11582
12124	0	0	Ki67+	 6768 11314
12125	0	0	Ki67+	 6772 11081
12126	0	0	Ki67+	 6778 11671
12127	0	0	Ki67+	 6779 11189
12128	0	0	Ki67+	 6782 11609
12129	0	0	Ki67+	 6785 11232
12130	0	0	Ki67+	 6786 11547
12131	0	0	Ki67+	 6789 11482
12132	0	0	Ki67+	 6791 11724
12133	0	0	Ki67+	 6800 11080
12134	0	0	Ki67+	 6804 11460
12135	0	0	Ki67+	 6806 11702
12136	0	0	Ki67+	 6809 11718
12137	0	0	Ki67+	 6815 11126
12138	0	0	Ki67+	 6815 11168
12139	0	0	Ki67+	 6815 11612
12140	0	0	Ki67+	 6816 11101
12141	0	0	Ki67+	 6819 11751
12142	0	0	Ki67+	 6827 11245
12143	0	0	Ki67+	 6831 11139
12144	0	0	Ki67+	 6831 11683
12145	0	0	Ki67+	 6835 11094
12146	0	0	Ki67+	 6835 11648
12147	0	0	Ki67+	 6839 11777
12148	0	0	Ki67+	 6840 11255
12149	0	0	Ki67+	 6842 11283
12150	0	0	Ki67+	 6842 11584
12151	0	0	Ki67+	 6845 11194
12152	0	0	Ki67+	 6845 11722
12153	0	0	Ki67+	 6847 11062
12154	0	0	Ki67+	 6852 11105
12155	0	0	Ki67+	 6857 11255
12156	0	0	Ki67+	 6867 11663
12157	0	0	Ki67+	 6868 11650
12158	0	0	Ki67+	 6868 11738
12159	0	0	Ki67+	 6873 11125
12160	0	0	Ki67+	 6874 11087
12161	0	0	Ki67+	 6874 11764
12162	0	0	Ki67+	 6878 11244
12163	0	0	Ki67+	 6878 11681
12164	0	0	Ki67+	 6880 11158
12165	0	0	Ki67+	 6881 11695
12166	0	0	Ki67+	 6881 11778
12167	0	0	Ki67+	 6884 11202
12168	0	0	Ki67+	 6887 11333
12169	0	0	Ki67+	 6889 11591
12170	0	0	Ki67+	 6898 11617
12171	0	0	Ki67+	 6900 11701
12172	0	0	Ki67+	 6903 11161
12173	0	0	Ki67+	 6903 11448
12174	0	0	Ki67+	 6905 11756
12175	0	0	Ki67+	 6907 11285
12176	0	0	Ki67+	 6910 11485
12177	0	0	Ki67+	 6910 11554
12178	0	0	Ki67+	 6915 11099
12179	0	0	Ki67+	 6915 11572
12180	0	0	Ki67+	 6916 11737
12181	0	0	Ki67+	 6921 11533
12182	0	0	Ki67+	 6923 11084
12183	0	0	Ki67+	 6925 11486
12184	0	0	Ki67+	 6926 11638
12185	0	0	Ki67+	 6927 11262
12186	0	0	Ki67+	 6928 11808
12187	0	0	Ki67+	 6930 11672
12188	0	0	Ki67+	 6932 11137
12189	0	0	Ki67+	 6932 11704
12190	0	0	Ki67+	 6933 11448
12191	0	0	Ki67+	 6936 11181
12192	0	0	Ki67+	 6938 11109
12193	0	0	Ki67+	 6938 11657
12194	0	0	Ki67+	 6939 11327
12195	0	0	Ki67+	 6941 11746
12196	0	0	Ki67+	 6942 11789
12197	0	0	Ki67+	 6943 11286
12198	0	0	Ki67+	 6945 11356
12199	0	0	Ki67+	 6945 11768
12200	0	0	Ki67+	 6946 11595
12201	0	0	Ki67+	 6950 11155
12202	0	0	Ki67+	 6950 11558
12203	0	0	Ki67+	 6951 11720
12204	0	0	Ki67+	 6952 11271
12205	0	0	Ki67+	 6955 11397
12206	0	0	Ki67+	 6955 11669
12207	0	0	Ki67+	 6955 11735
12208	0	0	Ki67+	 6959 11190
12209	0	0	Ki67+	 6960 11595
12210	0	0	Ki67+	 6965 11831
12211	0	0	Ki67+	 6968 11366
12212	0	0	Ki67+	 6970 11685
12213	0	0	Ki67+	 6974 11304
12214	0	0	Ki67+	 6976 11788
12215	0	0	Ki67+	 6977 11720
12216	0	0	Ki67+	 6978 11382
12217	0	0	Ki67+	 6979 11121
12218	0	0	Ki67+	 6979 11328
12219	0	0	Ki67+	 6981 11134
12220	0	0	Ki67+	 6982 11807
12221	0	0	Ki67+	 6983 11150
12222	0	0	Ki67+	 6990 11731
12223	0	0	Ki67+	 6995 11299
12224	0	0	Ki67+	 6999 11540
12225	0	0	Ki67+	 7000 11169
12226	0	0	Ki67+	 7000 11179
12227	0	0	Ki67+	 7001 11156
12228	0	0	Ki67+	 7020 11318
12229	0	0	Ki67+	 7020 11537
12230	0	0	Ki67+	 7023 11599
12231	0	0	Ki67+	 7028 11172
12232	0	0	Ki67+	 7029 11388
12233	0	0	Ki67+	 7031 11189
12234	0	0	Ki67+	 7032 11160
12235	0	0	Ki67+	 7033 11624
12236	0	0	Ki67+	 7038 11123
12237	0	0	Ki67+	 7040 11355
12238	0	0	Ki67+	 7040 11607
12239	0	0	Ki67+	 7041 11426
12240	0	0	Ki67+	 7047 11749
12241	0	0	Ki67+	 7053 11720
12242	0	0	Ki67+	 7057 11353
12243	0	0	Ki67+	 7059 11548
12244	0	0	Ki67+	 7060 11398
12245	0	0	Ki67+	 7062 11053
12246	0	0	Ki67+	 7064 11807
12247	0	0	Ki67+	 7067 11829
12248	0	0	Ki67+	 7070 11176
12249	0	0	Ki67+	 7072 11472
12250	0	0	Ki67+	 7073 11188
12251	0	0	Ki67+	 7073 11461
12252	0	0	Ki67+	 7073 11698
12253	0	0	Ki67+	 7074 11730
12254	0	0	Ki67+	 7075 11083
12255	0	0	Ki67+	 7075 11781
12256	0	0	Ki67+	 7080 11373
12257	0	0	Ki67+	 7083 11512
12258	0	0	Ki67+	 7084 11811
12259	0	0	Ki67+	 7087 11127
12260	0	0	Ki67+	 7091 11832
12261	0	0	Ki67+	 7096 11445
12262	0	0	Ki67+	 7096 11537
12263	0	0	Ki67+	 7097 11709
12264	0	0	Ki67+	 7100 11048
12265	0	0	Ki67+	 7100 11387
12266	0	0	Ki67+	 7101 11782
12267	0	0	Ki67+	 7103 11368
12268	0	0	Ki67+	 7105 11067
12269	0	0	Ki67+	 7105 11154
12270	0	0	Ki67+	 7107 11173
12271	0	0	Ki67+	 7109 11487
12272	0	0	Ki67+	 7114 11802
12273	0	0	Ki67+	 7116 11109
12274	0	0	Ki67+	 7120 11459
12275	0	0	Ki67+	 7120 11745
12276	0	0	Ki67+	 7132 11541
12277	0	0	Ki67+	 7132 11832
12278	0	0	Ki67+	 7135 11599
12279	0	0	Ki67+	 7141 11690
12280	0	0	Ki67+	 7145 11111
12281	0	0	Ki67+	 7145 11787
12282	0	0	Ki67+	 7146 11529
12283	0	0	Ki67+	 7149 11079
12284	0	0	Ki67+	 7159 11492
12285	0	0	Ki67+	 7160 11619
12286	0	0	Ki67+	 7169 11267
12287	0	0	Ki67+	 7169 11826
12288	0	0	Ki67+	 7170 11252
12289	0	0	Ki67+	 7174 11051
12290	0	0	Ki67+	 7174 11423
12291	0	0	Ki67+	 7176 11117
12292	0	0	Ki67+	 7177 11413
12293	0	0	Ki67+	 7181 11212
12294	0	0	Ki67+	 7184 11619
12295	0	0	Ki67+	 7187 11078
12296	0	0	Ki67+	 7189 11784
12297	0	0	Ki67+	 7190 11685
12298	0	0	Ki67+	 7191 11707
12299	0	0	Ki67+	 7194 11824
12300	0	0	Ki67+	 7195 11238
12301	0	0	Ki67+	 7201 11648
12302	0	0	Ki67+	 7204 11280
12303	0	0	Ki67+	 7209 11299
12304	0	0	Ki67+	 7213 11085
12305	0	0	Ki67+	 7218 11680
12306	0	0	Ki67+	 7223 11469
12307	0	0	Ki67+	 7228 11257
12308	0	0	Ki67+	 7228 11323
12309	0	0	Ki67+	 7231 11750
12310	0	0	Ki67+	 7232 11451
12311	0	0	Ki67+	 7233 11350
12312	0	0	Ki67+	 7235 11431
12313	0	0	Ki67+	 7238 11220
12314	0	0	Ki67+	 7238 11269
12315	0	0	Ki67+	 7238 11500
12316	0	0	Ki67+	 7247 11483
12317	0	0	Ki67+	 7248 11071
12318	0	0	Ki67+	 7248 11314
12319	0	0	Ki67+	 7248 11785
12320	0	0	Ki67+	 7253 11440
12321	0	0	Ki67+	 7254 11707
12322	0	0	Ki67+	 7259 11475
12323	0	0	Ki67+	 7260 11277
12324	0	0	Ki67+	 7260 11518
12325	0	0	Ki67+	 7263 11301
12326	0	0	Ki67+	 7267 11205
12327	0	0	Ki67+	 7272 11576
12328	0	0	Ki67+	 7278 11773
12329	0	0	Ki67+	 7279 11565
12330	0	0	Ki67+	 7281 11119
12331	0	0	Ki67+	 7289 11532
12332	0	0	Ki67+	 7290 11753
12333	0	0	Ki67+	 7291 11330
12334	0	0	Ki67+	 7292 11309
12335	0	0	Ki67+	 7296 11800
12336	0	0	Ki67+	 7297 11164
12337	0	0	Ki67+	 7299 11521
12338	0	0	Ki67+	 7303 11122
12339	0	0	Ki67+	 7303 11591
12340	0	0	Ki67+	 7306 11486
12341	0	0	Ki67+	 7319 11312
12342	0	0	Ki67+	 7319 11544
12343	0	0	Ki67+	 7324 11206
12344	0	0	Ki67+	 7324 11785
12345	0	0	Ki67+	 7326 11290
12346	0	0	Ki67+	 7328 11834
12347	0	0	Ki67+	 7331 11577
12348	0	0	Ki67+	 7332 11612
12349	0	0	Ki67+	 7332 11797
12350	0	0	Ki67+	 7346 11525
12351	0	0	Ki67+	 7351 11605
12352	0	0	Ki67+	 7352 11184
12353	0	0	Ki67+	 7353 11085
12354	0	0	Ki67+	 7360 11784
12355	0	0	Ki67+	 7361 11656
12356	0	0	Ki67+	 7362 11267
12357	0	0	Ki67+	 7364 11839
12358	0	0	Ki67+	 7366 11597
12359	0	0	Ki67+	 7367 11228
12360	0	0	Ki67+	 7369 11438
12361	0	0	Ki67+	 7371 11194
12362	0	0	Ki67+	 7372 11488
12363	0	0	Ki67+	 7388 11422
12364	0	0	Ki67+	 7388 11587
12365	0	0	Ki67+	 7390 11457
12366	0	0	Ki67+	 7394 11517
12367	0	0	Ki67+	 7404 11221
12368	0	0	Ki67+	 7406 11410
12369	0	0	Ki67+	 6610 12090
12370	0	0	Ki67+	 6611 12109
12371	0	0	Ki67+	 6612 12190
12372	0	0	Ki67+	 6614 12444
12373	0	0	Ki67+	 6619 12475
12374	0	0	Ki67+	 6620 12164
12375	0	0	Ki67+	 6626 11983
12376	0	0	Ki67+	 6626 12501
12377	0	0	Ki67+	 6627 12060
12378	0	0	Ki67+	 6632 11949
12379	0	0	Ki67+	 6632 12153
12380	0	0	Ki67+	 6632 12556
12381	0	0	Ki67+	 6633 12015
12382	0	0	Ki67+	 6635 12580
12383	0	0	Ki67+	 6636 12503
12384	0	0	Ki67+	 6638 12098
12385	0	0	Ki67+	 6639 12412
12386	0	0	Ki67+	 6640 12464
12387	0	0	Ki67+	 6644 12167
12388	0	0	Ki67+	 6644 12476
12389	0	0	Ki67+	 6645 12613
12390	0	0	Ki67+	 6646 11922
12391	0	0	Ki67+	 6648 12034
12392	0	0	Ki67+	 6650 11949
12393	0	0	Ki67+	 6651 12587
12394	0	0	Ki67+	 6652 12155
12395	0	0	Ki67+	 6654 11977
12396	0	0	Ki67+	 6657 12006
12397	0	0	Ki67+	 6660 12437
12398	0	0	Ki67+	 6664 12621
12399	0	0	Ki67+	 6670 12078
12400	0	0	Ki67+	 6670 12424
12401	0	0	Ki67+	 6670 12520
12402	0	0	Ki67+	 6670 12543
12403	0	0	Ki67+	 6672 12411
12404	0	0	Ki67+	 6673 12007
12405	0	0	Ki67+	 6674 12052
12406	0	0	Ki67+	 6676 12381
12407	0	0	Ki67+	 6679 12125
12408	0	0	Ki67+	 6680 12154
12409	0	0	Ki67+	 6680 12280
12410	0	0	Ki67+	 6684 12367
12411	0	0	Ki67+	 6690 12248
12412	0	0	Ki67+	 6698 12228
12413	0	0	Ki67+	 6698 12343
12414	0	0	Ki67+	 6699 12576
12415	0	0	Ki67+	 6704 11989
12416	0	0	Ki67+	 6705 11943
12417	0	0	Ki67+	 6706 12171
12418	0	0	Ki67+	 6708 12158
12419	0	0	Ki67+	 6709 12087
12420	0	0	Ki67+	 6711 11843
12421	0	0	Ki67+	 6711 12053
12422	0	0	Ki67+	 6711 12390
12423	0	0	Ki67+	 6712 12126
12424	0	0	Ki67+	 6720 12046
12425	0	0	Ki67+	 6730 11963
12426	0	0	Ki67+	 6730 12354
12427	0	0	Ki67+	 6732 11999
12428	0	0	Ki67+	 6735 12046
12429	0	0	Ki67+	 6735 12320
12430	0	0	Ki67+	 6738 11903
12431	0	0	Ki67+	 6738 11943
12432	0	0	Ki67+	 6742 12460
12433	0	0	Ki67+	 6743 12097
12434	0	0	Ki67+	 6746 12083
12435	0	0	Ki67+	 6746 12169
12436	0	0	Ki67+	 6751 12401
12437	0	0	Ki67+	 6751 12490
12438	0	0	Ki67+	 6752 12301
12439	0	0	Ki67+	 6757 12427
12440	0	0	Ki67+	 6762 12368
12441	0	0	Ki67+	 6764 12110
12442	0	0	Ki67+	 6768 11866
12443	0	0	Ki67+	 6769 12124
12444	0	0	Ki67+	 6772 12039
12445	0	0	Ki67+	 6775 12145
12446	0	0	Ki67+	 6776 12331
12447	0	0	Ki67+	 6782 12168
12448	0	0	Ki67+	 6782 12239
12449	0	0	Ki67+	 6786 12204
12450	0	0	Ki67+	 6787 12626
12451	0	0	Ki67+	 6789 12344
12452	0	0	Ki67+	 6790 12222
12453	0	0	Ki67+	 6793 12362
12454	0	0	Ki67+	 6794 12379
12455	0	0	Ki67+	 6801 12310
12456	0	0	Ki67+	 6803 12046
12457	0	0	Ki67+	 6808 12026
12458	0	0	Ki67+	 6810 12271
12459	0	0	Ki67+	 6811 12249
12460	0	0	Ki67+	 6829 12092
12461	0	0	Ki67+	 6833 12077
12462	0	0	Ki67+	 6847 12376
12463	0	0	Ki67+	 6855 12304
12464	0	0	Ki67+	 6857 12022
12465	0	0	Ki67+	 6859 12000
12466	0	0	Ki67+	 6862 12096
12467	0	0	Ki67+	 6863 12381
12468	0	0	Ki67+	 6869 12289
12469	0	0	Ki67+	 6871 12420
12470	0	0	Ki67+	 6873 12367
12471	0	0	Ki67+	 6878 12301
12472	0	0	Ki67+	 6881 12330
12473	0	0	Ki67+	 6892 12077
12474	0	0	Ki67+	 6892 12268
12475	0	0	Ki67+	 6894 12526
12476	0	0	Ki67+	 6897 12043
12477	0	0	Ki67+	 6898 12012
12478	0	0	Ki67+	 6903 11995
12479	0	0	Ki67+	 6903 12153
12480	0	0	Ki67+	 6907 12543
12481	0	0	Ki67+	 6908 12369
12482	0	0	Ki67+	 6910 12260
12483	0	0	Ki67+	 6911 12291
12484	0	0	Ki67+	 6913 12399
12485	0	0	Ki67+	 6913 12411
12486	0	0	Ki67+	 6916 11993
12487	0	0	Ki67+	 6917 12021
12488	0	0	Ki67+	 6917 12349
12489	0	0	Ki67+	 6921 12078
12490	0	0	Ki67+	 6923 12568
12491	0	0	Ki67+	 6924 11859
12492	0	0	Ki67+	 6924 12116
12493	0	0	Ki67+	 6927 12030
12494	0	0	Ki67+	 6929 12200
12495	0	0	Ki67+	 6933 12580
12496	0	0	Ki67+	 6937 12300
12497	0	0	Ki67+	 6939 12161
12498	0	0	Ki67+	 6940 12268
12499	0	0	Ki67+	 6945 12251
12500	0	0	Ki67+	 6945 12403
12501	0	0	Ki67+	 6951 12048
12502	0	0	Ki67+	 6955 12607
12503	0	0	Ki67+	 6957 12080
12504	0	0	Ki67+	 6959 12506
12505	0	0	Ki67+	 6962 12195
12506	0	0	Ki67+	 6968 12023
12507	0	0	Ki67+	 6977 12004
12508	0	0	Ki67+	 6980 12396
12509	0	0	Ki67+	 6980 12411
12510	0	0	Ki67+	 6993 12006
12511	0	0	Ki67+	 6993 12214
12512	0	0	Ki67+	 6998 12064
12513	0	0	Ki67+	 6999 12035
12514	0	0	Ki67+	 7001 12190
12515	0	0	Ki67+	 7005 12542
12516	0	0	Ki67+	 7009 12019
12517	0	0	Ki67+	 7009 12222
12518	0	0	Ki67+	 7011 12564
12519	0	0	Ki67+	 7022 12033
12520	0	0	Ki67+	 7029 12098
12521	0	0	Ki67+	 7031 12063
12522	0	0	Ki67+	 7032 12136
12523	0	0	Ki67+	 7033 12501
12524	0	0	Ki67+	 7037 12050
12525	0	0	Ki67+	 7043 12239
12526	0	0	Ki67+	 7057 12132
12527	0	0	Ki67+	 7061 12265
12528	0	0	Ki67+	 7068 12320
12529	0	0	Ki67+	 7074 12361
12530	0	0	Ki67+	 7079 11860
12531	0	0	Ki67+	 7086 12250
12532	0	0	Ki67+	 7087 12404
12533	0	0	Ki67+	 7088 12287
12534	0	0	Ki67+	 7091 12199
12535	0	0	Ki67+	 7093 12224
12536	0	0	Ki67+	 7096 12266
12537	0	0	Ki67+	 7096 12476
12538	0	0	Ki67+	 7097 12342
12539	0	0	Ki67+	 7098 11903
12540	0	0	Ki67+	 7100 12330
12541	0	0	Ki67+	 7101 12256
12542	0	0	Ki67+	 7104 12095
12543	0	0	Ki67+	 7107 12074
12544	0	0	Ki67+	 7110 11881
12545	0	0	Ki67+	 7113 11860
12546	0	0	Ki67+	 7114 12488
12547	0	0	Ki67+	 7115 12378
12548	0	0	Ki67+	 7117 12250
12549	0	0	Ki67+	 7118 12058
12550	0	0	Ki67+	 7118 12076
12551	0	0	Ki67+	 7120 12096
12552	0	0	Ki67+	 7120 12161
12553	0	0	Ki67+	 7121 12344
12554	0	0	Ki67+	 7123 12195
12555	0	0	Ki67+	 7128 12317
12556	0	0	Ki67+	 7131 11940
12557	0	0	Ki67+	 7132 12512
12558	0	0	Ki67+	 7134 12337
12559	0	0	Ki67+	 7138 12135
12560	0	0	Ki67+	 7139 12295
12561	0	0	Ki67+	 7140 12409
12562	0	0	Ki67+	 7141 11892
12563	0	0	Ki67+	 7142 12240
12564	0	0	Ki67+	 7144 12126
12565	0	0	Ki67+	 7151 11914
12566	0	0	Ki67+	 7151 12156
12567	0	0	Ki67+	 7152 12268
12568	0	0	Ki67+	 7157 12444
12569	0	0	Ki67+	 7160 12494
12570	0	0	Ki67+	 7161 12312
12571	0	0	Ki67+	 7165 11944
12572	0	0	Ki67+	 7165 12119
12573	0	0	Ki67+	 7167 11874
12574	0	0	Ki67+	 7172 12129
12575	0	0	Ki67+	 7174 12422
12576	0	0	Ki67+	 7174 12630
12577	0	0	Ki67+	 7175 12176
12578	0	0	Ki67+	 7176 11907
12579	0	0	Ki67+	 7176 12099
12580	0	0	Ki67+	 7176 12436
12581	0	0	Ki67+	 7180 12142
12582	0	0	Ki67+	 7185 12279
12583	0	0	Ki67+	 7190 12300
12584	0	0	Ki67+	 7191 12230
12585	0	0	Ki67+	 7194 11956
12586	0	0	Ki67+	 7197 12248
12587	0	0	Ki67+	 7199 12010
12588	0	0	Ki67+	 7202 11933
12589	0	0	Ki67+	 7204 11861
12590	0	0	Ki67+	 7216 12103
12591	0	0	Ki67+	 7217 12046
12592	0	0	Ki67+	 7218 11888
12593	0	0	Ki67+	 7220 12226
12594	0	0	Ki67+	 7221 12199
12595	0	0	Ki67+	 7222 11866
12596	0	0	Ki67+	 7222 11984
12597	0	0	Ki67+	 7229 12163
12598	0	0	Ki67+	 7231 12152
12599	0	0	Ki67+	 7239 11945
12600	0	0	Ki67+	 7242 11902
12601	0	0	Ki67+	 7242 12131
12602	0	0	Ki67+	 7244 12179
12603	0	0	Ki67+	 7250 12159
12604	0	0	Ki67+	 7251 11845
12605	0	0	Ki67+	 7251 11896
12606	0	0	Ki67+	 7264 12010
12607	0	0	Ki67+	 7266 11923
12608	0	0	Ki67+	 7266 12138
12609	0	0	Ki67+	 7267 11946
12610	0	0	Ki67+	 7270 11978
12611	0	0	Ki67+	 7273 12177
12612	0	0	Ki67+	 7280 12481
12613	0	0	Ki67+	 7283 12145
12614	0	0	Ki67+	 7287 11986
12615	0	0	Ki67+	 7288 11951
12616	0	0	Ki67+	 7288 12131
12617	0	0	Ki67+	 7291 12520
12618	0	0	Ki67+	 7292 12567
12619	0	0	Ki67+	 7294 11928
12620	0	0	Ki67+	 7297 12175
12621	0	0	Ki67+	 7299 12205
12622	0	0	Ki67+	 7304 12497
12623	0	0	Ki67+	 7305 12449
12624	0	0	Ki67+	 7306 12255
12625	0	0	Ki67+	 7307 12013
12626	0	0	Ki67+	 7309 12155
12627	0	0	Ki67+	 7310 12470
12628	0	0	Ki67+	 7311 11925
12629	0	0	Ki67+	 7316 12143
12630	0	0	Ki67+	 7316 12581
12631	0	0	Ki67+	 7320 11984
12632	0	0	Ki67+	 7322 11945
12633	0	0	Ki67+	 7324 12490
12634	0	0	Ki67+	 7326 12050
12635	0	0	Ki67+	 7326 12562
12636	0	0	Ki67+	 7327 12130
12637	0	0	Ki67+	 7334 12177
12638	0	0	Ki67+	 7335 12618
12639	0	0	Ki67+	 7336 12517
12640	0	0	Ki67+	 7338 12228
12641	0	0	Ki67+	 7338 12292
12642	0	0	Ki67+	 7338 12583
12643	0	0	Ki67+	 7342 12439
12644	0	0	Ki67+	 7347 11997
12645	0	0	Ki67+	 7348 12012
12646	0	0	Ki67+	 7348 12164
12647	0	0	Ki67+	 7350 12634
12648	0	0	Ki67+	 7352 12567
12649	0	0	Ki67+	 7359 12065
12650	0	0	Ki67+	 7359 12269
12651	0	0	Ki67+	 7359 12495
12652	0	0	Ki67+	 7363 12192
12653	0	0	Ki67+	 7363 12449
12654	0	0	Ki67+	 7366 12297
12655	0	0	Ki67+	 7369 12533
12656	0	0	Ki67+	 7371 12573
12657	0	0	Ki67+	 7372 12224
12658	0	0	Ki67+	 7379 12475
12659	0	0	Ki67+	 7383 11868
12660	0	0	Ki67+	 7385 12631
12661	0	0	Ki67+	 7386 12503
12662	0	0	Ki67+	 7388 12541
12663	0	0	Ki67+	 7389 12034
12664	0	0	Ki67+	 7390 12342
12665	0	0	Ki67+	 7391 11878
12666	0	0	Ki67+	 7392 12193
12667	0	0	Ki67+	 7395 12476
12668	0	0	Ki67+	 7395 12594
12669	0	0	Ki67+	 7397 12006
12670	0	0	Ki67+	 7401 12086
12671	0	0	Ki67+	 7407 12059
12672	0	0	Ki67+	 6612 12779
12673	0	0	Ki67+	 6612 13344
12674	0	0	Ki67+	 6617 12659
12675	0	0	Ki67+	 6618 13405
12676	0	0	Ki67+	 6627 12675
12677	0	0	Ki67+	 6633 13151
12678	0	0	Ki67+	 6634 13435
12679	0	0	Ki67+	 6640 12662
12680	0	0	Ki67+	 6644 12709
12681	0	0	Ki67+	 6647 12645
12682	0	0	Ki67+	 6649 12699
12683	0	0	Ki67+	 6660 12884
12684	0	0	Ki67+	 6660 13202
12685	0	0	Ki67+	 6661 13168
12686	0	0	Ki67+	 6672 13333
12687	0	0	Ki67+	 6675 13175
12688	0	0	Ki67+	 6676 13322
12689	0	0	Ki67+	 6681 12906
12690	0	0	Ki67+	 6687 13434
12691	0	0	Ki67+	 6695 12645
12692	0	0	Ki67+	 6696 13022
12693	0	0	Ki67+	 6697 13203
12694	0	0	Ki67+	 6707 13155
12695	0	0	Ki67+	 6714 12716
12696	0	0	Ki67+	 6715 13162
12697	0	0	Ki67+	 6722 13342
12698	0	0	Ki67+	 6725 12698
12699	0	0	Ki67+	 6729 13409
12700	0	0	Ki67+	 6732 13429
12701	0	0	Ki67+	 6744 13171
12702	0	0	Ki67+	 6747 13046
12703	0	0	Ki67+	 6749 13208
12704	0	0	Ki67+	 6751 13306
12705	0	0	Ki67+	 6751 13348
12706	0	0	Ki67+	 6755 13383
12707	0	0	Ki67+	 6759 13243
12708	0	0	Ki67+	 6764 13313
12709	0	0	Ki67+	 6770 13425
12710	0	0	Ki67+	 6770 13438
12711	0	0	Ki67+	 6771 13215
12712	0	0	Ki67+	 6775 13079
12713	0	0	Ki67+	 6779 13261
12714	0	0	Ki67+	 6780 13390
12715	0	0	Ki67+	 6794 12694
12716	0	0	Ki67+	 6801 12925
12717	0	0	Ki67+	 6801 13084
12718	0	0	Ki67+	 6814 12813
12719	0	0	Ki67+	 6823 12862
12720	0	0	Ki67+	 6829 12875
12721	0	0	Ki67+	 6829 13248
12722	0	0	Ki67+	 6837 13356
12723	0	0	Ki67+	 6842 12744
12724	0	0	Ki67+	 6851 13227
12725	0	0	Ki67+	 6857 12956
12726	0	0	Ki67+	 6860 13244
12727	0	0	Ki67+	 6875 13402
12728	0	0	Ki67+	 6883 13013
12729	0	0	Ki67+	 6887 13412
12730	0	0	Ki67+	 6895 13098
12731	0	0	Ki67+	 6897 13228
12732	0	0	Ki67+	 6900 13108
12733	0	0	Ki67+	 6903 13409
12734	0	0	Ki67+	 6905 13019
12735	0	0	Ki67+	 6913 12740
12736	0	0	Ki67+	 6915 12671
12737	0	0	Ki67+	 6916 13349
12738	0	0	Ki67+	 6918 13215
12739	0	0	Ki67+	 6918 13246
12740	0	0	Ki67+	 6926 12766
12741	0	0	Ki67+	 6929 13137
12742	0	0	Ki67+	 6932 13378
12743	0	0	Ki67+	 6934 12700
12744	0	0	Ki67+	 6935 12744
12745	0	0	Ki67+	 6942 12768
12746	0	0	Ki67+	 6942 13126
12747	0	0	Ki67+	 6951 12964
12748	0	0	Ki67+	 6955 13428
12749	0	0	Ki67+	 6963 13120
12750	0	0	Ki67+	 6966 12790
12751	0	0	Ki67+	 6984 13025
12752	0	0	Ki67+	 6984 13359
12753	0	0	Ki67+	 6990 12749
12754	0	0	Ki67+	 6991 12763
12755	0	0	Ki67+	 6991 12817
12756	0	0	Ki67+	 6994 12786
12757	0	0	Ki67+	 6995 13157
12758	0	0	Ki67+	 7001 13430
12759	0	0	Ki67+	 7009 12993
12760	0	0	Ki67+	 7016 12757
12761	0	0	Ki67+	 7019 12721
12762	0	0	Ki67+	 7023 13288
12763	0	0	Ki67+	 7025 12785
12764	0	0	Ki67+	 7026 12695
12765	0	0	Ki67+	 7037 12685
12766	0	0	Ki67+	 7044 13089
12767	0	0	Ki67+	 7046 12771
12768	0	0	Ki67+	 7048 13314
12769	0	0	Ki67+	 7049 12745
12770	0	0	Ki67+	 7049 13339
12771	0	0	Ki67+	 7052 13121
12772	0	0	Ki67+	 7059 13340
12773	0	0	Ki67+	 7061 12884
12774	0	0	Ki67+	 7061 13182
12775	0	0	Ki67+	 7064 13397
12776	0	0	Ki67+	 7065 12760
12777	0	0	Ki67+	 7071 13104
12778	0	0	Ki67+	 7073 12710
12779	0	0	Ki67+	 7073 12957
12780	0	0	Ki67+	 7074 13092
12781	0	0	Ki67+	 7075 13289
12782	0	0	Ki67+	 7079 12726
12783	0	0	Ki67+	 7079 13370
12784	0	0	Ki67+	 7080 13307
12785	0	0	Ki67+	 7092 13340
12786	0	0	Ki67+	 7094 13399
12787	0	0	Ki67+	 7098 13265
12788	0	0	Ki67+	 7098 13385
12789	0	0	Ki67+	 7102 12987
12790	0	0	Ki67+	 7103 13369
12791	0	0	Ki67+	 7111 13321
12792	0	0	Ki67+	 7112 12786
12793	0	0	Ki67+	 7112 13206
12794	0	0	Ki67+	 7112 13306
12795	0	0	Ki67+	 7115 13272
12796	0	0	Ki67+	 7116 12906
12797	0	0	Ki67+	 7118 12768
12798	0	0	Ki67+	 7129 13107
12799	0	0	Ki67+	 7135 13427
12800	0	0	Ki67+	 7137 13193
12801	0	0	Ki67+	 7146 12911
12802	0	0	Ki67+	 7147 13150
12803	0	0	Ki67+	 7148 13161
12804	0	0	Ki67+	 7150 13212
12805	0	0	Ki67+	 7159 12856
12806	0	0	Ki67+	 7166 12866
12807	0	0	Ki67+	 7167 13109
12808	0	0	Ki67+	 7171 13181
12809	0	0	Ki67+	 7171 13351
12810	0	0	Ki67+	 7172 12990
12811	0	0	Ki67+	 7177 13366
12812	0	0	Ki67+	 7178 13230
12813	0	0	Ki67+	 7186 12785
12814	0	0	Ki67+	 7187 13030
12815	0	0	Ki67+	 7187 13327
12816	0	0	Ki67+	 7190 13019
12817	0	0	Ki67+	 7190 13353
12818	0	0	Ki67+	 7193 12997
12819	0	0	Ki67+	 7193 13095
12820	0	0	Ki67+	 7194 13121
12821	0	0	Ki67+	 7195 12685
12822	0	0	Ki67+	 7195 12901
12823	0	0	Ki67+	 7196 13305
12824	0	0	Ki67+	 7198 13276
12825	0	0	Ki67+	 7199 13144
12826	0	0	Ki67+	 7201 12926
12827	0	0	Ki67+	 7203 12733
12828	0	0	Ki67+	 7206 13025
12829	0	0	Ki67+	 7207 12983
12830	0	0	Ki67+	 7208 13182
12831	0	0	Ki67+	 7208 13213
12832	0	0	Ki67+	 7209 12822
12833	0	0	Ki67+	 7209 12973
12834	0	0	Ki67+	 7209 13430
12835	0	0	Ki67+	 7212 13401
12836	0	0	Ki67+	 7213 13368
12837	0	0	Ki67+	 7214 12686
12838	0	0	Ki67+	 7215 12856
12839	0	0	Ki67+	 7215 13243
12840	0	0	Ki67+	 7217 13337
12841	0	0	Ki67+	 7218 12723
12842	0	0	Ki67+	 7218 13421
12843	0	0	Ki67+	 7222 12647
12844	0	0	Ki67+	 7225 12905
12845	0	0	Ki67+	 7225 13315
12846	0	0	Ki67+	 7226 13177
12847	0	0	Ki67+	 7231 12814
12848	0	0	Ki67+	 7231 12947
12849	0	0	Ki67+	 7233 13137
12850	0	0	Ki67+	 7233 13355
12851	0	0	Ki67+	 7234 13264
12852	0	0	Ki67+	 7243 13390
12853	0	0	Ki67+	 7244 13227
12854	0	0	Ki67+	 7245 13094
12855	0	0	Ki67+	 7246 13021
12856	0	0	Ki67+	 7248 12706
12857	0	0	Ki67+	 7249 13073
12858	0	0	Ki67+	 7249 13352
12859	0	0	Ki67+	 7250 13275
12860	0	0	Ki67+	 7251 13134
12861	0	0	Ki67+	 7252 12744
12862	0	0	Ki67+	 7254 13168
12863	0	0	Ki67+	 7259 12933
12864	0	0	Ki67+	 7261 13077
12865	0	0	Ki67+	 7261 13322
12866	0	0	Ki67+	 7263 12737
12867	0	0	Ki67+	 7263 12802
12868	0	0	Ki67+	 7264 13286
12869	0	0	Ki67+	 7265 12844
12870	0	0	Ki67+	 7265 13361
12871	0	0	Ki67+	 7266 13231
12872	0	0	Ki67+	 7270 12791
12873	0	0	Ki67+	 7272 12988
12874	0	0	Ki67+	 7276 12761
12875	0	0	Ki67+	 7277 13034
12876	0	0	Ki67+	 7281 13364
12877	0	0	Ki67+	 7281 13393
12878	0	0	Ki67+	 7283 12892
12879	0	0	Ki67+	 7283 12970
12880	0	0	Ki67+	 7284 13197
12881	0	0	Ki67+	 7284 13338
12882	0	0	Ki67+	 7286 13209
12883	0	0	Ki67+	 7287 13253
12884	0	0	Ki67+	 7289 13080
12885	0	0	Ki67+	 7291 13385
12886	0	0	Ki67+	 7295 13098
12887	0	0	Ki67+	 7300 12971
12888	0	0	Ki67+	 7307 13311
12889	0	0	Ki67+	 7308 12728
12890	0	0	Ki67+	 7308 13431
12891	0	0	Ki67+	 7310 12898
12892	0	0	Ki67+	 7310 13218
12893	0	0	Ki67+	 7310 13351
12894	0	0	Ki67+	 7311 13056
12895	0	0	Ki67+	 7314 12926
12896	0	0	Ki67+	 7316 12909
12897	0	0	Ki67+	 7316 13177
12898	0	0	Ki67+	 7316 13192
12899	0	0	Ki67+	 7318 13266
12900	0	0	Ki67+	 7320 12939
12901	0	0	Ki67+	 7325 13297
12902	0	0	Ki67+	 7330 12659
12903	0	0	Ki67+	 7333 12680
12904	0	0	Ki67+	 7335 12927
12905	0	0	Ki67+	 7336 12713
12906	0	0	Ki67+	 7341 13292
12907	0	0	Ki67+	 7352 13255
12908	0	0	Ki67+	 7354 13196
12909	0	0	Ki67+	 7355 13424
12910	0	0	Ki67+	 7356 12848
12911	0	0	Ki67+	 7358 12902
12912	0	0	Ki67+	 7360 13263
12913	0	0	Ki67+	 7362 12867
12914	0	0	Ki67+	 7362 13323
12915	0	0	Ki67+	 7364 13356
12916	0	0	Ki67+	 7368 13232
12917	0	0	Ki67+	 7377 12942
12918	0	0	Ki67+	 7379 13292
12919	0	0	Ki67+	 7382 12856
12920	0	0	Ki67+	 7389 13207
12921	0	0	Ki67+	 7392 13349
12922	0	0	Ki67+	 7396 13297
12923	0	0	Ki67+	 7401 12904
12924	0	0	Ki67+	 7402 13266
12925	0	0	Ki67+	 6609 13828
12926	0	0	Ki67+	 6609 13841
12927	0	0	Ki67+	 6610 13697
12928	0	0	Ki67+	 6619 14204
12929	0	0	Ki67+	 6631 13577
12930	0	0	Ki67+	 6635 13733
12931	0	0	Ki67+	 6641 13776
12932	0	0	Ki67+	 6643 13826
12933	0	0	Ki67+	 6647 13708
12934	0	0	Ki67+	 6648 13500
12935	0	0	Ki67+	 6654 14216
12936	0	0	Ki67+	 6657 13597
12937	0	0	Ki67+	 6661 14224
12938	0	0	Ki67+	 6662 13579
12939	0	0	Ki67+	 6662 13794
12940	0	0	Ki67+	 6664 13614
12941	0	0	Ki67+	 6667 13749
12942	0	0	Ki67+	 6668 13542
12943	0	0	Ki67+	 6668 13732
12944	0	0	Ki67+	 6669 13709
12945	0	0	Ki67+	 6673 13589
12946	0	0	Ki67+	 6676 13568
12947	0	0	Ki67+	 6679 13821
12948	0	0	Ki67+	 6682 13618
12949	0	0	Ki67+	 6685 13483
12950	0	0	Ki67+	 6685 13803
12951	0	0	Ki67+	 6687 14199
12952	0	0	Ki67+	 6691 13862
12953	0	0	Ki67+	 6694 14232
12954	0	0	Ki67+	 6696 13514
12955	0	0	Ki67+	 6701 13746
12956	0	0	Ki67+	 6705 14062
12957	0	0	Ki67+	 6708 13806
12958	0	0	Ki67+	 6711 14086
12959	0	0	Ki67+	 6714 13724
12960	0	0	Ki67+	 6716 13657
12961	0	0	Ki67+	 6717 13882
12962	0	0	Ki67+	 6719 13583
12963	0	0	Ki67+	 6723 13463
12964	0	0	Ki67+	 6723 14084
12965	0	0	Ki67+	 6724 13554
12966	0	0	Ki67+	 6726 13846
12967	0	0	Ki67+	 6727 13490
12968	0	0	Ki67+	 6731 14109
12969	0	0	Ki67+	 6734 13722
12970	0	0	Ki67+	 6737 13827
12971	0	0	Ki67+	 6738 13907
12972	0	0	Ki67+	 6741 13541
12973	0	0	Ki67+	 6745 13516
12974	0	0	Ki67+	 6746 13936
12975	0	0	Ki67+	 6747 13958
12976	0	0	Ki67+	 6748 13447
12977	0	0	Ki67+	 6748 13559
12978	0	0	Ki67+	 6752 13985
12979	0	0	Ki67+	 6754 13538
12980	0	0	Ki67+	 6754 14022
12981	0	0	Ki67+	 6756 13613
12982	0	0	Ki67+	 6756 13846
12983	0	0	Ki67+	 6757 13832
12984	0	0	Ki67+	 6760 13598
12985	0	0	Ki67+	 6760 13896
12986	0	0	Ki67+	 6761 14227
12987	0	0	Ki67+	 6771 14173
12988	0	0	Ki67+	 6775 14191
12989	0	0	Ki67+	 6779 13854
12990	0	0	Ki67+	 6779 14074
12991	0	0	Ki67+	 6782 14180
12992	0	0	Ki67+	 6783 13718
12993	0	0	Ki67+	 6783 13917
12994	0	0	Ki67+	 6784 13523
12995	0	0	Ki67+	 6785 13845
12996	0	0	Ki67+	 6786 13624
12997	0	0	Ki67+	 6786 13808
12998	0	0	Ki67+	 6786 14003
12999	0	0	Ki67+	 6786 14021
13000	0	0	Ki67+	 6787 13610
13001	0	0	Ki67+	 6792 13975
13002	0	0	Ki67+	 6792 14214
13003	0	0	Ki67+	 6793 14108
13004	0	0	Ki67+	 6795 13796
13005	0	0	Ki67+	 6797 14239
13006	0	0	Ki67+	 6801 13939
13007	0	0	Ki67+	 6802 14137
13008	0	0	Ki67+	 6802 14166
13009	0	0	Ki67+	 6803 14181
13010	0	0	Ki67+	 6806 13557
13011	0	0	Ki67+	 6806 14118
13012	0	0	Ki67+	 6807 13641
13013	0	0	Ki67+	 6809 13763
13014	0	0	Ki67+	 6819 14060
13015	0	0	Ki67+	 6821 13597
13016	0	0	Ki67+	 6825 13658
13017	0	0	Ki67+	 6827 13785
13018	0	0	Ki67+	 6828 14173
13019	0	0	Ki67+	 6829 14091
13020	0	0	Ki67+	 6829 14212
13021	0	0	Ki67+	 6830 13978
13022	0	0	Ki67+	 6832 13639
13023	0	0	Ki67+	 6835 14023
13024	0	0	Ki67+	 6840 13770
13025	0	0	Ki67+	 6846 13742
13026	0	0	Ki67+	 6850 14065
13027	0	0	Ki67+	 6852 14109
13028	0	0	Ki67+	 6853 14151
13029	0	0	Ki67+	 6853 14234
13030	0	0	Ki67+	 6858 13638
13031	0	0	Ki67+	 6861 13578
13032	0	0	Ki67+	 6862 13943
13033	0	0	Ki67+	 6866 14113
13034	0	0	Ki67+	 6873 13698
13035	0	0	Ki67+	 6874 13938
13036	0	0	Ki67+	 6875 14126
13037	0	0	Ki67+	 6888 13625
13038	0	0	Ki67+	 6893 13987
13039	0	0	Ki67+	 6894 13588
13040	0	0	Ki67+	 6898 13786
13041	0	0	Ki67+	 6900 13764
13042	0	0	Ki67+	 6905 14097
13043	0	0	Ki67+	 6909 13987
13044	0	0	Ki67+	 6914 13647
13045	0	0	Ki67+	 6915 14114
13046	0	0	Ki67+	 6919 13689
13047	0	0	Ki67+	 6920 14103
13048	0	0	Ki67+	 6926 13775
13049	0	0	Ki67+	 6929 13964
13050	0	0	Ki67+	 6929 14063
13051	0	0	Ki67+	 6936 13653
13052	0	0	Ki67+	 6937 13673
13053	0	0	Ki67+	 6942 13801
13054	0	0	Ki67+	 6946 13708
13055	0	0	Ki67+	 6948 13997
13056	0	0	Ki67+	 6949 14012
13057	0	0	Ki67+	 6951 14072
13058	0	0	Ki67+	 6954 13801
13059	0	0	Ki67+	 6956 14037
13060	0	0	Ki67+	 6958 13636
13061	0	0	Ki67+	 6960 13563
13062	0	0	Ki67+	 6960 13822
13063	0	0	Ki67+	 6960 13887
13064	0	0	Ki67+	 6963 13668
13065	0	0	Ki67+	 6963 13694
13066	0	0	Ki67+	 6965 13859
13067	0	0	Ki67+	 6967 14000
13068	0	0	Ki67+	 6969 14018
13069	0	0	Ki67+	 6971 13958
13070	0	0	Ki67+	 6973 13880
13071	0	0	Ki67+	 6974 13895
13072	0	0	Ki67+	 6974 14039
13073	0	0	Ki67+	 6975 14063
13074	0	0	Ki67+	 6977 13980
13075	0	0	Ki67+	 6978 14010
13076	0	0	Ki67+	 6980 13911
13077	0	0	Ki67+	 6982 13939
13078	0	0	Ki67+	 6983 13840
13079	0	0	Ki67+	 6985 13622
13080	0	0	Ki67+	 6989 13883
13081	0	0	Ki67+	 6990 13653
13082	0	0	Ki67+	 6992 13677
13083	0	0	Ki67+	 6995 13728
13084	0	0	Ki67+	 6995 13858
13085	0	0	Ki67+	 6998 14085
13086	0	0	Ki67+	 6999 13747
13087	0	0	Ki67+	 7003 14023
13088	0	0	Ki67+	 7004 13674
13089	0	0	Ki67+	 7008 13651
13090	0	0	Ki67+	 7008 13870
13091	0	0	Ki67+	 7008 13915
13092	0	0	Ki67+	 7008 13972
13093	0	0	Ki67+	 7009 13641
13094	0	0	Ki67+	 7017 13587
13095	0	0	Ki67+	 7018 13744
13096	0	0	Ki67+	 7020 13597
13097	0	0	Ki67+	 7021 13778
13098	0	0	Ki67+	 7025 13617
13099	0	0	Ki67+	 7025 13764
13100	0	0	Ki67+	 7034 14116
13101	0	0	Ki67+	 7041 13773
13102	0	0	Ki67+	 7058 13564
13103	0	0	Ki67+	 7062 13509
13104	0	0	Ki67+	 7066 13604
13105	0	0	Ki67+	 7066 14170
13106	0	0	Ki67+	 7071 13528
13107	0	0	Ki67+	 7081 13460
13108	0	0	Ki67+	 7081 13951
13109	0	0	Ki67+	 7083 13795
13110	0	0	Ki67+	 7087 13473
13111	0	0	Ki67+	 7093 13753
13112	0	0	Ki67+	 7101 13743
13113	0	0	Ki67+	 7102 13777
13114	0	0	Ki67+	 7107 13564
13115	0	0	Ki67+	 7120 13760
13116	0	0	Ki67+	 7120 13780
13117	0	0	Ki67+	 7123 14124
13118	0	0	Ki67+	 7137 13723
13119	0	0	Ki67+	 7148 13780
13120	0	0	Ki67+	 7149 13893
13121	0	0	Ki67+	 7157 13562
13122	0	0	Ki67+	 7161 13753
13123	0	0	Ki67+	 7171 13751
13124	0	0	Ki67+	 7171 13785
13125	0	0	Ki67+	 7178 13579
13126	0	0	Ki67+	 7179 14174
13127	0	0	Ki67+	 7184 13735
13128	0	0	Ki67+	 7186 13771
13129	0	0	Ki67+	 7189 13506
13130	0	0	Ki67+	 7190 13654
13131	0	0	Ki67+	 7193 13443
13132	0	0	Ki67+	 7199 13696
13133	0	0	Ki67+	 7205 13511
13134	0	0	Ki67+	 7210 13727
13135	0	0	Ki67+	 7220 13776
13136	0	0	Ki67+	 7222 13457
13137	0	0	Ki67+	 7228 13690
13138	0	0	Ki67+	 7237 13663
13139	0	0	Ki67+	 7237 13774
13140	0	0	Ki67+	 7240 13633
13141	0	0	Ki67+	 7242 14087
13142	0	0	Ki67+	 7246 13894
13143	0	0	Ki67+	 7253 13767
13144	0	0	Ki67+	 7257 13681
13145	0	0	Ki67+	 7260 13759
13146	0	0	Ki67+	 7261 13698
13147	0	0	Ki67+	 7265 13717
13148	0	0	Ki67+	 7276 13637
13149	0	0	Ki67+	 7280 13828
13150	0	0	Ki67+	 7281 13562
13151	0	0	Ki67+	 7284 13588
13152	0	0	Ki67+	 7290 13637
13153	0	0	Ki67+	 7294 13785
13154	0	0	Ki67+	 7296 13621
13155	0	0	Ki67+	 7296 13665
13156	0	0	Ki67+	 7296 13709
13157	0	0	Ki67+	 7298 13653
13158	0	0	Ki67+	 7300 13868
13159	0	0	Ki67+	 7301 13578
13160	0	0	Ki67+	 7302 13745
13161	0	0	Ki67+	 7308 13489
13162	0	0	Ki67+	 7309 13720
13163	0	0	Ki67+	 7310 13626
13164	0	0	Ki67+	 7319 13535
13165	0	0	Ki67+	 7321 13638
13166	0	0	Ki67+	 7322 13558
13167	0	0	Ki67+	 7323 13688
13168	0	0	Ki67+	 7328 13499
13169	0	0	Ki67+	 7330 13582
13170	0	0	Ki67+	 7335 13758
13171	0	0	Ki67+	 7338 13453
13172	0	0	Ki67+	 7342 13896
13173	0	0	Ki67+	 7343 13503
13174	0	0	Ki67+	 7355 13472
13175	0	0	Ki67+	 7357 14229
13176	0	0	Ki67+	 7360 13457
13177	0	0	Ki67+	 7364 13725
13178	0	0	Ki67+	 7365 13656
13179	0	0	Ki67+	 7367 13528
13180	0	0	Ki67+	 7368 13881
13181	0	0	Ki67+	 7373 13773
13182	0	0	Ki67+	 7375 13719
13183	0	0	Ki67+	 7377 13497
13184	0	0	Ki67+	 7378 13737
13185	0	0	Ki67+	 7381 13702
13186	0	0	Ki67+	 7384 13479
13187	0	0	Ki67+	 7384 13531
13188	0	0	Ki67+	 7389 13679
13189	0	0	Ki67+	 7389 13756
13190	0	0	Ki67+	 7390 14216
13191	0	0	Ki67+	 7395 13612
13192	0	0	Ki67+	 7404 14186
13193	0	0	Ki67+	 6609 14411
13194	0	0	Ki67+	 6610 14264
13195	0	0	Ki67+	 6613 14655
13196	0	0	Ki67+	 6617 14441
13197	0	0	Ki67+	 6618 14337
13198	0	0	Ki67+	 6623 14487
13199	0	0	Ki67+	 6624 14354
13200	0	0	Ki67+	 6624 14389
13201	0	0	Ki67+	 6630 14932
13202	0	0	Ki67+	 6631 14752
13203	0	0	Ki67+	 6636 14457
13204	0	0	Ki67+	 6638 14322
13205	0	0	Ki67+	 6640 14599
13206	0	0	Ki67+	 6640 14762
13207	0	0	Ki67+	 6641 14416
13208	0	0	Ki67+	 6642 14439
13209	0	0	Ki67+	 6642 15031
13210	0	0	Ki67+	 6643 14640
13211	0	0	Ki67+	 6644 14667
13212	0	0	Ki67+	 6651 14807
13213	0	0	Ki67+	 6654 14384
13214	0	0	Ki67+	 6658 14735
13215	0	0	Ki67+	 6661 14343
13216	0	0	Ki67+	 6664 14675
13217	0	0	Ki67+	 6665 14447
13218	0	0	Ki67+	 6665 14462
13219	0	0	Ki67+	 6667 14294
13220	0	0	Ki67+	 6673 14729
13221	0	0	Ki67+	 6673 14772
13222	0	0	Ki67+	 6673 15029
13223	0	0	Ki67+	 6674 14418
13224	0	0	Ki67+	 6674 14587
13225	0	0	Ki67+	 6674 14928
13226	0	0	Ki67+	 6679 14263
13227	0	0	Ki67+	 6681 14661
13228	0	0	Ki67+	 6683 14757
13229	0	0	Ki67+	 6684 14287
13230	0	0	Ki67+	 6684 14450
13231	0	0	Ki67+	 6686 14393
13232	0	0	Ki67+	 6686 14568
13233	0	0	Ki67+	 6688 14371
13234	0	0	Ki67+	 6691 14599
13235	0	0	Ki67+	 6691 14979
13236	0	0	Ki67+	 6693 14629
13237	0	0	Ki67+	 6694 14337
13238	0	0	Ki67+	 6701 14244
13239	0	0	Ki67+	 6703 14710
13240	0	0	Ki67+	 6704 14386
13241	0	0	Ki67+	 6705 14437
13242	0	0	Ki67+	 6705 14552
13243	0	0	Ki67+	 6705 15024
13244	0	0	Ki67+	 6710 14343
13245	0	0	Ki67+	 6712 14370
13246	0	0	Ki67+	 6712 14583
13247	0	0	Ki67+	 6714 14414
13248	0	0	Ki67+	 6721 14287
13249	0	0	Ki67+	 6722 14323
13250	0	0	Ki67+	 6722 14760
13251	0	0	Ki67+	 6724 14591
13252	0	0	Ki67+	 6732 14558
13253	0	0	Ki67+	 6735 14633
13254	0	0	Ki67+	 6742 14381
13255	0	0	Ki67+	 6744 14305
13256	0	0	Ki67+	 6744 14592
13257	0	0	Ki67+	 6747 14527
13258	0	0	Ki67+	 6753 14334
13259	0	0	Ki67+	 6754 14260
13260	0	0	Ki67+	 6756 14241
13261	0	0	Ki67+	 6757 14324
13262	0	0	Ki67+	 6759 14361
13263	0	0	Ki67+	 6759 14995
13264	0	0	Ki67+	 6763 14743
13265	0	0	Ki67+	 6763 14886
13266	0	0	Ki67+	 6765 14571
13267	0	0	Ki67+	 6767 14697
13268	0	0	Ki67+	 6768 14532
13269	0	0	Ki67+	 6768 14592
13270	0	0	Ki67+	 6778 14561
13271	0	0	Ki67+	 6779 14351
13272	0	0	Ki67+	 6786 14751
13273	0	0	Ki67+	 6788 14937
13274	0	0	Ki67+	 6793 14630
13275	0	0	Ki67+	 6793 14947
13276	0	0	Ki67+	 6794 14977
13277	0	0	Ki67+	 6796 14411
13278	0	0	Ki67+	 6797 14530
13279	0	0	Ki67+	 6801 14489
13280	0	0	Ki67+	 6802 14641
13281	0	0	Ki67+	 6802 14992
13282	0	0	Ki67+	 6803 14715
13283	0	0	Ki67+	 6806 14272
13284	0	0	Ki67+	 6806 14598
13285	0	0	Ki67+	 6807 14582
13286	0	0	Ki67+	 6811 14685
13287	0	0	Ki67+	 6812 14974
13288	0	0	Ki67+	 6817 14241
13289	0	0	Ki67+	 6822 14557
13290	0	0	Ki67+	 6824 14520
13291	0	0	Ki67+	 6825 14920
13292	0	0	Ki67+	 6829 14703
13293	0	0	Ki67+	 6833 14620
13294	0	0	Ki67+	 6834 15001
13295	0	0	Ki67+	 6837 14293
13296	0	0	Ki67+	 6841 14258
13297	0	0	Ki67+	 6843 14924
13298	0	0	Ki67+	 6849 14498
13299	0	0	Ki67+	 6855 14954
13300	0	0	Ki67+	 6856 14587
13301	0	0	Ki67+	 6860 14787
13302	0	0	Ki67+	 6860 15004
13303	0	0	Ki67+	 6861 14395
13304	0	0	Ki67+	 6863 14551
13305	0	0	Ki67+	 6865 15028
13306	0	0	Ki67+	 6869 14625
13307	0	0	Ki67+	 6878 14519
13308	0	0	Ki67+	 6881 14498
13309	0	0	Ki67+	 6881 14970
13310	0	0	Ki67+	 6882 14457
13311	0	0	Ki67+	 6886 14774
13312	0	0	Ki67+	 6888 14747
13313	0	0	Ki67+	 6890 14662
13314	0	0	Ki67+	 6891 15016
13315	0	0	Ki67+	 6899 14344
13316	0	0	Ki67+	 6901 14465
13317	0	0	Ki67+	 6904 14537
13318	0	0	Ki67+	 6905 14993
13319	0	0	Ki67+	 6907 15029
13320	0	0	Ki67+	 6910 14636
13321	0	0	Ki67+	 6910 15006
13322	0	0	Ki67+	 6913 14663
13323	0	0	Ki67+	 6914 14497
13324	0	0	Ki67+	 6916 14761
13325	0	0	Ki67+	 6920 14560
13326	0	0	Ki67+	 6922 14454
13327	0	0	Ki67+	 6926 14680
13328	0	0	Ki67+	 6931 14527
13329	0	0	Ki67+	 6932 14714
13330	0	0	Ki67+	 6938 15011
13331	0	0	Ki67+	 6945 14483
13332	0	0	Ki67+	 6947 14254
13333	0	0	Ki67+	 6952 14693
13334	0	0	Ki67+	 6953 14552
13335	0	0	Ki67+	 6954 14278
13336	0	0	Ki67+	 6956 14622
13337	0	0	Ki67+	 6960 14597
13338	0	0	Ki67+	 6965 14447
13339	0	0	Ki67+	 6965 14663
13340	0	0	Ki67+	 6965 14697
13341	0	0	Ki67+	 6968 14806
13342	0	0	Ki67+	 6969 14540
13343	0	0	Ki67+	 6971 14565
13344	0	0	Ki67+	 6973 14525
13345	0	0	Ki67+	 6975 14768
13346	0	0	Ki67+	 6983 14637
13347	0	0	Ki67+	 6984 14781
13348	0	0	Ki67+	 6987 15016
13349	0	0	Ki67+	 6991 14603
13350	0	0	Ki67+	 6995 14542
13351	0	0	Ki67+	 6997 14646
13352	0	0	Ki67+	 6997 14713
13353	0	0	Ki67+	 7003 14567
13354	0	0	Ki67+	 7003 14618
13355	0	0	Ki67+	 7011 14578
13356	0	0	Ki67+	 7018 14559
13357	0	0	Ki67+	 7019 14682
13358	0	0	Ki67+	 7019 14745
13359	0	0	Ki67+	 7020 15030
13360	0	0	Ki67+	 7031 15037
13361	0	0	Ki67+	 7032 15006
13362	0	0	Ki67+	 7033 14572
13363	0	0	Ki67+	 7036 14703
13364	0	0	Ki67+	 7038 14769
13365	0	0	Ki67+	 7044 15017
13366	0	0	Ki67+	 7045 14674
13367	0	0	Ki67+	 7048 14985
13368	0	0	Ki67+	 7051 14737
13369	0	0	Ki67+	 7057 14670
13370	0	0	Ki67+	 7062 14779
13371	0	0	Ki67+	 7070 14701
13372	0	0	Ki67+	 7077 14987
13373	0	0	Ki67+	 7079 15014
13374	0	0	Ki67+	 7080 14862
13375	0	0	Ki67+	 7086 14960
13376	0	0	Ki67+	 7089 14658
13377	0	0	Ki67+	 7097 14980
13378	0	0	Ki67+	 7101 14461
13379	0	0	Ki67+	 7102 14695
13380	0	0	Ki67+	 7104 14735
13381	0	0	Ki67+	 7107 14872
13382	0	0	Ki67+	 7122 14914
13383	0	0	Ki67+	 7123 14738
13384	0	0	Ki67+	 7124 14694
13385	0	0	Ki67+	 7132 14845
13386	0	0	Ki67+	 7133 14792
13387	0	0	Ki67+	 7134 14960
13388	0	0	Ki67+	 7136 14913
13389	0	0	Ki67+	 7146 14765
13390	0	0	Ki67+	 7146 14911
13391	0	0	Ki67+	 7152 14678
13392	0	0	Ki67+	 7156 14736
13393	0	0	Ki67+	 7160 14722
13394	0	0	Ki67+	 7162 14779
13395	0	0	Ki67+	 7168 14821
13396	0	0	Ki67+	 7196 14561
13397	0	0	Ki67+	 7233 14830
13398	0	0	Ki67+	 7263 14976
13399	0	0	Ki67+	 7269 14750
13400	0	0	Ki67+	 7272 14603
13401	0	0	Ki67+	 7330 14378
13402	0	0	Ki67+	 7331 14521
13403	0	0	Ki67+	 7373 14666
13404	0	0	Ki67+	 7374 14510
13405	0	0	Ki67+	 7389 14348
13406	0	0	Ki67+	 7406 14241
13407	0	0	Ki67+	 6613 15071
13408	0	0	Ki67+	 6617 15560
13409	0	0	Ki67+	 6630 15109
13410	0	0	Ki67+	 6640 15643
13411	0	0	Ki67+	 6643 15468
13412	0	0	Ki67+	 6654 15680
13413	0	0	Ki67+	 6657 15097
13414	0	0	Ki67+	 6666 15564
13415	0	0	Ki67+	 6667 15391
13416	0	0	Ki67+	 6670 15601
13417	0	0	Ki67+	 6671 15081
13418	0	0	Ki67+	 6683 15114
13419	0	0	Ki67+	 6687 15416
13420	0	0	Ki67+	 6687 15773
13421	0	0	Ki67+	 6690 15346
13422	0	0	Ki67+	 6693 15509
13423	0	0	Ki67+	 6693 15612
13424	0	0	Ki67+	 6697 15139
13425	0	0	Ki67+	 6699 15744
13426	0	0	Ki67+	 6705 15542
13427	0	0	Ki67+	 6707 15477
13428	0	0	Ki67+	 6707 15833
13429	0	0	Ki67+	 6712 15773
13430	0	0	Ki67+	 6714 15164
13431	0	0	Ki67+	 6718 15726
13432	0	0	Ki67+	 6722 15682
13433	0	0	Ki67+	 6725 15184
13434	0	0	Ki67+	 6725 15618
13435	0	0	Ki67+	 6726 15485
13436	0	0	Ki67+	 6727 15821
13437	0	0	Ki67+	 6728 15546
13438	0	0	Ki67+	 6730 15448
13439	0	0	Ki67+	 6730 15778
13440	0	0	Ki67+	 6733 15139
13441	0	0	Ki67+	 6733 15686
13442	0	0	Ki67+	 6734 15168
13443	0	0	Ki67+	 6739 15736
13444	0	0	Ki67+	 6740 15573
13445	0	0	Ki67+	 6743 15292
13446	0	0	Ki67+	 6743 15548
13447	0	0	Ki67+	 6744 15104
13448	0	0	Ki67+	 6745 15796
13449	0	0	Ki67+	 6747 15491
13450	0	0	Ki67+	 6748 15443
13451	0	0	Ki67+	 6749 15816
13452	0	0	Ki67+	 6754 15549
13453	0	0	Ki67+	 6759 15753
13454	0	0	Ki67+	 6762 15705
13455	0	0	Ki67+	 6766 15143
13456	0	0	Ki67+	 6770 15382
13457	0	0	Ki67+	 6770 15603
13458	0	0	Ki67+	 6779 15125
13459	0	0	Ki67+	 6781 15572
13460	0	0	Ki67+	 6782 15603
13461	0	0	Ki67+	 6783 15329
13462	0	0	Ki67+	 6786 15164
13463	0	0	Ki67+	 6790 15468
13464	0	0	Ki67+	 6790 15798
13465	0	0	Ki67+	 6806 15388
13466	0	0	Ki67+	 6814 15131
13467	0	0	Ki67+	 6815 15421
13468	0	0	Ki67+	 6821 15205
13469	0	0	Ki67+	 6824 15797
13470	0	0	Ki67+	 6832 15310
13471	0	0	Ki67+	 6839 15437
13472	0	0	Ki67+	 6846 15232
13473	0	0	Ki67+	 6853 15062
13474	0	0	Ki67+	 6866 15189
13475	0	0	Ki67+	 6867 15352
13476	0	0	Ki67+	 6868 15760
13477	0	0	Ki67+	 6870 15280
13478	0	0	Ki67+	 6874 15166
13479	0	0	Ki67+	 6875 15334
13480	0	0	Ki67+	 6875 15423
13481	0	0	Ki67+	 6876 15266
13482	0	0	Ki67+	 6877 15089
13483	0	0	Ki67+	 6879 15347
13484	0	0	Ki67+	 6880 15450
13485	0	0	Ki67+	 6894 15227
13486	0	0	Ki67+	 6898 15204
13487	0	0	Ki67+	 6904 15313
13488	0	0	Ki67+	 6910 15186
13489	0	0	Ki67+	 6924 15146
13490	0	0	Ki67+	 6924 15775
13491	0	0	Ki67+	 6925 15416
13492	0	0	Ki67+	 6930 15125
13493	0	0	Ki67+	 6932 15257
13494	0	0	Ki67+	 6936 15138
13495	0	0	Ki67+	 6941 15751
13496	0	0	Ki67+	 6948 15805
13497	0	0	Ki67+	 6952 15168
13498	0	0	Ki67+	 6956 15113
13499	0	0	Ki67+	 6956 15725
13500	0	0	Ki67+	 6958 15374
13501	0	0	Ki67+	 6959 15250
13502	0	0	Ki67+	 6959 15778
13503	0	0	Ki67+	 6961 15156
13504	0	0	Ki67+	 6976 15819
13505	0	0	Ki67+	 6978 15452
13506	0	0	Ki67+	 6979 15755
13507	0	0	Ki67+	 6986 15239
13508	0	0	Ki67+	 6986 15710
13509	0	0	Ki67+	 6987 15131
13510	0	0	Ki67+	 6989 15304
13511	0	0	Ki67+	 6990 15261
13512	0	0	Ki67+	 6994 15756
13513	0	0	Ki67+	 6996 15670
13514	0	0	Ki67+	 6998 15362
13515	0	0	Ki67+	 6999 15312
13516	0	0	Ki67+	 7002 15351
13517	0	0	Ki67+	 7005 15153
13518	0	0	Ki67+	 7008 15762
13519	0	0	Ki67+	 7014 15266
13520	0	0	Ki67+	 7014 15723
13521	0	0	Ki67+	 7017 15703
13522	0	0	Ki67+	 7021 15778
13523	0	0	Ki67+	 7023 15645
13524	0	0	Ki67+	 7026 15209
13525	0	0	Ki67+	 7027 15809
13526	0	0	Ki67+	 7032 15295
13527	0	0	Ki67+	 7037 15650
13528	0	0	Ki67+	 7040 15752
13529	0	0	Ki67+	 7040 15835
13530	0	0	Ki67+	 7043 15721
13531	0	0	Ki67+	 7051 15257
13532	0	0	Ki67+	 7053 15418
13533	0	0	Ki67+	 7054 15685
13534	0	0	Ki67+	 7054 15729
13535	0	0	Ki67+	 7057 15829
13536	0	0	Ki67+	 7058 15638
13537	0	0	Ki67+	 7063 15777
13538	0	0	Ki67+	 7070 15466
13539	0	0	Ki67+	 7070 15716
13540	0	0	Ki67+	 7077 15807
13541	0	0	Ki67+	 7084 15618
13542	0	0	Ki67+	 7089 15674
13543	0	0	Ki67+	 7090 15787
13544	0	0	Ki67+	 7092 15223
13545	0	0	Ki67+	 7098 15632
13546	0	0	Ki67+	 7103 15368
13547	0	0	Ki67+	 7104 15824
13548	0	0	Ki67+	 7108 15802
13549	0	0	Ki67+	 7111 15214
13550	0	0	Ki67+	 7113 15731
13551	0	0	Ki67+	 7119 15671
13552	0	0	Ki67+	 7123 15684
13553	0	0	Ki67+	 7130 15647
13554	0	0	Ki67+	 7131 15701
13555	0	0	Ki67+	 7132 15148
13556	0	0	Ki67+	 7143 15620
13557	0	0	Ki67+	 7151 15653
13558	0	0	Ki67+	 7172 15658
13559	0	0	Ki67+	 7177 15634
13560	0	0	Ki67+	 7202 15652
13561	0	0	Ki67+	 7208 15632
13562	0	0	Ki67+	 7220 15198
13563	0	0	Ki67+	 7225 15653
13564	0	0	Ki67+	 7243 15576
13565	0	0	Ki67+	 7248 15638
13566	0	0	Ki67+	 7251 15679
13567	0	0	Ki67+	 7251 15691
13568	0	0	Ki67+	 7252 15044
13569	0	0	Ki67+	 7255 15730
13570	0	0	Ki67+	 7266 15716
13571	0	0	Ki67+	 7271 15726
13572	0	0	Ki67+	 7274 15764
13573	0	0	Ki67+	 7277 15483
13574	0	0	Ki67+	 7281 15583
13575	0	0	Ki67+	 7283 15740
13576	0	0	Ki67+	 7283 15800
13577	0	0	Ki67+	 7286 15571
13578	0	0	Ki67+	 7287 15490
13579	0	0	Ki67+	 7292 15759
13580	0	0	Ki67+	 7295 15776
13581	0	0	Ki67+	 7296 15472
13582	0	0	Ki67+	 7296 15644
13583	0	0	Ki67+	 7298 15833
13584	0	0	Ki67+	 7300 15538
13585	0	0	Ki67+	 7302 15614
13586	0	0	Ki67+	 7309 15479
13587	0	0	Ki67+	 7311 15812
13588	0	0	Ki67+	 7313 15800
13589	0	0	Ki67+	 7316 15511
13590	0	0	Ki67+	 7316 15590
13591	0	0	Ki67+	 7321 15607
13592	0	0	Ki67+	 7324 15413
13593	0	0	Ki67+	 7324 15721
13594	0	0	Ki67+	 7331 15480
13595	0	0	Ki67+	 7335 15394
13596	0	0	Ki67+	 7339 15376
13597	0	0	Ki67+	 7340 15467
13598	0	0	Ki67+	 7342 15439
13599	0	0	Ki67+	 7343 15321
13600	0	0	Ki67+	 7343 15715
13601	0	0	Ki67+	 7347 15118
13602	0	0	Ki67+	 7348 15386
13603	0	0	Ki67+	 7353 15295
13604	0	0	Ki67+	 7353 15630
13605	0	0	Ki67+	 7353 15741
13606	0	0	Ki67+	 7358 15351
13607	0	0	Ki67+	 7359 15280
13608	0	0	Ki67+	 7361 15435
13609	0	0	Ki67+	 7362 15316
13610	0	0	Ki67+	 7364 15485
13611	0	0	Ki67+	 7366 15566
13612	0	0	Ki67+	 7368 15669
13613	0	0	Ki67+	 7368 15780
13614	0	0	Ki67+	 7370 15495
13615	0	0	Ki67+	 7372 15604
13616	0	0	Ki67+	 7375 15829
13617	0	0	Ki67+	 7378 15410
13618	0	0	Ki67+	 7380 15271
13619	0	0	Ki67+	 7381 15373
13620	0	0	Ki67+	 7385 15245
13621	0	0	Ki67+	 7389 15582
13622	0	0	Ki67+	 7392 15297
13623	0	0	Ki67+	 7392 15405
13624	0	0	Ki67+	 7393 15322
13625	0	0	Ki67+	 7393 15704
13626	0	0	Ki67+	 7394 15799
13627	0	0	Ki67+	 7398 15347
13628	0	0	Ki67+	 7402 15565
13629	0	0	Ki67+	 7402 15649
13630	0	0	Ki67+	 6611 16040
13631	0	0	Ki67+	 6615 15948
13632	0	0	Ki67+	 6617 16635
13633	0	0	Ki67+	 6622 15907
13634	0	0	Ki67+	 6622 16089
13635	0	0	Ki67+	 6625 16053
13636	0	0	Ki67+	 6626 15967
13637	0	0	Ki67+	 6630 15876
13638	0	0	Ki67+	 6632 15937
13639	0	0	Ki67+	 6634 16011
13640	0	0	Ki67+	 6637 16430
13641	0	0	Ki67+	 6645 15967
13642	0	0	Ki67+	 6646 16060
13643	0	0	Ki67+	 6647 15888
13644	0	0	Ki67+	 6659 16036
13645	0	0	Ki67+	 6659 16281
13646	0	0	Ki67+	 6661 16216
13647	0	0	Ki67+	 6665 16525
13648	0	0	Ki67+	 6668 15891
13649	0	0	Ki67+	 6672 15962
13650	0	0	Ki67+	 6677 15937
13651	0	0	Ki67+	 6686 16596
13652	0	0	Ki67+	 6692 15871
13653	0	0	Ki67+	 6698 16170
13654	0	0	Ki67+	 6698 16331
13655	0	0	Ki67+	 6700 15923
13656	0	0	Ki67+	 6707 15862
13657	0	0	Ki67+	 6711 16596
13658	0	0	Ki67+	 6718 15905
13659	0	0	Ki67+	 6733 16428
13660	0	0	Ki67+	 6734 15881
13661	0	0	Ki67+	 6739 16605
13662	0	0	Ki67+	 6751 16077
13663	0	0	Ki67+	 6756 16533
13664	0	0	Ki67+	 6760 16161
13665	0	0	Ki67+	 6762 16145
13666	0	0	Ki67+	 6764 16272
13667	0	0	Ki67+	 6772 16042
13668	0	0	Ki67+	 6778 16216
13669	0	0	Ki67+	 6778 16273
13670	0	0	Ki67+	 6781 16122
13671	0	0	Ki67+	 6781 16247
13672	0	0	Ki67+	 6783 16595
13673	0	0	Ki67+	 6789 16098
13674	0	0	Ki67+	 6798 16390
13675	0	0	Ki67+	 6807 16181
13676	0	0	Ki67+	 6808 16216
13677	0	0	Ki67+	 6813 16047
13678	0	0	Ki67+	 6813 16345
13679	0	0	Ki67+	 6816 16077
13680	0	0	Ki67+	 6816 16413
13681	0	0	Ki67+	 6817 15959
13682	0	0	Ki67+	 6820 16140
13683	0	0	Ki67+	 6835 16162
13684	0	0	Ki67+	 6836 16333
13685	0	0	Ki67+	 6837 16232
13686	0	0	Ki67+	 6848 15956
13687	0	0	Ki67+	 6848 15975
13688	0	0	Ki67+	 6849 16130
13689	0	0	Ki67+	 6849 16378
13690	0	0	Ki67+	 6850 15994
13691	0	0	Ki67+	 6850 16309
13692	0	0	Ki67+	 6851 16095
13693	0	0	Ki67+	 6854 16044
13694	0	0	Ki67+	 6856 16438
13695	0	0	Ki67+	 6857 16007
13696	0	0	Ki67+	 6859 16455
13697	0	0	Ki67+	 6861 15960
13698	0	0	Ki67+	 6861 16542
13699	0	0	Ki67+	 6862 16287
13700	0	0	Ki67+	 6863 16406
13701	0	0	Ki67+	 6865 16260
13702	0	0	Ki67+	 6871 16164
13703	0	0	Ki67+	 6875 16344
13704	0	0	Ki67+	 6876 16001
13705	0	0	Ki67+	 6877 15979
13706	0	0	Ki67+	 6877 16026
13707	0	0	Ki67+	 6877 16079
13708	0	0	Ki67+	 6878 15901
13709	0	0	Ki67+	 6879 16115
13710	0	0	Ki67+	 6879 16200
13711	0	0	Ki67+	 6885 16469
13712	0	0	Ki67+	 6893 16118
13713	0	0	Ki67+	 6895 16437
13714	0	0	Ki67+	 6896 15915
13715	0	0	Ki67+	 6897 16194
13716	0	0	Ki67+	 6898 16049
13717	0	0	Ki67+	 6900 15952
13718	0	0	Ki67+	 6900 16033
13719	0	0	Ki67+	 6903 15871
13720	0	0	Ki67+	 6908 16388
13721	0	0	Ki67+	 6909 15889
13722	0	0	Ki67+	 6912 15919
13723	0	0	Ki67+	 6913 16292
13724	0	0	Ki67+	 6913 16319
13725	0	0	Ki67+	 6914 16363
13726	0	0	Ki67+	 6914 16471
13727	0	0	Ki67+	 6915 16229
13728	0	0	Ki67+	 6917 16044
13729	0	0	Ki67+	 6917 16504
13730	0	0	Ki67+	 6918 16084
13731	0	0	Ki67+	 6929 15921
13732	0	0	Ki67+	 6936 15867
13733	0	0	Ki67+	 6938 15983
13734	0	0	Ki67+	 6939 16061
13735	0	0	Ki67+	 6939 16471
13736	0	0	Ki67+	 6940 15932
13737	0	0	Ki67+	 6942 16114
13738	0	0	Ki67+	 6942 16512
13739	0	0	Ki67+	 6946 15953
13740	0	0	Ki67+	 6946 16348
13741	0	0	Ki67+	 6949 16291
13742	0	0	Ki67+	 6950 16089
13743	0	0	Ki67+	 6950 16556
13744	0	0	Ki67+	 6952 15892
13745	0	0	Ki67+	 6953 16134
13746	0	0	Ki67+	 6954 16375
13747	0	0	Ki67+	 6962 16452
13748	0	0	Ki67+	 6963 15845
13749	0	0	Ki67+	 6964 15922
13750	0	0	Ki67+	 6967 16036
13751	0	0	Ki67+	 6971 16354
13752	0	0	Ki67+	 6972 16466
13753	0	0	Ki67+	 6973 16106
13754	0	0	Ki67+	 6975 16492
13755	0	0	Ki67+	 6977 15991
13756	0	0	Ki67+	 6979 16300
13757	0	0	Ki67+	 6981 15880
13758	0	0	Ki67+	 6984 16383
13759	0	0	Ki67+	 6985 16609
13760	0	0	Ki67+	 6993 16081
13761	0	0	Ki67+	 6994 15916
13762	0	0	Ki67+	 6994 15965
13763	0	0	Ki67+	 6996 15853
13764	0	0	Ki67+	 6998 16399
13765	0	0	Ki67+	 7002 16468
13766	0	0	Ki67+	 7002 16610
13767	0	0	Ki67+	 7003 16526
13768	0	0	Ki67+	 7009 16502
13769	0	0	Ki67+	 7011 16623
13770	0	0	Ki67+	 7012 16541
13771	0	0	Ki67+	 7013 16516
13772	0	0	Ki67+	 7015 16147
13773	0	0	Ki67+	 7017 16108
13774	0	0	Ki67+	 7022 15881
13775	0	0	Ki67+	 7022 16415
13776	0	0	Ki67+	 7030 15841
13777	0	0	Ki67+	 7030 16453
13778	0	0	Ki67+	 7031 15959
13779	0	0	Ki67+	 7032 15980
13780	0	0	Ki67+	 7034 15920
13781	0	0	Ki67+	 7041 16097
13782	0	0	Ki67+	 7048 16501
13783	0	0	Ki67+	 7051 16523
13784	0	0	Ki67+	 7051 16542
13785	0	0	Ki67+	 7053 15868
13786	0	0	Ki67+	 7056 15952
13787	0	0	Ki67+	 7058 16122
13788	0	0	Ki67+	 7060 15975
13789	0	0	Ki67+	 7061 16553
13790	0	0	Ki67+	 7063 15881
13791	0	0	Ki67+	 7065 16529
13792	0	0	Ki67+	 7066 16163
13793	0	0	Ki67+	 7066 16481
13794	0	0	Ki67+	 7073 16390
13795	0	0	Ki67+	 7080 16622
13796	0	0	Ki67+	 7085 15976
13797	0	0	Ki67+	 7086 16632
13798	0	0	Ki67+	 7087 15997
13799	0	0	Ki67+	 7088 15912
13800	0	0	Ki67+	 7090 16553
13801	0	0	Ki67+	 7094 16007
13802	0	0	Ki67+	 7098 16486
13803	0	0	Ki67+	 7101 15854
13804	0	0	Ki67+	 7101 16523
13805	0	0	Ki67+	 7102 15945
13806	0	0	Ki67+	 7103 16556
13807	0	0	Ki67+	 7107 16439
13808	0	0	Ki67+	 7118 16552
13809	0	0	Ki67+	 7119 15986
13810	0	0	Ki67+	 7123 15975
13811	0	0	Ki67+	 7123 16020
13812	0	0	Ki67+	 7124 16146
13813	0	0	Ki67+	 7124 16626
13814	0	0	Ki67+	 7129 16049
13815	0	0	Ki67+	 7133 16522
13816	0	0	Ki67+	 7136 15987
13817	0	0	Ki67+	 7142 15868
13818	0	0	Ki67+	 7142 15944
13819	0	0	Ki67+	 7145 16605
13820	0	0	Ki67+	 7149 15972
13821	0	0	Ki67+	 7150 16188
13822	0	0	Ki67+	 7155 16532
13823	0	0	Ki67+	 7157 16202
13824	0	0	Ki67+	 7161 16226
13825	0	0	Ki67+	 7163 16009
13826	0	0	Ki67+	 7165 16510
13827	0	0	Ki67+	 7166 16600
13828	0	0	Ki67+	 7169 16626
13829	0	0	Ki67+	 7170 15933
13830	0	0	Ki67+	 7172 15996
13831	0	0	Ki67+	 7175 16638
13832	0	0	Ki67+	 7188 16533
13833	0	0	Ki67+	 7191 16050
13834	0	0	Ki67+	 7191 16483
13835	0	0	Ki67+	 7198 16508
13836	0	0	Ki67+	 7198 16550
13837	0	0	Ki67+	 7202 16610
13838	0	0	Ki67+	 7216 16498
13839	0	0	Ki67+	 7220 16626
13840	0	0	Ki67+	 7225 16524
13841	0	0	Ki67+	 7227 16543
13842	0	0	Ki67+	 7228 16467
13843	0	0	Ki67+	 7239 16284
13844	0	0	Ki67+	 7251 16269
13845	0	0	Ki67+	 7256 16428
13846	0	0	Ki67+	 7261 16639
13847	0	0	Ki67+	 7262 16451
13848	0	0	Ki67+	 7266 16469
13849	0	0	Ki67+	 7267 16546
13850	0	0	Ki67+	 7275 16608
13851	0	0	Ki67+	 7279 16278
13852	0	0	Ki67+	 7280 16619
13853	0	0	Ki67+	 7285 15889
13854	0	0	Ki67+	 7292 16239
13855	0	0	Ki67+	 7292 16280
13856	0	0	Ki67+	 7294 16476
13857	0	0	Ki67+	 7297 16493
13858	0	0	Ki67+	 7300 16056
13859	0	0	Ki67+	 7302 16537
13860	0	0	Ki67+	 7303 16199
13861	0	0	Ki67+	 7306 16352
13862	0	0	Ki67+	 7306 16444
13863	0	0	Ki67+	 7307 15999
13864	0	0	Ki67+	 7313 16150
13865	0	0	Ki67+	 7314 16083
13866	0	0	Ki67+	 7317 16508
13867	0	0	Ki67+	 7318 16599
13868	0	0	Ki67+	 7323 16058
13869	0	0	Ki67+	 7323 16610
13870	0	0	Ki67+	 7324 16093
13871	0	0	Ki67+	 7324 16526
13872	0	0	Ki67+	 7326 16474
13873	0	0	Ki67+	 7327 16632
13874	0	0	Ki67+	 7328 16352
13875	0	0	Ki67+	 7330 16038
13876	0	0	Ki67+	 7331 16026
13877	0	0	Ki67+	 7336 16512
13878	0	0	Ki67+	 7339 16249
13879	0	0	Ki67+	 7347 16508
13880	0	0	Ki67+	 7349 16075
13881	0	0	Ki67+	 7352 16530
13882	0	0	Ki67+	 7353 16185
13883	0	0	Ki67+	 7353 16282
13884	0	0	Ki67+	 7353 16331
13885	0	0	Ki67+	 7353 16583
13886	0	0	Ki67+	 7355 16110
13887	0	0	Ki67+	 7359 16632
13888	0	0	Ki67+	 7360 16316
13889	0	0	Ki67+	 7366 16196
13890	0	0	Ki67+	 7367 16301
13891	0	0	Ki67+	 7368 16409
13892	0	0	Ki67+	 7370 16383
13893	0	0	Ki67+	 7371 16228
13894	0	0	Ki67+	 7373 16529
13895	0	0	Ki67+	 7376 16153
13896	0	0	Ki67+	 7377 16419
13897	0	0	Ki67+	 7377 16607
13898	0	0	Ki67+	 7378 16041
13899	0	0	Ki67+	 7386 16579
13900	0	0	Ki67+	 7388 16484
13901	0	0	Ki67+	 7391 16428
13902	0	0	Ki67+	 7392 16623
13903	0	0	Ki67+	 7396 15892
13904	0	0	Ki67+	 7398 16062
13905	0	0	Ki67+	 7400 16512
13906	0	0	Ki67+	 7401 16338
13907	0	0	Ki67+	 7403 16470
13908	0	0	Ki67+	 7405 16604
13909	0	0	Ki67+	 7406 15880
13910	0	0	Ki67+	 7406 16213
13911	0	0	Ki67+	 6619 17079
13912	0	0	Ki67+	 6632 16854
13913	0	0	Ki67+	 6632 17051
13914	0	0	Ki67+	 6632 17247
13915	0	0	Ki67+	 6644 16835
13916	0	0	Ki67+	 6644 16967
13917	0	0	Ki67+	 6648 17006
13918	0	0	Ki67+	 6648 17422
13919	0	0	Ki67+	 6650 17130
13920	0	0	Ki67+	 6662 16943
13921	0	0	Ki67+	 6674 17094
13922	0	0	Ki67+	 6675 17357
13923	0	0	Ki67+	 6676 16750
13924	0	0	Ki67+	 6678 17435
13925	0	0	Ki67+	 6692 17240
13926	0	0	Ki67+	 6698 16729
13927	0	0	Ki67+	 6700 16806
13928	0	0	Ki67+	 6702 16701
13929	0	0	Ki67+	 6702 17069
13930	0	0	Ki67+	 6704 16763
13931	0	0	Ki67+	 6707 17348
13932	0	0	Ki67+	 6707 17403
13933	0	0	Ki67+	 6715 17362
13934	0	0	Ki67+	 6733 17389
13935	0	0	Ki67+	 6739 17335
13936	0	0	Ki67+	 6744 17423
13937	0	0	Ki67+	 6747 16760
13938	0	0	Ki67+	 6752 17368
13939	0	0	Ki67+	 6772 17316
13940	0	0	Ki67+	 6773 16665
13941	0	0	Ki67+	 6783 17336
13942	0	0	Ki67+	 6787 16769
13943	0	0	Ki67+	 6787 16910
13944	0	0	Ki67+	 6797 16775
13945	0	0	Ki67+	 6800 16940
13946	0	0	Ki67+	 6802 16748
13947	0	0	Ki67+	 6810 16805
13948	0	0	Ki67+	 6818 16736
13949	0	0	Ki67+	 6818 16937
13950	0	0	Ki67+	 6818 17001
13951	0	0	Ki67+	 6822 16862
13952	0	0	Ki67+	 6823 17361
13953	0	0	Ki67+	 6829 16907
13954	0	0	Ki67+	 6831 17232
13955	0	0	Ki67+	 6832 16876
13956	0	0	Ki67+	 6836 16947
13957	0	0	Ki67+	 6836 16973
13958	0	0	Ki67+	 6836 17003
13959	0	0	Ki67+	 6840 17258
13960	0	0	Ki67+	 6841 16764
13961	0	0	Ki67+	 6842 16696
13962	0	0	Ki67+	 6843 16805
13963	0	0	Ki67+	 6844 16913
13964	0	0	Ki67+	 6844 17185
13965	0	0	Ki67+	 6846 17136
13966	0	0	Ki67+	 6850 16789
13967	0	0	Ki67+	 6851 17170
13968	0	0	Ki67+	 6851 17381
13969	0	0	Ki67+	 6852 16749
13970	0	0	Ki67+	 6853 16977
13971	0	0	Ki67+	 6853 17310
13972	0	0	Ki67+	 6855 17391
13973	0	0	Ki67+	 6857 17408
13974	0	0	Ki67+	 6860 16885
13975	0	0	Ki67+	 6860 17258
13976	0	0	Ki67+	 6862 17272
13977	0	0	Ki67+	 6866 16733
13978	0	0	Ki67+	 6866 16959
13979	0	0	Ki67+	 6866 17192
13980	0	0	Ki67+	 6868 16849
13981	0	0	Ki67+	 6870 16811
13982	0	0	Ki67+	 6872 16691
13983	0	0	Ki67+	 6872 17027
13984	0	0	Ki67+	 6872 17216
13985	0	0	Ki67+	 6875 16903
13986	0	0	Ki67+	 6877 17297
13987	0	0	Ki67+	 6879 16774
13988	0	0	Ki67+	 6880 17382
13989	0	0	Ki67+	 6881 17192
13990	0	0	Ki67+	 6881 17264
13991	0	0	Ki67+	 6882 17017
13992	0	0	Ki67+	 6893 16752
13993	0	0	Ki67+	 6893 16865
13994	0	0	Ki67+	 6894 16963
13995	0	0	Ki67+	 6894 17179
13996	0	0	Ki67+	 6894 17327
13997	0	0	Ki67+	 6895 16797
13998	0	0	Ki67+	 6896 16678
13999	0	0	Ki67+	 6896 16985
14000	0	0	Ki67+	 6900 17217
14001	0	0	Ki67+	 6903 16830
14002	0	0	Ki67+	 6906 17330
14003	0	0	Ki67+	 6906 17400
14004	0	0	Ki67+	 6907 17088
14005	0	0	Ki67+	 6910 16771
14006	0	0	Ki67+	 6911 16717
14007	0	0	Ki67+	 6912 16652
14008	0	0	Ki67+	 6913 16875
14009	0	0	Ki67+	 6915 17201
14010	0	0	Ki67+	 6921 16758
14011	0	0	Ki67+	 6922 17003
14012	0	0	Ki67+	 6923 16862
14013	0	0	Ki67+	 6925 16806
14014	0	0	Ki67+	 6927 17355
14015	0	0	Ki67+	 6932 16689
14016	0	0	Ki67+	 6933 17195
14017	0	0	Ki67+	 6935 17370
14018	0	0	Ki67+	 6936 16758
14019	0	0	Ki67+	 6937 17042
14020	0	0	Ki67+	 6938 16883
14021	0	0	Ki67+	 6939 17217
14022	0	0	Ki67+	 6940 17093
14023	0	0	Ki67+	 6941 16868
14024	0	0	Ki67+	 6945 16835
14025	0	0	Ki67+	 6945 17382
14026	0	0	Ki67+	 6946 17141
14027	0	0	Ki67+	 6946 17341
14028	0	0	Ki67+	 6947 16745
14029	0	0	Ki67+	 6948 16671
14030	0	0	Ki67+	 6951 16775
14031	0	0	Ki67+	 6951 16931
14032	0	0	Ki67+	 6953 16898
14033	0	0	Ki67+	 6954 16702
14034	0	0	Ki67+	 6955 16757
14035	0	0	Ki67+	 6956 17012
14036	0	0	Ki67+	 6956 17427
14037	0	0	Ki67+	 6958 16812
14038	0	0	Ki67+	 6966 17391
14039	0	0	Ki67+	 6968 16972
14040	0	0	Ki67+	 6971 16719
14041	0	0	Ki67+	 6971 16782
14042	0	0	Ki67+	 6972 16892
14043	0	0	Ki67+	 6975 17159
14044	0	0	Ki67+	 6975 17407
14045	0	0	Ki67+	 6977 16866
14046	0	0	Ki67+	 6977 17128
14047	0	0	Ki67+	 6978 16641
14048	0	0	Ki67+	 6978 16800
14049	0	0	Ki67+	 6983 16923
14050	0	0	Ki67+	 6983 17141
14051	0	0	Ki67+	 6984 16779
14052	0	0	Ki67+	 6986 17260
14053	0	0	Ki67+	 6988 17372
14054	0	0	Ki67+	 6989 16681
14055	0	0	Ki67+	 6989 17066
14056	0	0	Ki67+	 6989 17159
14057	0	0	Ki67+	 6992 17183
14058	0	0	Ki67+	 6994 16952
14059	0	0	Ki67+	 6995 16692
14060	0	0	Ki67+	 6996 16882
14061	0	0	Ki67+	 6997 16650
14062	0	0	Ki67+	 7000 16754
14063	0	0	Ki67+	 7002 17390
14064	0	0	Ki67+	 7002 17425
14065	0	0	Ki67+	 7007 17240
14066	0	0	Ki67+	 7011 16797
14067	0	0	Ki67+	 7011 16878
14068	0	0	Ki67+	 7014 17197
14069	0	0	Ki67+	 7017 16716
14070	0	0	Ki67+	 7017 16946
14071	0	0	Ki67+	 7019 16809
14072	0	0	Ki67+	 7021 16750
14073	0	0	Ki67+	 7022 17251
14074	0	0	Ki67+	 7024 16665
14075	0	0	Ki67+	 7026 16775
14076	0	0	Ki67+	 7030 16690
14077	0	0	Ki67+	 7032 17170
14078	0	0	Ki67+	 7040 16833
14079	0	0	Ki67+	 7040 17273
14080	0	0	Ki67+	 7044 17199
14081	0	0	Ki67+	 7045 16992
14082	0	0	Ki67+	 7046 17321
14083	0	0	Ki67+	 7048 17227
14084	0	0	Ki67+	 7049 16642
14085	0	0	Ki67+	 7052 16777
14086	0	0	Ki67+	 7052 16915
14087	0	0	Ki67+	 7058 16814
14088	0	0	Ki67+	 7075 16787
14089	0	0	Ki67+	 7075 16826
14090	0	0	Ki67+	 7076 17306
14091	0	0	Ki67+	 7077 17406
14092	0	0	Ki67+	 7078 16841
14093	0	0	Ki67+	 7082 16927
14094	0	0	Ki67+	 7087 16671
14095	0	0	Ki67+	 7089 17248
14096	0	0	Ki67+	 7099 17280
14097	0	0	Ki67+	 7101 16650
14098	0	0	Ki67+	 7102 16803
14099	0	0	Ki67+	 7103 16960
14100	0	0	Ki67+	 7106 16693
14101	0	0	Ki67+	 7108 16772
14102	0	0	Ki67+	 7111 16662
14103	0	0	Ki67+	 7113 16819
14104	0	0	Ki67+	 7113 17337
14105	0	0	Ki67+	 7115 17284
14106	0	0	Ki67+	 7116 16839
14107	0	0	Ki67+	 7117 16945
14108	0	0	Ki67+	 7119 17379
14109	0	0	Ki67+	 7123 17086
14110	0	0	Ki67+	 7123 17298
14111	0	0	Ki67+	 7125 16723
14112	0	0	Ki67+	 7127 17048
14113	0	0	Ki67+	 7128 16760
14114	0	0	Ki67+	 7132 16827
14115	0	0	Ki67+	 7132 17252
14116	0	0	Ki67+	 7133 16854
14117	0	0	Ki67+	 7134 16734
14118	0	0	Ki67+	 7138 16645
14119	0	0	Ki67+	 7140 16798
14120	0	0	Ki67+	 7141 16682
14121	0	0	Ki67+	 7142 17338
14122	0	0	Ki67+	 7142 17402
14123	0	0	Ki67+	 7143 16971
14124	0	0	Ki67+	 7145 17364
14125	0	0	Ki67+	 7151 17015
14126	0	0	Ki67+	 7151 17079
14127	0	0	Ki67+	 7158 16953
14128	0	0	Ki67+	 7159 16879
14129	0	0	Ki67+	 7161 17355
14130	0	0	Ki67+	 7164 16863
14131	0	0	Ki67+	 7172 16969
14132	0	0	Ki67+	 7176 16997
14133	0	0	Ki67+	 7178 16828
14134	0	0	Ki67+	 7181 17115
14135	0	0	Ki67+	 7188 17316
14136	0	0	Ki67+	 7190 17082
14137	0	0	Ki67+	 7192 16896
14138	0	0	Ki67+	 7195 17049
14139	0	0	Ki67+	 7195 17355
14140	0	0	Ki67+	 7201 17005
14141	0	0	Ki67+	 7202 17379
14142	0	0	Ki67+	 7203 16902
14143	0	0	Ki67+	 7207 17062
14144	0	0	Ki67+	 7217 17347
14145	0	0	Ki67+	 7219 17020
14146	0	0	Ki67+	 7220 17043
14147	0	0	Ki67+	 7221 16982
14148	0	0	Ki67+	 7222 17160
14149	0	0	Ki67+	 7224 16829
14150	0	0	Ki67+	 7233 16650
14151	0	0	Ki67+	 7233 16928
14152	0	0	Ki67+	 7241 17147
14153	0	0	Ki67+	 7244 16834
14154	0	0	Ki67+	 7250 17164
14155	0	0	Ki67+	 7254 16954
14156	0	0	Ki67+	 7255 17329
14157	0	0	Ki67+	 7257 17009
14158	0	0	Ki67+	 7257 17362
14159	0	0	Ki67+	 7258 16697
14160	0	0	Ki67+	 7261 16932
14161	0	0	Ki67+	 7262 17136
14162	0	0	Ki67+	 7263 17092
14163	0	0	Ki67+	 7272 16662
14164	0	0	Ki67+	 7272 17044
14165	0	0	Ki67+	 7274 16971
14166	0	0	Ki67+	 7277 16738
14167	0	0	Ki67+	 7278 17298
14168	0	0	Ki67+	 7279 16950
14169	0	0	Ki67+	 7280 17091
14170	0	0	Ki67+	 7282 16865
14171	0	0	Ki67+	 7286 16763
14172	0	0	Ki67+	 7290 16681
14173	0	0	Ki67+	 7291 16825
14174	0	0	Ki67+	 7293 17169
14175	0	0	Ki67+	 7297 16649
14176	0	0	Ki67+	 7299 17028
14177	0	0	Ki67+	 7306 16747
14178	0	0	Ki67+	 7306 17049
14179	0	0	Ki67+	 7309 16985
14180	0	0	Ki67+	 7312 16702
14181	0	0	Ki67+	 7313 17303
14182	0	0	Ki67+	 7318 17021
14183	0	0	Ki67+	 7321 17262
14184	0	0	Ki67+	 7324 16654
14185	0	0	Ki67+	 7331 16969
14186	0	0	Ki67+	 7335 17056
14187	0	0	Ki67+	 7340 17254
14188	0	0	Ki67+	 7341 17088
14189	0	0	Ki67+	 7344 16911
14190	0	0	Ki67+	 7344 16983
14191	0	0	Ki67+	 7346 17407
14192	0	0	Ki67+	 7356 17333
14193	0	0	Ki67+	 7366 16659
14194	0	0	Ki67+	 7368 17425
14195	0	0	Ki67+	 7371 16988
14196	0	0	Ki67+	 7371 17262
14197	0	0	Ki67+	 7381 17077
14198	0	0	Ki67+	 7384 17019
14199	0	0	Ki67+	 7385 17352
14200	0	0	Ki67+	 7396 16659
14201	0	0	Ki67+	 7406 17396
14202	0	0	Ki67+	 6613 18052
14203	0	0	Ki67+	 6615 18141
14204	0	0	Ki67+	 6619 17663
14205	0	0	Ki67+	 6620 17780
14206	0	0	Ki67+	 6622 17641
14207	0	0	Ki67+	 6622 17853
14208	0	0	Ki67+	 6623 17825
14209	0	0	Ki67+	 6625 18048
14210	0	0	Ki67+	 6627 18178
14211	0	0	Ki67+	 6630 17465
14212	0	0	Ki67+	 6630 17599
14213	0	0	Ki67+	 6634 17704
14214	0	0	Ki67+	 6634 18126
14215	0	0	Ki67+	 6636 18011
14216	0	0	Ki67+	 6637 17936
14217	0	0	Ki67+	 6637 18239
14218	0	0	Ki67+	 6639 17866
14219	0	0	Ki67+	 6641 17625
14220	0	0	Ki67+	 6641 17719
14221	0	0	Ki67+	 6642 17813
14222	0	0	Ki67+	 6643 17594
14223	0	0	Ki67+	 6648 17496
14224	0	0	Ki67+	 6650 17665
14225	0	0	Ki67+	 6652 17574
14226	0	0	Ki67+	 6654 18178
14227	0	0	Ki67+	 6659 18030
14228	0	0	Ki67+	 6661 17605
14229	0	0	Ki67+	 6661 18065
14230	0	0	Ki67+	 6663 17856
14231	0	0	Ki67+	 6665 17705
14232	0	0	Ki67+	 6667 17652
14233	0	0	Ki67+	 6668 17575
14234	0	0	Ki67+	 6668 18102
14235	0	0	Ki67+	 6674 18026
14236	0	0	Ki67+	 6676 17687
14237	0	0	Ki67+	 6678 17518
14238	0	0	Ki67+	 6679 17730
14239	0	0	Ki67+	 6681 17480
14240	0	0	Ki67+	 6684 18146
14241	0	0	Ki67+	 6686 18160
14242	0	0	Ki67+	 6690 17449
14243	0	0	Ki67+	 6691 17714
14244	0	0	Ki67+	 6694 18014
14245	0	0	Ki67+	 6701 17471
14246	0	0	Ki67+	 6703 17745
14247	0	0	Ki67+	 6704 17450
14248	0	0	Ki67+	 6704 17623
14249	0	0	Ki67+	 6711 17766
14250	0	0	Ki67+	 6711 18122
14251	0	0	Ki67+	 6714 18095
14252	0	0	Ki67+	 6714 18212
14253	0	0	Ki67+	 6717 17488
14254	0	0	Ki67+	 6717 17569
14255	0	0	Ki67+	 6717 17646
14256	0	0	Ki67+	 6721 18009
14257	0	0	Ki67+	 6728 17605
14258	0	0	Ki67+	 6730 18230
14259	0	0	Ki67+	 6731 18089
14260	0	0	Ki67+	 6733 17508
14261	0	0	Ki67+	 6735 18132
14262	0	0	Ki67+	 6736 18179
14263	0	0	Ki67+	 6737 17455
14264	0	0	Ki67+	 6739 17538
14265	0	0	Ki67+	 6743 17554
14266	0	0	Ki67+	 6748 17613
14267	0	0	Ki67+	 6750 18237
14268	0	0	Ki67+	 6751 17950
14269	0	0	Ki67+	 6752 18199
14270	0	0	Ki67+	 6762 17977
14271	0	0	Ki67+	 6763 18134
14272	0	0	Ki67+	 6763 18220
14273	0	0	Ki67+	 6764 17490
14274	0	0	Ki67+	 6767 17776
14275	0	0	Ki67+	 6769 18159
14276	0	0	Ki67+	 6770 17652
14277	0	0	Ki67+	 6774 17591
14278	0	0	Ki67+	 6781 17551
14279	0	0	Ki67+	 6781 18230
14280	0	0	Ki67+	 6784 18184
14281	0	0	Ki67+	 6786 17614
14282	0	0	Ki67+	 6788 18198
14283	0	0	Ki67+	 6798 18139
14284	0	0	Ki67+	 6799 17972
14285	0	0	Ki67+	 6803 17583
14286	0	0	Ki67+	 6806 17522
14287	0	0	Ki67+	 6807 17922
14288	0	0	Ki67+	 6810 18178
14289	0	0	Ki67+	 6813 18216
14290	0	0	Ki67+	 6814 17894
14291	0	0	Ki67+	 6820 18127
14292	0	0	Ki67+	 6825 17452
14293	0	0	Ki67+	 6825 17947
14294	0	0	Ki67+	 6832 17695
14295	0	0	Ki67+	 6834 18102
14296	0	0	Ki67+	 6836 17713
14297	0	0	Ki67+	 6845 17472
14298	0	0	Ki67+	 6848 18130
14299	0	0	Ki67+	 6857 18101
14300	0	0	Ki67+	 6858 18160
14301	0	0	Ki67+	 6860 17450
14302	0	0	Ki67+	 6861 17819
14303	0	0	Ki67+	 6862 17639
14304	0	0	Ki67+	 6863 17551
14305	0	0	Ki67+	 6867 17514
14306	0	0	Ki67+	 6868 17743
14307	0	0	Ki67+	 6868 18193
14308	0	0	Ki67+	 6873 17669
14309	0	0	Ki67+	 6877 18173
14310	0	0	Ki67+	 6890 17459
14311	0	0	Ki67+	 6890 17675
14312	0	0	Ki67+	 6893 17727
14313	0	0	Ki67+	 6893 18136
14314	0	0	Ki67+	 6894 17505
14315	0	0	Ki67+	 6894 18236
14316	0	0	Ki67+	 6895 17545
14317	0	0	Ki67+	 6897 17571
14318	0	0	Ki67+	 6899 17471
14319	0	0	Ki67+	 6899 17528
14320	0	0	Ki67+	 6908 17802
14321	0	0	Ki67+	 6909 17815
14322	0	0	Ki67+	 6911 18229
14323	0	0	Ki67+	 6917 17608
14324	0	0	Ki67+	 6917 17846
14325	0	0	Ki67+	 6923 17553
14326	0	0	Ki67+	 6923 17670
14327	0	0	Ki67+	 6926 17517
14328	0	0	Ki67+	 6932 17707
14329	0	0	Ki67+	 6932 18214
14330	0	0	Ki67+	 6935 17988
14331	0	0	Ki67+	 6936 17794
14332	0	0	Ki67+	 6942 17596
14333	0	0	Ki67+	 6961 17690
14334	0	0	Ki67+	 6961 18229
14335	0	0	Ki67+	 6962 17856
14336	0	0	Ki67+	 6968 18032
14337	0	0	Ki67+	 6970 17449
14338	0	0	Ki67+	 6971 18207
14339	0	0	Ki67+	 6975 17771
14340	0	0	Ki67+	 6980 17655
14341	0	0	Ki67+	 6981 17712
14342	0	0	Ki67+	 6982 17838
14343	0	0	Ki67+	 6991 17732
14344	0	0	Ki67+	 6992 18060
14345	0	0	Ki67+	 7004 18178
14346	0	0	Ki67+	 7007 18153
14347	0	0	Ki67+	 7008 18006
14348	0	0	Ki67+	 7009 18226
14349	0	0	Ki67+	 7010 18084
14350	0	0	Ki67+	 7011 17644
14351	0	0	Ki67+	 7019 18033
14352	0	0	Ki67+	 7021 18111
14353	0	0	Ki67+	 7022 17940
14354	0	0	Ki67+	 7022 18020
14355	0	0	Ki67+	 7026 18092
14356	0	0	Ki67+	 7029 18204
14357	0	0	Ki67+	 7030 17457
14358	0	0	Ki67+	 7031 17986
14359	0	0	Ki67+	 7034 17914
14360	0	0	Ki67+	 7034 18145
14361	0	0	Ki67+	 7035 18076
14362	0	0	Ki67+	 7035 18238
14363	0	0	Ki67+	 7036 18170
14364	0	0	Ki67+	 7043 17573
14365	0	0	Ki67+	 7048 17532
14366	0	0	Ki67+	 7050 18144
14367	0	0	Ki67+	 7054 17695
14368	0	0	Ki67+	 7059 17977
14369	0	0	Ki67+	 7073 18176
14370	0	0	Ki67+	 7077 17998
14371	0	0	Ki67+	 7079 17554
14372	0	0	Ki67+	 7087 18016
14373	0	0	Ki67+	 7100 17509
14374	0	0	Ki67+	 7107 17749
14375	0	0	Ki67+	 7107 18014
14376	0	0	Ki67+	 7117 18033
14377	0	0	Ki67+	 7118 17703
14378	0	0	Ki67+	 7122 17662
14379	0	0	Ki67+	 7124 17948
14380	0	0	Ki67+	 7127 18137
14381	0	0	Ki67+	 7129 17772
14382	0	0	Ki67+	 7131 17552
14383	0	0	Ki67+	 7132 18049
14384	0	0	Ki67+	 7133 18004
14385	0	0	Ki67+	 7134 17520
14386	0	0	Ki67+	 7136 17724
14387	0	0	Ki67+	 7138 17490
14388	0	0	Ki67+	 7144 17932
14389	0	0	Ki67+	 7146 17897
14390	0	0	Ki67+	 7150 17991
14391	0	0	Ki67+	 7152 17809
14392	0	0	Ki67+	 7153 18219
14393	0	0	Ki67+	 7154 17623
14394	0	0	Ki67+	 7154 17761
14395	0	0	Ki67+	 7154 17956
14396	0	0	Ki67+	 7155 17598
14397	0	0	Ki67+	 7156 17728
14398	0	0	Ki67+	 7158 17704
14399	0	0	Ki67+	 7158 18037
14400	0	0	Ki67+	 7158 18058
14401	0	0	Ki67+	 7161 17670
14402	0	0	Ki67+	 7164 17884
14403	0	0	Ki67+	 7172 17705
14404	0	0	Ki67+	 7172 18010
14405	0	0	Ki67+	 7175 17675
14406	0	0	Ki67+	 7175 18170
14407	0	0	Ki67+	 7176 17489
14408	0	0	Ki67+	 7180 18042
14409	0	0	Ki67+	 7187 17813
14410	0	0	Ki67+	 7189 17708
14411	0	0	Ki67+	 7190 17726
14412	0	0	Ki67+	 7197 17687
14413	0	0	Ki67+	 7197 18214
14414	0	0	Ki67+	 7198 17839
14415	0	0	Ki67+	 7199 18185
14416	0	0	Ki67+	 7201 17746
14417	0	0	Ki67+	 7202 17734
14418	0	0	Ki67+	 7203 18160
14419	0	0	Ki67+	 7206 17763
14420	0	0	Ki67+	 7206 17871
14421	0	0	Ki67+	 7208 17601
14422	0	0	Ki67+	 7212 17630
14423	0	0	Ki67+	 7215 17516
14424	0	0	Ki67+	 7217 17733
14425	0	0	Ki67+	 7220 18217
14426	0	0	Ki67+	 7223 17898
14427	0	0	Ki67+	 7227 17534
14428	0	0	Ki67+	 7227 17844
14429	0	0	Ki67+	 7231 17647
14430	0	0	Ki67+	 7231 17782
14431	0	0	Ki67+	 7231 17946
14432	0	0	Ki67+	 7234 17701
14433	0	0	Ki67+	 7234 17805
14434	0	0	Ki67+	 7241 17896
14435	0	0	Ki67+	 7242 17936
14436	0	0	Ki67+	 7244 17530
14437	0	0	Ki67+	 7251 17832
14438	0	0	Ki67+	 7251 17963
14439	0	0	Ki67+	 7252 17761
14440	0	0	Ki67+	 7255 17559
14441	0	0	Ki67+	 7255 18047
14442	0	0	Ki67+	 7257 17594
14443	0	0	Ki67+	 7261 17945
14444	0	0	Ki67+	 7261 18073
14445	0	0	Ki67+	 7262 17542
14446	0	0	Ki67+	 7262 17782
14447	0	0	Ki67+	 7264 17485
14448	0	0	Ki67+	 7265 17878
14449	0	0	Ki67+	 7266 17807
14450	0	0	Ki67+	 7271 17518
14451	0	0	Ki67+	 7272 17619
14452	0	0	Ki67+	 7277 17785
14453	0	0	Ki67+	 7277 18008
14454	0	0	Ki67+	 7280 17841
14455	0	0	Ki67+	 7282 17670
14456	0	0	Ki67+	 7283 17570
14457	0	0	Ki67+	 7283 17585
14458	0	0	Ki67+	 7283 17625
14459	0	0	Ki67+	 7285 17557
14460	0	0	Ki67+	 7285 18071
14461	0	0	Ki67+	 7290 17807
14462	0	0	Ki67+	 7295 17861
14463	0	0	Ki67+	 7296 17846
14464	0	0	Ki67+	 7306 17873
14465	0	0	Ki67+	 7308 17850
14466	0	0	Ki67+	 7310 18054
14467	0	0	Ki67+	 7311 17583
14468	0	0	Ki67+	 7312 17494
14469	0	0	Ki67+	 7316 18228
14470	0	0	Ki67+	 7322 17877
14471	0	0	Ki67+	 7322 18088
14472	0	0	Ki67+	 7329 17522
14473	0	0	Ki67+	 7329 17632
14474	0	0	Ki67+	 7330 17915
14475	0	0	Ki67+	 7336 17869
14476	0	0	Ki67+	 7336 17882
14477	0	0	Ki67+	 7344 17564
14478	0	0	Ki67+	 7345 18137
14479	0	0	Ki67+	 7348 18194
14480	0	0	Ki67+	 7349 17729
14481	0	0	Ki67+	 7350 17599
14482	0	0	Ki67+	 7352 17705
14483	0	0	Ki67+	 7352 17892
14484	0	0	Ki67+	 7355 17492
14485	0	0	Ki67+	 7358 17650
14486	0	0	Ki67+	 7359 18121
14487	0	0	Ki67+	 7359 18206
14488	0	0	Ki67+	 7360 17913
14489	0	0	Ki67+	 7368 17609
14490	0	0	Ki67+	 7370 17718
14491	0	0	Ki67+	 7370 18136
14492	0	0	Ki67+	 7372 17945
14493	0	0	Ki67+	 7374 17678
14494	0	0	Ki67+	 7375 17642
14495	0	0	Ki67+	 7376 18105
14496	0	0	Ki67+	 7377 18166
14497	0	0	Ki67+	 7379 17792
14498	0	0	Ki67+	 7379 17926
14499	0	0	Ki67+	 7380 17447
14500	0	0	Ki67+	 7380 17746
14501	0	0	Ki67+	 7381 18215
14502	0	0	Ki67+	 7384 17559
14503	0	0	Ki67+	 7384 17810
14504	0	0	Ki67+	 7386 17886
14505	0	0	Ki67+	 7391 18118
14506	0	0	Ki67+	 7391 18237
14507	0	0	Ki67+	 7396 17494
14508	0	0	Ki67+	 7397 18168
14509	0	0	Ki67+	 7399 17551
14510	0	0	Ki67+	 7399 17688
14511	0	0	Ki67+	 7399 18190
14512	0	0	Ki67+	 7400 17810
14513	0	0	Ki67+	 7402 18134
14514	0	0	Ki67+	 7404 17579
14515	0	0	Ki67+	 7404 17602
14516	0	0	Ki67+	 7404 17728
14517	0	0	Ki67+	 7405 17664
14518	0	0	Ki67+	 7407 18161
14519	0	0	Ki67+	 6610 18997
14520	0	0	Ki67+	 6610 19020
14521	0	0	Ki67+	 6642 18313
14522	0	0	Ki67+	 6647 18777
14523	0	0	Ki67+	 6651 18294
14524	0	0	Ki67+	 6655 18316
14525	0	0	Ki67+	 6659 19039
14526	0	0	Ki67+	 6665 19021
14527	0	0	Ki67+	 6681 18355
14528	0	0	Ki67+	 6689 18829
14529	0	0	Ki67+	 6696 18449
14530	0	0	Ki67+	 6699 18544
14531	0	0	Ki67+	 6712 18273
14532	0	0	Ki67+	 6740 18267
14533	0	0	Ki67+	 6745 18782
14534	0	0	Ki67+	 6746 19018
14535	0	0	Ki67+	 6752 18860
14536	0	0	Ki67+	 6760 18647
14537	0	0	Ki67+	 6762 18793
14538	0	0	Ki67+	 6765 18284
14539	0	0	Ki67+	 6773 18301
14540	0	0	Ki67+	 6790 18267
14541	0	0	Ki67+	 6799 18413
14542	0	0	Ki67+	 6805 19034
14543	0	0	Ki67+	 6808 18308
14544	0	0	Ki67+	 6811 18280
14545	0	0	Ki67+	 6813 18253
14546	0	0	Ki67+	 6816 18483
14547	0	0	Ki67+	 6824 18363
14548	0	0	Ki67+	 6830 18321
14549	0	0	Ki67+	 6831 18297
14550	0	0	Ki67+	 6839 18468
14551	0	0	Ki67+	 6846 18315
14552	0	0	Ki67+	 6850 18370
14553	0	0	Ki67+	 6856 18250
14554	0	0	Ki67+	 6856 18475
14555	0	0	Ki67+	 6858 19038
14556	0	0	Ki67+	 6865 18689
14557	0	0	Ki67+	 6871 18293
14558	0	0	Ki67+	 6871 18941
14559	0	0	Ki67+	 6872 18394
14560	0	0	Ki67+	 6873 18970
14561	0	0	Ki67+	 6877 18325
14562	0	0	Ki67+	 6881 18925
14563	0	0	Ki67+	 6883 18374
14564	0	0	Ki67+	 6883 18962
14565	0	0	Ki67+	 6887 18875
14566	0	0	Ki67+	 6888 19002
14567	0	0	Ki67+	 6895 18252
14568	0	0	Ki67+	 6897 19016
14569	0	0	Ki67+	 6902 18941
14570	0	0	Ki67+	 6903 18337
14571	0	0	Ki67+	 6904 18844
14572	0	0	Ki67+	 6904 18977
14573	0	0	Ki67+	 6906 18888
14574	0	0	Ki67+	 6907 18354
14575	0	0	Ki67+	 6908 18384
14576	0	0	Ki67+	 6909 19032
14577	0	0	Ki67+	 6915 18282
14578	0	0	Ki67+	 6918 18953
14579	0	0	Ki67+	 6920 18541
14580	0	0	Ki67+	 6921 18330
14581	0	0	Ki67+	 6921 18992
14582	0	0	Ki67+	 6928 18912
14583	0	0	Ki67+	 6929 18711
14584	0	0	Ki67+	 6935 18974
14585	0	0	Ki67+	 6938 19022
14586	0	0	Ki67+	 6940 18869
14587	0	0	Ki67+	 6941 18994
14588	0	0	Ki67+	 6942 18364
14589	0	0	Ki67+	 6945 18849
14590	0	0	Ki67+	 6946 18510
14591	0	0	Ki67+	 6946 18803
14592	0	0	Ki67+	 6949 18286
14593	0	0	Ki67+	 6953 18627
14594	0	0	Ki67+	 6953 18839
14595	0	0	Ki67+	 6961 18979
14596	0	0	Ki67+	 6962 18314
14597	0	0	Ki67+	 6964 18767
14598	0	0	Ki67+	 6966 18997
14599	0	0	Ki67+	 6967 18962
14600	0	0	Ki67+	 6968 18857
14601	0	0	Ki67+	 6969 18352
14602	0	0	Ki67+	 6973 18952
14603	0	0	Ki67+	 6974 18910
14604	0	0	Ki67+	 6978 18990
14605	0	0	Ki67+	 6980 18254
14606	0	0	Ki67+	 6981 18325
14607	0	0	Ki67+	 6981 18850
14608	0	0	Ki67+	 6983 18920
14609	0	0	Ki67+	 6984 18899
14610	0	0	Ki67+	 6991 18688
14611	0	0	Ki67+	 6992 18980
14612	0	0	Ki67+	 6993 18866
14613	0	0	Ki67+	 6998 18510
14614	0	0	Ki67+	 7004 19035
14615	0	0	Ki67+	 7005 18285
14616	0	0	Ki67+	 7005 19008
14617	0	0	Ki67+	 7011 18267
14618	0	0	Ki67+	 7013 18976
14619	0	0	Ki67+	 7014 18744
14620	0	0	Ki67+	 7015 18848
14621	0	0	Ki67+	 7016 19014
14622	0	0	Ki67+	 7017 18774
14623	0	0	Ki67+	 7023 18327
14624	0	0	Ki67+	 7029 19010
14625	0	0	Ki67+	 7033 18929
14626	0	0	Ki67+	 7038 18301
14627	0	0	Ki67+	 7041 18339
14628	0	0	Ki67+	 7043 19020
14629	0	0	Ki67+	 7046 18736
14630	0	0	Ki67+	 7047 18985
14631	0	0	Ki67+	 7054 18573
14632	0	0	Ki67+	 7059 18771
14633	0	0	Ki67+	 7065 18317
14634	0	0	Ki67+	 7067 18256
14635	0	0	Ki67+	 7069 18362
14636	0	0	Ki67+	 7072 18717
14637	0	0	Ki67+	 7079 18736
14638	0	0	Ki67+	 7081 18341
14639	0	0	Ki67+	 7090 18914
14640	0	0	Ki67+	 7093 18960
14641	0	0	Ki67+	 7102 18309
14642	0	0	Ki67+	 7106 18337
14643	0	0	Ki67+	 7106 18753
14644	0	0	Ki67+	 7109 18714
14645	0	0	Ki67+	 7110 18514
14646	0	0	Ki67+	 7111 18364
14647	0	0	Ki67+	 7116 18729
14648	0	0	Ki67+	 7122 18704
14649	0	0	Ki67+	 7126 18773
14650	0	0	Ki67+	 7128 18241
14651	0	0	Ki67+	 7128 18717
14652	0	0	Ki67+	 7134 18486
14653	0	0	Ki67+	 7140 18772
14654	0	0	Ki67+	 7147 18698
14655	0	0	Ki67+	 7149 18958
14656	0	0	Ki67+	 7154 18819
14657	0	0	Ki67+	 7155 18297
14658	0	0	Ki67+	 7157 18807
14659	0	0	Ki67+	 7157 19016
14660	0	0	Ki67+	 7158 18365
14661	0	0	Ki67+	 7160 18710
14662	0	0	Ki67+	 7160 18728
14663	0	0	Ki67+	 7166 18963
14664	0	0	Ki67+	 7172 18253
14665	0	0	Ki67+	 7172 18317
14666	0	0	Ki67+	 7173 18756
14667	0	0	Ki67+	 7176 18462
14668	0	0	Ki67+	 7177 18395
14669	0	0	Ki67+	 7177 18956
14670	0	0	Ki67+	 7178 18722
14671	0	0	Ki67+	 7181 18330
14672	0	0	Ki67+	 7184 18806
14673	0	0	Ki67+	 7186 18283
14674	0	0	Ki67+	 7189 18793
14675	0	0	Ki67+	 7189 18977
14676	0	0	Ki67+	 7194 18246
14677	0	0	Ki67+	 7195 18768
14678	0	0	Ki67+	 7198 18385
14679	0	0	Ki67+	 7200 18452
14680	0	0	Ki67+	 7200 18532
14681	0	0	Ki67+	 7203 18802
14682	0	0	Ki67+	 7203 18941
14683	0	0	Ki67+	 7204 18704
14684	0	0	Ki67+	 7206 18314
14685	0	0	Ki67+	 7217 18763
14686	0	0	Ki67+	 7217 18963
14687	0	0	Ki67+	 7221 18710
14688	0	0	Ki67+	 7231 18729
14689	0	0	Ki67+	 7236 18840
14690	0	0	Ki67+	 7245 18315
14691	0	0	Ki67+	 7247 18888
14692	0	0	Ki67+	 7252 18927
14693	0	0	Ki67+	 7253 19010
14694	0	0	Ki67+	 7254 18285
14695	0	0	Ki67+	 7255 18674
14696	0	0	Ki67+	 7260 18329
14697	0	0	Ki67+	 7267 18950
14698	0	0	Ki67+	 7268 18786
14699	0	0	Ki67+	 7268 18818
14700	0	0	Ki67+	 7268 19035
14701	0	0	Ki67+	 7269 18907
14702	0	0	Ki67+	 7271 18853
14703	0	0	Ki67+	 7275 18732
14704	0	0	Ki67+	 7278 18878
14705	0	0	Ki67+	 7285 18305
14706	0	0	Ki67+	 7289 18873
14707	0	0	Ki67+	 7289 18923
14708	0	0	Ki67+	 7290 18765
14709	0	0	Ki67+	 7295 18272
14710	0	0	Ki67+	 7299 18746
14711	0	0	Ki67+	 7304 18288
14712	0	0	Ki67+	 7307 18873
14713	0	0	Ki67+	 7313 18796
14714	0	0	Ki67+	 7314 18301
14715	0	0	Ki67+	 7315 18945
14716	0	0	Ki67+	 7318 18844
[truncated: 4,810,176 more chars]
