# Supplementary material for: Data-Driven Discovery of Immune Contexture Biomarkers
Source: Front Oncol. 2018 Dec 18;8:627. doi: 10.3389/fonc.2018.00627 (PMC6305402; doi:10.3389/fonc.2018.00627)
Supplement: Data Sheet 5.zip — MSI/MSS dataset, part 3/3. [file Data_Sheet_5.zip › MSIMSSDataset/89919_ImageObjects.txt]

barcode_target	F16-000155 [5 channels]
barcode_origin	0
workflow_target	CD8-CD3-CD4-Ki67-DAPI_generic.wsa 
workflow_target_version	 build f14999727a346af05f524693b44526002539cc76, workflows f149997 2016-05-23 with local changes
workflow_origin	0
workflow_origin_version	0
iH	33312
iW	66384
user	txdsapps
hostname	RPZMB000020

1	0	0	Ki67+	 11865 12927
2	0	0	Ki67+	 11876 12875
3	0	0	Ki67+	 11881 12940
4	0	0	Ki67+	 11888 12912
5	0	0	Ki67+	 11932 12954
6	0	0	Ki67+	 11975 12841
7	0	0	Ki67+	 11988 13045
8	0	0	Ki67+	 11992 12859
9	0	0	Ki67+	 11996 13085
10	0	0	Ki67+	 11998 12979
11	0	0	Ki67+	 11999 13009
12	0	0	Ki67+	 12000 12716
13	0	0	Ki67+	 12012 13041
14	0	0	Ki67+	 12029 12731
15	0	0	Ki67+	 11297 13603
16	0	0	Ki67+	 11299 13651
17	0	0	Ki67+	 11311 13689
18	0	0	Ki67+	 11314 13706
19	0	0	Ki67+	 11318 13674
20	0	0	Ki67+	 11323 13620
21	0	0	Ki67+	 11325 13660
22	0	0	Ki67+	 11340 13726
23	0	0	Ki67+	 11367 13726
24	0	0	Ki67+	 11380 13754
25	0	0	Ki67+	 11383 13698
26	0	0	Ki67+	 11390 13802
27	0	0	Ki67+	 11393 13678
28	0	0	Ki67+	 11406 13680
29	0	0	Ki67+	 11407 13775
30	0	0	Ki67+	 11419 13820
31	0	0	Ki67+	 11420 13840
32	0	0	Ki67+	 11424 13696
33	0	0	Ki67+	 11430 13721
34	0	0	Ki67+	 11432 13407
35	0	0	Ki67+	 11441 13764
36	0	0	Ki67+	 11443 13861
37	0	0	Ki67+	 11449 13742
38	0	0	Ki67+	 11508 13863
39	0	0	Ki67+	 11515 13798
40	0	0	Ki67+	 11521 13746
41	0	0	Ki67+	 11537 13801
42	0	0	Ki67+	 11557 13833
43	0	0	Ki67+	 11560 13788
44	0	0	Ki67+	 11567 13605
45	0	0	Ki67+	 11617 13223
46	0	0	Ki67+	 11702 13657
47	0	0	Ki67+	 11734 13877
48	0	0	Ki67+	 11774 13881
49	0	0	Ki67+	 11827 13454
50	0	0	Ki67+	 11853 13819
51	0	0	Ki67+	 11862 13799
52	0	0	Ki67+	 11870 13880
53	0	0	Ki67+	 11896 13831
54	0	0	Ki67+	 11919 13878
55	0	0	Ki67+	 11921 13826
56	0	0	Ki67+	 11928 13730
57	0	0	Ki67+	 11930 13852
58	0	0	Ki67+	 11950 13736
59	0	0	Ki67+	 11954 13777
60	0	0	Ki67+	 11955 13799
61	0	0	Ki67+	 11965 13753
62	0	0	Ki67+	 11969 13785
63	0	0	Ki67+	 11973 13865
64	0	0	Ki67+	 11987 13883
65	0	0	Ki67+	 11988 13818
66	0	0	Ki67+	 12030 13105
67	0	0	Ki67+	 11479 13900
68	0	0	Ki67+	 11494 13906
69	0	0	Ki67+	 11536 13956
70	0	0	Ki67+	 11549 13941
71	0	0	Ki67+	 11583 13926
72	0	0	Ki67+	 11600 13955
73	0	0	Ki67+	 11639 13891
74	0	0	Ki67+	 11658 14602
75	0	0	Ki67+	 11662 14665
76	0	0	Ki67+	 11665 14590
77	0	0	Ki67+	 11688 14639
78	0	0	Ki67+	 11689 14576
79	0	0	Ki67+	 11696 14600
80	0	0	Ki67+	 11696 14668
81	0	0	Ki67+	 11703 13916
82	0	0	Ki67+	 11709 13992
83	0	0	Ki67+	 11712 14255
84	0	0	Ki67+	 11715 14289
85	0	0	Ki67+	 11720 13945
86	0	0	Ki67+	 11725 14616
87	0	0	Ki67+	 11725 14642
88	0	0	Ki67+	 11726 14014
89	0	0	Ki67+	 11732 13970
90	0	0	Ki67+	 11744 13990
91	0	0	Ki67+	 11751 14023
92	0	0	Ki67+	 11756 14008
93	0	0	Ki67+	 11761 14053
94	0	0	Ki67+	 11786 14684
95	0	0	Ki67+	 11787 14611
96	0	0	Ki67+	 11787 14638
97	0	0	Ki67+	 11800 13956
98	0	0	Ki67+	 11810 14614
99	0	0	Ki67+	 11818 14637
100	0	0	Ki67+	 11820 13916
101	0	0	Ki67+	 11823 14677
102	0	0	Ki67+	 11826 14454
103	0	0	Ki67+	 11831 14585
104	0	0	Ki67+	 11838 14105
105	0	0	Ki67+	 11848 14574
106	0	0	Ki67+	 11852 14651
107	0	0	Ki67+	 11864 14097
108	0	0	Ki67+	 11864 14686
109	0	0	Ki67+	 11872 14659
110	0	0	Ki67+	 11875 14437
111	0	0	Ki67+	 11886 13966
112	0	0	Ki67+	 11898 14057
113	0	0	Ki67+	 11899 13940
114	0	0	Ki67+	 11902 13891
115	0	0	Ki67+	 11912 14548
116	0	0	Ki67+	 11914 14089
117	0	0	Ki67+	 11915 13976
118	0	0	Ki67+	 11917 14585
119	0	0	Ki67+	 11925 13960
120	0	0	Ki67+	 11925 14052
121	0	0	Ki67+	 11930 14430
122	0	0	Ki67+	 11931 14074
123	0	0	Ki67+	 11940 14631
124	0	0	Ki67+	 11947 14017
125	0	0	Ki67+	 11947 14091
126	0	0	Ki67+	 11953 13946
127	0	0	Ki67+	 11953 14068
128	0	0	Ki67+	 11962 14687
129	0	0	Ki67+	 11971 13889
130	0	0	Ki67+	 11974 13989
131	0	0	Ki67+	 11974 14033
132	0	0	Ki67+	 11985 14108
133	0	0	Ki67+	 11989 13930
134	0	0	Ki67+	 11990 14052
135	0	0	Ki67+	 11991 14633
136	0	0	Ki67+	 12002 13911
137	0	0	Ki67+	 12020 14325
138	0	0	Ki67+	 12024 14361
139	0	0	Ki67+	 12030 14263
140	0	0	Ki67+	 11675 14690
141	0	0	Ki67+	 11690 14755
142	0	0	Ki67+	 11691 14794
143	0	0	Ki67+	 11705 14703
144	0	0	Ki67+	 11717 14733
145	0	0	Ki67+	 11717 14807
146	0	0	Ki67+	 11720 14765
147	0	0	Ki67+	 11726 14703
148	0	0	Ki67+	 11736 14792
149	0	0	Ki67+	 11737 14737
150	0	0	Ki67+	 11740 14824
151	0	0	Ki67+	 11755 14806
152	0	0	Ki67+	 11771 14748
153	0	0	Ki67+	 11776 14857
154	0	0	Ki67+	 11784 14763
155	0	0	Ki67+	 11804 14840
156	0	0	Ki67+	 11806 14786
157	0	0	Ki67+	 11813 14849
158	0	0	Ki67+	 11833 14784
159	0	0	Ki67+	 11834 14818
160	0	0	Ki67+	 11846 14822
161	0	0	Ki67+	 11858 14855
162	0	0	Ki67+	 11872 14811
163	0	0	Ki67+	 11877 14826
164	0	0	Ki67+	 11880 14908
165	0	0	Ki67+	 11899 14733
166	0	0	Ki67+	 11904 14894
167	0	0	Ki67+	 11913 14844
168	0	0	Ki67+	 11924 14834
169	0	0	Ki67+	 11924 14885
170	0	0	Ki67+	 11930 14770
171	0	0	Ki67+	 11932 14719
172	0	0	Ki67+	 11950 14864
173	0	0	Ki67+	 11954 14820
174	0	0	Ki67+	 11958 14705
175	0	0	Ki67+	 11978 14748
176	0	0	Ki67+	 11980 14810
177	0	0	Ki67+	 11990 14715
178	0	0	Ki67+	 11993 14865
179	0	0	Ki67+	 11997 14731
180	0	0	Ki67+	 11997 14957
181	0	0	Ki67+	 12000 14914
182	0	0	Ki67+	 12000 14943
183	0	0	Ki67+	 12004 14745
184	0	0	Ki67+	 12004 14970
185	0	0	Ki67+	 12005 14807
186	0	0	Ki67+	 12006 14769
187	0	0	Ki67+	 12008 14822
188	0	0	Ki67+	 12018 14887
189	0	0	Ki67+	 12031 14936
190	0	0	Ki67+	 12178 12543
191	0	0	Ki67+	 12227 12439
192	0	0	Ki67+	 12267 12416
193	0	0	Ki67+	 12277 12525
194	0	0	Ki67+	 12299 12394
195	0	0	Ki67+	 12302 12362
196	0	0	Ki67+	 12320 12431
197	0	0	Ki67+	 12322 12409
198	0	0	Ki67+	 12332 12230
199	0	0	Ki67+	 12333 12257
200	0	0	Ki67+	 12352 12348
201	0	0	Ki67+	 12358 12260
202	0	0	Ki67+	 12358 12412
203	0	0	Ki67+	 12381 12351
204	0	0	Ki67+	 12388 12333
205	0	0	Ki67+	 12388 12459
206	0	0	Ki67+	 12411 12220
207	0	0	Ki67+	 12411 12315
208	0	0	Ki67+	 12432 12439
209	0	0	Ki67+	 12433 12237
210	0	0	Ki67+	 12436 12344
211	0	0	Ki67+	 12438 12042
212	0	0	Ki67+	 12449 12517
213	0	0	Ki67+	 12474 12357
214	0	0	Ki67+	 12478 12293
215	0	0	Ki67+	 12490 12332
216	0	0	Ki67+	 12509 12056
217	0	0	Ki67+	 12512 12258
218	0	0	Ki67+	 12534 12320
219	0	0	Ki67+	 12542 12528
220	0	0	Ki67+	 12550 12315
221	0	0	Ki67+	 12557 12229
222	0	0	Ki67+	 12571 12027
223	0	0	Ki67+	 12575 12534
224	0	0	Ki67+	 12582 12143
225	0	0	Ki67+	 12595 11912
226	0	0	Ki67+	 12595 12498
227	0	0	Ki67+	 12598 12120
228	0	0	Ki67+	 12599 12077
229	0	0	Ki67+	 12615 12309
230	0	0	Ki67+	 12621 11929
231	0	0	Ki67+	 12623 12195
232	0	0	Ki67+	 12626 12217
233	0	0	Ki67+	 12626 12303
234	0	0	Ki67+	 12627 12262
235	0	0	Ki67+	 12628 12482
236	0	0	Ki67+	 12630 12084
237	0	0	Ki67+	 12634 12164
238	0	0	Ki67+	 12641 12035
239	0	0	Ki67+	 12644 12135
240	0	0	Ki67+	 12647 12221
241	0	0	Ki67+	 12649 12485
242	0	0	Ki67+	 12656 12283
243	0	0	Ki67+	 12663 12026
244	0	0	Ki67+	 12666 12120
245	0	0	Ki67+	 12671 12086
246	0	0	Ki67+	 12678 11939
247	0	0	Ki67+	 12686 12056
248	0	0	Ki67+	 12694 12128
249	0	0	Ki67+	 12696 12211
250	0	0	Ki67+	 12697 12006
251	0	0	Ki67+	 12700 11927
252	0	0	Ki67+	 12702 12039
253	0	0	Ki67+	 12704 11975
254	0	0	Ki67+	 12706 12191
255	0	0	Ki67+	 12707 12095
256	0	0	Ki67+	 12714 12160
257	0	0	Ki67+	 12719 12465
258	0	0	Ki67+	 12721 11929
259	0	0	Ki67+	 12728 12022
260	0	0	Ki67+	 12731 12537
261	0	0	Ki67+	 12733 11965
262	0	0	Ki67+	 12735 12040
263	0	0	Ki67+	 12739 11988
264	0	0	Ki67+	 12747 11940
265	0	0	Ki67+	 12747 12058
266	0	0	Ki67+	 12747 12119
267	0	0	Ki67+	 12750 12173
268	0	0	Ki67+	 12753 12460
269	0	0	Ki67+	 12759 11975
270	0	0	Ki67+	 12760 12524
271	0	0	Ki67+	 12778 11925
272	0	0	Ki67+	 12780 11998
273	0	0	Ki67+	 12784 12458
274	0	0	Ki67+	 12785 12519
275	0	0	Ki67+	 12790 11958
276	0	0	Ki67+	 12798 12374
277	0	0	Ki67+	 12801 12032
278	0	0	Ki67+	 12802 12481
279	0	0	Ki67+	 12803 11983
280	0	0	Ki67+	 12809 12006
281	0	0	Ki67+	 12811 12134
282	0	0	Ki67+	 12813 12520
283	0	0	Ki67+	 12034 13070
284	0	0	Ki67+	 12035 12810
285	0	0	Ki67+	 12044 13103
286	0	0	Ki67+	 12047 12743
287	0	0	Ki67+	 12058 13040
288	0	0	Ki67+	 12077 13066
289	0	0	Ki67+	 12088 12923
290	0	0	Ki67+	 12099 13321
291	0	0	Ki67+	 12102 12801
292	0	0	Ki67+	 12102 12917
293	0	0	Ki67+	 12114 13319
294	0	0	Ki67+	 12119 12748
295	0	0	Ki67+	 12120 12792
296	0	0	Ki67+	 12121 12893
297	0	0	Ki67+	 12144 12768
298	0	0	Ki67+	 12163 12976
299	0	0	Ki67+	 12164 12814
300	0	0	Ki67+	 12175 13071
301	0	0	Ki67+	 12180 12663
302	0	0	Ki67+	 12199 12846
303	0	0	Ki67+	 12225 13056
304	0	0	Ki67+	 12232 12854
305	0	0	Ki67+	 12237 12947
306	0	0	Ki67+	 12251 12830
307	0	0	Ki67+	 12257 12919
308	0	0	Ki67+	 12297 12971
309	0	0	Ki67+	 12306 12609
310	0	0	Ki67+	 12315 12567
311	0	0	Ki67+	 12323 12969
312	0	0	Ki67+	 12336 12590
313	0	0	Ki67+	 12352 12987
314	0	0	Ki67+	 12386 13123
315	0	0	Ki67+	 12389 12788
316	0	0	Ki67+	 12403 13149
317	0	0	Ki67+	 12405 13109
318	0	0	Ki67+	 12405 13319
319	0	0	Ki67+	 12416 12726
320	0	0	Ki67+	 12417 12790
321	0	0	Ki67+	 12417 13342
322	0	0	Ki67+	 12422 12870
323	0	0	Ki67+	 12425 12776
324	0	0	Ki67+	 12432 13133
325	0	0	Ki67+	 12439 12633
326	0	0	Ki67+	 12447 12587
327	0	0	Ki67+	 12451 12876
328	0	0	Ki67+	 12453 12837
329	0	0	Ki67+	 12454 12604
330	0	0	Ki67+	 12455 12557
331	0	0	Ki67+	 12455 13145
332	0	0	Ki67+	 12467 12645
333	0	0	Ki67+	 12468 12676
334	0	0	Ki67+	 12470 12756
335	0	0	Ki67+	 12471 13181
336	0	0	Ki67+	 12476 12824
337	0	0	Ki67+	 12479 12556
338	0	0	Ki67+	 12485 12849
339	0	0	Ki67+	 12485 12945
340	0	0	Ki67+	 12488 12748
341	0	0	Ki67+	 12490 12977
342	0	0	Ki67+	 12491 12587
343	0	0	Ki67+	 12497 12768
344	0	0	Ki67+	 12499 12618
345	0	0	Ki67+	 12508 12784
346	0	0	Ki67+	 12509 13204
347	0	0	Ki67+	 12513 12824
348	0	0	Ki67+	 12515 12641
349	0	0	Ki67+	 12515 12973
350	0	0	Ki67+	 12526 12599
351	0	0	Ki67+	 12537 12740
352	0	0	Ki67+	 12538 12708
353	0	0	Ki67+	 12538 12934
354	0	0	Ki67+	 12539 13051
355	0	0	Ki67+	 12541 12662
356	0	0	Ki67+	 12543 13170
357	0	0	Ki67+	 12544 12582
358	0	0	Ki67+	 12561 12822
359	0	0	Ki67+	 12562 12554
360	0	0	Ki67+	 12563 12699
361	0	0	Ki67+	 12565 12587
362	0	0	Ki67+	 12566 13119
363	0	0	Ki67+	 12572 12615
364	0	0	Ki67+	 12573 12911
365	0	0	Ki67+	 12579 13224
366	0	0	Ki67+	 12579 13322
367	0	0	Ki67+	 12580 12777
368	0	0	Ki67+	 12591 12731
369	0	0	Ki67+	 12592 13105
370	0	0	Ki67+	 12594 12759
371	0	0	Ki67+	 12595 12896
372	0	0	Ki67+	 12595 13040
373	0	0	Ki67+	 12597 12933
374	0	0	Ki67+	 12600 12571
375	0	0	Ki67+	 12602 13303
376	0	0	Ki67+	 12609 12773
377	0	0	Ki67+	 12610 13069
378	0	0	Ki67+	 12616 12842
379	0	0	Ki67+	 12621 12632
380	0	0	Ki67+	 12624 12673
381	0	0	Ki67+	 12628 13296
382	0	0	Ki67+	 12629 12938
383	0	0	Ki67+	 12633 12778
384	0	0	Ki67+	 12639 12752
385	0	0	Ki67+	 12640 13175
386	0	0	Ki67+	 12641 12957
387	0	0	Ki67+	 12644 12852
388	0	0	Ki67+	 12646 12800
389	0	0	Ki67+	 12649 12908
390	0	0	Ki67+	 12654 12818
391	0	0	Ki67+	 12655 12579
392	0	0	Ki67+	 12660 12613
393	0	0	Ki67+	 12664 12667
394	0	0	Ki67+	 12665 13079
395	0	0	Ki67+	 12665 13183
396	0	0	Ki67+	 12667 13107
397	0	0	Ki67+	 12672 12835
398	0	0	Ki67+	 12673 12757
399	0	0	Ki67+	 12682 12703
400	0	0	Ki67+	 12682 13195
401	0	0	Ki67+	 12687 12909
402	0	0	Ki67+	 12688 12583
403	0	0	Ki67+	 12688 12631
404	0	0	Ki67+	 12689 13137
405	0	0	Ki67+	 12690 12740
406	0	0	Ki67+	 12690 13050
407	0	0	Ki67+	 12698 13266
408	0	0	Ki67+	 12701 12755
409	0	0	Ki67+	 12702 12708
410	0	0	Ki67+	 12702 12876
411	0	0	Ki67+	 12705 12785
412	0	0	Ki67+	 12708 12549
413	0	0	Ki67+	 12713 13128
414	0	0	Ki67+	 12715 12836
415	0	0	Ki67+	 12720 12904
416	0	0	Ki67+	 12722 12799
417	0	0	Ki67+	 12723 12728
418	0	0	Ki67+	 12723 13009
419	0	0	Ki67+	 12723 13248
420	0	0	Ki67+	 12728 13335
421	0	0	Ki67+	 12730 12778
422	0	0	Ki67+	 12732 12660
423	0	0	Ki67+	 12736 12705
424	0	0	Ki67+	 12740 13085
425	0	0	Ki67+	 12744 13160
426	0	0	Ki67+	 12745 12942
427	0	0	Ki67+	 12745 13040
428	0	0	Ki67+	 12747 12762
429	0	0	Ki67+	 12749 12622
430	0	0	Ki67+	 12750 12556
431	0	0	Ki67+	 12753 13204
432	0	0	Ki67+	 12754 12653
433	0	0	Ki67+	 12757 12797
434	0	0	Ki67+	 12759 12938
435	0	0	Ki67+	 12760 12863
436	0	0	Ki67+	 12760 13172
437	0	0	Ki67+	 12761 12742
438	0	0	Ki67+	 12770 12845
439	0	0	Ki67+	 12773 12680
440	0	0	Ki67+	 12777 12795
441	0	0	Ki67+	 12780 12699
442	0	0	Ki67+	 12780 12915
443	0	0	Ki67+	 12782 13038
444	0	0	Ki67+	 12784 12567
445	0	0	Ki67+	 12790 13011
446	0	0	Ki67+	 12791 13086
447	0	0	Ki67+	 12795 13189
448	0	0	Ki67+	 12796 12847
449	0	0	Ki67+	 12800 12984
450	0	0	Ki67+	 12800 13049
451	0	0	Ki67+	 12802 12930
452	0	0	Ki67+	 12802 13337
453	0	0	Ki67+	 12803 12893
454	0	0	Ki67+	 12806 12817
455	0	0	Ki67+	 12808 13132
456	0	0	Ki67+	 12814 12633
457	0	0	Ki67+	 12814 12960
458	0	0	Ki67+	 12817 12911
459	0	0	Ki67+	 12818 13309
460	0	0	Ki67+	 12824 12851
461	0	0	Ki67+	 12825 13340
462	0	0	Ki67+	 12827 13269
463	0	0	Ki67+	 12831 12889
464	0	0	Ki67+	 12107 13636
465	0	0	Ki67+	 12152 13627
466	0	0	Ki67+	 12175 13715
467	0	0	Ki67+	 12227 14108
468	0	0	Ki67+	 12229 14081
469	0	0	Ki67+	 12233 13918
470	0	0	Ki67+	 12245 14041
471	0	0	Ki67+	 12246 14113
472	0	0	Ki67+	 12253 13671
473	0	0	Ki67+	 12259 14003
474	0	0	Ki67+	 12260 13802
475	0	0	Ki67+	 12267 13923
476	0	0	Ki67+	 12270 13865
477	0	0	Ki67+	 12270 14133
478	0	0	Ki67+	 12275 14110
479	0	0	Ki67+	 12281 13906
480	0	0	Ki67+	 12283 13973
481	0	0	Ki67+	 12285 13722
482	0	0	Ki67+	 12287 13750
483	0	0	Ki67+	 12290 14033
484	0	0	Ki67+	 12291 13879
485	0	0	Ki67+	 12295 13842
486	0	0	Ki67+	 12296 13926
487	0	0	Ki67+	 12298 14001
488	0	0	Ki67+	 12300 13788
489	0	0	Ki67+	 12301 13832
490	0	0	Ki67+	 12301 14106
491	0	0	Ki67+	 12314 14124
492	0	0	Ki67+	 12320 13953
493	0	0	Ki67+	 12320 14062
494	0	0	Ki67+	 12326 14109
495	0	0	Ki67+	 12336 14045
496	0	0	Ki67+	 12341 13737
497	0	0	Ki67+	 12343 14120
498	0	0	Ki67+	 12347 13994
499	0	0	Ki67+	 12367 14051
500	0	0	Ki67+	 12369 13729
501	0	0	Ki67+	 12369 14019
502	0	0	Ki67+	 12372 14085
503	0	0	Ki67+	 12380 13841
504	0	0	Ki67+	 12388 13728
505	0	0	Ki67+	 12394 13790
506	0	0	Ki67+	 12400 13933
507	0	0	Ki67+	 12403 13716
508	0	0	Ki67+	 12411 13980
509	0	0	Ki67+	 12412 13741
510	0	0	Ki67+	 12416 14051
511	0	0	Ki67+	 12420 13641
512	0	0	Ki67+	 12433 13737
513	0	0	Ki67+	 12442 13824
514	0	0	Ki67+	 12456 14074
515	0	0	Ki67+	 12462 13906
516	0	0	Ki67+	 12467 13689
517	0	0	Ki67+	 12468 13842
518	0	0	Ki67+	 12481 13784
519	0	0	Ki67+	 12492 14097
520	0	0	Ki67+	 12494 13848
521	0	0	Ki67+	 12497 14037
522	0	0	Ki67+	 12511 14138
523	0	0	Ki67+	 12519 14087
524	0	0	Ki67+	 12522 13608
525	0	0	Ki67+	 12525 14115
526	0	0	Ki67+	 12536 14100
527	0	0	Ki67+	 12547 13620
528	0	0	Ki67+	 12547 13651
529	0	0	Ki67+	 12551 14128
530	0	0	Ki67+	 12561 13658
531	0	0	Ki67+	 12564 13796
532	0	0	Ki67+	 12569 13694
533	0	0	Ki67+	 12571 13592
534	0	0	Ki67+	 12574 14075
535	0	0	Ki67+	 12576 13765
536	0	0	Ki67+	 12583 13865
537	0	0	Ki67+	 12591 13507
538	0	0	Ki67+	 12591 13733
539	0	0	Ki67+	 12596 14138
540	0	0	Ki67+	 12597 13383
541	0	0	Ki67+	 12599 13888
542	0	0	Ki67+	 12601 14091
543	0	0	Ki67+	 12603 13497
544	0	0	Ki67+	 12611 13762
545	0	0	Ki67+	 12624 13381
546	0	0	Ki67+	 12624 13791
547	0	0	Ki67+	 12625 13818
548	0	0	Ki67+	 12629 14133
549	0	0	Ki67+	 12633 14098
550	0	0	Ki67+	 12636 13742
551	0	0	Ki67+	 12637 13936
552	0	0	Ki67+	 12641 13844
553	0	0	Ki67+	 12645 13772
554	0	0	Ki67+	 12646 13688
555	0	0	Ki67+	 12658 13784
556	0	0	Ki67+	 12660 14117
557	0	0	Ki67+	 12662 13902
558	0	0	Ki67+	 12669 14103
559	0	0	Ki67+	 12671 13868
560	0	0	Ki67+	 12677 14136
561	0	0	Ki67+	 12684 13830
562	0	0	Ki67+	 12686 13684
563	0	0	Ki67+	 12687 13471
564	0	0	Ki67+	 12690 13386
565	0	0	Ki67+	 12692 13815
566	0	0	Ki67+	 12699 13762
567	0	0	Ki67+	 12706 13526
568	0	0	Ki67+	 12710 13594
569	0	0	Ki67+	 12718 13454
570	0	0	Ki67+	 12719 13675
571	0	0	Ki67+	 12724 13700
572	0	0	Ki67+	 12724 13744
573	0	0	Ki67+	 12730 13798
574	0	0	Ki67+	 12736 13616
575	0	0	Ki67+	 12741 13575
576	0	0	Ki67+	 12741 14087
577	0	0	Ki67+	 12745 13684
578	0	0	Ki67+	 12747 14108
579	0	0	Ki67+	 12751 13516
580	0	0	Ki67+	 12752 13807
581	0	0	Ki67+	 12756 13763
582	0	0	Ki67+	 12758 13444
583	0	0	Ki67+	 12763 13606
584	0	0	Ki67+	 12763 13660
585	0	0	Ki67+	 12765 13778
586	0	0	Ki67+	 12766 13710
587	0	0	Ki67+	 12766 13828
588	0	0	Ki67+	 12776 13734
589	0	0	Ki67+	 12779 13458
590	0	0	Ki67+	 12779 13999
591	0	0	Ki67+	 12781 13638
592	0	0	Ki67+	 12783 13813
593	0	0	Ki67+	 12786 13910
594	0	0	Ki67+	 12788 13517
595	0	0	Ki67+	 12794 13369
596	0	0	Ki67+	 12794 14024
597	0	0	Ki67+	 12798 13763
598	0	0	Ki67+	 12799 13426
599	0	0	Ki67+	 12803 13779
600	0	0	Ki67+	 12810 14072
601	0	0	Ki67+	 12817 14123
602	0	0	Ki67+	 12820 13909
603	0	0	Ki67+	 12823 13870
604	0	0	Ki67+	 12826 13459
605	0	0	Ki67+	 12830 13791
606	0	0	Ki67+	 12042 14903
607	0	0	Ki67+	 12043 14272
608	0	0	Ki67+	 12046 14382
609	0	0	Ki67+	 12050 14320
610	0	0	Ki67+	 12050 14345
611	0	0	Ki67+	 12052 14861
612	0	0	Ki67+	 12057 14301
613	0	0	Ki67+	 12058 14940
614	0	0	Ki67+	 12065 14790
615	0	0	Ki67+	 12070 14526
616	0	0	Ki67+	 12070 14884
617	0	0	Ki67+	 12072 14472
618	0	0	Ki67+	 12073 14337
619	0	0	Ki67+	 12075 14641
620	0	0	Ki67+	 12076 14451
621	0	0	Ki67+	 12078 14556
622	0	0	Ki67+	 12079 14510
623	0	0	Ki67+	 12079 14840
624	0	0	Ki67+	 12081 14362
625	0	0	Ki67+	 12085 14930
626	0	0	Ki67+	 12086 14588
627	0	0	Ki67+	 12086 14915
628	0	0	Ki67+	 12088 14815
629	0	0	Ki67+	 12096 14637
630	0	0	Ki67+	 12096 14868
631	0	0	Ki67+	 12103 14605
632	0	0	Ki67+	 12110 14476
633	0	0	Ki67+	 12110 14641
634	0	0	Ki67+	 12112 14323
635	0	0	Ki67+	 12114 14823
636	0	0	Ki67+	 12114 14892
637	0	0	Ki67+	 12119 14882
638	0	0	Ki67+	 12121 14246
639	0	0	Ki67+	 12125 14415
640	0	0	Ki67+	 12126 14673
641	0	0	Ki67+	 12128 14859
642	0	0	Ki67+	 12130 14447
643	0	0	Ki67+	 12130 14577
644	0	0	Ki67+	 12130 14911
645	0	0	Ki67+	 12132 14648
646	0	0	Ki67+	 12135 14484
647	0	0	Ki67+	 12138 14696
648	0	0	Ki67+	 12140 14612
649	0	0	Ki67+	 12145 14527
650	0	0	Ki67+	 12145 14828
651	0	0	Ki67+	 12147 14241
652	0	0	Ki67+	 12156 14513
653	0	0	Ki67+	 12156 14667
654	0	0	Ki67+	 12156 14888
655	0	0	Ki67+	 12160 14460
656	0	0	Ki67+	 12165 14703
657	0	0	Ki67+	 12168 14598
658	0	0	Ki67+	 12172 14941
659	0	0	Ki67+	 12177 14850
660	0	0	Ki67+	 12177 14908
661	0	0	Ki67+	 12180 14532
662	0	0	Ki67+	 12182 14275
663	0	0	Ki67+	 12183 14250
664	0	0	Ki67+	 12183 14397
665	0	0	Ki67+	 12185 14192
666	0	0	Ki67+	 12185 14757
667	0	0	Ki67+	 12186 14471
668	0	0	Ki67+	 12186 14721
669	0	0	Ki67+	 12193 14676
670	0	0	Ki67+	 12195 14570
671	0	0	Ki67+	 12195 14869
672	0	0	Ki67+	 12196 14230
673	0	0	Ki67+	 12208 14631
674	0	0	Ki67+	 12208 14890
675	0	0	Ki67+	 12209 14178
676	0	0	Ki67+	 12210 14757
677	0	0	Ki67+	 12211 14585
678	0	0	Ki67+	 12212 14707
679	0	0	Ki67+	 12214 14203
680	0	0	Ki67+	 12214 14426
681	0	0	Ki67+	 12218 14806
682	0	0	Ki67+	 12220 14699
683	0	0	Ki67+	 12220 14853
684	0	0	Ki67+	 12222 14777
685	0	0	Ki67+	 12225 14535
686	0	0	Ki67+	 12225 14613
687	0	0	Ki67+	 12225 14731
688	0	0	Ki67+	 12226 14644
689	0	0	Ki67+	 12226 14926
690	0	0	Ki67+	 12227 14249
691	0	0	Ki67+	 12229 14877
692	0	0	Ki67+	 12234 14210
693	0	0	Ki67+	 12234 14755
694	0	0	Ki67+	 12236 14305
695	0	0	Ki67+	 12239 14891
696	0	0	Ki67+	 12240 14369
697	0	0	Ki67+	 12244 14184
698	0	0	Ki67+	 12245 14713
699	0	0	Ki67+	 12247 14780
700	0	0	Ki67+	 12248 14336
701	0	0	Ki67+	 12248 14544
702	0	0	Ki67+	 12248 14935
703	0	0	Ki67+	 12251 14814
704	0	0	Ki67+	 12253 14230
705	0	0	Ki67+	 12253 14273
706	0	0	Ki67+	 12256 14207
707	0	0	Ki67+	 12257 14723
708	0	0	Ki67+	 12258 14497
709	0	0	Ki67+	 12260 14419
710	0	0	Ki67+	 12261 14634
711	0	0	Ki67+	 12262 14395
712	0	0	Ki67+	 12263 14889
713	0	0	Ki67+	 12265 14780
714	0	0	Ki67+	 12266 14248
715	0	0	Ki67+	 12266 14286
716	0	0	Ki67+	 12266 14681
717	0	0	Ki67+	 12267 14611
718	0	0	Ki67+	 12268 14646
719	0	0	Ki67+	 12268 14863
720	0	0	Ki67+	 12276 14170
721	0	0	Ki67+	 12276 14921
722	0	0	Ki67+	 12278 14540
723	0	0	Ki67+	 12280 14321
724	0	0	Ki67+	 12282 14224
725	0	0	Ki67+	 12285 14576
726	0	0	Ki67+	 12289 14841
727	0	0	Ki67+	 12291 14151
728	0	0	Ki67+	 12293 14710
729	0	0	Ki67+	 12294 14750
730	0	0	Ki67+	 12295 14245
731	0	0	Ki67+	 12301 14542
732	0	0	Ki67+	 12302 14327
733	0	0	Ki67+	 12305 14200
734	0	0	Ki67+	 12308 14649
735	0	0	Ki67+	 12308 14730
736	0	0	Ki67+	 12311 14698
737	0	0	Ki67+	 12314 14292
738	0	0	Ki67+	 12316 14845
739	0	0	Ki67+	 12320 14804
740	0	0	Ki67+	 12323 14154
741	0	0	Ki67+	 12325 14462
742	0	0	Ki67+	 12338 14194
743	0	0	Ki67+	 12367 14452
744	0	0	Ki67+	 12368 14160
745	0	0	Ki67+	 12371 14379
746	0	0	Ki67+	 12374 14911
747	0	0	Ki67+	 12381 14485
748	0	0	Ki67+	 12386 14681
749	0	0	Ki67+	 12387 14470
750	0	0	Ki67+	 12389 14296
751	0	0	Ki67+	 12389 14924
752	0	0	Ki67+	 12396 14894
753	0	0	Ki67+	 12397 14718
754	0	0	Ki67+	 12399 14338
755	0	0	Ki67+	 12400 14527
756	0	0	Ki67+	 12402 14705
757	0	0	Ki67+	 12406 14305
758	0	0	Ki67+	 12409 14429
759	0	0	Ki67+	 12412 14916
760	0	0	Ki67+	 12417 14514
761	0	0	Ki67+	 12431 14238
762	0	0	Ki67+	 12431 14285
763	0	0	Ki67+	 12434 14203
764	0	0	Ki67+	 12434 14412
765	0	0	Ki67+	 12439 14913
766	0	0	Ki67+	 12443 14374
767	0	0	Ki67+	 12454 14521
768	0	0	Ki67+	 12455 14182
769	0	0	Ki67+	 12456 14160
770	0	0	Ki67+	 12461 14451
771	0	0	Ki67+	 12462 14328
772	0	0	Ki67+	 12462 14405
773	0	0	Ki67+	 12463 14361
774	0	0	Ki67+	 12467 14938
775	0	0	Ki67+	 12470 14287
776	0	0	Ki67+	 12471 14911
777	0	0	Ki67+	 12473 14636
778	0	0	Ki67+	 12488 14592
779	0	0	Ki67+	 12490 14485
780	0	0	Ki67+	 12493 14616
781	0	0	Ki67+	 12493 14827
782	0	0	Ki67+	 12493 14920
783	0	0	Ki67+	 12495 14194
784	0	0	Ki67+	 12501 14232
785	0	0	Ki67+	 12503 14285
786	0	0	Ki67+	 12504 14473
787	0	0	Ki67+	 12504 14521
788	0	0	Ki67+	 12505 14783
789	0	0	Ki67+	 12509 14604
790	0	0	Ki67+	 12511 14421
791	0	0	Ki67+	 12512 14339
792	0	0	Ki67+	 12517 14563
793	0	0	Ki67+	 12520 14851
794	0	0	Ki67+	 12524 14376
795	0	0	Ki67+	 12526 14456
796	0	0	Ki67+	 12534 14230
797	0	0	Ki67+	 12534 14343
798	0	0	Ki67+	 12536 14191
799	0	0	Ki67+	 12548 14772
800	0	0	Ki67+	 12551 14269
801	0	0	Ki67+	 12553 14299
802	0	0	Ki67+	 12553 14462
803	0	0	Ki67+	 12553 14524
804	0	0	Ki67+	 12558 14349
805	0	0	Ki67+	 12560 14378
806	0	0	Ki67+	 12560 14505
807	0	0	Ki67+	 12566 14326
808	0	0	Ki67+	 12570 14416
809	0	0	Ki67+	 12571 14182
810	0	0	Ki67+	 12571 14883
811	0	0	Ki67+	 12572 14227
812	0	0	Ki67+	 12575 14649
813	0	0	Ki67+	 12575 14838
814	0	0	Ki67+	 12576 14610
815	0	0	Ki67+	 12577 14444
816	0	0	Ki67+	 12579 14263
817	0	0	Ki67+	 12580 14943
818	0	0	Ki67+	 12583 14241
819	0	0	Ki67+	 12584 14578
820	0	0	Ki67+	 12585 14425
821	0	0	Ki67+	 12587 14302
822	0	0	Ki67+	 12589 14351
823	0	0	Ki67+	 12597 14210
824	0	0	Ki67+	 12608 14756
825	0	0	Ki67+	 12610 14725
826	0	0	Ki67+	 12612 14472
827	0	0	Ki67+	 12613 14584
828	0	0	Ki67+	 12616 14799
829	0	0	Ki67+	 12616 14839
830	0	0	Ki67+	 12618 14392
831	0	0	Ki67+	 12620 14199
832	0	0	Ki67+	 12624 14704
833	0	0	Ki67+	 12627 14170
834	0	0	Ki67+	 12631 14773
835	0	0	Ki67+	 12635 14884
836	0	0	Ki67+	 12637 14618
837	0	0	Ki67+	 12638 14681
838	0	0	Ki67+	 12647 14352
839	0	0	Ki67+	 12651 14329
840	0	0	Ki67+	 12651 14739
841	0	0	Ki67+	 12652 14564
842	0	0	Ki67+	 12653 14408
843	0	0	Ki67+	 12654 14852
844	0	0	Ki67+	 12656 14706
845	0	0	Ki67+	 12662 14836
846	0	0	Ki67+	 12664 14529
847	0	0	Ki67+	 12673 14332
848	0	0	Ki67+	 12674 14837
849	0	0	Ki67+	 12676 14542
850	0	0	Ki67+	 12680 14687
851	0	0	Ki67+	 12680 14723
852	0	0	Ki67+	 12684 14870
853	0	0	Ki67+	 12686 14745
854	0	0	Ki67+	 12687 14629
855	0	0	Ki67+	 12687 14809
856	0	0	Ki67+	 12690 14213
857	0	0	Ki67+	 12690 14657
858	0	0	Ki67+	 12697 14585
859	0	0	Ki67+	 12703 14483
860	0	0	Ki67+	 12704 14361
861	0	0	Ki67+	 12707 14415
862	0	0	Ki67+	 12709 14685
863	0	0	Ki67+	 12713 14793
864	0	0	Ki67+	 12716 14384
865	0	0	Ki67+	 12717 14151
866	0	0	Ki67+	 12717 14295
867	0	0	Ki67+	 12719 14575
868	0	0	Ki67+	 12719 14768
869	0	0	Ki67+	 12721 14329
870	0	0	Ki67+	 12721 14525
871	0	0	Ki67+	 12722 14224
872	0	0	Ki67+	 12724 14698
873	0	0	Ki67+	 12727 14413
874	0	0	Ki67+	 12727 14553
875	0	0	Ki67+	 12728 14635
876	0	0	Ki67+	 12729 14182
877	0	0	Ki67+	 12729 14737
878	0	0	Ki67+	 12737 14882
879	0	0	Ki67+	 12740 14218
880	0	0	Ki67+	 12741 14256
881	0	0	Ki67+	 12742 14270
882	0	0	Ki67+	 12745 14462
883	0	0	Ki67+	 12749 14168
884	0	0	Ki67+	 12752 14483
885	0	0	Ki67+	 12752 14741
886	0	0	Ki67+	 12754 14932
887	0	0	Ki67+	 12756 14558
888	0	0	Ki67+	 12756 14844
889	0	0	Ki67+	 12759 14750
890	0	0	Ki67+	 12760 14283
891	0	0	Ki67+	 12763 14444
892	0	0	Ki67+	 12766 14208
893	0	0	Ki67+	 12769 14369
894	0	0	Ki67+	 12771 14183
895	0	0	Ki67+	 12772 14243
896	0	0	Ki67+	 12772 14320
897	0	0	Ki67+	 12774 14752
898	0	0	Ki67+	 12775 14495
899	0	0	Ki67+	 12776 14894
900	0	0	Ki67+	 12779 14596
901	0	0	Ki67+	 12780 14152
902	0	0	Ki67+	 12781 14699
903	0	0	Ki67+	 12782 14380
904	0	0	Ki67+	 12784 14292
905	0	0	Ki67+	 12786 14229
906	0	0	Ki67+	 12786 14841
907	0	0	Ki67+	 12786 14867
908	0	0	Ki67+	 12787 14714
909	0	0	Ki67+	 12790 14417
910	0	0	Ki67+	 12791 14644
911	0	0	Ki67+	 12793 14914
912	0	0	Ki67+	 12796 14678
913	0	0	Ki67+	 12797 14472
914	0	0	Ki67+	 12801 14695
915	0	0	Ki67+	 12802 14531
916	0	0	Ki67+	 12806 14497
917	0	0	Ki67+	 12808 14320
918	0	0	Ki67+	 12809 14204
919	0	0	Ki67+	 12809 14365
920	0	0	Ki67+	 12810 14151
921	0	0	Ki67+	 12810 14396
922	0	0	Ki67+	 12814 14671
923	0	0	Ki67+	 12815 14246
924	0	0	Ki67+	 12816 14456
925	0	0	Ki67+	 12817 14726
926	0	0	Ki67+	 12823 14429
927	0	0	Ki67+	 12826 14699
928	0	0	Ki67+	 12827 14205
929	0	0	Ki67+	 12831 14395
930	0	0	Ki67+	 12039 14993
931	0	0	Ki67+	 12068 15027
932	0	0	Ki67+	 12084 14957
933	0	0	Ki67+	 12104 14990
934	0	0	Ki67+	 12105 15034
935	0	0	Ki67+	 12108 14951
936	0	0	Ki67+	 12197 14945
937	0	0	Ki67+	 12210 14982
938	0	0	Ki67+	 12222 15053
939	0	0	Ki67+	 12222 15085
940	0	0	Ki67+	 12228 14956
941	0	0	Ki67+	 12243 14979
942	0	0	Ki67+	 12249 15071
943	0	0	Ki67+	 12255 14972
944	0	0	Ki67+	 12270 15052
945	0	0	Ki67+	 12281 14980
946	0	0	Ki67+	 12281 15102
947	0	0	Ki67+	 12297 15004
948	0	0	Ki67+	 12297 15099
949	0	0	Ki67+	 12300 15074
950	0	0	Ki67+	 12305 15045
951	0	0	Ki67+	 12320 15101
952	0	0	Ki67+	 12326 15041
953	0	0	Ki67+	 12327 14958
954	0	0	Ki67+	 12328 15063
955	0	0	Ki67+	 12342 14945
956	0	0	Ki67+	 12346 15036
957	0	0	Ki67+	 12348 15093
958	0	0	Ki67+	 12350 14980
959	0	0	Ki67+	 12354 15074
960	0	0	Ki67+	 12359 15139
961	0	0	Ki67+	 12360 15001
962	0	0	Ki67+	 12375 14954
963	0	0	Ki67+	 12377 15128
964	0	0	Ki67+	 12379 15039
965	0	0	Ki67+	 12383 14992
966	0	0	Ki67+	 12387 14970
967	0	0	Ki67+	 12398 15044
968	0	0	Ki67+	 12400 15013
969	0	0	Ki67+	 12400 15163
970	0	0	Ki67+	 12402 15125
971	0	0	Ki67+	 12411 14955
972	0	0	Ki67+	 12414 15070
973	0	0	Ki67+	 12428 15030
974	0	0	Ki67+	 12439 14969
975	0	0	Ki67+	 12449 14995
976	0	0	Ki67+	 12457 15127
977	0	0	Ki67+	 12463 15066
978	0	0	Ki67+	 12466 15014
979	0	0	Ki67+	 12486 15113
980	0	0	Ki67+	 12492 15090
981	0	0	Ki67+	 12500 15050
982	0	0	Ki67+	 12502 14997
983	0	0	Ki67+	 12502 15081
984	0	0	Ki67+	 12509 15225
985	0	0	Ki67+	 12513 15083
986	0	0	Ki67+	 12534 15004
987	0	0	Ki67+	 12538 15153
988	0	0	Ki67+	 12538 15241
989	0	0	Ki67+	 12541 15215
990	0	0	Ki67+	 12545 14949
991	0	0	Ki67+	 12553 15134
992	0	0	Ki67+	 12562 15109
993	0	0	Ki67+	 12567 15084
994	0	0	Ki67+	 12594 15248
995	0	0	Ki67+	 12600 15074
996	0	0	Ki67+	 12607 14955
997	0	0	Ki67+	 12611 15148
998	0	0	Ki67+	 12616 15279
999	0	0	Ki67+	 12635 15273
1000	0	0	Ki67+	 12636 14962
1001	0	0	Ki67+	 12640 15009
1002	0	0	Ki67+	 12659 15200
1003	0	0	Ki67+	 12662 14977
1004	0	0	Ki67+	 12677 14994
1005	0	0	Ki67+	 12691 15260
1006	0	0	Ki67+	 12719 15229
1007	0	0	Ki67+	 12755 15243
1008	0	0	Ki67+	 12759 14983
1009	0	0	Ki67+	 12762 15297
1010	0	0	Ki67+	 12776 15011
1011	0	0	Ki67+	 12784 15219
1012	0	0	Ki67+	 12790 15312
1013	0	0	Ki67+	 12810 15281
1014	0	0	Ki67+	 12824 15015
1015	0	0	Ki67+	 12833 11974
1016	0	0	Ki67+	 12846 12011
1017	0	0	Ki67+	 12854 11977
1018	0	0	Ki67+	 12881 12054
1019	0	0	Ki67+	 12906 12031
1020	0	0	Ki67+	 12916 12049
1021	0	0	Ki67+	 12996 12055
1022	0	0	Ki67+	 13037 12265
1023	0	0	Ki67+	 13038 12112
1024	0	0	Ki67+	 13057 12200
1025	0	0	Ki67+	 13060 12223
1026	0	0	Ki67+	 13081 12116
1027	0	0	Ki67+	 13081 12243
1028	0	0	Ki67+	 13100 11787
1029	0	0	Ki67+	 13101 11962
1030	0	0	Ki67+	 13107 11981
1031	0	0	Ki67+	 13109 12180
1032	0	0	Ki67+	 13110 12054
1033	0	0	Ki67+	 13114 12076
1034	0	0	Ki67+	 13116 12105
1035	0	0	Ki67+	 13117 11756
1036	0	0	Ki67+	 13128 12130
1037	0	0	Ki67+	 13129 11781
1038	0	0	Ki67+	 13130 11749
1039	0	0	Ki67+	 13133 12024
1040	0	0	Ki67+	 13133 12200
1041	0	0	Ki67+	 13134 11791
1042	0	0	Ki67+	 13134 12004
1043	0	0	Ki67+	 13136 12259
1044	0	0	Ki67+	 13146 12059
1045	0	0	Ki67+	 13147 12149
1046	0	0	Ki67+	 13150 12085
1047	0	0	Ki67+	 13152 12234
1048	0	0	Ki67+	 13153 12116
1049	0	0	Ki67+	 13166 12120
1050	0	0	Ki67+	 13169 12029
1051	0	0	Ki67+	 13170 12089
1052	0	0	Ki67+	 13173 12159
1053	0	0	Ki67+	 13182 12062
1054	0	0	Ki67+	 13183 11981
1055	0	0	Ki67+	 13189 12127
1056	0	0	Ki67+	 13197 12253
1057	0	0	Ki67+	 13200 12088
1058	0	0	Ki67+	 13217 12023
1059	0	0	Ki67+	 13233 11993
1060	0	0	Ki67+	 13236 11874
1061	0	0	Ki67+	 13240 12261
1062	0	0	Ki67+	 13241 12244
1063	0	0	Ki67+	 13243 12031
1064	0	0	Ki67+	 13250 11989
1065	0	0	Ki67+	 13257 11703
1066	0	0	Ki67+	 13275 11929
1067	0	0	Ki67+	 13277 12189
1068	0	0	Ki67+	 13284 11996
1069	0	0	Ki67+	 13312 12162
1070	0	0	Ki67+	 13326 12176
1071	0	0	Ki67+	 13330 12257
1072	0	0	Ki67+	 13339 12002
1073	0	0	Ki67+	 13346 11956
1074	0	0	Ki67+	 13355 11772
1075	0	0	Ki67+	 13360 12174
1076	0	0	Ki67+	 13361 12259
1077	0	0	Ki67+	 13364 11681
1078	0	0	Ki67+	 13371 11966
1079	0	0	Ki67+	 13374 12121
1080	0	0	Ki67+	 13377 12086
1081	0	0	Ki67+	 13381 11922
1082	0	0	Ki67+	 13382 12049
1083	0	0	Ki67+	 13384 11881
1084	0	0	Ki67+	 13384 12019
1085	0	0	Ki67+	 13396 11997
1086	0	0	Ki67+	 13398 12061
1087	0	0	Ki67+	 13399 12250
1088	0	0	Ki67+	 13401 11958
1089	0	0	Ki67+	 13403 11893
1090	0	0	Ki67+	 13409 12119
1091	0	0	Ki67+	 13411 11988
1092	0	0	Ki67+	 13415 11925
1093	0	0	Ki67+	 13420 12053
1094	0	0	Ki67+	 13422 12014
1095	0	0	Ki67+	 13426 11886
1096	0	0	Ki67+	 13430 11953
1097	0	0	Ki67+	 13430 12001
1098	0	0	Ki67+	 13445 11653
1099	0	0	Ki67+	 13446 11946
1100	0	0	Ki67+	 13448 11881
1101	0	0	Ki67+	 13448 12017
1102	0	0	Ki67+	 13460 11872
1103	0	0	Ki67+	 13464 11907
1104	0	0	Ki67+	 13521 11926
1105	0	0	Ki67+	 13529 11855
1106	0	0	Ki67+	 13541 11831
1107	0	0	Ki67+	 13547 11613
1108	0	0	Ki67+	 13562 12251
1109	0	0	Ki67+	 13582 11597
1110	0	0	Ki67+	 13583 12172
1111	0	0	Ki67+	 13590 12112
1112	0	0	Ki67+	 13593 12158
1113	0	0	Ki67+	 13603 12132
1114	0	0	Ki67+	 13631 12268
1115	0	0	Ki67+	 12837 12508
1116	0	0	Ki67+	 12841 12923
1117	0	0	Ki67+	 12845 12869
1118	0	0	Ki67+	 12846 12669
1119	0	0	Ki67+	 12852 13000
1120	0	0	Ki67+	 12855 12889
1121	0	0	Ki67+	 12859 12846
1122	0	0	Ki67+	 12860 12456
1123	0	0	Ki67+	 12861 12626
1124	0	0	Ki67+	 12868 12666
1125	0	0	Ki67+	 12872 12441
1126	0	0	Ki67+	 12880 12420
1127	0	0	Ki67+	 12881 12818
1128	0	0	Ki67+	 12884 12935
1129	0	0	Ki67+	 12891 12988
1130	0	0	Ki67+	 12892 12604
1131	0	0	Ki67+	 12893 13047
1132	0	0	Ki67+	 12896 12697
1133	0	0	Ki67+	 12900 12843
1134	0	0	Ki67+	 12902 12859
1135	0	0	Ki67+	 12903 12404
1136	0	0	Ki67+	 12903 12670
1137	0	0	Ki67+	 12912 13057
1138	0	0	Ki67+	 12913 12772
1139	0	0	Ki67+	 12913 13071
1140	0	0	Ki67+	 12917 12891
1141	0	0	Ki67+	 12919 12947
1142	0	0	Ki67+	 12923 12436
1143	0	0	Ki67+	 12924 12974
1144	0	0	Ki67+	 12934 12690
1145	0	0	Ki67+	 12938 13033
1146	0	0	Ki67+	 12950 12480
1147	0	0	Ki67+	 12952 12609
1148	0	0	Ki67+	 12955 12383
1149	0	0	Ki67+	 12956 12730
1150	0	0	Ki67+	 12969 12699
1151	0	0	Ki67+	 12970 12364
1152	0	0	Ki67+	 12973 12674
1153	0	0	Ki67+	 12979 12395
1154	0	0	Ki67+	 12979 13016
1155	0	0	Ki67+	 12982 12922
1156	0	0	Ki67+	 12986 12944
1157	0	0	Ki67+	 12988 12968
1158	0	0	Ki67+	 12990 12592
1159	0	0	Ki67+	 12995 12459
1160	0	0	Ki67+	 13002 12477
1161	0	0	Ki67+	 13003 12386
1162	0	0	Ki67+	 13005 13040
1163	0	0	Ki67+	 13006 12753
1164	0	0	Ki67+	 13010 12574
1165	0	0	Ki67+	 13011 12612
1166	0	0	Ki67+	 13017 12720
1167	0	0	Ki67+	 13019 12455
1168	0	0	Ki67+	 13028 12955
1169	0	0	Ki67+	 13030 12405
1170	0	0	Ki67+	 13030 12987
1171	0	0	Ki67+	 13034 12422
1172	0	0	Ki67+	 13034 12518
1173	0	0	Ki67+	 13034 12796
1174	0	0	Ki67+	 13038 12894
1175	0	0	Ki67+	 13040 12567
1176	0	0	Ki67+	 13051 12752
1177	0	0	Ki67+	 13057 12453
1178	0	0	Ki67+	 13058 12491
1179	0	0	Ki67+	 13059 12534
1180	0	0	Ki67+	 13065 12721
1181	0	0	Ki67+	 13071 12474
1182	0	0	Ki67+	 13071 12869
1183	0	0	Ki67+	 13080 12569
1184	0	0	Ki67+	 13083 12372
1185	0	0	Ki67+	 13084 12345
1186	0	0	Ki67+	 13084 12919
1187	0	0	Ki67+	 13090 12845
1188	0	0	Ki67+	 13094 12395
1189	0	0	Ki67+	 13097 12778
1190	0	0	Ki67+	 13099 12667
1191	0	0	Ki67+	 13105 12635
1192	0	0	Ki67+	 13111 13008
1193	0	0	Ki67+	 13116 12372
1194	0	0	Ki67+	 13116 13038
1195	0	0	Ki67+	 13122 12615
1196	0	0	Ki67+	 13122 12872
1197	0	0	Ki67+	 13122 12903
1198	0	0	Ki67+	 13128 12342
1199	0	0	Ki67+	 13129 12971
1200	0	0	Ki67+	 13133 12634
1201	0	0	Ki67+	 13137 12302
1202	0	0	Ki67+	 13139 12997
1203	0	0	Ki67+	 13144 12754
1204	0	0	Ki67+	 13148 12705
1205	0	0	Ki67+	 13149 13068
1206	0	0	Ki67+	 13150 12977
1207	0	0	Ki67+	 13152 12852
1208	0	0	Ki67+	 13155 12929
1209	0	0	Ki67+	 13156 12808
1210	0	0	Ki67+	 13157 12276
1211	0	0	Ki67+	 13159 12914
1212	0	0	Ki67+	 13161 12523
1213	0	0	Ki67+	 13167 12965
1214	0	0	Ki67+	 13169 12387
1215	0	0	Ki67+	 13174 12422
1216	0	0	Ki67+	 13174 12642
1217	0	0	Ki67+	 13175 12688
1218	0	0	Ki67+	 13175 13024
1219	0	0	Ki67+	 13182 12494
1220	0	0	Ki67+	 13183 12720
1221	0	0	Ki67+	 13185 12915
1222	0	0	Ki67+	 13187 12436
1223	0	0	Ki67+	 13192 12608
1224	0	0	Ki67+	 13193 12737
1225	0	0	Ki67+	 13194 12336
1226	0	0	Ki67+	 13199 13032
1227	0	0	Ki67+	 13200 12857
1228	0	0	Ki67+	 13203 12380
1229	0	0	Ki67+	 13205 12546
1230	0	0	Ki67+	 13208 12790
1231	0	0	Ki67+	 13208 13054
1232	0	0	Ki67+	 13211 12500
1233	0	0	Ki67+	 13214 12767
1234	0	0	Ki67+	 13215 12583
1235	0	0	Ki67+	 13216 12949
1236	0	0	Ki67+	 13219 13011
1237	0	0	Ki67+	 13220 12453
1238	0	0	Ki67+	 13221 12716
1239	0	0	Ki67+	 13222 12276
1240	0	0	Ki67+	 13223 12394
1241	0	0	Ki67+	 13226 12313
1242	0	0	Ki67+	 13226 12551
1243	0	0	Ki67+	 13227 12329
1244	0	0	Ki67+	 13228 12902
1245	0	0	Ki67+	 13229 12435
1246	0	0	Ki67+	 13231 12739
1247	0	0	Ki67+	 13236 12466
1248	0	0	Ki67+	 13239 12690
1249	0	0	Ki67+	 13240 13071
1250	0	0	Ki67+	 13243 13040
1251	0	0	Ki67+	 13244 13000
1252	0	0	Ki67+	 13252 12664
1253	0	0	Ki67+	 13253 12433
1254	0	0	Ki67+	 13254 12641
1255	0	0	Ki67+	 13255 12356
1256	0	0	Ki67+	 13255 12503
1257	0	0	Ki67+	 13258 12402
1258	0	0	Ki67+	 13264 12420
1259	0	0	Ki67+	 13264 12473
1260	0	0	Ki67+	 13267 12600
1261	0	0	Ki67+	 13269 12291
1262	0	0	Ki67+	 13275 12369
1263	0	0	Ki67+	 13275 13070
1264	0	0	Ki67+	 13278 12823
1265	0	0	Ki67+	 13279 12335
1266	0	0	Ki67+	 13282 12655
1267	0	0	Ki67+	 13283 12932
1268	0	0	Ki67+	 13285 12512
1269	0	0	Ki67+	 13293 12313
1270	0	0	Ki67+	 13299 12286
1271	0	0	Ki67+	 13305 12486
1272	0	0	Ki67+	 13307 13030
1273	0	0	Ki67+	 13309 12450
1274	0	0	Ki67+	 13310 12358
1275	0	0	Ki67+	 13310 12573
1276	0	0	Ki67+	 13310 12909
1277	0	0	Ki67+	 13315 12952
1278	0	0	Ki67+	 13317 12539
1279	0	0	Ki67+	 13324 12286
1280	0	0	Ki67+	 13327 12927
1281	0	0	Ki67+	 13332 13049
1282	0	0	Ki67+	 13333 12376
1283	0	0	Ki67+	 13336 12305
1284	0	0	Ki67+	 13337 12524
1285	0	0	Ki67+	 13344 12879
1286	0	0	Ki67+	 13350 12284
1287	0	0	Ki67+	 13350 13025
1288	0	0	Ki67+	 13356 12622
1289	0	0	Ki67+	 13360 12303
1290	0	0	Ki67+	 13361 13002
1291	0	0	Ki67+	 13362 12653
1292	0	0	Ki67+	 13363 12716
1293	0	0	Ki67+	 13364 12598
1294	0	0	Ki67+	 13366 12820
1295	0	0	Ki67+	 13366 13061
1296	0	0	Ki67+	 13370 12275
1297	0	0	Ki67+	 13377 13025
1298	0	0	Ki67+	 13380 12415
1299	0	0	Ki67+	 13387 12719
1300	0	0	Ki67+	 13389 12643
1301	0	0	Ki67+	 13392 12278
1302	0	0	Ki67+	 13395 12297
1303	0	0	Ki67+	 13402 12759
1304	0	0	Ki67+	 13407 12473
1305	0	0	Ki67+	 13410 12423
1306	0	0	Ki67+	 13413 12773
1307	0	0	Ki67+	 13417 12984
1308	0	0	Ki67+	 13419 12690
1309	0	0	Ki67+	 13420 12723
1310	0	0	Ki67+	 13425 12914
1311	0	0	Ki67+	 13429 12516
1312	0	0	Ki67+	 13430 12526
1313	0	0	Ki67+	 13443 12373
1314	0	0	Ki67+	 13452 12547
1315	0	0	Ki67+	 13452 12765
1316	0	0	Ki67+	 13459 12627
1317	0	0	Ki67+	 13459 12701
1318	0	0	Ki67+	 13460 12376
1319	0	0	Ki67+	 13461 12953
1320	0	0	Ki67+	 13464 12458
1321	0	0	Ki67+	 13466 12283
1322	0	0	Ki67+	 13479 12409
1323	0	0	Ki67+	 13482 12561
1324	0	0	Ki67+	 13485 12529
1325	0	0	Ki67+	 13486 12674
1326	0	0	Ki67+	 13489 12359
1327	0	0	Ki67+	 13489 12707
1328	0	0	Ki67+	 13500 12429
1329	0	0	Ki67+	 13502 12593
1330	0	0	Ki67+	 13503 12902
1331	0	0	Ki67+	 13507 12672
1332	0	0	Ki67+	 13512 12482
1333	0	0	Ki67+	 13516 12520
1334	0	0	Ki67+	 13518 12599
1335	0	0	Ki67+	 13519 12564
1336	0	0	Ki67+	 13528 12363
1337	0	0	Ki67+	 13531 12406
1338	0	0	Ki67+	 13542 12326
1339	0	0	Ki67+	 13550 12387
1340	0	0	Ki67+	 13550 12518
1341	0	0	Ki67+	 13555 12699
1342	0	0	Ki67+	 13560 12455
1343	0	0	Ki67+	 13560 12730
1344	0	0	Ki67+	 13571 12484
1345	0	0	Ki67+	 13579 12402
1346	0	0	Ki67+	 13587 12445
1347	0	0	Ki67+	 13595 12810
1348	0	0	Ki67+	 13600 12433
1349	0	0	Ki67+	 13605 12835
1350	0	0	Ki67+	 13608 12306
1351	0	0	Ki67+	 13608 12371
1352	0	0	Ki67+	 13613 12818
1353	0	0	Ki67+	 13614 13070
1354	0	0	Ki67+	 13615 12717
1355	0	0	Ki67+	 13623 12891
1356	0	0	Ki67+	 12840 13824
1357	0	0	Ki67+	 12849 13777
1358	0	0	Ki67+	 12852 13315
1359	0	0	Ki67+	 12858 13560
1360	0	0	Ki67+	 12860 13590
1361	0	0	Ki67+	 12868 13272
1362	0	0	Ki67+	 12869 13632
1363	0	0	Ki67+	 12869 13742
1364	0	0	Ki67+	 12870 13794
1365	0	0	Ki67+	 12881 13444
1366	0	0	Ki67+	 12882 13196
1367	0	0	Ki67+	 12885 13169
1368	0	0	Ki67+	 12891 13689
1369	0	0	Ki67+	 12892 13565
1370	0	0	Ki67+	 12895 13604
1371	0	0	Ki67+	 12896 13646
1372	0	0	Ki67+	 12897 13124
1373	0	0	Ki67+	 12897 13784
1374	0	0	Ki67+	 12903 13090
1375	0	0	Ki67+	 12905 13862
1376	0	0	Ki67+	 12906 13628
1377	0	0	Ki67+	 12912 13195
1378	0	0	Ki67+	 12912 13480
1379	0	0	Ki67+	 12920 13218
1380	0	0	Ki67+	 12920 13332
1381	0	0	Ki67+	 12921 13523
1382	0	0	Ki67+	 12923 13759
1383	0	0	Ki67+	 12925 13834
1384	0	0	Ki67+	 12927 13483
1385	0	0	Ki67+	 12938 13324
1386	0	0	Ki67+	 12941 13272
1387	0	0	Ki67+	 12943 13100
1388	0	0	Ki67+	 12944 13084
1389	0	0	Ki67+	 12947 13256
1390	0	0	Ki67+	 12949 13229
1391	0	0	Ki67+	 12951 13351
1392	0	0	Ki67+	 12954 13715
1393	0	0	Ki67+	 12957 13777
1394	0	0	Ki67+	 12958 13128
1395	0	0	Ki67+	 12958 13543
1396	0	0	Ki67+	 12972 13741
1397	0	0	Ki67+	 12973 13809
1398	0	0	Ki67+	 12974 13191
1399	0	0	Ki67+	 12976 13230
1400	0	0	Ki67+	 12977 13282
1401	0	0	Ki67+	 12985 13148
1402	0	0	Ki67+	 12986 13360
1403	0	0	Ki67+	 12992 13206
1404	0	0	Ki67+	 12999 13766
1405	0	0	Ki67+	 13000 13491
1406	0	0	Ki67+	 13009 13594
1407	0	0	Ki67+	 13013 13322
1408	0	0	Ki67+	 13018 13792
1409	0	0	Ki67+	 13028 13699
1410	0	0	Ki67+	 13033 13589
1411	0	0	Ki67+	 13040 13560
1412	0	0	Ki67+	 13041 13811
1413	0	0	Ki67+	 13053 13327
1414	0	0	Ki67+	 13057 13278
1415	0	0	Ki67+	 13069 13559
1416	0	0	Ki67+	 13071 13756
1417	0	0	Ki67+	 13073 13674
1418	0	0	Ki67+	 13075 13780
1419	0	0	Ki67+	 13079 13431
1420	0	0	Ki67+	 13080 13394
1421	0	0	Ki67+	 13083 13800
1422	0	0	Ki67+	 13083 13837
1423	0	0	Ki67+	 13105 13775
1424	0	0	Ki67+	 13112 13125
1425	0	0	Ki67+	 13120 13859
1426	0	0	Ki67+	 13121 13087
1427	0	0	Ki67+	 13123 13567
1428	0	0	Ki67+	 13126 13294
1429	0	0	Ki67+	 13134 13172
1430	0	0	Ki67+	 13135 13682
1431	0	0	Ki67+	 13137 13402
1432	0	0	Ki67+	 13142 13210
1433	0	0	Ki67+	 13151 13697
1434	0	0	Ki67+	 13153 13724
1435	0	0	Ki67+	 13159 13161
1436	0	0	Ki67+	 13163 13240
1437	0	0	Ki67+	 13163 13450
1438	0	0	Ki67+	 13171 13285
1439	0	0	Ki67+	 13176 13175
1440	0	0	Ki67+	 13176 13685
1441	0	0	Ki67+	 13179 13737
1442	0	0	Ki67+	 13188 13779
1443	0	0	Ki67+	 13190 13756
1444	0	0	Ki67+	 13195 13714
1445	0	0	Ki67+	 13198 13293
1446	0	0	Ki67+	 13204 13140
1447	0	0	Ki67+	 13207 13681
1448	0	0	Ki67+	 13211 13798
1449	0	0	Ki67+	 13219 13584
1450	0	0	Ki67+	 13227 13615
1451	0	0	Ki67+	 13236 13554
1452	0	0	Ki67+	 13246 13112
1453	0	0	Ki67+	 13251 13133
1454	0	0	Ki67+	 13253 13656
1455	0	0	Ki67+	 13257 13694
1456	0	0	Ki67+	 13268 13560
1457	0	0	Ki67+	 13280 13379
1458	0	0	Ki67+	 13290 13098
1459	0	0	Ki67+	 13296 13402
1460	0	0	Ki67+	 13298 13833
1461	0	0	Ki67+	 13315 13452
1462	0	0	Ki67+	 13318 13845
1463	0	0	Ki67+	 13321 13223
1464	0	0	Ki67+	 13325 13392
1465	0	0	Ki67+	 13334 13471
1466	0	0	Ki67+	 13335 13614
1467	0	0	Ki67+	 13340 13818
1468	0	0	Ki67+	 13345 13298
1469	0	0	Ki67+	 13345 13329
1470	0	0	Ki67+	 13346 13656
1471	0	0	Ki67+	 13359 13505
1472	0	0	Ki67+	 13361 13367
1473	0	0	Ki67+	 13363 13821
1474	0	0	Ki67+	 13371 13195
1475	0	0	Ki67+	 13371 13830
1476	0	0	Ki67+	 13375 13862
1477	0	0	Ki67+	 13381 13391
1478	0	0	Ki67+	 13389 13440
1479	0	0	Ki67+	 13389 13620
1480	0	0	Ki67+	 13389 13644
1481	0	0	Ki67+	 13403 13414
1482	0	0	Ki67+	 13403 13528
1483	0	0	Ki67+	 13414 13856
1484	0	0	Ki67+	 13424 13183
1485	0	0	Ki67+	 13426 13332
1486	0	0	Ki67+	 13431 13127
1487	0	0	Ki67+	 13434 13174
1488	0	0	Ki67+	 13435 13394
1489	0	0	Ki67+	 13438 13576
1490	0	0	Ki67+	 13440 13144
1491	0	0	Ki67+	 13445 13714
1492	0	0	Ki67+	 13458 13518
1493	0	0	Ki67+	 13460 13110
1494	0	0	Ki67+	 13461 13485
1495	0	0	Ki67+	 13464 13245
1496	0	0	Ki67+	 13465 13418
1497	0	0	Ki67+	 13468 13168
1498	0	0	Ki67+	 13471 13366
1499	0	0	Ki67+	 13473 13132
1500	0	0	Ki67+	 13482 13260
1501	0	0	Ki67+	 13484 13644
1502	0	0	Ki67+	 13489 13685
1503	0	0	Ki67+	 13490 13108
1504	0	0	Ki67+	 13490 13224
1505	0	0	Ki67+	 13494 13554
1506	0	0	Ki67+	 13495 13154
1507	0	0	Ki67+	 13499 13412
1508	0	0	Ki67+	 13501 13353
1509	0	0	Ki67+	 13508 13598
1510	0	0	Ki67+	 13512 13134
1511	0	0	Ki67+	 13514 13164
1512	0	0	Ki67+	 13514 13675
1513	0	0	Ki67+	 13514 13815
1514	0	0	Ki67+	 13522 13423
1515	0	0	Ki67+	 13526 13114
1516	0	0	Ki67+	 13532 13655
1517	0	0	Ki67+	 13534 13308
1518	0	0	Ki67+	 13535 13250
1519	0	0	Ki67+	 13537 13601
1520	0	0	Ki67+	 13539 13170
1521	0	0	Ki67+	 13539 13416
1522	0	0	Ki67+	 13545 13457
1523	0	0	Ki67+	 13546 13835
1524	0	0	Ki67+	 13547 13811
1525	0	0	Ki67+	 13548 13214
1526	0	0	Ki67+	 13552 13311
1527	0	0	Ki67+	 13556 13376
1528	0	0	Ki67+	 13557 13695
1529	0	0	Ki67+	 13559 13268
1530	0	0	Ki67+	 13559 13585
1531	0	0	Ki67+	 13561 13130
1532	0	0	Ki67+	 13565 13248
1533	0	0	Ki67+	 13567 13396
1534	0	0	Ki67+	 13576 13349
1535	0	0	Ki67+	 13580 13213
1536	0	0	Ki67+	 13580 13785
1537	0	0	Ki67+	 13583 13125
1538	0	0	Ki67+	 13583 13527
1539	0	0	Ki67+	 13585 13739
1540	0	0	Ki67+	 13591 13517
1541	0	0	Ki67+	 13591 13815
1542	0	0	Ki67+	 13597 13358
1543	0	0	Ki67+	 13603 13791
1544	0	0	Ki67+	 13604 13631
1545	0	0	Ki67+	 13607 13856
1546	0	0	Ki67+	 13611 13350
1547	0	0	Ki67+	 13618 13429
1548	0	0	Ki67+	 13621 13145
1549	0	0	Ki67+	 13624 13232
1550	0	0	Ki67+	 13625 13499
1551	0	0	Ki67+	 13625 13533
1552	0	0	Ki67+	 13628 13744
1553	0	0	Ki67+	 13629 13429
1554	0	0	Ki67+	 13631 13380
1555	0	0	Ki67+	 12835 14297
1556	0	0	Ki67+	 12836 14100
1557	0	0	Ki67+	 12838 14185
1558	0	0	Ki67+	 12840 14028
1559	0	0	Ki67+	 12841 14134
1560	0	0	Ki67+	 12845 14332
1561	0	0	Ki67+	 12849 14625
1562	0	0	Ki67+	 12853 14574
1563	0	0	Ki67+	 12854 14357
1564	0	0	Ki67+	 12858 14125
1565	0	0	Ki67+	 12859 14619
1566	0	0	Ki67+	 12861 14489
1567	0	0	Ki67+	 12862 14059
1568	0	0	Ki67+	 12863 14655
1569	0	0	Ki67+	 12865 14111
1570	0	0	Ki67+	 12872 14261
1571	0	0	Ki67+	 12881 14326
1572	0	0	Ki67+	 12889 14398
1573	0	0	Ki67+	 12892 14287
1574	0	0	Ki67+	 12892 14643
1575	0	0	Ki67+	 12893 14535
1576	0	0	Ki67+	 12903 14267
1577	0	0	Ki67+	 12905 14635
1578	0	0	Ki67+	 12906 14514
1579	0	0	Ki67+	 12907 14419
1580	0	0	Ki67+	 12912 14064
1581	0	0	Ki67+	 12912 14607
1582	0	0	Ki67+	 12923 14256
1583	0	0	Ki67+	 12945 13932
1584	0	0	Ki67+	 12945 14597
1585	0	0	Ki67+	 12949 14138
1586	0	0	Ki67+	 12959 14623
1587	0	0	Ki67+	 12962 14468
1588	0	0	Ki67+	 12963 14656
1589	0	0	Ki67+	 12965 14667
1590	0	0	Ki67+	 12966 14232
1591	0	0	Ki67+	 12974 13902
1592	0	0	Ki67+	 12977 14132
1593	0	0	Ki67+	 12980 14446
1594	0	0	Ki67+	 12984 14628
1595	0	0	Ki67+	 12986 14505
1596	0	0	Ki67+	 12987 14195
1597	0	0	Ki67+	 12995 14233
1598	0	0	Ki67+	 12998 14212
1599	0	0	Ki67+	 13000 13938
1600	0	0	Ki67+	 13002 14340
1601	0	0	Ki67+	 13002 14616
1602	0	0	Ki67+	 13011 14370
1603	0	0	Ki67+	 13013 14304
1604	0	0	Ki67+	 13025 14544
1605	0	0	Ki67+	 13026 13874
1606	0	0	Ki67+	 13027 14223
1607	0	0	Ki67+	 13030 14333
1608	0	0	Ki67+	 13032 14279
1609	0	0	Ki67+	 13036 14248
1610	0	0	Ki67+	 13037 14614
1611	0	0	Ki67+	 13041 14466
1612	0	0	Ki67+	 13044 14393
1613	0	0	Ki67+	 13049 13889
1614	0	0	Ki67+	 13056 13908
1615	0	0	Ki67+	 13060 14559
1616	0	0	Ki67+	 13061 14458
1617	0	0	Ki67+	 13064 14365
1618	0	0	Ki67+	 13064 14403
1619	0	0	Ki67+	 13068 14336
1620	0	0	Ki67+	 13068 14576
1621	0	0	Ki67+	 13079 14459
1622	0	0	Ki67+	 13101 14240
1623	0	0	Ki67+	 13106 14542
1624	0	0	Ki67+	 13121 14100
1625	0	0	Ki67+	 13121 14159
1626	0	0	Ki67+	 13129 14072
1627	0	0	Ki67+	 13133 14159
1628	0	0	Ki67+	 13136 13983
1629	0	0	Ki67+	 13150 14534
1630	0	0	Ki67+	 13173 14138
1631	0	0	Ki67+	 13201 13886
1632	0	0	Ki67+	 13210 14097
1633	0	0	Ki67+	 13221 14115
1634	0	0	Ki67+	 13228 13933
1635	0	0	Ki67+	 13246 14058
1636	0	0	Ki67+	 13247 14121
1637	0	0	Ki67+	 13252 13937
1638	0	0	Ki67+	 13260 13999
1639	0	0	Ki67+	 13269 14203
1640	0	0	Ki67+	 13273 14102
1641	0	0	Ki67+	 13275 13899
1642	0	0	Ki67+	 13282 14267
1643	0	0	Ki67+	 13285 14227
1644	0	0	Ki67+	 13289 14590
1645	0	0	Ki67+	 13290 14081
1646	0	0	Ki67+	 13316 14246
1647	0	0	Ki67+	 13316 14578
1648	0	0	Ki67+	 13317 14209
1649	0	0	Ki67+	 13320 14076
1650	0	0	Ki67+	 13327 13994
1651	0	0	Ki67+	 13327 14581
1652	0	0	Ki67+	 13346 14184
1653	0	0	Ki67+	 13346 14597
1654	0	0	Ki67+	 13348 13979
1655	0	0	Ki67+	 13362 14180
1656	0	0	Ki67+	 13364 13967
1657	0	0	Ki67+	 13365 14609
1658	0	0	Ki67+	 13370 14505
1659	0	0	Ki67+	 13373 14202
1660	0	0	Ki67+	 13382 14640
1661	0	0	Ki67+	 13387 14615
1662	0	0	Ki67+	 13395 13886
1663	0	0	Ki67+	 13395 14528
1664	0	0	Ki67+	 13402 14499
1665	0	0	Ki67+	 13406 13966
1666	0	0	Ki67+	 13406 14227
1667	0	0	Ki67+	 13416 14044
1668	0	0	Ki67+	 13421 14479
1669	0	0	Ki67+	 13427 14001
1670	0	0	Ki67+	 13428 14526
1671	0	0	Ki67+	 13430 14013
1672	0	0	Ki67+	 13432 14134
1673	0	0	Ki67+	 13437 14215
1674	0	0	Ki67+	 13440 14482
1675	0	0	Ki67+	 13443 14308
1676	0	0	Ki67+	 13446 14087
1677	0	0	Ki67+	 13449 14241
1678	0	0	Ki67+	 13465 14280
1679	0	0	Ki67+	 13468 14000
1680	0	0	Ki67+	 13469 14347
1681	0	0	Ki67+	 13471 14070
1682	0	0	Ki67+	 13474 14316
1683	0	0	Ki67+	 13495 14046
1684	0	0	Ki67+	 13497 13977
1685	0	0	Ki67+	 13501 14309
1686	0	0	Ki67+	 13504 14063
1687	0	0	Ki67+	 13507 14132
1688	0	0	Ki67+	 13524 14022
1689	0	0	Ki67+	 13531 14358
1690	0	0	Ki67+	 13539 14046
1691	0	0	Ki67+	 13542 14007
1692	0	0	Ki67+	 13547 14037
1693	0	0	Ki67+	 13548 14498
1694	0	0	Ki67+	 13558 14108
1695	0	0	Ki67+	 13559 14193
1696	0	0	Ki67+	 13559 14243
1697	0	0	Ki67+	 13563 14206
1698	0	0	Ki67+	 13567 14044
1699	0	0	Ki67+	 13576 14023
1700	0	0	Ki67+	 13577 14156
1701	0	0	Ki67+	 13577 14324
1702	0	0	Ki67+	 13587 14202
1703	0	0	Ki67+	 13601 14105
1704	0	0	Ki67+	 13618 14216
1705	0	0	Ki67+	 13620 14490
1706	0	0	Ki67+	 13626 14146
1707	0	0	Ki67+	 12842 14965
1708	0	0	Ki67+	 12843 15079
1709	0	0	Ki67+	 12844 15029
1710	0	0	Ki67+	 12849 15267
1711	0	0	Ki67+	 12852 15158
1712	0	0	Ki67+	 12859 15201
1713	0	0	Ki67+	 12865 14683
1714	0	0	Ki67+	 12871 15060
1715	0	0	Ki67+	 12875 14914
1716	0	0	Ki67+	 12875 14991
1717	0	0	Ki67+	 12875 15233
1718	0	0	Ki67+	 12875 15274
1719	0	0	Ki67+	 12878 14946
1720	0	0	Ki67+	 12879 15114
1721	0	0	Ki67+	 12880 14873
1722	0	0	Ki67+	 12881 15295
1723	0	0	Ki67+	 12884 15150
1724	0	0	Ki67+	 12885 15326
1725	0	0	Ki67+	 12887 14858
1726	0	0	Ki67+	 12900 15081
1727	0	0	Ki67+	 12900 15245
1728	0	0	Ki67+	 12910 14853
1729	0	0	Ki67+	 12915 15052
1730	0	0	Ki67+	 12915 15104
1731	0	0	Ki67+	 12916 14722
1732	0	0	Ki67+	 12920 15016
1733	0	0	Ki67+	 12925 14692
1734	0	0	Ki67+	 12936 14773
1735	0	0	Ki67+	 12949 15357
1736	0	0	Ki67+	 12966 15206
1737	0	0	Ki67+	 12970 14734
1738	0	0	Ki67+	 12976 15336
1739	0	0	Ki67+	 12983 15359
1740	0	0	Ki67+	 12984 15227
1741	0	0	Ki67+	 12992 15169
1742	0	0	Ki67+	 13003 15311
1743	0	0	Ki67+	 13003 15341
1744	0	0	Ki67+	 13019 15344
1745	0	0	Ki67+	 13032 15336
1746	0	0	Ki67+	 13048 15355
1747	0	0	Ki67+	 13177 14689
1748	0	0	Ki67+	 13213 15154
1749	0	0	Ki67+	 13238 15222
1750	0	0	Ki67+	 13241 15174
1751	0	0	Ki67+	 13245 15396
1752	0	0	Ki67+	 13255 14839
1753	0	0	Ki67+	 13277 15456
1754	0	0	Ki67+	 13278 14717
1755	0	0	Ki67+	 13281 14802
1756	0	0	Ki67+	 13286 14834
1757	0	0	Ki67+	 13296 15421
1758	0	0	Ki67+	 13316 15453
1759	0	0	Ki67+	 13319 14806
1760	0	0	Ki67+	 13322 15421
1761	0	0	Ki67+	 13326 14837
1762	0	0	Ki67+	 13333 15427
1763	0	0	Ki67+	 13340 14889
1764	0	0	Ki67+	 13366 15435
1765	0	0	Ki67+	 13380 15110
1766	0	0	Ki67+	 13389 15087
1767	0	0	Ki67+	 13414 15058
1768	0	0	Ki67+	 13416 15354
1769	0	0	Ki67+	 13430 14947
1770	0	0	Ki67+	 13432 15428
1771	0	0	Ki67+	 13443 15149
1772	0	0	Ki67+	 13452 15105
1773	0	0	Ki67+	 13459 15181
1774	0	0	Ki67+	 13464 15379
1775	0	0	Ki67+	 13480 15159
1776	0	0	Ki67+	 13483 14756
1777	0	0	Ki67+	 13491 14960
1778	0	0	Ki67+	 13495 14695
1779	0	0	Ki67+	 13495 15006
1780	0	0	Ki67+	 13497 15283
1781	0	0	Ki67+	 13501 14770
1782	0	0	Ki67+	 13504 15205
1783	0	0	Ki67+	 13507 15031
1784	0	0	Ki67+	 13508 14735
1785	0	0	Ki67+	 13509 15065
1786	0	0	Ki67+	 13515 15096
1787	0	0	Ki67+	 13519 14998
1788	0	0	Ki67+	 13526 15160
1789	0	0	Ki67+	 13528 14725
1790	0	0	Ki67+	 13533 14820
1791	0	0	Ki67+	 13533 15263
1792	0	0	Ki67+	 13537 15119
1793	0	0	Ki67+	 13546 14754
1794	0	0	Ki67+	 13549 15217
1795	0	0	Ki67+	 13557 14964
1796	0	0	Ki67+	 13566 15121
1797	0	0	Ki67+	 13571 15055
1798	0	0	Ki67+	 13572 15252
1799	0	0	Ki67+	 13577 15441
1800	0	0	Ki67+	 13584 14724
1801	0	0	Ki67+	 13603 15418
1802	0	0	Ki67+	 13605 15271
1803	0	0	Ki67+	 13605 15337
1804	0	0	Ki67+	 13619 14772
1805	0	0	Ki67+	 13628 15370
1806	0	0	Ki67+	 13207 15511
1807	0	0	Ki67+	 13225 15541
1808	0	0	Ki67+	 13228 15708
1809	0	0	Ki67+	 13236 15535
1810	0	0	Ki67+	 13243 15494
1811	0	0	Ki67+	 13253 15674
1812	0	0	Ki67+	 13267 15701
1813	0	0	Ki67+	 13279 15582
1814	0	0	Ki67+	 13280 15656
1815	0	0	Ki67+	 13286 15560
1816	0	0	Ki67+	 13295 15635
1817	0	0	Ki67+	 13305 15580
1818	0	0	Ki67+	 13305 15790
1819	0	0	Ki67+	 13331 15486
1820	0	0	Ki67+	 13336 15567
1821	0	0	Ki67+	 13350 15591
1822	0	0	Ki67+	 13355 15541
1823	0	0	Ki67+	 13356 15680
1824	0	0	Ki67+	 13357 15475
1825	0	0	Ki67+	 13359 15507
1826	0	0	Ki67+	 13379 15518
1827	0	0	Ki67+	 13390 15475
1828	0	0	Ki67+	 13394 15686
1829	0	0	Ki67+	 13404 15525
1830	0	0	Ki67+	 13411 15501
1831	0	0	Ki67+	 13416 15675
1832	0	0	Ki67+	 13420 15583
1833	0	0	Ki67+	 13424 15551
1834	0	0	Ki67+	 13429 15785
1835	0	0	Ki67+	 13437 15523
1836	0	0	Ki67+	 13445 15694
1837	0	0	Ki67+	 13453 15539
1838	0	0	Ki67+	 13454 15620
1839	0	0	Ki67+	 13458 15587
1840	0	0	Ki67+	 13469 15555
1841	0	0	Ki67+	 13469 15707
1842	0	0	Ki67+	 13476 15793
1843	0	0	Ki67+	 13483 15576
1844	0	0	Ki67+	 13487 15736
1845	0	0	Ki67+	 13488 15603
1846	0	0	Ki67+	 13499 15793
1847	0	0	Ki67+	 13517 15731
1848	0	0	Ki67+	 13518 15759
1849	0	0	Ki67+	 13519 15836
1850	0	0	Ki67+	 13528 15701
1851	0	0	Ki67+	 13533 15800
1852	0	0	Ki67+	 13534 15847
1853	0	0	Ki67+	 13542 15725
1854	0	0	Ki67+	 13548 15821
1855	0	0	Ki67+	 13561 15769
1856	0	0	Ki67+	 13566 15646
1857	0	0	Ki67+	 13571 15843
1858	0	0	Ki67+	 13580 15693
1859	0	0	Ki67+	 13581 15753
1860	0	0	Ki67+	 13583 15844
1861	0	0	Ki67+	 13597 15815
1862	0	0	Ki67+	 13611 15607
1863	0	0	Ki67+	 13611 15854
1864	0	0	Ki67+	 13614 15791
1865	0	0	Ki67+	 13618 15715
1866	0	0	Ki67+	 13624 15811
1867	0	0	Ki67+	 13625 15753
1868	0	0	Ki67+	 13628 15585
1869	0	0	Ki67+	 13644 12160
1870	0	0	Ki67+	 13654 12147
1871	0	0	Ki67+	 13706 12170
1872	0	0	Ki67+	 13713 12185
1873	0	0	Ki67+	 13714 12217
1874	0	0	Ki67+	 13716 12102
1875	0	0	Ki67+	 13736 12163
1876	0	0	Ki67+	 13742 12081
1877	0	0	Ki67+	 13773 12160
1878	0	0	Ki67+	 13800 12219
1879	0	0	Ki67+	 13802 12120
1880	0	0	Ki67+	 13808 12094
1881	0	0	Ki67+	 13809 12039
1882	0	0	Ki67+	 13837 12193
1883	0	0	Ki67+	 13858 12091
1884	0	0	Ki67+	 13866 12113
1885	0	0	Ki67+	 13887 11986
1886	0	0	Ki67+	 13892 12086
1887	0	0	Ki67+	 13932 12096
1888	0	0	Ki67+	 13980 12025
1889	0	0	Ki67+	 13981 12220
1890	0	0	Ki67+	 13984 12015
1891	0	0	Ki67+	 13985 12199
1892	0	0	Ki67+	 13991 12135
1893	0	0	Ki67+	 13992 11492
1894	0	0	Ki67+	 13999 12122
1895	0	0	Ki67+	 14004 11493
1896	0	0	Ki67+	 14006 11995
1897	0	0	Ki67+	 14039 12113
1898	0	0	Ki67+	 14040 11935
1899	0	0	Ki67+	 14080 12124
1900	0	0	Ki67+	 14088 12026
1901	0	0	Ki67+	 14089 11946
1902	0	0	Ki67+	 14101 12082
1903	0	0	Ki67+	 14102 12153
1904	0	0	Ki67+	 14107 11981
1905	0	0	Ki67+	 14107 12059
1906	0	0	Ki67+	 14122 12181
1907	0	0	Ki67+	 14126 12141
1908	0	0	Ki67+	 14131 12066
1909	0	0	Ki67+	 14138 12208
1910	0	0	Ki67+	 14162 12199
1911	0	0	Ki67+	 14171 11906
1912	0	0	Ki67+	 14175 12127
1913	0	0	Ki67+	 14197 12070
1914	0	0	Ki67+	 14199 11945
1915	0	0	Ki67+	 14225 12023
1916	0	0	Ki67+	 14235 12143
1917	0	0	Ki67+	 14267 12168
1918	0	0	Ki67+	 14294 11984
1919	0	0	Ki67+	 14336 12015
1920	0	0	Ki67+	 14350 11634
1921	0	0	Ki67+	 14358 11932
1922	0	0	Ki67+	 14361 12067
1923	0	0	Ki67+	 14392 12127
1924	0	0	Ki67+	 13636 12614
1925	0	0	Ki67+	 13636 12942
1926	0	0	Ki67+	 13639 12491
1927	0	0	Ki67+	 13641 12674
1928	0	0	Ki67+	 13648 12513
1929	0	0	Ki67+	 13649 12989
1930	0	0	Ki67+	 13649 13015
1931	0	0	Ki67+	 13653 12841
1932	0	0	Ki67+	 13659 12876
1933	0	0	Ki67+	 13664 12664
1934	0	0	Ki67+	 13667 12975
1935	0	0	Ki67+	 13684 12515
1936	0	0	Ki67+	 13685 12413
1937	0	0	Ki67+	 13689 12327
1938	0	0	Ki67+	 13690 12542
1939	0	0	Ki67+	 13691 12995
1940	0	0	Ki67+	 13696 12230
1941	0	0	Ki67+	 13701 12355
1942	0	0	Ki67+	 13712 12904
1943	0	0	Ki67+	 13713 12398
1944	0	0	Ki67+	 13714 12467
1945	0	0	Ki67+	 13714 12765
1946	0	0	Ki67+	 13721 12504
1947	0	0	Ki67+	 13730 13019
1948	0	0	Ki67+	 13731 12349
1949	0	0	Ki67+	 13731 12421
1950	0	0	Ki67+	 13733 12676
1951	0	0	Ki67+	 13734 12457
1952	0	0	Ki67+	 13739 12955
1953	0	0	Ki67+	 13745 12935
1954	0	0	Ki67+	 13747 12813
1955	0	0	Ki67+	 13750 12833
1956	0	0	Ki67+	 13754 12376
1957	0	0	Ki67+	 13756 12552
1958	0	0	Ki67+	 13756 12883
1959	0	0	Ki67+	 13758 12915
1960	0	0	Ki67+	 13759 12803
1961	0	0	Ki67+	 13763 12858
1962	0	0	Ki67+	 13764 12418
1963	0	0	Ki67+	 13764 12578
1964	0	0	Ki67+	 13765 12447
1965	0	0	Ki67+	 13767 12318
1966	0	0	Ki67+	 13769 12496
1967	0	0	Ki67+	 13769 12531
1968	0	0	Ki67+	 13778 12685
1969	0	0	Ki67+	 13780 12944
1970	0	0	Ki67+	 13782 12373
1971	0	0	Ki67+	 13783 12864
1972	0	0	Ki67+	 13784 12547
1973	0	0	Ki67+	 13787 12636
1974	0	0	Ki67+	 13788 12343
1975	0	0	Ki67+	 13788 12733
1976	0	0	Ki67+	 13790 12812
1977	0	0	Ki67+	 13791 12660
1978	0	0	Ki67+	 13791 12767
1979	0	0	Ki67+	 13795 12401
1980	0	0	Ki67+	 13795 12908
1981	0	0	Ki67+	 13798 12447
1982	0	0	Ki67+	 13802 12708
1983	0	0	Ki67+	 13803 12319
1984	0	0	Ki67+	 13803 12990
1985	0	0	Ki67+	 13806 12965
1986	0	0	Ki67+	 13807 12277
1987	0	0	Ki67+	 13808 12819
1988	0	0	Ki67+	 13810 13013
1989	0	0	Ki67+	 13812 12442
1990	0	0	Ki67+	 13819 12836
1991	0	0	Ki67+	 13821 12876
1992	0	0	Ki67+	 13824 12382
1993	0	0	Ki67+	 13827 12418
1994	0	0	Ki67+	 13828 12907
1995	0	0	Ki67+	 13833 12988
1996	0	0	Ki67+	 13834 12266
1997	0	0	Ki67+	 13834 12579
1998	0	0	Ki67+	 13837 12318
1999	0	0	Ki67+	 13839 12357
2000	0	0	Ki67+	 13843 13015
2001	0	0	Ki67+	 13844 12852
2002	0	0	Ki67+	 13849 12945
2003	0	0	Ki67+	 13852 12285
2004	0	0	Ki67+	 13852 12398
2005	0	0	Ki67+	 13858 12444
2006	0	0	Ki67+	 13861 12975
2007	0	0	Ki67+	 13868 12697
2008	0	0	Ki67+	 13877 12847
2009	0	0	Ki67+	 13879 12902
2010	0	0	Ki67+	 13881 12615
2011	0	0	Ki67+	 13881 12824
2012	0	0	Ki67+	 13882 12641
2013	0	0	Ki67+	 13887 12956
2014	0	0	Ki67+	 13892 12866
2015	0	0	Ki67+	 13896 12772
2016	0	0	Ki67+	 13897 12314
2017	0	0	Ki67+	 13902 12355
2018	0	0	Ki67+	 13904 12824
2019	0	0	Ki67+	 13906 12595
2020	0	0	Ki67+	 13907 12773
2021	0	0	Ki67+	 13909 12797
2022	0	0	Ki67+	 13915 12325
2023	0	0	Ki67+	 13917 12237
2024	0	0	Ki67+	 13921 12308
2025	0	0	Ki67+	 13923 12949
2026	0	0	Ki67+	 13926 12568
2027	0	0	Ki67+	 13930 12465
2028	0	0	Ki67+	 13933 12944
2029	0	0	Ki67+	 13937 12345
2030	0	0	Ki67+	 13958 12687
2031	0	0	Ki67+	 13963 12343
2032	0	0	Ki67+	 13965 12511
2033	0	0	Ki67+	 13968 12713
2034	0	0	Ki67+	 13970 12929
2035	0	0	Ki67+	 13977 12736
2036	0	0	Ki67+	 13984 12669
2037	0	0	Ki67+	 13985 12826
2038	0	0	Ki67+	 13987 12992
2039	0	0	Ki67+	 13990 12312
2040	0	0	Ki67+	 13994 12352
2041	0	0	Ki67+	 13994 12576
2042	0	0	Ki67+	 13999 12614
2043	0	0	Ki67+	 14001 12483
2044	0	0	Ki67+	 14011 12262
2045	0	0	Ki67+	 14012 12940
2046	0	0	Ki67+	 14013 12817
2047	0	0	Ki67+	 14015 12469
2048	0	0	Ki67+	 14020 12964
2049	0	0	Ki67+	 14026 12842
2050	0	0	Ki67+	 14033 12495
2051	0	0	Ki67+	 14037 12252
2052	0	0	Ki67+	 14040 12621
2053	0	0	Ki67+	 14040 12828
2054	0	0	Ki67+	 14049 12302
2055	0	0	Ki67+	 14053 12765
2056	0	0	Ki67+	 14062 12336
2057	0	0	Ki67+	 14065 12268
2058	0	0	Ki67+	 14069 12622
2059	0	0	Ki67+	 14073 12459
2060	0	0	Ki67+	 14079 12415
2061	0	0	Ki67+	 14084 12824
2062	0	0	Ki67+	 14087 12594
2063	0	0	Ki67+	 14089 12361
2064	0	0	Ki67+	 14096 12314
2065	0	0	Ki67+	 14096 12673
2066	0	0	Ki67+	 14101 12612
2067	0	0	Ki67+	 14110 12638
2068	0	0	Ki67+	 14113 12264
2069	0	0	Ki67+	 14115 12694
2070	0	0	Ki67+	 14116 12908
2071	0	0	Ki67+	 14121 12758
2072	0	0	Ki67+	 14135 12785
2073	0	0	Ki67+	 14138 12760
2074	0	0	Ki67+	 14140 12317
2075	0	0	Ki67+	 14140 12349
2076	0	0	Ki67+	 14151 12422
2077	0	0	Ki67+	 14157 12494
2078	0	0	Ki67+	 14159 12303
2079	0	0	Ki67+	 14168 12512
2080	0	0	Ki67+	 14168 12573
2081	0	0	Ki67+	 14170 12713
2082	0	0	Ki67+	 14173 12465
2083	0	0	Ki67+	 14173 12676
2084	0	0	Ki67+	 14175 12764
2085	0	0	Ki67+	 14177 12529
2086	0	0	Ki67+	 14181 12449
2087	0	0	Ki67+	 14183 13014
2088	0	0	Ki67+	 14184 12541
2089	0	0	Ki67+	 14191 12817
2090	0	0	Ki67+	 14191 12847
2091	0	0	Ki67+	 14202 12735
2092	0	0	Ki67+	 14206 12899
2093	0	0	Ki67+	 14209 12329
2094	0	0	Ki67+	 14209 13010
2095	0	0	Ki67+	 14212 12781
2096	0	0	Ki67+	 14213 12573
2097	0	0	Ki67+	 14228 12900
2098	0	0	Ki67+	 14229 12888
2099	0	0	Ki67+	 14232 12610
2100	0	0	Ki67+	 14238 12641
2101	0	0	Ki67+	 14245 12735
2102	0	0	Ki67+	 14246 12634
2103	0	0	Ki67+	 14249 12846
2104	0	0	Ki67+	 14251 12802
2105	0	0	Ki67+	 14252 12495
2106	0	0	Ki67+	 14254 12999
2107	0	0	Ki67+	 14258 12692
2108	0	0	Ki67+	 14258 12965
2109	0	0	Ki67+	 14261 12917
2110	0	0	Ki67+	 14264 12552
2111	0	0	Ki67+	 14264 12591
2112	0	0	Ki67+	 14265 12457
2113	0	0	Ki67+	 14273 12474
2114	0	0	Ki67+	 14279 12878
2115	0	0	Ki67+	 14284 12622
2116	0	0	Ki67+	 14285 12576
2117	0	0	Ki67+	 14285 12780
2118	0	0	Ki67+	 14286 12761
2119	0	0	Ki67+	 14287 12810
2120	0	0	Ki67+	 14287 12904
2121	0	0	Ki67+	 14290 12486
2122	0	0	Ki67+	 14293 12337
2123	0	0	Ki67+	 14294 12533
2124	0	0	Ki67+	 14310 12812
2125	0	0	Ki67+	 14310 12855
2126	0	0	Ki67+	 14314 12497
2127	0	0	Ki67+	 14319 12463
2128	0	0	Ki67+	 14320 12670
2129	0	0	Ki67+	 14324 12746
2130	0	0	Ki67+	 14324 12768
2131	0	0	Ki67+	 14328 12314
2132	0	0	Ki67+	 14332 12813
2133	0	0	Ki67+	 14339 12948
2134	0	0	Ki67+	 14343 12662
2135	0	0	Ki67+	 14344 12872
2136	0	0	Ki67+	 14344 13019
2137	0	0	Ki67+	 14350 12807
2138	0	0	Ki67+	 14351 12723
2139	0	0	Ki67+	 14363 12720
2140	0	0	Ki67+	 14363 12759
2141	0	0	Ki67+	 14364 12406
2142	0	0	Ki67+	 14370 12792
2143	0	0	Ki67+	 14380 12958
2144	0	0	Ki67+	 14383 12981
2145	0	0	Ki67+	 14395 12734
2146	0	0	Ki67+	 14396 12763
2147	0	0	Ki67+	 14400 12787
2148	0	0	Ki67+	 14414 12826
2149	0	0	Ki67+	 14420 13009
2150	0	0	Ki67+	 14425 12934
2151	0	0	Ki67+	 14429 12775
2152	0	0	Ki67+	 13646 13056
2153	0	0	Ki67+	 13646 13771
2154	0	0	Ki67+	 13650 13486
2155	0	0	Ki67+	 13657 13514
2156	0	0	Ki67+	 13659 13183
2157	0	0	Ki67+	 13664 13280
2158	0	0	Ki67+	 13666 13752
2159	0	0	Ki67+	 13670 13252
2160	0	0	Ki67+	 13670 13794
2161	0	0	Ki67+	 13674 13115
2162	0	0	Ki67+	 13676 13202
2163	0	0	Ki67+	 13676 13318
2164	0	0	Ki67+	 13680 13500
2165	0	0	Ki67+	 13680 13676
2166	0	0	Ki67+	 13684 13072
2167	0	0	Ki67+	 13687 13247
2168	0	0	Ki67+	 13698 13596
2169	0	0	Ki67+	 13703 13341
2170	0	0	Ki67+	 13704 13764
2171	0	0	Ki67+	 13708 13323
2172	0	0	Ki67+	 13710 13711
2173	0	0	Ki67+	 13711 13090
2174	0	0	Ki67+	 13711 13253
2175	0	0	Ki67+	 13712 13800
2176	0	0	Ki67+	 13713 13192
2177	0	0	Ki67+	 13718 13039
2178	0	0	Ki67+	 13718 13226
2179	0	0	Ki67+	 13725 13596
2180	0	0	Ki67+	 13727 13348
2181	0	0	Ki67+	 13729 13076
2182	0	0	Ki67+	 13740 13309
2183	0	0	Ki67+	 13747 13143
2184	0	0	Ki67+	 13750 13224
2185	0	0	Ki67+	 13750 13639
2186	0	0	Ki67+	 13757 13597
2187	0	0	Ki67+	 13763 13164
2188	0	0	Ki67+	 13768 13104
2189	0	0	Ki67+	 13769 13796
2190	0	0	Ki67+	 13778 13460
2191	0	0	Ki67+	 13779 13327
2192	0	0	Ki67+	 13781 13199
2193	0	0	Ki67+	 13781 13579
2194	0	0	Ki67+	 13783 13754
2195	0	0	Ki67+	 13785 13167
2196	0	0	Ki67+	 13785 13249
2197	0	0	Ki67+	 13786 13677
2198	0	0	Ki67+	 13788 13126
2199	0	0	Ki67+	 13790 13610
2200	0	0	Ki67+	 13802 13787
2201	0	0	Ki67+	 13803 13055
2202	0	0	Ki67+	 13803 13763
2203	0	0	Ki67+	 13804 13698
2204	0	0	Ki67+	 13812 13569
2205	0	0	Ki67+	 13814 13667
2206	0	0	Ki67+	 13817 13738
2207	0	0	Ki67+	 13819 13599
2208	0	0	Ki67+	 13829 13463
2209	0	0	Ki67+	 13833 13056
2210	0	0	Ki67+	 13833 13204
2211	0	0	Ki67+	 13849 13504
2212	0	0	Ki67+	 13849 13585
2213	0	0	Ki67+	 13852 13046
2214	0	0	Ki67+	 13852 13083
2215	0	0	Ki67+	 13858 13728
2216	0	0	Ki67+	 13858 13766
2217	0	0	Ki67+	 13860 13225
2218	0	0	Ki67+	 13860 13310
2219	0	0	Ki67+	 13862 13117
2220	0	0	Ki67+	 13867 13205
2221	0	0	Ki67+	 13870 13612
2222	0	0	Ki67+	 13873 13097
2223	0	0	Ki67+	 13873 13741
2224	0	0	Ki67+	 13875 13261
2225	0	0	Ki67+	 13877 13295
2226	0	0	Ki67+	 13877 13773
2227	0	0	Ki67+	 13886 13447
2228	0	0	Ki67+	 13894 13631
2229	0	0	Ki67+	 13906 13521
2230	0	0	Ki67+	 13909 13730
2231	0	0	Ki67+	 13910 13175
2232	0	0	Ki67+	 13914 13717
2233	0	0	Ki67+	 13919 13027
2234	0	0	Ki67+	 13921 13118
2235	0	0	Ki67+	 13926 13552
2236	0	0	Ki67+	 13928 13627
2237	0	0	Ki67+	 13931 13792
2238	0	0	Ki67+	 13934 13076
2239	0	0	Ki67+	 13941 13655
2240	0	0	Ki67+	 13945 13182
2241	0	0	Ki67+	 13946 13695
2242	0	0	Ki67+	 13950 13047
2243	0	0	Ki67+	 13950 13768
2244	0	0	Ki67+	 13954 13103
2245	0	0	Ki67+	 13955 13169
2246	0	0	Ki67+	 13956 13444
2247	0	0	Ki67+	 13959 13521
2248	0	0	Ki67+	 13960 13544
2249	0	0	Ki67+	 13966 13293
2250	0	0	Ki67+	 13975 13723
2251	0	0	Ki67+	 13976 13522
2252	0	0	Ki67+	 13984 13269
2253	0	0	Ki67+	 13991 13140
2254	0	0	Ki67+	 13999 13177
2255	0	0	Ki67+	 14001 13528
2256	0	0	Ki67+	 14009 13290
2257	0	0	Ki67+	 14015 13379
2258	0	0	Ki67+	 14017 13076
2259	0	0	Ki67+	 14019 13779
2260	0	0	Ki67+	 14023 13489
2261	0	0	Ki67+	 14034 13031
2262	0	0	Ki67+	 14035 13104
2263	0	0	Ki67+	 14036 13075
2264	0	0	Ki67+	 14040 13155
2265	0	0	Ki67+	 14041 13230
2266	0	0	Ki67+	 14044 13203
2267	0	0	Ki67+	 14046 13510
2268	0	0	Ki67+	 14054 13248
2269	0	0	Ki67+	 14058 13124
2270	0	0	Ki67+	 14086 13249
2271	0	0	Ki67+	 14086 13299
2272	0	0	Ki67+	 14092 13781
2273	0	0	Ki67+	 14096 13575
2274	0	0	Ki67+	 14099 13155
2275	0	0	Ki67+	 14100 13713
2276	0	0	Ki67+	 14103 13527
2277	0	0	Ki67+	 14107 13087
2278	0	0	Ki67+	 14108 13492
2279	0	0	Ki67+	 14110 13050
2280	0	0	Ki67+	 14113 13449
2281	0	0	Ki67+	 14113 13613
2282	0	0	Ki67+	 14121 13118
2283	0	0	Ki67+	 14123 13572
2284	0	0	Ki67+	 14134 13535
2285	0	0	Ki67+	 14134 13608
2286	0	0	Ki67+	 14142 13113
2287	0	0	Ki67+	 14142 13173
2288	0	0	Ki67+	 14144 13158
2289	0	0	Ki67+	 14146 13123
2290	0	0	Ki67+	 14150 13213
2291	0	0	Ki67+	 14165 13468
2292	0	0	Ki67+	 14166 13652
2293	0	0	Ki67+	 14168 13408
2294	0	0	Ki67+	 14176 13033
2295	0	0	Ki67+	 14179 13117
2296	0	0	Ki67+	 14182 13500
2297	0	0	Ki67+	 14188 13561
2298	0	0	Ki67+	 14189 13775
2299	0	0	Ki67+	 14190 13620
2300	0	0	Ki67+	 14195 13448
2301	0	0	Ki67+	 14197 13077
2302	0	0	Ki67+	 14199 13646
2303	0	0	Ki67+	 14199 13753
2304	0	0	Ki67+	 14202 13589
2305	0	0	Ki67+	 14206 13226
2306	0	0	Ki67+	 14211 13413
2307	0	0	Ki67+	 14212 13524
2308	0	0	Ki67+	 14214 13367
2309	0	0	Ki67+	 14222 13333
2310	0	0	Ki67+	 14223 13437
2311	0	0	Ki67+	 14226 13185
2312	0	0	Ki67+	 14235 13471
2313	0	0	Ki67+	 14239 13773
2314	0	0	Ki67+	 14240 13046
2315	0	0	Ki67+	 14243 13106
2316	0	0	Ki67+	 14245 13312
2317	0	0	Ki67+	 14245 13602
2318	0	0	Ki67+	 14247 13280
2319	0	0	Ki67+	 14249 13511
2320	0	0	Ki67+	 14250 13250
2321	0	0	Ki67+	 14254 13817
2322	0	0	Ki67+	 14256 13641
2323	0	0	Ki67+	 14257 13439
2324	0	0	Ki67+	 14264 13698
2325	0	0	Ki67+	 14273 13775
2326	0	0	Ki67+	 14274 13588
2327	0	0	Ki67+	 14277 13230
2328	0	0	Ki67+	 14283 13273
2329	0	0	Ki67+	 14285 13661
2330	0	0	Ki67+	 14288 13134
2331	0	0	Ki67+	 14292 13194
2332	0	0	Ki67+	 14299 13447
2333	0	0	Ki67+	 14303 13152
2334	0	0	Ki67+	 14304 13728
2335	0	0	Ki67+	 14308 13093
2336	0	0	Ki67+	 14310 13504
2337	0	0	Ki67+	 14314 13447
2338	0	0	Ki67+	 14314 13739
2339	0	0	Ki67+	 14315 13050
2340	0	0	Ki67+	 14315 13245
2341	0	0	Ki67+	 14318 13120
2342	0	0	Ki67+	 14321 13335
2343	0	0	Ki67+	 14330 13770
2344	0	0	Ki67+	 14333 13065
2345	0	0	Ki67+	 14334 13704
2346	0	0	Ki67+	 14336 13572
2347	0	0	Ki67+	 14337 13145
2348	0	0	Ki67+	 14340 13078
2349	0	0	Ki67+	 14340 13354
2350	0	0	Ki67+	 14341 13736
2351	0	0	Ki67+	 14345 13530
2352	0	0	Ki67+	 14350 13457
2353	0	0	Ki67+	 14358 13697
2354	0	0	Ki67+	 14364 13049
2355	0	0	Ki67+	 14366 13752
2356	0	0	Ki67+	 14367 13570
2357	0	0	Ki67+	 14369 13111
2358	0	0	Ki67+	 14370 13192
2359	0	0	Ki67+	 14372 13616
2360	0	0	Ki67+	 14373 13136
2361	0	0	Ki67+	 14373 13815
2362	0	0	Ki67+	 14376 13407
2363	0	0	Ki67+	 14379 13462
2364	0	0	Ki67+	 14380 13082
2365	0	0	Ki67+	 14390 13034
2366	0	0	Ki67+	 14391 13549
2367	0	0	Ki67+	 14392 13614
2368	0	0	Ki67+	 14396 13252
2369	0	0	Ki67+	 14396 13522
2370	0	0	Ki67+	 14396 13715
2371	0	0	Ki67+	 14400 13757
2372	0	0	Ki67+	 14411 13315
2373	0	0	Ki67+	 14414 13626
2374	0	0	Ki67+	 14422 13686
2375	0	0	Ki67+	 14423 13037
2376	0	0	Ki67+	 14427 13176
2377	0	0	Ki67+	 14430 13514
2378	0	0	Ki67+	 13636 14020
2379	0	0	Ki67+	 13637 14113
2380	0	0	Ki67+	 13652 14159
2381	0	0	Ki67+	 13657 14024
2382	0	0	Ki67+	 13659 14185
2383	0	0	Ki67+	 13660 14390
2384	0	0	Ki67+	 13665 13865
2385	0	0	Ki67+	 13665 14052
2386	0	0	Ki67+	 13665 14601
2387	0	0	Ki67+	 13684 13838
2388	0	0	Ki67+	 13687 14396
2389	0	0	Ki67+	 13690 14014
2390	0	0	Ki67+	 13690 14167
2391	0	0	Ki67+	 13693 14063
2392	0	0	Ki67+	 13695 13961
2393	0	0	Ki67+	 13703 14443
2394	0	0	Ki67+	 13704 14371
2395	0	0	Ki67+	 13711 14388
2396	0	0	Ki67+	 13711 14515
2397	0	0	Ki67+	 13714 14104
2398	0	0	Ki67+	 13716 14266
2399	0	0	Ki67+	 13723 14539
2400	0	0	Ki67+	 13724 14228
2401	0	0	Ki67+	 13728 14574
2402	0	0	Ki67+	 13731 14383
2403	0	0	Ki67+	 13734 14147
2404	0	0	Ki67+	 13738 14074
2405	0	0	Ki67+	 13741 14015
2406	0	0	Ki67+	 13741 14549
2407	0	0	Ki67+	 13748 13930
2408	0	0	Ki67+	 13751 14104
2409	0	0	Ki67+	 13755 14438
2410	0	0	Ki67+	 13757 14537
2411	0	0	Ki67+	 13759 14574
2412	0	0	Ki67+	 13761 14290
2413	0	0	Ki67+	 13761 14506
2414	0	0	Ki67+	 13762 14607
2415	0	0	Ki67+	 13763 14042
2416	0	0	Ki67+	 13769 14516
2417	0	0	Ki67+	 13774 14588
2418	0	0	Ki67+	 13775 14220
2419	0	0	Ki67+	 13780 13908
2420	0	0	Ki67+	 13781 14206
2421	0	0	Ki67+	 13785 14491
2422	0	0	Ki67+	 13794 14257
2423	0	0	Ki67+	 13795 14285
2424	0	0	Ki67+	 13796 14143
2425	0	0	Ki67+	 13804 14235
2426	0	0	Ki67+	 13805 14114
2427	0	0	Ki67+	 13805 14174
2428	0	0	Ki67+	 13805 14596
2429	0	0	Ki67+	 13806 14474
2430	0	0	Ki67+	 13807 14394
2431	0	0	Ki67+	 13811 14522
2432	0	0	Ki67+	 13815 14138
2433	0	0	Ki67+	 13820 14211
2434	0	0	Ki67+	 13822 14571
2435	0	0	Ki67+	 13825 14280
2436	0	0	Ki67+	 13834 14526
2437	0	0	Ki67+	 13834 14583
2438	0	0	Ki67+	 13837 14180
2439	0	0	Ki67+	 13840 14382
2440	0	0	Ki67+	 13843 14076
2441	0	0	Ki67+	 13845 14135
2442	0	0	Ki67+	 13851 14150
2443	0	0	Ki67+	 13859 14573
2444	0	0	Ki67+	 13861 13902
2445	0	0	Ki67+	 13866 14128
2446	0	0	Ki67+	 13869 14600
2447	0	0	Ki67+	 13870 14555
2448	0	0	Ki67+	 13871 14110
2449	0	0	Ki67+	 13877 14514
2450	0	0	Ki67+	 13882 14529
2451	0	0	Ki67+	 13882 14594
2452	0	0	Ki67+	 13883 13980
2453	0	0	Ki67+	 13885 14083
2454	0	0	Ki67+	 13887 14613
2455	0	0	Ki67+	 13888 13911
2456	0	0	Ki67+	 13889 13853
2457	0	0	Ki67+	 13890 14044
2458	0	0	Ki67+	 13890 14273
2459	0	0	Ki67+	 13892 14109
2460	0	0	Ki67+	 13892 14227
2461	0	0	Ki67+	 13893 14569
2462	0	0	Ki67+	 13896 13956
2463	0	0	Ki67+	 13896 14441
2464	0	0	Ki67+	 13897 14134
2465	0	0	Ki67+	 13903 14180
2466	0	0	Ki67+	 13910 14222
2467	0	0	Ki67+	 13911 14044
2468	0	0	Ki67+	 13918 14113
2469	0	0	Ki67+	 13922 14407
2470	0	0	Ki67+	 13922 14484
2471	0	0	Ki67+	 13925 14576
2472	0	0	Ki67+	 13928 14538
2473	0	0	Ki67+	 13929 14026
2474	0	0	Ki67+	 13935 14178
2475	0	0	Ki67+	 13937 14234
2476	0	0	Ki67+	 13954 14517
2477	0	0	Ki67+	 13957 14131
2478	0	0	Ki67+	 13957 14205
2479	0	0	Ki67+	 13961 14569
2480	0	0	Ki67+	 13964 14013
2481	0	0	Ki67+	 13971 14492
2482	0	0	Ki67+	 13972 13986
2483	0	0	Ki67+	 13977 14560
2484	0	0	Ki67+	 13980 14166
2485	0	0	Ki67+	 13982 14189
2486	0	0	Ki67+	 13998 14491
2487	0	0	Ki67+	 14002 13838
2488	0	0	Ki67+	 14003 13971
2489	0	0	Ki67+	 14007 14313
2490	0	0	Ki67+	 14014 14429
2491	0	0	Ki67+	 14031 14398
2492	0	0	Ki67+	 14031 14566
2493	0	0	Ki67+	 14032 13826
2494	0	0	Ki67+	 14035 13854
2495	0	0	Ki67+	 14038 14430
2496	0	0	Ki67+	 14040 14214
2497	0	0	Ki67+	 14050 14559
2498	0	0	Ki67+	 14052 14457
2499	0	0	Ki67+	 14055 14509
2500	0	0	Ki67+	 14059 13979
2501	0	0	Ki67+	 14061 13834
2502	0	0	Ki67+	 14065 13912
2503	0	0	Ki67+	 14065 14028
2504	0	0	Ki67+	 14067 14490
2505	0	0	Ki67+	 14070 14153
2506	0	0	Ki67+	 14070 14578
2507	0	0	Ki67+	 14071 14224
2508	0	0	Ki67+	 14073 14341
2509	0	0	Ki67+	 14078 14372
2510	0	0	Ki67+	 14079 14618
2511	0	0	Ki67+	 14082 13968
2512	0	0	Ki67+	 14082 14420
2513	0	0	Ki67+	 14083 14452
2514	0	0	Ki67+	 14084 13927
2515	0	0	Ki67+	 14086 14565
2516	0	0	Ki67+	 14097 14019
2517	0	0	Ki67+	 14097 14049
2518	0	0	Ki67+	 14099 14481
2519	0	0	Ki67+	 14103 13990
2520	0	0	Ki67+	 14103 14179
2521	0	0	Ki67+	 14105 14218
2522	0	0	Ki67+	 14109 13941
2523	0	0	Ki67+	 14110 14273
2524	0	0	Ki67+	 14116 14170
2525	0	0	Ki67+	 14116 14363
2526	0	0	Ki67+	 14117 13909
2527	0	0	Ki67+	 14117 14586
2528	0	0	Ki67+	 14118 14394
2529	0	0	Ki67+	 14127 13956
2530	0	0	Ki67+	 14128 14430
2531	0	0	Ki67+	 14134 14573
2532	0	0	Ki67+	 14138 14169
2533	0	0	Ki67+	 14138 14403
2534	0	0	Ki67+	 14146 13844
2535	0	0	Ki67+	 14146 14054
2536	0	0	Ki67+	 14147 14534
2537	0	0	Ki67+	 14149 14616
2538	0	0	Ki67+	 14150 14432
2539	0	0	Ki67+	 14151 14271
2540	0	0	Ki67+	 14160 14545
2541	0	0	Ki67+	 14161 14241
2542	0	0	Ki67+	 14166 14377
2543	0	0	Ki67+	 14172 14211
2544	0	0	Ki67+	 14172 14565
2545	0	0	Ki67+	 14173 13934
2546	0	0	Ki67+	 14179 14051
2547	0	0	Ki67+	 14179 14414
2548	0	0	Ki67+	 14180 14477
2549	0	0	Ki67+	 14181 14446
2550	0	0	Ki67+	 14182 14275
2551	0	0	Ki67+	 14191 14152
2552	0	0	Ki67+	 14195 13853
2553	0	0	Ki67+	 14201 14426
2554	0	0	Ki67+	 14204 14053
2555	0	0	Ki67+	 14207 14367
2556	0	0	Ki67+	 14207 14587
2557	0	0	Ki67+	 14221 13883
2558	0	0	Ki67+	 14222 13852
2559	0	0	Ki67+	 14229 14571
2560	0	0	Ki67+	 14232 13838
2561	0	0	Ki67+	 14232 14495
2562	0	0	Ki67+	 14234 14379
2563	0	0	Ki67+	 14235 14337
2564	0	0	Ki67+	 14237 14115
2565	0	0	Ki67+	 14238 13876
2566	0	0	Ki67+	 14249 14526
2567	0	0	Ki67+	 14260 13855
2568	0	0	Ki67+	 14266 14037
2569	0	0	Ki67+	 14267 14017
2570	0	0	Ki67+	 14267 14298
2571	0	0	Ki67+	 14268 14428
2572	0	0	Ki67+	 14269 14116
2573	0	0	Ki67+	 14279 14134
2574	0	0	Ki67+	 14284 14433
2575	0	0	Ki67+	 14285 14310
2576	0	0	Ki67+	 14286 14339
2577	0	0	Ki67+	 14287 13855
2578	0	0	Ki67+	 14287 14378
2579	0	0	Ki67+	 14288 13955
2580	0	0	Ki67+	 14302 14498
2581	0	0	Ki67+	 14305 14261
2582	0	0	Ki67+	 14308 14413
2583	0	0	Ki67+	 14311 13986
2584	0	0	Ki67+	 14311 14456
2585	0	0	Ki67+	 14314 14394
2586	0	0	Ki67+	 14316 14526
2587	0	0	Ki67+	 14317 14361
2588	0	0	Ki67+	 14319 14475
2589	0	0	Ki67+	 14325 14239
2590	0	0	Ki67+	 14331 14415
2591	0	0	Ki67+	 14341 14210
2592	0	0	Ki67+	 14341 14578
2593	0	0	Ki67+	 14345 13866
2594	0	0	Ki67+	 14346 14237
2595	0	0	Ki67+	 14347 13931
2596	0	0	Ki67+	 14350 14133
2597	0	0	Ki67+	 14365 14204
2598	0	0	Ki67+	 14367 14566
2599	0	0	Ki67+	 14369 14407
2600	0	0	Ki67+	 14373 13865
2601	0	0	Ki67+	 14387 14457
2602	0	0	Ki67+	 14399 13859
2603	0	0	Ki67+	 14400 13922
2604	0	0	Ki67+	 14404 14204
2605	0	0	Ki67+	 14404 14483
2606	0	0	Ki67+	 14407 14453
2607	0	0	Ki67+	 14414 14230
2608	0	0	Ki67+	 14422 13890
2609	0	0	Ki67+	 14428 13931
2610	0	0	Ki67+	 13637 15418
2611	0	0	Ki67+	 13648 15360
2612	0	0	Ki67+	 13659 15149
2613	0	0	Ki67+	 13678 15174
2614	0	0	Ki67+	 13684 15130
2615	0	0	Ki67+	 13688 14996
2616	0	0	Ki67+	 13688 15293
2617	0	0	Ki67+	 13688 15380
2618	0	0	Ki67+	 13689 15233
2619	0	0	Ki67+	 13695 14921
2620	0	0	Ki67+	 13698 14680
2621	0	0	Ki67+	 13699 14627
2622	0	0	Ki67+	 13699 15332
2623	0	0	Ki67+	 13710 14907
2624	0	0	Ki67+	 13712 14796
2625	0	0	Ki67+	 13722 15246
2626	0	0	Ki67+	 13724 14680
2627	0	0	Ki67+	 13726 15367
2628	0	0	Ki67+	 13729 15022
2629	0	0	Ki67+	 13729 15221
2630	0	0	Ki67+	 13731 15300
2631	0	0	Ki67+	 13732 14883
2632	0	0	Ki67+	 13732 15382
2633	0	0	Ki67+	 13733 15334
2634	0	0	Ki67+	 13734 14628
2635	0	0	Ki67+	 13744 15196
2636	0	0	Ki67+	 13747 15333
2637	0	0	Ki67+	 13749 14714
2638	0	0	Ki67+	 13751 15089
2639	0	0	Ki67+	 13753 15275
2640	0	0	Ki67+	 13754 14922
2641	0	0	Ki67+	 13760 15102
2642	0	0	Ki67+	 13763 14901
2643	0	0	Ki67+	 13766 14725
2644	0	0	Ki67+	 13770 15304
2645	0	0	Ki67+	 13773 14802
2646	0	0	Ki67+	 13786 14694
2647	0	0	Ki67+	 13789 15388
2648	0	0	Ki67+	 13791 15075
2649	0	0	Ki67+	 13801 15362
2650	0	0	Ki67+	 13805 15175
2651	0	0	Ki67+	 13809 14721
2652	0	0	Ki67+	 13811 14786
2653	0	0	Ki67+	 13811 15048
2654	0	0	Ki67+	 13811 15324
2655	0	0	Ki67+	 13813 14988
2656	0	0	Ki67+	 13814 15396
2657	0	0	Ki67+	 13816 14688
2658	0	0	Ki67+	 13821 15264
2659	0	0	Ki67+	 13823 14859
2660	0	0	Ki67+	 13825 14813
2661	0	0	Ki67+	 13827 15109
2662	0	0	Ki67+	 13827 15308
2663	0	0	Ki67+	 13833 14981
2664	0	0	Ki67+	 13842 15036
2665	0	0	Ki67+	 13844 14670
2666	0	0	Ki67+	 13846 15369
2667	0	0	Ki67+	 13848 14736
2668	0	0	Ki67+	 13848 14897
2669	0	0	Ki67+	 13848 15341
2670	0	0	Ki67+	 13860 15417
2671	0	0	Ki67+	 13862 14936
2672	0	0	Ki67+	 13866 14777
2673	0	0	Ki67+	 13873 14636
2674	0	0	Ki67+	 13873 14983
2675	0	0	Ki67+	 13880 15247
2676	0	0	Ki67+	 13881 15274
2677	0	0	Ki67+	 13882 15289
2678	0	0	Ki67+	 13884 14920
2679	0	0	Ki67+	 13884 14939
2680	0	0	Ki67+	 13886 14659
2681	0	0	Ki67+	 13889 14765
2682	0	0	Ki67+	 13890 15223
2683	0	0	Ki67+	 13892 14886
2684	0	0	Ki67+	 13899 14801
2685	0	0	Ki67+	 13905 15358
2686	0	0	Ki67+	 13913 15408
2687	0	0	Ki67+	 13918 14862
2688	0	0	Ki67+	 13918 14978
2689	0	0	Ki67+	 13920 15266
2690	0	0	Ki67+	 13928 14820
2691	0	0	Ki67+	 13928 15394
2692	0	0	Ki67+	 13929 14741
2693	0	0	Ki67+	 13931 15264
2694	0	0	Ki67+	 13937 15108
2695	0	0	Ki67+	 13937 15357
2696	0	0	Ki67+	 13943 15368
2697	0	0	Ki67+	 13945 14930
2698	0	0	Ki67+	 13952 14679
2699	0	0	Ki67+	 13952 14704
2700	0	0	Ki67+	 13954 15229
2701	0	0	Ki67+	 13956 15063
2702	0	0	Ki67+	 13960 14634
2703	0	0	Ki67+	 13960 14758
2704	0	0	Ki67+	 13965 15304
2705	0	0	Ki67+	 13966 15008
2706	0	0	Ki67+	 13967 15030
2707	0	0	Ki67+	 13968 15199
2708	0	0	Ki67+	 13972 14716
2709	0	0	Ki67+	 13977 14767
2710	0	0	Ki67+	 13979 15029
2711	0	0	Ki67+	 13982 15244
2712	0	0	Ki67+	 13983 14724
2713	0	0	Ki67+	 13996 14634
2714	0	0	Ki67+	 13998 14788
2715	0	0	Ki67+	 13999 15085
2716	0	0	Ki67+	 13999 15299
2717	0	0	Ki67+	 13999 15326
2718	0	0	Ki67+	 14002 15280
2719	0	0	Ki67+	 14003 14699
2720	0	0	Ki67+	 14003 14807
2721	0	0	Ki67+	 14003 15253
2722	0	0	Ki67+	 14005 14931
2723	0	0	Ki67+	 14005 15056
2724	0	0	Ki67+	 14005 15372
2725	0	0	Ki67+	 14006 15209
2726	0	0	Ki67+	 14006 15420
2727	0	0	Ki67+	 14007 14974
2728	0	0	Ki67+	 14008 14859
2729	0	0	Ki67+	 14016 15179
2730	0	0	Ki67+	 14019 15018
2731	0	0	Ki67+	 14024 15209
2732	0	0	Ki67+	 14028 14954
2733	0	0	Ki67+	 14031 14809
2734	0	0	Ki67+	 14033 15384
2735	0	0	Ki67+	 14038 14999
2736	0	0	Ki67+	 14041 14681
2737	0	0	Ki67+	 14042 15161
2738	0	0	Ki67+	 14046 15080
2739	0	0	Ki67+	 14047 14966
2740	0	0	Ki67+	 14048 14743
2741	0	0	Ki67+	 14055 14831
2742	0	0	Ki67+	 14057 15130
2743	0	0	Ki67+	 14061 15328
2744	0	0	Ki67+	 14073 15038
2745	0	0	Ki67+	 14073 15235
2746	0	0	Ki67+	 14081 14765
2747	0	0	Ki67+	 14084 14928
2748	0	0	Ki67+	 14085 15095
2749	0	0	Ki67+	 14090 15317
2750	0	0	Ki67+	 14092 14642
2751	0	0	Ki67+	 14094 15045
2752	0	0	Ki67+	 14096 15263
2753	0	0	Ki67+	 14098 14950
2754	0	0	Ki67+	 14098 15022
2755	0	0	Ki67+	 14099 15148
2756	0	0	Ki67+	 14102 14844
2757	0	0	Ki67+	 14108 15193
2758	0	0	Ki67+	 14113 15053
2759	0	0	Ki67+	 14113 15112
2760	0	0	Ki67+	 14114 15271
2761	0	0	Ki67+	 14115 15181
2762	0	0	Ki67+	 14118 14751
2763	0	0	Ki67+	 14121 14820
2764	0	0	Ki67+	 14123 14774
2765	0	0	Ki67+	 14128 14726
2766	0	0	Ki67+	 14133 15217
2767	0	0	Ki67+	 14133 15325
2768	0	0	Ki67+	 14137 15141
2769	0	0	Ki67+	 14139 15389
2770	0	0	Ki67+	 14151 14968
2771	0	0	Ki67+	 14153 15119
2772	0	0	Ki67+	 14158 14741
2773	0	0	Ki67+	 14160 15359
2774	0	0	Ki67+	 14165 14954
2775	0	0	Ki67+	 14166 15401
2776	0	0	Ki67+	 14167 14982
2777	0	0	Ki67+	 14167 15195
2778	0	0	Ki67+	 14168 14767
2779	0	0	Ki67+	 14174 15157
2780	0	0	Ki67+	 14179 15372
2781	0	0	Ki67+	 14180 14634
2782	0	0	Ki67+	 14182 15290
2783	0	0	Ki67+	 14187 15247
2784	0	0	Ki67+	 14189 15325
2785	0	0	Ki67+	 14191 15357
2786	0	0	Ki67+	 14195 15038
2787	0	0	Ki67+	 14196 15110
2788	0	0	Ki67+	 14199 15051
2789	0	0	Ki67+	 14217 15324
2790	0	0	Ki67+	 14220 15294
2791	0	0	Ki67+	 14236 15404
2792	0	0	Ki67+	 14238 15023
2793	0	0	Ki67+	 14243 15336
2794	0	0	Ki67+	 14244 15376
2795	0	0	Ki67+	 14246 15301
2796	0	0	Ki67+	 14249 15135
2797	0	0	Ki67+	 14250 15018
2798	0	0	Ki67+	 14252 14971
2799	0	0	Ki67+	 14255 15063
2800	0	0	Ki67+	 14255 15167
2801	0	0	Ki67+	 14256 14840
2802	0	0	Ki67+	 14258 14631
2803	0	0	Ki67+	 14266 15234
2804	0	0	Ki67+	 14285 14640
2805	0	0	Ki67+	 14287 14667
2806	0	0	Ki67+	 14291 14879
2807	0	0	Ki67+	 14291 15365
2808	0	0	Ki67+	 14293 15032
2809	0	0	Ki67+	 14294 15193
2810	0	0	Ki67+	 14300 15061
2811	0	0	Ki67+	 14309 15187
2812	0	0	Ki67+	 14316 15218
2813	0	0	Ki67+	 14317 14902
2814	0	0	Ki67+	 14318 15081
2815	0	0	Ki67+	 14318 15385
2816	0	0	Ki67+	 14319 14857
2817	0	0	Ki67+	 14322 14822
2818	0	0	Ki67+	 14325 15157
2819	0	0	Ki67+	 14332 14980
2820	0	0	Ki67+	 14334 15274
2821	0	0	Ki67+	 14337 15381
2822	0	0	Ki67+	 14338 15339
2823	0	0	Ki67+	 14341 14739
2824	0	0	Ki67+	 14341 14920
2825	0	0	Ki67+	 14344 14842
2826	0	0	Ki67+	 14344 15198
2827	0	0	Ki67+	 14344 15294
2828	0	0	Ki67+	 14348 15068
2829	0	0	Ki67+	 14350 14634
2830	0	0	Ki67+	 14352 15301
2831	0	0	Ki67+	 14353 14813
2832	0	0	Ki67+	 14356 14697
2833	0	0	Ki67+	 14357 15214
2834	0	0	Ki67+	 14358 15109
2835	0	0	Ki67+	 14359 15316
2836	0	0	Ki67+	 14368 15281
2837	0	0	Ki67+	 14370 15240
2838	0	0	Ki67+	 14371 15154
2839	0	0	Ki67+	 14371 15412
2840	0	0	Ki67+	 14383 14857
2841	0	0	Ki67+	 14390 15395
2842	0	0	Ki67+	 14392 15357
2843	0	0	Ki67+	 14397 15328
2844	0	0	Ki67+	 14402 15191
2845	0	0	Ki67+	 14412 14755
2846	0	0	Ki67+	 14417 14953
2847	0	0	Ki67+	 14418 15376
2848	0	0	Ki67+	 14419 15004
2849	0	0	Ki67+	 14423 14808
2850	0	0	Ki67+	 14428 14916
2851	0	0	Ki67+	 14428 14986
2852	0	0	Ki67+	 14428 15400
2853	0	0	Ki67+	 14429 15051
2854	0	0	Ki67+	 13633 15506
2855	0	0	Ki67+	 13639 15775
2856	0	0	Ki67+	 13646 15794
2857	0	0	Ki67+	 13647 15719
2858	0	0	Ki67+	 13651 15633
2859	0	0	Ki67+	 13654 15683
2860	0	0	Ki67+	 13655 15837
2861	0	0	Ki67+	 13657 15648
2862	0	0	Ki67+	 13660 15524
2863	0	0	Ki67+	 13665 15452
2864	0	0	Ki67+	 13671 15743
2865	0	0	Ki67+	 13675 15726
2866	0	0	Ki67+	 13681 15550
2867	0	0	Ki67+	 13682 15689
2868	0	0	Ki67+	 13684 15665
2869	0	0	Ki67+	 13685 15603
2870	0	0	Ki67+	 13686 15519
2871	0	0	Ki67+	 13695 15451
2872	0	0	Ki67+	 13695 15551
2873	0	0	Ki67+	 13695 15711
2874	0	0	Ki67+	 13699 15636
2875	0	0	Ki67+	 13701 15766
2876	0	0	Ki67+	 13703 15539
2877	0	0	Ki67+	 13711 15613
2878	0	0	Ki67+	 13713 15669
2879	0	0	Ki67+	 13719 15717
2880	0	0	Ki67+	 13721 15787
2881	0	0	Ki67+	 13723 15657
2882	0	0	Ki67+	 13725 15539
2883	0	0	Ki67+	 13726 15756
2884	0	0	Ki67+	 13738 15581
2885	0	0	Ki67+	 13741 15484
2886	0	0	Ki67+	 13742 15629
2887	0	0	Ki67+	 13743 15527
2888	0	0	Ki67+	 13744 15790
2889	0	0	Ki67+	 13746 15736
2890	0	0	Ki67+	 13755 15761
2891	0	0	Ki67+	 13757 15614
2892	0	0	Ki67+	 13760 15725
2893	0	0	Ki67+	 13765 15470
2894	0	0	Ki67+	 13768 15504
2895	0	0	Ki67+	 13769 15659
2896	0	0	Ki67+	 13794 15799
2897	0	0	Ki67+	 13796 15503
2898	0	0	Ki67+	 13799 15646
2899	0	0	Ki67+	 13800 15773
2900	0	0	Ki67+	 13804 15475
2901	0	0	Ki67+	 13804 15748
2902	0	0	Ki67+	 13808 15675
2903	0	0	Ki67+	 13809 15595
2904	0	0	Ki67+	 13829 15545
2905	0	0	Ki67+	 13829 15629
2906	0	0	Ki67+	 13830 15767
2907	0	0	Ki67+	 13835 15781
2908	0	0	Ki67+	 13852 15557
2909	0	0	Ki67+	 13854 15491
2910	0	0	Ki67+	 13854 15870
2911	0	0	Ki67+	 13855 15608
2912	0	0	Ki67+	 13859 15521
2913	0	0	Ki67+	 13866 15673
2914	0	0	Ki67+	 13866 15902
2915	0	0	Ki67+	 13867 15588
2916	0	0	Ki67+	 13868 15459
2917	0	0	Ki67+	 13875 15794
2918	0	0	Ki67+	 13879 15836
2919	0	0	Ki67+	 13886 15904
2920	0	0	Ki67+	 13888 15748
2921	0	0	Ki67+	 13896 15504
2922	0	0	Ki67+	 13898 15556
2923	0	0	Ki67+	 13909 15447
2924	0	0	Ki67+	 13911 15724
2925	0	0	Ki67+	 13932 15497
2926	0	0	Ki67+	 13934 15848
2927	0	0	Ki67+	 13943 15718
2928	0	0	Ki67+	 13944 15662
2929	0	0	Ki67+	 13945 15444
2930	0	0	Ki67+	 13945 15555
2931	0	0	Ki67+	 13945 15594
2932	0	0	Ki67+	 13956 15594
2933	0	0	Ki67+	 13962 15448
2934	0	0	Ki67+	 13966 15475
2935	0	0	Ki67+	 13972 15453
2936	0	0	Ki67+	 13976 15711
2937	0	0	Ki67+	 13981 15548
2938	0	0	Ki67+	 13986 15688
2939	0	0	Ki67+	 14002 15564
2940	0	0	Ki67+	 14002 15580
2941	0	0	Ki67+	 14002 15643
2942	0	0	Ki67+	 14011 15678
2943	0	0	Ki67+	 14024 15478
2944	0	0	Ki67+	 14027 15647
2945	0	0	Ki67+	 14030 15563
2946	0	0	Ki67+	 14038 15529
2947	0	0	Ki67+	 14076 15800
2948	0	0	Ki67+	 14091 15468
2949	0	0	Ki67+	 14092 15700
2950	0	0	Ki67+	 14095 15855
2951	0	0	Ki67+	 14110 15830
2952	0	0	Ki67+	 14113 15682
2953	0	0	Ki67+	 14132 15811
2954	0	0	Ki67+	 14133 15856
2955	0	0	Ki67+	 14137 15784
2956	0	0	Ki67+	 14139 15613
2957	0	0	Ki67+	 14140 15866
2958	0	0	Ki67+	 14141 15579
2959	0	0	Ki67+	 14148 15607
2960	0	0	Ki67+	 14154 15499
2961	0	0	Ki67+	 14160 15772
2962	0	0	Ki67+	 14160 15849
2963	0	0	Ki67+	 14172 15861
2964	0	0	Ki67+	 14174 15498
2965	0	0	Ki67+	 14180 15794
2966	0	0	Ki67+	 14183 15713
2967	0	0	Ki67+	 14190 15881
2968	0	0	Ki67+	 14198 15835
2969	0	0	Ki67+	 14201 15745
2970	0	0	Ki67+	 14205 15610
2971	0	0	Ki67+	 14212 15813
2972	0	0	Ki67+	 14213 15766
2973	0	0	Ki67+	 14215 15754
2974	0	0	Ki67+	 14217 15688
2975	0	0	Ki67+	 14218 15899
2976	0	0	Ki67+	 14222 15864
2977	0	0	Ki67+	 14223 15441
2978	0	0	Ki67+	 14224 15724
2979	0	0	Ki67+	 14227 15533
2980	0	0	Ki67+	 14228 15476
2981	0	0	Ki67+	 14228 15602
2982	0	0	Ki67+	 14233 15489
2983	0	0	Ki67+	 14234 15898
2984	0	0	Ki67+	 14236 15439
2985	0	0	Ki67+	 14236 15666
2986	0	0	Ki67+	 14243 15786
2987	0	0	Ki67+	 14247 15512
2988	0	0	Ki67+	 14248 15849
2989	0	0	Ki67+	 14255 15552
2990	0	0	Ki67+	 14256 15993
2991	0	0	Ki67+	 14263 15823
2992	0	0	Ki67+	 14267 16010
2993	0	0	Ki67+	 14274 15599
2994	0	0	Ki67+	 14275 15923
2995	0	0	Ki67+	 14281 15464
2996	0	0	Ki67+	 14287 15635
2997	0	0	Ki67+	 14288 15811
2998	0	0	Ki67+	 14291 15497
2999	0	0	Ki67+	 14303 15604
3000	0	0	Ki67+	 14316 15476
3001	0	0	Ki67+	 14316 15893
3002	0	0	Ki67+	 14323 15547
3003	0	0	Ki67+	 14331 15428
3004	0	0	Ki67+	 14342 15499
3005	0	0	Ki67+	 14343 15523
3006	0	0	Ki67+	 14352 15474
3007	0	0	Ki67+	 14353 15551
3008	0	0	Ki67+	 14360 15440
3009	0	0	Ki67+	 14363 15731
3010	0	0	Ki67+	 14367 15608
3011	0	0	Ki67+	 14381 15469
3012	0	0	Ki67+	 14383 15519
3013	0	0	Ki67+	 14386 15887
3014	0	0	Ki67+	 14388 15584
3015	0	0	Ki67+	 14391 15438
3016	0	0	Ki67+	 14391 15990
3017	0	0	Ki67+	 14392 15859
3018	0	0	Ki67+	 14398 15550
3019	0	0	Ki67+	 14405 15825
3020	0	0	Ki67+	 14406 15853
3021	0	0	Ki67+	 14407 15896
3022	0	0	Ki67+	 14412 15566
3023	0	0	Ki67+	 14420 15795
3024	0	0	Ki67+	 14423 15431
3025	0	0	Ki67+	 14425 15828
3026	0	0	Ki67+	 14429 15469
3027	0	0	Ki67+	 14429 15509
3028	0	0	Ki67+	 14478 12009
3029	0	0	Ki67+	 14567 12004
3030	0	0	Ki67+	 14573 12095
3031	0	0	Ki67+	 14574 12069
3032	0	0	Ki67+	 14579 12013
3033	0	0	Ki67+	 14632 11988
3034	0	0	Ki67+	 14719 12038
3035	0	0	Ki67+	 14750 11516
3036	0	0	Ki67+	 14798 12002
3037	0	0	Ki67+	 14817 11685
3038	0	0	Ki67+	 14850 12084
3039	0	0	Ki67+	 14859 12143
3040	0	0	Ki67+	 14868 11704
3041	0	0	Ki67+	 14881 11529
3042	0	0	Ki67+	 14903 11983
3043	0	0	Ki67+	 14965 11765
3044	0	0	Ki67+	 14975 12215
3045	0	0	Ki67+	 14997 11968
3046	0	0	Ki67+	 15010 11591
3047	0	0	Ki67+	 15029 11876
3048	0	0	Ki67+	 15036 11896
3049	0	0	Ki67+	 15039 11883
3050	0	0	Ki67+	 15049 11776
3051	0	0	Ki67+	 15059 11847
3052	0	0	Ki67+	 15080 11937
3053	0	0	Ki67+	 15081 11824
3054	0	0	Ki67+	 15120 11721
3055	0	0	Ki67+	 15165 11685
3056	0	0	Ki67+	 14438 12860
3057	0	0	Ki67+	 14438 12960
3058	0	0	Ki67+	 14446 12981
3059	0	0	Ki67+	 14447 12686
3060	0	0	Ki67+	 14449 12888
3061	0	0	Ki67+	 14453 12782
3062	0	0	Ki67+	 14470 12722
3063	0	0	Ki67+	 14473 12419
3064	0	0	Ki67+	 14478 12902
3065	0	0	Ki67+	 14497 12949
3066	0	0	Ki67+	 14500 12904
3067	0	0	Ki67+	 14510 12427
3068	0	0	Ki67+	 14510 12883
3069	0	0	Ki67+	 14513 12524
3070	0	0	Ki67+	 14515 12543
3071	0	0	Ki67+	 14516 12628
3072	0	0	Ki67+	 14517 12825
3073	0	0	Ki67+	 14547 12561
3074	0	0	Ki67+	 14554 12528
3075	0	0	Ki67+	 14560 12580
3076	0	0	Ki67+	 14565 12388
3077	0	0	Ki67+	 14565 12614
3078	0	0	Ki67+	 14565 12884
3079	0	0	Ki67+	 14578 12516
3080	0	0	Ki67+	 14578 12882
3081	0	0	Ki67+	 14582 12776
3082	0	0	Ki67+	 14585 12962
3083	0	0	Ki67+	 14586 12410
3084	0	0	Ki67+	 14592 12599
3085	0	0	Ki67+	 14592 13004
3086	0	0	Ki67+	 14597 12389
3087	0	0	Ki67+	 14602 12431
3088	0	0	Ki67+	 14606 12968
3089	0	0	Ki67+	 14610 12562
3090	0	0	Ki67+	 14618 12475
3091	0	0	Ki67+	 14618 12503
3092	0	0	Ki67+	 14619 12927
3093	0	0	Ki67+	 14625 12407
3094	0	0	Ki67+	 14625 12627
3095	0	0	Ki67+	 14626 13015
3096	0	0	Ki67+	 14628 12969
3097	0	0	Ki67+	 14629 12537
3098	0	0	Ki67+	 14638 12504
3099	0	0	Ki67+	 14639 12933
3100	0	0	Ki67+	 14653 12495
3101	0	0	Ki67+	 14655 12457
3102	0	0	Ki67+	 14657 12978
3103	0	0	Ki67+	 14672 12520
3104	0	0	Ki67+	 14678 12247
3105	0	0	Ki67+	 14681 12481
3106	0	0	Ki67+	 14689 12530
3107	0	0	Ki67+	 14705 12556
3108	0	0	Ki67+	 14725 12485
3109	0	0	Ki67+	 14728 12887
3110	0	0	Ki67+	 14747 12722
3111	0	0	Ki67+	 14749 12504
3112	0	0	Ki67+	 14759 12733
3113	0	0	Ki67+	 14766 12541
3114	0	0	Ki67+	 14781 12440
3115	0	0	Ki67+	 14784 12425
3116	0	0	Ki67+	 14786 12709
3117	0	0	Ki67+	 14788 12630
3118	0	0	Ki67+	 14791 12762
3119	0	0	Ki67+	 14811 12397
3120	0	0	Ki67+	 14815 12439
3121	0	0	Ki67+	 14817 12647
3122	0	0	Ki67+	 14817 12769
3123	0	0	Ki67+	 14824 12723
3124	0	0	Ki67+	 14835 12412
3125	0	0	Ki67+	 14835 12913
3126	0	0	Ki67+	 14839 12382
3127	0	0	Ki67+	 14839 12746
3128	0	0	Ki67+	 14845 12625
3129	0	0	Ki67+	 14851 12323
3130	0	0	Ki67+	 14856 12471
3131	0	0	Ki67+	 14857 12723
3132	0	0	Ki67+	 14861 12435
3133	0	0	Ki67+	 14865 12666
3134	0	0	Ki67+	 14872 12593
3135	0	0	Ki67+	 14886 12760
3136	0	0	Ki67+	 14889 12415
3137	0	0	Ki67+	 14890 12460
3138	0	0	Ki67+	 14895 12999
3139	0	0	Ki67+	 14901 12886
3140	0	0	Ki67+	 14902 12536
3141	0	0	Ki67+	 14903 12608
3142	0	0	Ki67+	 14908 12564
3143	0	0	Ki67+	 14925 12828
3144	0	0	Ki67+	 14925 12861
3145	0	0	Ki67+	 14934 12629
3146	0	0	Ki67+	 14946 12661
3147	0	0	Ki67+	 14979 12779
3148	0	0	Ki67+	 14984 12799
3149	0	0	Ki67+	 14994 12822
3150	0	0	Ki67+	 15000 12653
3151	0	0	Ki67+	 15005 12932
3152	0	0	Ki67+	 15006 12622
3153	0	0	Ki67+	 15009 12963
3154	0	0	Ki67+	 15014 12893
3155	0	0	Ki67+	 15018 12807
3156	0	0	Ki67+	 15019 12553
3157	0	0	Ki67+	 15019 12919
3158	0	0	Ki67+	 15020 12485
3159	0	0	Ki67+	 15022 12524
3160	0	0	Ki67+	 15025 12870
3161	0	0	Ki67+	 15026 12584
3162	0	0	Ki67+	 15027 12419
3163	0	0	Ki67+	 15031 12631
3164	0	0	Ki67+	 15036 12466
3165	0	0	Ki67+	 15057 12912
3166	0	0	Ki67+	 15061 12426
3167	0	0	Ki67+	 15065 12466
3168	0	0	Ki67+	 15071 12515
3169	0	0	Ki67+	 15072 12546
3170	0	0	Ki67+	 15075 12331
3171	0	0	Ki67+	 15078 12801
3172	0	0	Ki67+	 15081 12658
3173	0	0	Ki67+	 15084 13016
3174	0	0	Ki67+	 15090 12637
3175	0	0	Ki67+	 15094 12559
3176	0	0	Ki67+	 15102 12357
3177	0	0	Ki67+	 15102 12690
3178	0	0	Ki67+	 15105 12609
3179	0	0	Ki67+	 15106 12391
3180	0	0	Ki67+	 15109 12719
3181	0	0	Ki67+	 15113 12539
3182	0	0	Ki67+	 15118 12490
3183	0	0	Ki67+	 15124 12926
3184	0	0	Ki67+	 15125 12466
3185	0	0	Ki67+	 15130 12617
3186	0	0	Ki67+	 15132 12518
3187	0	0	Ki67+	 15139 12643
3188	0	0	Ki67+	 15142 12584
3189	0	0	Ki67+	 15143 12834
3190	0	0	Ki67+	 15146 12672
3191	0	0	Ki67+	 15148 12850
3192	0	0	Ki67+	 15151 12605
3193	0	0	Ki67+	 15176 12460
3194	0	0	Ki67+	 15178 12521
3195	0	0	Ki67+	 15179 12482
3196	0	0	Ki67+	 15180 12588
3197	0	0	Ki67+	 15190 12669
3198	0	0	Ki67+	 15202 12619
3199	0	0	Ki67+	 15203 12651
3200	0	0	Ki67+	 15204 12697
3201	0	0	Ki67+	 15204 12779
3202	0	0	Ki67+	 15211 12607
3203	0	0	Ki67+	 15223 12815
3204	0	0	Ki67+	 15224 12638
3205	0	0	Ki67+	 14433 13720
3206	0	0	Ki67+	 14434 13761
3207	0	0	Ki67+	 14435 13069
3208	0	0	Ki67+	 14435 13425
3209	0	0	Ki67+	 14437 13609
3210	0	0	Ki67+	 14440 13027
3211	0	0	Ki67+	 14442 13200
3212	0	0	Ki67+	 14449 13230
3213	0	0	Ki67+	 14454 13561
3214	0	0	Ki67+	 14457 13737
3215	0	0	Ki67+	 14459 13705
3216	0	0	Ki67+	 14463 13573
3217	0	0	Ki67+	 14464 13148
3218	0	0	Ki67+	 14467 13782
3219	0	0	Ki67+	 14468 13507
3220	0	0	Ki67+	 14469 13282
3221	0	0	Ki67+	 14471 13673
3222	0	0	Ki67+	 14472 13088
3223	0	0	Ki67+	 14472 13541
3224	0	0	Ki67+	 14473 13162
3225	0	0	Ki67+	 14480 13602
3226	0	0	Ki67+	 14482 13148
3227	0	0	Ki67+	 14483 13685
3228	0	0	Ki67+	 14487 13306
3229	0	0	Ki67+	 14495 13500
3230	0	0	Ki67+	 14497 13771
3231	0	0	Ki67+	 14498 13251
3232	0	0	Ki67+	 14503 13210
3233	0	0	Ki67+	 14506 13584
3234	0	0	Ki67+	 14511 13647
3235	0	0	Ki67+	 14513 13241
3236	0	0	Ki67+	 14515 13564
3237	0	0	Ki67+	 14521 13694
3238	0	0	Ki67+	 14528 13612
3239	0	0	Ki67+	 14530 13751
3240	0	0	Ki67+	 14531 13484
3241	0	0	Ki67+	 14535 13308
3242	0	0	Ki67+	 14537 13384
3243	0	0	Ki67+	 14539 13736
3244	0	0	Ki67+	 14541 13423
3245	0	0	Ki67+	 14541 13712
3246	0	0	Ki67+	 14547 13806
3247	0	0	Ki67+	 14549 13399
3248	0	0	Ki67+	 14550 13217
3249	0	0	Ki67+	 14561 13522
3250	0	0	Ki67+	 14579 13498
3251	0	0	Ki67+	 14579 13760
3252	0	0	Ki67+	 14584 13372
3253	0	0	Ki67+	 14584 13552
3254	0	0	Ki67+	 14584 13810
3255	0	0	Ki67+	 14589 13249
3256	0	0	Ki67+	 14600 13033
3257	0	0	Ki67+	 14601 13672
3258	0	0	Ki67+	 14613 13509
3259	0	0	Ki67+	 14613 13538
3260	0	0	Ki67+	 14615 13572
3261	0	0	Ki67+	 14618 13086
3262	0	0	Ki67+	 14618 13807
3263	0	0	Ki67+	 14620 13055
3264	0	0	Ki67+	 14628 13475
3265	0	0	Ki67+	 14629 13115
3266	0	0	Ki67+	 14633 13078
3267	0	0	Ki67+	 14636 13145
3268	0	0	Ki67+	 14637 13678
3269	0	0	Ki67+	 14638 13423
3270	0	0	Ki67+	 14645 13502
3271	0	0	Ki67+	 14645 13597
3272	0	0	Ki67+	 14650 13374
3273	0	0	Ki67+	 14661 13685
3274	0	0	Ki67+	 14666 13649
3275	0	0	Ki67+	 14670 13486
3276	0	0	Ki67+	 14672 13109
3277	0	0	Ki67+	 14673 13170
3278	0	0	Ki67+	 14674 13788
3279	0	0	Ki67+	 14679 13230
3280	0	0	Ki67+	 14679 13535
3281	0	0	Ki67+	 14685 13392
3282	0	0	Ki67+	 14685 13443
3283	0	0	Ki67+	 14688 13686
3284	0	0	Ki67+	 14696 13524
3285	0	0	Ki67+	 14697 13740
3286	0	0	Ki67+	 14700 13187
3287	0	0	Ki67+	 14704 13692
3288	0	0	Ki67+	 14705 13472
3289	0	0	Ki67+	 14708 13230
3290	0	0	Ki67+	 14708 13624
3291	0	0	Ki67+	 14711 13599
3292	0	0	Ki67+	 14714 13212
3293	0	0	Ki67+	 14715 13308
3294	0	0	Ki67+	 14720 13348
3295	0	0	Ki67+	 14722 13541
3296	0	0	Ki67+	 14726 13502
3297	0	0	Ki67+	 14732 13621
3298	0	0	Ki67+	 14744 13431
3299	0	0	Ki67+	 14761 13736
3300	0	0	Ki67+	 14764 13584
3301	0	0	Ki67+	 14764 13619
3302	0	0	Ki67+	 14768 13521
3303	0	0	Ki67+	 14774 13774
3304	0	0	Ki67+	 14778 13354
3305	0	0	Ki67+	 14780 13377
3306	0	0	Ki67+	 14785 13312
3307	0	0	Ki67+	 14785 13608
3308	0	0	Ki67+	 14785 13749
3309	0	0	Ki67+	 14793 13374
3310	0	0	Ki67+	 14796 13638
3311	0	0	Ki67+	 14799 13807
3312	0	0	Ki67+	 14811 13750
3313	0	0	Ki67+	 14813 13397
3314	0	0	Ki67+	 14815 13461
3315	0	0	Ki67+	 14815 13557
3316	0	0	Ki67+	 14815 13780
3317	0	0	Ki67+	 14823 13360
3318	0	0	Ki67+	 14824 13439
3319	0	0	Ki67+	 14824 13520
3320	0	0	Ki67+	 14826 13545
3321	0	0	Ki67+	 14841 13750
3322	0	0	Ki67+	 14842 13531
3323	0	0	Ki67+	 14849 13803
3324	0	0	Ki67+	 14855 13767
3325	0	0	Ki67+	 14858 13446
3326	0	0	Ki67+	 14873 13412
3327	0	0	Ki67+	 14892 13760
3328	0	0	Ki67+	 14906 13800
3329	0	0	Ki67+	 14915 13477
3330	0	0	Ki67+	 14922 13421
3331	0	0	Ki67+	 14930 13375
3332	0	0	Ki67+	 14946 13463
3333	0	0	Ki67+	 14962 13413
3334	0	0	Ki67+	 14972 13416
3335	0	0	Ki67+	 14973 13366
3336	0	0	Ki67+	 14974 13695
3337	0	0	Ki67+	 14978 13381
3338	0	0	Ki67+	 14986 13431
3339	0	0	Ki67+	 14988 13729
3340	0	0	Ki67+	 15016 13718
3341	0	0	Ki67+	 15084 13052
3342	0	0	Ki67+	 15161 13202
3343	0	0	Ki67+	 15179 13590
3344	0	0	Ki67+	 15181 13495
3345	0	0	Ki67+	 15181 13671
3346	0	0	Ki67+	 15182 13458
3347	0	0	Ki67+	 15184 13571
3348	0	0	Ki67+	 15187 13559
3349	0	0	Ki67+	 15191 13731
3350	0	0	Ki67+	 15194 13179
3351	0	0	Ki67+	 15198 13626
3352	0	0	Ki67+	 15208 13289
3353	0	0	Ki67+	 15217 13041
3354	0	0	Ki67+	 15217 13127
3355	0	0	Ki67+	 15219 13760
3356	0	0	Ki67+	 15223 13239
3357	0	0	Ki67+	 15223 13410
3358	0	0	Ki67+	 15226 13545
3359	0	0	Ki67+	 15227 13311
3360	0	0	Ki67+	 15230 13439
3361	0	0	Ki67+	 15230 13620
3362	0	0	Ki67+	 15231 13449
3363	0	0	Ki67+	 14434 14481
3364	0	0	Ki67+	 14437 13991
3365	0	0	Ki67+	 14438 13961
3366	0	0	Ki67+	 14439 14189
3367	0	0	Ki67+	 14439 14315
3368	0	0	Ki67+	 14446 14456
3369	0	0	Ki67+	 14447 14234
3370	0	0	Ki67+	 14450 14009
3371	0	0	Ki67+	 14453 13935
3372	0	0	Ki67+	 14455 14205
3373	0	0	Ki67+	 14462 13861
3374	0	0	Ki67+	 14465 13825
3375	0	0	Ki67+	 14465 14528
3376	0	0	Ki67+	 14466 13891
3377	0	0	Ki67+	 14468 14493
3378	0	0	Ki67+	 14472 14616
3379	0	0	Ki67+	 14475 14166
3380	0	0	Ki67+	 14477 13852
3381	0	0	Ki67+	 14487 14175
3382	0	0	Ki67+	 14489 13943
3383	0	0	Ki67+	 14492 13963
3384	0	0	Ki67+	 14497 14370
3385	0	0	Ki67+	 14503 14314
3386	0	0	Ki67+	 14516 14158
3387	0	0	Ki67+	 14518 13876
3388	0	0	Ki67+	 14520 14313
3389	0	0	Ki67+	 14529 14002
3390	0	0	Ki67+	 14530 13957
3391	0	0	Ki67+	 14532 14080
3392	0	0	Ki67+	 14532 14614
3393	0	0	Ki67+	 14543 13928
3394	0	0	Ki67+	 14546 13892
3395	0	0	Ki67+	 14546 14037
3396	0	0	Ki67+	 14546 14154
3397	0	0	Ki67+	 14549 14482
3398	0	0	Ki67+	 14551 13860
3399	0	0	Ki67+	 14561 14617
3400	0	0	Ki67+	 14563 14018
3401	0	0	Ki67+	 14565 13919
3402	0	0	Ki67+	 14566 14045
3403	0	0	Ki67+	 14581 14129
3404	0	0	Ki67+	 14584 14452
3405	0	0	Ki67+	 14585 13886
3406	0	0	Ki67+	 14592 14545
3407	0	0	Ki67+	 14603 14142
3408	0	0	Ki67+	 14607 14101
3409	0	0	Ki67+	 14608 14483
3410	0	0	Ki67+	 14609 14541
3411	0	0	Ki67+	 14611 14554
3412	0	0	Ki67+	 14630 13899
3413	0	0	Ki67+	 14638 14314
3414	0	0	Ki67+	 14640 14593
3415	0	0	Ki67+	 14647 13842
3416	0	0	Ki67+	 14656 14559
3417	0	0	Ki67+	 14660 14495
3418	0	0	Ki67+	 14662 14421
3419	0	0	Ki67+	 14663 14133
3420	0	0	Ki67+	 14663 14147
3421	0	0	Ki67+	 14667 14349
3422	0	0	Ki67+	 14668 14273
3423	0	0	Ki67+	 14669 14107
3424	0	0	Ki67+	 14673 14607
3425	0	0	Ki67+	 14678 14560
3426	0	0	Ki67+	 14685 14143
3427	0	0	Ki67+	 14687 14303
3428	0	0	Ki67+	 14688 14343
3429	0	0	Ki67+	 14689 14394
3430	0	0	Ki67+	 14692 14423
3431	0	0	Ki67+	 14712 14243
3432	0	0	Ki67+	 14718 14499
3433	0	0	Ki67+	 14721 14534
3434	0	0	Ki67+	 14724 14364
3435	0	0	Ki67+	 14725 14318
3436	0	0	Ki67+	 14734 14460
3437	0	0	Ki67+	 14736 14567
3438	0	0	Ki67+	 14738 14602
3439	0	0	Ki67+	 14744 14498
3440	0	0	Ki67+	 14745 14345
3441	0	0	Ki67+	 14747 14261
3442	0	0	Ki67+	 14756 14284
3443	0	0	Ki67+	 14765 14473
3444	0	0	Ki67+	 14768 14330
3445	0	0	Ki67+	 14774 14213
3446	0	0	Ki67+	 14776 14543
3447	0	0	Ki67+	 14780 14365
3448	0	0	Ki67+	 14793 14396
3449	0	0	Ki67+	 14802 14471
3450	0	0	Ki67+	 14803 14482
3451	0	0	Ki67+	 14814 14346
3452	0	0	Ki67+	 14822 14421
3453	0	0	Ki67+	 14823 13931
3454	0	0	Ki67+	 14831 14198
3455	0	0	Ki67+	 14832 14493
3456	0	0	Ki67+	 14832 14536
3457	0	0	Ki67+	 14845 14461
3458	0	0	Ki67+	 14847 13916
3459	0	0	Ki67+	 14849 14365
3460	0	0	Ki67+	 14850 14439
3461	0	0	Ki67+	 14862 14274
3462	0	0	Ki67+	 14863 14305
3463	0	0	Ki67+	 14871 14344
3464	0	0	Ki67+	 14874 14540
3465	0	0	Ki67+	 14918 14196
3466	0	0	Ki67+	 14919 14358
3467	0	0	Ki67+	 14932 13893
3468	0	0	Ki67+	 14935 14333
3469	0	0	Ki67+	 14935 14410
3470	0	0	Ki67+	 14935 14495
3471	0	0	Ki67+	 14942 13869
3472	0	0	Ki67+	 14957 14505
3473	0	0	Ki67+	 14971 13858
3474	0	0	Ki67+	 14973 13912
3475	0	0	Ki67+	 14976 13872
3476	0	0	Ki67+	 14984 13836
3477	0	0	Ki67+	 14990 14182
3478	0	0	Ki67+	 14992 14379
3479	0	0	Ki67+	 15000 14490
3480	0	0	Ki67+	 15002 14578
3481	0	0	Ki67+	 15004 13896
3482	0	0	Ki67+	 15016 14204
3483	0	0	Ki67+	 15016 14250
3484	0	0	Ki67+	 15025 14195
3485	0	0	Ki67+	 15030 14450
3486	0	0	Ki67+	 15061 14388
3487	0	0	Ki67+	 15065 14616
3488	0	0	Ki67+	 15083 14572
3489	0	0	Ki67+	 15085 13884
3490	0	0	Ki67+	 15088 14014
3491	0	0	Ki67+	 15088 14461
3492	0	0	Ki67+	 15093 13921
3493	0	0	Ki67+	 15094 14540
3494	0	0	Ki67+	 15112 13891
3495	0	0	Ki67+	 15112 14324
3496	0	0	Ki67+	 15114 14020
3497	0	0	Ki67+	 15124 13938
3498	0	0	Ki67+	 15135 14478
3499	0	0	Ki67+	 15141 13988
3500	0	0	Ki67+	 15141 14156
3501	0	0	Ki67+	 15141 14312
3502	0	0	Ki67+	 15141 14580
3503	0	0	Ki67+	 15145 14546
3504	0	0	Ki67+	 15151 14458
3505	0	0	Ki67+	 15157 13992
3506	0	0	Ki67+	 15157 14424
3507	0	0	Ki67+	 15161 14039
3508	0	0	Ki67+	 15165 13868
3509	0	0	Ki67+	 15167 14575
3510	0	0	Ki67+	 15174 14153
3511	0	0	Ki67+	 15179 13890
3512	0	0	Ki67+	 15183 13997
3513	0	0	Ki67+	 15188 14038
3514	0	0	Ki67+	 15190 14096
3515	0	0	Ki67+	 15203 13849
3516	0	0	Ki67+	 15203 14563
3517	0	0	Ki67+	 15205 14617
3518	0	0	Ki67+	 15208 13898
3519	0	0	Ki67+	 15211 13863
3520	0	0	Ki67+	 15214 14346
3521	0	0	Ki67+	 15224 14538
3522	0	0	Ki67+	 14434 14698
3523	0	0	Ki67+	 14436 14785
3524	0	0	Ki67+	 14437 15377
3525	0	0	Ki67+	 14439 15348
3526	0	0	Ki67+	 14443 14671
3527	0	0	Ki67+	 14447 15052
3528	0	0	Ki67+	 14450 14950
3529	0	0	Ki67+	 14452 15416
3530	0	0	Ki67+	 14453 14830
3531	0	0	Ki67+	 14454 15284
3532	0	0	Ki67+	 14460 15326
3533	0	0	Ki67+	 14467 15384
3534	0	0	Ki67+	 14469 14802
3535	0	0	Ki67+	 14478 14888
3536	0	0	Ki67+	 14480 15282
3537	0	0	Ki67+	 14480 15303
3538	0	0	Ki67+	 14482 15207
3539	0	0	Ki67+	 14482 15413
3540	0	0	Ki67+	 14484 15225
3541	0	0	Ki67+	 14486 15329
3542	0	0	Ki67+	 14493 15080
3543	0	0	Ki67+	 14499 15259
3544	0	0	Ki67+	 14503 14656
3545	0	0	Ki67+	 14506 15399
3546	0	0	Ki67+	 14508 15290
3547	0	0	Ki67+	 14514 15059
3548	0	0	Ki67+	 14527 15367
3549	0	0	Ki67+	 14533 15142
3550	0	0	Ki67+	 14538 15316
3551	0	0	Ki67+	 14542 15255
3552	0	0	Ki67+	 14546 15219
3553	0	0	Ki67+	 14547 15341
3554	0	0	Ki67+	 14553 14896
3555	0	0	Ki67+	 14555 14831
3556	0	0	Ki67+	 14555 15316
3557	0	0	Ki67+	 14561 15208
3558	0	0	Ki67+	 14569 14749
3559	0	0	Ki67+	 14572 14815
3560	0	0	Ki67+	 14575 15232
3561	0	0	Ki67+	 14577 14944
3562	0	0	Ki67+	 14582 14804
3563	0	0	Ki67+	 14582 15339
3564	0	0	Ki67+	 14583 15291
3565	0	0	Ki67+	 14584 14824
3566	0	0	Ki67+	 14593 14966
3567	0	0	Ki67+	 14598 14916
3568	0	0	Ki67+	 14598 15019
3569	0	0	Ki67+	 14601 15199
3570	0	0	Ki67+	 14603 14803
3571	0	0	Ki67+	 14608 14843
3572	0	0	Ki67+	 14613 15303
3573	0	0	Ki67+	 14614 15318
3574	0	0	Ki67+	 14620 14956
3575	0	0	Ki67+	 14628 15075
3576	0	0	Ki67+	 14634 14724
3577	0	0	Ki67+	 14637 15292
3578	0	0	Ki67+	 14658 14806
3579	0	0	Ki67+	 14661 15233
3580	0	0	Ki67+	 14662 14939
3581	0	0	Ki67+	 14663 15409
3582	0	0	Ki67+	 14666 15021
3583	0	0	Ki67+	 14667 15379
3584	0	0	Ki67+	 14670 14822
3585	0	0	Ki67+	 14681 15208
3586	0	0	Ki67+	 14686 14770
3587	0	0	Ki67+	 14686 15178
3588	0	0	Ki67+	 14691 15151
3589	0	0	Ki67+	 14691 15420
3590	0	0	Ki67+	 14697 14865
3591	0	0	Ki67+	 14699 14912
3592	0	0	Ki67+	 14706 14714
3593	0	0	Ki67+	 14708 14998
3594	0	0	Ki67+	 14716 14937
3595	0	0	Ki67+	 14736 15375
3596	0	0	Ki67+	 14740 14875
3597	0	0	Ki67+	 14740 14917
3598	0	0	Ki67+	 14741 15074
3599	0	0	Ki67+	 14746 15205
3600	0	0	Ki67+	 14755 14827
3601	0	0	Ki67+	 14757 15113
3602	0	0	Ki67+	 14758 15099
3603	0	0	Ki67+	 14761 15048
3604	0	0	Ki67+	 14762 15401
3605	0	0	Ki67+	 14764 14785
3606	0	0	Ki67+	 14766 15159
3607	0	0	Ki67+	 14767 14929
3608	0	0	Ki67+	 14767 15105
3609	0	0	Ki67+	 14771 14873
3610	0	0	Ki67+	 14779 15299
3611	0	0	Ki67+	 14799 14893
3612	0	0	Ki67+	 14799 15107
3613	0	0	Ki67+	 14800 14792
3614	0	0	Ki67+	 14805 14756
3615	0	0	Ki67+	 14811 14936
3616	0	0	Ki67+	 14811 15383
3617	0	0	Ki67+	 14813 15090
3618	0	0	Ki67+	 14814 14870
3619	0	0	Ki67+	 14817 14818
3620	0	0	Ki67+	 14820 14923
3621	0	0	Ki67+	 14829 14978
3622	0	0	Ki67+	 14830 14661
3623	0	0	Ki67+	 14836 14737
3624	0	0	Ki67+	 14836 15223
3625	0	0	Ki67+	 14840 14887
3626	0	0	Ki67+	 14843 15304
3627	0	0	Ki67+	 14857 15025
3628	0	0	Ki67+	 14858 15233
3629	0	0	Ki67+	 14860 15153
3630	0	0	Ki67+	 14869 14698
3631	0	0	Ki67+	 14870 14630
3632	0	0	Ki67+	 14870 15019
3633	0	0	Ki67+	 14874 15115
3634	0	0	Ki67+	 14878 14959
3635	0	0	Ki67+	 14879 15358
3636	0	0	Ki67+	 14881 14662
3637	0	0	Ki67+	 14883 15318
3638	0	0	Ki67+	 14889 15146
3639	0	0	Ki67+	 14890 15402
3640	0	0	Ki67+	 14901 14890
3641	0	0	Ki67+	 14908 14906
3642	0	0	Ki67+	 14909 15107
3643	0	0	Ki67+	 14913 14704
3644	0	0	Ki67+	 14913 15265
3645	0	0	Ki67+	 14918 14752
3646	0	0	Ki67+	 14921 15171
3647	0	0	Ki67+	 14923 15343
3648	0	0	Ki67+	 14925 14831
3649	0	0	Ki67+	 14927 15384
3650	0	0	Ki67+	 14931 15412
3651	0	0	Ki67+	 14933 14679
3652	0	0	Ki67+	 14934 14960
3653	0	0	Ki67+	 14937 15352
3654	0	0	Ki67+	 14938 14933
3655	0	0	Ki67+	 14945 14709
3656	0	0	Ki67+	 14945 15160
3657	0	0	Ki67+	 14949 15320
3658	0	0	Ki67+	 14951 14874
3659	0	0	Ki67+	 14954 14813
3660	0	0	Ki67+	 14956 15204
3661	0	0	Ki67+	 14975 15235
3662	0	0	Ki67+	 14977 15271
3663	0	0	Ki67+	 14987 15214
3664	0	0	Ki67+	 14988 14962
3665	0	0	Ki67+	 14988 15335
3666	0	0	Ki67+	 14989 14786
3667	0	0	Ki67+	 14995 15189
3668	0	0	Ki67+	 14996 14660
3669	0	0	Ki67+	 15009 14785
3670	0	0	Ki67+	 15010 14981
3671	0	0	Ki67+	 15012 14816
3672	0	0	Ki67+	 15014 14835
3673	0	0	Ki67+	 15023 15356
3674	0	0	Ki67+	 15028 15127
3675	0	0	Ki67+	 15028 15320
3676	0	0	Ki67+	 15031 14706
3677	0	0	Ki67+	 15033 14977
3678	0	0	Ki67+	 15047 14851
3679	0	0	Ki67+	 15053 15400
3680	0	0	Ki67+	 15054 14974
3681	0	0	Ki67+	 15061 15344
3682	0	0	Ki67+	 15065 14833
3683	0	0	Ki67+	 15065 14882
3684	0	0	Ki67+	 15066 14754
3685	0	0	Ki67+	 15066 15130
3686	0	0	Ki67+	 15067 14998
3687	0	0	Ki67+	 15067 15319
3688	0	0	Ki67+	 15067 15371
3689	0	0	Ki67+	 15069 15266
3690	0	0	Ki67+	 15071 14808
3691	0	0	Ki67+	 15082 14672
3692	0	0	Ki67+	 15082 14774
3693	0	0	Ki67+	 15083 14917
3694	0	0	Ki67+	 15093 14715
3695	0	0	Ki67+	 15105 14690
3696	0	0	Ki67+	 15109 14738
3697	0	0	Ki67+	 15125 15020
3698	0	0	Ki67+	 15144 14695
3699	0	0	Ki67+	 15149 14751
3700	0	0	Ki67+	 15166 15089
3701	0	0	Ki67+	 15170 14636
3702	0	0	Ki67+	 15176 15073
3703	0	0	Ki67+	 15188 15020
3704	0	0	Ki67+	 15188 15127
3705	0	0	Ki67+	 15190 14955
3706	0	0	Ki67+	 15191 14988
3707	0	0	Ki67+	 15215 14668
3708	0	0	Ki67+	 15218 15113
3709	0	0	Ki67+	 15221 14652
3710	0	0	Ki67+	 15221 14820
3711	0	0	Ki67+	 14438 15775
3712	0	0	Ki67+	 14441 15524
3713	0	0	Ki67+	 14442 15979
3714	0	0	Ki67+	 14443 15557
3715	0	0	Ki67+	 14450 15795
3716	0	0	Ki67+	 14450 15899
3717	0	0	Ki67+	 14452 15827
3718	0	0	Ki67+	 14453 15809
3719	0	0	Ki67+	 14456 15446
3720	0	0	Ki67+	 14458 16004
3721	0	0	Ki67+	 14461 15788
3722	0	0	Ki67+	 14467 15491
3723	0	0	Ki67+	 14474 15530
3724	0	0	Ki67+	 14475 15853
3725	0	0	Ki67+	 14478 15462
3726	0	0	Ki67+	 14483 15732
3727	0	0	Ki67+	 14485 15445
3728	0	0	Ki67+	 14489 15849
3729	0	0	Ki67+	 14492 15826
3730	0	0	Ki67+	 14502 16038
3731	0	0	Ki67+	 14505 15820
3732	0	0	Ki67+	 14512 15482
3733	0	0	Ki67+	 14513 15469
3734	0	0	Ki67+	 14519 15991
3735	0	0	Ki67+	 14520 15450
3736	0	0	Ki67+	 14527 15723
3737	0	0	Ki67+	 14532 15885
3738	0	0	Ki67+	 14533 15434
3739	0	0	Ki67+	 14542 15832
3740	0	0	Ki67+	 14544 15538
3741	0	0	Ki67+	 14546 16038
3742	0	0	Ki67+	 14550 15597
3743	0	0	Ki67+	 14553 15859
3744	0	0	Ki67+	 14561 15697
3745	0	0	Ki67+	 14563 15723
3746	0	0	Ki67+	 14563 15999
3747	0	0	Ki67+	 14567 15886
3748	0	0	Ki67+	 14568 15969
3749	0	0	Ki67+	 14571 15912
3750	0	0	Ki67+	 14574 16046
3751	0	0	Ki67+	 14575 15620
3752	0	0	Ki67+	 14575 15943
3753	0	0	Ki67+	 14582 15738
3754	0	0	Ki67+	 14585 15876
3755	0	0	Ki67+	 14588 16005
3756	0	0	Ki67+	 14604 15952
3757	0	0	Ki67+	 14626 15997
3758	0	0	Ki67+	 14631 15971
3759	0	0	Ki67+	 14641 15671
3760	0	0	Ki67+	 14643 15711
3761	0	0	Ki67+	 14653 15440
3762	0	0	Ki67+	 14658 15939
3763	0	0	Ki67+	 14662 15473
3764	0	0	Ki67+	 14666 15989
3765	0	0	Ki67+	 14670 15767
3766	0	0	Ki67+	 14672 15964
3767	0	0	Ki67+	 14677 15618
3768	0	0	Ki67+	 14679 15722
3769	0	0	Ki67+	 14681 15461
3770	0	0	Ki67+	 14685 15696
3771	0	0	Ki67+	 14695 15751
3772	0	0	Ki67+	 14699 15780
3773	0	0	Ki67+	 14701 15580
3774	0	0	Ki67+	 14701 15843
3775	0	0	Ki67+	 14714 15900
3776	0	0	Ki67+	 14727 15453
3777	0	0	Ki67+	 14751 15451
3778	0	0	Ki67+	 14758 15471
3779	0	0	Ki67+	 14760 15906
3780	0	0	Ki67+	 14768 15442
3781	0	0	Ki67+	 14773 15478
3782	0	0	Ki67+	 14791 15729
3783	0	0	Ki67+	 14794 15464
3784	0	0	Ki67+	 14798 15675
3785	0	0	Ki67+	 14801 15690
3786	0	0	Ki67+	 14801 15877
3787	0	0	Ki67+	 14811 15476
3788	0	0	Ki67+	 14812 15461
3789	0	0	Ki67+	 14818 15737
3790	0	0	Ki67+	 14824 15838
3791	0	0	Ki67+	 14830 15894
3792	0	0	Ki67+	 14835 15602
3793	0	0	Ki67+	 14836 15694
3794	0	0	Ki67+	 14838 15627
3795	0	0	Ki67+	 14839 15710
3796	0	0	Ki67+	 14841 15864
3797	0	0	Ki67+	 14852 15729
3798	0	0	Ki67+	 14860 15609
3799	0	0	Ki67+	 14860 15864
3800	0	0	Ki67+	 14866 15653
3801	0	0	Ki67+	 14867 15723
3802	0	0	Ki67+	 14871 15597
3803	0	0	Ki67+	 14874 15550
3804	0	0	Ki67+	 14876 15619
3805	0	0	Ki67+	 14880 15678
3806	0	0	Ki67+	 14889 15545
3807	0	0	Ki67+	 14893 15597
3808	0	0	Ki67+	 14899 15656
3809	0	0	Ki67+	 14909 15444
3810	0	0	Ki67+	 14911 15663
3811	0	0	Ki67+	 14921 15686
3812	0	0	Ki67+	 14922 15511
3813	0	0	Ki67+	 14938 15578
3814	0	0	Ki67+	 14939 15542
3815	0	0	Ki67+	 14940 15666
3816	0	0	Ki67+	 14944 15631
3817	0	0	Ki67+	 14948 15816
3818	0	0	Ki67+	 14967 15552
3819	0	0	Ki67+	 14978 15532
3820	0	0	Ki67+	 14986 15504
3821	0	0	Ki67+	 15030 15436
3822	0	0	Ki67+	 15034 15562
3823	0	0	Ki67+	 15038 15905
3824	0	0	Ki67+	 15039 15815
3825	0	0	Ki67+	 15039 16001
3826	0	0	Ki67+	 15042 15941
3827	0	0	Ki67+	 15048 15849
3828	0	0	Ki67+	 15057 15801
3829	0	0	Ki67+	 15065 15992
3830	0	0	Ki67+	 15074 15749
3831	0	0	Ki67+	 15077 15960
3832	0	0	Ki67+	 15080 15851
3833	0	0	Ki67+	 15081 15773
3834	0	0	Ki67+	 15081 15913
3835	0	0	Ki67+	 15086 15801
3836	0	0	Ki67+	 15086 15945
3837	0	0	Ki67+	 15094 15852
3838	0	0	Ki67+	 15094 16203
3839	0	0	Ki67+	 15112 15927
3840	0	0	Ki67+	 15113 15726
3841	0	0	Ki67+	 15114 15700
3842	0	0	Ki67+	 15118 15845
3843	0	0	Ki67+	 15118 15891
3844	0	0	Ki67+	 15119 15796
3845	0	0	Ki67+	 15128 15695
3846	0	0	Ki67+	 15133 15733
3847	0	0	Ki67+	 15134 15667
3848	0	0	Ki67+	 15141 15870
3849	0	0	Ki67+	 15151 15819
3850	0	0	Ki67+	 15152 15861
3851	0	0	Ki67+	 15153 15789
3852	0	0	Ki67+	 15155 15615
3853	0	0	Ki67+	 15162 15657
3854	0	0	Ki67+	 15163 15556
3855	0	0	Ki67+	 15171 15724
3856	0	0	Ki67+	 15172 15744
3857	0	0	Ki67+	 15181 16091
3858	0	0	Ki67+	 15186 15986
3859	0	0	Ki67+	 15190 16110
3860	0	0	Ki67+	 15199 16121
3861	0	0	Ki67+	 15209 16212
3862	0	0	Ki67+	 15210 16033
3863	0	0	Ki67+	 15216 16186
3864	0	0	Ki67+	 15218 16147
3865	0	0	Ki67+	 15220 16021
3866	0	0	Ki67+	 15225 16047
3867	0	0	Ki67+	 15226 15614
3868	0	0	Ki67+	 15228 16201
3869	0	0	Ki67+	 15230 15810
3870	0	0	Ki67+	 15152 16271
3871	0	0	Ki67+	 15176 16280
3872	0	0	Ki67+	 15241 11565
3873	0	0	Ki67+	 15251 12129
3874	0	0	Ki67+	 15252 12196
3875	0	0	Ki67+	 15253 12043
3876	0	0	Ki67+	 15253 12158
3877	0	0	Ki67+	 15260 11591
3878	0	0	Ki67+	 15273 12216
3879	0	0	Ki67+	 15275 12173
3880	0	0	Ki67+	 15279 12118
3881	0	0	Ki67+	 15286 11724
3882	0	0	Ki67+	 15291 12149
3883	0	0	Ki67+	 15301 12193
3884	0	0	Ki67+	 15325 12191
3885	0	0	Ki67+	 15348 11992
3886	0	0	Ki67+	 15350 12092
3887	0	0	Ki67+	 15355 12178
3888	0	0	Ki67+	 15361 11954
3889	0	0	Ki67+	 15385 12190
3890	0	0	Ki67+	 15396 12146
3891	0	0	Ki67+	 15397 12090
3892	0	0	Ki67+	 15398 11968
3893	0	0	Ki67+	 15399 11672
3894	0	0	Ki67+	 15419 12218
3895	0	0	Ki67+	 15422 12063
3896	0	0	Ki67+	 15425 12188
3897	0	0	Ki67+	 15428 11989
3898	0	0	Ki67+	 15429 12118
3899	0	0	Ki67+	 15434 11972
3900	0	0	Ki67+	 15445 12084
3901	0	0	Ki67+	 15448 11958
3902	0	0	Ki67+	 15452 11704
3903	0	0	Ki67+	 15464 11994
3904	0	0	Ki67+	 15470 11894
3905	0	0	Ki67+	 15477 12152
3906	0	0	Ki67+	 15490 12141
3907	0	0	Ki67+	 15506 12058
3908	0	0	Ki67+	 15509 11711
3909	0	0	Ki67+	 15516 12100
3910	0	0	Ki67+	 15517 12021
3911	0	0	Ki67+	 15520 12129
3912	0	0	Ki67+	 15527 11907
3913	0	0	Ki67+	 15535 11766
3914	0	0	Ki67+	 15535 12050
3915	0	0	Ki67+	 15549 11973
3916	0	0	Ki67+	 15549 12096
3917	0	0	Ki67+	 15550 11876
3918	0	0	Ki67+	 15554 12135
3919	0	0	Ki67+	 15562 11972
3920	0	0	Ki67+	 15562 12058
3921	0	0	Ki67+	 15566 12048
3922	0	0	Ki67+	 15587 12091
3923	0	0	Ki67+	 15592 11944
3924	0	0	Ki67+	 15608 12086
3925	0	0	Ki67+	 15609 11768
3926	0	0	Ki67+	 15612 12051
3927	0	0	Ki67+	 15619 12084
3928	0	0	Ki67+	 15622 11917
3929	0	0	Ki67+	 15623 11745
3930	0	0	Ki67+	 15623 12015
3931	0	0	Ki67+	 15632 11973
3932	0	0	Ki67+	 15633 11924
3933	0	0	Ki67+	 15633 12042
3934	0	0	Ki67+	 15638 11703
3935	0	0	Ki67+	 15653 11822
3936	0	0	Ki67+	 15660 11792
3937	0	0	Ki67+	 15663 11997
3938	0	0	Ki67+	 15669 11972
3939	0	0	Ki67+	 15696 11908
3940	0	0	Ki67+	 15707 11933
3941	0	0	Ki67+	 15713 11752
3942	0	0	Ki67+	 15727 11809
3943	0	0	Ki67+	 15729 12137
3944	0	0	Ki67+	 15744 11770
3945	0	0	Ki67+	 15744 12094
3946	0	0	Ki67+	 15744 12123
3947	0	0	Ki67+	 15744 12165
3948	0	0	Ki67+	 15761 12068
3949	0	0	Ki67+	 15764 11742
3950	0	0	Ki67+	 15764 12195
3951	0	0	Ki67+	 15770 12130
3952	0	0	Ki67+	 15775 11695
3953	0	0	Ki67+	 15779 12094
3954	0	0	Ki67+	 15786 12219
3955	0	0	Ki67+	 15815 12196
3956	0	0	Ki67+	 15829 12171
3957	0	0	Ki67+	 15927 12175
3958	0	0	Ki67+	 15952 12178
3959	0	0	Ki67+	 15238 12800
3960	0	0	Ki67+	 15241 12503
3961	0	0	Ki67+	 15247 12557
3962	0	0	Ki67+	 15252 12829
3963	0	0	Ki67+	 15253 12531
3964	0	0	Ki67+	 15253 12689
3965	0	0	Ki67+	 15254 12484
3966	0	0	Ki67+	 15261 13017
3967	0	0	Ki67+	 15267 13006
3968	0	0	Ki67+	 15272 12879
3969	0	0	Ki67+	 15278 12568
3970	0	0	Ki67+	 15280 12476
3971	0	0	Ki67+	 15281 12620
3972	0	0	Ki67+	 15287 12237
3973	0	0	Ki67+	 15288 12556
3974	0	0	Ki67+	 15290 12872
3975	0	0	Ki67+	 15291 12457
3976	0	0	Ki67+	 15293 12773
3977	0	0	Ki67+	 15296 12896
3978	0	0	Ki67+	 15304 12264
3979	0	0	Ki67+	 15307 12492
3980	0	0	Ki67+	 15324 12874
3981	0	0	Ki67+	 15325 13001
3982	0	0	Ki67+	 15326 12467
3983	0	0	Ki67+	 15328 12231
3984	0	0	Ki67+	 15334 12856
3985	0	0	Ki67+	 15335 12571
3986	0	0	Ki67+	 15336 12500
3987	0	0	Ki67+	 15338 12370
3988	0	0	Ki67+	 15346 12288
3989	0	0	Ki67+	 15351 13016
3990	0	0	Ki67+	 15352 12427
3991	0	0	Ki67+	 15355 12326
3992	0	0	Ki67+	 15355 12395
3993	0	0	Ki67+	 15362 12958
3994	0	0	Ki67+	 15363 12478
3995	0	0	Ki67+	 15366 12673
3996	0	0	Ki67+	 15366 12881
3997	0	0	Ki67+	 15372 12435
3998	0	0	Ki67+	 15372 12899
3999	0	0	Ki67+	 15373 12262
4000	0	0	Ki67+	 15373 12500
4001	0	0	Ki67+	 15383 12283
4002	0	0	Ki67+	 15385 12336
4003	0	0	Ki67+	 15385 12630
4004	0	0	Ki67+	 15386 12431
4005	0	0	Ki67+	 15387 12393
4006	0	0	Ki67+	 15389 12536
4007	0	0	Ki67+	 15391 12594
4008	0	0	Ki67+	 15392 12821
4009	0	0	Ki67+	 15396 12839
4010	0	0	Ki67+	 15403 13021
4011	0	0	Ki67+	 15405 12569
4012	0	0	Ki67+	 15406 12660
4013	0	0	Ki67+	 15415 12647
4014	0	0	Ki67+	 15422 12286
4015	0	0	Ki67+	 15422 12369
4016	0	0	Ki67+	 15423 12485
4017	0	0	Ki67+	 15426 12547
4018	0	0	Ki67+	 15427 12529
4019	0	0	Ki67+	 15432 12590
4020	0	0	Ki67+	 15436 12711
4021	0	0	Ki67+	 15441 12256
4022	0	0	Ki67+	 15443 12630
4023	0	0	Ki67+	 15447 12230
4024	0	0	Ki67+	 15477 12638
4025	0	0	Ki67+	 15481 12478
4026	0	0	Ki67+	 15492 12741
4027	0	0	Ki67+	 15497 12722
4028	0	0	Ki67+	 15513 12798
4029	0	0	Ki67+	 15524 12791
4030	0	0	Ki67+	 15528 12893
4031	0	0	Ki67+	 15538 12971
4032	0	0	Ki67+	 15540 12580
4033	0	0	Ki67+	 15546 12658
4034	0	0	Ki67+	 15550 12734
4035	0	0	Ki67+	 15551 12471
4036	0	0	Ki67+	 15555 12671
4037	0	0	Ki67+	 15556 12512
4038	0	0	Ki67+	 15559 12628
4039	0	0	Ki67+	 15561 12852
4040	0	0	Ki67+	 15562 12460
4041	0	0	Ki67+	 15562 12661
4042	0	0	Ki67+	 15587 12639
4043	0	0	Ki67+	 15588 12464
4044	0	0	Ki67+	 15592 12942
4045	0	0	Ki67+	 15593 12584
4046	0	0	Ki67+	 15605 12473
4047	0	0	Ki67+	 15606 12517
4048	0	0	Ki67+	 15618 12930
4049	0	0	Ki67+	 15624 12888
4050	0	0	Ki67+	 15628 12609
4051	0	0	Ki67+	 15639 12571
4052	0	0	Ki67+	 15650 12800
4053	0	0	Ki67+	 15683 12699
4054	0	0	Ki67+	 15683 12839
4055	0	0	Ki67+	 15686 12985
4056	0	0	Ki67+	 15687 12809
4057	0	0	Ki67+	 15702 12588
4058	0	0	Ki67+	 15710 12489
4059	0	0	Ki67+	 15719 12542
4060	0	0	Ki67+	 15733 12454
4061	0	0	Ki67+	 15739 12419
4062	0	0	Ki67+	 15742 12389
4063	0	0	Ki67+	 15745 12526
4064	0	0	Ki67+	 15747 12566
4065	0	0	Ki67+	 15749 12719
4066	0	0	Ki67+	 15749 12753
4067	0	0	Ki67+	 15750 12232
4068	0	0	Ki67+	 15754 12442
4069	0	0	Ki67+	 15757 12916
4070	0	0	Ki67+	 15761 12339
4071	0	0	Ki67+	 15777 12956
4072	0	0	Ki67+	 15779 12396
4073	0	0	Ki67+	 15780 12707
4074	0	0	Ki67+	 15784 12905
4075	0	0	Ki67+	 15787 12502
4076	0	0	Ki67+	 15796 12563
4077	0	0	Ki67+	 15797 12262
4078	0	0	Ki67+	 15801 12371
4079	0	0	Ki67+	 15805 12933
4080	0	0	Ki67+	 15808 12300
4081	0	0	Ki67+	 15811 12985
4082	0	0	Ki67+	 15816 12729
4083	0	0	Ki67+	 15820 12542
4084	0	0	Ki67+	 15822 12767
4085	0	0	Ki67+	 15823 12582
4086	0	0	Ki67+	 15824 12350
4087	0	0	Ki67+	 15826 12314
4088	0	0	Ki67+	 15828 12860
4089	0	0	Ki67+	 15832 12242
4090	0	0	Ki67+	 15834 12512
4091	0	0	Ki67+	 15842 12446
4092	0	0	Ki67+	 15845 12730
4093	0	0	Ki67+	 15846 12344
4094	0	0	Ki67+	 15848 12543
4095	0	0	Ki67+	 15848 12695
4096	0	0	Ki67+	 15849 13021
4097	0	0	Ki67+	 15851 12939
4098	0	0	Ki67+	 15857 12653
4099	0	0	Ki67+	 15857 12983
4100	0	0	Ki67+	 15873 12719
4101	0	0	Ki67+	 15873 12897
4102	0	0	Ki67+	 15876 12318
4103	0	0	Ki67+	 15876 12571
4104	0	0	Ki67+	 15876 12597
4105	0	0	Ki67+	 15878 12747
4106	0	0	Ki67+	 15878 12764
4107	0	0	Ki67+	 15878 12856
4108	0	0	Ki67+	 15882 12614
4109	0	0	Ki67+	 15882 12670
4110	0	0	Ki67+	 15883 12585
4111	0	0	Ki67+	 15915 12461
4112	0	0	Ki67+	 15923 12667
4113	0	0	Ki67+	 15933 12582
4114	0	0	Ki67+	 15933 12840
4115	0	0	Ki67+	 15959 12433
4116	0	0	Ki67+	 15961 12840
4117	0	0	Ki67+	 15964 12700
4118	0	0	Ki67+	 15965 12810
4119	0	0	Ki67+	 15968 12474
4120	0	0	Ki67+	 15972 12464
4121	0	0	Ki67+	 15972 12606
4122	0	0	Ki67+	 15973 12788
4123	0	0	Ki67+	 15980 12755
4124	0	0	Ki67+	 15988 12849
4125	0	0	Ki67+	 15991 12789
4126	0	0	Ki67+	 15995 12744
4127	0	0	Ki67+	 15995 12818
4128	0	0	Ki67+	 16007 12851
4129	0	0	Ki67+	 16015 13016
4130	0	0	Ki67+	 16020 12647
4131	0	0	Ki67+	 16025 12472
4132	0	0	Ki67+	 16026 12830
4133	0	0	Ki67+	 16026 13003
4134	0	0	Ki67+	 16028 12747
4135	0	0	Ki67+	 15238 13389
4136	0	0	Ki67+	 15240 13765
4137	0	0	Ki67+	 15242 13731
4138	0	0	Ki67+	 15244 13525
4139	0	0	Ki67+	 15244 13634
4140	0	0	Ki67+	 15247 13588
4141	0	0	Ki67+	 15249 13144
4142	0	0	Ki67+	 15252 13540
4143	0	0	Ki67+	 15259 13445
4144	0	0	Ki67+	 15261 13311
4145	0	0	Ki67+	 15264 13668
4146	0	0	Ki67+	 15265 13418
4147	0	0	Ki67+	 15267 13642
4148	0	0	Ki67+	 15269 13211
4149	0	0	Ki67+	 15274 13175
4150	0	0	Ki67+	 15278 13129
4151	0	0	Ki67+	 15281 13696
4152	0	0	Ki67+	 15292 13823
4153	0	0	Ki67+	 15296 13752
4154	0	0	Ki67+	 15297 13219
4155	0	0	Ki67+	 15306 13721
4156	0	0	Ki67+	 15309 13273
4157	0	0	Ki67+	 15313 13169
4158	0	0	Ki67+	 15322 13786
4159	0	0	Ki67+	 15325 13487
4160	0	0	Ki67+	 15333 13191
4161	0	0	Ki67+	 15334 13141
4162	0	0	Ki67+	 15340 13785
4163	0	0	Ki67+	 15342 13053
4164	0	0	Ki67+	 15349 13086
4165	0	0	Ki67+	 15349 13413
4166	0	0	Ki67+	 15349 13761
4167	0	0	Ki67+	 15353 13452
4168	0	0	Ki67+	 15353 13624
4169	0	0	Ki67+	 15361 13656
4170	0	0	Ki67+	 15363 13598
4171	0	0	Ki67+	 15364 13084
4172	0	0	Ki67+	 15372 13486
4173	0	0	Ki67+	 15374 13338
4174	0	0	Ki67+	 15375 13194
4175	0	0	Ki67+	 15376 13304
4176	0	0	Ki67+	 15379 13166
4177	0	0	Ki67+	 15390 13607
4178	0	0	Ki67+	 15399 13617
4179	0	0	Ki67+	 15399 13674
4180	0	0	Ki67+	 15403 13306
4181	0	0	Ki67+	 15409 13647
4182	0	0	Ki67+	 15410 13200
4183	0	0	Ki67+	 15413 13056
4184	0	0	Ki67+	 15432 13582
4185	0	0	Ki67+	 15433 13778
4186	0	0	Ki67+	 15440 13803
4187	0	0	Ki67+	 15450 13691
4188	0	0	Ki67+	 15452 13560
4189	0	0	Ki67+	 15453 13650
4190	0	0	Ki67+	 15461 13777
4191	0	0	Ki67+	 15463 13669
4192	0	0	Ki67+	 15464 13723
4193	0	0	Ki67+	 15478 13745
4194	0	0	Ki67+	 15479 13616
4195	0	0	Ki67+	 15486 13783
4196	0	0	Ki67+	 15490 13051
4197	0	0	Ki67+	 15493 13693
4198	0	0	Ki67+	 15521 13453
4199	0	0	Ki67+	 15530 13582
4200	0	0	Ki67+	 15530 13807
4201	0	0	Ki67+	 15535 13537
4202	0	0	Ki67+	 15541 13459
4203	0	0	Ki67+	 15543 13783
4204	0	0	Ki67+	 15545 13430
4205	0	0	Ki67+	 15559 13543
4206	0	0	Ki67+	 15565 13506
4207	0	0	Ki67+	 15571 13817
4208	0	0	Ki67+	 15572 13801
4209	0	0	Ki67+	 15578 13470
4210	0	0	Ki67+	 15584 13821
4211	0	0	Ki67+	 15589 13196
4212	0	0	Ki67+	 15592 13168
4213	0	0	Ki67+	 15605 13671
4214	0	0	Ki67+	 15616 13247
4215	0	0	Ki67+	 15624 13805
4216	0	0	Ki67+	 15631 13602
4217	0	0	Ki67+	 15634 13230
4218	0	0	Ki67+	 15643 13438
4219	0	0	Ki67+	 15644 13544
4220	0	0	Ki67+	 15657 13625
4221	0	0	Ki67+	 15669 13027
4222	0	0	Ki67+	 15698 13042
4223	0	0	Ki67+	 15709 13351
4224	0	0	Ki67+	 15712 13512
4225	0	0	Ki67+	 15720 13142
4226	0	0	Ki67+	 15732 13407
4227	0	0	Ki67+	 15733 13439
4228	0	0	Ki67+	 15733 13582
4229	0	0	Ki67+	 15734 13035
4230	0	0	Ki67+	 15734 13476
4231	0	0	Ki67+	 15748 13047
4232	0	0	Ki67+	 15757 13386
4233	0	0	Ki67+	 15757 13604
4234	0	0	Ki67+	 15766 13464
4235	0	0	Ki67+	 15774 13819
4236	0	0	Ki67+	 15776 13030
4237	0	0	Ki67+	 15783 13391
4238	0	0	Ki67+	 15788 13457
4239	0	0	Ki67+	 15795 13598
4240	0	0	Ki67+	 15797 13410
4241	0	0	Ki67+	 15801 13039
4242	0	0	Ki67+	 15803 13217
4243	0	0	Ki67+	 15813 13166
4244	0	0	Ki67+	 15813 13565
4245	0	0	Ki67+	 15830 13284
4246	0	0	Ki67+	 15835 13218
4247	0	0	Ki67+	 15842 13205
4248	0	0	Ki67+	 15842 13539
4249	0	0	Ki67+	 15844 13072
4250	0	0	Ki67+	 15844 13159
4251	0	0	Ki67+	 15848 13130
4252	0	0	Ki67+	 15848 13449
4253	0	0	Ki67+	 15857 13463
4254	0	0	Ki67+	 15863 13214
4255	0	0	Ki67+	 15874 13131
4256	0	0	Ki67+	 15889 13324
4257	0	0	Ki67+	 15894 13293
4258	0	0	Ki67+	 15903 13256
4259	0	0	Ki67+	 15906 13567
4260	0	0	Ki67+	 15910 13407
4261	0	0	Ki67+	 15911 13217
4262	0	0	Ki67+	 15918 13133
4263	0	0	Ki67+	 15926 13161
4264	0	0	Ki67+	 15927 13473
4265	0	0	Ki67+	 15929 13106
4266	0	0	Ki67+	 15936 13031
4267	0	0	Ki67+	 16009 13251
4268	0	0	Ki67+	 16010 13118
4269	0	0	Ki67+	 16018 13381
4270	0	0	Ki67+	 16020 13799
4271	0	0	Ki67+	 16023 13344
4272	0	0	Ki67+	 15233 14142
4273	0	0	Ki67+	 15251 13928
4274	0	0	Ki67+	 15256 14474
4275	0	0	Ki67+	 15258 13949
4276	0	0	Ki67+	 15258 14144
4277	0	0	Ki67+	 15276 14595
4278	0	0	Ki67+	 15277 14020
4279	0	0	Ki67+	 15293 13875
4280	0	0	Ki67+	 15294 14049
4281	0	0	Ki67+	 15296 14536
4282	0	0	Ki67+	 15310 13927
4283	0	0	Ki67+	 15310 14503
4284	0	0	Ki67+	 15311 14603
4285	0	0	Ki67+	 15317 14237
4286	0	0	Ki67+	 15319 14202
4287	0	0	Ki67+	 15323 14472
4288	0	0	Ki67+	 15330 14526
4289	0	0	Ki67+	 15337 14613
4290	0	0	Ki67+	 15345 14479
4291	0	0	Ki67+	 15349 13867
4292	0	0	Ki67+	 15351 14186
4293	0	0	Ki67+	 15356 13946
4294	0	0	Ki67+	 15361 14196
4295	0	0	Ki67+	 15364 13853
4296	0	0	Ki67+	 15365 14484
4297	0	0	Ki67+	 15370 14408
4298	0	0	Ki67+	 15373 14366
4299	0	0	Ki67+	 15377 14336
4300	0	0	Ki67+	 15384 13902
4301	0	0	Ki67+	 15385 14243
4302	0	0	Ki67+	 15397 14313
4303	0	0	Ki67+	 15397 14499
4304	0	0	Ki67+	 15398 14618
4305	0	0	Ki67+	 15403 14392
4306	0	0	Ki67+	 15410 14429
4307	0	0	Ki67+	 15410 14616
4308	0	0	Ki67+	 15412 14601
4309	0	0	Ki67+	 15417 14516
4310	0	0	Ki67+	 15426 14492
4311	0	0	Ki67+	 15430 13868
4312	0	0	Ki67+	 15432 14407
4313	0	0	Ki67+	 15433 14340
4314	0	0	Ki67+	 15434 14134
4315	0	0	Ki67+	 15435 14112
4316	0	0	Ki67+	 15449 13849
4317	0	0	Ki67+	 15454 14096
4318	0	0	Ki67+	 15471 14360
4319	0	0	Ki67+	 15472 14116
4320	0	0	Ki67+	 15473 14609
4321	0	0	Ki67+	 15476 13894
4322	0	0	Ki67+	 15476 14194
4323	0	0	Ki67+	 15478 13836
4324	0	0	Ki67+	 15480 14262
4325	0	0	Ki67+	 15483 14324
4326	0	0	Ki67+	 15484 13867
4327	0	0	Ki67+	 15501 14171
4328	0	0	Ki67+	 15503 14433
4329	0	0	Ki67+	 15510 14374
4330	0	0	Ki67+	 15511 14337
4331	0	0	Ki67+	 15516 13838
4332	0	0	Ki67+	 15518 14232
4333	0	0	Ki67+	 15519 14327
4334	0	0	Ki67+	 15523 14018
4335	0	0	Ki67+	 15526 14478
4336	0	0	Ki67+	 15529 14258
4337	0	0	Ki67+	 15532 14068
4338	0	0	Ki67+	 15535 13867
4339	0	0	Ki67+	 15556 14268
4340	0	0	Ki67+	 15565 13848
4341	0	0	Ki67+	 15575 14486
4342	0	0	Ki67+	 15589 14186
4343	0	0	Ki67+	 15589 14446
4344	0	0	Ki67+	 15594 14337
4345	0	0	Ki67+	 15596 14406
4346	0	0	Ki67+	 15605 14465
4347	0	0	Ki67+	 15615 14199
4348	0	0	Ki67+	 15620 14492
4349	0	0	Ki67+	 15626 14250
4350	0	0	Ki67+	 15628 13915
4351	0	0	Ki67+	 15635 14428
4352	0	0	Ki67+	 15644 14466
4353	0	0	Ki67+	 15651 14202
4354	0	0	Ki67+	 15653 14403
4355	0	0	Ki67+	 15660 13914
4356	0	0	Ki67+	 15665 14417
4357	0	0	Ki67+	 15670 14331
4358	0	0	Ki67+	 15673 14170
4359	0	0	Ki67+	 15674 14433
4360	0	0	Ki67+	 15675 14111
4361	0	0	Ki67+	 15677 14411
4362	0	0	Ki67+	 15677 14568
4363	0	0	Ki67+	 15683 14371
4364	0	0	Ki67+	 15699 14526
4365	0	0	Ki67+	 15702 14513
4366	0	0	Ki67+	 15713 14129
4367	0	0	Ki67+	 15719 14280
4368	0	0	Ki67+	 15720 14165
4369	0	0	Ki67+	 15729 14364
4370	0	0	Ki67+	 15742 14112
4371	0	0	Ki67+	 15743 14322
4372	0	0	Ki67+	 15746 14271
4373	0	0	Ki67+	 15755 14243
4374	0	0	Ki67+	 15758 13836
4375	0	0	Ki67+	 15760 14280
4376	0	0	Ki67+	 15763 14181
4377	0	0	Ki67+	 15767 14207
4378	0	0	Ki67+	 15768 14118
4379	0	0	Ki67+	 15770 14320
4380	0	0	Ki67+	 15778 14459
4381	0	0	Ki67+	 15793 14213
4382	0	0	Ki67+	 15795 14542
4383	0	0	Ki67+	 15799 13842
4384	0	0	Ki67+	 15803 13886
4385	0	0	Ki67+	 15807 14263
4386	0	0	Ki67+	 15809 13984
4387	0	0	Ki67+	 15812 14095
4388	0	0	Ki67+	 15815 14468
4389	0	0	Ki67+	 15819 13958
4390	0	0	Ki67+	 15837 14167
4391	0	0	Ki67+	 15843 14265
4392	0	0	Ki67+	 15855 13943
4393	0	0	Ki67+	 15857 13997
4394	0	0	Ki67+	 15859 14292
4395	0	0	Ki67+	 15865 13875
4396	0	0	Ki67+	 15885 13922
4397	0	0	Ki67+	 15888 13905
4398	0	0	Ki67+	 15892 13938
4399	0	0	Ki67+	 15894 14110
4400	0	0	Ki67+	 15895 13876
4401	0	0	Ki67+	 15898 13848
4402	0	0	Ki67+	 15898 13908
4403	0	0	Ki67+	 15899 14572
4404	0	0	Ki67+	 15907 14623
4405	0	0	Ki67+	 15911 13962
4406	0	0	Ki67+	 15925 13950
4407	0	0	Ki67+	 15927 14191
4408	0	0	Ki67+	 15927 14486
4409	0	0	Ki67+	 15937 13993
4410	0	0	Ki67+	 15941 14607
4411	0	0	Ki67+	 15946 14046
4412	0	0	Ki67+	 15960 14042
4413	0	0	Ki67+	 15966 13835
4414	0	0	Ki67+	 15968 14113
4415	0	0	Ki67+	 15970 14073
4416	0	0	Ki67+	 15971 13972
4417	0	0	Ki67+	 15973 14227
4418	0	0	Ki67+	 15976 14140
4419	0	0	Ki67+	 15983 14099
4420	0	0	Ki67+	 15990 14303
4421	0	0	Ki67+	 15997 14205
4422	0	0	Ki67+	 15998 13972
4423	0	0	Ki67+	 16010 14346
4424	0	0	Ki67+	 16011 14404
4425	0	0	Ki67+	 16019 13878
4426	0	0	Ki67+	 16024 13997
4427	0	0	Ki67+	 16029 14189
4428	0	0	Ki67+	 15243 14639
4429	0	0	Ki67+	 15247 15092
4430	0	0	Ki67+	 15248 15407
4431	0	0	Ki67+	 15255 15156
4432	0	0	Ki67+	 15256 14733
4433	0	0	Ki67+	 15262 15146
4434	0	0	Ki67+	 15263 14658
4435	0	0	Ki67+	 15268 14928
4436	0	0	Ki67+	 15273 15058
4437	0	0	Ki67+	 15275 15160
4438	0	0	Ki67+	 15280 14782
4439	0	0	Ki67+	 15280 14907
4440	0	0	Ki67+	 15282 15014
4441	0	0	Ki67+	 15282 15101
4442	0	0	Ki67+	 15282 15411
4443	0	0	Ki67+	 15289 14890
4444	0	0	Ki67+	 15293 15336
4445	0	0	Ki67+	 15300 14945
4446	0	0	Ki67+	 15304 15007
4447	0	0	Ki67+	 15308 15317
4448	0	0	Ki67+	 15313 15072
4449	0	0	Ki67+	 15315 15287
4450	0	0	Ki67+	 15324 15195
4451	0	0	Ki67+	 15327 15162
4452	0	0	Ki67+	 15330 14997
4453	0	0	Ki67+	 15333 14968
4454	0	0	Ki67+	 15336 14943
4455	0	0	Ki67+	 15342 15022
4456	0	0	Ki67+	 15345 15359
4457	0	0	Ki67+	 15353 15178
4458	0	0	Ki67+	 15361 15093
4459	0	0	Ki67+	 15361 15136
4460	0	0	Ki67+	 15367 15338
4461	0	0	Ki67+	 15382 15297
4462	0	0	Ki67+	 15384 15068
4463	0	0	Ki67+	 15385 14963
4464	0	0	Ki67+	 15386 15398
4465	0	0	Ki67+	 15391 15160
4466	0	0	Ki67+	 15400 15274
4467	0	0	Ki67+	 15407 15053
4468	0	0	Ki67+	 15411 15248
4469	0	0	Ki67+	 15413 15003
4470	0	0	Ki67+	 15429 15049
4471	0	0	Ki67+	 15431 15208
4472	0	0	Ki67+	 15438 15125
4473	0	0	Ki67+	 15449 15075
4474	0	0	Ki67+	 15457 15259
4475	0	0	Ki67+	 15470 14828
4476	0	0	Ki67+	 15474 14813
4477	0	0	Ki67+	 15481 14827
4478	0	0	Ki67+	 15493 15224
4479	0	0	Ki67+	 15500 15256
4480	0	0	Ki67+	 15501 15297
4481	0	0	Ki67+	 15503 15216
4482	0	0	Ki67+	 15547 15400
4483	0	0	Ki67+	 15548 15113
4484	0	0	Ki67+	 15550 15136
4485	0	0	Ki67+	 15568 15332
4486	0	0	Ki67+	 15571 15135
4487	0	0	Ki67+	 15574 15102
4488	0	0	Ki67+	 15578 15395
4489	0	0	Ki67+	 15582 15188
4490	0	0	Ki67+	 15586 15087
4491	0	0	Ki67+	 15592 15308
4492	0	0	Ki67+	 15595 15341
4493	0	0	Ki67+	 15611 15066
4494	0	0	Ki67+	 15614 15319
4495	0	0	Ki67+	 15616 15160
4496	0	0	Ki67+	 15619 15138
4497	0	0	Ki67+	 15622 15372
4498	0	0	Ki67+	 15631 14919
4499	0	0	Ki67+	 15647 15341
4500	0	0	Ki67+	 15647 15393
4501	0	0	Ki67+	 15655 14697
4502	0	0	Ki67+	 15655 14911
4503	0	0	Ki67+	 15666 14643
4504	0	0	Ki67+	 15670 15314
4505	0	0	Ki67+	 15674 14664
4506	0	0	Ki67+	 15678 14878
4507	0	0	Ki67+	 15681 14692
4508	0	0	Ki67+	 15684 14848
4509	0	0	Ki67+	 15692 14959
4510	0	0	Ki67+	 15693 14759
4511	0	0	Ki67+	 15699 14677
4512	0	0	Ki67+	 15702 15391
4513	0	0	Ki67+	 15704 14726
4514	0	0	Ki67+	 15714 15273
4515	0	0	Ki67+	 15726 14763
4516	0	0	Ki67+	 15730 14652
4517	0	0	Ki67+	 15736 14710
4518	0	0	Ki67+	 15741 15295
4519	0	0	Ki67+	 15744 15379
4520	0	0	Ki67+	 15749 14827
4521	0	0	Ki67+	 15752 14741
4522	0	0	Ki67+	 15752 14912
4523	0	0	Ki67+	 15753 14671
4524	0	0	Ki67+	 15755 15115
4525	0	0	Ki67+	 15762 14647
4526	0	0	Ki67+	 15768 14702
4527	0	0	Ki67+	 15771 15101
4528	0	0	Ki67+	 15780 14747
4529	0	0	Ki67+	 15800 15285
4530	0	0	Ki67+	 15807 14719
4531	0	0	Ki67+	 15825 15215
4532	0	0	Ki67+	 15829 15285
4533	0	0	Ki67+	 15830 14640
4534	0	0	Ki67+	 15836 15414
4535	0	0	Ki67+	 15839 15013
4536	0	0	Ki67+	 15842 14714
4537	0	0	Ki67+	 15850 14672
4538	0	0	Ki67+	 15857 15179
4539	0	0	Ki67+	 15881 15407
4540	0	0	Ki67+	 15882 15285
4541	0	0	Ki67+	 15889 14692
4542	0	0	Ki67+	 15889 15308
4543	0	0	Ki67+	 15891 14652
4544	0	0	Ki67+	 15896 15357
4545	0	0	Ki67+	 15898 15157
4546	0	0	Ki67+	 15904 15197
4547	0	0	Ki67+	 15905 15245
4548	0	0	Ki67+	 15916 15281
4549	0	0	Ki67+	 15918 14637
4550	0	0	Ki67+	 15921 15386
4551	0	0	Ki67+	 15923 15354
4552	0	0	Ki67+	 15928 14681
4553	0	0	Ki67+	 15928 15262
4554	0	0	Ki67+	 15931 14737
4555	0	0	Ki67+	 15941 14783
4556	0	0	Ki67+	 15952 15239
4557	0	0	Ki67+	 15956 15143
4558	0	0	Ki67+	 15961 14753
4559	0	0	Ki67+	 15977 15184
4560	0	0	Ki67+	 15981 14771
4561	0	0	Ki67+	 15982 14971
4562	0	0	Ki67+	 15984 15173
4563	0	0	Ki67+	 15988 15406
4564	0	0	Ki67+	 15989 15387
4565	0	0	Ki67+	 15994 14884
4566	0	0	Ki67+	 15995 15254
4567	0	0	Ki67+	 15998 15366
4568	0	0	Ki67+	 15999 15286
4569	0	0	Ki67+	 16000 15211
4570	0	0	Ki67+	 16012 15225
4571	0	0	Ki67+	 16016 14681
4572	0	0	Ki67+	 16016 15177
4573	0	0	Ki67+	 16019 15021
4574	0	0	Ki67+	 16022 14780
4575	0	0	Ki67+	 16030 15375
4576	0	0	Ki67+	 15233 15582
4577	0	0	Ki67+	 15237 16114
4578	0	0	Ki67+	 15237 16159
4579	0	0	Ki67+	 15238 16016
4580	0	0	Ki67+	 15242 16183
4581	0	0	Ki67+	 15246 16071
4582	0	0	Ki67+	 15247 15789
4583	0	0	Ki67+	 15248 16103
4584	0	0	Ki67+	 15250 16209
4585	0	0	Ki67+	 15270 15973
4586	0	0	Ki67+	 15272 16011
4587	0	0	Ki67+	 15275 16151
4588	0	0	Ki67+	 15277 16195
4589	0	0	Ki67+	 15287 16080
4590	0	0	Ki67+	 15288 16050
4591	0	0	Ki67+	 15290 15960
4592	0	0	Ki67+	 15293 15747
4593	0	0	Ki67+	 15296 15624
4594	0	0	Ki67+	 15301 15907
4595	0	0	Ki67+	 15306 15835
4596	0	0	Ki67+	 15308 16030
4597	0	0	Ki67+	 15311 15600
4598	0	0	Ki67+	 15313 15861
4599	0	0	Ki67+	 15321 15478
4600	0	0	Ki67+	 15325 15799
4601	0	0	Ki67+	 15325 16061
4602	0	0	Ki67+	 15333 15825
4603	0	0	Ki67+	 15338 15764
4604	0	0	Ki67+	 15341 15983
4605	0	0	Ki67+	 15358 15732
4606	0	0	Ki67+	 15358 15958
4607	0	0	Ki67+	 15359 16162
4608	0	0	Ki67+	 15361 16008
4609	0	0	Ki67+	 15361 16070
4610	0	0	Ki67+	 15362 16137
4611	0	0	Ki67+	 15371 15516
4612	0	0	Ki67+	 15379 15705
4613	0	0	Ki67+	 15388 16031
4614	0	0	Ki67+	 15389 16059
4615	0	0	Ki67+	 15390 15938
4616	0	0	Ki67+	 15410 16075
4617	0	0	Ki67+	 15412 15733
4618	0	0	Ki67+	 15419 15471
4619	0	0	Ki67+	 15420 16110
4620	0	0	Ki67+	 15425 15737
4621	0	0	Ki67+	 15430 15758
4622	0	0	Ki67+	 15430 15979
4623	0	0	Ki67+	 15437 16081
4624	0	0	Ki67+	 15438 15711
4625	0	0	Ki67+	 15450 15757
4626	0	0	Ki67+	 15452 16033
4627	0	0	Ki67+	 15454 16116
4628	0	0	Ki67+	 15456 15627
4629	0	0	Ki67+	 15456 15810
4630	0	0	Ki67+	 15464 15667
4631	0	0	Ki67+	 15467 15600
4632	0	0	Ki67+	 15468 16089
4633	0	0	Ki67+	 15470 16009
4634	0	0	Ki67+	 15472 16155
4635	0	0	Ki67+	 15476 15695
4636	0	0	Ki67+	 15484 16046
4637	0	0	Ki67+	 15490 15481
4638	0	0	Ki67+	 15491 15636
4639	0	0	Ki67+	 15497 15661
4640	0	0	Ki67+	 15498 15490
4641	0	0	Ki67+	 15500 15453
4642	0	0	Ki67+	 15506 15599
4643	0	0	Ki67+	 15506 15692
4644	0	0	Ki67+	 15519 15626
4645	0	0	Ki67+	 15527 16135
4646	0	0	Ki67+	 15529 15447
4647	0	0	Ki67+	 15529 15783
4648	0	0	Ki67+	 15548 16095
4649	0	0	Ki67+	 15549 15487
4650	0	0	Ki67+	 15560 15458
4651	0	0	Ki67+	 15565 16151
4652	0	0	Ki67+	 15576 16223
4653	0	0	Ki67+	 15579 16085
4654	0	0	Ki67+	 15580 16208
4655	0	0	Ki67+	 15583 15538
4656	0	0	Ki67+	 15591 15526
4657	0	0	Ki67+	 15593 16048
4658	0	0	Ki67+	 15593 16104
4659	0	0	Ki67+	 15598 15452
4660	0	0	Ki67+	 15598 15640
4661	0	0	Ki67+	 15599 15901
4662	0	0	Ki67+	 15600 16202
4663	0	0	Ki67+	 15600 16214
4664	0	0	Ki67+	 15601 15426
4665	0	0	Ki67+	 15601 16032
4666	0	0	Ki67+	 15609 16081
4667	0	0	Ki67+	 15612 15579
4668	0	0	Ki67+	 15613 15637
4669	0	0	Ki67+	 15615 15548
4670	0	0	Ki67+	 15616 16157
4671	0	0	Ki67+	 15623 15965
4672	0	0	Ki67+	 15629 15731
4673	0	0	Ki67+	 15635 15926
4674	0	0	Ki67+	 15638 15438
4675	0	0	Ki67+	 15638 16196
4676	0	0	Ki67+	 15640 16175
4677	0	0	Ki67+	 15647 15985
4678	0	0	Ki67+	 15650 16115
4679	0	0	Ki67+	 15652 15539
4680	0	0	Ki67+	 15653 16087
4681	0	0	Ki67+	 15657 15512
4682	0	0	Ki67+	 15658 15953
4683	0	0	Ki67+	 15660 15876
4684	0	0	Ki67+	 15668 15912
4685	0	0	Ki67+	 15670 16211
4686	0	0	Ki67+	 15672 16074
4687	0	0	Ki67+	 15677 16036
4688	0	0	Ki67+	 15678 15878
4689	0	0	Ki67+	 15681 15979
4690	0	0	Ki67+	 15683 16008
4691	0	0	Ki67+	 15685 15484
4692	0	0	Ki67+	 15685 15530
4693	0	0	Ki67+	 15687 15945
4694	0	0	Ki67+	 15687 16127
4695	0	0	Ki67+	 15688 15785
4696	0	0	Ki67+	 15695 15698
4697	0	0	Ki67+	 15698 15757
4698	0	0	Ki67+	 15702 16090
4699	0	0	Ki67+	 15707 16058
4700	0	0	Ki67+	 15713 15959
4701	0	0	Ki67+	 15715 15975
4702	0	0	Ki67+	 15715 16212
4703	0	0	Ki67+	 15717 15429
4704	0	0	Ki67+	 15720 15557
4705	0	0	Ki67+	 15721 15675
4706	0	0	Ki67+	 15721 16102
4707	0	0	Ki67+	 15724 16127
4708	0	0	Ki67+	 15726 15527
4709	0	0	Ki67+	 15730 15567
4710	0	0	Ki67+	 15730 15902
4711	0	0	Ki67+	 15732 15733
4712	0	0	Ki67+	 15733 15510
4713	0	0	Ki67+	 15735 15585
4714	0	0	Ki67+	 15735 15703
4715	0	0	Ki67+	 15735 16218
4716	0	0	Ki67+	 15740 15860
4717	0	0	Ki67+	 15740 15884
4718	0	0	Ki67+	 15741 15830
4719	0	0	Ki67+	 15742 15481
4720	0	0	Ki67+	 15746 15678
4721	0	0	Ki67+	 15746 15764
4722	0	0	Ki67+	 15748 15987
4723	0	0	Ki67+	 15749 15904
4724	0	0	Ki67+	 15749 16101
4725	0	0	Ki67+	 15752 15952
4726	0	0	Ki67+	 15753 16044
4727	0	0	Ki67+	 15754 15735
4728	0	0	Ki67+	 15759 16182
4729	0	0	Ki67+	 15760 16071
4730	0	0	Ki67+	 15765 16112
4731	0	0	Ki67+	 15766 15788
4732	0	0	Ki67+	 15767 16149
4733	0	0	Ki67+	 15768 15523
4734	0	0	Ki67+	 15768 16046
4735	0	0	Ki67+	 15770 15773
4736	0	0	Ki67+	 15776 15842
4737	0	0	Ki67+	 15776 15912
4738	0	0	Ki67+	 15782 15946
4739	0	0	Ki67+	 15786 15737
4740	0	0	Ki67+	 15788 15846
4741	0	0	Ki67+	 15791 15499
4742	0	0	Ki67+	 15791 16196
4743	0	0	Ki67+	 15794 16082
4744	0	0	Ki67+	 15799 15769
4745	0	0	Ki67+	 15799 15968
4746	0	0	Ki67+	 15802 15811
4747	0	0	Ki67+	 15803 16151
4748	0	0	Ki67+	 15805 15442
4749	0	0	Ki67+	 15815 16055
4750	0	0	Ki67+	 15818 15514
4751	0	0	Ki67+	 15820 16208
4752	0	0	Ki67+	 15830 15838
4753	0	0	Ki67+	 15834 15911
4754	0	0	Ki67+	 15835 15996
4755	0	0	Ki67+	 15835 16155
4756	0	0	Ki67+	 15840 16027
4757	0	0	Ki67+	 15840 16175
4758	0	0	Ki67+	 15842 15965
4759	0	0	Ki67+	 15843 15888
4760	0	0	Ki67+	 15848 15698
4761	0	0	Ki67+	 15849 15564
4762	0	0	Ki67+	 15852 16207
4763	0	0	Ki67+	 15854 15960
4764	0	0	Ki67+	 15862 15500
4765	0	0	Ki67+	 15866 15973
4766	0	0	Ki67+	 15869 16054
4767	0	0	Ki67+	 15869 16119
4768	0	0	Ki67+	 15871 16006
4769	0	0	Ki67+	 15873 15742
4770	0	0	Ki67+	 15874 15472
4771	0	0	Ki67+	 15874 15848
4772	0	0	Ki67+	 15875 15527
4773	0	0	Ki67+	 15878 16094
4774	0	0	Ki67+	 15883 15884
4775	0	0	Ki67+	 15884 15766
4776	0	0	Ki67+	 15888 16114
4777	0	0	Ki67+	 15895 15871
4778	0	0	Ki67+	 15901 15795
4779	0	0	Ki67+	 15903 15430
4780	0	0	Ki67+	 15910 15919
4781	0	0	Ki67+	 15913 15900
4782	0	0	Ki67+	 15917 15836
4783	0	0	Ki67+	 15921 15458
4784	0	0	Ki67+	 15923 16071
4785	0	0	Ki67+	 15924 16215
4786	0	0	Ki67+	 15926 15530
4787	0	0	Ki67+	 15926 15544
4788	0	0	Ki67+	 15926 15877
4789	0	0	Ki67+	 15935 16190
4790	0	0	Ki67+	 15937 15939
4791	0	0	Ki67+	 15944 16110
4792	0	0	Ki67+	 15947 16049
4793	0	0	Ki67+	 15952 15510
4794	0	0	Ki67+	 15954 16166
4795	0	0	Ki67+	 15960 16076
4796	0	0	Ki67+	 15961 15896
4797	0	0	Ki67+	 15962 15513
4798	0	0	Ki67+	 15969 15556
4799	0	0	Ki67+	 15971 16204
4800	0	0	Ki67+	 15972 16166
4801	0	0	Ki67+	 15981 15955
4802	0	0	Ki67+	 15983 15712
4803	0	0	Ki67+	 15988 16147
4804	0	0	Ki67+	 15995 15952
4805	0	0	Ki67+	 15998 15729
4806	0	0	Ki67+	 16002 15565
4807	0	0	Ki67+	 16004 16008
4808	0	0	Ki67+	 16007 16193
4809	0	0	Ki67+	 16016 15455
4810	0	0	Ki67+	 16016 15598
4811	0	0	Ki67+	 16017 15921
4812	0	0	Ki67+	 16019 15822
4813	0	0	Ki67+	 16023 15559
4814	0	0	Ki67+	 16027 15802
4815	0	0	Ki67+	 15246 16319
4816	0	0	Ki67+	 15270 16326
4817	0	0	Ki67+	 15289 16335
4818	0	0	Ki67+	 15304 16326
4819	0	0	Ki67+	 15366 16337
4820	0	0	Ki67+	 15552 16233
4821	0	0	Ki67+	 15614 16269
4822	0	0	Ki67+	 15619 16237
4823	0	0	Ki67+	 15631 16325
4824	0	0	Ki67+	 15634 16300
4825	0	0	Ki67+	 15652 16273
4826	0	0	Ki67+	 15658 16244
4827	0	0	Ki67+	 15671 16296
4828	0	0	Ki67+	 15695 16242
4829	0	0	Ki67+	 15722 16236
4830	0	0	Ki67+	 15753 16228
4831	0	0	Ki67+	 15778 16254
4832	0	0	Ki67+	 15797 16227
4833	0	0	Ki67+	 15887 16265
4834	0	0	Ki67+	 15910 16237
4835	0	0	Ki67+	 15931 16310
4836	0	0	Ki67+	 15949 16280
4837	0	0	Ki67+	 15953 16304
4838	0	0	Ki67+	 15970 16265
4839	0	0	Ki67+	 15988 16245
4840	0	0	Ki67+	 16005 16235
4841	0	0	Ki67+	 16011 16274
4842	0	0	Ki67+	 16113 11700
4843	0	0	Ki67+	 16156 11803
4844	0	0	Ki67+	 16198 11648
4845	0	0	Ki67+	 16215 11883
4846	0	0	Ki67+	 16242 11892
4847	0	0	Ki67+	 16246 12075
4848	0	0	Ki67+	 16283 12085
4849	0	0	Ki67+	 16284 11796
4850	0	0	Ki67+	 16289 11899
4851	0	0	Ki67+	 16290 11615
4852	0	0	Ki67+	 16294 11858
4853	0	0	Ki67+	 16298 12007
4854	0	0	Ki67+	 16307 11929
4855	0	0	Ki67+	 16308 11910
4856	0	0	Ki67+	 16318 11735
4857	0	0	Ki67+	 16328 11784
4858	0	0	Ki67+	 16355 11799
4859	0	0	Ki67+	 16357 11720
4860	0	0	Ki67+	 16359 12154
4861	0	0	Ki67+	 16369 11618
4862	0	0	Ki67+	 16385 11664
4863	0	0	Ki67+	 16385 12107
4864	0	0	Ki67+	 16404 12043
4865	0	0	Ki67+	 16420 12069
4866	0	0	Ki67+	 16430 11759
4867	0	0	Ki67+	 16432 11920
4868	0	0	Ki67+	 16435 12076
4869	0	0	Ki67+	 16438 12036
4870	0	0	Ki67+	 16442 11678
4871	0	0	Ki67+	 16442 11739
4872	0	0	Ki67+	 16450 12099
4873	0	0	Ki67+	 16452 11847
4874	0	0	Ki67+	 16459 12159
4875	0	0	Ki67+	 16460 11721
4876	0	0	Ki67+	 16470 12070
4877	0	0	Ki67+	 16487 11715
4878	0	0	Ki67+	 16487 11797
4879	0	0	Ki67+	 16492 11968
4880	0	0	Ki67+	 16501 12007
4881	0	0	Ki67+	 16511 11738
4882	0	0	Ki67+	 16512 11814
4883	0	0	Ki67+	 16515 11715
4884	0	0	Ki67+	 16516 11643
4885	0	0	Ki67+	 16517 12052
4886	0	0	Ki67+	 16527 11778
4887	0	0	Ki67+	 16530 11729
4888	0	0	Ki67+	 16541 11858
4889	0	0	Ki67+	 16555 11749
4890	0	0	Ki67+	 16555 11943
4891	0	0	Ki67+	 16565 11852
4892	0	0	Ki67+	 16573 11786
4893	0	0	Ki67+	 16577 11768
4894	0	0	Ki67+	 16581 11983
4895	0	0	Ki67+	 16592 11890
4896	0	0	Ki67+	 16597 11939
4897	0	0	Ki67+	 16613 12155
4898	0	0	Ki67+	 16626 11918
4899	0	0	Ki67+	 16635 11997
4900	0	0	Ki67+	 16641 11980
4901	0	0	Ki67+	 16654 12116
4902	0	0	Ki67+	 16655 12019
4903	0	0	Ki67+	 16658 12136
4904	0	0	Ki67+	 16678 12035
4905	0	0	Ki67+	 16678 12047
4906	0	0	Ki67+	 16693 11875
4907	0	0	Ki67+	 16716 12046
4908	0	0	Ki67+	 16719 12010
4909	0	0	Ki67+	 16734 12045
4910	0	0	Ki67+	 16761 11990
4911	0	0	Ki67+	 16762 12076
4912	0	0	Ki67+	 16773 12036
4913	0	0	Ki67+	 16773 12121
4914	0	0	Ki67+	 16774 11957
4915	0	0	Ki67+	 16789 12059
4916	0	0	Ki67+	 16795 12080
4917	0	0	Ki67+	 16829 12051
4918	0	0	Ki67+	 16034 12931
4919	0	0	Ki67+	 16038 12568
4920	0	0	Ki67+	 16043 12407
4921	0	0	Ki67+	 16053 12850
4922	0	0	Ki67+	 16053 12947
4923	0	0	Ki67+	 16059 12324
4924	0	0	Ki67+	 16067 12932
4925	0	0	Ki67+	 16070 12665
4926	0	0	Ki67+	 16074 12337
4927	0	0	Ki67+	 16077 12832
4928	0	0	Ki67+	 16080 12410
4929	0	0	Ki67+	 16085 12373
4930	0	0	Ki67+	 16087 12807
4931	0	0	Ki67+	 16092 12624
4932	0	0	Ki67+	 16096 12640
4933	0	0	Ki67+	 16111 12542
4934	0	0	Ki67+	 16111 12607
4935	0	0	Ki67+	 16147 12872
4936	0	0	Ki67+	 16153 12577
4937	0	0	Ki67+	 16155 12767
4938	0	0	Ki67+	 16158 12795
4939	0	0	Ki67+	 16161 12949
4940	0	0	Ki67+	 16166 12844
4941	0	0	Ki67+	 16168 12252
4942	0	0	Ki67+	 16173 12353
4943	0	0	Ki67+	 16176 12457
4944	0	0	Ki67+	 16177 12491
4945	0	0	Ki67+	 16193 12562
4946	0	0	Ki67+	 16201 12321
4947	0	0	Ki67+	 16204 12958
4948	0	0	Ki67+	 16209 12373
4949	0	0	Ki67+	 16211 12354
4950	0	0	Ki67+	 16211 12410
4951	0	0	Ki67+	 16218 12736
4952	0	0	Ki67+	 16218 12901
4953	0	0	Ki67+	 16219 12511
4954	0	0	Ki67+	 16221 12683
4955	0	0	Ki67+	 16223 12554
4956	0	0	Ki67+	 16233 12725
4957	0	0	Ki67+	 16236 12846
4958	0	0	Ki67+	 16237 12469
4959	0	0	Ki67+	 16241 12887
4960	0	0	Ki67+	 16242 12258
4961	0	0	Ki67+	 16250 12920
4962	0	0	Ki67+	 16250 12951
4963	0	0	Ki67+	 16252 12696
4964	0	0	Ki67+	 16253 12278
4965	0	0	Ki67+	 16253 12408
4966	0	0	Ki67+	 16253 12779
4967	0	0	Ki67+	 16254 12520
4968	0	0	Ki67+	 16258 12863
4969	0	0	Ki67+	 16260 12470
4970	0	0	Ki67+	 16261 12766
4971	0	0	Ki67+	 16265 12548
4972	0	0	Ki67+	 16269 12379
4973	0	0	Ki67+	 16273 12665
4974	0	0	Ki67+	 16280 12476
4975	0	0	Ki67+	 16282 12831
4976	0	0	Ki67+	 16287 12750
4977	0	0	Ki67+	 16288 12512
4978	0	0	Ki67+	 16293 12616
4979	0	0	Ki67+	 16295 12547
4980	0	0	Ki67+	 16299 12348
4981	0	0	Ki67+	 16301 12360
4982	0	0	Ki67+	 16301 12774
4983	0	0	Ki67+	 16301 12860
4984	0	0	Ki67+	 16307 12582
4985	0	0	Ki67+	 16307 12611
4986	0	0	Ki67+	 16309 12958
4987	0	0	Ki67+	 16313 12880
4988	0	0	Ki67+	 16320 12169
4989	0	0	Ki67+	 16320 12449
4990	0	0	Ki67+	 16320 12478
4991	0	0	Ki67+	 16324 12542
4992	0	0	Ki67+	 16327 12803
4993	0	0	Ki67+	 16330 12780
4994	0	0	Ki67+	 16330 12913
4995	0	0	Ki67+	 16333 12336
4996	0	0	Ki67+	 16341 12953
4997	0	0	Ki67+	 16342 12467
4998	0	0	Ki67+	 16345 12383
4999	0	0	Ki67+	 16346 12871
5000	0	0	Ki67+	 16350 12240
5001	0	0	Ki67+	 16353 12836
5002	0	0	Ki67+	 16367 12299
5003	0	0	Ki67+	 16371 12553
5004	0	0	Ki67+	 16372 12956
5005	0	0	Ki67+	 16381 12728
5006	0	0	Ki67+	 16382 12498
5007	0	0	Ki67+	 16386 12252
5008	0	0	Ki67+	 16387 12201
5009	0	0	Ki67+	 16388 12913
5010	0	0	Ki67+	 16396 12170
5011	0	0	Ki67+	 16403 12322
5012	0	0	Ki67+	 16411 12266
5013	0	0	Ki67+	 16415 12405
5014	0	0	Ki67+	 16416 12721
5015	0	0	Ki67+	 16417 12221
5016	0	0	Ki67+	 16419 12379
5017	0	0	Ki67+	 16419 12862
5018	0	0	Ki67+	 16426 12793
5019	0	0	Ki67+	 16432 12236
5020	0	0	Ki67+	 16432 12351
5021	0	0	Ki67+	 16434 12449
5022	0	0	Ki67+	 16438 12936
5023	0	0	Ki67+	 16441 12746
5024	0	0	Ki67+	 16441 12770
5025	0	0	Ki67+	 16441 12885
5026	0	0	Ki67+	 16453 12718
5027	0	0	Ki67+	 16457 12659
5028	0	0	Ki67+	 16462 12919
5029	0	0	Ki67+	 16464 12459
5030	0	0	Ki67+	 16465 12844
5031	0	0	Ki67+	 16475 12304
5032	0	0	Ki67+	 16476 12886
5033	0	0	Ki67+	 16479 12634
5034	0	0	Ki67+	 16485 12860
5035	0	0	Ki67+	 16491 12804
5036	0	0	Ki67+	 16492 12897
5037	0	0	Ki67+	 16494 12368
5038	0	0	Ki67+	 16495 12334
5039	0	0	Ki67+	 16499 12727
5040	0	0	Ki67+	 16502 12180
5041	0	0	Ki67+	 16503 12463
5042	0	0	Ki67+	 16504 12770
5043	0	0	Ki67+	 16509 12426
5044	0	0	Ki67+	 16510 12646
5045	0	0	Ki67+	 16515 12619
5046	0	0	Ki67+	 16515 12802
5047	0	0	Ki67+	 16517 12487
5048	0	0	Ki67+	 16520 12175
5049	0	0	Ki67+	 16522 12264
5050	0	0	Ki67+	 16523 12309
5051	0	0	Ki67+	 16523 12887
5052	0	0	Ki67+	 16532 12382
5053	0	0	Ki67+	 16535 12723
5054	0	0	Ki67+	 16536 12868
5055	0	0	Ki67+	 16537 12437
5056	0	0	Ki67+	 16553 12287
5057	0	0	Ki67+	 16554 12261
5058	0	0	Ki67+	 16584 12683
5059	0	0	Ki67+	 16584 12852
5060	0	0	Ki67+	 16595 12756
5061	0	0	Ki67+	 16596 12912
5062	0	0	Ki67+	 16602 12836
5063	0	0	Ki67+	 16603 12868
5064	0	0	Ki67+	 16608 12232
5065	0	0	Ki67+	 16614 12815
5066	0	0	Ki67+	 16621 12316
5067	0	0	Ki67+	 16625 12289
5068	0	0	Ki67+	 16627 12175
5069	0	0	Ki67+	 16627 12420
5070	0	0	Ki67+	 16634 12763
5071	0	0	Ki67+	 16642 12853
5072	0	0	Ki67+	 16644 12476
5073	0	0	Ki67+	 16646 12444
5074	0	0	Ki67+	 16647 12616
5075	0	0	Ki67+	 16648 12721
5076	0	0	Ki67+	 16652 12234
5077	0	0	Ki67+	 16654 12314
5078	0	0	Ki67+	 16659 12436
5079	0	0	Ki67+	 16661 12821
5080	0	0	Ki67+	 16667 12527
5081	0	0	Ki67+	 16669 12572
5082	0	0	Ki67+	 16670 12652
5083	0	0	Ki67+	 16672 12725
5084	0	0	Ki67+	 16678 12486
5085	0	0	Ki67+	 16680 12227
5086	0	0	Ki67+	 16681 12179
5087	0	0	Ki67+	 16683 12453
5088	0	0	Ki67+	 16687 12277
5089	0	0	Ki67+	 16689 12395
5090	0	0	Ki67+	 16694 12533
5091	0	0	Ki67+	 16695 12920
5092	0	0	Ki67+	 16697 12326
5093	0	0	Ki67+	 16699 12879
5094	0	0	Ki67+	 16709 12508
5095	0	0	Ki67+	 16711 12285
5096	0	0	Ki67+	 16712 12844
5097	0	0	Ki67+	 16716 12773
5098	0	0	Ki67+	 16726 12552
5099	0	0	Ki67+	 16728 12268
5100	0	0	Ki67+	 16728 12499
5101	0	0	Ki67+	 16728 12611
5102	0	0	Ki67+	 16729 12332
5103	0	0	Ki67+	 16731 12541
5104	0	0	Ki67+	 16733 12462
5105	0	0	Ki67+	 16735 12680
5106	0	0	Ki67+	 16745 12579
5107	0	0	Ki67+	 16753 12196
5108	0	0	Ki67+	 16758 12491
5109	0	0	Ki67+	 16759 12165
5110	0	0	Ki67+	 16759 12346
5111	0	0	Ki67+	 16761 12453
5112	0	0	Ki67+	 16764 12604
5113	0	0	Ki67+	 16766 12380
5114	0	0	Ki67+	 16768 12288
5115	0	0	Ki67+	 16771 12924
5116	0	0	Ki67+	 16773 12629
5117	0	0	Ki67+	 16777 12688
5118	0	0	Ki67+	 16781 12434
5119	0	0	Ki67+	 16783 12221
5120	0	0	Ki67+	 16787 12525
5121	0	0	Ki67+	 16788 12692
5122	0	0	Ki67+	 16792 12571
5123	0	0	Ki67+	 16792 12915
5124	0	0	Ki67+	 16794 12269
5125	0	0	Ki67+	 16794 12651
5126	0	0	Ki67+	 16798 12888
5127	0	0	Ki67+	 16799 12236
5128	0	0	Ki67+	 16801 12604
5129	0	0	Ki67+	 16805 12169
5130	0	0	Ki67+	 16806 12204
5131	0	0	Ki67+	 16811 12187
5132	0	0	Ki67+	 16814 12852
5133	0	0	Ki67+	 16818 12461
5134	0	0	Ki67+	 16820 12319
5135	0	0	Ki67+	 16823 12957
5136	0	0	Ki67+	 16829 12656
5137	0	0	Ki67+	 16829 12758
5138	0	0	Ki67+	 16831 12302
5139	0	0	Ki67+	 16033 13050
5140	0	0	Ki67+	 16033 13168
5141	0	0	Ki67+	 16034 13121
5142	0	0	Ki67+	 16035 12976
5143	0	0	Ki67+	 16040 13081
5144	0	0	Ki67+	 16065 13272
5145	0	0	Ki67+	 16069 12989
5146	0	0	Ki67+	 16070 13056
5147	0	0	Ki67+	 16071 13553
5148	0	0	Ki67+	 16078 13344
5149	0	0	Ki67+	 16083 13390
5150	0	0	Ki67+	 16089 13078
5151	0	0	Ki67+	 16091 13032
5152	0	0	Ki67+	 16093 13286
5153	0	0	Ki67+	 16104 13125
5154	0	0	Ki67+	 16104 13620
5155	0	0	Ki67+	 16108 13248
5156	0	0	Ki67+	 16114 13511
5157	0	0	Ki67+	 16115 13666
5158	0	0	Ki67+	 16116 13235
5159	0	0	Ki67+	 16117 13426
5160	0	0	Ki67+	 16120 13642
5161	0	0	Ki67+	 16125 13599
5162	0	0	Ki67+	 16128 13475
5163	0	0	Ki67+	 16139 13405
5164	0	0	Ki67+	 16143 13365
5165	0	0	Ki67+	 16145 13536
5166	0	0	Ki67+	 16150 13061
5167	0	0	Ki67+	 16151 13665
5168	0	0	Ki67+	 16156 13593
5169	0	0	Ki67+	 16159 13164
5170	0	0	Ki67+	 16166 13217
5171	0	0	Ki67+	 16175 13396
5172	0	0	Ki67+	 16178 13000
5173	0	0	Ki67+	 16180 13664
5174	0	0	Ki67+	 16182 13199
5175	0	0	Ki67+	 16185 13050
5176	0	0	Ki67+	 16185 13466
5177	0	0	Ki67+	 16185 13561
5178	0	0	Ki67+	 16191 13311
5179	0	0	Ki67+	 16192 13266
5180	0	0	Ki67+	 16196 13418
5181	0	0	Ki67+	 16196 13568
5182	0	0	Ki67+	 16209 13153
5183	0	0	Ki67+	 16213 13244
5184	0	0	Ki67+	 16217 12993
5185	0	0	Ki67+	 16219 13284
5186	0	0	Ki67+	 16235 13203
5187	0	0	Ki67+	 16239 13562
5188	0	0	Ki67+	 16244 13291
5189	0	0	Ki67+	 16244 13387
5190	0	0	Ki67+	 16255 13255
5191	0	0	Ki67+	 16263 13507
5192	0	0	Ki67+	 16265 13366
5193	0	0	Ki67+	 16265 13593
5194	0	0	Ki67+	 16266 13193
5195	0	0	Ki67+	 16269 13564
5196	0	0	Ki67+	 16269 13663
5197	0	0	Ki67+	 16275 13364
5198	0	0	Ki67+	 16277 13404
5199	0	0	Ki67+	 16279 12977
5200	0	0	Ki67+	 16291 13605
5201	0	0	Ki67+	 16301 13221
5202	0	0	Ki67+	 16301 13256
5203	0	0	Ki67+	 16307 13564
5204	0	0	Ki67+	 16310 13455
5205	0	0	Ki67+	 16312 13331
5206	0	0	Ki67+	 16320 13643
5207	0	0	Ki67+	 16323 13532
5208	0	0	Ki67+	 16323 13733
5209	0	0	Ki67+	 16326 13705
5210	0	0	Ki67+	 16334 13397
5211	0	0	Ki67+	 16335 13301
5212	0	0	Ki67+	 16335 13344
5213	0	0	Ki67+	 16338 12963
5214	0	0	Ki67+	 16338 13233
5215	0	0	Ki67+	 16353 13189
5216	0	0	Ki67+	 16354 13005
5217	0	0	Ki67+	 16355 13097
5218	0	0	Ki67+	 16355 13391
5219	0	0	Ki67+	 16355 13468
5220	0	0	Ki67+	 16361 12988
5221	0	0	Ki67+	 16361 13616
5222	0	0	Ki67+	 16374 13448
5223	0	0	Ki67+	 16374 13489
5224	0	0	Ki67+	 16376 13547
5225	0	0	Ki67+	 16383 13077
5226	0	0	Ki67+	 16386 13519
5227	0	0	Ki67+	 16389 13578
5228	0	0	Ki67+	 16391 13644
5229	0	0	Ki67+	 16397 13009
5230	0	0	Ki67+	 16399 13681
5231	0	0	Ki67+	 16402 13574
5232	0	0	Ki67+	 16403 13365
5233	0	0	Ki67+	 16404 13266
5234	0	0	Ki67+	 16406 13481
5235	0	0	Ki67+	 16417 13612
5236	0	0	Ki67+	 16419 13180
5237	0	0	Ki67+	 16421 13286
5238	0	0	Ki67+	 16422 13045
5239	0	0	Ki67+	 16422 13224
5240	0	0	Ki67+	 16424 13630
5241	0	0	Ki67+	 16424 13708
5242	0	0	Ki67+	 16426 12962
5243	0	0	Ki67+	 16436 13714
5244	0	0	Ki67+	 16437 13467
5245	0	0	Ki67+	 16438 13432
5246	0	0	Ki67+	 16448 13399
5247	0	0	Ki67+	 16449 13616
5248	0	0	Ki67+	 16452 13116
5249	0	0	Ki67+	 16452 13445
5250	0	0	Ki67+	 16455 13378
5251	0	0	Ki67+	 16458 13625
5252	0	0	Ki67+	 16462 12961
5253	0	0	Ki67+	 16470 13396
5254	0	0	Ki67+	 16471 13231
5255	0	0	Ki67+	 16471 13306
5256	0	0	Ki67+	 16478 13061
5257	0	0	Ki67+	 16482 13278
5258	0	0	Ki67+	 16484 13412
5259	0	0	Ki67+	 16487 13197
5260	0	0	Ki67+	 16487 13700
5261	0	0	Ki67+	 16493 13137
5262	0	0	Ki67+	 16493 13151
5263	0	0	Ki67+	 16497 13235
5264	0	0	Ki67+	 16499 12974
5265	0	0	Ki67+	 16501 13029
5266	0	0	Ki67+	 16501 13573
5267	0	0	Ki67+	 16516 13112
5268	0	0	Ki67+	 16520 13361
5269	0	0	Ki67+	 16538 13225
5270	0	0	Ki67+	 16544 13550
5271	0	0	Ki67+	 16544 13598
5272	0	0	Ki67+	 16550 13718
5273	0	0	Ki67+	 16551 12961
5274	0	0	Ki67+	 16552 12984
5275	0	0	Ki67+	 16553 13211
5276	0	0	Ki67+	 16557 13410
5277	0	0	Ki67+	 16575 13478
5278	0	0	Ki67+	 16583 13548
5279	0	0	Ki67+	 16587 13203
5280	0	0	Ki67+	 16592 13368
5281	0	0	Ki67+	 16594 13170
5282	0	0	Ki67+	 16594 13706
5283	0	0	Ki67+	 16598 13230
5284	0	0	Ki67+	 16600 13532
5285	0	0	Ki67+	 16607 13567
5286	0	0	Ki67+	 16613 13192
5287	0	0	Ki67+	 16616 13224
5288	0	0	Ki67+	 16616 13362
5289	0	0	Ki67+	 16617 13313
5290	0	0	Ki67+	 16618 13384
5291	0	0	Ki67+	 16620 13585
5292	0	0	Ki67+	 16623 13196
5293	0	0	Ki67+	 16626 13516
5294	0	0	Ki67+	 16627 13289
5295	0	0	Ki67+	 16630 13102
5296	0	0	Ki67+	 16632 13019
5297	0	0	Ki67+	 16640 12984
5298	0	0	Ki67+	 16642 13662
5299	0	0	Ki67+	 16651 13176
5300	0	0	Ki67+	 16655 13053
5301	0	0	Ki67+	 16658 13089
5302	0	0	Ki67+	 16659 13649
5303	0	0	Ki67+	 16670 13118
5304	0	0	Ki67+	 16671 13408
5305	0	0	Ki67+	 16672 13713
5306	0	0	Ki67+	 16685 13028
5307	0	0	Ki67+	 16696 13468
5308	0	0	Ki67+	 16699 13456
5309	0	0	Ki67+	 16702 13068
5310	0	0	Ki67+	 16711 13279
5311	0	0	Ki67+	 16713 13242
5312	0	0	Ki67+	 16721 13274
5313	0	0	Ki67+	 16734 13582
5314	0	0	Ki67+	 16741 13091
5315	0	0	Ki67+	 16744 13376
5316	0	0	Ki67+	 16745 12994
5317	0	0	Ki67+	 16745 13007
5318	0	0	Ki67+	 16745 13714
5319	0	0	Ki67+	 16750 13740
5320	0	0	Ki67+	 16755 13601
5321	0	0	Ki67+	 16770 12964
5322	0	0	Ki67+	 16774 13382
5323	0	0	Ki67+	 16775 13044
5324	0	0	Ki67+	 16791 13113
5325	0	0	Ki67+	 16798 13334
5326	0	0	Ki67+	 16801 12977
5327	0	0	Ki67+	 16810 13226
5328	0	0	Ki67+	 16824 13104
5329	0	0	Ki67+	 16824 13271
5330	0	0	Ki67+	 16826 13002
5331	0	0	Ki67+	 16034 14323
5332	0	0	Ki67+	 16042 13962
5333	0	0	Ki67+	 16044 14224
5334	0	0	Ki67+	 16049 14373
5335	0	0	Ki67+	 16050 14192
5336	0	0	Ki67+	 16056 14311
5337	0	0	Ki67+	 16061 13937
5338	0	0	Ki67+	 16064 13825
5339	0	0	Ki67+	 16084 14292
5340	0	0	Ki67+	 16098 14317
5341	0	0	Ki67+	 16099 14398
5342	0	0	Ki67+	 16112 14052
5343	0	0	Ki67+	 16113 14282
5344	0	0	Ki67+	 16116 13968
5345	0	0	Ki67+	 16117 13851
5346	0	0	Ki67+	 16119 13789
5347	0	0	Ki67+	 16119 14367
5348	0	0	Ki67+	 16136 13863
5349	0	0	Ki67+	 16138 14148
5350	0	0	Ki67+	 16146 14387
5351	0	0	Ki67+	 16148 13885
5352	0	0	Ki67+	 16159 13780
5353	0	0	Ki67+	 16169 14109
5354	0	0	Ki67+	 16172 13910
5355	0	0	Ki67+	 16176 14430
5356	0	0	Ki67+	 16183 14003
5357	0	0	Ki67+	 16189 13980
5358	0	0	Ki67+	 16190 14042
5359	0	0	Ki67+	 16193 14097
5360	0	0	Ki67+	 16212 14460
5361	0	0	Ki67+	 16223 13826
5362	0	0	Ki67+	 16223 14397
5363	0	0	Ki67+	 16237 14030
5364	0	0	Ki67+	 16239 14379
5365	0	0	Ki67+	 16245 14262
5366	0	0	Ki67+	 16251 13926
5367	0	0	Ki67+	 16252 14481
5368	0	0	Ki67+	 16253 14091
5369	0	0	Ki67+	 16257 14351
5370	0	0	Ki67+	 16271 14279
5371	0	0	Ki67+	 16272 14422
5372	0	0	Ki67+	 16290 13977
5373	0	0	Ki67+	 16292 14014
5374	0	0	Ki67+	 16299 14459
5375	0	0	Ki67+	 16300 13907
5376	0	0	Ki67+	 16303 14345
5377	0	0	Ki67+	 16305 14039
5378	0	0	Ki67+	 16307 13768
5379	0	0	Ki67+	 16313 14418
5380	0	0	Ki67+	 16323 14396
5381	0	0	Ki67+	 16324 14262
5382	0	0	Ki67+	 16327 14138
5383	0	0	Ki67+	 16332 13895
5384	0	0	Ki67+	 16332 14018
5385	0	0	Ki67+	 16347 13920
5386	0	0	Ki67+	 16368 13884
5387	0	0	Ki67+	 16369 13944
5388	0	0	Ki67+	 16369 14026
5389	0	0	Ki67+	 16370 14071
5390	0	0	Ki67+	 16377 14242
5391	0	0	Ki67+	 16383 14216
5392	0	0	Ki67+	 16392 14188
5393	0	0	Ki67+	 16401 14097
5394	0	0	Ki67+	 16404 14024
5395	0	0	Ki67+	 16411 14248
5396	0	0	Ki67+	 16423 13950
5397	0	0	Ki67+	 16430 14279
5398	0	0	Ki67+	 16432 14525
5399	0	0	Ki67+	 16435 14005
5400	0	0	Ki67+	 16436 14040
5401	0	0	Ki67+	 16438 14051
5402	0	0	Ki67+	 16441 13798
5403	0	0	Ki67+	 16442 14466
5404	0	0	Ki67+	 16447 14491
5405	0	0	Ki67+	 16451 13768
5406	0	0	Ki67+	 16454 13902
5407	0	0	Ki67+	 16458 14534
5408	0	0	Ki67+	 16462 14343
5409	0	0	Ki67+	 16465 13820
5410	0	0	Ki67+	 16466 13793
5411	0	0	Ki67+	 16466 14431
5412	0	0	Ki67+	 16470 14374
5413	0	0	Ki67+	 16478 14016
5414	0	0	Ki67+	 16478 14450
5415	0	0	Ki67+	 16479 13871
5416	0	0	Ki67+	 16481 14214
5417	0	0	Ki67+	 16489 14199
5418	0	0	Ki67+	 16491 14364
5419	0	0	Ki67+	 16499 13788
5420	0	0	Ki67+	 16500 14543
5421	0	0	Ki67+	 16506 14290
5422	0	0	Ki67+	 16507 13854
5423	0	0	Ki67+	 16508 13900
5424	0	0	Ki67+	 16511 14023
5425	0	0	Ki67+	 16519 14210
5426	0	0	Ki67+	 16523 14524
5427	0	0	Ki67+	 16530 14362
5428	0	0	Ki67+	 16532 14118
5429	0	0	Ki67+	 16532 14334
5430	0	0	Ki67+	 16534 14475
5431	0	0	Ki67+	 16535 14415
5432	0	0	Ki67+	 16536 13845
5433	0	0	Ki67+	 16538 13897
5434	0	0	Ki67+	 16541 14238
5435	0	0	Ki67+	 16546 14009
5436	0	0	Ki67+	 16550 13979
5437	0	0	Ki67+	 16551 14071
5438	0	0	Ki67+	 16553 13915
5439	0	0	Ki67+	 16558 14557
5440	0	0	Ki67+	 16560 14500
5441	0	0	Ki67+	 16573 13974
5442	0	0	Ki67+	 16575 14316
5443	0	0	Ki67+	 16579 14217
5444	0	0	Ki67+	 16580 14135
5445	0	0	Ki67+	 16588 14351
5446	0	0	Ki67+	 16590 13810
5447	0	0	Ki67+	 16591 13789
5448	0	0	Ki67+	 16592 13851
5449	0	0	Ki67+	 16595 14402
5450	0	0	Ki67+	 16597 13937
5451	0	0	Ki67+	 16598 14256
5452	0	0	Ki67+	 16605 13861
5453	0	0	Ki67+	 16605 14029
5454	0	0	Ki67+	 16609 14188
5455	0	0	Ki67+	 16634 13927
5456	0	0	Ki67+	 16647 13794
5457	0	0	Ki67+	 16651 14026
5458	0	0	Ki67+	 16663 14101
5459	0	0	Ki67+	 16663 14509
5460	0	0	Ki67+	 16676 14538
5461	0	0	Ki67+	 16692 13797
5462	0	0	Ki67+	 16693 13833
5463	0	0	Ki67+	 16699 13881
5464	0	0	Ki67+	 16701 13907
5465	0	0	Ki67+	 16715 14263
5466	0	0	Ki67+	 16733 14290
5467	0	0	Ki67+	 16736 14248
5468	0	0	Ki67+	 16737 14381
5469	0	0	Ki67+	 16761 14462
5470	0	0	Ki67+	 16777 14180
5471	0	0	Ki67+	 16791 13949
5472	0	0	Ki67+	 16810 13821
5473	0	0	Ki67+	 16813 13997
5474	0	0	Ki67+	 16815 14026
5475	0	0	Ki67+	 16033 14927
5476	0	0	Ki67+	 16033 14941
5477	0	0	Ki67+	 16038 15334
5478	0	0	Ki67+	 16039 14954
5479	0	0	Ki67+	 16046 14727
5480	0	0	Ki67+	 16051 15062
5481	0	0	Ki67+	 16054 14660
5482	0	0	Ki67+	 16057 14930
5483	0	0	Ki67+	 16062 15242
5484	0	0	Ki67+	 16065 15336
5485	0	0	Ki67+	 16066 14965
5486	0	0	Ki67+	 16089 14670
5487	0	0	Ki67+	 16092 14622
5488	0	0	Ki67+	 16096 14969
5489	0	0	Ki67+	 16098 15219
5490	0	0	Ki67+	 16105 15315
5491	0	0	Ki67+	 16113 14597
5492	0	0	Ki67+	 16114 15161
5493	0	0	Ki67+	 16119 15255
5494	0	0	Ki67+	 16120 14572
5495	0	0	Ki67+	 16125 14951
5496	0	0	Ki67+	 16135 15114
5497	0	0	Ki67+	 16136 14644
5498	0	0	Ki67+	 16140 14678
5499	0	0	Ki67+	 16141 15032
5500	0	0	Ki67+	 16141 15195
5501	0	0	Ki67+	 16145 14636
5502	0	0	Ki67+	 16145 14981
5503	0	0	Ki67+	 16146 15000
5504	0	0	Ki67+	 16148 15018
5505	0	0	Ki67+	 16150 15251
5506	0	0	Ki67+	 16156 14970
5507	0	0	Ki67+	 16156 14998
5508	0	0	Ki67+	 16159 15136
5509	0	0	Ki67+	 16168 14609
5510	0	0	Ki67+	 16172 14939
5511	0	0	Ki67+	 16178 14664
5512	0	0	Ki67+	 16179 15222
5513	0	0	Ki67+	 16180 14916
5514	0	0	Ki67+	 16182 15184
5515	0	0	Ki67+	 16185 14584
5516	0	0	Ki67+	 16187 15027
5517	0	0	Ki67+	 16196 15008
5518	0	0	Ki67+	 16197 14565
5519	0	0	Ki67+	 16198 14964
5520	0	0	Ki67+	 16199 15087
5521	0	0	Ki67+	 16210 14941
5522	0	0	Ki67+	 16211 15057
5523	0	0	Ki67+	 16211 15175
5524	0	0	Ki67+	 16212 15139
5525	0	0	Ki67+	 16213 14674
5526	0	0	Ki67+	 16214 14968
5527	0	0	Ki67+	 16214 15230
5528	0	0	Ki67+	 16216 14818
5529	0	0	Ki67+	 16219 15243
5530	0	0	Ki67+	 16232 15177
5531	0	0	Ki67+	 16234 15251
5532	0	0	Ki67+	 16236 14833
5533	0	0	Ki67+	 16244 15214
5534	0	0	Ki67+	 16247 15079
5535	0	0	Ki67+	 16249 14944
5536	0	0	Ki67+	 16254 15140
5537	0	0	Ki67+	 16268 15065
5538	0	0	Ki67+	 16269 15173
5539	0	0	Ki67+	 16270 15219
5540	0	0	Ki67+	 16275 15119
5541	0	0	Ki67+	 16283 15026
5542	0	0	Ki67+	 16290 15123
5543	0	0	Ki67+	 16299 14833
5544	0	0	Ki67+	 16300 15031
5545	0	0	Ki67+	 16304 15091
5546	0	0	Ki67+	 16310 14756
5547	0	0	Ki67+	 16310 15177
5548	0	0	Ki67+	 16310 15305
5549	0	0	Ki67+	 16314 14979
5550	0	0	Ki67+	 16317 14953
5551	0	0	Ki67+	 16320 15074
5552	0	0	Ki67+	 16323 15349
5553	0	0	Ki67+	 16325 14781
5554	0	0	Ki67+	 16327 15319
5555	0	0	Ki67+	 16333 15078
5556	0	0	Ki67+	 16334 15206
5557	0	0	Ki67+	 16341 14777
5558	0	0	Ki67+	 16344 15039
5559	0	0	Ki67+	 16354 14735
5560	0	0	Ki67+	 16356 15228
5561	0	0	Ki67+	 16359 15179
5562	0	0	Ki67+	 16370 14836
5563	0	0	Ki67+	 16370 15215
5564	0	0	Ki67+	 16371 14760
5565	0	0	Ki67+	 16374 15188
5566	0	0	Ki67+	 16375 15150
5567	0	0	Ki67+	 16379 15086
5568	0	0	Ki67+	 16382 14972
5569	0	0	Ki67+	 16385 14718
5570	0	0	Ki67+	 16385 15154
5571	0	0	Ki67+	 16386 15188
5572	0	0	Ki67+	 16390 14901
5573	0	0	Ki67+	 16393 15059
5574	0	0	Ki67+	 16394 15224
5575	0	0	Ki67+	 16397 14955
5576	0	0	Ki67+	 16400 14789
5577	0	0	Ki67+	 16405 15107
5578	0	0	Ki67+	 16415 14776
5579	0	0	Ki67+	 16421 14608
5580	0	0	Ki67+	 16423 14667
5581	0	0	Ki67+	 16423 14843
5582	0	0	Ki67+	 16424 14765
5583	0	0	Ki67+	 16426 15157
5584	0	0	Ki67+	 16428 14903
5585	0	0	Ki67+	 16432 14751
5586	0	0	Ki67+	 16433 14600
5587	0	0	Ki67+	 16434 14792
5588	0	0	Ki67+	 16444 14693
5589	0	0	Ki67+	 16444 15062
5590	0	0	Ki67+	 16444 15127
5591	0	0	Ki67+	 16447 14627
5592	0	0	Ki67+	 16453 14987
5593	0	0	Ki67+	 16453 15011
5594	0	0	Ki67+	 16456 15284
5595	0	0	Ki67+	 16463 14572
5596	0	0	Ki67+	 16463 14789
5597	0	0	Ki67+	 16465 14762
5598	0	0	Ki67+	 16466 15077
5599	0	0	Ki67+	 16468 15319
5600	0	0	Ki67+	 16469 14723
5601	0	0	Ki67+	 16469 15178
5602	0	0	Ki67+	 16472 15051
5603	0	0	Ki67+	 16474 14927
5604	0	0	Ki67+	 16490 14592
5605	0	0	Ki67+	 16496 14882
5606	0	0	Ki67+	 16527 14709
5607	0	0	Ki67+	 16547 14605
5608	0	0	Ki67+	 16548 14856
5609	0	0	Ki67+	 16550 14778
5610	0	0	Ki67+	 16554 14806
5611	0	0	Ki67+	 16559 14610
5612	0	0	Ki67+	 16575 15170
5613	0	0	Ki67+	 16577 14845
5614	0	0	Ki67+	 16588 14816
5615	0	0	Ki67+	 16592 14854
5616	0	0	Ki67+	 16606 14875
5617	0	0	Ki67+	 16607 14847
5618	0	0	Ki67+	 16614 14932
5619	0	0	Ki67+	 16614 15031
5620	0	0	Ki67+	 16619 15102
5621	0	0	Ki67+	 16628 15063
5622	0	0	Ki67+	 16639 14888
5623	0	0	Ki67+	 16648 14838
5624	0	0	Ki67+	 16653 14623
5625	0	0	Ki67+	 16665 15357
5626	0	0	Ki67+	 16668 14638
5627	0	0	Ki67+	 16672 14574
5628	0	0	Ki67+	 16688 15075
5629	0	0	Ki67+	 16692 14605
5630	0	0	Ki67+	 16695 15034
5631	0	0	Ki67+	 16717 14576
5632	0	0	Ki67+	 16717 14845
5633	0	0	Ki67+	 16743 14966
5634	0	0	Ki67+	 16752 14642
5635	0	0	Ki67+	 16757 14629
5636	0	0	Ki67+	 16757 15013
5637	0	0	Ki67+	 16765 15140
5638	0	0	Ki67+	 16774 14882
5639	0	0	Ki67+	 16775 15223
5640	0	0	Ki67+	 16783 15189
5641	0	0	Ki67+	 16786 14783
5642	0	0	Ki67+	 16786 14801
5643	0	0	Ki67+	 16813 14705
5644	0	0	Ki67+	 16819 15113
5645	0	0	Ki67+	 16821 14758
5646	0	0	Ki67+	 16823 14819
5647	0	0	Ki67+	 16826 14670
5648	0	0	Ki67+	 16830 14650
5649	0	0	Ki67+	 16037 15564
5650	0	0	Ki67+	 16040 16007
5651	0	0	Ki67+	 16042 15748
5652	0	0	Ki67+	 16050 15913
5653	0	0	Ki67+	 16051 15871
5654	0	0	Ki67+	 16070 16101
5655	0	0	Ki67+	 16074 15404
5656	0	0	Ki67+	 16078 15394
5657	0	0	Ki67+	 16080 15425
5658	0	0	Ki67+	 16080 15476
5659	0	0	Ki67+	 16082 16049
5660	0	0	Ki67+	 16090 15904
5661	0	0	Ki67+	 16095 15924
5662	0	0	Ki67+	 16098 16124
5663	0	0	Ki67+	 16100 15896
5664	0	0	Ki67+	 16116 15585
5665	0	0	Ki67+	 16119 15748
5666	0	0	Ki67+	 16120 16043
5667	0	0	Ki67+	 16121 15795
5668	0	0	Ki67+	 16123 15876
5669	0	0	Ki67+	 16127 16148
5670	0	0	Ki67+	 16136 15506
5671	0	0	Ki67+	 16142 15558
5672	0	0	Ki67+	 16149 15593
5673	0	0	Ki67+	 16150 15403
5674	0	0	Ki67+	 16155 15738
5675	0	0	Ki67+	 16159 15986
5676	0	0	Ki67+	 16161 15385
5677	0	0	Ki67+	 16167 16154
5678	0	0	Ki67+	 16179 15568
5679	0	0	Ki67+	 16183 15427
5680	0	0	Ki67+	 16186 15493
5681	0	0	Ki67+	 16190 15845
5682	0	0	Ki67+	 16196 15441
5683	0	0	Ki67+	 16197 15653
5684	0	0	Ki67+	 16200 16109
5685	0	0	Ki67+	 16201 15472
5686	0	0	Ki67+	 16209 16152
5687	0	0	Ki67+	 16215 16077
5688	0	0	Ki67+	 16232 15992
5689	0	0	Ki67+	 16233 15580
5690	0	0	Ki67+	 16235 15399
5691	0	0	Ki67+	 16243 16081
5692	0	0	Ki67+	 16249 15707
5693	0	0	Ki67+	 16262 15416
5694	0	0	Ki67+	 16264 15607
5695	0	0	Ki67+	 16276 15496
5696	0	0	Ki67+	 16279 15386
5697	0	0	Ki67+	 16283 15565
5698	0	0	Ki67+	 16284 16056
5699	0	0	Ki67+	 16294 15874
5700	0	0	Ki67+	 16296 15365
5701	0	0	Ki67+	 16297 15518
5702	0	0	Ki67+	 16300 15925
5703	0	0	Ki67+	 16311 15585
5704	0	0	Ki67+	 16312 15654
5705	0	0	Ki67+	 16319 15751
5706	0	0	Ki67+	 16336 15644
5707	0	0	Ki67+	 16343 15950
5708	0	0	Ki67+	 16351 15487
5709	0	0	Ki67+	 16360 15452
5710	0	0	Ki67+	 16371 15606
5711	0	0	Ki67+	 16387 15468
5712	0	0	Ki67+	 16402 15518
5713	0	0	Ki67+	 16404 15963
5714	0	0	Ki67+	 16404 16010
5715	0	0	Ki67+	 16404 16079
5716	0	0	Ki67+	 16405 15745
5717	0	0	Ki67+	 16407 15592
5718	0	0	Ki67+	 16410 15977
5719	0	0	Ki67+	 16414 15631
5720	0	0	Ki67+	 16422 15377
5721	0	0	Ki67+	 16422 15430
5722	0	0	Ki67+	 16423 16018
5723	0	0	Ki67+	 16430 15363
5724	0	0	Ki67+	 16437 15794
5725	0	0	Ki67+	 16437 16086
5726	0	0	Ki67+	 16443 15664
5727	0	0	Ki67+	 16453 15475
5728	0	0	Ki67+	 16454 16078
5729	0	0	Ki67+	 16461 15487
5730	0	0	Ki67+	 16467 15688
5731	0	0	Ki67+	 16470 15718
5732	0	0	Ki67+	 16472 15430
5733	0	0	Ki67+	 16472 15468
5734	0	0	Ki67+	 16475 15767
5735	0	0	Ki67+	 16478 15481
5736	0	0	Ki67+	 16483 15542
5737	0	0	Ki67+	 16534 15568
5738	0	0	Ki67+	 16560 15559
5739	0	0	Ki67+	 16574 15541
5740	0	0	Ki67+	 16579 15784
5741	0	0	Ki67+	 16587 15976
5742	0	0	Ki67+	 16591 16054
5743	0	0	Ki67+	 16620 15965
5744	0	0	Ki67+	 16647 15552
5745	0	0	Ki67+	 16661 15944
5746	0	0	Ki67+	 16689 16033
5747	0	0	Ki67+	 16712 16031
5748	0	0	Ki67+	 16731 15852
5749	0	0	Ki67+	 16750 16060
5750	0	0	Ki67+	 16757 15804
5751	0	0	Ki67+	 16769 16132
5752	0	0	Ki67+	 16770 15791
5753	0	0	Ki67+	 16789 15609
5754	0	0	Ki67+	 16806 15742
5755	0	0	Ki67+	 16818 15928
5756	0	0	Ki67+	 16823 15673
5757	0	0	Ki67+	 16042 16216
5758	0	0	Ki67+	 16043 16253
5759	0	0	Ki67+	 16054 16291
5760	0	0	Ki67+	 16068 16176
5761	0	0	Ki67+	 16076 16235
5762	0	0	Ki67+	 16106 16204
5763	0	0	Ki67+	 16114 16348
5764	0	0	Ki67+	 16130 16332
5765	0	0	Ki67+	 16153 16211
5766	0	0	Ki67+	 16164 16366
5767	0	0	Ki67+	 16175 16334
5768	0	0	Ki67+	 16180 16257
5769	0	0	Ki67+	 16184 16293
5770	0	0	Ki67+	 16186 16397
5771	0	0	Ki67+	 16189 16179
5772	0	0	Ki67+	 16191 16348
5773	0	0	Ki67+	 16212 16385
5774	0	0	Ki67+	 16218 16166
5775	0	0	Ki67+	 16246 16289
5776	0	0	Ki67+	 16247 16325
5777	0	0	Ki67+	 16258 16242
5778	0	0	Ki67+	 16286 16195
5779	0	0	Ki67+	 16294 16373
5780	0	0	Ki67+	 16298 16413
5781	0	0	Ki67+	 16308 16353
5782	0	0	Ki67+	 16325 16426
5783	0	0	Ki67+	 16334 16354
5784	0	0	Ki67+	 16339 16398
5785	0	0	Ki67+	 16343 16335
5786	0	0	Ki67+	 16359 16387
5787	0	0	Ki67+	 16372 16363
5788	0	0	Ki67+	 16379 16191
5789	0	0	Ki67+	 16379 16245
5790	0	0	Ki67+	 16409 16337
5791	0	0	Ki67+	 16450 16229
5792	0	0	Ki67+	 16456 16320
5793	0	0	Ki67+	 16474 16404
5794	0	0	Ki67+	 16487 16367
5795	0	0	Ki67+	 16490 16305
5796	0	0	Ki67+	 16529 16193
5797	0	0	Ki67+	 16535 16289
5798	0	0	Ki67+	 16597 16281
5799	0	0	Ki67+	 16617 16345
5800	0	0	Ki67+	 16649 16208
5801	0	0	Ki67+	 16655 16318
5802	0	0	Ki67+	 16672 16343
5803	0	0	Ki67+	 16743 16171
5804	0	0	Ki67+	 16748 16339
5805	0	0	Ki67+	 16751 16323
5806	0	0	Ki67+	 16771 16356
5807	0	0	Ki67+	 16808 16339
5808	0	0	Ki67+	 16833 11868
5809	0	0	Ki67+	 16912 11762
5810	0	0	Ki67+	 17003 11769
5811	0	0	Ki67+	 17097 11707
5812	0	0	Ki67+	 17103 11867
5813	0	0	Ki67+	 17226 11882
5814	0	0	Ki67+	 17232 11785
5815	0	0	Ki67+	 17303 11764
5816	0	0	Ki67+	 17352 11842
5817	0	0	Ki67+	 17360 11791
5818	0	0	Ki67+	 17415 11836
5819	0	0	Ki67+	 17434 11664
5820	0	0	Ki67+	 17444 11898
5821	0	0	Ki67+	 17476 11630
5822	0	0	Ki67+	 17526 11763
5823	0	0	Ki67+	 17528 11234
5824	0	0	Ki67+	 17563 11668
5825	0	0	Ki67+	 17566 11458
5826	0	0	Ki67+	 17567 11575
5827	0	0	Ki67+	 17575 11820
5828	0	0	Ki67+	 17590 11631
5829	0	0	Ki67+	 17603 11789
5830	0	0	Ki67+	 16833 12504
5831	0	0	Ki67+	 16833 12706
5832	0	0	Ki67+	 16839 12139
5833	0	0	Ki67+	 16839 12400
5834	0	0	Ki67+	 16841 12089
5835	0	0	Ki67+	 16843 12020
5836	0	0	Ki67+	 16843 12241
5837	0	0	Ki67+	 16848 12665
5838	0	0	Ki67+	 16862 12618
5839	0	0	Ki67+	 16866 12718
5840	0	0	Ki67+	 16869 12014
5841	0	0	Ki67+	 16871 12135
5842	0	0	Ki67+	 16879 12238
5843	0	0	Ki67+	 16879 12290
5844	0	0	Ki67+	 16886 12204
5845	0	0	Ki67+	 16893 12720
5846	0	0	Ki67+	 16895 12429
5847	0	0	Ki67+	 16896 12331
5848	0	0	Ki67+	 16905 12156
5849	0	0	Ki67+	 16910 12467
5850	0	0	Ki67+	 16914 12641
5851	0	0	Ki67+	 16916 12030
5852	0	0	Ki67+	 16919 12578
5853	0	0	Ki67+	 16923 12289
5854	0	0	Ki67+	 16926 12501
5855	0	0	Ki67+	 16932 12273
5856	0	0	Ki67+	 16940 12157
5857	0	0	Ki67+	 16947 12477
5858	0	0	Ki67+	 16948 12253
5859	0	0	Ki67+	 16950 12004
5860	0	0	Ki67+	 16957 12133
5861	0	0	Ki67+	 16957 12690
5862	0	0	Ki67+	 16961 12517
5863	0	0	Ki67+	 16968 12179
5864	0	0	Ki67+	 16972 12582
5865	0	0	Ki67+	 16976 12083
5866	0	0	Ki67+	 16977 12056
5867	0	0	Ki67+	 16981 12100
5868	0	0	Ki67+	 16984 12252
5869	0	0	Ki67+	 16993 12194
5870	0	0	Ki67+	 16998 12238
5871	0	0	Ki67+	 17004 12609
5872	0	0	Ki67+	 17007 12118
5873	0	0	Ki67+	 17027 12081
5874	0	0	Ki67+	 17038 12599
5875	0	0	Ki67+	 17042 12131
5876	0	0	Ki67+	 17051 12549
5877	0	0	Ki67+	 17054 12525
5878	0	0	Ki67+	 17055 12609
5879	0	0	Ki67+	 17068 12171
5880	0	0	Ki67+	 17080 12094
5881	0	0	Ki67+	 17081 12145
5882	0	0	Ki67+	 17095 12157
5883	0	0	Ki67+	 17110 12545
5884	0	0	Ki67+	 17114 12528
5885	0	0	Ki67+	 17119 12639
5886	0	0	Ki67+	 17121 12128
5887	0	0	Ki67+	 17132 12722
5888	0	0	Ki67+	 17135 12496
5889	0	0	Ki67+	 17139 12105
5890	0	0	Ki67+	 17160 12548
5891	0	0	Ki67+	 17160 12735
5892	0	0	Ki67+	 17161 12469
5893	0	0	Ki67+	 17162 11995
5894	0	0	Ki67+	 17164 12162
5895	0	0	Ki67+	 17176 12197
5896	0	0	Ki67+	 17182 12615
5897	0	0	Ki67+	 17190 12486
5898	0	0	Ki67+	 17203 12601
5899	0	0	Ki67+	 17208 12680
5900	0	0	Ki67+	 17209 12362
5901	0	0	Ki67+	 17211 12507
5902	0	0	Ki67+	 17216 12421
5903	0	0	Ki67+	 17216 12642
5904	0	0	Ki67+	 17221 12476
5905	0	0	Ki67+	 17227 12146
5906	0	0	Ki67+	 17233 12452
5907	0	0	Ki67+	 17236 12360
5908	0	0	Ki67+	 17248 12388
5909	0	0	Ki67+	 17255 12469
5910	0	0	Ki67+	 17263 12343
5911	0	0	Ki67+	 17275 12275
5912	0	0	Ki67+	 17279 12645
5913	0	0	Ki67+	 17280 12442
5914	0	0	Ki67+	 17282 12380
5915	0	0	Ki67+	 17282 12701
5916	0	0	Ki67+	 17291 12408
5917	0	0	Ki67+	 17299 12351
5918	0	0	Ki67+	 17300 12673
5919	0	0	Ki67+	 17300 12699
5920	0	0	Ki67+	 17308 12289
5921	0	0	Ki67+	 17315 12062
5922	0	0	Ki67+	 17317 12381
5923	0	0	Ki67+	 17317 12519
5924	0	0	Ki67+	 17319 12644
5925	0	0	Ki67+	 17331 12384
5926	0	0	Ki67+	 17331 12488
5927	0	0	Ki67+	 17331 12712
5928	0	0	Ki67+	 17334 12414
5929	0	0	Ki67+	 17352 12430
5930	0	0	Ki67+	 17352 12666
5931	0	0	Ki67+	 17364 12502
5932	0	0	Ki67+	 17386 12673
5933	0	0	Ki67+	 17394 12460
5934	0	0	Ki67+	 17398 12709
5935	0	0	Ki67+	 17414 12438
5936	0	0	Ki67+	 17430 12711
5937	0	0	Ki67+	 17438 12581
5938	0	0	Ki67+	 17449 12594
5939	0	0	Ki67+	 17457 12526
5940	0	0	Ki67+	 17459 12702
5941	0	0	Ki67+	 17465 12452
5942	0	0	Ki67+	 17487 12653
5943	0	0	Ki67+	 17489 12729
5944	0	0	Ki67+	 17501 12708
5945	0	0	Ki67+	 17504 12474
5946	0	0	Ki67+	 17505 12581
5947	0	0	Ki67+	 17554 12276
5948	0	0	Ki67+	 17575 12680
5949	0	0	Ki67+	 17582 12403
5950	0	0	Ki67+	 17583 12514
5951	0	0	Ki67+	 17589 12413
5952	0	0	Ki67+	 17596 12567
5953	0	0	Ki67+	 17603 12375
5954	0	0	Ki67+	 17607 12536
5955	0	0	Ki67+	 17615 12489
5956	0	0	Ki67+	 17620 12576
5957	0	0	Ki67+	 16834 12909
5958	0	0	Ki67+	 16839 12800
5959	0	0	Ki67+	 16841 13262
5960	0	0	Ki67+	 16843 13388
5961	0	0	Ki67+	 16845 13163
5962	0	0	Ki67+	 16866 13045
5963	0	0	Ki67+	 16869 12924
5964	0	0	Ki67+	 16875 13477
5965	0	0	Ki67+	 16877 12948
5966	0	0	Ki67+	 16882 13065
5967	0	0	Ki67+	 16897 13489
5968	0	0	Ki67+	 16899 13408
5969	0	0	Ki67+	 16903 13353
5970	0	0	Ki67+	 16905 13139
5971	0	0	Ki67+	 16905 13189
5972	0	0	Ki67+	 16911 13243
5973	0	0	Ki67+	 16914 13390
5974	0	0	Ki67+	 16924 13166
5975	0	0	Ki67+	 16930 12737
5976	0	0	Ki67+	 16931 13013
5977	0	0	Ki67+	 16937 12974
5978	0	0	Ki67+	 16939 13234
5979	0	0	Ki67+	 16943 13381
5980	0	0	Ki67+	 16947 12933
5981	0	0	Ki67+	 16948 13048
5982	0	0	Ki67+	 16953 13086
5983	0	0	Ki67+	 16953 13451
5984	0	0	Ki67+	 16963 12742
5985	0	0	Ki67+	 16964 13341
5986	0	0	Ki67+	 16972 13401
5987	0	0	Ki67+	 16973 13424
5988	0	0	Ki67+	 16989 12931
5989	0	0	Ki67+	 16989 13452
5990	0	0	Ki67+	 16993 12904
5991	0	0	Ki67+	 16998 13483
5992	0	0	Ki67+	 17004 12979
5993	0	0	Ki67+	 17012 13047
5994	0	0	Ki67+	 17015 12788
5995	0	0	Ki67+	 17019 13076
5996	0	0	Ki67+	 17019 13342
5997	0	0	Ki67+	 17030 13156
5998	0	0	Ki67+	 17031 13521
5999	0	0	Ki67+	 17041 13006
6000	0	0	Ki67+	 17041 13513
6001	0	0	Ki67+	 17049 13019
6002	0	0	Ki67+	 17056 13461
6003	0	0	Ki67+	 17061 13240
6004	0	0	Ki67+	 17065 13283
6005	0	0	Ki67+	 17073 13514
6006	0	0	Ki67+	 17084 13385
6007	0	0	Ki67+	 17085 13506
6008	0	0	Ki67+	 17091 13321
6009	0	0	Ki67+	 17099 13179
6010	0	0	Ki67+	 17108 12742
6011	0	0	Ki67+	 17109 13357
6012	0	0	Ki67+	 17123 13075
6013	0	0	Ki67+	 17134 13052
6014	0	0	Ki67+	 17141 12817
6015	0	0	Ki67+	 17143 13293
6016	0	0	Ki67+	 17146 12847
6017	0	0	Ki67+	 17152 12784
6018	0	0	Ki67+	 17154 13322
6019	0	0	Ki67+	 17157 13424
6020	0	0	Ki67+	 17166 13208
6021	0	0	Ki67+	 17177 12808
6022	0	0	Ki67+	 17195 12910
6023	0	0	Ki67+	 17197 13286
6024	0	0	Ki67+	 17211 13085
6025	0	0	Ki67+	 17225 13036
6026	0	0	Ki67+	 17226 13391
6027	0	0	Ki67+	 17236 13418
6028	0	0	Ki67+	 17238 13286
6029	0	0	Ki67+	 17243 13365
6030	0	0	Ki67+	 17244 13410
6031	0	0	Ki67+	 17257 12813
6032	0	0	Ki67+	 17257 13286
6033	0	0	Ki67+	 17258 13442
6034	0	0	Ki67+	 17264 12849
6035	0	0	Ki67+	 17265 13260
6036	0	0	Ki67+	 17267 13061
6037	0	0	Ki67+	 17281 13351
6038	0	0	Ki67+	 17289 12764
6039	0	0	Ki67+	 17294 12865
6040	0	0	Ki67+	 17306 12952
6041	0	0	Ki67+	 17306 13072
6042	0	0	Ki67+	 17313 12915
6043	0	0	Ki67+	 17320 12883
6044	0	0	Ki67+	 17323 12814
6045	0	0	Ki67+	 17323 13144
6046	0	0	Ki67+	 17323 13446
6047	0	0	Ki67+	 17343 12894
6048	0	0	Ki67+	 17346 13172
6049	0	0	Ki67+	 17352 13431
6050	0	0	Ki67+	 17356 13136
6051	0	0	Ki67+	 17358 12742
6052	0	0	Ki67+	 17361 13009
6053	0	0	Ki67+	 17365 12935
6054	0	0	Ki67+	 17371 12907
6055	0	0	Ki67+	 17374 13156
6056	0	0	Ki67+	 17378 13042
6057	0	0	Ki67+	 17378 13289
6058	0	0	Ki67+	 17387 12826
6059	0	0	Ki67+	 17395 12974
6060	0	0	Ki67+	 17396 12984
6061	0	0	Ki67+	 17407 13029
6062	0	0	Ki67+	 17416 12928
6063	0	0	Ki67+	 17424 13273
6064	0	0	Ki67+	 17426 13176
6065	0	0	Ki67+	 17427 12963
6066	0	0	Ki67+	 17435 13429
6067	0	0	Ki67+	 17440 12801
6068	0	0	Ki67+	 17442 13245
6069	0	0	Ki67+	 17450 12929
6070	0	0	Ki67+	 17454 13141
6071	0	0	Ki67+	 17467 13013
6072	0	0	Ki67+	 17469 13181
6073	0	0	Ki67+	 17472 13241
6074	0	0	Ki67+	 17475 12759
6075	0	0	Ki67+	 17477 12885
6076	0	0	Ki67+	 17488 13415
6077	0	0	Ki67+	 17492 12780
6078	0	0	Ki67+	 17493 12934
6079	0	0	Ki67+	 17495 12920
6080	0	0	Ki67+	 17500 13421
6081	0	0	Ki67+	 17504 12750
6082	0	0	Ki67+	 17512 12954
6083	0	0	Ki67+	 17514 12828
6084	0	0	Ki67+	 17514 13142
6085	0	0	Ki67+	 17524 13110
6086	0	0	Ki67+	 17531 12870
6087	0	0	Ki67+	 17539 12981
6088	0	0	Ki67+	 17547 12797
6089	0	0	Ki67+	 17547 12918
6090	0	0	Ki67+	 17560 13019
6091	0	0	Ki67+	 17561 12784
6092	0	0	Ki67+	 17561 12863
6093	0	0	Ki67+	 17568 13494
6094	0	0	Ki67+	 17573 13504
6095	0	0	Ki67+	 17577 13419
6096	0	0	Ki67+	 17592 12780
6097	0	0	Ki67+	 17593 12836
6098	0	0	Ki67+	 17593 13472
6099	0	0	Ki67+	 17596 12879
6100	0	0	Ki67+	 17596 12889
6101	0	0	Ki67+	 17596 12975
6102	0	0	Ki67+	 17607 13098
6103	0	0	Ki67+	 17608 13209
6104	0	0	Ki67+	 17619 13015
6105	0	0	Ki67+	 17622 12930
6106	0	0	Ki67+	 17628 13444
6107	0	0	Ki67+	 17630 12986
6108	0	0	Ki67+	 16833 13979
6109	0	0	Ki67+	 16837 13997
6110	0	0	Ki67+	 16841 14011
6111	0	0	Ki67+	 16850 13918
6112	0	0	Ki67+	 16852 13900
6113	0	0	Ki67+	 16872 13680
6114	0	0	Ki67+	 16873 13623
6115	0	0	Ki67+	 16885 13645
6116	0	0	Ki67+	 16893 13574
6117	0	0	Ki67+	 16900 13558
6118	0	0	Ki67+	 16915 13593
6119	0	0	Ki67+	 16916 13707
6120	0	0	Ki67+	 16922 13537
6121	0	0	Ki67+	 16940 13601
6122	0	0	Ki67+	 16942 13696
6123	0	0	Ki67+	 16945 14131
6124	0	0	Ki67+	 16959 13712
6125	0	0	Ki67+	 16961 14123
6126	0	0	Ki67+	 16964 13799
6127	0	0	Ki67+	 16970 13729
6128	0	0	Ki67+	 16984 14077
6129	0	0	Ki67+	 16987 14107
6130	0	0	Ki67+	 16991 13564
6131	0	0	Ki67+	 16991 13828
6132	0	0	Ki67+	 16992 13743
6133	0	0	Ki67+	 16992 14258
6134	0	0	Ki67+	 16995 13785
6135	0	0	Ki67+	 17002 13949
6136	0	0	Ki67+	 17005 13882
6137	0	0	Ki67+	 17009 14257
6138	0	0	Ki67+	 17025 13985
6139	0	0	Ki67+	 17033 13615
6140	0	0	Ki67+	 17039 14041
6141	0	0	Ki67+	 17040 13904
6142	0	0	Ki67+	 17058 13937
6143	0	0	Ki67+	 17060 13758
6144	0	0	Ki67+	 17063 13983
6145	0	0	Ki67+	 17068 13948
6146	0	0	Ki67+	 17076 14021
6147	0	0	Ki67+	 17078 14033
6148	0	0	Ki67+	 17083 13794
6149	0	0	Ki67+	 17085 13879
6150	0	0	Ki67+	 17091 14027
6151	0	0	Ki67+	 17093 14069
6152	0	0	Ki67+	 17095 14319
6153	0	0	Ki67+	 17108 14051
6154	0	0	Ki67+	 17132 13742
6155	0	0	Ki67+	 17132 13907
6156	0	0	Ki67+	 17133 13598
6157	0	0	Ki67+	 17145 14083
6158	0	0	Ki67+	 17150 13772
6159	0	0	Ki67+	 17151 14123
6160	0	0	Ki67+	 17155 13568
6161	0	0	Ki67+	 17163 14209
6162	0	0	Ki67+	 17166 13614
6163	0	0	Ki67+	 17168 14287
6164	0	0	Ki67+	 17173 13760
6165	0	0	Ki67+	 17173 13958
6166	0	0	Ki67+	 17178 13604
6167	0	0	Ki67+	 17184 13728
6168	0	0	Ki67+	 17189 14015
6169	0	0	Ki67+	 17194 14083
6170	0	0	Ki67+	 17195 13649
6171	0	0	Ki67+	 17199 13794
6172	0	0	Ki67+	 17203 14161
6173	0	0	Ki67+	 17205 13893
6174	0	0	Ki67+	 17205 14121
6175	0	0	Ki67+	 17206 13678
6176	0	0	Ki67+	 17216 14228
6177	0	0	Ki67+	 17225 13986
6178	0	0	Ki67+	 17232 13820
6179	0	0	Ki67+	 17257 13823
6180	0	0	Ki67+	 17258 13961
6181	0	0	Ki67+	 17264 13644
6182	0	0	Ki67+	 17264 13890
6183	0	0	Ki67+	 17265 13709
6184	0	0	Ki67+	 17269 13540
6185	0	0	Ki67+	 17270 13610
6186	0	0	Ki67+	 17277 13832
6187	0	0	Ki67+	 17279 13905
6188	0	0	Ki67+	 17280 13767
6189	0	0	Ki67+	 17289 13793
6190	0	0	Ki67+	 17292 14263
6191	0	0	Ki67+	 17319 13682
6192	0	0	Ki67+	 17327 14139
6193	0	0	Ki67+	 17328 13789
6194	0	0	Ki67+	 17345 13803
6195	0	0	Ki67+	 17351 13578
6196	0	0	Ki67+	 17358 13754
6197	0	0	Ki67+	 17366 13723
6198	0	0	Ki67+	 17379 13581
6199	0	0	Ki67+	 17382 13915
6200	0	0	Ki67+	 17385 13755
6201	0	0	Ki67+	 17398 13752
6202	0	0	Ki67+	 17405 13864
6203	0	0	Ki67+	 17407 14312
6204	0	0	Ki67+	 17412 13972
6205	0	0	Ki67+	 17418 14068
6206	0	0	Ki67+	 17419 13729
6207	0	0	Ki67+	 17421 13699
6208	0	0	Ki67+	 17428 13842
6209	0	0	Ki67+	 17430 13918
6210	0	0	Ki67+	 17445 14002
6211	0	0	Ki67+	 17450 14276
6212	0	0	Ki67+	 17453 13548
6213	0	0	Ki67+	 17453 13857
6214	0	0	Ki67+	 17458 13988
6215	0	0	Ki67+	 17459 13620
6216	0	0	Ki67+	 17464 14035
6217	0	0	Ki67+	 17491 13847
6218	0	0	Ki67+	 17499 13664
6219	0	0	Ki67+	 17499 14107
6220	0	0	Ki67+	 17502 13570
6221	0	0	Ki67+	 17502 13694
6222	0	0	Ki67+	 17503 13931
6223	0	0	Ki67+	 17505 13614
6224	0	0	Ki67+	 17513 13779
6225	0	0	Ki67+	 17522 13686
6226	0	0	Ki67+	 17528 14006
6227	0	0	Ki67+	 17532 13586
6228	0	0	Ki67+	 17547 13605
6229	0	0	Ki67+	 17552 13762
6230	0	0	Ki67+	 17563 14013
6231	0	0	Ki67+	 17581 13826
6232	0	0	Ki67+	 17587 14335
6233	0	0	Ki67+	 17590 13969
6234	0	0	Ki67+	 17601 13868
6235	0	0	Ki67+	 17609 13797
6236	0	0	Ki67+	 17611 13567
6237	0	0	Ki67+	 17616 13788
6238	0	0	Ki67+	 17616 13843
6239	0	0	Ki67+	 17618 13772
6240	0	0	Ki67+	 17631 13817
6241	0	0	Ki67+	 17631 13971
6242	0	0	Ki67+	 16842 14627
6243	0	0	Ki67+	 16842 14999
6244	0	0	Ki67+	 16844 14701
6245	0	0	Ki67+	 16861 14752
6246	0	0	Ki67+	 16873 14647
6247	0	0	Ki67+	 16890 14827
6248	0	0	Ki67+	 16895 14408
6249	0	0	Ki67+	 16895 14630
6250	0	0	Ki67+	 16905 14549
6251	0	0	Ki67+	 16921 14691
6252	0	0	Ki67+	 16936 14868
6253	0	0	Ki67+	 16954 14562
6254	0	0	Ki67+	 16980 14788
6255	0	0	Ki67+	 16998 14603
6256	0	0	Ki67+	 17002 14592
6257	0	0	Ki67+	 17015 14608
6258	0	0	Ki67+	 17040 14578
6259	0	0	Ki67+	 17043 14557
6260	0	0	Ki67+	 17072 14642
6261	0	0	Ki67+	 17127 14817
6262	0	0	Ki67+	 17134 14495
6263	0	0	Ki67+	 17205 14344
6264	0	0	Ki67+	 17206 14520
6265	0	0	Ki67+	 17225 14672
6266	0	0	Ki67+	 17237 14534
6267	0	0	Ki67+	 17245 14627
6268	0	0	Ki67+	 17254 14811
6269	0	0	Ki67+	 17272 15071
6270	0	0	Ki67+	 17274 14569
6271	0	0	Ki67+	 17303 14702
6272	0	0	Ki67+	 17310 14587
6273	0	0	Ki67+	 17322 14921
6274	0	0	Ki67+	 17323 14677
6275	0	0	Ki67+	 17323 14753
6276	0	0	Ki67+	 17324 14890
6277	0	0	Ki67+	 17327 14648
6278	0	0	Ki67+	 17335 14829
6279	0	0	Ki67+	 17346 14726
6280	0	0	Ki67+	 17349 15020
6281	0	0	Ki67+	 17359 14801
6282	0	0	Ki67+	 17362 14576
6283	0	0	Ki67+	 17365 14835
6284	0	0	Ki67+	 17376 15053
6285	0	0	Ki67+	 17392 14982
6286	0	0	Ki67+	 17396 15120
6287	0	0	Ki67+	 17416 15068
6288	0	0	Ki67+	 17441 14346
6289	0	0	Ki67+	 17456 14935
6290	0	0	Ki67+	 17459 14970
6291	0	0	Ki67+	 17460 14900
6292	0	0	Ki67+	 17467 14362
6293	0	0	Ki67+	 17474 14879
6294	0	0	Ki67+	 17483 15062
6295	0	0	Ki67+	 17490 15107
6296	0	0	Ki67+	 17491 14935
6297	0	0	Ki67+	 17492 15020
6298	0	0	Ki67+	 17499 14928
6299	0	0	Ki67+	 17500 14809
6300	0	0	Ki67+	 17503 15055
6301	0	0	Ki67+	 17510 14810
6302	0	0	Ki67+	 17511 14428
6303	0	0	Ki67+	 17516 14374
6304	0	0	Ki67+	 17516 15050
6305	0	0	Ki67+	 17524 14947
6306	0	0	Ki67+	 17530 15005
6307	0	0	Ki67+	 17535 15119
6308	0	0	Ki67+	 17539 14765
6309	0	0	Ki67+	 17551 14364
6310	0	0	Ki67+	 17560 14980
6311	0	0	Ki67+	 17566 14496
6312	0	0	Ki67+	 17568 15099
6313	0	0	Ki67+	 17573 14445
6314	0	0	Ki67+	 17581 15055
6315	0	0	Ki67+	 17585 14885
6316	0	0	Ki67+	 17586 14383
6317	0	0	Ki67+	 17592 14844
6318	0	0	Ki67+	 17599 14705
6319	0	0	Ki67+	 17602 14906
6320	0	0	Ki67+	 17613 14935
6321	0	0	Ki67+	 17615 14863
6322	0	0	Ki67+	 17618 14466
6323	0	0	Ki67+	 17621 14388
6324	0	0	Ki67+	 16837 15831
6325	0	0	Ki67+	 16846 15400
6326	0	0	Ki67+	 16905 15669
6327	0	0	Ki67+	 16911 15396
6328	0	0	Ki67+	 17059 15913
6329	0	0	Ki67+	 17068 15544
6330	0	0	Ki67+	 17091 15798
6331	0	0	Ki67+	 17091 15879
6332	0	0	Ki67+	 17095 15156
6333	0	0	Ki67+	 17099 15170
6334	0	0	Ki67+	 17130 15919
6335	0	0	Ki67+	 17133 15712
6336	0	0	Ki67+	 17159 15829
6337	0	0	Ki67+	 17176 15264
6338	0	0	Ki67+	 17188 15231
6339	0	0	Ki67+	 17226 15712
6340	0	0	Ki67+	 17234 15889
6341	0	0	Ki67+	 17240 15480
6342	0	0	Ki67+	 17253 15215
6343	0	0	Ki67+	 17257 15290
6344	0	0	Ki67+	 17267 15693
6345	0	0	Ki67+	 17268 15707
6346	0	0	Ki67+	 17273 15491
6347	0	0	Ki67+	 17286 15203
6348	0	0	Ki67+	 17294 15805
6349	0	0	Ki67+	 17305 15399
6350	0	0	Ki67+	 17319 15827
6351	0	0	Ki67+	 17329 15752
6352	0	0	Ki67+	 17336 15828
6353	0	0	Ki67+	 17336 15926
6354	0	0	Ki67+	 17342 15671
6355	0	0	Ki67+	 17343 15864
6356	0	0	Ki67+	 17361 15602
6357	0	0	Ki67+	 17361 15707
6358	0	0	Ki67+	 17362 15801
6359	0	0	Ki67+	 17367 15627
6360	0	0	Ki67+	 17378 15510
6361	0	0	Ki67+	 17382 15706
6362	0	0	Ki67+	 17383 15199
6363	0	0	Ki67+	 17384 15925
6364	0	0	Ki67+	 17394 15232
6365	0	0	Ki67+	 17394 15764
6366	0	0	Ki67+	 17397 15792
6367	0	0	Ki67+	 17400 15552
6368	0	0	Ki67+	 17400 15682
6369	0	0	Ki67+	 17403 15717
6370	0	0	Ki67+	 17404 15604
6371	0	0	Ki67+	 17404 15639
6372	0	0	Ki67+	 17407 15319
6373	0	0	Ki67+	 17408 15433
6374	0	0	Ki67+	 17421 15742
6375	0	0	Ki67+	 17422 15418
6376	0	0	Ki67+	 17425 15147
6377	0	0	Ki67+	 17428 15364
6378	0	0	Ki67+	 17431 15617
6379	0	0	Ki67+	 17435 15659
6380	0	0	Ki67+	 17440 15342
6381	0	0	Ki67+	 17440 15539
6382	0	0	Ki67+	 17447 15243
6383	0	0	Ki67+	 17448 15161
6384	0	0	Ki67+	 17448 15719
6385	0	0	Ki67+	 17450 15320
6386	0	0	Ki67+	 17451 15476
6387	0	0	Ki67+	 17454 15407
6388	0	0	Ki67+	 17456 15647
6389	0	0	Ki67+	 17457 15933
6390	0	0	Ki67+	 17463 15606
6391	0	0	Ki67+	 17474 15471
6392	0	0	Ki67+	 17476 15578
6393	0	0	Ki67+	 17480 15251
6394	0	0	Ki67+	 17482 15728
6395	0	0	Ki67+	 17483 15641
6396	0	0	Ki67+	 17484 15372
6397	0	0	Ki67+	 17487 15295
6398	0	0	Ki67+	 17496 15858
6399	0	0	Ki67+	 17497 15890
6400	0	0	Ki67+	 17498 15221
6401	0	0	Ki67+	 17504 15591
6402	0	0	Ki67+	 17505 15429
6403	0	0	Ki67+	 17505 15840
6404	0	0	Ki67+	 17506 15180
6405	0	0	Ki67+	 17507 15905
6406	0	0	Ki67+	 17509 15466
6407	0	0	Ki67+	 17518 15350
6408	0	0	Ki67+	 17522 15856
6409	0	0	Ki67+	 17522 15934
6410	0	0	Ki67+	 17523 15541
6411	0	0	Ki67+	 17529 15888
6412	0	0	Ki67+	 17532 15351
6413	0	0	Ki67+	 17535 15832
6414	0	0	Ki67+	 17537 15285
6415	0	0	Ki67+	 17538 15211
6416	0	0	Ki67+	 17538 15375
6417	0	0	Ki67+	 17538 15456
6418	0	0	Ki67+	 17539 15511
6419	0	0	Ki67+	 17542 15752
6420	0	0	Ki67+	 17544 15274
6421	0	0	Ki67+	 17547 15319
6422	0	0	Ki67+	 17552 15682
6423	0	0	Ki67+	 17554 15893
6424	0	0	Ki67+	 17555 15451
6425	0	0	Ki67+	 17557 15465
6426	0	0	Ki67+	 17566 15920
6427	0	0	Ki67+	 17567 15637
6428	0	0	Ki67+	 17568 15866
6429	0	0	Ki67+	 17569 15236
6430	0	0	Ki67+	 17569 15342
6431	0	0	Ki67+	 17569 15362
6432	0	0	Ki67+	 17570 15660
6433	0	0	Ki67+	 17575 15441
6434	0	0	Ki67+	 17577 15882
6435	0	0	Ki67+	 17584 15821
6436	0	0	Ki67+	 17585 15779
6437	0	0	Ki67+	 17590 15368
6438	0	0	Ki67+	 17592 15702
6439	0	0	Ki67+	 17594 15590
6440	0	0	Ki67+	 17594 15629
6441	0	0	Ki67+	 17598 15223
6442	0	0	Ki67+	 17600 15265
6443	0	0	Ki67+	 17610 15863
6444	0	0	Ki67+	 17618 15557
6445	0	0	Ki67+	 17618 15610
6446	0	0	Ki67+	 17620 15326
6447	0	0	Ki67+	 17621 15775
6448	0	0	Ki67+	 17622 15811
6449	0	0	Ki67+	 17623 15180
6450	0	0	Ki67+	 17623 15525
6451	0	0	Ki67+	 16845 16285
6452	0	0	Ki67+	 16874 16216
6453	0	0	Ki67+	 16884 16131
6454	0	0	Ki67+	 16889 16002
6455	0	0	Ki67+	 16896 15984
6456	0	0	Ki67+	 16900 16379
6457	0	0	Ki67+	 16908 16284
6458	0	0	Ki67+	 16916 16230
6459	0	0	Ki67+	 16930 16384
6460	0	0	Ki67+	 16939 16290
6461	0	0	Ki67+	 16943 16211
6462	0	0	Ki67+	 16946 16181
6463	0	0	Ki67+	 16962 16235
6464	0	0	Ki67+	 16968 16126
6465	0	0	Ki67+	 17028 16254
6466	0	0	Ki67+	 17053 16190
6467	0	0	Ki67+	 17086 16288
6468	0	0	Ki67+	 17159 16295
6469	0	0	Ki67+	 17166 16093
6470	0	0	Ki67+	 17177 16442
6471	0	0	Ki67+	 17180 16049
6472	0	0	Ki67+	 17180 16269
6473	0	0	Ki67+	 17182 16355
6474	0	0	Ki67+	 17189 16247
6475	0	0	Ki67+	 17190 16466
6476	0	0	Ki67+	 17204 16150
6477	0	0	Ki67+	 17205 16420
6478	0	0	Ki67+	 17216 16447
6479	0	0	Ki67+	 17219 16245
6480	0	0	Ki67+	 17223 15987
6481	0	0	Ki67+	 17231 16400
6482	0	0	Ki67+	 17239 16370
6483	0	0	Ki67+	 17255 15991
6484	0	0	Ki67+	 17273 15963
6485	0	0	Ki67+	 17310 16120
6486	0	0	Ki67+	 17314 16178
6487	0	0	Ki67+	 17323 15976
6488	0	0	Ki67+	 17341 15999
6489	0	0	Ki67+	 17357 16057
6490	0	0	Ki67+	 17358 16029
6491	0	0	Ki67+	 17373 16200
6492	0	0	Ki67+	 17394 16210
6493	0	0	Ki67+	 17402 16031
6494	0	0	Ki67+	 17408 16055
6495	0	0	Ki67+	 17408 16112
6496	0	0	Ki67+	 17427 16032
6497	0	0	Ki67+	 17429 15956
6498	0	0	Ki67+	 17457 16082
6499	0	0	Ki67+	 17462 15967
6500	0	0	Ki67+	 17482 16016
6501	0	0	Ki67+	 17484 16052
6502	0	0	Ki67+	 17499 16179
6503	0	0	Ki67+	 17501 16074
6504	0	0	Ki67+	 17508 15944
6505	0	0	Ki67+	 17513 16007
6506	0	0	Ki67+	 17514 16206
6507	0	0	Ki67+	 17516 16041
6508	0	0	Ki67+	 17530 16138
6509	0	0	Ki67+	 17531 15980
6510	0	0	Ki67+	 17531 16532
6511	0	0	Ki67+	 17532 16489
6512	0	0	Ki67+	 17535 16184
6513	0	0	Ki67+	 17536 16160
6514	0	0	Ki67+	 17539 15954
6515	0	0	Ki67+	 17541 16019
6516	0	0	Ki67+	 17545 16505
6517	0	0	Ki67+	 17554 16223
6518	0	0	Ki67+	 17557 16123
6519	0	0	Ki67+	 17561 16277
6520	0	0	Ki67+	 17564 15980
6521	0	0	Ki67+	 17568 16543
6522	0	0	Ki67+	 17573 16519
6523	0	0	Ki67+	 17576 16271
6524	0	0	Ki67+	 17580 16305
6525	0	0	Ki67+	 17581 16251
6526	0	0	Ki67+	 17584 16145
6527	0	0	Ki67+	 17587 16187
6528	0	0	Ki67+	 17589 15957
6529	0	0	Ki67+	 17589 16502
6530	0	0	Ki67+	 17597 16555
6531	0	0	Ki67+	 17600 16142
6532	0	0	Ki67+	 17605 16027
6533	0	0	Ki67+	 17605 16190
6534	0	0	Ki67+	 17606 16263
6535	0	0	Ki67+	 17608 16237
6536	0	0	Ki67+	 17609 16287
6537	0	0	Ki67+	 17611 16067
6538	0	0	Ki67+	 17613 16315
6539	0	0	Ki67+	 17621 15949
6540	0	0	Ki67+	 17621 16569
6541	0	0	Ki67+	 17622 16240
6542	0	0	Ki67+	 17629 16151
6543	0	0	Ki67+	 17681 11752
6544	0	0	Ki67+	 17722 11705
6545	0	0	Ki67+	 17799 11612
6546	0	0	Ki67+	 17901 11562
6547	0	0	Ki67+	 17962 11113
6548	0	0	Ki67+	 17969 11409
6549	0	0	Ki67+	 18002 11129
6550	0	0	Ki67+	 18012 11556
6551	0	0	Ki67+	 18025 11099
6552	0	0	Ki67+	 18034 11087
6553	0	0	Ki67+	 18057 11067
6554	0	0	Ki67+	 18069 11530
6555	0	0	Ki67+	 18069 11562
6556	0	0	Ki67+	 17644 12559
6557	0	0	Ki67+	 17648 12542
6558	0	0	Ki67+	 17658 12377
6559	0	0	Ki67+	 17659 12451
6560	0	0	Ki67+	 17688 12412
6561	0	0	Ki67+	 17692 12313
6562	0	0	Ki67+	 17697 12561
6563	0	0	Ki67+	 17698 12283
6564	0	0	Ki67+	 17706 12479
6565	0	0	Ki67+	 17719 12519
6566	0	0	Ki67+	 17722 12433
6567	0	0	Ki67+	 17742 12498
6568	0	0	Ki67+	 17743 12553
6569	0	0	Ki67+	 17748 12460
6570	0	0	Ki67+	 17761 12470
6571	0	0	Ki67+	 17775 12559
6572	0	0	Ki67+	 17802 12529
6573	0	0	Ki67+	 17810 12368
6574	0	0	Ki67+	 17826 12559
6575	0	0	Ki67+	 17886 12454
6576	0	0	Ki67+	 17895 12465
6577	0	0	Ki67+	 17910 12254
6578	0	0	Ki67+	 17933 12287
6579	0	0	Ki67+	 17963 12123
6580	0	0	Ki67+	 17986 12278
6581	0	0	Ki67+	 18001 12129
6582	0	0	Ki67+	 18005 12113
6583	0	0	Ki67+	 18007 12337
6584	0	0	Ki67+	 18010 12161
6585	0	0	Ki67+	 18010 12355
6586	0	0	Ki67+	 18016 12099
6587	0	0	Ki67+	 18022 12065
6588	0	0	Ki67+	 18035 12272
6589	0	0	Ki67+	 18039 12128
6590	0	0	Ki67+	 18042 12188
6591	0	0	Ki67+	 18043 12374
6592	0	0	Ki67+	 18048 12160
6593	0	0	Ki67+	 18052 12082
6594	0	0	Ki67+	 18065 12311
6595	0	0	Ki67+	 18086 12182
6596	0	0	Ki67+	 18098 12083
6597	0	0	Ki67+	 18103 12307
6598	0	0	Ki67+	 18104 12320
6599	0	0	Ki67+	 18113 12418
6600	0	0	Ki67+	 18118 12195
6601	0	0	Ki67+	 18122 12053
6602	0	0	Ki67+	 18122 12447
6603	0	0	Ki67+	 18129 12278
6604	0	0	Ki67+	 18130 12569
6605	0	0	Ki67+	 18133 12143
6606	0	0	Ki67+	 18154 12319
6607	0	0	Ki67+	 18165 11830
6608	0	0	Ki67+	 18167 12312
6609	0	0	Ki67+	 18173 12483
6610	0	0	Ki67+	 18193 12334
6611	0	0	Ki67+	 18199 12510
6612	0	0	Ki67+	 18203 12221
6613	0	0	Ki67+	 18207 12316
6614	0	0	Ki67+	 18210 12415
6615	0	0	Ki67+	 18228 12481
6616	0	0	Ki67+	 18232 12329
6617	0	0	Ki67+	 18250 12451
6618	0	0	Ki67+	 18264 12332
6619	0	0	Ki67+	 18269 12197
6620	0	0	Ki67+	 18284 12526
6621	0	0	Ki67+	 18292 12483
6622	0	0	Ki67+	 18300 12439
6623	0	0	Ki67+	 18303 12338
6624	0	0	Ki67+	 18308 12127
6625	0	0	Ki67+	 18308 12409
6626	0	0	Ki67+	 18322 12555
6627	0	0	Ki67+	 18325 12152
6628	0	0	Ki67+	 18337 12471
6629	0	0	Ki67+	 18338 12255
6630	0	0	Ki67+	 18341 12574
6631	0	0	Ki67+	 18351 12512
6632	0	0	Ki67+	 18352 12176
6633	0	0	Ki67+	 18356 12229
6634	0	0	Ki67+	 18362 12094
6635	0	0	Ki67+	 18364 12171
6636	0	0	Ki67+	 18364 12511
6637	0	0	Ki67+	 18366 12153
6638	0	0	Ki67+	 18383 12124
6639	0	0	Ki67+	 18388 12529
6640	0	0	Ki67+	 18390 12263
6641	0	0	Ki67+	 18392 12385
6642	0	0	Ki67+	 18395 12090
6643	0	0	Ki67+	 18397 12027
6644	0	0	Ki67+	 18397 12225
6645	0	0	Ki67+	 18402 12363
6646	0	0	Ki67+	 18403 12463
6647	0	0	Ki67+	 18404 12511
6648	0	0	Ki67+	 18405 12556
6649	0	0	Ki67+	 18408 12071
6650	0	0	Ki67+	 18413 12222
6651	0	0	Ki67+	 18416 12140
6652	0	0	Ki67+	 18417 12187
6653	0	0	Ki67+	 18421 12269
6654	0	0	Ki67+	 18421 12303
6655	0	0	Ki67+	 18421 12408
6656	0	0	Ki67+	 17633 13209
6657	0	0	Ki67+	 17641 12918
6658	0	0	Ki67+	 17644 12747
6659	0	0	Ki67+	 17646 13096
6660	0	0	Ki67+	 17647 12959
6661	0	0	Ki67+	 17654 13039
6662	0	0	Ki67+	 17655 12659
6663	0	0	Ki67+	 17658 12678
6664	0	0	Ki67+	 17658 13140
6665	0	0	Ki67+	 17659 12962
6666	0	0	Ki67+	 17662 12619
6667	0	0	Ki67+	 17663 12733
6668	0	0	Ki67+	 17663 12850
6669	0	0	Ki67+	 17667 12887
6670	0	0	Ki67+	 17667 13068
6671	0	0	Ki67+	 17671 13189
6672	0	0	Ki67+	 17681 12919
6673	0	0	Ki67+	 17681 13030
6674	0	0	Ki67+	 17689 12629
6675	0	0	Ki67+	 17697 12914
6676	0	0	Ki67+	 17699 12902
6677	0	0	Ki67+	 17700 12710
6678	0	0	Ki67+	 17700 12761
6679	0	0	Ki67+	 17701 13182
6680	0	0	Ki67+	 17707 13327
6681	0	0	Ki67+	 17708 13023
6682	0	0	Ki67+	 17720 12597
6683	0	0	Ki67+	 17722 13154
6684	0	0	Ki67+	 17727 13047
6685	0	0	Ki67+	 17734 12854
6686	0	0	Ki67+	 17734 13003
6687	0	0	Ki67+	 17734 13127
6688	0	0	Ki67+	 17735 12779
6689	0	0	Ki67+	 17741 13338
6690	0	0	Ki67+	 17743 13208
6691	0	0	Ki67+	 17747 12671
6692	0	0	Ki67+	 17748 13046
6693	0	0	Ki67+	 17748 13136
6694	0	0	Ki67+	 17751 13117
6695	0	0	Ki67+	 17751 13272
6696	0	0	Ki67+	 17756 12887
6697	0	0	Ki67+	 17761 13051
6698	0	0	Ki67+	 17763 12733
6699	0	0	Ki67+	 17770 12956
6700	0	0	Ki67+	 17770 12974
6701	0	0	Ki67+	 17773 13024
6702	0	0	Ki67+	 17779 13153
6703	0	0	Ki67+	 17780 13092
6704	0	0	Ki67+	 17785 13121
6705	0	0	Ki67+	 17786 12902
6706	0	0	Ki67+	 17786 13255
6707	0	0	Ki67+	 17786 13320
6708	0	0	Ki67+	 17787 12702
6709	0	0	Ki67+	 17787 12868
6710	0	0	Ki67+	 17804 12669
6711	0	0	Ki67+	 17809 13234
6712	0	0	Ki67+	 17813 13374
6713	0	0	Ki67+	 17814 13269
6714	0	0	Ki67+	 17816 12638
6715	0	0	Ki67+	 17823 12606
6716	0	0	Ki67+	 17824 13007
6717	0	0	Ki67+	 17830 13254
6718	0	0	Ki67+	 17831 13298
6719	0	0	Ki67+	 17834 12840
6720	0	0	Ki67+	 17837 13262
6721	0	0	Ki67+	 17843 12983
6722	0	0	Ki67+	 17844 13363
6723	0	0	Ki67+	 17846 13319
6724	0	0	Ki67+	 17847 12806
6725	0	0	Ki67+	 17849 12598
6726	0	0	Ki67+	 17860 12950
6727	0	0	Ki67+	 17861 13335
6728	0	0	Ki67+	 17864 12906
6729	0	0	Ki67+	 17869 12832
6730	0	0	Ki67+	 17872 12622
6731	0	0	Ki67+	 17872 12877
6732	0	0	Ki67+	 17877 12658
6733	0	0	Ki67+	 17880 13363
6734	0	0	Ki67+	 17884 12928
6735	0	0	Ki67+	 17890 13239
6736	0	0	Ki67+	 17892 12851
6737	0	0	Ki67+	 17903 12611
6738	0	0	Ki67+	 17904 12662
6739	0	0	Ki67+	 17910 13057
6740	0	0	Ki67+	 17911 12947
6741	0	0	Ki67+	 17911 13022
6742	0	0	Ki67+	 17912 13304
6743	0	0	Ki67+	 17915 13257
6744	0	0	Ki67+	 17924 12582
6745	0	0	Ki67+	 17927 13349
6746	0	0	Ki67+	 17928 13067
6747	0	0	Ki67+	 17932 12834
6748	0	0	Ki67+	 17933 13233
6749	0	0	Ki67+	 17934 13278
6750	0	0	Ki67+	 17938 12909
6751	0	0	Ki67+	 17942 12597
6752	0	0	Ki67+	 17944 12690
6753	0	0	Ki67+	 17947 12855
6754	0	0	Ki67+	 17948 12622
6755	0	0	Ki67+	 17953 12924
6756	0	0	Ki67+	 17953 13014
6757	0	0	Ki67+	 17955 12607
6758	0	0	Ki67+	 17958 13091
6759	0	0	Ki67+	 17959 13254
6760	0	0	Ki67+	 17960 13300
6761	0	0	Ki67+	 17964 13048
6762	0	0	Ki67+	 17965 12818
6763	0	0	Ki67+	 17966 12848
6764	0	0	Ki67+	 17969 13083
6765	0	0	Ki67+	 17975 12699
6766	0	0	Ki67+	 17976 12892
6767	0	0	Ki67+	 17978 13117
6768	0	0	Ki67+	 17986 13279
6769	0	0	Ki67+	 17988 13204
6770	0	0	Ki67+	 17990 12816
6771	0	0	Ki67+	 17991 13228
6772	0	0	Ki67+	 17997 12768
6773	0	0	Ki67+	 17999 13043
6774	0	0	Ki67+	 18002 12964
6775	0	0	Ki67+	 18003 13016
6776	0	0	Ki67+	 18010 13223
6777	0	0	Ki67+	 18013 12690
6778	0	0	Ki67+	 18014 13332
6779	0	0	Ki67+	 18018 12840
6780	0	0	Ki67+	 18018 13367
6781	0	0	Ki67+	 18021 13345
6782	0	0	Ki67+	 18026 12984
6783	0	0	Ki67+	 18033 13179
6784	0	0	Ki67+	 18034 13313
6785	0	0	Ki67+	 18052 13142
6786	0	0	Ki67+	 18056 12811
6787	0	0	Ki67+	 18058 12988
6788	0	0	Ki67+	 18061 12778
6789	0	0	Ki67+	 18063 13153
6790	0	0	Ki67+	 18063 13371
6791	0	0	Ki67+	 18067 13314
6792	0	0	Ki67+	 18074 13300
6793	0	0	Ki67+	 18080 12814
6794	0	0	Ki67+	 18080 13016
6795	0	0	Ki67+	 18093 13075
6796	0	0	Ki67+	 18094 13044
6797	0	0	Ki67+	 18102 13020
6798	0	0	Ki67+	 18103 12819
6799	0	0	Ki67+	 18113 13090
6800	0	0	Ki67+	 18117 13344
6801	0	0	Ki67+	 18122 12839
6802	0	0	Ki67+	 18129 13071
6803	0	0	Ki67+	 18134 12796
6804	0	0	Ki67+	 18135 12870
6805	0	0	Ki67+	 18136 13317
6806	0	0	Ki67+	 18140 12763
6807	0	0	Ki67+	 18140 13049
6808	0	0	Ki67+	 18141 12579
6809	0	0	Ki67+	 18142 12861
6810	0	0	Ki67+	 18150 13096
6811	0	0	Ki67+	 18154 12967
6812	0	0	Ki67+	 18161 13236
6813	0	0	Ki67+	 18162 13123
6814	0	0	Ki67+	 18166 13295
6815	0	0	Ki67+	 18171 12660
6816	0	0	Ki67+	 18172 13162
6817	0	0	Ki67+	 18173 12848
6818	0	0	Ki67+	 18176 13252
6819	0	0	Ki67+	 18179 13334
6820	0	0	Ki67+	 18180 12993
6821	0	0	Ki67+	 18185 12956
6822	0	0	Ki67+	 18190 13287
6823	0	0	Ki67+	 18191 13231
6824	0	0	Ki67+	 18197 12813
6825	0	0	Ki67+	 18198 13062
6826	0	0	Ki67+	 18206 12722
6827	0	0	Ki67+	 18209 12875
6828	0	0	Ki67+	 18220 13255
6829	0	0	Ki67+	 18223 12921
6830	0	0	Ki67+	 18229 13042
6831	0	0	Ki67+	 18234 13309
6832	0	0	Ki67+	 18244 13181
6833	0	0	Ki67+	 18246 13133
6834	0	0	Ki67+	 18247 13053
6835	0	0	Ki67+	 18249 13020
6836	0	0	Ki67+	 18251 13000
6837	0	0	Ki67+	 18256 12894
6838	0	0	Ki67+	 18261 13075
6839	0	0	Ki67+	 18262 13270
6840	0	0	Ki67+	 18264 13118
6841	0	0	Ki67+	 18266 12857
6842	0	0	Ki67+	 18266 12933
6843	0	0	Ki67+	 18270 12588
6844	0	0	Ki67+	 18276 13240
6845	0	0	Ki67+	 18278 12890
6846	0	0	Ki67+	 18278 13009
6847	0	0	Ki67+	 18291 13172
6848	0	0	Ki67+	 18292 13030
6849	0	0	Ki67+	 18295 13257
6850	0	0	Ki67+	 18301 12736
6851	0	0	Ki67+	 18303 12601
6852	0	0	Ki67+	 18310 12862
6853	0	0	Ki67+	 18315 13372
6854	0	0	Ki67+	 18317 13232
6855	0	0	Ki67+	 18318 12937
6856	0	0	Ki67+	 18318 13020
6857	0	0	Ki67+	 18319 12971
6858	0	0	Ki67+	 18323 12894
6859	0	0	Ki67+	 18324 13269
6860	0	0	Ki67+	 18352 12863
6861	0	0	Ki67+	 18353 13375
6862	0	0	Ki67+	 18355 12887
6863	0	0	Ki67+	 18358 13082
6864	0	0	Ki67+	 18359 12994
6865	0	0	Ki67+	 18362 13043
6866	0	0	Ki67+	 18364 12917
6867	0	0	Ki67+	 18366 13209
6868	0	0	Ki67+	 18374 13358
6869	0	0	Ki67+	 18376 13239
6870	0	0	Ki67+	 18386 12847
6871	0	0	Ki67+	 18393 13059
6872	0	0	Ki67+	 18399 12663
6873	0	0	Ki67+	 18400 13024
6874	0	0	Ki67+	 18401 12840
6875	0	0	Ki67+	 18405 13054
6876	0	0	Ki67+	 18407 12891
6877	0	0	Ki67+	 18407 13211
6878	0	0	Ki67+	 18410 13082
6879	0	0	Ki67+	 18412 13006
6880	0	0	Ki67+	 18412 13276
6881	0	0	Ki67+	 18426 13334
6882	0	0	Ki67+	 17634 13453
6883	0	0	Ki67+	 17638 13510
6884	0	0	Ki67+	 17651 13537
6885	0	0	Ki67+	 17659 13922
6886	0	0	Ki67+	 17661 13473
6887	0	0	Ki67+	 17671 14086
6888	0	0	Ki67+	 17683 13418
6889	0	0	Ki67+	 17683 14119
6890	0	0	Ki67+	 17687 13381
6891	0	0	Ki67+	 17691 14145
6892	0	0	Ki67+	 17711 13484
6893	0	0	Ki67+	 17712 13407
6894	0	0	Ki67+	 17723 13820
6895	0	0	Ki67+	 17730 13454
6896	0	0	Ki67+	 17737 13422
6897	0	0	Ki67+	 17748 13462
6898	0	0	Ki67+	 17749 13839
6899	0	0	Ki67+	 17754 13447
6900	0	0	Ki67+	 17759 13576
6901	0	0	Ki67+	 17783 13423
6902	0	0	Ki67+	 17785 13544
6903	0	0	Ki67+	 17801 13417
6904	0	0	Ki67+	 17806 13540
6905	0	0	Ki67+	 17820 13540
6906	0	0	Ki67+	 17822 13972
6907	0	0	Ki67+	 17826 14139
6908	0	0	Ki67+	 17830 13412
6909	0	0	Ki67+	 17835 13528
6910	0	0	Ki67+	 17835 14081
6911	0	0	Ki67+	 17846 13417
6912	0	0	Ki67+	 17852 13588
6913	0	0	Ki67+	 17852 13964
6914	0	0	Ki67+	 17860 13987
6915	0	0	Ki67+	 17861 13821
6916	0	0	Ki67+	 17862 13587
6917	0	0	Ki67+	 17863 14143
6918	0	0	Ki67+	 17865 13379
6919	0	0	Ki67+	 17872 13551
6920	0	0	Ki67+	 17874 13945
6921	0	0	Ki67+	 17878 13505
6922	0	0	Ki67+	 17881 13980
6923	0	0	Ki67+	 17885 13920
6924	0	0	Ki67+	 17894 14100
6925	0	0	Ki67+	 17896 13384
6926	0	0	Ki67+	 17897 14010
6927	0	0	Ki67+	 17899 13491
6928	0	0	Ki67+	 17909 14124
6929	0	0	Ki67+	 17916 13417
6930	0	0	Ki67+	 17916 13932
6931	0	0	Ki67+	 17947 13969
6932	0	0	Ki67+	 17948 13413
6933	0	0	Ki67+	 17952 14154
6934	0	0	Ki67+	 17961 14041
6935	0	0	Ki67+	 17965 13529
6936	0	0	Ki67+	 17968 13378
6937	0	0	Ki67+	 17971 13551
6938	0	0	Ki67+	 17978 13952
6939	0	0	Ki67+	 17979 13391
6940	0	0	Ki67+	 17984 13979
6941	0	0	Ki67+	 17996 14022
6942	0	0	Ki67+	 18000 14130
6943	0	0	Ki67+	 18004 13977
6944	0	0	Ki67+	 18009 13391
6945	0	0	Ki67+	 18009 13989
6946	0	0	Ki67+	 18012 13574
6947	0	0	Ki67+	 18013 13422
6948	0	0	Ki67+	 18019 14017
6949	0	0	Ki67+	 18031 14166
6950	0	0	Ki67+	 18034 13417
6951	0	0	Ki67+	 18034 13960
6952	0	0	Ki67+	 18034 14024
6953	0	0	Ki67+	 18037 13944
6954	0	0	Ki67+	 18038 13399
6955	0	0	Ki67+	 18046 14141
6956	0	0	Ki67+	 18047 13502
6957	0	0	Ki67+	 18049 13525
6958	0	0	Ki67+	 18049 13899
6959	0	0	Ki67+	 18064 14040
6960	0	0	Ki67+	 18070 13460
6961	0	0	Ki67+	 18079 13389
6962	0	0	Ki67+	 18079 13436
6963	0	0	Ki67+	 18079 13995
6964	0	0	Ki67+	 18088 14060
6965	0	0	Ki67+	 18092 13478
6966	0	0	Ki67+	 18097 14035
6967	0	0	Ki67+	 18098 13392
6968	0	0	Ki67+	 18103 13454
6969	0	0	Ki67+	 18109 13414
6970	0	0	Ki67+	 18122 14009
6971	0	0	Ki67+	 18126 13999
6972	0	0	Ki67+	 18127 13548
6973	0	0	Ki67+	 18131 14111
6974	0	0	Ki67+	 18143 13606
6975	0	0	Ki67+	 18148 13546
6976	0	0	Ki67+	 18163 13378
6977	0	0	Ki67+	 18168 14048
6978	0	0	Ki67+	 18170 14007
6979	0	0	Ki67+	 18178 13547
6980	0	0	Ki67+	 18184 13409
6981	0	0	Ki67+	 18188 13471
6982	0	0	Ki67+	 18188 13501
6983	0	0	Ki67+	 18191 13441
6984	0	0	Ki67+	 18200 13467
6985	0	0	Ki67+	 18203 14011
6986	0	0	Ki67+	 18214 14149
6987	0	0	Ki67+	 18221 13526
6988	0	0	Ki67+	 18221 13987
6989	0	0	Ki67+	 18223 14129
6990	0	0	Ki67+	 18227 13426
6991	0	0	Ki67+	 18231 13486
6992	0	0	Ki67+	 18242 13501
6993	0	0	Ki67+	 18245 14077
6994	0	0	Ki67+	 18249 13546
6995	0	0	Ki67+	 18250 13612
6996	0	0	Ki67+	 18252 14001
6997	0	0	Ki67+	 18255 13397
6998	0	0	Ki67+	 18267 14056
6999	0	0	Ki67+	 18270 13997
7000	0	0	Ki67+	 18275 13382
7001	0	0	Ki67+	 18279 14108
7002	0	0	Ki67+	 18281 14020
7003	0	0	Ki67+	 18282 14090
7004	0	0	Ki67+	 18284 13468
7005	0	0	Ki67+	 18289 13417
7006	0	0	Ki67+	 18295 13390
7007	0	0	Ki67+	 18302 14173
7008	0	0	Ki67+	 18303 14133
7009	0	0	Ki67+	 18304 13981
7010	0	0	Ki67+	 18320 14009
7011	0	0	Ki67+	 18327 13417
7012	0	0	Ki67+	 18327 13507
7013	0	0	Ki67+	 18329 13388
7014	0	0	Ki67+	 18335 14044
7015	0	0	Ki67+	 18346 13524
7016	0	0	Ki67+	 18347 13435
7017	0	0	Ki67+	 18357 14149
7018	0	0	Ki67+	 18363 14129
7019	0	0	Ki67+	 18366 13487
7020	0	0	Ki67+	 18370 14016
7021	0	0	Ki67+	 18373 13635
7022	0	0	Ki67+	 18387 14062
7023	0	0	Ki67+	 18392 13472
7024	0	0	Ki67+	 18393 13460
7025	0	0	Ki67+	 18393 14081
7026	0	0	Ki67+	 18403 13546
7027	0	0	Ki67+	 18406 13528
7028	0	0	Ki67+	 18418 13452
7029	0	0	Ki67+	 18424 14103
7030	0	0	Ki67+	 18428 13423
7031	0	0	Ki67+	 17643 14819
7032	0	0	Ki67+	 17646 14883
7033	0	0	Ki67+	 17654 14821
7034	0	0	Ki67+	 17656 14463
7035	0	0	Ki67+	 17658 14352
7036	0	0	Ki67+	 17659 14856
7037	0	0	Ki67+	 17662 14736
7038	0	0	Ki67+	 17663 14691
7039	0	0	Ki67+	 17666 14390
7040	0	0	Ki67+	 17675 14838
7041	0	0	Ki67+	 17677 14662
7042	0	0	Ki67+	 17680 14540
7043	0	0	Ki67+	 17691 14382
7044	0	0	Ki67+	 17691 14702
7045	0	0	Ki67+	 17693 14309
7046	0	0	Ki67+	 17697 14817
7047	0	0	Ki67+	 17701 14530
7048	0	0	Ki67+	 17702 14585
7049	0	0	Ki67+	 17707 14772
7050	0	0	Ki67+	 17714 14870
7051	0	0	Ki67+	 17716 14425
7052	0	0	Ki67+	 17719 14390
7053	0	0	Ki67+	 17721 14795
7054	0	0	Ki67+	 17727 14550
7055	0	0	Ki67+	 17727 14593
7056	0	0	Ki67+	 17731 14650
7057	0	0	Ki67+	 17735 14891
7058	0	0	Ki67+	 17737 14577
7059	0	0	Ki67+	 17740 14813
7060	0	0	Ki67+	 17745 14719
7061	0	0	Ki67+	 17746 14302
7062	0	0	Ki67+	 17758 14194
7063	0	0	Ki67+	 17767 14695
7064	0	0	Ki67+	 17768 14638
7065	0	0	Ki67+	 17780 14302
7066	0	0	Ki67+	 17782 14178
7067	0	0	Ki67+	 17783 14546
7068	0	0	Ki67+	 17783 14873
7069	0	0	Ki67+	 17785 14219
7070	0	0	Ki67+	 17792 14660
7071	0	0	Ki67+	 17794 14346
7072	0	0	Ki67+	 17797 14838
7073	0	0	Ki67+	 17803 14294
7074	0	0	Ki67+	 17805 14588
7075	0	0	Ki67+	 17811 14409
7076	0	0	Ki67+	 17813 14750
7077	0	0	Ki67+	 17816 14786
7078	0	0	Ki67+	 17817 14685
7079	0	0	Ki67+	 17827 14221
7080	0	0	Ki67+	 17833 14305
7081	0	0	Ki67+	 17835 14390
7082	0	0	Ki67+	 17836 14333
7083	0	0	Ki67+	 17838 14457
7084	0	0	Ki67+	 17843 14325
7085	0	0	Ki67+	 17848 14361
7086	0	0	Ki67+	 17850 14269
7087	0	0	Ki67+	 17850 14662
7088	0	0	Ki67+	 17850 14818
7089	0	0	Ki67+	 17856 14879
7090	0	0	Ki67+	 17860 14244
7091	0	0	Ki67+	 17862 14784
7092	0	0	Ki67+	 17868 14611
7093	0	0	Ki67+	 17874 14403
7094	0	0	Ki67+	 17874 14835
7095	0	0	Ki67+	 17876 14492
7096	0	0	Ki67+	 17886 14347
7097	0	0	Ki67+	 17888 14205
7098	0	0	Ki67+	 17889 14413
7099	0	0	Ki67+	 17891 14956
7100	0	0	Ki67+	 17895 14534
7101	0	0	Ki67+	 17895 14780
7102	0	0	Ki67+	 17896 14336
7103	0	0	Ki67+	 17896 14796
7104	0	0	Ki67+	 17897 14399
7105	0	0	Ki67+	 17899 14825
7106	0	0	Ki67+	 17901 14252
7107	0	0	Ki67+	 17904 14647
7108	0	0	Ki67+	 17905 14421
7109	0	0	Ki67+	 17907 14448
7110	0	0	Ki67+	 17909 14226
7111	0	0	Ki67+	 17910 14182
7112	0	0	Ki67+	 17913 14357
7113	0	0	Ki67+	 17922 14465
7114	0	0	Ki67+	 17923 14495
7115	0	0	Ki67+	 17927 14208
7116	0	0	Ki67+	 17930 14594
7117	0	0	Ki67+	 17935 14639
7118	0	0	Ki67+	 17937 14204
7119	0	0	Ki67+	 17940 14181
7120	0	0	Ki67+	 17946 14626
7121	0	0	Ki67+	 17949 14406
7122	0	0	Ki67+	 17951 14376
7123	0	0	Ki67+	 17954 14230
7124	0	0	Ki67+	 17955 14506
7125	0	0	Ki67+	 17972 14465
7126	0	0	Ki67+	 17975 14206
7127	0	0	Ki67+	 17975 14509
7128	0	0	Ki67+	 17979 14401
7129	0	0	Ki67+	 17988 14448
7130	0	0	Ki67+	 17990 14235
7131	0	0	Ki67+	 17992 14527
7132	0	0	Ki67+	 17995 14496
7133	0	0	Ki67+	 17996 14339
7134	0	0	Ki67+	 17997 14596
7135	0	0	Ki67+	 17998 14194
7136	0	0	Ki67+	 17998 14228
7137	0	0	Ki67+	 18000 14606
7138	0	0	Ki67+	 18001 14259
7139	0	0	Ki67+	 18001 14563
7140	0	0	Ki67+	 18011 14364
7141	0	0	Ki67+	 18013 14471
7142	0	0	Ki67+	 18017 14402
7143	0	0	Ki67+	 18018 14230
7144	0	0	Ki67+	 18018 14287
7145	0	0	Ki67+	 18028 14452
7146	0	0	Ki67+	 18029 14545
7147	0	0	Ki67+	 18029 14578
7148	0	0	Ki67+	 18033 14223
7149	0	0	Ki67+	 18033 14295
7150	0	0	Ki67+	 18044 14372
7151	0	0	Ki67+	 18046 14499
7152	0	0	Ki67+	 18050 14388
7153	0	0	Ki67+	 18051 14696
7154	0	0	Ki67+	 18051 14746
7155	0	0	Ki67+	 18055 14682
7156	0	0	Ki67+	 18056 14463
7157	0	0	Ki67+	 18058 14552
7158	0	0	Ki67+	 18058 14579
7159	0	0	Ki67+	 18059 14709
7160	0	0	Ki67+	 18070 14202
7161	0	0	Ki67+	 18070 14296
7162	0	0	Ki67+	 18070 14656
7163	0	0	Ki67+	 18077 14355
7164	0	0	Ki67+	 18077 14562
7165	0	0	Ki67+	 18078 14780
7166	0	0	Ki67+	 18079 14270
7167	0	0	Ki67+	 18081 14402
7168	0	0	Ki67+	 18081 14794
7169	0	0	Ki67+	 18083 14442
7170	0	0	Ki67+	 18087 14710
7171	0	0	Ki67+	 18088 14649
7172	0	0	Ki67+	 18096 14345
7173	0	0	Ki67+	 18100 14787
7174	0	0	Ki67+	 18102 14239
7175	0	0	Ki67+	 18103 14383
7176	0	0	Ki67+	 18104 14279
7177	0	0	Ki67+	 18107 14434
7178	0	0	Ki67+	 18109 14399
7179	0	0	Ki67+	 18111 14544
7180	0	0	Ki67+	 18116 14731
7181	0	0	Ki67+	 18117 14764
7182	0	0	Ki67+	 18118 14513
7183	0	0	Ki67+	 18123 14702
7184	0	0	Ki67+	 18124 14202
7185	0	0	Ki67+	 18127 14660
7186	0	0	Ki67+	 18131 14511
7187	0	0	Ki67+	 18134 14230
7188	0	0	Ki67+	 18135 14259
7189	0	0	Ki67+	 18140 14314
7190	0	0	Ki67+	 18140 14425
7191	0	0	Ki67+	 18149 14477
7192	0	0	Ki67+	 18151 14733
7193	0	0	Ki67+	 18154 14182
7194	0	0	Ki67+	 18161 14382
7195	0	0	Ki67+	 18161 14412
7196	0	0	Ki67+	 18175 14273
7197	0	0	Ki67+	 18184 14490
7198	0	0	Ki67+	 18185 14352
7199	0	0	Ki67+	 18195 14455
7200	0	0	Ki67+	 18196 14197
7201	0	0	Ki67+	 18211 14389
7202	0	0	Ki67+	 18213 14724
7203	0	0	Ki67+	 18219 14316
7204	0	0	Ki67+	 18230 14370
7205	0	0	Ki67+	 18232 14351
7206	0	0	Ki67+	 18238 14450
7207	0	0	Ki67+	 18240 14382
7208	0	0	Ki67+	 18245 14178
7209	0	0	Ki67+	 18245 14232
7210	0	0	Ki67+	 18246 14466
7211	0	0	Ki67+	 18269 14311
7212	0	0	Ki67+	 18274 14397
7213	0	0	Ki67+	 18285 14427
7214	0	0	Ki67+	 18295 14213
7215	0	0	Ki67+	 18298 14718
7216	0	0	Ki67+	 18301 14500
7217	0	0	Ki67+	 18304 14527
7218	0	0	Ki67+	 18307 14465
7219	0	0	Ki67+	 18314 14609
7220	0	0	Ki67+	 18317 14387
7221	0	0	Ki67+	 18319 14344
7222	0	0	Ki67+	 18320 14436
7223	0	0	Ki67+	 18327 14741
7224	0	0	Ki67+	 18328 14302
7225	0	0	Ki67+	 18337 14266
7226	0	0	Ki67+	 18338 14488
7227	0	0	Ki67+	 18342 14642
7228	0	0	Ki67+	 18346 14338
7229	0	0	Ki67+	 18347 14711
7230	0	0	Ki67+	 18352 14400
7231	0	0	Ki67+	 18352 14598
7232	0	0	Ki67+	 18352 14681
7233	0	0	Ki67+	 18354 14728
7234	0	0	Ki67+	 18362 14568
7235	0	0	Ki67+	 18365 14711
7236	0	0	Ki67+	 18369 14510
7237	0	0	Ki67+	 18370 14261
7238	0	0	Ki67+	 18378 14650
7239	0	0	Ki67+	 18391 14467
7240	0	0	Ki67+	 18394 14626
7241	0	0	Ki67+	 18405 14590
7242	0	0	Ki67+	 18407 14698
7243	0	0	Ki67+	 18410 14562
7244	0	0	Ki67+	 18412 14334
7245	0	0	Ki67+	 18412 14389
7246	0	0	Ki67+	 18417 14592
7247	0	0	Ki67+	 18418 14361
7248	0	0	Ki67+	 18422 14434
7249	0	0	Ki67+	 18422 14562
7250	0	0	Ki67+	 17640 15669
7251	0	0	Ki67+	 17646 15514
7252	0	0	Ki67+	 17653 15629
7253	0	0	Ki67+	 17657 15290
7254	0	0	Ki67+	 17662 15743
7255	0	0	Ki67+	 17665 15155
7256	0	0	Ki67+	 17666 15098
7257	0	0	Ki67+	 17668 15496
7258	0	0	Ki67+	 17668 15580
7259	0	0	Ki67+	 17670 15651
7260	0	0	Ki67+	 17673 15548
7261	0	0	Ki67+	 17680 15666
7262	0	0	Ki67+	 17682 15479
7263	0	0	Ki67+	 17683 15173
7264	0	0	Ki67+	 17688 15046
7265	0	0	Ki67+	 17691 15563
7266	0	0	Ki67+	 17697 15757
7267	0	0	Ki67+	 17698 15259
7268	0	0	Ki67+	 17705 15448
7269	0	0	Ki67+	 17712 15177
7270	0	0	Ki67+	 17723 15326
7271	0	0	Ki67+	 17731 15162
7272	0	0	Ki67+	 17741 15403
7273	0	0	Ki67+	 17743 15443
7274	0	0	Ki67+	 17749 15207
7275	0	0	Ki67+	 17752 15182
7276	0	0	Ki67+	 17755 15670
7277	0	0	Ki67+	 17756 15324
7278	0	0	Ki67+	 17758 15433
7279	0	0	Ki67+	 17758 15584
7280	0	0	Ki67+	 17759 15133
7281	0	0	Ki67+	 17773 15480
7282	0	0	Ki67+	 17776 15364
7283	0	0	Ki67+	 17777 15336
7284	0	0	Ki67+	 17785 15685
7285	0	0	Ki67+	 17788 15267
7286	0	0	Ki67+	 17800 15435
7287	0	0	Ki67+	 17804 15086
7288	0	0	Ki67+	 17806 15536
7289	0	0	Ki67+	 17807 15108
7290	0	0	Ki67+	 17811 15384
7291	0	0	Ki67+	 17811 15477
7292	0	0	Ki67+	 17813 15606
7293	0	0	Ki67+	 17815 15043
7294	0	0	Ki67+	 17815 15322
7295	0	0	Ki67+	 17817 15635
7296	0	0	Ki67+	 17818 15060
7297	0	0	Ki67+	 17825 15202
7298	0	0	Ki67+	 17828 15490
7299	0	0	Ki67+	 17836 15246
7300	0	0	Ki67+	 17840 15325
7301	0	0	Ki67+	 17841 15590
7302	0	0	Ki67+	 17845 15277
7303	0	0	Ki67+	 17845 15500
7304	0	0	Ki67+	 17847 15114
7305	0	0	Ki67+	 17856 15403
7306	0	0	Ki67+	 17858 15220
7307	0	0	Ki67+	 17858 15344
7308	0	0	Ki67+	 17860 15435
7309	0	0	Ki67+	 17861 15464
7310	0	0	Ki67+	 17868 15313
7311	0	0	Ki67+	 17870 15163
7312	0	0	Ki67+	 17871 15056
7313	0	0	Ki67+	 17872 15259
7314	0	0	Ki67+	 17873 15581
7315	0	0	Ki67+	 17876 15295
7316	0	0	Ki67+	 17888 15222
7317	0	0	Ki67+	 17888 15244
7318	0	0	Ki67+	 17892 15106
7319	0	0	Ki67+	 17892 15745
7320	0	0	Ki67+	 17895 15191
7321	0	0	Ki67+	 17902 15496
7322	0	0	Ki67+	 17905 15517
7323	0	0	Ki67+	 17913 15083
7324	0	0	Ki67+	 17916 15001
7325	0	0	Ki67+	 17916 15268
7326	0	0	Ki67+	 17918 15233
7327	0	0	Ki67+	 17920 15112
7328	0	0	Ki67+	 17921 15161
7329	0	0	Ki67+	 17934 15773
7330	0	0	Ki67+	 17935 15105
7331	0	0	Ki67+	 17939 15062
7332	0	0	Ki67+	 17939 15136
7333	0	0	Ki67+	 17946 15293
7334	0	0	Ki67+	 17962 15169
7335	0	0	Ki67+	 17986 15142
7336	0	0	Ki67+	 17997 15312
7337	0	0	Ki67+	 18015 15112
7338	0	0	Ki67+	 18015 15233
7339	0	0	Ki67+	 18016 15150
7340	0	0	Ki67+	 18020 15193
7341	0	0	Ki67+	 18032 15163
7342	0	0	Ki67+	 18046 15156
7343	0	0	Ki67+	 18048 15180
7344	0	0	Ki67+	 18067 15685
7345	0	0	Ki67+	 18071 15152
7346	0	0	Ki67+	 18074 15096
7347	0	0	Ki67+	 18078 15125
7348	0	0	Ki67+	 18082 15670
7349	0	0	Ki67+	 18087 15490
7350	0	0	Ki67+	 18108 15498
7351	0	0	Ki67+	 18113 15560
7352	0	0	Ki67+	 18114 15382
7353	0	0	Ki67+	 18114 15406
7354	0	0	Ki67+	 18122 15038
7355	0	0	Ki67+	 18124 15077
7356	0	0	Ki67+	 18126 15157
7357	0	0	Ki67+	 18136 15281
7358	0	0	Ki67+	 18148 15477
7359	0	0	Ki67+	 18152 15010
7360	0	0	Ki67+	 18152 15640
7361	0	0	Ki67+	 18156 15660
7362	0	0	Ki67+	 18158 15435
7363	0	0	Ki67+	 18158 15717
7364	0	0	Ki67+	 18172 14996
7365	0	0	Ki67+	 18180 15631
7366	0	0	Ki67+	 18181 14988
7367	0	0	Ki67+	 18187 15663
7368	0	0	Ki67+	 18203 15416
7369	0	0	Ki67+	 18213 15639
7370	0	0	Ki67+	 18223 15650
7371	0	0	Ki67+	 18268 15433
7372	0	0	Ki67+	 18281 15403
7373	0	0	Ki67+	 18283 15468
7374	0	0	Ki67+	 18287 15493
7375	0	0	Ki67+	 18297 15749
7376	0	0	Ki67+	 18303 15717
7377	0	0	Ki67+	 18306 15359
7378	0	0	Ki67+	 18307 15329
7379	0	0	Ki67+	 18314 15475
7380	0	0	Ki67+	 18317 15692
7381	0	0	Ki67+	 18321 15749
7382	0	0	Ki67+	 18324 15509
7383	0	0	Ki67+	 18328 15410
7384	0	0	Ki67+	 18340 15463
7385	0	0	Ki67+	 18347 15435
7386	0	0	Ki67+	 18352 15394
7387	0	0	Ki67+	 18352 15491
7388	0	0	Ki67+	 18375 15415
7389	0	0	Ki67+	 18378 15505
7390	0	0	Ki67+	 18399 15331
7391	0	0	Ki67+	 18400 15369
7392	0	0	Ki67+	 18404 15484
7393	0	0	Ki67+	 18412 15517
7394	0	0	Ki67+	 18414 15459
7395	0	0	Ki67+	 17634 16305
7396	0	0	Ki67+	 17636 16541
7397	0	0	Ki67+	 17638 16171
7398	0	0	Ki67+	 17640 15896
7399	0	0	Ki67+	 17641 16045
7400	0	0	Ki67+	 17645 16269
7401	0	0	Ki67+	 17655 15803
7402	0	0	Ki67+	 17655 16197
7403	0	0	Ki67+	 17662 16337
7404	0	0	Ki67+	 17666 16155
7405	0	0	Ki67+	 17675 16276
7406	0	0	Ki67+	 17675 16301
7407	0	0	Ki67+	 17677 15972
7408	0	0	Ki67+	 17682 16196
7409	0	0	Ki67+	 17685 15805
7410	0	0	Ki67+	 17687 16333
7411	0	0	Ki67+	 17689 16289
7412	0	0	Ki67+	 17692 16039
7413	0	0	Ki67+	 17694 16002
7414	0	0	Ki67+	 17697 16138
7415	0	0	Ki67+	 17706 15858
7416	0	0	Ki67+	 17708 15966
7417	0	0	Ki67+	 17708 16320
7418	0	0	Ki67+	 17709 16015
7419	0	0	Ki67+	 17714 16296
7420	0	0	Ki67+	 17717 16257
7421	0	0	Ki67+	 17726 15925
7422	0	0	Ki67+	 17729 15790
7423	0	0	Ki67+	 17735 16077
7424	0	0	Ki67+	 17762 16172
7425	0	0	Ki67+	 17762 16255
7426	0	0	Ki67+	 17794 16238
7427	0	0	Ki67+	 17824 15923
7428	0	0	Ki67+	 17825 16197
7429	0	0	Ki67+	 17825 16229
7430	0	0	Ki67+	 17848 16330
7431	0	0	Ki67+	 17918 15911
7432	0	0	Ki67+	 17919 16317
7433	0	0	Ki67+	 17920 16357
7434	0	0	Ki67+	 17920 16441
7435	0	0	Ki67+	 17921 16388
7436	0	0	Ki67+	 17927 16040
7437	0	0	Ki67+	 17940 15984
7438	0	0	Ki67+	 17950 15851
7439	0	0	Ki67+	 17953 16333
7440	0	0	Ki67+	 17956 16184
7441	0	0	Ki67+	 17963 16156
7442	0	0	Ki67+	 17966 16329
7443	0	0	Ki67+	 17966 16565
7444	0	0	Ki67+	 17971 15928
7445	0	0	Ki67+	 17973 16276
7446	0	0	Ki67+	 17974 16217
7447	0	0	Ki67+	 17976 15895
7448	0	0	Ki67+	 17980 15862
7449	0	0	Ki67+	 17987 16357
7450	0	0	Ki67+	 18001 16217
7451	0	0	Ki67+	 18004 16358
7452	0	0	Ki67+	 18007 16178
7453	0	0	Ki67+	 18013 16098
7454	0	0	Ki67+	 18018 16025
7455	0	0	Ki67+	 18019 15901
7456	0	0	Ki67+	 18019 16228
7457	0	0	Ki67+	 18022 16055
7458	0	0	Ki67+	 18029 16079
7459	0	0	Ki67+	 18032 15988
7460	0	0	Ki67+	 18033 15859
7461	0	0	Ki67+	 18033 16262
7462	0	0	Ki67+	 18050 15788
7463	0	0	Ki67+	 18055 15815
7464	0	0	Ki67+	 18055 16231
7465	0	0	Ki67+	 18060 16118
7466	0	0	Ki67+	 18076 15924
7467	0	0	Ki67+	 18077 16276
7468	0	0	Ki67+	 18080 16353
7469	0	0	Ki67+	 18081 16112
7470	0	0	Ki67+	 18082 16378
7471	0	0	Ki67+	 18083 16490
7472	0	0	Ki67+	 18087 16064
7473	0	0	Ki67+	 18092 16035
7474	0	0	Ki67+	 18092 16219
7475	0	0	Ki67+	 18095 16092
7476	0	0	Ki67+	 18098 16149
7477	0	0	Ki67+	 18100 16240
7478	0	0	Ki67+	 18104 16181
7479	0	0	Ki67+	 18107 15952
7480	0	0	Ki67+	 18116 16429
7481	0	0	Ki67+	 18123 16021
7482	0	0	Ki67+	 18127 16355
7483	0	0	Ki67+	 18128 16281
7484	0	0	Ki67+	 18130 16194
7485	0	0	Ki67+	 18134 16241
7486	0	0	Ki67+	 18135 16461
7487	0	0	Ki67+	 18146 16398
7488	0	0	Ki67+	 18147 16537
7489	0	0	Ki67+	 18153 16306
7490	0	0	Ki67+	 18155 15830
7491	0	0	Ki67+	 18161 16462
7492	0	0	Ki67+	 18165 15863
7493	0	0	Ki67+	 18165 16276
7494	0	0	Ki67+	 18167 16145
7495	0	0	Ki67+	 18168 16394
7496	0	0	Ki67+	 18176 16247
7497	0	0	Ki67+	 18179 16569
7498	0	0	Ki67+	 18188 16503
7499	0	0	Ki67+	 18197 16294
7500	0	0	Ki67+	 18197 16345
7501	0	0	Ki67+	 18220 16527
7502	0	0	Ki67+	 18223 16232
7503	0	0	Ki67+	 18226 16307
7504	0	0	Ki67+	 18231 16401
7505	0	0	Ki67+	 18232 16341
7506	0	0	Ki67+	 18243 16284
7507	0	0	Ki67+	 18248 15953
7508	0	0	Ki67+	 18249 15971
7509	0	0	Ki67+	 18255 16247
7510	0	0	Ki67+	 18262 15930
7511	0	0	Ki67+	 18264 16469
7512	0	0	Ki67+	 18267 16390
7513	0	0	Ki67+	 18268 16041
7514	0	0	Ki67+	 18271 16554
7515	0	0	Ki67+	 18276 16175
7516	0	0	Ki67+	 18280 16512
7517	0	0	Ki67+	 18283 16357
7518	0	0	Ki67+	 18294 15927
7519	0	0	Ki67+	 18299 15781
7520	0	0	Ki67+	 18302 15889
7521	0	0	Ki67+	 18307 16118
7522	0	0	Ki67+	 18307 16385
7523	0	0	Ki67+	 18308 16405
7524	0	0	Ki67+	 18308 16560
7525	0	0	Ki67+	 18316 16485
7526	0	0	Ki67+	 18316 16525
7527	0	0	Ki67+	 18324 15963
7528	0	0	Ki67+	 18330 15890
7529	0	0	Ki67+	 18333 16411
7530	0	0	Ki67+	 18343 15820
7531	0	0	Ki67+	 18343 16362
7532	0	0	Ki67+	 18346 15971
7533	0	0	Ki67+	 18353 16083
7534	0	0	Ki67+	 18364 15800
7535	0	0	Ki67+	 18365 16388
7536	0	0	Ki67+	 18370 15832
7537	0	0	Ki67+	 18375 15892
7538	0	0	Ki67+	 18375 16419
7539	0	0	Ki67+	 18384 15976
7540	0	0	Ki67+	 18384 16568
7541	0	0	Ki67+	 18390 16040
7542	0	0	Ki67+	 18403 15901
7543	0	0	Ki67+	 18411 16501
7544	0	0	Ki67+	 18413 16010
7545	0	0	Ki67+	 17769 16580
7546	0	0	Ki67+	 17920 16590
7547	0	0	Ki67+	 17937 16620
7548	0	0	Ki67+	 18025 16670
7549	0	0	Ki67+	 18036 16624
7550	0	0	Ki67+	 18050 16688
7551	0	0	Ki67+	 18052 16655
7552	0	0	Ki67+	 18053 16612
7553	0	0	Ki67+	 18061 16579
7554	0	0	Ki67+	 18074 16626
7555	0	0	Ki67+	 18116 16579
7556	0	0	Ki67+	 18139 16813
7557	0	0	Ki67+	 18146 16597
7558	0	0	Ki67+	 18152 16608
7559	0	0	Ki67+	 18170 16641
7560	0	0	Ki67+	 18181 16671
7561	0	0	Ki67+	 18193 16785
7562	0	0	Ki67+	 18210 16669
7563	0	0	Ki67+	 18225 16813
7564	0	0	Ki67+	 18238 16698
7565	0	0	Ki67+	 18249 16835
7566	0	0	Ki67+	 18257 16621
7567	0	0	Ki67+	 18257 16816
7568	0	0	Ki67+	 18275 16613
7569	0	0	Ki67+	 18285 16698
7570	0	0	Ki67+	 18291 16611
7571	0	0	Ki67+	 18303 16804
7572	0	0	Ki67+	 18306 16687
7573	0	0	Ki67+	 18342 16599
7574	0	0	Ki67+	 18347 16880
7575	0	0	Ki67+	 18362 16623
7576	0	0	Ki67+	 18363 16699
7577	0	0	Ki67+	 18375 16659
7578	0	0	Ki67+	 18381 16879
7579	0	0	Ki67+	 18392 16602
7580	0	0	Ki67+	 18392 16855
7581	0	0	Ki67+	 18420 16637
7582	0	0	Ki67+	 18426 16715
7583	0	0	Ki67+	 18426 16869
7584	0	0	Ki67+	 18478 11509
7585	0	0	Ki67+	 18495 11409
7586	0	0	Ki67+	 18502 11497
7587	0	0	Ki67+	 18507 11525
7588	0	0	Ki67+	 18538 11215
7589	0	0	Ki67+	 18543 11286
7590	0	0	Ki67+	 18545 11259
7591	0	0	Ki67+	 18548 11177
7592	0	0	Ki67+	 18550 11234
7593	0	0	Ki67+	 18559 11493
7594	0	0	Ki67+	 18564 11180
7595	0	0	Ki67+	 18571 11225
7596	0	0	Ki67+	 18571 11523
7597	0	0	Ki67+	 18577 11130
7598	0	0	Ki67+	 18580 11255
7599	0	0	Ki67+	 18581 11286
7600	0	0	Ki67+	 18583 11197
7601	0	0	Ki67+	 18585 11162
7602	0	0	Ki67+	 18598 11105
7603	0	0	Ki67+	 18598 11137
7604	0	0	Ki67+	 18605 11389
7605	0	0	Ki67+	 18609 11228
7606	0	0	Ki67+	 18611 11122
7607	0	0	Ki67+	 18614 11217
7608	0	0	Ki67+	 18618 11149
7609	0	0	Ki67+	 18628 11193
7610	0	0	Ki67+	 18638 11112
7611	0	0	Ki67+	 18638 11241
7612	0	0	Ki67+	 18649 11217
7613	0	0	Ki67+	 18669 11191
7614	0	0	Ki67+	 18674 11221
7615	0	0	Ki67+	 18689 11469
7616	0	0	Ki67+	 18690 11170
7617	0	0	Ki67+	 18696 11150
7618	0	0	Ki67+	 18706 11179
7619	0	0	Ki67+	 18708 11213
7620	0	0	Ki67+	 18715 11135
7621	0	0	Ki67+	 18716 11201
7622	0	0	Ki67+	 18724 11154
7623	0	0	Ki67+	 18726 11100
7624	0	0	Ki67+	 18857 11108
7625	0	0	Ki67+	 18883 11140
7626	0	0	Ki67+	 18884 10961
7627	0	0	Ki67+	 18910 11136
7628	0	0	Ki67+	 18951 11499
7629	0	0	Ki67+	 18989 11031
7630	0	0	Ki67+	 19125 11408
7631	0	0	Ki67+	 19160 11225
7632	0	0	Ki67+	 19180 11357
7633	0	0	Ki67+	 18434 12105
7634	0	0	Ki67+	 18444 12249
7635	0	0	Ki67+	 18445 12224
7636	0	0	Ki67+	 18448 12088
7637	0	0	Ki67+	 18448 12187
7638	0	0	Ki67+	 18448 12334
7639	0	0	Ki67+	 18455 12151
7640	0	0	Ki67+	 18457 11766
7641	0	0	Ki67+	 18462 12282
7642	0	0	Ki67+	 18471 11608
7643	0	0	Ki67+	 18472 12132
7644	0	0	Ki67+	 18477 12215
7645	0	0	Ki67+	 18478 12177
7646	0	0	Ki67+	 18484 12250
7647	0	0	Ki67+	 18485 12235
7648	0	0	Ki67+	 18486 12345
7649	0	0	Ki67+	 18487 11954
7650	0	0	Ki67+	 18487 12299
7651	0	0	Ki67+	 18491 11850
7652	0	0	Ki67+	 18496 12186
7653	0	0	Ki67+	 18497 12323
7654	0	0	Ki67+	 18500 11646
7655	0	0	Ki67+	 18505 11660
7656	0	0	Ki67+	 18510 11617
7657	0	0	Ki67+	 18511 12013
7658	0	0	Ki67+	 18513 11864
7659	0	0	Ki67+	 18517 12283
7660	0	0	Ki67+	 18520 12268
7661	0	0	Ki67+	 18522 12350
7662	0	0	Ki67+	 18523 12038
7663	0	0	Ki67+	 18529 11945
7664	0	0	Ki67+	 18530 12063
7665	0	0	Ki67+	 18530 12313
7666	0	0	Ki67+	 18538 12297
7667	0	0	Ki67+	 18541 11593
7668	0	0	Ki67+	 18550 11606
7669	0	0	Ki67+	 18553 12328
7670	0	0	Ki67+	 18555 11671
7671	0	0	Ki67+	 18559 11695
7672	0	0	Ki67+	 18562 12154
7673	0	0	Ki67+	 18563 11632
7674	0	0	Ki67+	 18564 12091
7675	0	0	Ki67+	 18568 12320
7676	0	0	Ki67+	 18575 12116
7677	0	0	Ki67+	 18576 11660
7678	0	0	Ki67+	 18576 11717
7679	0	0	Ki67+	 18577 12173
7680	0	0	Ki67+	 18579 11746
7681	0	0	Ki67+	 18581 11839
7682	0	0	Ki67+	 18582 12289
7683	0	0	Ki67+	 18586 12252
7684	0	0	Ki67+	 18588 12207
7685	0	0	Ki67+	 18589 11846
7686	0	0	Ki67+	 18591 12137
7687	0	0	Ki67+	 18594 11991
7688	0	0	Ki67+	 18595 12287
7689	0	0	Ki67+	 18596 11707
7690	0	0	Ki67+	 18599 12066
7691	0	0	Ki67+	 18608 12284
7692	0	0	Ki67+	 18614 11732
7693	0	0	Ki67+	 18615 12061
7694	0	0	Ki67+	 18617 12364
7695	0	0	Ki67+	 18620 12093
7696	0	0	Ki67+	 18620 12145
7697	0	0	Ki67+	 18620 12208
7698	0	0	Ki67+	 18623 12256
7699	0	0	Ki67+	 18624 11762
7700	0	0	Ki67+	 18625 12186
7701	0	0	Ki67+	 18628 12243
7702	0	0	Ki67+	 18632 12033
7703	0	0	Ki67+	 18637 12320
7704	0	0	Ki67+	 18639 11939
7705	0	0	Ki67+	 18639 12296
7706	0	0	Ki67+	 18644 12341
7707	0	0	Ki67+	 18646 11718
7708	0	0	Ki67+	 18650 12167
7709	0	0	Ki67+	 18658 11745
7710	0	0	Ki67+	 18660 11638
7711	0	0	Ki67+	 18660 12090
7712	0	0	Ki67+	 18665 11672
7713	0	0	Ki67+	 18665 12128
7714	0	0	Ki67+	 18670 11704
7715	0	0	Ki67+	 18671 12182
7716	0	0	Ki67+	 18672 11608
7717	0	0	Ki67+	 18674 12340
7718	0	0	Ki67+	 18677 12294
7719	0	0	Ki67+	 18680 12262
7720	0	0	Ki67+	 18684 12220
7721	0	0	Ki67+	 18685 11686
7722	0	0	Ki67+	 18692 12081
7723	0	0	Ki67+	 18696 12194
7724	0	0	Ki67+	 18702 12132
7725	0	0	Ki67+	 18703 12034
7726	0	0	Ki67+	 18703 12339
7727	0	0	Ki67+	 18707 12264
7728	0	0	Ki67+	 18707 12307
7729	0	0	Ki67+	 18708 11678
7730	0	0	Ki67+	 18718 12108
7731	0	0	Ki67+	 18723 12204
7732	0	0	Ki67+	 18723 12309
7733	0	0	Ki67+	 18726 12169
7734	0	0	Ki67+	 18728 12357
7735	0	0	Ki67+	 18729 11702
7736	0	0	Ki67+	 18742 12195
7737	0	0	Ki67+	 18746 12338
7738	0	0	Ki67+	 18754 12365
7739	0	0	Ki67+	 18765 12107
7740	0	0	Ki67+	 18768 11686
7741	0	0	Ki67+	 18771 12329
7742	0	0	Ki67+	 18789 12152
7743	0	0	Ki67+	 18794 12122
7744	0	0	Ki67+	 18801 12320
7745	0	0	Ki67+	 18805 12354
7746	0	0	Ki67+	 18817 12172
7747	0	0	Ki67+	 18825 12312
7748	0	0	Ki67+	 18826 11645
7749	0	0	Ki67+	 18827 12209
7750	0	0	Ki67+	 18837 12352
7751	0	0	Ki67+	 18841 11996
7752	0	0	Ki67+	 18842 12261
7753	0	0	Ki67+	 18853 12326
7754	0	0	Ki67+	 18857 11988
7755	0	0	Ki67+	 18863 12363
7756	0	0	Ki67+	 18868 12016
7757	0	0	Ki67+	 18870 12303
7758	0	0	Ki67+	 18879 12354
7759	0	0	Ki67+	 18882 11981
7760	0	0	Ki67+	 18891 12036
7761	0	0	Ki67+	 18893 12009
7762	0	0	Ki67+	 18895 11936
7763	0	0	Ki67+	 18898 11923
7764	0	0	Ki67+	 18898 12278
7765	0	0	Ki67+	 18901 12341
7766	0	0	Ki67+	 18912 12308
7767	0	0	Ki67+	 18915 12358
7768	0	0	Ki67+	 18957 11864
7769	0	0	Ki67+	 19004 11964
7770	0	0	Ki67+	 19013 12145
7771	0	0	Ki67+	 19014 12356
7772	0	0	Ki67+	 19017 11849
7773	0	0	Ki67+	 19020 12188
7774	0	0	Ki67+	 19026 11742
7775	0	0	Ki67+	 19026 12335
7776	0	0	Ki67+	 19029 12042
7777	0	0	Ki67+	 19032 12266
7778	0	0	Ki67+	 19042 11773
7779	0	0	Ki67+	 19042 12161
7780	0	0	Ki67+	 19042 12197
7781	0	0	Ki67+	 19048 12219
7782	0	0	Ki67+	 19050 12251
7783	0	0	Ki67+	 19050 12278
7784	0	0	Ki67+	 19060 12318
7785	0	0	Ki67+	 19067 12330
7786	0	0	Ki67+	 19070 12286
7787	0	0	Ki67+	 19077 12014
7788	0	0	Ki67+	 19078 11916
7789	0	0	Ki67+	 19078 12187
7790	0	0	Ki67+	 19080 11897
7791	0	0	Ki67+	 19082 11980
7792	0	0	Ki67+	 19083 12229
7793	0	0	Ki67+	 19085 12324
7794	0	0	Ki67+	 19089 11827
7795	0	0	Ki67+	 19092 12085
7796	0	0	Ki67+	 19098 11846
7797	0	0	Ki67+	 19098 12052
7798	0	0	Ki67+	 19099 11793
7799	0	0	Ki67+	 19106 11886
7800	0	0	Ki67+	 19108 11956
7801	0	0	Ki67+	 19108 12187
7802	0	0	Ki67+	 19108 12263
7803	0	0	Ki67+	 19109 12309
7804	0	0	Ki67+	 19110 12343
7805	0	0	Ki67+	 19111 11908
7806	0	0	Ki67+	 19111 12219
7807	0	0	Ki67+	 19118 11828
7808	0	0	Ki67+	 19118 12232
7809	0	0	Ki67+	 19119 11862
7810	0	0	Ki67+	 19120 11988
7811	0	0	Ki67+	 19121 12069
7812	0	0	Ki67+	 19128 11877
7813	0	0	Ki67+	 19130 11793
7814	0	0	Ki67+	 19130 12364
7815	0	0	Ki67+	 19134 12271
7816	0	0	Ki67+	 19134 12298
7817	0	0	Ki67+	 19136 11908
7818	0	0	Ki67+	 19137 12201
7819	0	0	Ki67+	 19138 11681
7820	0	0	Ki67+	 19141 11770
7821	0	0	Ki67+	 19141 11960
7822	0	0	Ki67+	 19145 12259
7823	0	0	Ki67+	 19147 12006
7824	0	0	Ki67+	 19155 12230
7825	0	0	Ki67+	 19155 12325
7826	0	0	Ki67+	 19157 11982
7827	0	0	Ki67+	 19160 12075
7828	0	0	Ki67+	 19165 12287
7829	0	0	Ki67+	 19170 11708
7830	0	0	Ki67+	 19171 11953
7831	0	0	Ki67+	 19171 12312
7832	0	0	Ki67+	 19173 12256
7833	0	0	Ki67+	 19178 11801
7834	0	0	Ki67+	 19178 12355
7835	0	0	Ki67+	 19179 12278
7836	0	0	Ki67+	 19187 12070
7837	0	0	Ki67+	 19189 11870
7838	0	0	Ki67+	 19192 11948
7839	0	0	Ki67+	 19193 12324
7840	0	0	Ki67+	 19196 11823
7841	0	0	Ki67+	 19203 12042
7842	0	0	Ki67+	 19208 11746
7843	0	0	Ki67+	 19214 11890
7844	0	0	Ki67+	 19216 12062
7845	0	0	Ki67+	 19219 12119
7846	0	0	Ki67+	 19223 12017
7847	0	0	Ki67+	 19224 11774
7848	0	0	Ki67+	 19225 11607
7849	0	0	Ki67+	 19225 11964
7850	0	0	Ki67+	 19229 12099
7851	0	0	Ki67+	 18435 12982
7852	0	0	Ki67+	 18437 12472
7853	0	0	Ki67+	 18438 12384
7854	0	0	Ki67+	 18440 12584
7855	0	0	Ki67+	 18442 12497
7856	0	0	Ki67+	 18443 13092
7857	0	0	Ki67+	 18448 12699
7858	0	0	Ki67+	 18449 12881
7859	0	0	Ki67+	 18454 12617
7860	0	0	Ki67+	 18457 12384
7861	0	0	Ki67+	 18458 12415
7862	0	0	Ki67+	 18459 12738
7863	0	0	Ki67+	 18462 12830
7864	0	0	Ki67+	 18464 12612
7865	0	0	Ki67+	 18466 12944
7866	0	0	Ki67+	 18471 12576
7867	0	0	Ki67+	 18472 12405
7868	0	0	Ki67+	 18472 13140
7869	0	0	Ki67+	 18484 12891
7870	0	0	Ki67+	 18488 12471
7871	0	0	Ki67+	 18489 12636
7872	0	0	Ki67+	 18494 12626
7873	0	0	Ki67+	 18496 12931
7874	0	0	Ki67+	 18499 12675
7875	0	0	Ki67+	 18500 12413
7876	0	0	Ki67+	 18508 12496
7877	0	0	Ki67+	 18512 13043
7878	0	0	Ki67+	 18514 12376
7879	0	0	Ki67+	 18515 12585
7880	0	0	Ki67+	 18522 12714
7881	0	0	Ki67+	 18523 12419
7882	0	0	Ki67+	 18523 12643
7883	0	0	Ki67+	 18530 12792
7884	0	0	Ki67+	 18530 12843
7885	0	0	Ki67+	 18533 12555
7886	0	0	Ki67+	 18536 12470
7887	0	0	Ki67+	 18536 12512
7888	0	0	Ki67+	 18540 12919
7889	0	0	Ki67+	 18543 12381
7890	0	0	Ki67+	 18549 12592
7891	0	0	Ki67+	 18550 12439
7892	0	0	Ki67+	 18552 12423
7893	0	0	Ki67+	 18552 12816
7894	0	0	Ki67+	 18554 12748
7895	0	0	Ki67+	 18559 12564
7896	0	0	Ki67+	 18560 12709
7897	0	0	Ki67+	 18563 12535
7898	0	0	Ki67+	 18564 12628
7899	0	0	Ki67+	 18565 12928
7900	0	0	Ki67+	 18566 12668
7901	0	0	Ki67+	 18567 12600
7902	0	0	Ki67+	 18572 12375
7903	0	0	Ki67+	 18576 12483
7904	0	0	Ki67+	 18577 12573
7905	0	0	Ki67+	 18581 12779
7906	0	0	Ki67+	 18586 12983
7907	0	0	Ki67+	 18587 12650
7908	0	0	Ki67+	 18590 12890
7909	0	0	Ki67+	 18596 12457
7910	0	0	Ki67+	 18596 12682
7911	0	0	Ki67+	 18597 12508
7912	0	0	Ki67+	 18597 12544
7913	0	0	Ki67+	 18597 12622
7914	0	0	Ki67+	 18598 12967
7915	0	0	Ki67+	 18607 12415
7916	0	0	Ki67+	 18608 12375
7917	0	0	Ki67+	 18608 12822
7918	0	0	Ki67+	 18618 12716
7919	0	0	Ki67+	 18619 12849
7920	0	0	Ki67+	 18627 13119
7921	0	0	Ki67+	 18632 12657
7922	0	0	Ki67+	 18634 12424
7923	0	0	Ki67+	 18635 12542
7924	0	0	Ki67+	 18635 12960
7925	0	0	Ki67+	 18635 12995
7926	0	0	Ki67+	 18636 12782
7927	0	0	Ki67+	 18636 12890
7928	0	0	Ki67+	 18638 12812
7929	0	0	Ki67+	 18641 12568
7930	0	0	Ki67+	 18644 12520
7931	0	0	Ki67+	 18646 12681
7932	0	0	Ki67+	 18647 12741
7933	0	0	Ki67+	 18657 12788
7934	0	0	Ki67+	 18659 12729
7935	0	0	Ki67+	 18667 12589
7936	0	0	Ki67+	 18668 12558
7937	0	0	Ki67+	 18669 12372
7938	0	0	Ki67+	 18669 12640
7939	0	0	Ki67+	 18671 12713
7940	0	0	Ki67+	 18672 12777
7941	0	0	Ki67+	 18679 12426
7942	0	0	Ki67+	 18683 12804
7943	0	0	Ki67+	 18683 12845
7944	0	0	Ki67+	 18691 12711
7945	0	0	Ki67+	 18693 12759
7946	0	0	Ki67+	 18694 12457
7947	0	0	Ki67+	 18703 12618
7948	0	0	Ki67+	 18703 12899
7949	0	0	Ki67+	 18706 12483
7950	0	0	Ki67+	 18707 12959
7951	0	0	Ki67+	 18708 12404
7952	0	0	Ki67+	 18712 12639
7953	0	0	Ki67+	 18714 13074
7954	0	0	Ki67+	 18716 12837
7955	0	0	Ki67+	 18731 12932
7956	0	0	Ki67+	 18733 12739
7957	0	0	Ki67+	 18733 12830
7958	0	0	Ki67+	 18741 12459
7959	0	0	Ki67+	 18742 12906
7960	0	0	Ki67+	 18747 12420
7961	0	0	Ki67+	 18747 12942
7962	0	0	Ki67+	 18749 12967
7963	0	0	Ki67+	 18753 12432
7964	0	0	Ki67+	 18755 12773
7965	0	0	Ki67+	 18758 12851
7966	0	0	Ki67+	 18760 12799
7967	0	0	Ki67+	 18764 13007
7968	0	0	Ki67+	 18765 12869
7969	0	0	Ki67+	 18766 12939
7970	0	0	Ki67+	 18766 12994
7971	0	0	Ki67+	 18769 13043
7972	0	0	Ki67+	 18771 12834
7973	0	0	Ki67+	 18776 12871
7974	0	0	Ki67+	 18789 12382
7975	0	0	Ki67+	 18790 12993
7976	0	0	Ki67+	 18793 12413
7977	0	0	Ki67+	 18797 12399
7978	0	0	Ki67+	 18799 12907
7979	0	0	Ki67+	 18808 12704
7980	0	0	Ki67+	 18816 12815
7981	0	0	Ki67+	 18817 13036
7982	0	0	Ki67+	 18818 12380
7983	0	0	Ki67+	 18838 12405
7984	0	0	Ki67+	 18838 13037
7985	0	0	Ki67+	 18842 12372
7986	0	0	Ki67+	 18843 12736
7987	0	0	Ki67+	 18848 13079
7988	0	0	Ki67+	 18849 12861
7989	0	0	Ki67+	 18856 12835
7990	0	0	Ki67+	 18856 12902
7991	0	0	Ki67+	 18862 13048
7992	0	0	Ki67+	 18867 12741
7993	0	0	Ki67+	 18875 12765
7994	0	0	Ki67+	 18880 12922
7995	0	0	Ki67+	 18881 12385
7996	0	0	Ki67+	 18881 13045
7997	0	0	Ki67+	 18882 13086
7998	0	0	Ki67+	 18883 12868
7999	0	0	Ki67+	 18885 12552
8000	0	0	Ki67+	 18887 12706
8001	0	0	Ki67+	 18887 12904
8002	0	0	Ki67+	 18888 12827
8003	0	0	Ki67+	 18894 12914
8004	0	0	Ki67+	 18896 12439
8005	0	0	Ki67+	 18898 12402
8006	0	0	Ki67+	 18901 12769
8007	0	0	Ki67+	 18904 12608
8008	0	0	Ki67+	 18906 12855
8009	0	0	Ki67+	 18912 12692
8010	0	0	Ki67+	 18919 12725
8011	0	0	Ki67+	 18920 12655
8012	0	0	Ki67+	 18925 12381
8013	0	0	Ki67+	 18929 12703
8014	0	0	Ki67+	 18931 12613
8015	0	0	Ki67+	 18931 12628
8016	0	0	Ki67+	 18935 12904
8017	0	0	Ki67+	 18939 12759
8018	0	0	Ki67+	 18947 12904
8019	0	0	Ki67+	 18948 12633
8020	0	0	Ki67+	 18950 12595
8021	0	0	Ki67+	 18950 12725
8022	0	0	Ki67+	 18956 12688
8023	0	0	Ki67+	 18957 12812
8024	0	0	Ki67+	 18959 13092
8025	0	0	Ki67+	 18964 12771
8026	0	0	Ki67+	 18967 12611
8027	0	0	Ki67+	 18967 13131
8028	0	0	Ki67+	 18968 12736
8029	0	0	Ki67+	 18975 13145
8030	0	0	Ki67+	 18980 12638
8031	0	0	Ki67+	 18980 12794
8032	0	0	Ki67+	 18980 12999
8033	0	0	Ki67+	 18986 12612
8034	0	0	Ki67+	 18987 12712
8035	0	0	Ki67+	 18988 12824
8036	0	0	Ki67+	 18990 12671
8037	0	0	Ki67+	 18990 12750
8038	0	0	Ki67+	 18993 12873
8039	0	0	Ki67+	 18998 12962
8040	0	0	Ki67+	 19000 12684
8041	0	0	Ki67+	 19003 12803
8042	0	0	Ki67+	 19004 12722
8043	0	0	Ki67+	 19006 12776
8044	0	0	Ki67+	 19008 12839
8045	0	0	Ki67+	 19011 12792
8046	0	0	Ki67+	 19016 13065
8047	0	0	Ki67+	 19018 12890
8048	0	0	Ki67+	 19024 12871
8049	0	0	Ki67+	 19025 12691
8050	0	0	Ki67+	 19025 12761
8051	0	0	Ki67+	 19027 12639
8052	0	0	Ki67+	 19027 13004
8053	0	0	Ki67+	 19032 12812
8054	0	0	Ki67+	 19037 12973
8055	0	0	Ki67+	 19039 12699
8056	0	0	Ki67+	 19041 12790
8057	0	0	Ki67+	 19044 12755
8058	0	0	Ki67+	 19045 12372
8059	0	0	Ki67+	 19045 12663
8060	0	0	Ki67+	 19048 13127
8061	0	0	Ki67+	 19054 13156
8062	0	0	Ki67+	 19056 12577
8063	0	0	Ki67+	 19057 12677
8064	0	0	Ki67+	 19067 13046
8065	0	0	Ki67+	 19068 12432
8066	0	0	Ki67+	 19070 12992
8067	0	0	Ki67+	 19078 12758
8068	0	0	Ki67+	 19080 12404
8069	0	0	Ki67+	 19083 13125
8070	0	0	Ki67+	 19085 12624
8071	0	0	Ki67+	 19091 12375
8072	0	0	Ki67+	 19091 12478
8073	0	0	Ki67+	 19094 13077
8074	0	0	Ki67+	 19095 12430
8075	0	0	Ki67+	 19106 12861
8076	0	0	Ki67+	 19108 12407
8077	0	0	Ki67+	 19108 12850
8078	0	0	Ki67+	 19114 13127
8079	0	0	Ki67+	 19115 12418
8080	0	0	Ki67+	 19115 12511
8081	0	0	Ki67+	 19120 12384
8082	0	0	Ki67+	 19123 12641
8083	0	0	Ki67+	 19125 13161
8084	0	0	Ki67+	 19128 12427
8085	0	0	Ki67+	 19129 12927
8086	0	0	Ki67+	 19137 12548
8087	0	0	Ki67+	 19139 12404
8088	0	0	Ki67+	 19141 12451
8089	0	0	Ki67+	 19142 12501
8090	0	0	Ki67+	 19149 12371
8091	0	0	Ki67+	 19149 12900
8092	0	0	Ki67+	 19151 12869
8093	0	0	Ki67+	 19157 13087
8094	0	0	Ki67+	 19158 12414
8095	0	0	Ki67+	 19159 12539
8096	0	0	Ki67+	 19167 12469
8097	0	0	Ki67+	 19168 12947
8098	0	0	Ki67+	 19169 12793
8099	0	0	Ki67+	 19170 12766
8100	0	0	Ki67+	 19171 13048
8101	0	0	Ki67+	 19172 12706
8102	0	0	Ki67+	 19174 12566
8103	0	0	Ki67+	 19180 12878
8104	0	0	Ki67+	 19182 13014
8105	0	0	Ki67+	 19184 12592
8106	0	0	Ki67+	 19184 12683
8107	0	0	Ki67+	 19184 12817
8108	0	0	Ki67+	 19190 12453
8109	0	0	Ki67+	 19190 12774
8110	0	0	Ki67+	 19191 12528
8111	0	0	Ki67+	 19192 12745
8112	0	0	Ki67+	 19193 12923
8113	0	0	Ki67+	 19196 12893
8114	0	0	Ki67+	 19197 12393
8115	0	0	Ki67+	 19197 12414
8116	0	0	Ki67+	 19199 12508
8117	0	0	Ki67+	 19199 12549
8118	0	0	Ki67+	 19200 12846
8119	0	0	Ki67+	 19209 12722
8120	0	0	Ki67+	 19209 12869
8121	0	0	Ki67+	 19210 12484
8122	0	0	Ki67+	 19210 13016
8123	0	0	Ki67+	 19212 12503
8124	0	0	Ki67+	 19213 12588
8125	0	0	Ki67+	 19215 12451
8126	0	0	Ki67+	 19215 12629
8127	0	0	Ki67+	 19215 12670
8128	0	0	Ki67+	 19216 12801
8129	0	0	Ki67+	 19222 12705
8130	0	0	Ki67+	 19225 12770
8131	0	0	Ki67+	 19227 12563
8132	0	0	Ki67+	 19228 13096
8133	0	0	Ki67+	 18435 13267
8134	0	0	Ki67+	 18437 13366
8135	0	0	Ki67+	 18452 13235
8136	0	0	Ki67+	 18454 13336
8137	0	0	Ki67+	 18456 13401
8138	0	0	Ki67+	 18461 13568
8139	0	0	Ki67+	 18463 13432
8140	0	0	Ki67+	 18466 13179
8141	0	0	Ki67+	 18478 13215
8142	0	0	Ki67+	 18480 13244
8143	0	0	Ki67+	 18501 13178
8144	0	0	Ki67+	 18501 13451
8145	0	0	Ki67+	 18502 13223
8146	0	0	Ki67+	 18504 13300
8147	0	0	Ki67+	 18505 13426
8148	0	0	Ki67+	 18507 13583
8149	0	0	Ki67+	 18520 13414
8150	0	0	Ki67+	 18527 13204
8151	0	0	Ki67+	 18532 13237
8152	0	0	Ki67+	 18543 13271
8153	0	0	Ki67+	 18550 13648
8154	0	0	Ki67+	 18551 13198
8155	0	0	Ki67+	 18552 13291
8156	0	0	Ki67+	 18556 13395
8157	0	0	Ki67+	 18558 13221
8158	0	0	Ki67+	 18565 13289
8159	0	0	Ki67+	 18568 13191
8160	0	0	Ki67+	 18577 13303
8161	0	0	Ki67+	 18578 13595
8162	0	0	Ki67+	 18579 13404
8163	0	0	Ki67+	 18582 13283
8164	0	0	Ki67+	 18587 13246
8165	0	0	Ki67+	 18592 13208
8166	0	0	Ki67+	 18594 13945
8167	0	0	Ki67+	 18597 13393
8168	0	0	Ki67+	 18604 13401
8169	0	0	Ki67+	 18610 13569
8170	0	0	Ki67+	 18619 13179
8171	0	0	Ki67+	 18619 13219
8172	0	0	Ki67+	 18619 13229
8173	0	0	Ki67+	 18619 13954
8174	0	0	Ki67+	 18620 13301
8175	0	0	Ki67+	 18622 13574
8176	0	0	Ki67+	 18632 13204
8177	0	0	Ki67+	 18636 13264
8178	0	0	Ki67+	 18645 13302
8179	0	0	Ki67+	 18658 13293
8180	0	0	Ki67+	 18659 13940
8181	0	0	Ki67+	 18668 13353
8182	0	0	Ki67+	 18669 13208
8183	0	0	Ki67+	 18680 13179
8184	0	0	Ki67+	 18688 13953
8185	0	0	Ki67+	 18691 13924
8186	0	0	Ki67+	 18697 13913
8187	0	0	Ki67+	 18709 13248
8188	0	0	Ki67+	 18714 13901
8189	0	0	Ki67+	 18720 13221
8190	0	0	Ki67+	 18722 13401
8191	0	0	Ki67+	 18727 13929
8192	0	0	Ki67+	 18735 13884
8193	0	0	Ki67+	 18740 13379
8194	0	0	Ki67+	 18744 13253
8195	0	0	Ki67+	 18746 13207
8196	0	0	Ki67+	 18760 13183
8197	0	0	Ki67+	 18765 13924
8198	0	0	Ki67+	 18771 13250
8199	0	0	Ki67+	 18774 13890
8200	0	0	Ki67+	 18791 13219
8201	0	0	Ki67+	 18792 13881
8202	0	0	Ki67+	 18793 13914
8203	0	0	Ki67+	 18802 13193
8204	0	0	Ki67+	 18806 13215
8205	0	0	Ki67+	 18825 13201
8206	0	0	Ki67+	 18826 13877
8207	0	0	Ki67+	 18839 13170
8208	0	0	Ki67+	 18869 13228
8209	0	0	Ki67+	 18886 13887
8210	0	0	Ki67+	 18893 13207
8211	0	0	Ki67+	 18895 13852
8212	0	0	Ki67+	 18905 13309
8213	0	0	Ki67+	 18908 13906
8214	0	0	Ki67+	 18925 13181
8215	0	0	Ki67+	 18928 13217
8216	0	0	Ki67+	 18933 13912
8217	0	0	Ki67+	 18941 13822
8218	0	0	Ki67+	 18945 13888
8219	0	0	Ki67+	 18961 13197
8220	0	0	Ki67+	 18964 13299
8221	0	0	Ki67+	 18964 13311
8222	0	0	Ki67+	 18968 13809
8223	0	0	Ki67+	 18975 13895
8224	0	0	Ki67+	 18979 13399
8225	0	0	Ki67+	 18986 13847
8226	0	0	Ki67+	 18994 13406
8227	0	0	Ki67+	 19013 13352
8228	0	0	Ki67+	 19016 13867
8229	0	0	Ki67+	 19019 13342
8230	0	0	Ki67+	 19027 13280
8231	0	0	Ki67+	 19031 13913
8232	0	0	Ki67+	 19044 13392
8233	0	0	Ki67+	 19051 13627
8234	0	0	Ki67+	 19060 13275
8235	0	0	Ki67+	 19063 13320
8236	0	0	Ki67+	 19063 13855
8237	0	0	Ki67+	 19063 13924
8238	0	0	Ki67+	 19064 13809
8239	0	0	Ki67+	 19074 13544
8240	0	0	Ki67+	 19080 13404
8241	0	0	Ki67+	 19083 13176
8242	0	0	Ki67+	 19090 13628
8243	0	0	Ki67+	 19094 13768
8244	0	0	Ki67+	 19103 13330
8245	0	0	Ki67+	 19114 13388
8246	0	0	Ki67+	 19120 13581
8247	0	0	Ki67+	 19120 13607
8248	0	0	Ki67+	 19124 13563
8249	0	0	Ki67+	 19133 13910
8250	0	0	Ki67+	 19136 13586
8251	0	0	Ki67+	 19140 13554
8252	0	0	Ki67+	 19152 13810
8253	0	0	Ki67+	 19158 13355
8254	0	0	Ki67+	 19160 13586
8255	0	0	Ki67+	 19164 13929
8256	0	0	Ki67+	 19167 13856
8257	0	0	Ki67+	 19168 13609
8258	0	0	Ki67+	 19168 13753
8259	0	0	Ki67+	 19172 13350
8260	0	0	Ki67+	 19173 13785
8261	0	0	Ki67+	 19197 13518
8262	0	0	Ki67+	 19201 13586
8263	0	0	Ki67+	 19202 13624
8264	0	0	Ki67+	 19213 13525
8265	0	0	Ki67+	 19219 13738
8266	0	0	Ki67+	 19230 13767
8267	0	0	Ki67+	 18436 14070
8268	0	0	Ki67+	 18439 14595
8269	0	0	Ki67+	 18443 14213
8270	0	0	Ki67+	 18446 14647
8271	0	0	Ki67+	 18450 14540
8272	0	0	Ki67+	 18453 13979
8273	0	0	Ki67+	 18461 14048
8274	0	0	Ki67+	 18465 14140
8275	0	0	Ki67+	 18466 14621
8276	0	0	Ki67+	 18470 14152
8277	0	0	Ki67+	 18471 14722
8278	0	0	Ki67+	 18476 14001
8279	0	0	Ki67+	 18477 14051
8280	0	0	Ki67+	 18478 14427
8281	0	0	Ki67+	 18486 14702
8282	0	0	Ki67+	 18490 14717
8283	0	0	Ki67+	 18494 14423
8284	0	0	Ki67+	 18495 14512
8285	0	0	Ki67+	 18497 14402
8286	0	0	Ki67+	 18499 14343
8287	0	0	Ki67+	 18506 14163
8288	0	0	Ki67+	 18511 14377
8289	0	0	Ki67+	 18514 14493
8290	0	0	Ki67+	 18518 14643
8291	0	0	Ki67+	 18542 14055
8292	0	0	Ki67+	 18550 14339
8293	0	0	Ki67+	 18550 14357
8294	0	0	Ki67+	 18551 14039
8295	0	0	Ki67+	 18552 14626
8296	0	0	Ki67+	 18556 14016
8297	0	0	Ki67+	 18564 14303
8298	0	0	Ki67+	 18568 14599
8299	0	0	Ki67+	 18585 14533
8300	0	0	Ki67+	 18599 14630
8301	0	0	Ki67+	 18602 14041
8302	0	0	Ki67+	 18614 14480
8303	0	0	Ki67+	 18618 14035
8304	0	0	Ki67+	 18623 14464
8305	0	0	Ki67+	 18625 14206
8306	0	0	Ki67+	 18641 14274
8307	0	0	Ki67+	 18642 13983
8308	0	0	Ki67+	 18656 14150
8309	0	0	Ki67+	 18656 14236
8310	0	0	Ki67+	 18659 14319
8311	0	0	Ki67+	 18666 14186
8312	0	0	Ki67+	 18672 14302
8313	0	0	Ki67+	 18677 14348
8314	0	0	Ki67+	 18687 13985
8315	0	0	Ki67+	 18696 14257
8316	0	0	Ki67+	 18697 14299
8317	0	0	Ki67+	 18700 14317
8318	0	0	Ki67+	 18701 14043
8319	0	0	Ki67+	 18703 14216
8320	0	0	Ki67+	 18708 14091
8321	0	0	Ki67+	 18715 14002
8322	0	0	Ki67+	 18724 14238
8323	0	0	Ki67+	 18731 14142
8324	0	0	Ki67+	 18732 14271
8325	0	0	Ki67+	 18734 14020
8326	0	0	Ki67+	 18736 14310
8327	0	0	Ki67+	 18743 14300
8328	0	0	Ki67+	 18748 14446
8329	0	0	Ki67+	 18751 13986
8330	0	0	Ki67+	 18757 14119
8331	0	0	Ki67+	 18764 14413
8332	0	0	Ki67+	 18765 13972
8333	0	0	Ki67+	 18771 13997
8334	0	0	Ki67+	 18773 14023
8335	0	0	Ki67+	 18778 14073
8336	0	0	Ki67+	 18781 14180
8337	0	0	Ki67+	 18791 14527
8338	0	0	Ki67+	 18796 14105
8339	0	0	Ki67+	 18806 14072
8340	0	0	Ki67+	 18820 14003
8341	0	0	Ki67+	 18831 14309
8342	0	0	Ki67+	 18839 14498
8343	0	0	Ki67+	 18856 14333
8344	0	0	Ki67+	 18862 14146
8345	0	0	Ki67+	 18868 14300
8346	0	0	Ki67+	 18874 14199
8347	0	0	Ki67+	 18879 14525
8348	0	0	Ki67+	 18880 14563
8349	0	0	Ki67+	 18886 14604
8350	0	0	Ki67+	 18886 14639
8351	0	0	Ki67+	 18896 14636
8352	0	0	Ki67+	 18899 14232
8353	0	0	Ki67+	 18906 14522
8354	0	0	Ki67+	 18906 14591
8355	0	0	Ki67+	 18923 14180
8356	0	0	Ki67+	 18938 14522
8357	0	0	Ki67+	 18940 14202
8358	0	0	Ki67+	 18945 14063
8359	0	0	Ki67+	 18951 14190
8360	0	0	Ki67+	 18953 14442
8361	0	0	Ki67+	 18958 14111
8362	0	0	Ki67+	 18963 14242
8363	0	0	Ki67+	 18963 14433
8364	0	0	Ki67+	 18965 14523
8365	0	0	Ki67+	 18975 14503
8366	0	0	Ki67+	 18985 14344
8367	0	0	Ki67+	 18986 14067
8368	0	0	Ki67+	 18989 14453
8369	0	0	Ki67+	 18989 14765
8370	0	0	Ki67+	 18999 14093
8371	0	0	Ki67+	 19001 14759
8372	0	0	Ki67+	 19004 14158
8373	0	0	Ki67+	 19005 14483
8374	0	0	Ki67+	 19009 14077
8375	0	0	Ki67+	 19014 14200
8376	0	0	Ki67+	 19024 14064
8377	0	0	Ki67+	 19036 14494
8378	0	0	Ki67+	 19040 14209
8379	0	0	Ki67+	 19048 14071
8380	0	0	Ki67+	 19064 14378
8381	0	0	Ki67+	 19064 14753
8382	0	0	Ki67+	 19075 14197
8383	0	0	Ki67+	 19085 14734
8384	0	0	Ki67+	 19095 14246
8385	0	0	Ki67+	 19099 14342
8386	0	0	Ki67+	 19132 14417
8387	0	0	Ki67+	 19140 14757
8388	0	0	Ki67+	 19147 14128
8389	0	0	Ki67+	 19162 14327
8390	0	0	Ki67+	 19164 14340
8391	0	0	Ki67+	 19165 14110
8392	0	0	Ki67+	 19190 14320
8393	0	0	Ki67+	 19193 14100
8394	0	0	Ki67+	 19195 14110
8395	0	0	Ki67+	 19211 14392
8396	0	0	Ki67+	 19212 14759
8397	0	0	Ki67+	 18493 15189
8398	0	0	Ki67+	 18588 15327
8399	0	0	Ki67+	 18589 15256
8400	0	0	Ki67+	 18590 15535
8401	0	0	Ki67+	 18617 15328
8402	0	0	Ki67+	 18707 15480
8403	0	0	Ki67+	 18712 15513
8404	0	0	Ki67+	 18717 15485
8405	0	0	Ki67+	 18726 15534
8406	0	0	Ki67+	 18749 14985
8407	0	0	Ki67+	 18754 15518
8408	0	0	Ki67+	 18766 15471
8409	0	0	Ki67+	 18768 14939
8410	0	0	Ki67+	 18768 15557
8411	0	0	Ki67+	 18769 14999
8412	0	0	Ki67+	 18780 14934
8413	0	0	Ki67+	 18790 14826
8414	0	0	Ki67+	 18812 15501
8415	0	0	Ki67+	 18832 15518
8416	0	0	Ki67+	 18848 15508
8417	0	0	Ki67+	 18858 15498
8418	0	0	Ki67+	 18887 15496
8419	0	0	Ki67+	 18908 15312
8420	0	0	Ki67+	 18937 14947
8421	0	0	Ki67+	 18961 14787
8422	0	0	Ki67+	 18966 15142
8423	0	0	Ki67+	 18969 15344
8424	0	0	Ki67+	 18972 14903
8425	0	0	Ki67+	 18984 15183
8426	0	0	Ki67+	 18987 15342
8427	0	0	Ki67+	 18999 15060
8428	0	0	Ki67+	 19001 14813
8429	0	0	Ki67+	 19009 15181
8430	0	0	Ki67+	 19016 15241
8431	0	0	Ki67+	 19026 14883
8432	0	0	Ki67+	 19029 15156
8433	0	0	Ki67+	 19035 14807
8434	0	0	Ki67+	 19037 15193
8435	0	0	Ki67+	 19038 14863
8436	0	0	Ki67+	 19051 15225
8437	0	0	Ki67+	 19059 14855
8438	0	0	Ki67+	 19061 14948
8439	0	0	Ki67+	 19091 15133
8440	0	0	Ki67+	 19098 15173
8441	0	0	Ki67+	 19106 14815
8442	0	0	Ki67+	 19112 15114
8443	0	0	Ki67+	 19117 15241
8444	0	0	Ki67+	 19123 14839
8445	0	0	Ki67+	 19129 15083
8446	0	0	Ki67+	 19132 15179
8447	0	0	Ki67+	 19132 15262
8448	0	0	Ki67+	 19135 15128
8449	0	0	Ki67+	 19146 14895
8450	0	0	Ki67+	 19152 14797
8451	0	0	Ki67+	 19153 14773
8452	0	0	Ki67+	 19157 15230
8453	0	0	Ki67+	 19163 15000
8454	0	0	Ki67+	 19164 15120
8455	0	0	Ki67+	 19182 15090
8456	0	0	Ki67+	 19184 15135
8457	0	0	Ki67+	 19188 14890
8458	0	0	Ki67+	 19201 15000
8459	0	0	Ki67+	 19207 14850
8460	0	0	Ki67+	 19216 15094
8461	0	0	Ki67+	 19224 14810
8462	0	0	Ki67+	 19225 15145
8463	0	0	Ki67+	 19227 15016
8464	0	0	Ki67+	 19231 15043
8465	0	0	Ki67+	 18433 15937
8466	0	0	Ki67+	 18440 15925
8467	0	0	Ki67+	 18467 16065
8468	0	0	Ki67+	 18504 16160
8469	0	0	Ki67+	 18507 16249
8470	0	0	Ki67+	 18514 15816
8471	0	0	Ki67+	 18528 16187
8472	0	0	Ki67+	 18562 16180
8473	0	0	Ki67+	 18565 16198
8474	0	0	Ki67+	 18569 16289
8475	0	0	Ki67+	 18578 15904
8476	0	0	Ki67+	 18581 16136
8477	0	0	Ki67+	 18607 16005
8478	0	0	Ki67+	 18608 15941
8479	0	0	Ki67+	 18619 16201
8480	0	0	Ki67+	 18620 16254
8481	0	0	Ki67+	 18626 16033
8482	0	0	Ki67+	 18629 16336
8483	0	0	Ki67+	 18638 16236
8484	0	0	Ki67+	 18649 16005
8485	0	0	Ki67+	 18657 16059
8486	0	0	Ki67+	 18659 16027
8487	0	0	Ki67+	 18664 15708
8488	0	0	Ki67+	 18677 15864
8489	0	0	Ki67+	 18686 16155
8490	0	0	Ki67+	 18689 16224
8491	0	0	Ki67+	 18700 16278
8492	0	0	Ki67+	 18709 16248
8493	0	0	Ki67+	 18714 15911
8494	0	0	Ki67+	 18736 15690
8495	0	0	Ki67+	 18736 15721
8496	0	0	Ki67+	 18741 16320
8497	0	0	Ki67+	 18744 15897
8498	0	0	Ki67+	 18746 16288
8499	0	0	Ki67+	 18761 15794
8500	0	0	Ki67+	 18765 16081
8501	0	0	Ki67+	 18766 16061
8502	0	0	Ki67+	 18771 16357
8503	0	0	Ki67+	 18774 15761
8504	0	0	Ki67+	 18781 15851
8505	0	0	Ki67+	 18785 15808
8506	0	0	Ki67+	 18791 15696
8507	0	0	Ki67+	 18795 16277
8508	0	0	Ki67+	 18800 16065
8509	0	0	Ki67+	 18811 16133
8510	0	0	Ki67+	 18820 15683
8511	0	0	Ki67+	 18826 16088
8512	0	0	Ki67+	 18831 16207
8513	0	0	Ki67+	 18834 16144
8514	0	0	Ki67+	 18835 16058
8515	0	0	Ki67+	 18839 15769
8516	0	0	Ki67+	 18839 16080
8517	0	0	Ki67+	 18841 15815
8518	0	0	Ki67+	 18843 15881
8519	0	0	Ki67+	 18849 16224
8520	0	0	Ki67+	 18849 16297
8521	0	0	Ki67+	 18851 15940
8522	0	0	Ki67+	 18852 15708
8523	0	0	Ki67+	 18859 15932
8524	0	0	Ki67+	 18859 16193
8525	0	0	Ki67+	 18862 16155
8526	0	0	Ki67+	 18863 15685
8527	0	0	Ki67+	 18865 15788
8528	0	0	Ki67+	 18866 15746
8529	0	0	Ki67+	 18870 15851
8530	0	0	Ki67+	 18871 15896
8531	0	0	Ki67+	 18879 15659
8532	0	0	Ki67+	 18879 15816
8533	0	0	Ki67+	 18889 15987
8534	0	0	Ki67+	 18890 15708
8535	0	0	Ki67+	 18893 15941
8536	0	0	Ki67+	 18897 16023
8537	0	0	Ki67+	 18898 16195
8538	0	0	Ki67+	 18901 16064
8539	0	0	Ki67+	 18906 15674
8540	0	0	Ki67+	 18906 15893
8541	0	0	Ki67+	 18908 15872
8542	0	0	Ki67+	 18915 16020
8543	0	0	Ki67+	 18916 15778
8544	0	0	Ki67+	 18925 15740
8545	0	0	Ki67+	 18927 16189
8546	0	0	Ki67+	 18930 15697
8547	0	0	Ki67+	 18932 16119
8548	0	0	Ki67+	 18933 16095
8549	0	0	Ki67+	 18938 15951
8550	0	0	Ki67+	 18944 16037
8551	0	0	Ki67+	 18944 16067
8552	0	0	Ki67+	 18949 16147
8553	0	0	Ki67+	 18953 15910
8554	0	0	Ki67+	 18962 15648
8555	0	0	Ki67+	 18962 16070
8556	0	0	Ki67+	 18970 15866
8557	0	0	Ki67+	 18976 16174
8558	0	0	Ki67+	 18977 15980
8559	0	0	Ki67+	 18978 16042
8560	0	0	Ki67+	 18983 15821
8561	0	0	Ki67+	 18984 15851
8562	0	0	Ki67+	 18987 15979
8563	0	0	Ki67+	 18990 15676
8564	0	0	Ki67+	 18991 15898
8565	0	0	Ki67+	 18993 16092
8566	0	0	Ki67+	 18994 16127
8567	0	0	Ki67+	 18996 15593
8568	0	0	Ki67+	 19003 15635
8569	0	0	Ki67+	 19008 15597
8570	0	0	Ki67+	 19009 15869
8571	0	0	Ki67+	 19009 15894
8572	0	0	Ki67+	 19014 15833
8573	0	0	Ki67+	 19016 16291
8574	0	0	Ki67+	 19017 15960
8575	0	0	Ki67+	 19020 16207
8576	0	0	Ki67+	 19021 16251
8577	0	0	Ki67+	 19025 16109
8578	0	0	Ki67+	 19029 15648
8579	0	0	Ki67+	 19032 15868
8580	0	0	Ki67+	 19033 16011
8581	0	0	Ki67+	 19036 16081
8582	0	0	Ki67+	 19037 15731
8583	0	0	Ki67+	 19038 16235
8584	0	0	Ki67+	 19039 16337
8585	0	0	Ki67+	 19045 15834
8586	0	0	Ki67+	 19047 16280
8587	0	0	Ki67+	 19048 16310
8588	0	0	Ki67+	 19051 16186
8589	0	0	Ki67+	 19054 15994
8590	0	0	Ki67+	 19054 16049
8591	0	0	Ki67+	 19059 15789
8592	0	0	Ki67+	 19061 16183
8593	0	0	Ki67+	 19066 16270
8594	0	0	Ki67+	 19067 16046
8595	0	0	Ki67+	 19068 16130
8596	0	0	Ki67+	 19069 15716
8597	0	0	Ki67+	 19073 16330
8598	0	0	Ki67+	 19077 15760
8599	0	0	Ki67+	 19079 15806
8600	0	0	Ki67+	 19079 16073
8601	0	0	Ki67+	 19080 16010
8602	0	0	Ki67+	 19084 16303
8603	0	0	Ki67+	 19091 15691
8604	0	0	Ki67+	 19095 15792
8605	0	0	Ki67+	 19097 15910
8606	0	0	Ki67+	 19102 16033
8607	0	0	Ki67+	 19107 16255
8608	0	0	Ki67+	 19108 16200
8609	0	0	Ki67+	 19111 16001
8610	0	0	Ki67+	 19111 16324
8611	0	0	Ki67+	 19114 16075
8612	0	0	Ki67+	 19118 16156
8613	0	0	Ki67+	 19120 15694
8614	0	0	Ki67+	 19120 16227
8615	0	0	Ki67+	 19131 15968
8616	0	0	Ki67+	 19134 16014
8617	0	0	Ki67+	 19136 15607
8618	0	0	Ki67+	 19138 16356
8619	0	0	Ki67+	 19140 16283
8620	0	0	Ki67+	 19144 16272
8621	0	0	Ki67+	 19147 15642
8622	0	0	Ki67+	 19150 16073
8623	0	0	Ki67+	 19153 16124
8624	0	0	Ki67+	 19156 16186
8625	0	0	Ki67+	 19164 16115
8626	0	0	Ki67+	 19164 16329
8627	0	0	Ki67+	 19165 16233
8628	0	0	Ki67+	 19169 16025
8629	0	0	Ki67+	 19176 15692
8630	0	0	Ki67+	 19178 16268
8631	0	0	Ki67+	 19179 15744
8632	0	0	Ki67+	 19191 16023
8633	0	0	Ki67+	 19193 16323
8634	0	0	Ki67+	 19199 15986
8635	0	0	Ki67+	 19202 15796
8636	0	0	Ki67+	 19203 16180
8637	0	0	Ki67+	 19203 16243
8638	0	0	Ki67+	 19224 15597
8639	0	0	Ki67+	 19224 15919
8640	0	0	Ki67+	 19224 16219
8641	0	0	Ki67+	 19226 16324
8642	0	0	Ki67+	 18446 16437
8643	0	0	Ki67+	 18446 16670
8644	0	0	Ki67+	 18453 16737
8645	0	0	Ki67+	 18458 16513
8646	0	0	Ki67+	 18462 16876
8647	0	0	Ki67+	 18473 16793
8648	0	0	Ki67+	 18475 16451
8649	0	0	Ki67+	 18475 16484
8650	0	0	Ki67+	 18477 16698
8651	0	0	Ki67+	 18492 16598
8652	0	0	Ki67+	 18504 16512
8653	0	0	Ki67+	 18504 16794
8654	0	0	Ki67+	 18514 16391
8655	0	0	Ki67+	 18515 16546
8656	0	0	Ki67+	 18519 16706
8657	0	0	Ki67+	 18520 16627
8658	0	0	Ki67+	 18520 16859
8659	0	0	Ki67+	 18521 16675
8660	0	0	Ki67+	 18541 16865
8661	0	0	Ki67+	 18542 16606
8662	0	0	Ki67+	 18555 16841
8663	0	0	Ki67+	 18559 16642
8664	0	0	Ki67+	 18565 16611
8665	0	0	Ki67+	 18583 16828
8666	0	0	Ki67+	 18584 16767
8667	0	0	Ki67+	 18586 16672
8668	0	0	Ki67+	 18589 16647
8669	0	0	Ki67+	 18589 16858
8670	0	0	Ki67+	 18591 16730
8671	0	0	Ki67+	 18597 16571
8672	0	0	Ki67+	 18612 16686
8673	0	0	Ki67+	 18614 16759
8674	0	0	Ki67+	 18614 16857
8675	0	0	Ki67+	 18619 16797
8676	0	0	Ki67+	 18620 16595
8677	0	0	Ki67+	 18633 16848
8678	0	0	Ki67+	 18634 16722
8679	0	0	Ki67+	 18640 16562
8680	0	0	Ki67+	 18641 16643
8681	0	0	Ki67+	 18647 16613
8682	0	0	Ki67+	 18651 16777
8683	0	0	Ki67+	 18655 16823
8684	0	0	Ki67+	 18661 16678
8685	0	0	Ki67+	 18668 16592
8686	0	0	Ki67+	 18670 16852
8687	0	0	Ki67+	 18674 16475
8688	0	0	Ki67+	 18676 16429
8689	0	0	Ki67+	 18680 16713
8690	0	0	Ki67+	 18685 16376
8691	0	0	Ki67+	 18689 16731
8692	0	0	Ki67+	 18700 16761
8693	0	0	Ki67+	 18709 16796
8694	0	0	Ki67+	 18712 16709
8695	0	0	Ki67+	 18716 16627
8696	0	0	Ki67+	 18723 16881
8697	0	0	Ki67+	 18729 16384
8698	0	0	Ki67+	 18729 16709
8699	0	0	Ki67+	 18729 16850
8700	0	0	Ki67+	 18730 16811
8701	0	0	Ki67+	 18737 16776
8702	0	0	Ki67+	 18749 16868
8703	0	0	Ki67+	 18757 16780
8704	0	0	Ki67+	 18759 16642
8705	0	0	Ki67+	 18759 16823
8706	0	0	Ki67+	 18779 16841
8707	0	0	Ki67+	 18792 16770
8708	0	0	Ki67+	 18793 16562
8709	0	0	Ki67+	 18802 16587
8710	0	0	Ki67+	 18807 16527
8711	0	0	Ki67+	 18807 16877
8712	0	0	Ki67+	 18810 16475
8713	0	0	Ki67+	 18816 16852
8714	0	0	Ki67+	 18833 16484
8715	0	0	Ki67+	 18835 16373
8716	0	0	Ki67+	 18840 16536
8717	0	0	Ki67+	 18844 16516
8718	0	0	Ki67+	 18845 16911
8719	0	0	Ki67+	 18853 16879
8720	0	0	Ki67+	 18863 16809
8721	0	0	Ki67+	 18865 16779
8722	0	0	Ki67+	 18873 16427
8723	0	0	Ki67+	 18876 16850
8724	0	0	Ki67+	 18881 16539
8725	0	0	Ki67+	 18882 16489
8726	0	0	Ki67+	 18893 16508
8727	0	0	Ki67+	 18898 16452
8728	0	0	Ki67+	 18912 16388
8729	0	0	Ki67+	 18922 16429
8730	0	0	Ki67+	 18954 16954
8731	0	0	Ki67+	 18974 16991
8732	0	0	Ki67+	 18981 16965
8733	0	0	Ki67+	 19032 16891
8734	0	0	Ki67+	 19076 16938
8735	0	0	Ki67+	 19083 16555
8736	0	0	Ki67+	 19101 16988
8737	0	0	Ki67+	 19108 16598
8738	0	0	Ki67+	 19114 16535
8739	0	0	Ki67+	 19133 16635
8740	0	0	Ki67+	 19143 16607
8741	0	0	Ki67+	 19162 16390
8742	0	0	Ki67+	 19163 16467
8743	0	0	Ki67+	 19169 16618
8744	0	0	Ki67+	 19176 16388
8745	0	0	Ki67+	 19179 16563
8746	0	0	Ki67+	 19188 16555
8747	0	0	Ki67+	 19193 16990
8748	0	0	Ki67+	 19200 16769
8749	0	0	Ki67+	 19205 16960
8750	0	0	Ki67+	 19212 16726
8751	0	0	Ki67+	 19213 16794
8752	0	0	Ki67+	 19218 16758
8753	0	0	Ki67+	 19222 16987
8754	0	0	Ki67+	 19225 16473
8755	0	0	Ki67+	 19227 16792
8756	0	0	Ki67+	 19229 16951
8757	0	0	Ki67+	 19249 11231
8758	0	0	Ki67+	 19253 11419
8759	0	0	Ki67+	 19274 11278
8760	0	0	Ki67+	 19292 11288
8761	0	0	Ki67+	 19307 11273
8762	0	0	Ki67+	 19330 11108
8763	0	0	Ki67+	 19355 11488
8764	0	0	Ki67+	 19368 11141
8765	0	0	Ki67+	 19371 11293
8766	0	0	Ki67+	 19402 11192
8767	0	0	Ki67+	 19403 11165
8768	0	0	Ki67+	 19403 11237
8769	0	0	Ki67+	 19435 11468
8770	0	0	Ki67+	 19441 11120
8771	0	0	Ki67+	 19450 11194
8772	0	0	Ki67+	 19485 11164
8773	0	0	Ki67+	 19485 11518
8774	0	0	Ki67+	 19499 11112
8775	0	0	Ki67+	 19505 11215
8776	0	0	Ki67+	 19519 11541
8777	0	0	Ki67+	 19538 11517
8778	0	0	Ki67+	 19575 11492
8779	0	0	Ki67+	 19597 11525
8780	0	0	Ki67+	 19637 11561
8781	0	0	Ki67+	 19647 11275
8782	0	0	Ki67+	 19657 11559
8783	0	0	Ki67+	 19660 11147
8784	0	0	Ki67+	 19685 11558
8785	0	0	Ki67+	 19686 11269
8786	0	0	Ki67+	 19705 10983
8787	0	0	Ki67+	 19731 11051
8788	0	0	Ki67+	 19746 11108
8789	0	0	Ki67+	 19758 11068
8790	0	0	Ki67+	 19766 11486
8791	0	0	Ki67+	 19772 11135
8792	0	0	Ki67+	 19783 11161
8793	0	0	Ki67+	 19829 11209
8794	0	0	Ki67+	 19856 11351
8795	0	0	Ki67+	 19861 11466
8796	0	0	Ki67+	 19889 11534
8797	0	0	Ki67+	 19896 11456
8798	0	0	Ki67+	 19904 10816
8799	0	0	Ki67+	 19910 11474
8800	0	0	Ki67+	 19912 11499
8801	0	0	Ki67+	 19913 10889
8802	0	0	Ki67+	 19915 11538
8803	0	0	Ki67+	 19930 11504
8804	0	0	Ki67+	 19935 11466
8805	0	0	Ki67+	 19945 11509
8806	0	0	Ki67+	 19950 11541
8807	0	0	Ki67+	 19952 11448
8808	0	0	Ki67+	 19966 10988
8809	0	0	Ki67+	 19968 11502
8810	0	0	Ki67+	 19976 11531
8811	0	0	Ki67+	 19987 11492
8812	0	0	Ki67+	 19236 11915
8813	0	0	Ki67+	 19252 11799
8814	0	0	Ki67+	 19253 12200
8815	0	0	Ki67+	 19257 11991
8816	0	0	Ki67+	 19257 12357
8817	0	0	Ki67+	 19260 12343
8818	0	0	Ki67+	 19261 12116
8819	0	0	Ki67+	 19261 12137
8820	0	0	Ki67+	 19262 12172
8821	0	0	Ki67+	 19263 12045
8822	0	0	Ki67+	 19265 11921
8823	0	0	Ki67+	 19267 12021
8824	0	0	Ki67+	 19270 12229
8825	0	0	Ki67+	 19274 11678
8826	0	0	Ki67+	 19278 11843
8827	0	0	Ki67+	 19280 11925
8828	0	0	Ki67+	 19280 12004
8829	0	0	Ki67+	 19283 11867
8830	0	0	Ki67+	 19283 12153
8831	0	0	Ki67+	 19285 11777
8832	0	0	Ki67+	 19285 11959
8833	0	0	Ki67+	 19286 12015
8834	0	0	Ki67+	 19287 12277
8835	0	0	Ki67+	 19295 11816
8836	0	0	Ki67+	 19295 12260
8837	0	0	Ki67+	 19296 12197
8838	0	0	Ki67+	 19301 12072
8839	0	0	Ki67+	 19302 11787
8840	0	0	Ki67+	 19303 12211
8841	0	0	Ki67+	 19304 11762
8842	0	0	Ki67+	 19307 12225
8843	0	0	Ki67+	 19308 11592
8844	0	0	Ki67+	 19309 12167
8845	0	0	Ki67+	 19313 11992
8846	0	0	Ki67+	 19314 11750
8847	0	0	Ki67+	 19316 12142
8848	0	0	Ki67+	 19317 11634
8849	0	0	Ki67+	 19317 12031
8850	0	0	Ki67+	 19320 11865
8851	0	0	Ki67+	 19320 11921
8852	0	0	Ki67+	 19321 12248
8853	0	0	Ki67+	 19328 12215
8854	0	0	Ki67+	 19330 12152
8855	0	0	Ki67+	 19332 12332
8856	0	0	Ki67+	 19334 12300
8857	0	0	Ki67+	 19336 12108
8858	0	0	Ki67+	 19337 11786
8859	0	0	Ki67+	 19337 11992
8860	0	0	Ki67+	 19338 11863
8861	0	0	Ki67+	 19340 12241
8862	0	0	Ki67+	 19342 11963
8863	0	0	Ki67+	 19344 11805
8864	0	0	Ki67+	 19349 12361
8865	0	0	Ki67+	 19350 12146
8866	0	0	Ki67+	 19351 12190
8867	0	0	Ki67+	 19353 11854
8868	0	0	Ki67+	 19353 11874
8869	0	0	Ki67+	 19357 12276
8870	0	0	Ki67+	 19360 12306
8871	0	0	Ki67+	 19361 12064
8872	0	0	Ki67+	 19362 11847
8873	0	0	Ki67+	 19364 11923
8874	0	0	Ki67+	 19366 11888
8875	0	0	Ki67+	 19369 12099
8876	0	0	Ki67+	 19372 12226
8877	0	0	Ki67+	 19373 11978
8878	0	0	Ki67+	 19379 11947
8879	0	0	Ki67+	 19380 12143
8880	0	0	Ki67+	 19385 12055
8881	0	0	Ki67+	 19392 11990
8882	0	0	Ki67+	 19393 12335
8883	0	0	Ki67+	 19394 11901
8884	0	0	Ki67+	 19400 12364
8885	0	0	Ki67+	 19401 12229
8886	0	0	Ki67+	 19407 11662
8887	0	0	Ki67+	 19412 12272
8888	0	0	Ki67+	 19415 12309
8889	0	0	Ki67+	 19425 12068
8890	0	0	Ki67+	 19427 12201
8891	0	0	Ki67+	 19433 12340
8892	0	0	Ki67+	 19439 12023
8893	0	0	Ki67+	 19443 12232
8894	0	0	Ki67+	 19444 12242
8895	0	0	Ki67+	 19453 11825
8896	0	0	Ki67+	 19456 11927
8897	0	0	Ki67+	 19456 12362
8898	0	0	Ki67+	 19459 12264
8899	0	0	Ki67+	 19466 11596
8900	0	0	Ki67+	 19468 12296
8901	0	0	Ki67+	 19469 12063
8902	0	0	Ki67+	 19469 12330
8903	0	0	Ki67+	 19472 11698
8904	0	0	Ki67+	 19477 11979
8905	0	0	Ki67+	 19478 11609
8906	0	0	Ki67+	 19478 12193
8907	0	0	Ki67+	 19479 11951
8908	0	0	Ki67+	 19479 12038
8909	0	0	Ki67+	 19481 12007
8910	0	0	Ki67+	 19481 12220
8911	0	0	Ki67+	 19487 11919
8912	0	0	Ki67+	 19489 11877
8913	0	0	Ki67+	 19491 11749
8914	0	0	Ki67+	 19492 12345
8915	0	0	Ki67+	 19499 11956
8916	0	0	Ki67+	 19501 11726
8917	0	0	Ki67+	 19504 11762
8918	0	0	Ki67+	 19504 11861
8919	0	0	Ki67+	 19504 12363
8920	0	0	Ki67+	 19505 12286
8921	0	0	Ki67+	 19507 11817
8922	0	0	Ki67+	 19509 11657
8923	0	0	Ki67+	 19509 12254
8924	0	0	Ki67+	 19512 11619
8925	0	0	Ki67+	 19512 12017
8926	0	0	Ki67+	 19524 11678
8927	0	0	Ki67+	 19524 11915
8928	0	0	Ki67+	 19528 11623
8929	0	0	Ki67+	 19529 11786
8930	0	0	Ki67+	 19530 12312
8931	0	0	Ki67+	 19535 11935
8932	0	0	Ki67+	 19542 11702
8933	0	0	Ki67+	 19542 12033
8934	0	0	Ki67+	 19556 11859
8935	0	0	Ki67+	 19558 12344
8936	0	0	Ki67+	 19560 11680
8937	0	0	Ki67+	 19562 12051
8938	0	0	Ki67+	 19566 11762
8939	0	0	Ki67+	 19569 11707
8940	0	0	Ki67+	 19570 11891
8941	0	0	Ki67+	 19571 11924
8942	0	0	Ki67+	 19584 11623
8943	0	0	Ki67+	 19586 11957
8944	0	0	Ki67+	 19588 11828
8945	0	0	Ki67+	 19594 11780
8946	0	0	Ki67+	 19594 11809
8947	0	0	Ki67+	 19597 11876
8948	0	0	Ki67+	 19609 11898
8949	0	0	Ki67+	 19610 11927
8950	0	0	Ki67+	 19615 11666
8951	0	0	Ki67+	 19616 11986
8952	0	0	Ki67+	 19616 12016
8953	0	0	Ki67+	 19621 11863
8954	0	0	Ki67+	 19624 11672
8955	0	0	Ki67+	 19629 11918
8956	0	0	Ki67+	 19630 11816
8957	0	0	Ki67+	 19640 11994
8958	0	0	Ki67+	 19642 11956
8959	0	0	Ki67+	 19644 12072
8960	0	0	Ki67+	 19646 11826
8961	0	0	Ki67+	 19647 11891
8962	0	0	Ki67+	 19648 11595
8963	0	0	Ki67+	 19660 11638
8964	0	0	Ki67+	 19665 11580
8965	0	0	Ki67+	 19666 12099
8966	0	0	Ki67+	 19666 12177
8967	0	0	Ki67+	 19667 11809
8968	0	0	Ki67+	 19669 11877
8969	0	0	Ki67+	 19678 11948
8970	0	0	Ki67+	 19680 12065
8971	0	0	Ki67+	 19688 11638
8972	0	0	Ki67+	 19691 11737
8973	0	0	Ki67+	 19691 11849
8974	0	0	Ki67+	 19692 11660
8975	0	0	Ki67+	 19693 11800
8976	0	0	Ki67+	 19693 12009
8977	0	0	Ki67+	 19693 12112
8978	0	0	Ki67+	 19696 11585
8979	0	0	Ki67+	 19701 11885
8980	0	0	Ki67+	 19702 12065
8981	0	0	Ki67+	 19706 12043
8982	0	0	Ki67+	 19712 11724
8983	0	0	Ki67+	 19714 11701
8984	0	0	Ki67+	 19725 11823
8985	0	0	Ki67+	 19729 11907
8986	0	0	Ki67+	 19729 12046
8987	0	0	Ki67+	 19729 12138
8988	0	0	Ki67+	 19730 12085
8989	0	0	Ki67+	 19732 11956
8990	0	0	Ki67+	 19733 11619
8991	0	0	Ki67+	 19734 11675
8992	0	0	Ki67+	 19735 11867
8993	0	0	Ki67+	 19737 11636
8994	0	0	Ki67+	 19749 11764
8995	0	0	Ki67+	 19750 11669
8996	0	0	Ki67+	 19752 11707
8997	0	0	Ki67+	 19752 11819
8998	0	0	Ki67+	 19755 12172
8999	0	0	Ki67+	 19756 11909
9000	0	0	Ki67+	 19757 12047
9001	0	0	Ki67+	 19757 12138
9002	0	0	Ki67+	 19759 11683
9003	0	0	Ki67+	 19763 12222
9004	0	0	Ki67+	 19765 11852
9005	0	0	Ki67+	 19775 12003
9006	0	0	Ki67+	 19777 11769
9007	0	0	Ki67+	 19779 11975
9008	0	0	Ki67+	 19782 12093
9009	0	0	Ki67+	 19784 11778
9010	0	0	Ki67+	 19784 12131
9011	0	0	Ki67+	 19784 12197
9012	0	0	Ki67+	 19785 11812
9013	0	0	Ki67+	 19786 12057
9014	0	0	Ki67+	 19794 12092
9015	0	0	Ki67+	 19800 11877
9016	0	0	Ki67+	 19801 11907
9017	0	0	Ki67+	 19804 12187
9018	0	0	Ki67+	 19805 12141
9019	0	0	Ki67+	 19811 12249
9020	0	0	Ki67+	 19814 12099
9021	0	0	Ki67+	 19816 12216
9022	0	0	Ki67+	 19817 12064
9023	0	0	Ki67+	 19818 11994
9024	0	0	Ki67+	 19821 12159
9025	0	0	Ki67+	 19835 12111
9026	0	0	Ki67+	 19836 12245
9027	0	0	Ki67+	 19838 12071
9028	0	0	Ki67+	 19844 12143
9029	0	0	Ki67+	 19858 12208
9030	0	0	Ki67+	 19858 12292
9031	0	0	Ki67+	 19862 12102
9032	0	0	Ki67+	 19864 12168
9033	0	0	Ki67+	 19873 12119
9034	0	0	Ki67+	 19876 11583
9035	0	0	Ki67+	 19876 12265
9036	0	0	Ki67+	 19880 12084
9037	0	0	Ki67+	 19892 11591
9038	0	0	Ki67+	 19892 12301
9039	0	0	Ki67+	 19900 12184
9040	0	0	Ki67+	 19901 12107
9041	0	0	Ki67+	 19904 12159
9042	0	0	Ki67+	 19906 11671
9043	0	0	Ki67+	 19906 12138
9044	0	0	Ki67+	 19908 12264
9045	0	0	Ki67+	 19912 12298
9046	0	0	Ki67+	 19919 12234
9047	0	0	Ki67+	 19921 11611
9048	0	0	Ki67+	 19924 11648
9049	0	0	Ki67+	 19928 11619
9050	0	0	Ki67+	 19928 12174
9051	0	0	Ki67+	 19934 12318
9052	0	0	Ki67+	 19940 12207
9053	0	0	Ki67+	 19943 12132
9054	0	0	Ki67+	 19948 11590
9055	0	0	Ki67+	 19949 12311
9056	0	0	Ki67+	 19950 11736
9057	0	0	Ki67+	 19956 12166
9058	0	0	Ki67+	 19960 12014
9059	0	0	Ki67+	 19964 11691
9060	0	0	Ki67+	 19965 12229
9061	0	0	Ki67+	 19968 11771
9062	0	0	Ki67+	 19971 11707
9063	0	0	Ki67+	 19976 12027
9064	0	0	Ki67+	 19976 12182
9065	0	0	Ki67+	 19983 11695
9066	0	0	Ki67+	 19987 12249
9067	0	0	Ki67+	 19989 12224
9068	0	0	Ki67+	 19993 12149
9069	0	0	Ki67+	 19994 11986
9070	0	0	Ki67+	 20001 12306
9071	0	0	Ki67+	 20005 11750
9072	0	0	Ki67+	 20006 11714
9073	0	0	Ki67+	 20011 12046
9074	0	0	Ki67+	 20012 11962
9075	0	0	Ki67+	 20017 12002
9076	0	0	Ki67+	 20018 12346
9077	0	0	Ki67+	 20021 11757
9078	0	0	Ki67+	 20021 11817
9079	0	0	Ki67+	 20023 12223
9080	0	0	Ki67+	 19235 12836
9081	0	0	Ki67+	 19235 13017
9082	0	0	Ki67+	 19237 12440
9083	0	0	Ki67+	 19238 12874
9084	0	0	Ki67+	 19243 12452
9085	0	0	Ki67+	 19243 12755
9086	0	0	Ki67+	 19244 13097
9087	0	0	Ki67+	 19248 12434
9088	0	0	Ki67+	 19248 12921
9089	0	0	Ki67+	 19253 12778
9090	0	0	Ki67+	 19258 12828
9091	0	0	Ki67+	 19279 12546
9092	0	0	Ki67+	 19284 12957
9093	0	0	Ki67+	 19290 12840
9094	0	0	Ki67+	 19302 12865
9095	0	0	Ki67+	 19306 12503
9096	0	0	Ki67+	 19308 12530
9097	0	0	Ki67+	 19308 12599
9098	0	0	Ki67+	 19316 12757
9099	0	0	Ki67+	 19317 12952
9100	0	0	Ki67+	 19320 12456
9101	0	0	Ki67+	 19323 12708
9102	0	0	Ki67+	 19328 12597
9103	0	0	Ki67+	 19329 12516
9104	0	0	Ki67+	 19333 12573
9105	0	0	Ki67+	 19338 12980
9106	0	0	Ki67+	 19350 12674
9107	0	0	Ki67+	 19351 12589
9108	0	0	Ki67+	 19351 12628
9109	0	0	Ki67+	 19358 12975
9110	0	0	Ki67+	 19365 12393
9111	0	0	Ki67+	 19371 12559
9112	0	0	Ki67+	 19378 12599
9113	0	0	Ki67+	 19381 12431
9114	0	0	Ki67+	 19382 12803
9115	0	0	Ki67+	 19390 12912
9116	0	0	Ki67+	 19398 12576
9117	0	0	Ki67+	 19401 12608
9118	0	0	Ki67+	 19403 12403
9119	0	0	Ki67+	 19409 12651
9120	0	0	Ki67+	 19417 12617
9121	0	0	Ki67+	 19421 12929
9122	0	0	Ki67+	 19427 12619
9123	0	0	Ki67+	 19433 12663
9124	0	0	Ki67+	 19435 12392
9125	0	0	Ki67+	 19437 12371
9126	0	0	Ki67+	 19444 12536
9127	0	0	Ki67+	 19445 12578
9128	0	0	Ki67+	 19450 12430
9129	0	0	Ki67+	 19452 12781
9130	0	0	Ki67+	 19454 12600
9131	0	0	Ki67+	 19456 12470
9132	0	0	Ki67+	 19462 12674
9133	0	0	Ki67+	 19467 12395
9134	0	0	Ki67+	 19473 12517
9135	0	0	Ki67+	 19473 12644
9136	0	0	Ki67+	 19476 12604
9137	0	0	Ki67+	 19480 12456
9138	0	0	Ki67+	 19480 12821
9139	0	0	Ki67+	 19482 12497
9140	0	0	Ki67+	 19490 12758
9141	0	0	Ki67+	 19492 12552
9142	0	0	Ki67+	 19492 12641
9143	0	0	Ki67+	 19496 12906
9144	0	0	Ki67+	 19498 12670
9145	0	0	Ki67+	 19499 12419
9146	0	0	Ki67+	 19500 12651
9147	0	0	Ki67+	 19512 12388
9148	0	0	Ki67+	 19513 12471
9149	0	0	Ki67+	 19514 12525
9150	0	0	Ki67+	 19514 13052
9151	0	0	Ki67+	 19524 12779
9152	0	0	Ki67+	 19526 12551
9153	0	0	Ki67+	 19533 12894
9154	0	0	Ki67+	 19534 12434
9155	0	0	Ki67+	 19535 12677
9156	0	0	Ki67+	 19536 12460
9157	0	0	Ki67+	 19537 12412
9158	0	0	Ki67+	 19539 12580
9159	0	0	Ki67+	 19541 13022
9160	0	0	Ki67+	 19548 12862
9161	0	0	Ki67+	 19551 12950
9162	0	0	Ki67+	 19554 12503
9163	0	0	Ki67+	 19558 13055
9164	0	0	Ki67+	 19569 12435
9165	0	0	Ki67+	 19571 12425
9166	0	0	Ki67+	 19577 12550
9167	0	0	Ki67+	 19577 12655
9168	0	0	Ki67+	 19592 12571
9169	0	0	Ki67+	 19596 12552
9170	0	0	Ki67+	 19603 12437
9171	0	0	Ki67+	 19605 12519
9172	0	0	Ki67+	 19607 12649
9173	0	0	Ki67+	 19613 12590
9174	0	0	Ki67+	 19614 12670
9175	0	0	Ki67+	 19626 12720
9176	0	0	Ki67+	 19630 12536
9177	0	0	Ki67+	 19631 12631
9178	0	0	Ki67+	 19639 12562
9179	0	0	Ki67+	 19641 12490
9180	0	0	Ki67+	 19649 12435
9181	0	0	Ki67+	 19651 12591
9182	0	0	Ki67+	 19651 13124
9183	0	0	Ki67+	 19657 12741
9184	0	0	Ki67+	 19666 12963
9185	0	0	Ki67+	 19669 13112
9186	0	0	Ki67+	 19676 12468
9187	0	0	Ki67+	 19676 12690
9188	0	0	Ki67+	 19676 13142
9189	0	0	Ki67+	 19689 12481
9190	0	0	Ki67+	 19699 12946
9191	0	0	Ki67+	 19703 12513
9192	0	0	Ki67+	 19704 13162
9193	0	0	Ki67+	 19706 12764
9194	0	0	Ki67+	 19707 12437
9195	0	0	Ki67+	 19707 13006
9196	0	0	Ki67+	 19715 12717
9197	0	0	Ki67+	 19716 13072
9198	0	0	Ki67+	 19733 12718
9199	0	0	Ki67+	 19735 12505
9200	0	0	Ki67+	 19735 13013
9201	0	0	Ki67+	 19738 13165
9202	0	0	Ki67+	 19740 12533
9203	0	0	Ki67+	 19742 13089
9204	0	0	Ki67+	 19742 13106
9205	0	0	Ki67+	 19743 12579
9206	0	0	Ki67+	 19745 12796
9207	0	0	Ki67+	 19749 12901
9208	0	0	Ki67+	 19759 12861
9209	0	0	Ki67+	 19760 12493
9210	0	0	Ki67+	 19761 12743
9211	0	0	Ki67+	 19761 13166
9212	0	0	Ki67+	 19762 12557
9213	0	0	Ki67+	 19762 12927
9214	0	0	Ki67+	 19764 13127
9215	0	0	Ki67+	 19765 13065
9216	0	0	Ki67+	 19773 12868
9217	0	0	Ki67+	 19777 12754
9218	0	0	Ki67+	 19783 12905
9219	0	0	Ki67+	 19784 12771
9220	0	0	Ki67+	 19785 12495
9221	0	0	Ki67+	 19786 12638
9222	0	0	Ki67+	 19794 12936
9223	0	0	Ki67+	 19794 13129
9224	0	0	Ki67+	 19795 12553
9225	0	0	Ki67+	 19795 12989
9226	0	0	Ki67+	 19805 12519
9227	0	0	Ki67+	 19810 12840
9228	0	0	Ki67+	 19816 12966
9229	0	0	Ki67+	 19817 12903
9230	0	0	Ki67+	 19820 12578
9231	0	0	Ki67+	 19822 12631
9232	0	0	Ki67+	 19828 13057
9233	0	0	Ki67+	 19832 12603
9234	0	0	Ki67+	 19834 12856
9235	0	0	Ki67+	 19845 12598
9236	0	0	Ki67+	 19848 13061
9237	0	0	Ki67+	 19861 13086
9238	0	0	Ki67+	 19887 12615
9239	0	0	Ki67+	 19890 12937
9240	0	0	Ki67+	 19898 13047
9241	0	0	Ki67+	 19913 12739
9242	0	0	Ki67+	 19928 13163
9243	0	0	Ki67+	 19930 12978
9244	0	0	Ki67+	 19931 12953
9245	0	0	Ki67+	 19935 13096
9246	0	0	Ki67+	 19936 12672
9247	0	0	Ki67+	 19942 12693
9248	0	0	Ki67+	 19943 12763
9249	0	0	Ki67+	 19949 12721
9250	0	0	Ki67+	 19964 12414
9251	0	0	Ki67+	 19968 12845
9252	0	0	Ki67+	 19970 12948
9253	0	0	Ki67+	 19972 12798
9254	0	0	Ki67+	 19976 12975
9255	0	0	Ki67+	 19979 12732
9256	0	0	Ki67+	 19980 12453
9257	0	0	Ki67+	 19980 12759
9258	0	0	Ki67+	 19981 13138
9259	0	0	Ki67+	 19983 12668
9260	0	0	Ki67+	 19986 12822
9261	0	0	Ki67+	 19987 12428
9262	0	0	Ki67+	 19987 13065
9263	0	0	Ki67+	 19999 12941
9264	0	0	Ki67+	 20009 12594
9265	0	0	Ki67+	 20010 12432
9266	0	0	Ki67+	 20010 12726
9267	0	0	Ki67+	 20018 12464
9268	0	0	Ki67+	 20019 12929
9269	0	0	Ki67+	 20027 12616
9270	0	0	Ki67+	 20027 12764
9271	0	0	Ki67+	 19235 13799
9272	0	0	Ki67+	 19238 13619
9273	0	0	Ki67+	 19244 13937
9274	0	0	Ki67+	 19245 13531
9275	0	0	Ki67+	 19251 13815
9276	0	0	Ki67+	 19263 13550
9277	0	0	Ki67+	 19265 13526
9278	0	0	Ki67+	 19271 13509
9279	0	0	Ki67+	 19285 13782
9280	0	0	Ki67+	 19292 13555
9281	0	0	Ki67+	 19297 13605
9282	0	0	Ki67+	 19305 13756
9283	0	0	Ki67+	 19315 13506
9284	0	0	Ki67+	 19316 13523
9285	0	0	Ki67+	 19320 13573
9286	0	0	Ki67+	 19324 13544
9287	0	0	Ki67+	 19333 13592
9288	0	0	Ki67+	 19333 13876
9289	0	0	Ki67+	 19354 13770
9290	0	0	Ki67+	 19355 13565
9291	0	0	Ki67+	 19358 13486
9292	0	0	Ki67+	 19360 13503
9293	0	0	Ki67+	 19387 13749
9294	0	0	Ki67+	 19396 13485
9295	0	0	Ki67+	 19401 13746
9296	0	0	Ki67+	 19402 13967
9297	0	0	Ki67+	 19416 13873
9298	0	0	Ki67+	 19417 13792
9299	0	0	Ki67+	 19419 13500
9300	0	0	Ki67+	 19419 13691
9301	0	0	Ki67+	 19427 13779
9302	0	0	Ki67+	 19429 13681
9303	0	0	Ki67+	 19432 13474
9304	0	0	Ki67+	 19439 13624
9305	0	0	Ki67+	 19455 13882
9306	0	0	Ki67+	 19461 13630
9307	0	0	Ki67+	 19463 13832
9308	0	0	Ki67+	 19465 13614
9309	0	0	Ki67+	 19478 13675
9310	0	0	Ki67+	 19483 13780
9311	0	0	Ki67+	 19491 13695
9312	0	0	Ki67+	 19494 13615
9313	0	0	Ki67+	 19498 13931
9314	0	0	Ki67+	 19504 13439
9315	0	0	Ki67+	 19506 13690
9316	0	0	Ki67+	 19516 13357
9317	0	0	Ki67+	 19520 13913
9318	0	0	Ki67+	 19529 13718
9319	0	0	Ki67+	 19542 13930
9320	0	0	Ki67+	 19543 13700
9321	0	0	Ki67+	 19543 13887
9322	0	0	Ki67+	 19545 13579
9323	0	0	Ki67+	 19546 13497
9324	0	0	Ki67+	 19550 13645
9325	0	0	Ki67+	 19555 13547
9326	0	0	Ki67+	 19560 13760
9327	0	0	Ki67+	 19566 13367
9328	0	0	Ki67+	 19570 13407
9329	0	0	Ki67+	 19580 13608
9330	0	0	Ki67+	 19581 13944
9331	0	0	Ki67+	 19589 13811
9332	0	0	Ki67+	 19590 13640
9333	0	0	Ki67+	 19592 13505
9334	0	0	Ki67+	 19609 13362
9335	0	0	Ki67+	 19619 13964
9336	0	0	Ki67+	 19624 13925
9337	0	0	Ki67+	 19681 13667
9338	0	0	Ki67+	 19723 13221
9339	0	0	Ki67+	 19745 13215
9340	0	0	Ki67+	 19761 13176
9341	0	0	Ki67+	 19797 13207
9342	0	0	Ki67+	 19810 13177
9343	0	0	Ki67+	 19815 13195
9344	0	0	Ki67+	 19827 13176
9345	0	0	Ki67+	 19830 13191
9346	0	0	Ki67+	 19863 13961
9347	0	0	Ki67+	 19871 13465
9348	0	0	Ki67+	 19873 13536
9349	0	0	Ki67+	 19874 13183
9350	0	0	Ki67+	 19874 13948
9351	0	0	Ki67+	 19884 13937
9352	0	0	Ki67+	 19903 13503
9353	0	0	Ki67+	 19914 13557
9354	0	0	Ki67+	 19915 13523
9355	0	0	Ki67+	 19917 13957
9356	0	0	Ki67+	 19921 13429
9357	0	0	Ki67+	 19932 13450
9358	0	0	Ki67+	 19938 13582
9359	0	0	Ki67+	 19939 13860
9360	0	0	Ki67+	 19946 13430
9361	0	0	Ki67+	 19949 13482
9362	0	0	Ki67+	 19959 13441
9363	0	0	Ki67+	 19967 13589
9364	0	0	Ki67+	 19969 13169
9365	0	0	Ki67+	 19976 13467
9366	0	0	Ki67+	 19977 13946
9367	0	0	Ki67+	 19987 13333
9368	0	0	Ki67+	 19992 13453
9369	0	0	Ki67+	 19992 13510
9370	0	0	Ki67+	 19994 13546
9371	0	0	Ki67+	 19999 13499
9372	0	0	Ki67+	 19999 13594
9373	0	0	Ki67+	 20025 13464
9374	0	0	Ki67+	 20026 13576
9375	0	0	Ki67+	 20029 13495
9376	0	0	Ki67+	 20030 13334
9377	0	0	Ki67+	 19240 14254
9378	0	0	Ki67+	 19249 14264
9379	0	0	Ki67+	 19255 14222
9380	0	0	Ki67+	 19270 14737
9381	0	0	Ki67+	 19273 14169
9382	0	0	Ki67+	 19286 14009
9383	0	0	Ki67+	 19288 14140
9384	0	0	Ki67+	 19291 14712
9385	0	0	Ki67+	 19293 13970
9386	0	0	Ki67+	 19293 14105
9387	0	0	Ki67+	 19295 14062
9388	0	0	Ki67+	 19295 14286
9389	0	0	Ki67+	 19301 14249
9390	0	0	Ki67+	 19303 14523
9391	0	0	Ki67+	 19304 14160
9392	0	0	Ki67+	 19305 14214
9393	0	0	Ki67+	 19310 14758
9394	0	0	Ki67+	 19331 14188
9395	0	0	Ki67+	 19357 14669
9396	0	0	Ki67+	 19359 14284
9397	0	0	Ki67+	 19363 14052
9398	0	0	Ki67+	 19364 14111
9399	0	0	Ki67+	 19380 14687
9400	0	0	Ki67+	 19384 14178
9401	0	0	Ki67+	 19393 14663
9402	0	0	Ki67+	 19394 14055
9403	0	0	Ki67+	 19394 14533
9404	0	0	Ki67+	 19409 14047
9405	0	0	Ki67+	 19409 14168
9406	0	0	Ki67+	 19422 14425
9407	0	0	Ki67+	 19433 14691
9408	0	0	Ki67+	 19440 14532
9409	0	0	Ki67+	 19442 14176
9410	0	0	Ki67+	 19442 14713
9411	0	0	Ki67+	 19443 14146
9412	0	0	Ki67+	 19443 14475
9413	0	0	Ki67+	 19449 14423
9414	0	0	Ki67+	 19458 14326
9415	0	0	Ki67+	 19466 14380
9416	0	0	Ki67+	 19470 14750
9417	0	0	Ki67+	 19472 14344
9418	0	0	Ki67+	 19474 14159
9419	0	0	Ki67+	 19478 14114
9420	0	0	Ki67+	 19481 14426
9421	0	0	Ki67+	 19482 14090
9422	0	0	Ki67+	 19490 14188
9423	0	0	Ki67+	 19501 14403
9424	0	0	Ki67+	 19503 14069
9425	0	0	Ki67+	 19503 14550
9426	0	0	Ki67+	 19512 14145
9427	0	0	Ki67+	 19513 14259
9428	0	0	Ki67+	 19515 14330
9429	0	0	Ki67+	 19532 14115
9430	0	0	Ki67+	 19532 14305
9431	0	0	Ki67+	 19536 14420
9432	0	0	Ki67+	 19547 14513
9433	0	0	Ki67+	 19548 14608
9434	0	0	Ki67+	 19549 14447
9435	0	0	Ki67+	 19561 14636
9436	0	0	Ki67+	 19564 14317
9437	0	0	Ki67+	 19565 14495
9438	0	0	Ki67+	 19566 14352
9439	0	0	Ki67+	 19569 14008
9440	0	0	Ki67+	 19572 14129
9441	0	0	Ki67+	 19573 14391
9442	0	0	Ki67+	 19575 14488
9443	0	0	Ki67+	 19577 14762
9444	0	0	Ki67+	 19580 14378
9445	0	0	Ki67+	 19581 14648
9446	0	0	Ki67+	 19583 14461
9447	0	0	Ki67+	 19584 14244
9448	0	0	Ki67+	 19588 14012
9449	0	0	Ki67+	 19595 14676
9450	0	0	Ki67+	 19600 14344
9451	0	0	Ki67+	 19600 14539
9452	0	0	Ki67+	 19600 14589
9453	0	0	Ki67+	 19601 14657
9454	0	0	Ki67+	 19608 14440
9455	0	0	Ki67+	 19615 14315
9456	0	0	Ki67+	 19615 14522
9457	0	0	Ki67+	 19620 14704
9458	0	0	Ki67+	 19621 14476
9459	0	0	Ki67+	 19626 14210
9460	0	0	Ki67+	 19626 14295
9461	0	0	Ki67+	 19627 14605
9462	0	0	Ki67+	 19630 14763
9463	0	0	Ki67+	 19632 14647
9464	0	0	Ki67+	 19634 14272
9465	0	0	Ki67+	 19637 14495
9466	0	0	Ki67+	 19638 14043
9467	0	0	Ki67+	 19642 14460
9468	0	0	Ki67+	 19643 14063
9469	0	0	Ki67+	 19643 14751
9470	0	0	Ki67+	 19645 14641
9471	0	0	Ki67+	 19649 14586
9472	0	0	Ki67+	 19650 14391
9473	0	0	Ki67+	 19661 14504
9474	0	0	Ki67+	 19662 14489
9475	0	0	Ki67+	 19663 14616
9476	0	0	Ki67+	 19666 14031
9477	0	0	Ki67+	 19667 14144
9478	0	0	Ki67+	 19668 14666
9479	0	0	Ki67+	 19670 14020
9480	0	0	Ki67+	 19675 14122
9481	0	0	Ki67+	 19680 14692
9482	0	0	Ki67+	 19682 14146
9483	0	0	Ki67+	 19694 14423
9484	0	0	Ki67+	 19695 14105
9485	0	0	Ki67+	 19697 14369
9486	0	0	Ki67+	 19697 14702
9487	0	0	Ki67+	 19699 14174
9488	0	0	Ki67+	 19700 14439
9489	0	0	Ki67+	 19701 14689
9490	0	0	Ki67+	 19704 14509
9491	0	0	Ki67+	 19710 14339
9492	0	0	Ki67+	 19718 14651
9493	0	0	Ki67+	 19719 14297
9494	0	0	Ki67+	 19723 14449
9495	0	0	Ki67+	 19743 14469
9496	0	0	Ki67+	 19748 14433
9497	0	0	Ki67+	 19750 14515
9498	0	0	Ki67+	 19762 14278
9499	0	0	Ki67+	 19773 14065
9500	0	0	Ki67+	 19779 14456
9501	0	0	Ki67+	 19782 14056
9502	0	0	Ki67+	 19784 14254
9503	0	0	Ki67+	 19787 14401
9504	0	0	Ki67+	 19789 14497
9505	0	0	Ki67+	 19793 14720
9506	0	0	Ki67+	 19797 14581
9507	0	0	Ki67+	 19799 14042
9508	0	0	Ki67+	 19801 14468
9509	0	0	Ki67+	 19801 14692
9510	0	0	Ki67+	 19803 14331
9511	0	0	Ki67+	 19810 14217
9512	0	0	Ki67+	 19810 14246
9513	0	0	Ki67+	 19816 14409
9514	0	0	Ki67+	 19816 14524
9515	0	0	Ki67+	 19817 14629
9516	0	0	Ki67+	 19825 14363
9517	0	0	Ki67+	 19833 14029
9518	0	0	Ki67+	 19833 14565
9519	0	0	Ki67+	 19845 14508
9520	0	0	Ki67+	 19850 14033
9521	0	0	Ki67+	 19850 14114
9522	0	0	Ki67+	 19851 14347
9523	0	0	Ki67+	 19852 14542
9524	0	0	Ki67+	 19854 13994
9525	0	0	Ki67+	 19862 14446
9526	0	0	Ki67+	 19867 14493
9527	0	0	Ki67+	 19868 14405
9528	0	0	Ki67+	 19876 14380
9529	0	0	Ki67+	 19878 14306
9530	0	0	Ki67+	 19891 14052
9531	0	0	Ki67+	 19891 14581
9532	0	0	Ki67+	 19894 14343
9533	0	0	Ki67+	 19897 14087
9534	0	0	Ki67+	 19900 14261
9535	0	0	Ki67+	 19903 14245
9536	0	0	Ki67+	 19910 14152
9537	0	0	Ki67+	 19911 13970
9538	0	0	Ki67+	 19921 14279
9539	0	0	Ki67+	 19925 14639
9540	0	0	Ki67+	 19942 14390
9541	0	0	Ki67+	 19943 14245
9542	0	0	Ki67+	 19944 14028
9543	0	0	Ki67+	 19945 14440
9544	0	0	Ki67+	 19949 14451
9545	0	0	Ki67+	 19959 14569
9546	0	0	Ki67+	 19965 14590
9547	0	0	Ki67+	 19971 14415
9548	0	0	Ki67+	 19972 14456
9549	0	0	Ki67+	 19975 14231
9550	0	0	Ki67+	 19975 14284
9551	0	0	Ki67+	 19976 14046
9552	0	0	Ki67+	 19986 14452
9553	0	0	Ki67+	 19999 14321
9554	0	0	Ki67+	 19999 14466
9555	0	0	Ki67+	 20003 14279
9556	0	0	Ki67+	 20004 14570
9557	0	0	Ki67+	 20005 14055
9558	0	0	Ki67+	 20011 14023
9559	0	0	Ki67+	 20011 14160
9560	0	0	Ki67+	 20011 14400
9561	0	0	Ki67+	 20017 14132
9562	0	0	Ki67+	 20030 14378
9563	0	0	Ki67+	 19234 14971
9564	0	0	Ki67+	 19249 14993
9565	0	0	Ki67+	 19253 14831
9566	0	0	Ki67+	 19263 14814
9567	0	0	Ki67+	 19264 15054
9568	0	0	Ki67+	 19267 15104
9569	0	0	Ki67+	 19270 14804
9570	0	0	Ki67+	 19271 14976
9571	0	0	Ki67+	 19276 14866
9572	0	0	Ki67+	 19279 15078
9573	0	0	Ki67+	 19287 14776
9574	0	0	Ki67+	 19287 14954
9575	0	0	Ki67+	 19295 15321
9576	0	0	Ki67+	 19297 15124
9577	0	0	Ki67+	 19299 14903
9578	0	0	Ki67+	 19305 14816
9579	0	0	Ki67+	 19305 15054
9580	0	0	Ki67+	 19311 14848
9581	0	0	Ki67+	 19314 15108
9582	0	0	Ki67+	 19315 14885
9583	0	0	Ki67+	 19322 15401
9584	0	0	Ki67+	 19336 15118
9585	0	0	Ki67+	 19340 14808
9586	0	0	Ki67+	 19343 14888
9587	0	0	Ki67+	 19347 15102
9588	0	0	Ki67+	 19353 15076
9589	0	0	Ki67+	 19355 14859
9590	0	0	Ki67+	 19357 14924
9591	0	0	Ki67+	 19358 15022
9592	0	0	Ki67+	 19359 15387
9593	0	0	Ki67+	 19376 14971
9594	0	0	Ki67+	 19385 14883
9595	0	0	Ki67+	 19386 14910
9596	0	0	Ki67+	 19387 15022
9597	0	0	Ki67+	 19387 15057
9598	0	0	Ki67+	 19397 14991
9599	0	0	Ki67+	 19398 14959
9600	0	0	Ki67+	 19405 14939
9601	0	0	Ki67+	 19410 14849
9602	0	0	Ki67+	 19413 15258
9603	0	0	Ki67+	 19418 14804
9604	0	0	Ki67+	 19424 14998
9605	0	0	Ki67+	 19428 15381
9606	0	0	Ki67+	 19431 14901
9607	0	0	Ki67+	 19434 15108
9608	0	0	Ki67+	 19439 14777
9609	0	0	Ki67+	 19447 14958
9610	0	0	Ki67+	 19449 14783
9611	0	0	Ki67+	 19449 14994
9612	0	0	Ki67+	 19451 15318
9613	0	0	Ki67+	 19453 15121
9614	0	0	Ki67+	 19459 15358
9615	0	0	Ki67+	 19464 15236
9616	0	0	Ki67+	 19475 14943
9617	0	0	Ki67+	 19479 14858
9618	0	0	Ki67+	 19483 14900
9619	0	0	Ki67+	 19485 14836
9620	0	0	Ki67+	 19491 15551
9621	0	0	Ki67+	 19495 14770
9622	0	0	Ki67+	 19497 15035
9623	0	0	Ki67+	 19500 14792
9624	0	0	Ki67+	 19506 15072
9625	0	0	Ki67+	 19506 15519
9626	0	0	Ki67+	 19508 15321
9627	0	0	Ki67+	 19509 15222
9628	0	0	Ki67+	 19512 15038
9629	0	0	Ki67+	 19520 14901
9630	0	0	Ki67+	 19524 14847
9631	0	0	Ki67+	 19529 15514
9632	0	0	Ki67+	 19537 14799
9633	0	0	Ki67+	 19538 15137
9634	0	0	Ki67+	 19547 15544
9635	0	0	Ki67+	 19555 14834
9636	0	0	Ki67+	 19555 15497
9637	0	0	Ki67+	 19560 14934
9638	0	0	Ki67+	 19561 15309
9639	0	0	Ki67+	 19564 14916
9640	0	0	Ki67+	 19576 14933
9641	0	0	Ki67+	 19579 15501
9642	0	0	Ki67+	 19583 15475
9643	0	0	Ki67+	 19583 15527
9644	0	0	Ki67+	 19584 15544
9645	0	0	Ki67+	 19597 15337
9646	0	0	Ki67+	 19599 15040
9647	0	0	Ki67+	 19602 14795
9648	0	0	Ki67+	 19602 15323
9649	0	0	Ki67+	 19605 15171
9650	0	0	Ki67+	 19611 15301
9651	0	0	Ki67+	 19616 15496
9652	0	0	Ki67+	 19622 14860
9653	0	0	Ki67+	 19624 15522
9654	0	0	Ki67+	 19633 15441
9655	0	0	Ki67+	 19638 15125
9656	0	0	Ki67+	 19643 15549
9657	0	0	Ki67+	 19647 15488
9658	0	0	Ki67+	 19650 14829
9659	0	0	Ki67+	 19653 14775
9660	0	0	Ki67+	 19664 15424
9661	0	0	Ki67+	 19673 15546
9662	0	0	Ki67+	 19677 15117
9663	0	0	Ki67+	 19677 15462
9664	0	0	Ki67+	 19686 15271
9665	0	0	Ki67+	 19687 15553
9666	0	0	Ki67+	 19688 14960
9667	0	0	Ki67+	 19688 15051
9668	0	0	Ki67+	 19699 15037
9669	0	0	Ki67+	 19702 15500
9670	0	0	Ki67+	 19711 15454
9671	0	0	Ki67+	 19714 15543
9672	0	0	Ki67+	 19726 15045
9673	0	0	Ki67+	 19729 15235
9674	0	0	Ki67+	 19740 15355
9675	0	0	Ki67+	 19744 15196
9676	0	0	Ki67+	 19747 15463
9677	0	0	Ki67+	 19750 15006
9678	0	0	Ki67+	 19757 15373
9679	0	0	Ki67+	 19757 15507
9680	0	0	Ki67+	 19758 15556
9681	0	0	Ki67+	 19786 15344
9682	0	0	Ki67+	 19791 15299
9683	0	0	Ki67+	 19800 15257
9684	0	0	Ki67+	 19806 15395
9685	0	0	Ki67+	 19813 15325
9686	0	0	Ki67+	 19814 15335
9687	0	0	Ki67+	 19820 15371
9688	0	0	Ki67+	 19820 15471
9689	0	0	Ki67+	 19828 15378
9690	0	0	Ki67+	 19843 15412
9691	0	0	Ki67+	 19851 15057
9692	0	0	Ki67+	 19872 15196
9693	0	0	Ki67+	 19885 15236
9694	0	0	Ki67+	 19896 15215
9695	0	0	Ki67+	 19897 15368
9696	0	0	Ki67+	 19913 15380
9697	0	0	Ki67+	 19916 15393
9698	0	0	Ki67+	 19917 15368
9699	0	0	Ki67+	 19928 15547
9700	0	0	Ki67+	 19948 15463
9701	0	0	Ki67+	 19952 15362
9702	0	0	Ki67+	 19959 15446
9703	0	0	Ki67+	 19960 15522
9704	0	0	Ki67+	 19962 15478
9705	0	0	Ki67+	 19966 15198
9706	0	0	Ki67+	 19971 15164
9707	0	0	Ki67+	 19972 15397
9708	0	0	Ki67+	 19973 15179
9709	0	0	Ki67+	 19974 15245
9710	0	0	Ki67+	 19977 15342
9711	0	0	Ki67+	 19979 15459
9712	0	0	Ki67+	 19984 15512
9713	0	0	Ki67+	 19984 15544
9714	0	0	Ki67+	 19992 15426
9715	0	0	Ki67+	 19994 15213
9716	0	0	Ki67+	 19996 15223
9717	0	0	Ki67+	 19997 15129
9718	0	0	Ki67+	 20003 15386
9719	0	0	Ki67+	 20003 15449
9720	0	0	Ki67+	 20005 15363
9721	0	0	Ki67+	 20012 15549
9722	0	0	Ki67+	 20016 15243
9723	0	0	Ki67+	 20017 15296
9724	0	0	Ki67+	 20017 15476
9725	0	0	Ki67+	 20023 15234
9726	0	0	Ki67+	 19234 15934
9727	0	0	Ki67+	 19241 16168
9728	0	0	Ki67+	 19245 15839
9729	0	0	Ki67+	 19249 15960
9730	0	0	Ki67+	 19253 15922
9731	0	0	Ki67+	 19254 16034
9732	0	0	Ki67+	 19260 16146
9733	0	0	Ki67+	 19262 15964
9734	0	0	Ki67+	 19271 15987
9735	0	0	Ki67+	 19274 16212
9736	0	0	Ki67+	 19276 15726
9737	0	0	Ki67+	 19279 16348
9738	0	0	Ki67+	 19283 15768
9739	0	0	Ki67+	 19287 16114
9740	0	0	Ki67+	 19287 16316
9741	0	0	Ki67+	 19291 15805
9742	0	0	Ki67+	 19292 16082
9743	0	0	Ki67+	 19314 16090
9744	0	0	Ki67+	 19317 16348
9745	0	0	Ki67+	 19321 16328
9746	0	0	Ki67+	 19326 15646
9747	0	0	Ki67+	 19330 15781
9748	0	0	Ki67+	 19331 16280
9749	0	0	Ki67+	 19334 15658
9750	0	0	Ki67+	 19339 16109
9751	0	0	Ki67+	 19343 16246
9752	0	0	Ki67+	 19345 15697
9753	0	0	Ki67+	 19356 16050
9754	0	0	Ki67+	 19356 16205
9755	0	0	Ki67+	 19359 16095
9756	0	0	Ki67+	 19368 16065
9757	0	0	Ki67+	 19384 15731
9758	0	0	Ki67+	 19394 16365
9759	0	0	Ki67+	 19397 15596
9760	0	0	Ki67+	 19400 16241
9761	0	0	Ki67+	 19422 15718
9762	0	0	Ki67+	 19433 15685
9763	0	0	Ki67+	 19434 15925
9764	0	0	Ki67+	 19441 15743
9765	0	0	Ki67+	 19447 15984
9766	0	0	Ki67+	 19449 16346
9767	0	0	Ki67+	 19458 15656
9768	0	0	Ki67+	 19463 15796
9769	0	0	Ki67+	 19464 15667
9770	0	0	Ki67+	 19481 15877
9771	0	0	Ki67+	 19485 15997
9772	0	0	Ki67+	 19490 15751
9773	0	0	Ki67+	 19496 15792
9774	0	0	Ki67+	 19496 15986
9775	0	0	Ki67+	 19496 16248
9776	0	0	Ki67+	 19508 15805
9777	0	0	Ki67+	 19521 15858
9778	0	0	Ki67+	 19523 15733
9779	0	0	Ki67+	 19524 16308
9780	0	0	Ki67+	 19531 15645
9781	0	0	Ki67+	 19534 15900
9782	0	0	Ki67+	 19535 15679
9783	0	0	Ki67+	 19536 15779
9784	0	0	Ki67+	 19536 15845
9785	0	0	Ki67+	 19537 16179
9786	0	0	Ki67+	 19551 15903
9787	0	0	Ki67+	 19559 15705
9788	0	0	Ki67+	 19564 15955
9789	0	0	Ki67+	 19566 16241
9790	0	0	Ki67+	 19584 15608
9791	0	0	Ki67+	 19585 15726
9792	0	0	Ki67+	 19599 15697
9793	0	0	Ki67+	 19599 16204
9794	0	0	Ki67+	 19601 15651
9795	0	0	Ki67+	 19601 15745
9796	0	0	Ki67+	 19627 15618
9797	0	0	Ki67+	 19633 15676
9798	0	0	Ki67+	 19657 15586
9799	0	0	Ki67+	 19659 15666
9800	0	0	Ki67+	 19662 15602
9801	0	0	Ki67+	 19663 15682
9802	0	0	Ki67+	 19695 15903
9803	0	0	Ki67+	 19695 15990
9804	0	0	Ki67+	 19699 15846
9805	0	0	Ki67+	 19701 15581
9806	0	0	Ki67+	 19702 15889
9807	0	0	Ki67+	 19703 15932
9808	0	0	Ki67+	 19708 15827
9809	0	0	Ki67+	 19726 15603
9810	0	0	Ki67+	 19731 15941
9811	0	0	Ki67+	 19735 15750
9812	0	0	Ki67+	 19752 15655
9813	0	0	Ki67+	 19752 16000
9814	0	0	Ki67+	 19753 15614
9815	0	0	Ki67+	 19758 15900
9816	0	0	Ki67+	 19759 15768
9817	0	0	Ki67+	 19760 15889
9818	0	0	Ki67+	 19763 15632
9819	0	0	Ki67+	 19765 15734
9820	0	0	Ki67+	 19779 15787
9821	0	0	Ki67+	 19780 15856
9822	0	0	Ki67+	 19782 15610
9823	0	0	Ki67+	 19783 15828
9824	0	0	Ki67+	 19787 15589
9825	0	0	Ki67+	 19787 15748
9826	0	0	Ki67+	 19787 15904
9827	0	0	Ki67+	 19788 15663
9828	0	0	Ki67+	 19791 15571
9829	0	0	Ki67+	 19793 15688
9830	0	0	Ki67+	 19794 16091
9831	0	0	Ki67+	 19797 16019
9832	0	0	Ki67+	 19804 15970
9833	0	0	Ki67+	 19805 15876
9834	0	0	Ki67+	 19805 16007
9835	0	0	Ki67+	 19808 15808
9836	0	0	Ki67+	 19810 15765
9837	0	0	Ki67+	 19814 16131
9838	0	0	Ki67+	 19817 15662
9839	0	0	Ki67+	 19817 15847
9840	0	0	Ki67+	 19826 15631
9841	0	0	Ki67+	 19828 16037
9842	0	0	Ki67+	 19832 15791
9843	0	0	Ki67+	 19837 15972
9844	0	0	Ki67+	 19843 15858
9845	0	0	Ki67+	 19845 15756
9846	0	0	Ki67+	 19846 15603
9847	0	0	Ki67+	 19846 15835
9848	0	0	Ki67+	 19846 16072
9849	0	0	Ki67+	 19848 15727
9850	0	0	Ki67+	 19848 15972
9851	0	0	Ki67+	 19852 15571
9852	0	0	Ki67+	 19859 15820
9853	0	0	Ki67+	 19860 15951
9854	0	0	Ki67+	 19862 16041
9855	0	0	Ki67+	 19864 15760
9856	0	0	Ki67+	 19873 15658
9857	0	0	Ki67+	 19876 15607
9858	0	0	Ki67+	 19879 15694
9859	0	0	Ki67+	 19889 15634
9860	0	0	Ki67+	 19891 15962
9861	0	0	Ki67+	 19895 15753
9862	0	0	Ki67+	 19898 16032
9863	0	0	Ki67+	 19901 15716
9864	0	0	Ki67+	 19910 15673
9865	0	0	Ki67+	 19910 15897
9866	0	0	Ki67+	 19913 16111
9867	0	0	Ki67+	 19916 15788
9868	0	0	Ki67+	 19931 15730
9869	0	0	Ki67+	 19935 15697
9870	0	0	Ki67+	 19937 16022
9871	0	0	Ki67+	 19939 15768
9872	0	0	Ki67+	 19941 15823
9873	0	0	Ki67+	 19948 15797
9874	0	0	Ki67+	 19951 15657
9875	0	0	Ki67+	 19952 15856
9876	0	0	Ki67+	 19959 16016
9877	0	0	Ki67+	 19964 15993
9878	0	0	Ki67+	 19967 15747
9879	0	0	Ki67+	 19969 15890
9880	0	0	Ki67+	 19976 15787
9881	0	0	Ki67+	 19977 15913
9882	0	0	Ki67+	 19978 15945
9883	0	0	Ki67+	 19978 16044
9884	0	0	Ki67+	 19980 16194
9885	0	0	Ki67+	 19983 16184
9886	0	0	Ki67+	 19984 15661
9887	0	0	Ki67+	 19985 15882
9888	0	0	Ki67+	 19987 15853
9889	0	0	Ki67+	 20000 15614
9890	0	0	Ki67+	 20000 15706
9891	0	0	Ki67+	 20000 15826
9892	0	0	Ki67+	 20003 16145
9893	0	0	Ki67+	 20003 16209
9894	0	0	Ki67+	 20009 15776
9895	0	0	Ki67+	 20009 16019
9896	0	0	Ki67+	 20011 15674
9897	0	0	Ki67+	 20019 15869
9898	0	0	Ki67+	 20019 15938
9899	0	0	Ki67+	 20021 16170
9900	0	0	Ki67+	 20023 15786
9901	0	0	Ki67+	 20027 15737
9902	0	0	Ki67+	 20030 15904
9903	0	0	Ki67+	 20031 15614
9904	0	0	Ki67+	 20031 16004
9905	0	0	Ki67+	 19236 16518
9906	0	0	Ki67+	 19237 16586
9907	0	0	Ki67+	 19238 16892
9908	0	0	Ki67+	 19249 16859
9909	0	0	Ki67+	 19252 16764
9910	0	0	Ki67+	 19268 16379
9911	0	0	Ki67+	 19268 16516
9912	0	0	Ki67+	 19268 16818
9913	0	0	Ki67+	 19271 16788
9914	0	0	Ki67+	 19272 16957
9915	0	0	Ki67+	 19274 16983
9916	0	0	Ki67+	 19279 16840
9917	0	0	Ki67+	 19279 16871
9918	0	0	Ki67+	 19282 16930
9919	0	0	Ki67+	 19288 16761
9920	0	0	Ki67+	 19290 16541
9921	0	0	Ki67+	 19291 16552
9922	0	0	Ki67+	 19296 16442
9923	0	0	Ki67+	 19310 16815
9924	0	0	Ki67+	 19312 16912
9925	0	0	Ki67+	 19313 16478
9926	0	0	Ki67+	 19316 16750
9927	0	0	Ki67+	 19317 16559
9928	0	0	Ki67+	 19318 16428
9929	0	0	Ki67+	 19322 16863
9930	0	0	Ki67+	 19329 16520
9931	0	0	Ki67+	 19336 16671
9932	0	0	Ki67+	 19347 16768
9933	0	0	Ki67+	 19347 16847
9934	0	0	Ki67+	 19347 16881
9935	0	0	Ki67+	 19350 16464
9936	0	0	Ki67+	 19360 16775
9937	0	0	Ki67+	 19361 16923
9938	0	0	Ki67+	 19362 16720
9939	0	0	Ki67+	 19364 16529
9940	0	0	Ki67+	 19370 16557
9941	0	0	Ki67+	 19372 16900
9942	0	0	Ki67+	 19374 16446
9943	0	0	Ki67+	 19381 16591
9944	0	0	Ki67+	 19381 16735
9945	0	0	Ki67+	 19384 16476
9946	0	0	Ki67+	 19395 16401
9947	0	0	Ki67+	 19397 16804
9948	0	0	Ki67+	 19405 16457
9949	0	0	Ki67+	 19405 16533
9950	0	0	Ki67+	 19409 16377
9951	0	0	Ki67+	 19417 16430
9952	0	0	Ki67+	 19419 16564
9953	0	0	Ki67+	 19436 16538
9954	0	0	Ki67+	 19442 16445
9955	0	0	Ki67+	 19448 16578
9956	0	0	Ki67+	 19463 16523
9957	0	0	Ki67+	 19464 16490
9958	0	0	Ki67+	 19468 16558
9959	0	0	Ki67+	 19470 16788
9960	0	0	Ki67+	 19477 16887
9961	0	0	Ki67+	 19478 16436
9962	0	0	Ki67+	 19486 16470
9963	0	0	Ki67+	 19486 16590
9964	0	0	Ki67+	 19495 16534
9965	0	0	Ki67+	 19496 16772
9966	0	0	Ki67+	 19503 16621
9967	0	0	Ki67+	 19503 16829
9968	0	0	Ki67+	 19506 16784
9969	0	0	Ki67+	 19511 16960
9970	0	0	Ki67+	 19515 16849
9971	0	0	Ki67+	 19516 16531
9972	0	0	Ki67+	 19517 16587
9973	0	0	Ki67+	 19528 16637
9974	0	0	Ki67+	 19530 16808
9975	0	0	Ki67+	 19533 16672
9976	0	0	Ki67+	 19538 16388
9977	0	0	Ki67+	 19540 16554
9978	0	0	Ki67+	 19541 16417
9979	0	0	Ki67+	 19552 16580
9980	0	0	Ki67+	 19561 16516
9981	0	0	Ki67+	 19562 16642
9982	0	0	Ki67+	 19568 16826
9983	0	0	Ki67+	 19575 16661
9984	0	0	Ki67+	 19591 16662
9985	0	0	Ki67+	 19596 17094
9986	0	0	Ki67+	 19614 16662
9987	0	0	Ki67+	 19786 16630
9988	0	0	Ki67+	 19797 16637
9989	0	0	Ki67+	 19822 16733
9990	0	0	Ki67+	 19842 16783
9991	0	0	Ki67+	 19917 17032
9992	0	0	Ki67+	 19961 16623
9993	0	0	Ki67+	 19962 16644
9994	0	0	Ki67+	 19967 16662
9995	0	0	Ki67+	 19975 16676
9996	0	0	Ki67+	 19978 16528
9997	0	0	Ki67+	 19695 17211
9998	0	0	Ki67+	 19759 17200
9999	0	0	Ki67+	 19813 17225
10000	0	0	Ki67+	 19863 17264
10001	0	0	Ki67+	 20187 10934
10002	0	0	Ki67+	 20224 11012
10003	0	0	Ki67+	 20256 11101
10004	0	0	Ki67+	 20277 10933
10005	0	0	Ki67+	 20333 10799
10006	0	0	Ki67+	 20340 10831
10007	0	0	Ki67+	 20365 10962
10008	0	0	Ki67+	 20447 11086
10009	0	0	Ki67+	 20469 10560
10010	0	0	Ki67+	 20476 10784
10011	0	0	Ki67+	 20477 10699
10012	0	0	Ki67+	 20487 10912
10013	0	0	Ki67+	 20533 11099
10014	0	0	Ki67+	 20585 10903
10015	0	0	Ki67+	 20644 10835
10016	0	0	Ki67+	 20657 10881
10017	0	0	Ki67+	 20730 11054
10018	0	0	Ki67+	 20740 10478
10019	0	0	Ki67+	 20766 10576
10020	0	0	Ki67+	 20802 10546
10021	0	0	Ki67+	 20827 10342
10022	0	0	Ki67+	 20829 10509
10023	0	0	Ki67+	 20042 11846
10024	0	0	Ki67+	 20044 11823
10025	0	0	Ki67+	 20049 11765
10026	0	0	Ki67+	 20051 11206
10027	0	0	Ki67+	 20054 11793
10028	0	0	Ki67+	 20073 11867
10029	0	0	Ki67+	 20076 11750
10030	0	0	Ki67+	 20085 11814
10031	0	0	Ki67+	 20093 11283
10032	0	0	Ki67+	 20110 11797
10033	0	0	Ki67+	 20111 11728
10034	0	0	Ki67+	 20112 11871
10035	0	0	Ki67+	 20125 11822
10036	0	0	Ki67+	 20136 11741
10037	0	0	Ki67+	 20136 11901
10038	0	0	Ki67+	 20145 11772
10039	0	0	Ki67+	 20153 11859
10040	0	0	Ki67+	 20163 11772
10041	0	0	Ki67+	 20168 11822
10042	0	0	Ki67+	 20169 11727
10043	0	0	Ki67+	 20196 11133
10044	0	0	Ki67+	 20203 11901
10045	0	0	Ki67+	 20204 11336
10046	0	0	Ki67+	 20204 11795
10047	0	0	Ki67+	 20217 11816
10048	0	0	Ki67+	 20222 11729
10049	0	0	Ki67+	 20241 11854
10050	0	0	Ki67+	 20243 11748
10051	0	0	Ki67+	 20245 11504
10052	0	0	Ki67+	 20250 11801
10053	0	0	Ki67+	 20251 11356
10054	0	0	Ki67+	 20252 11343
10055	0	0	Ki67+	 20254 11461
10056	0	0	Ki67+	 20261 11387
10057	0	0	Ki67+	 20270 11763
10058	0	0	Ki67+	 20277 11390
10059	0	0	Ki67+	 20277 11536
10060	0	0	Ki67+	 20288 11740
10061	0	0	Ki67+	 20292 11352
10062	0	0	Ki67+	 20297 11778
10063	0	0	Ki67+	 20302 11718
10064	0	0	Ki67+	 20316 11117
10065	0	0	Ki67+	 20316 11521
10066	0	0	Ki67+	 20327 11786
10067	0	0	Ki67+	 20329 11214
10068	0	0	Ki67+	 20331 11827
10069	0	0	Ki67+	 20332 11748
10070	0	0	Ki67+	 20333 11716
10071	0	0	Ki67+	 20336 11855
10072	0	0	Ki67+	 20338 11372
10073	0	0	Ki67+	 20352 11138
10074	0	0	Ki67+	 20366 11875
10075	0	0	Ki67+	 20369 11213
10076	0	0	Ki67+	 20370 11898
10077	0	0	Ki67+	 20373 11781
10078	0	0	Ki67+	 20375 11847
10079	0	0	Ki67+	 20381 11903
10080	0	0	Ki67+	 20393 11819
10081	0	0	Ki67+	 20394 11521
10082	0	0	Ki67+	 20397 11871
10083	0	0	Ki67+	 20406 11462
10084	0	0	Ki67+	 20407 11380
10085	0	0	Ki67+	 20414 11441
10086	0	0	Ki67+	 20416 11771
10087	0	0	Ki67+	 20426 11469
10088	0	0	Ki67+	 20430 11841
10089	0	0	Ki67+	 20431 11426
10090	0	0	Ki67+	 20434 11900
10091	0	0	Ki67+	 20436 11214
10092	0	0	Ki67+	 20442 11858
10093	0	0	Ki67+	 20448 11400
10094	0	0	Ki67+	 20453 11458
10095	0	0	Ki67+	 20464 11387
10096	0	0	Ki67+	 20465 11501
10097	0	0	Ki67+	 20468 11237
10098	0	0	Ki67+	 20474 11870
10099	0	0	Ki67+	 20478 11230
10100	0	0	Ki67+	 20482 11254
10101	0	0	Ki67+	 20483 11796
10102	0	0	Ki67+	 20486 11831
10103	0	0	Ki67+	 20488 11861
10104	0	0	Ki67+	 20491 11414
10105	0	0	Ki67+	 20498 11798
10106	0	0	Ki67+	 20501 11503
10107	0	0	Ki67+	 20510 11423
10108	0	0	Ki67+	 20510 11890
10109	0	0	Ki67+	 20517 11267
10110	0	0	Ki67+	 20517 11372
10111	0	0	Ki67+	 20524 11553
10112	0	0	Ki67+	 20525 11649
10113	0	0	Ki67+	 20528 11477
10114	0	0	Ki67+	 20533 11275
10115	0	0	Ki67+	 20538 11415
10116	0	0	Ki67+	 20543 11897
10117	0	0	Ki67+	 20546 11503
10118	0	0	Ki67+	 20546 11878
10119	0	0	Ki67+	 20551 11584
10120	0	0	Ki67+	 20560 11244
10121	0	0	Ki67+	 20563 11538
10122	0	0	Ki67+	 20563 11845
10123	0	0	Ki67+	 20572 11549
10124	0	0	Ki67+	 20578 11613
10125	0	0	Ki67+	 20582 11248
10126	0	0	Ki67+	 20585 11802
10127	0	0	Ki67+	 20589 11432
10128	0	0	Ki67+	 20592 11854
10129	0	0	Ki67+	 20598 11820
10130	0	0	Ki67+	 20606 11440
10131	0	0	Ki67+	 20607 11521
10132	0	0	Ki67+	 20608 11572
10133	0	0	Ki67+	 20611 11902
10134	0	0	Ki67+	 20619 11638
10135	0	0	Ki67+	 20620 11682
10136	0	0	Ki67+	 20621 11841
10137	0	0	Ki67+	 20622 11608
10138	0	0	Ki67+	 20623 11334
10139	0	0	Ki67+	 20625 11541
10140	0	0	Ki67+	 20625 11813
10141	0	0	Ki67+	 20628 11322
10142	0	0	Ki67+	 20629 11721
10143	0	0	Ki67+	 20633 11765
10144	0	0	Ki67+	 20635 11218
10145	0	0	Ki67+	 20638 11856
10146	0	0	Ki67+	 20640 11655
10147	0	0	Ki67+	 20644 11781
10148	0	0	Ki67+	 20646 11810
10149	0	0	Ki67+	 20655 11560
10150	0	0	Ki67+	 20659 11333
10151	0	0	Ki67+	 20659 11847
10152	0	0	Ki67+	 20661 11532
10153	0	0	Ki67+	 20667 11400
10154	0	0	Ki67+	 20669 11708
10155	0	0	Ki67+	 20680 11680
10156	0	0	Ki67+	 20682 11803
10157	0	0	Ki67+	 20684 11867
10158	0	0	Ki67+	 20684 11901
10159	0	0	Ki67+	 20687 11591
10160	0	0	Ki67+	 20693 11835
10161	0	0	Ki67+	 20704 11653
10162	0	0	Ki67+	 20706 11673
10163	0	0	Ki67+	 20707 11703
10164	0	0	Ki67+	 20715 11739
10165	0	0	Ki67+	 20724 11637
10166	0	0	Ki67+	 20725 11199
10167	0	0	Ki67+	 20729 11713
10168	0	0	Ki67+	 20730 11610
10169	0	0	Ki67+	 20730 11845
10170	0	0	Ki67+	 20731 11214
10171	0	0	Ki67+	 20739 11662
10172	0	0	Ki67+	 20741 11568
10173	0	0	Ki67+	 20743 11254
10174	0	0	Ki67+	 20743 11741
10175	0	0	Ki67+	 20754 11616
10176	0	0	Ki67+	 20755 11583
10177	0	0	Ki67+	 20757 11744
10178	0	0	Ki67+	 20760 11696
10179	0	0	Ki67+	 20762 11721
10180	0	0	Ki67+	 20764 11482
10181	0	0	Ki67+	 20769 11825
10182	0	0	Ki67+	 20770 11899
10183	0	0	Ki67+	 20778 11868
10184	0	0	Ki67+	 20780 11381
10185	0	0	Ki67+	 20781 11896
10186	0	0	Ki67+	 20783 11838
10187	0	0	Ki67+	 20788 11681
10188	0	0	Ki67+	 20794 11387
10189	0	0	Ki67+	 20799 11517
10190	0	0	Ki67+	 20809 11332
10191	0	0	Ki67+	 20811 11801
10192	0	0	Ki67+	 20813 11678
10193	0	0	Ki67+	 20818 11145
10194	0	0	Ki67+	 20827 11620
10195	0	0	Ki67+	 20828 11185
10196	0	0	Ki67+	 20829 11396
10197	0	0	Ki67+	 20829 11851
10198	0	0	Ki67+	 20830 11821
10199	0	0	Ki67+	 20044 12588
10200	0	0	Ki67+	 20045 12226
10201	0	0	Ki67+	 20045 12443
10202	0	0	Ki67+	 20048 12007
10203	0	0	Ki67+	 20049 12068
10204	0	0	Ki67+	 20050 12492
10205	0	0	Ki67+	 20057 12357
10206	0	0	Ki67+	 20067 12584
10207	0	0	Ki67+	 20072 11982
10208	0	0	Ki67+	 20077 12461
10209	0	0	Ki67+	 20079 12610
10210	0	0	Ki67+	 20090 12210
10211	0	0	Ki67+	 20096 11919
10212	0	0	Ki67+	 20096 12623
10213	0	0	Ki67+	 20098 12239
10214	0	0	Ki67+	 20101 12338
10215	0	0	Ki67+	 20101 12393
10216	0	0	Ki67+	 20103 12007
10217	0	0	Ki67+	 20110 12615
10218	0	0	Ki67+	 20114 12212
10219	0	0	Ki67+	 20116 12065
10220	0	0	Ki67+	 20116 12482
10221	0	0	Ki67+	 20117 12552
10222	0	0	Ki67+	 20122 11976
10223	0	0	Ki67+	 20129 12638
10224	0	0	Ki67+	 20132 12227
10225	0	0	Ki67+	 20132 12364
10226	0	0	Ki67+	 20137 12075
10227	0	0	Ki67+	 20139 12289
10228	0	0	Ki67+	 20144 12422
10229	0	0	Ki67+	 20145 12257
10230	0	0	Ki67+	 20146 12517
10231	0	0	Ki67+	 20149 11985
10232	0	0	Ki67+	 20149 12395
10233	0	0	Ki67+	 20150 12313
10234	0	0	Ki67+	 20151 12338
10235	0	0	Ki67+	 20151 12559
10236	0	0	Ki67+	 20155 11931
10237	0	0	Ki67+	 20169 12016
10238	0	0	Ki67+	 20176 11968
10239	0	0	Ki67+	 20179 12290
10240	0	0	Ki67+	 20179 12694
10241	0	0	Ki67+	 20181 12421
10242	0	0	Ki67+	 20183 12055
10243	0	0	Ki67+	 20187 12333
10244	0	0	Ki67+	 20195 12659
10245	0	0	Ki67+	 20211 11982
10246	0	0	Ki67+	 20211 12352
10247	0	0	Ki67+	 20216 12626
10248	0	0	Ki67+	 20217 12417
10249	0	0	Ki67+	 20218 12000
10250	0	0	Ki67+	 20223 12060
10251	0	0	Ki67+	 20229 12333
10252	0	0	Ki67+	 20229 12700
10253	0	0	Ki67+	 20230 12305
10254	0	0	Ki67+	 20233 12499
10255	0	0	Ki67+	 20233 12664
10256	0	0	Ki67+	 20237 12273
10257	0	0	Ki67+	 20240 12459
10258	0	0	Ki67+	 20244 11966
10259	0	0	Ki67+	 20250 12520
10260	0	0	Ki67+	 20250 12686
10261	0	0	Ki67+	 20254 11921
10262	0	0	Ki67+	 20255 12322
10263	0	0	Ki67+	 20263 12357
10264	0	0	Ki67+	 20276 11969
10265	0	0	Ki67+	 20279 12544
10266	0	0	Ki67+	 20284 12510
10267	0	0	Ki67+	 20285 12005
10268	0	0	Ki67+	 20293 12455
10269	0	0	Ki67+	 20296 12331
10270	0	0	Ki67+	 20300 12420
10271	0	0	Ki67+	 20301 12348
10272	0	0	Ki67+	 20303 11966
10273	0	0	Ki67+	 20308 12703
10274	0	0	Ki67+	 20309 12299
10275	0	0	Ki67+	 20312 12538
10276	0	0	Ki67+	 20315 12448
10277	0	0	Ki67+	 20319 12131
10278	0	0	Ki67+	 20319 12502
10279	0	0	Ki67+	 20322 11987
10280	0	0	Ki67+	 20323 12017
10281	0	0	Ki67+	 20324 12030
10282	0	0	Ki67+	 20328 12573
10283	0	0	Ki67+	 20331 12333
10284	0	0	Ki67+	 20336 12069
10285	0	0	Ki67+	 20339 12016
10286	0	0	Ki67+	 20345 12440
10287	0	0	Ki67+	 20346 11985
10288	0	0	Ki67+	 20347 11931
10289	0	0	Ki67+	 20348 12491
10290	0	0	Ki67+	 20355 12644
10291	0	0	Ki67+	 20356 12518
10292	0	0	Ki67+	 20358 12048
10293	0	0	Ki67+	 20359 12177
10294	0	0	Ki67+	 20362 11939
10295	0	0	Ki67+	 20367 12543
10296	0	0	Ki67+	 20374 12026
10297	0	0	Ki67+	 20375 12364
10298	0	0	Ki67+	 20388 12193
10299	0	0	Ki67+	 20393 12150
10300	0	0	Ki67+	 20395 11995
10301	0	0	Ki67+	 20401 12232
10302	0	0	Ki67+	 20402 11958
10303	0	0	Ki67+	 20402 12065
10304	0	0	Ki67+	 20407 12100
10305	0	0	Ki67+	 20408 12438
10306	0	0	Ki67+	 20410 12040
10307	0	0	Ki67+	 20412 12158
10308	0	0	Ki67+	 20416 12109
10309	0	0	Ki67+	 20418 12471
10310	0	0	Ki67+	 20433 12136
10311	0	0	Ki67+	 20434 11927
10312	0	0	Ki67+	 20436 12506
10313	0	0	Ki67+	 20440 11957
10314	0	0	Ki67+	 20441 12579
10315	0	0	Ki67+	 20443 12566
10316	0	0	Ki67+	 20447 12455
10317	0	0	Ki67+	 20451 12176
10318	0	0	Ki67+	 20458 12526
10319	0	0	Ki67+	 20460 11991
10320	0	0	Ki67+	 20462 12011
10321	0	0	Ki67+	 20462 12101
10322	0	0	Ki67+	 20465 12147
10323	0	0	Ki67+	 20470 12512
10324	0	0	Ki67+	 20471 12476
10325	0	0	Ki67+	 20476 12250
10326	0	0	Ki67+	 20480 12230
10327	0	0	Ki67+	 20487 11910
10328	0	0	Ki67+	 20489 12530
10329	0	0	Ki67+	 20490 11969
10330	0	0	Ki67+	 20494 12073
10331	0	0	Ki67+	 20494 12179
10332	0	0	Ki67+	 20494 12467
10333	0	0	Ki67+	 20495 12481
10334	0	0	Ki67+	 20498 12104
10335	0	0	Ki67+	 20499 12027
10336	0	0	Ki67+	 20503 12206
10337	0	0	Ki67+	 20520 12577
10338	0	0	Ki67+	 20520 12696
10339	0	0	Ki67+	 20521 12172
10340	0	0	Ki67+	 20524 12129
10341	0	0	Ki67+	 20527 12116
10342	0	0	Ki67+	 20529 12588
10343	0	0	Ki67+	 20542 11922
10344	0	0	Ki67+	 20545 12135
10345	0	0	Ki67+	 20551 12203
10346	0	0	Ki67+	 20556 12685
10347	0	0	Ki67+	 20565 12181
10348	0	0	Ki67+	 20573 12611
10349	0	0	Ki67+	 20575 12651
10350	0	0	Ki67+	 20581 12286
10351	0	0	Ki67+	 20587 12153
10352	0	0	Ki67+	 20588 12226
10353	0	0	Ki67+	 20594 11916
10354	0	0	Ki67+	 20599 12473
10355	0	0	Ki67+	 20600 11989
10356	0	0	Ki67+	 20605 12347
10357	0	0	Ki67+	 20607 12249
10358	0	0	Ki67+	 20608 11958
10359	0	0	Ki67+	 20618 12140
10360	0	0	Ki67+	 20620 12456
10361	0	0	Ki67+	 20622 12174
10362	0	0	Ki67+	 20625 12122
10363	0	0	Ki67+	 20629 12051
10364	0	0	Ki67+	 20629 12218
10365	0	0	Ki67+	 20634 12684
10366	0	0	Ki67+	 20637 11955
10367	0	0	Ki67+	 20637 12258
10368	0	0	Ki67+	 20646 12484
10369	0	0	Ki67+	 20652 12134
10370	0	0	Ki67+	 20652 12374
10371	0	0	Ki67+	 20653 11914
10372	0	0	Ki67+	 20653 12006
10373	0	0	Ki67+	 20653 12387
10374	0	0	Ki67+	 20656 12692
10375	0	0	Ki67+	 20662 12227
10376	0	0	Ki67+	 20662 12639
10377	0	0	Ki67+	 20664 12651
10378	0	0	Ki67+	 20665 12065
10379	0	0	Ki67+	 20665 12394
10380	0	0	Ki67+	 20668 11964
10381	0	0	Ki67+	 20677 12379
10382	0	0	Ki67+	 20681 12645
10383	0	0	Ki67+	 20683 12162
10384	0	0	Ki67+	 20685 12097
10385	0	0	Ki67+	 20686 12500
10386	0	0	Ki67+	 20689 12223
10387	0	0	Ki67+	 20690 12018
10388	0	0	Ki67+	 20691 11922
10389	0	0	Ki67+	 20691 12460
10390	0	0	Ki67+	 20692 12521
10391	0	0	Ki67+	 20693 11970
10392	0	0	Ki67+	 20697 12565
10393	0	0	Ki67+	 20699 12051
10394	0	0	Ki67+	 20704 12394
10395	0	0	Ki67+	 20706 11961
10396	0	0	Ki67+	 20711 12243
10397	0	0	Ki67+	 20712 12285
10398	0	0	Ki67+	 20714 12124
10399	0	0	Ki67+	 20718 12004
10400	0	0	Ki67+	 20720 11908
10401	0	0	Ki67+	 20723 12155
10402	0	0	Ki67+	 20723 12325
10403	0	0	Ki67+	 20723 12502
10404	0	0	Ki67+	 20724 12555
10405	0	0	Ki67+	 20728 12199
10406	0	0	Ki67+	 20731 12404
10407	0	0	Ki67+	 20735 12343
10408	0	0	Ki67+	 20736 12287
10409	0	0	Ki67+	 20741 11974
10410	0	0	Ki67+	 20741 12181
10411	0	0	Ki67+	 20742 12078
10412	0	0	Ki67+	 20746 12042
10413	0	0	Ki67+	 20747 11941
10414	0	0	Ki67+	 20747 12532
10415	0	0	Ki67+	 20749 12244
10416	0	0	Ki67+	 20753 12107
10417	0	0	Ki67+	 20757 12626
10418	0	0	Ki67+	 20758 12392
10419	0	0	Ki67+	 20759 12287
10420	0	0	Ki67+	 20766 12351
10421	0	0	Ki67+	 20767 12255
10422	0	0	Ki67+	 20770 12219
10423	0	0	Ki67+	 20771 11972
10424	0	0	Ki67+	 20771 12542
10425	0	0	Ki67+	 20773 12163
10426	0	0	Ki67+	 20774 12010
10427	0	0	Ki67+	 20778 12039
10428	0	0	Ki67+	 20781 12089
10429	0	0	Ki67+	 20781 12335
10430	0	0	Ki67+	 20783 12128
10431	0	0	Ki67+	 20783 12213
10432	0	0	Ki67+	 20783 12380
10433	0	0	Ki67+	 20786 12567
10434	0	0	Ki67+	 20787 12065
10435	0	0	Ki67+	 20787 12301
10436	0	0	Ki67+	 20792 12339
10437	0	0	Ki67+	 20795 12266
10438	0	0	Ki67+	 20799 12363
10439	0	0	Ki67+	 20800 12071
10440	0	0	Ki67+	 20801 12534
10441	0	0	Ki67+	 20802 12222
10442	0	0	Ki67+	 20811 12169
10443	0	0	Ki67+	 20812 12017
10444	0	0	Ki67+	 20814 12131
10445	0	0	Ki67+	 20818 12580
10446	0	0	Ki67+	 20820 12599
10447	0	0	Ki67+	 20824 12296
10448	0	0	Ki67+	 20825 11912
10449	0	0	Ki67+	 20825 12386
10450	0	0	Ki67+	 20827 12203
10451	0	0	Ki67+	 20829 11935
10452	0	0	Ki67+	 20830 12173
10453	0	0	Ki67+	 20830 12241
10454	0	0	Ki67+	 20831 12559
10455	0	0	Ki67+	 20038 13097
10456	0	0	Ki67+	 20038 13441
10457	0	0	Ki67+	 20044 13292
10458	0	0	Ki67+	 20045 12902
10459	0	0	Ki67+	 20047 12964
10460	0	0	Ki67+	 20048 12809
10461	0	0	Ki67+	 20058 12767
10462	0	0	Ki67+	 20060 13442
10463	0	0	Ki67+	 20066 13451
10464	0	0	Ki67+	 20067 13333
10465	0	0	Ki67+	 20081 12923
10466	0	0	Ki67+	 20084 12870
10467	0	0	Ki67+	 20085 13125
10468	0	0	Ki67+	 20086 13090
10469	0	0	Ki67+	 20090 13312
10470	0	0	Ki67+	 20098 13273
10471	0	0	Ki67+	 20098 13401
10472	0	0	Ki67+	 20100 12771
10473	0	0	Ki67+	 20100 12971
10474	0	0	Ki67+	 20100 13436
10475	0	0	Ki67+	 20113 12898
10476	0	0	Ki67+	 20114 13326
10477	0	0	Ki67+	 20115 12943
10478	0	0	Ki67+	 20116 13024
10479	0	0	Ki67+	 20125 12798
10480	0	0	Ki67+	 20130 13293
10481	0	0	Ki67+	 20136 13041
10482	0	0	Ki67+	 20137 13162
10483	0	0	Ki67+	 20138 12854
10484	0	0	Ki67+	 20140 12918
10485	0	0	Ki67+	 20146 13437
10486	0	0	Ki67+	 20152 12823
10487	0	0	Ki67+	 20154 13405
10488	0	0	Ki67+	 20158 13128
10489	0	0	Ki67+	 20162 13157
10490	0	0	Ki67+	 20168 13019
10491	0	0	Ki67+	 20171 13427
10492	0	0	Ki67+	 20172 12998
10493	0	0	Ki67+	 20179 13297
10494	0	0	Ki67+	 20181 12834
10495	0	0	Ki67+	 20185 12986
10496	0	0	Ki67+	 20185 13131
10497	0	0	Ki67+	 20186 13157
10498	0	0	Ki67+	 20192 13103
10499	0	0	Ki67+	 20194 12901
10500	0	0	Ki67+	 20194 12971
10501	0	0	Ki67+	 20205 13493
10502	0	0	Ki67+	 20220 12970
10503	0	0	Ki67+	 20221 12933
10504	0	0	Ki67+	 20223 13057
10505	0	0	Ki67+	 20226 12896
10506	0	0	Ki67+	 20242 13007
10507	0	0	Ki67+	 20244 12781
10508	0	0	Ki67+	 20245 12917
10509	0	0	Ki67+	 20247 13437
10510	0	0	Ki67+	 20248 13251
10511	0	0	Ki67+	 20255 12754
10512	0	0	Ki67+	 20258 12724
10513	0	0	Ki67+	 20261 13501
10514	0	0	Ki67+	 20262 13463
10515	0	0	Ki67+	 20266 13251
10516	0	0	Ki67+	 20273 12949
10517	0	0	Ki67+	 20276 13016
10518	0	0	Ki67+	 20282 13247
10519	0	0	Ki67+	 20282 13298
10520	0	0	Ki67+	 20283 12766
10521	0	0	Ki67+	 20283 12995
10522	0	0	Ki67+	 20287 12778
10523	0	0	Ki67+	 20287 13463
10524	0	0	Ki67+	 20288 12820
10525	0	0	Ki67+	 20300 12731
10526	0	0	Ki67+	 20303 12773
10527	0	0	Ki67+	 20310 13500
10528	0	0	Ki67+	 20311 13404
10529	0	0	Ki67+	 20322 12846
10530	0	0	Ki67+	 20333 13095
10531	0	0	Ki67+	 20335 12935
10532	0	0	Ki67+	 20343 13027
10533	0	0	Ki67+	 20349 13429
10534	0	0	Ki67+	 20350 12899
10535	0	0	Ki67+	 20351 13067
10536	0	0	Ki67+	 20353 13457
10537	0	0	Ki67+	 20355 12911
10538	0	0	Ki67+	 20361 12997
10539	0	0	Ki67+	 20365 13105
10540	0	0	Ki67+	 20366 13402
10541	0	0	Ki67+	 20370 13452
10542	0	0	Ki67+	 20383 12928
10543	0	0	Ki67+	 20383 13029
10544	0	0	Ki67+	 20383 13055
10545	0	0	Ki67+	 20386 13082
10546	0	0	Ki67+	 20391 13316
10547	0	0	Ki67+	 20392 12998
10548	0	0	Ki67+	 20393 12907
10549	0	0	Ki67+	 20400 13108
10550	0	0	Ki67+	 20400 13419
10551	0	0	Ki67+	 20410 12950
10552	0	0	Ki67+	 20411 12719
10553	0	0	Ki67+	 20413 13272
10554	0	0	Ki67+	 20415 13055
10555	0	0	Ki67+	 20416 12916
10556	0	0	Ki67+	 20416 12996
10557	0	0	Ki67+	 20416 13405
10558	0	0	Ki67+	 20424 13098
10559	0	0	Ki67+	 20425 13456
10560	0	0	Ki67+	 20426 12965
10561	0	0	Ki67+	 20430 13369
10562	0	0	Ki67+	 20442 13029
10563	0	0	Ki67+	 20444 12747
10564	0	0	Ki67+	 20444 13295
10565	0	0	Ki67+	 20456 13265
10566	0	0	Ki67+	 20463 12973
10567	0	0	Ki67+	 20466 13054
10568	0	0	Ki67+	 20466 13427
10569	0	0	Ki67+	 20469 13464
10570	0	0	Ki67+	 20473 13006
10571	0	0	Ki67+	 20474 12762
10572	0	0	Ki67+	 20489 13022
10573	0	0	Ki67+	 20492 13045
10574	0	0	Ki67+	 20492 13367
10575	0	0	Ki67+	 20494 12778
10576	0	0	Ki67+	 20495 12856
10577	0	0	Ki67+	 20505 12860
10578	0	0	Ki67+	 20514 12726
10579	0	0	Ki67+	 20514 13345
10580	0	0	Ki67+	 20517 13251
10581	0	0	Ki67+	 20518 12752
10582	0	0	Ki67+	 20531 13331
10583	0	0	Ki67+	 20533 12897
10584	0	0	Ki67+	 20536 12789
10585	0	0	Ki67+	 20542 13484
10586	0	0	Ki67+	 20547 13437
10587	0	0	Ki67+	 20553 13361
10588	0	0	Ki67+	 20553 13469
10589	0	0	Ki67+	 20558 12788
10590	0	0	Ki67+	 20558 13436
10591	0	0	Ki67+	 20562 12904
10592	0	0	Ki67+	 20563 13040
10593	0	0	Ki67+	 20564 13497
10594	0	0	Ki67+	 20579 12849
10595	0	0	Ki67+	 20580 12721
10596	0	0	Ki67+	 20586 12926
10597	0	0	Ki67+	 20587 12910
10598	0	0	Ki67+	 20612 13018
10599	0	0	Ki67+	 20617 12813
10600	0	0	Ki67+	 20640 12999
10601	0	0	Ki67+	 20646 12731
10602	0	0	Ki67+	 20647 13419
10603	0	0	Ki67+	 20653 13024
10604	0	0	Ki67+	 20658 12889
10605	0	0	Ki67+	 20688 13033
10606	0	0	Ki67+	 20694 13318
10607	0	0	Ki67+	 20709 12921
10608	0	0	Ki67+	 20709 13349
10609	0	0	Ki67+	 20727 13383
10610	0	0	Ki67+	 20728 13464
10611	0	0	Ki67+	 20729 13305
10612	0	0	Ki67+	 20733 13346
10613	0	0	Ki67+	 20739 13058
10614	0	0	Ki67+	 20739 13453
10615	0	0	Ki67+	 20743 12902
10616	0	0	Ki67+	 20743 13304
10617	0	0	Ki67+	 20760 13268
10618	0	0	Ki67+	 20776 13331
10619	0	0	Ki67+	 20785 13368
10620	0	0	Ki67+	 20787 12978
10621	0	0	Ki67+	 20789 13257
10622	0	0	Ki67+	 20791 12772
10623	0	0	Ki67+	 20799 13082
10624	0	0	Ki67+	 20800 13356
10625	0	0	Ki67+	 20801 12940
10626	0	0	Ki67+	 20806 13256
10627	0	0	Ki67+	 20807 13047
10628	0	0	Ki67+	 20811 12804
10629	0	0	Ki67+	 20812 13291
10630	0	0	Ki67+	 20815 12992
10631	0	0	Ki67+	 20817 12735
10632	0	0	Ki67+	 20822 13051
10633	0	0	Ki67+	 20827 12788
10634	0	0	Ki67+	 20831 13420
10635	0	0	Ki67+	 20038 13595
10636	0	0	Ki67+	 20039 14102
10637	0	0	Ki67+	 20044 14026
10638	0	0	Ki67+	 20046 14136
10639	0	0	Ki67+	 20049 14303
10640	0	0	Ki67+	 20050 13995
10641	0	0	Ki67+	 20054 14238
10642	0	0	Ki67+	 20055 13537
10643	0	0	Ki67+	 20062 13623
10644	0	0	Ki67+	 20063 13573
10645	0	0	Ki67+	 20068 14155
10646	0	0	Ki67+	 20080 13549
10647	0	0	Ki67+	 20080 14090
10648	0	0	Ki67+	 20085 13699
10649	0	0	Ki67+	 20087 14013
10650	0	0	Ki67+	 20087 14284
10651	0	0	Ki67+	 20092 14156
10652	0	0	Ki67+	 20098 13613
10653	0	0	Ki67+	 20098 13949
10654	0	0	Ki67+	 20099 13537
10655	0	0	Ki67+	 20099 14225
10656	0	0	Ki67+	 20101 13987
10657	0	0	Ki67+	 20106 14026
10658	0	0	Ki67+	 20112 14128
10659	0	0	Ki67+	 20113 13506
10660	0	0	Ki67+	 20114 13646
10661	0	0	Ki67+	 20119 14114
10662	0	0	Ki67+	 20119 14272
10663	0	0	Ki67+	 20126 14237
10664	0	0	Ki67+	 20135 14042
10665	0	0	Ki67+	 20148 13583
10666	0	0	Ki67+	 20148 14141
10667	0	0	Ki67+	 20150 14005
10668	0	0	Ki67+	 20152 13537
10669	0	0	Ki67+	 20162 13641
10670	0	0	Ki67+	 20168 14281
10671	0	0	Ki67+	 20169 13595
10672	0	0	Ki67+	 20175 13516
10673	0	0	Ki67+	 20182 13619
10674	0	0	Ki67+	 20184 13995
10675	0	0	Ki67+	 20185 14231
10676	0	0	Ki67+	 20186 13540
10677	0	0	Ki67+	 20186 13960
10678	0	0	Ki67+	 20191 13691
10679	0	0	Ki67+	 20191 14164
10680	0	0	Ki67+	 20194 14279
10681	0	0	Ki67+	 20199 13672
10682	0	0	Ki67+	 20205 14082
10683	0	0	Ki67+	 20207 13810
10684	0	0	Ki67+	 20208 13518
10685	0	0	Ki67+	 20209 13954
10686	0	0	Ki67+	 20211 13926
10687	0	0	Ki67+	 20215 14273
10688	0	0	Ki67+	 20217 13546
10689	0	0	Ki67+	 20218 14164
10690	0	0	Ki67+	 20219 13780
10691	0	0	Ki67+	 20223 13613
10692	0	0	Ki67+	 20226 14247
10693	0	0	Ki67+	 20227 14045
10694	0	0	Ki67+	 20228 13731
10695	0	0	Ki67+	 20236 14009
10696	0	0	Ki67+	 20237 14133
10697	0	0	Ki67+	 20238 13628
10698	0	0	Ki67+	 20240 13907
10699	0	0	Ki67+	 20241 13553
10700	0	0	Ki67+	 20243 13781
10701	0	0	Ki67+	 20243 13819
10702	0	0	Ki67+	 20250 13747
10703	0	0	Ki67+	 20251 14162
10704	0	0	Ki67+	 20253 13984
10705	0	0	Ki67+	 20257 13528
10706	0	0	Ki67+	 20257 13629
10707	0	0	Ki67+	 20261 13938
10708	0	0	Ki67+	 20265 13803
10709	0	0	Ki67+	 20266 14001
10710	0	0	Ki67+	 20266 14037
10711	0	0	Ki67+	 20271 13562
10712	0	0	Ki67+	 20271 13671
10713	0	0	Ki67+	 20271 14074
10714	0	0	Ki67+	 20275 13826
10715	0	0	Ki67+	 20278 14108
10716	0	0	Ki67+	 20280 13772
10717	0	0	Ki67+	 20280 13921
10718	0	0	Ki67+	 20282 13650
10719	0	0	Ki67+	 20282 13712
10720	0	0	Ki67+	 20287 14007
10721	0	0	Ki67+	 20294 13945
10722	0	0	Ki67+	 20294 14203
10723	0	0	Ki67+	 20295 13795
10724	0	0	Ki67+	 20299 14261
10725	0	0	Ki67+	 20302 13559
10726	0	0	Ki67+	 20302 14144
10727	0	0	Ki67+	 20303 14075
10728	0	0	Ki67+	 20313 14173
10729	0	0	Ki67+	 20318 13652
10730	0	0	Ki67+	 20319 14032
10731	0	0	Ki67+	 20322 13519
10732	0	0	Ki67+	 20323 14217
10733	0	0	Ki67+	 20331 14231
10734	0	0	Ki67+	 20333 14197
10735	0	0	Ki67+	 20334 14149
10736	0	0	Ki67+	 20335 13549
10737	0	0	Ki67+	 20342 14122
10738	0	0	Ki67+	 20344 13665
10739	0	0	Ki67+	 20347 14175
10740	0	0	Ki67+	 20348 13736
10741	0	0	Ki67+	 20357 13713
10742	0	0	Ki67+	 20362 13510
10743	0	0	Ki67+	 20374 13914
10744	0	0	Ki67+	 20375 13750
10745	0	0	Ki67+	 20375 14110
10746	0	0	Ki67+	 20379 13980
10747	0	0	Ki67+	 20382 14158
10748	0	0	Ki67+	 20385 13527
10749	0	0	Ki67+	 20385 13929
10750	0	0	Ki67+	 20386 14144
10751	0	0	Ki67+	 20392 13709
10752	0	0	Ki67+	 20400 13893
10753	0	0	Ki67+	 20402 13769
10754	0	0	Ki67+	 20404 14143
10755	0	0	Ki67+	 20409 13990
10756	0	0	Ki67+	 20411 13672
10757	0	0	Ki67+	 20411 13915
10758	0	0	Ki67+	 20412 13589
10759	0	0	Ki67+	 20421 13985
10760	0	0	Ki67+	 20424 13722
10761	0	0	Ki67+	 20429 13564
10762	0	0	Ki67+	 20430 13766
10763	0	0	Ki67+	 20440 13607
10764	0	0	Ki67+	 20440 13785
10765	0	0	Ki67+	 20455 13658
10766	0	0	Ki67+	 20457 14130
10767	0	0	Ki67+	 20468 13721
10768	0	0	Ki67+	 20468 14122
10769	0	0	Ki67+	 20473 13766
10770	0	0	Ki67+	 20501 13673
10771	0	0	Ki67+	 20501 14134
10772	0	0	Ki67+	 20502 13987
10773	0	0	Ki67+	 20506 14039
10774	0	0	Ki67+	 20511 14173
10775	0	0	Ki67+	 20512 13989
10776	0	0	Ki67+	 20526 13685
10777	0	0	Ki67+	 20527 13537
10778	0	0	Ki67+	 20540 14127
10779	0	0	Ki67+	 20543 13736
10780	0	0	Ki67+	 20544 14150
10781	0	0	Ki67+	 20545 13895
10782	0	0	Ki67+	 20547 13605
10783	0	0	Ki67+	 20547 14255
10784	0	0	Ki67+	 20550 13664
10785	0	0	Ki67+	 20565 13923
10786	0	0	Ki67+	 20573 13732
10787	0	0	Ki67+	 20574 14260
10788	0	0	Ki67+	 20583 14276
10789	0	0	Ki67+	 20587 13526
10790	0	0	Ki67+	 20593 13619
10791	0	0	Ki67+	 20594 13694
10792	0	0	Ki67+	 20596 14136
10793	0	0	Ki67+	 20603 13880
10794	0	0	Ki67+	 20621 13889
10795	0	0	Ki67+	 20626 14132
10796	0	0	Ki67+	 20628 13591
10797	0	0	Ki67+	 20633 14261
10798	0	0	Ki67+	 20637 13562
10799	0	0	Ki67+	 20652 13585
10800	0	0	Ki67+	 20652 13595
10801	0	0	Ki67+	 20658 13746
10802	0	0	Ki67+	 20662 13612
10803	0	0	Ki67+	 20664 13769
10804	0	0	Ki67+	 20669 13798
10805	0	0	Ki67+	 20671 13949
10806	0	0	Ki67+	 20674 14164
10807	0	0	Ki67+	 20675 13968
10808	0	0	Ki67+	 20679 13721
10809	0	0	Ki67+	 20687 13609
10810	0	0	Ki67+	 20694 13839
10811	0	0	Ki67+	 20697 13704
10812	0	0	Ki67+	 20701 13513
10813	0	0	Ki67+	 20701 13797
10814	0	0	Ki67+	 20704 14143
10815	0	0	Ki67+	 20705 14054
10816	0	0	Ki67+	 20707 13747
10817	0	0	Ki67+	 20716 14042
10818	0	0	Ki67+	 20717 13614
10819	0	0	Ki67+	 20727 14013
10820	0	0	Ki67+	 20730 14055
10821	0	0	Ki67+	 20733 14200
10822	0	0	Ki67+	 20738 13785
10823	0	0	Ki67+	 20739 13659
10824	0	0	Ki67+	 20743 13566
10825	0	0	Ki67+	 20743 14104
10826	0	0	Ki67+	 20744 14163
10827	0	0	Ki67+	 20755 13621
10828	0	0	Ki67+	 20763 13835
10829	0	0	Ki67+	 20768 13992
10830	0	0	Ki67+	 20772 13966
10831	0	0	Ki67+	 20784 13648
10832	0	0	Ki67+	 20784 13671
10833	0	0	Ki67+	 20786 13599
10834	0	0	Ki67+	 20796 13569
10835	0	0	Ki67+	 20796 13620
10836	0	0	Ki67+	 20799 13679
10837	0	0	Ki67+	 20799 13790
10838	0	0	Ki67+	 20801 13833
10839	0	0	Ki67+	 20803 14033
10840	0	0	Ki67+	 20809 13781
10841	0	0	Ki67+	 20820 13752
10842	0	0	Ki67+	 20822 13993
10843	0	0	Ki67+	 20827 14248
10844	0	0	Ki67+	 20051 14354
10845	0	0	Ki67+	 20055 15029
10846	0	0	Ki67+	 20056 14390
10847	0	0	Ki67+	 20062 14469
10848	0	0	Ki67+	 20063 14454
10849	0	0	Ki67+	 20068 14419
10850	0	0	Ki67+	 20072 14318
10851	0	0	Ki67+	 20081 14964
10852	0	0	Ki67+	 20086 14818
10853	0	0	Ki67+	 20087 14483
10854	0	0	Ki67+	 20089 15006
10855	0	0	Ki67+	 20090 14418
10856	0	0	Ki67+	 20091 14450
10857	0	0	Ki67+	 20091 15074
10858	0	0	Ki67+	 20093 15048
10859	0	0	Ki67+	 20098 14316
10860	0	0	Ki67+	 20107 14384
10861	0	0	Ki67+	 20116 14841
10862	0	0	Ki67+	 20121 15065
10863	0	0	Ki67+	 20122 14350
10864	0	0	Ki67+	 20122 14943
10865	0	0	Ki67+	 20124 14923
10866	0	0	Ki67+	 20125 15091
10867	0	0	Ki67+	 20126 14306
10868	0	0	Ki67+	 20127 14422
10869	0	0	Ki67+	 20133 14365
10870	0	0	Ki67+	 20133 14472
10871	0	0	Ki67+	 20134 14961
10872	0	0	Ki67+	 20147 14332
10873	0	0	Ki67+	 20151 14307
10874	0	0	Ki67+	 20153 14995
10875	0	0	Ki67+	 20158 14936
10876	0	0	Ki67+	 20159 14422
10877	0	0	Ki67+	 20161 14848
10878	0	0	Ki67+	 20162 14907
10879	0	0	Ki67+	 20173 14460
10880	0	0	Ki67+	 20178 15013
10881	0	0	Ki67+	 20180 14398
10882	0	0	Ki67+	 20183 14473
10883	0	0	Ki67+	 20185 14938
10884	0	0	Ki67+	 20198 14348
10885	0	0	Ki67+	 20200 14368
10886	0	0	Ki67+	 20207 14867
10887	0	0	Ki67+	 20212 15076
10888	0	0	Ki67+	 20213 15046
10889	0	0	Ki67+	 20217 14993
10890	0	0	Ki67+	 20228 14336
10891	0	0	Ki67+	 20229 14970
10892	0	0	Ki67+	 20230 14737
10893	0	0	Ki67+	 20231 15046
10894	0	0	Ki67+	 20233 14794
10895	0	0	Ki67+	 20240 15056
10896	0	0	Ki67+	 20241 15101
10897	0	0	Ki67+	 20244 14380
10898	0	0	Ki67+	 20245 14351
10899	0	0	Ki67+	 20245 14882
10900	0	0	Ki67+	 20246 15024
10901	0	0	Ki67+	 20250 14824
10902	0	0	Ki67+	 20250 14942
10903	0	0	Ki67+	 20252 14862
10904	0	0	Ki67+	 20253 15101
10905	0	0	Ki67+	 20257 15030
10906	0	0	Ki67+	 20265 14867
10907	0	0	Ki67+	 20266 14976
10908	0	0	Ki67+	 20270 14307
10909	0	0	Ki67+	 20270 15062
10910	0	0	Ki67+	 20277 14984
10911	0	0	Ki67+	 20281 15008
10912	0	0	Ki67+	 20286 14309
10913	0	0	Ki67+	 20291 14756
10914	0	0	Ki67+	 20291 14876
10915	0	0	Ki67+	 20292 15044
10916	0	0	Ki67+	 20302 15050
10917	0	0	Ki67+	 20302 15083
10918	0	0	Ki67+	 20305 14430
10919	0	0	Ki67+	 20307 14984
10920	0	0	Ki67+	 20310 14896
10921	0	0	Ki67+	 20311 14808
10922	0	0	Ki67+	 20311 15029
10923	0	0	Ki67+	 20314 14835
10924	0	0	Ki67+	 20315 14961
10925	0	0	Ki67+	 20317 14751
10926	0	0	Ki67+	 20322 14725
10927	0	0	Ki67+	 20332 14994
10928	0	0	Ki67+	 20335 14692
10929	0	0	Ki67+	 20336 14842
10930	0	0	Ki67+	 20336 15102
10931	0	0	Ki67+	 20338 14411
10932	0	0	Ki67+	 20338 15043
10933	0	0	Ki67+	 20344 14895
10934	0	0	Ki67+	 20345 14967
10935	0	0	Ki67+	 20348 14871
10936	0	0	Ki67+	 20350 14481
10937	0	0	Ki67+	 20351 14435
10938	0	0	Ki67+	 20352 14909
10939	0	0	Ki67+	 20354 14817
10940	0	0	Ki67+	 20355 15035
10941	0	0	Ki67+	 20357 14956
10942	0	0	Ki67+	 20363 14393
10943	0	0	Ki67+	 20366 15065
10944	0	0	Ki67+	 20369 14845
10945	0	0	Ki67+	 20381 14937
10946	0	0	Ki67+	 20382 14887
10947	0	0	Ki67+	 20385 14799
10948	0	0	Ki67+	 20399 15042
10949	0	0	Ki67+	 20400 14372
10950	0	0	Ki67+	 20406 15051
10951	0	0	Ki67+	 20409 14713
10952	0	0	Ki67+	 20410 14934
10953	0	0	Ki67+	 20415 14879
10954	0	0	Ki67+	 20416 14995
10955	0	0	Ki67+	 20420 14793
10956	0	0	Ki67+	 20423 14625
10957	0	0	Ki67+	 20435 15031
10958	0	0	Ki67+	 20452 14714
10959	0	0	Ki67+	 20453 14903
10960	0	0	Ki67+	 20453 15096
10961	0	0	Ki67+	 20458 14969
10962	0	0	Ki67+	 20463 15046
10963	0	0	Ki67+	 20465 14308
10964	0	0	Ki67+	 20469 15086
10965	0	0	Ki67+	 20471 14604
10966	0	0	Ki67+	 20476 14957
10967	0	0	Ki67+	 20477 14724
10968	0	0	Ki67+	 20479 14754
10969	0	0	Ki67+	 20483 14847
10970	0	0	Ki67+	 20485 14582
10971	0	0	Ki67+	 20491 14905
10972	0	0	Ki67+	 20499 14671
10973	0	0	Ki67+	 20505 14760
10974	0	0	Ki67+	 20506 14873
10975	0	0	Ki67+	 20507 15031
10976	0	0	Ki67+	 20508 14606
10977	0	0	Ki67+	 20509 14698
10978	0	0	Ki67+	 20517 14910
10979	0	0	Ki67+	 20517 14933
10980	0	0	Ki67+	 20526 14973
10981	0	0	Ki67+	 20531 14715
10982	0	0	Ki67+	 20534 15085
10983	0	0	Ki67+	 20537 14789
10984	0	0	Ki67+	 20539 14848
10985	0	0	Ki67+	 20539 14872
10986	0	0	Ki67+	 20549 14850
10987	0	0	Ki67+	 20550 14709
10988	0	0	Ki67+	 20552 14906
10989	0	0	Ki67+	 20557 14799
10990	0	0	Ki67+	 20557 14992
10991	0	0	Ki67+	 20559 14924
10992	0	0	Ki67+	 20562 14588
10993	0	0	Ki67+	 20562 14776
10994	0	0	Ki67+	 20564 14714
10995	0	0	Ki67+	 20569 14965
10996	0	0	Ki67+	 20570 15090
10997	0	0	Ki67+	 20573 14447
10998	0	0	Ki67+	 20580 14828
10999	0	0	Ki67+	 20583 15067
11000	0	0	Ki67+	 20588 14921
11001	0	0	Ki67+	 20591 14738
11002	0	0	Ki67+	 20597 15042
11003	0	0	Ki67+	 20600 14935
11004	0	0	Ki67+	 20604 14430
11005	0	0	Ki67+	 20605 14548
11006	0	0	Ki67+	 20607 14465
11007	0	0	Ki67+	 20613 14799
11008	0	0	Ki67+	 20614 14397
11009	0	0	Ki67+	 20616 14930
11010	0	0	Ki67+	 20616 15004
11011	0	0	Ki67+	 20616 15082
11012	0	0	Ki67+	 20619 14366
11013	0	0	Ki67+	 20622 14975
11014	0	0	Ki67+	 20625 14342
11015	0	0	Ki67+	 20625 14919
11016	0	0	Ki67+	 20627 14835
11017	0	0	Ki67+	 20630 14891
11018	0	0	Ki67+	 20631 14687
11019	0	0	Ki67+	 20633 15015
11020	0	0	Ki67+	 20640 14742
11021	0	0	Ki67+	 20641 14916
11022	0	0	Ki67+	 20643 14627
11023	0	0	Ki67+	 20647 14816
11024	0	0	Ki67+	 20649 14906
11025	0	0	Ki67+	 20649 15077
11026	0	0	Ki67+	 20651 14987
11027	0	0	Ki67+	 20652 14570
11028	0	0	Ki67+	 20653 14787
11029	0	0	Ki67+	 20657 14965
11030	0	0	Ki67+	 20657 15091
11031	0	0	Ki67+	 20659 14665
11032	0	0	Ki67+	 20659 14727
11033	0	0	Ki67+	 20659 15103
11034	0	0	Ki67+	 20666 15006
11035	0	0	Ki67+	 20667 14939
11036	0	0	Ki67+	 20671 14380
11037	0	0	Ki67+	 20671 14578
11038	0	0	Ki67+	 20676 14611
11039	0	0	Ki67+	 20679 14929
11040	0	0	Ki67+	 20682 14756
11041	0	0	Ki67+	 20684 14914
11042	0	0	Ki67+	 20687 14947
11043	0	0	Ki67+	 20690 14407
11044	0	0	Ki67+	 20690 14768
11045	0	0	Ki67+	 20691 14576
11046	0	0	Ki67+	 20701 14358
11047	0	0	Ki67+	 20706 14973
11048	0	0	Ki67+	 20713 15011
11049	0	0	Ki67+	 20714 14904
11050	0	0	Ki67+	 20714 14965
11051	0	0	Ki67+	 20715 14414
11052	0	0	Ki67+	 20716 14716
11053	0	0	Ki67+	 20719 14779
11054	0	0	Ki67+	 20723 14442
11055	0	0	Ki67+	 20725 14663
11056	0	0	Ki67+	 20726 14679
11057	0	0	Ki67+	 20734 14850
11058	0	0	Ki67+	 20735 14525
11059	0	0	Ki67+	 20737 14601
11060	0	0	Ki67+	 20737 14923
11061	0	0	Ki67+	 20739 14729
11062	0	0	Ki67+	 20741 14543
11063	0	0	Ki67+	 20743 14408
11064	0	0	Ki67+	 20743 14510
11065	0	0	Ki67+	 20744 14634
11066	0	0	Ki67+	 20752 14886
11067	0	0	Ki67+	 20754 14324
11068	0	0	Ki67+	 20759 14745
11069	0	0	Ki67+	 20761 14439
11070	0	0	Ki67+	 20762 14390
11071	0	0	Ki67+	 20763 14811
11072	0	0	Ki67+	 20765 14416
11073	0	0	Ki67+	 20766 14998
11074	0	0	Ki67+	 20767 15036
11075	0	0	Ki67+	 20770 14711
11076	0	0	Ki67+	 20770 14965
11077	0	0	Ki67+	 20777 14596
11078	0	0	Ki67+	 20791 14386
11079	0	0	Ki67+	 20792 14424
11080	0	0	Ki67+	 20794 14786
11081	0	0	Ki67+	 20800 14878
11082	0	0	Ki67+	 20806 14710
11083	0	0	Ki67+	 20813 14368
11084	0	0	Ki67+	 20815 14326
11085	0	0	Ki67+	 20817 14835
11086	0	0	Ki67+	 20817 15000
11087	0	0	Ki67+	 20819 14792
11088	0	0	Ki67+	 20826 14632
11089	0	0	Ki67+	 20826 14822
11090	0	0	Ki67+	 20831 14381
11091	0	0	Ki67+	 20036 15319
11092	0	0	Ki67+	 20036 15719
11093	0	0	Ki67+	 20037 15568
11094	0	0	Ki67+	 20038 15670
11095	0	0	Ki67+	 20039 15204
11096	0	0	Ki67+	 20042 15441
11097	0	0	Ki67+	 20043 15814
11098	0	0	Ki67+	 20045 15488
11099	0	0	Ki67+	 20052 15291
11100	0	0	Ki67+	 20052 15781
11101	0	0	Ki67+	 20056 15172
11102	0	0	Ki67+	 20058 15728
11103	0	0	Ki67+	 20062 15856
11104	0	0	Ki67+	 20063 15642
11105	0	0	Ki67+	 20065 15717
11106	0	0	Ki67+	 20066 15469
11107	0	0	Ki67+	 20068 15543
11108	0	0	Ki67+	 20072 15884
11109	0	0	Ki67+	 20073 15834
11110	0	0	Ki67+	 20074 15690
11111	0	0	Ki67+	 20078 15193
11112	0	0	Ki67+	 20081 15439
11113	0	0	Ki67+	 20082 15339
11114	0	0	Ki67+	 20082 15682
11115	0	0	Ki67+	 20082 15777
11116	0	0	Ki67+	 20083 15228
11117	0	0	Ki67+	 20086 15804
11118	0	0	Ki67+	 20090 15140
11119	0	0	Ki67+	 20090 15403
11120	0	0	Ki67+	 20092 15476
11121	0	0	Ki67+	 20094 15169
11122	0	0	Ki67+	 20098 15750
11123	0	0	Ki67+	 20100 15362
11124	0	0	Ki67+	 20105 15661
11125	0	0	Ki67+	 20105 15784
11126	0	0	Ki67+	 20113 15846
11127	0	0	Ki67+	 20119 15189
11128	0	0	Ki67+	 20119 15226
11129	0	0	Ki67+	 20122 15592
11130	0	0	Ki67+	 20125 15374
11131	0	0	Ki67+	 20127 15256
11132	0	0	Ki67+	 20131 15782
11133	0	0	Ki67+	 20132 15879
11134	0	0	Ki67+	 20134 15360
11135	0	0	Ki67+	 20135 15527
11136	0	0	Ki67+	 20136 15737
11137	0	0	Ki67+	 20142 15577
11138	0	0	Ki67+	 20143 15664
11139	0	0	Ki67+	 20146 15411
11140	0	0	Ki67+	 20150 15369
11141	0	0	Ki67+	 20154 15279
11142	0	0	Ki67+	 20154 15715
11143	0	0	Ki67+	 20155 15150
11144	0	0	Ki67+	 20155 15387
11145	0	0	Ki67+	 20156 15226
11146	0	0	Ki67+	 20157 15629
11147	0	0	Ki67+	 20159 15264
11148	0	0	Ki67+	 20161 15319
11149	0	0	Ki67+	 20163 15774
11150	0	0	Ki67+	 20164 15899
11151	0	0	Ki67+	 20165 15368
11152	0	0	Ki67+	 20169 15184
11153	0	0	Ki67+	 20171 15489
11154	0	0	Ki67+	 20171 15520
11155	0	0	Ki67+	 20174 15387
11156	0	0	Ki67+	 20174 15842
11157	0	0	Ki67+	 20176 15810
11158	0	0	Ki67+	 20181 15552
11159	0	0	Ki67+	 20182 15596
11160	0	0	Ki67+	 20185 15698
11161	0	0	Ki67+	 20186 15142
11162	0	0	Ki67+	 20187 15338
11163	0	0	Ki67+	 20192 15882
11164	0	0	Ki67+	 20195 15372
11165	0	0	Ki67+	 20201 15183
11166	0	0	Ki67+	 20203 15479
11167	0	0	Ki67+	 20206 15243
11168	0	0	Ki67+	 20216 15332
11169	0	0	Ki67+	 20219 15393
11170	0	0	Ki67+	 20219 15856
11171	0	0	Ki67+	 20220 15463
11172	0	0	Ki67+	 20221 15217
11173	0	0	Ki67+	 20226 15277
11174	0	0	Ki67+	 20226 15626
11175	0	0	Ki67+	 20226 15841
11176	0	0	Ki67+	 20227 15378
11177	0	0	Ki67+	 20229 15426
11178	0	0	Ki67+	 20238 15166
11179	0	0	Ki67+	 20238 15228
11180	0	0	Ki67+	 20240 15592
11181	0	0	Ki67+	 20249 15565
11182	0	0	Ki67+	 20254 15441
11183	0	0	Ki67+	 20255 15596
11184	0	0	Ki67+	 20258 15431
11185	0	0	Ki67+	 20266 15548
11186	0	0	Ki67+	 20272 15738
11187	0	0	Ki67+	 20279 15349
11188	0	0	Ki67+	 20279 15386
11189	0	0	Ki67+	 20280 15605
11190	0	0	Ki67+	 20282 15506
11191	0	0	Ki67+	 20283 15178
11192	0	0	Ki67+	 20284 15117
11193	0	0	Ki67+	 20286 15633
11194	0	0	Ki67+	 20288 15421
11195	0	0	Ki67+	 20295 15153
11196	0	0	Ki67+	 20298 15520
11197	0	0	Ki67+	 20299 15567
11198	0	0	Ki67+	 20307 15332
11199	0	0	Ki67+	 20309 15578
11200	0	0	Ki67+	 20315 15623
11201	0	0	Ki67+	 20316 15684
11202	0	0	Ki67+	 20317 15132
11203	0	0	Ki67+	 20318 15376
11204	0	0	Ki67+	 20328 15399
11205	0	0	Ki67+	 20330 15147
11206	0	0	Ki67+	 20335 15659
11207	0	0	Ki67+	 20336 15187
11208	0	0	Ki67+	 20337 15623
11209	0	0	Ki67+	 20353 15367
11210	0	0	Ki67+	 20362 15643
11211	0	0	Ki67+	 20369 15140
11212	0	0	Ki67+	 20375 15268
11213	0	0	Ki67+	 20381 15454
11214	0	0	Ki67+	 20388 15121
11215	0	0	Ki67+	 20399 15444
11216	0	0	Ki67+	 20413 15381
11217	0	0	Ki67+	 20453 15155
11218	0	0	Ki67+	 20455 15119
11219	0	0	Ki67+	 20455 15295
11220	0	0	Ki67+	 20465 15168
11221	0	0	Ki67+	 20467 15259
11222	0	0	Ki67+	 20467 15339
11223	0	0	Ki67+	 20478 15284
11224	0	0	Ki67+	 20487 15132
11225	0	0	Ki67+	 20490 15166
11226	0	0	Ki67+	 20520 15773
11227	0	0	Ki67+	 20522 15116
11228	0	0	Ki67+	 20523 15265
11229	0	0	Ki67+	 20529 15304
11230	0	0	Ki67+	 20534 15115
11231	0	0	Ki67+	 20536 15145
11232	0	0	Ki67+	 20542 15372
11233	0	0	Ki67+	 20547 15267
11234	0	0	Ki67+	 20549 15218
11235	0	0	Ki67+	 20555 15314
11236	0	0	Ki67+	 20560 15145
11237	0	0	Ki67+	 20560 15404
11238	0	0	Ki67+	 20560 15430
11239	0	0	Ki67+	 20575 15221
11240	0	0	Ki67+	 20585 15306
11241	0	0	Ki67+	 20589 15241
11242	0	0	Ki67+	 20592 15122
11243	0	0	Ki67+	 20593 15138
11244	0	0	Ki67+	 20600 15168
11245	0	0	Ki67+	 20613 15180
11246	0	0	Ki67+	 20631 15230
11247	0	0	Ki67+	 20635 15254
11248	0	0	Ki67+	 20641 15649
11249	0	0	Ki67+	 20644 15208
11250	0	0	Ki67+	 20659 15171
11251	0	0	Ki67+	 20663 15142
11252	0	0	Ki67+	 20670 15643
11253	0	0	Ki67+	 20670 15715
11254	0	0	Ki67+	 20683 15611
11255	0	0	Ki67+	 20684 15863
11256	0	0	Ki67+	 20689 15162
11257	0	0	Ki67+	 20701 15656
11258	0	0	Ki67+	 20718 15828
11259	0	0	Ki67+	 20738 15864
11260	0	0	Ki67+	 20756 15154
11261	0	0	Ki67+	 20759 15903
11262	0	0	Ki67+	 20760 15825
11263	0	0	Ki67+	 20763 15744
11264	0	0	Ki67+	 20769 15125
11265	0	0	Ki67+	 20781 15530
11266	0	0	Ki67+	 20783 15861
11267	0	0	Ki67+	 20787 15666
11268	0	0	Ki67+	 20791 15696
11269	0	0	Ki67+	 20807 15121
11270	0	0	Ki67+	 20813 15813
11271	0	0	Ki67+	 20816 15609
11272	0	0	Ki67+	 20817 15520
11273	0	0	Ki67+	 20035 16031
11274	0	0	Ki67+	 20036 16218
11275	0	0	Ki67+	 20043 16559
11276	0	0	Ki67+	 20046 16190
11277	0	0	Ki67+	 20051 16163
11278	0	0	Ki67+	 20056 16596
11279	0	0	Ki67+	 20060 16115
11280	0	0	Ki67+	 20061 15970
11281	0	0	Ki67+	 20068 16583
11282	0	0	Ki67+	 20072 16606
11283	0	0	Ki67+	 20074 16202
11284	0	0	Ki67+	 20080 16703
11285	0	0	Ki67+	 20087 16321
11286	0	0	Ki67+	 20097 15976
11287	0	0	Ki67+	 20103 16632
11288	0	0	Ki67+	 20111 16101
11289	0	0	Ki67+	 20113 15924
11290	0	0	Ki67+	 20120 15961
11291	0	0	Ki67+	 20137 16228
11292	0	0	Ki67+	 20147 16341
11293	0	0	Ki67+	 20154 15930
11294	0	0	Ki67+	 20157 16351
11295	0	0	Ki67+	 20164 16335
11296	0	0	Ki67+	 20175 16207
11297	0	0	Ki67+	 20179 15959
11298	0	0	Ki67+	 20182 16081
11299	0	0	Ki67+	 20193 16228
11300	0	0	Ki67+	 20199 15942
11301	0	0	Ki67+	 20200 16328
11302	0	0	Ki67+	 20219 15912
11303	0	0	Ki67+	 20225 16191
11304	0	0	Ki67+	 20226 16219
11305	0	0	Ki67+	 20226 16253
11306	0	0	Ki67+	 20235 16261
11307	0	0	Ki67+	 20239 16562
11308	0	0	Ki67+	 20240 16107
11309	0	0	Ki67+	 20247 16018
11310	0	0	Ki67+	 20253 16169
11311	0	0	Ki67+	 20254 16554
11312	0	0	Ki67+	 20265 16263
11313	0	0	Ki67+	 20277 16364
11314	0	0	Ki67+	 20284 16216
11315	0	0	Ki67+	 20298 16405
11316	0	0	Ki67+	 20304 16235
11317	0	0	Ki67+	 20313 16080
11318	0	0	Ki67+	 20317 15992
11319	0	0	Ki67+	 20340 16490
11320	0	0	Ki67+	 20350 16001
11321	0	0	Ki67+	 20354 16221
11322	0	0	Ki67+	 20359 16309
11323	0	0	Ki67+	 20392 16606
11324	0	0	Ki67+	 20392 16630
11325	0	0	Ki67+	 20403 16221
11326	0	0	Ki67+	 20409 16183
11327	0	0	Ki67+	 20409 16381
11328	0	0	Ki67+	 20419 16438
11329	0	0	Ki67+	 20425 16327
11330	0	0	Ki67+	 20445 16664
11331	0	0	Ki67+	 20452 16418
11332	0	0	Ki67+	 20475 16312
11333	0	0	Ki67+	 20479 16675
11334	0	0	Ki67+	 20491 16317
11335	0	0	Ki67+	 20516 16688
11336	0	0	Ki67+	 20526 16683
11337	0	0	Ki67+	 20531 16608
11338	0	0	Ki67+	 20531 16631
11339	0	0	Ki67+	 20539 15910
11340	0	0	Ki67+	 20542 16562
11341	0	0	Ki67+	 20545 16425
11342	0	0	Ki67+	 20553 16278
11343	0	0	Ki67+	 20557 16245
11344	0	0	Ki67+	 20565 16614
11345	0	0	Ki67+	 20567 16675
11346	0	0	Ki67+	 20570 15933
11347	0	0	Ki67+	 20573 16290
11348	0	0	Ki67+	 20586 16423
11349	0	0	Ki67+	 20594 16702
11350	0	0	Ki67+	 20607 16175
11351	0	0	Ki67+	 20627 16303
11352	0	0	Ki67+	 20643 15912
11353	0	0	Ki67+	 20643 16271
11354	0	0	Ki67+	 20662 16546
11355	0	0	Ki67+	 20663 16402
11356	0	0	Ki67+	 20667 15925
11357	0	0	Ki67+	 20690 16372
11358	0	0	Ki67+	 20700 16276
11359	0	0	Ki67+	 20702 16157
11360	0	0	Ki67+	 20704 16259
11361	0	0	Ki67+	 20711 16557
11362	0	0	Ki67+	 20720 15915
11363	0	0	Ki67+	 20720 16203
11364	0	0	Ki67+	 20724 16538
11365	0	0	Ki67+	 20725 16446
11366	0	0	Ki67+	 20737 15979
11367	0	0	Ki67+	 20742 16203
11368	0	0	Ki67+	 20749 16218
11369	0	0	Ki67+	 20753 16160
11370	0	0	Ki67+	 20753 16528
11371	0	0	Ki67+	 20761 16622
11372	0	0	Ki67+	 20763 16667
11373	0	0	Ki67+	 20764 16191
11374	0	0	Ki67+	 20764 16702
11375	0	0	Ki67+	 20765 16449
11376	0	0	Ki67+	 20774 16018
11377	0	0	Ki67+	 20774 16219
11378	0	0	Ki67+	 20775 16555
11379	0	0	Ki67+	 20789 15979
11380	0	0	Ki67+	 20789 16607
11381	0	0	Ki67+	 20795 16591
11382	0	0	Ki67+	 20801 15977
11383	0	0	Ki67+	 20801 16148
11384	0	0	Ki67+	 20805 16216
11385	0	0	Ki67+	 20809 16329
11386	0	0	Ki67+	 20811 16192
11387	0	0	Ki67+	 20815 16233
11388	0	0	Ki67+	 20820 16583
11389	0	0	Ki67+	 20822 16339
11390	0	0	Ki67+	 20061 17041
11391	0	0	Ki67+	 20062 16722
11392	0	0	Ki67+	 20074 17007
11393	0	0	Ki67+	 20075 17023
11394	0	0	Ki67+	 20088 17092
11395	0	0	Ki67+	 20099 17103
11396	0	0	Ki67+	 20102 16999
11397	0	0	Ki67+	 20113 17128
11398	0	0	Ki67+	 20121 17042
11399	0	0	Ki67+	 20127 16944
11400	0	0	Ki67+	 20130 16928
11401	0	0	Ki67+	 20133 17177
11402	0	0	Ki67+	 20135 17129
11403	0	0	Ki67+	 20136 17009
11404	0	0	Ki67+	 20144 16993
11405	0	0	Ki67+	 20152 17134
11406	0	0	Ki67+	 20156 17018
11407	0	0	Ki67+	 20162 17201
11408	0	0	Ki67+	 20167 17175
11409	0	0	Ki67+	 20172 17221
11410	0	0	Ki67+	 20177 16823
11411	0	0	Ki67+	 20177 17149
11412	0	0	Ki67+	 20178 16984
11413	0	0	Ki67+	 20179 17042
11414	0	0	Ki67+	 20200 17114
11415	0	0	Ki67+	 20201 17086
11416	0	0	Ki67+	 20222 17239
11417	0	0	Ki67+	 20233 17164
11418	0	0	Ki67+	 20234 17196
11419	0	0	Ki67+	 20234 17233
11420	0	0	Ki67+	 20237 16903
11421	0	0	Ki67+	 20244 17032
11422	0	0	Ki67+	 20246 16844
11423	0	0	Ki67+	 20250 16999
11424	0	0	Ki67+	 20254 16705
11425	0	0	Ki67+	 20255 16829
11426	0	0	Ki67+	 20255 17140
11427	0	0	Ki67+	 20257 17084
11428	0	0	Ki67+	 20273 16733
11429	0	0	Ki67+	 20301 16835
11430	0	0	Ki67+	 20305 17288
11431	0	0	Ki67+	 20314 16820
11432	0	0	Ki67+	 20336 16895
11433	0	0	Ki67+	 20341 17083
11434	0	0	Ki67+	 20345 17044
11435	0	0	Ki67+	 20351 17148
11436	0	0	Ki67+	 20360 16862
11437	0	0	Ki67+	 20378 16835
11438	0	0	Ki67+	 20379 17260
11439	0	0	Ki67+	 20382 16978
11440	0	0	Ki67+	 20383 16899
11441	0	0	Ki67+	 20386 16867
11442	0	0	Ki67+	 20392 17205
11443	0	0	Ki67+	 20401 17086
11444	0	0	Ki67+	 20403 17232
11445	0	0	Ki67+	 20406 17163
11446	0	0	Ki67+	 20411 16874
11447	0	0	Ki67+	 20412 16839
11448	0	0	Ki67+	 20412 17285
11449	0	0	Ki67+	 20422 16945
11450	0	0	Ki67+	 20430 17208
11451	0	0	Ki67+	 20431 17241
11452	0	0	Ki67+	 20433 17149
11453	0	0	Ki67+	 20440 17371
11454	0	0	Ki67+	 20442 17429
11455	0	0	Ki67+	 20457 17294
11456	0	0	Ki67+	 20462 17131
11457	0	0	Ki67+	 20464 17169
11458	0	0	Ki67+	 20465 17053
11459	0	0	Ki67+	 20467 17089
11460	0	0	Ki67+	 20468 16809
11461	0	0	Ki67+	 20468 17189
11462	0	0	Ki67+	 20469 16714
11463	0	0	Ki67+	 20476 17332
11464	0	0	Ki67+	 20477 16726
11465	0	0	Ki67+	 20487 17338
11466	0	0	Ki67+	 20488 17274
11467	0	0	Ki67+	 20489 16759
11468	0	0	Ki67+	 20491 16958
11469	0	0	Ki67+	 20491 17255
11470	0	0	Ki67+	 20493 17302
11471	0	0	Ki67+	 20495 17005
11472	0	0	Ki67+	 20495 17211
11473	0	0	Ki67+	 20499 17056
11474	0	0	Ki67+	 20503 16809
11475	0	0	Ki67+	 20504 17106
11476	0	0	Ki67+	 20513 16726
11477	0	0	Ki67+	 20513 17177
11478	0	0	Ki67+	 20517 17034
11479	0	0	Ki67+	 20521 17076
11480	0	0	Ki67+	 20532 16946
11481	0	0	Ki67+	 20532 17461
11482	0	0	Ki67+	 20533 17208
11483	0	0	Ki67+	 20537 16958
11484	0	0	Ki67+	 20538 17352
11485	0	0	Ki67+	 20540 17305
11486	0	0	Ki67+	 20541 17441
11487	0	0	Ki67+	 20543 17196
11488	0	0	Ki67+	 20548 17066
11489	0	0	Ki67+	 20548 17125
11490	0	0	Ki67+	 20551 17496
11491	0	0	Ki67+	 20554 16911
11492	0	0	Ki67+	 20558 17113
11493	0	0	Ki67+	 20559 16832
11494	0	0	Ki67+	 20559 17445
11495	0	0	Ki67+	 20564 16789
11496	0	0	Ki67+	 20564 16866
11497	0	0	Ki67+	 20567 17368
11498	0	0	Ki67+	 20570 16981
11499	0	0	Ki67+	 20574 16992
11500	0	0	Ki67+	 20574 17474
11501	0	0	Ki67+	 20575 17427
11502	0	0	Ki67+	 20582 17492
11503	0	0	Ki67+	 20583 17191
11504	0	0	Ki67+	 20591 17386
11505	0	0	Ki67+	 20603 17482
11506	0	0	Ki67+	 20606 17316
11507	0	0	Ki67+	 20620 16800
11508	0	0	Ki67+	 20620 17339
11509	0	0	Ki67+	 20625 17007
11510	0	0	Ki67+	 20633 17236
11511	0	0	Ki67+	 20638 17323
11512	0	0	Ki67+	 20642 17199
11513	0	0	Ki67+	 20643 17355
11514	0	0	Ki67+	 20649 16930
11515	0	0	Ki67+	 20650 17268
11516	0	0	Ki67+	 20652 16998
11517	0	0	Ki67+	 20656 17341
11518	0	0	Ki67+	 20665 17286
11519	0	0	Ki67+	 20666 17056
11520	0	0	Ki67+	 20670 16974
11521	0	0	Ki67+	 20680 17289
11522	0	0	Ki67+	 20688 17013
11523	0	0	Ki67+	 20690 17255
11524	0	0	Ki67+	 20693 17095
11525	0	0	Ki67+	 20694 16923
11526	0	0	Ki67+	 20697 17302
11527	0	0	Ki67+	 20698 16867
11528	0	0	Ki67+	 20702 17266
11529	0	0	Ki67+	 20704 17077
11530	0	0	Ki67+	 20704 17278
11531	0	0	Ki67+	 20721 17206
11532	0	0	Ki67+	 20724 17126
11533	0	0	Ki67+	 20725 17028
11534	0	0	Ki67+	 20729 16814
11535	0	0	Ki67+	 20737 17435
11536	0	0	Ki67+	 20739 17233
11537	0	0	Ki67+	 20747 17392
11538	0	0	Ki67+	 20756 17063
11539	0	0	Ki67+	 20762 16767
11540	0	0	Ki67+	 20771 17245
11541	0	0	Ki67+	 20774 17146
11542	0	0	Ki67+	 20774 17212
11543	0	0	Ki67+	 20777 17001
11544	0	0	Ki67+	 20784 16792
11545	0	0	Ki67+	 20784 17089
11546	0	0	Ki67+	 20788 17222
11547	0	0	Ki67+	 20792 17043
11548	0	0	Ki67+	 20796 17271
11549	0	0	Ki67+	 20796 17471
11550	0	0	Ki67+	 20797 16723
11551	0	0	Ki67+	 20800 17417
11552	0	0	Ki67+	 20803 16771
11553	0	0	Ki67+	 20803 16817
11554	0	0	Ki67+	 20803 17348
11555	0	0	Ki67+	 20804 17146
11556	0	0	Ki67+	 20805 17253
11557	0	0	Ki67+	 20812 17177
11558	0	0	Ki67+	 20816 16999
11559	0	0	Ki67+	 20816 17105
11560	0	0	Ki67+	 20817 17035
11561	0	0	Ki67+	 20829 17170
11562	0	0	Ki67+	 20758 17626
11563	0	0	Ki67+	 20802 17634
11564	0	0	Ki67+	 20816 17599
11565	0	0	Ki67+	 20828 17648
11566	0	0	Ki67+	 21400 9730
11567	0	0	Ki67+	 21410 9654
11568	0	0	Ki67+	 21410 9756
11569	0	0	Ki67+	 21416 9701
11570	0	0	Ki67+	 21442 9761
11571	0	0	Ki67+	 21467 9714
11572	0	0	Ki67+	 21469 9752
11573	0	0	Ki67+	 21473 9770
11574	0	0	Ki67+	 21484 9809
11575	0	0	Ki67+	 21496 9738
11576	0	0	Ki67+	 21498 9766
11577	0	0	Ki67+	 21514 9787
11578	0	0	Ki67+	 21518 9810
11579	0	0	Ki67+	 21533 9746
11580	0	0	Ki67+	 21539 9713
11581	0	0	Ki67+	 21544 9793
11582	0	0	Ki67+	 21546 9847
11583	0	0	Ki67+	 21557 9808
11584	0	0	Ki67+	 21562 9691
11585	0	0	Ki67+	 21566 9736
11586	0	0	Ki67+	 21595 9722
11587	0	0	Ki67+	 21596 9778
11588	0	0	Ki67+	 21616 9606
11589	0	0	Ki67+	 21628 9706
11590	0	0	Ki67+	 20867 10295
11591	0	0	Ki67+	 20872 10455
11592	0	0	Ki67+	 20980 10514
11593	0	0	Ki67+	 20988 10545
11594	0	0	Ki67+	 20993 10196
11595	0	0	Ki67+	 21007 10186
11596	0	0	Ki67+	 21019 10581
11597	0	0	Ki67+	 21180 10068
11598	0	0	Ki67+	 21202 10652
11599	0	0	Ki67+	 21203 10149
11600	0	0	Ki67+	 21338 10558
11601	0	0	Ki67+	 21339 10496
11602	0	0	Ki67+	 21349 10513
11603	0	0	Ki67+	 21362 10475
11604	0	0	Ki67+	 21363 10652
11605	0	0	Ki67+	 21385 10141
11606	0	0	Ki67+	 21404 10381
11607	0	0	Ki67+	 21406 10559
11608	0	0	Ki67+	 21408 10244
11609	0	0	Ki67+	 21419 10200
11610	0	0	Ki67+	 21440 10373
11611	0	0	Ki67+	 21503 10105
11612	0	0	Ki67+	 21539 10428
11613	0	0	Ki67+	 21540 10638
11614	0	0	Ki67+	 21576 10694
11615	0	0	Ki67+	 21579 10441
11616	0	0	Ki67+	 21594 10370
11617	0	0	Ki67+	 21624 10542
11618	0	0	Ki67+	 21624 10587
11619	0	0	Ki67+	 21626 10649
11620	0	0	Ki67+	 21631 10455
11621	0	0	Ki67+	 20833 11360
11622	0	0	Ki67+	 20836 11301
11623	0	0	Ki67+	 20858 11257
11624	0	0	Ki67+	 20863 11072
11625	0	0	Ki67+	 20865 10868
11626	0	0	Ki67+	 20865 11397
11627	0	0	Ki67+	 20882 11322
11628	0	0	Ki67+	 20884 11062
11629	0	0	Ki67+	 20886 11388
11630	0	0	Ki67+	 20891 11288
11631	0	0	Ki67+	 20907 11410
11632	0	0	Ki67+	 20910 11211
11633	0	0	Ki67+	 20917 11007
11634	0	0	Ki67+	 20918 11374
11635	0	0	Ki67+	 20919 10883
11636	0	0	Ki67+	 20919 11493
11637	0	0	Ki67+	 20920 11096
11638	0	0	Ki67+	 20921 11200
11639	0	0	Ki67+	 20928 11472
11640	0	0	Ki67+	 20929 11298
11641	0	0	Ki67+	 20936 11000
11642	0	0	Ki67+	 20943 11316
11643	0	0	Ki67+	 20943 11409
11644	0	0	Ki67+	 20946 11027
11645	0	0	Ki67+	 20952 11502
11646	0	0	Ki67+	 20953 11299
11647	0	0	Ki67+	 20954 11202
11648	0	0	Ki67+	 20968 10720
11649	0	0	Ki67+	 20973 11121
11650	0	0	Ki67+	 20976 11308
11651	0	0	Ki67+	 20981 11378
11652	0	0	Ki67+	 20985 11335
11653	0	0	Ki67+	 20991 11324
11654	0	0	Ki67+	 20996 11064
11655	0	0	Ki67+	 20999 11283
11656	0	0	Ki67+	 21003 11240
11657	0	0	Ki67+	 21009 11350
11658	0	0	Ki67+	 21025 11287
11659	0	0	Ki67+	 21025 11384
11660	0	0	Ki67+	 21036 11407
11661	0	0	Ki67+	 21051 11146
11662	0	0	Ki67+	 21060 11494
11663	0	0	Ki67+	 21064 11480
11664	0	0	Ki67+	 21065 11267
11665	0	0	Ki67+	 21068 11148
11666	0	0	Ki67+	 21069 11327
11667	0	0	Ki67+	 21073 10975
11668	0	0	Ki67+	 21074 11290
11669	0	0	Ki67+	 21076 11415
11670	0	0	Ki67+	 21079 11361
11671	0	0	Ki67+	 21083 11448
11672	0	0	Ki67+	 21084 11295
11673	0	0	Ki67+	 21091 11386
11674	0	0	Ki67+	 21095 11330
11675	0	0	Ki67+	 21114 11353
11676	0	0	Ki67+	 21116 11329
11677	0	0	Ki67+	 21125 11383
11678	0	0	Ki67+	 21127 11414
11679	0	0	Ki67+	 21140 11431
11680	0	0	Ki67+	 21144 11078
11681	0	0	Ki67+	 21152 11451
11682	0	0	Ki67+	 21159 11491
11683	0	0	Ki67+	 21168 11238
11684	0	0	Ki67+	 21177 10777
11685	0	0	Ki67+	 21188 11056
11686	0	0	Ki67+	 21213 11074
11687	0	0	Ki67+	 21221 11120
11688	0	0	Ki67+	 21225 10981
11689	0	0	Ki67+	 21227 11426
11690	0	0	Ki67+	 21229 11470
11691	0	0	Ki67+	 21242 11422
11692	0	0	Ki67+	 21242 11464
11693	0	0	Ki67+	 21245 11072
11694	0	0	Ki67+	 21255 11460
11695	0	0	Ki67+	 21259 10916
11696	0	0	Ki67+	 21265 11254
11697	0	0	Ki67+	 21270 10914
11698	0	0	Ki67+	 21276 11397
11699	0	0	Ki67+	 21277 11488
11700	0	0	Ki67+	 21283 10848
11701	0	0	Ki67+	 21285 11427
11702	0	0	Ki67+	 21290 11231
11703	0	0	Ki67+	 21296 11459
11704	0	0	Ki67+	 21312 11466
11705	0	0	Ki67+	 21314 11218
11706	0	0	Ki67+	 21317 11431
11707	0	0	Ki67+	 21321 11395
11708	0	0	Ki67+	 21333 10916
11709	0	0	Ki67+	 21341 11494
11710	0	0	Ki67+	 21346 11142
11711	0	0	Ki67+	 21350 11210
11712	0	0	Ki67+	 21350 11436
11713	0	0	Ki67+	 21354 10789
11714	0	0	Ki67+	 21355 11384
11715	0	0	Ki67+	 21357 10918
11716	0	0	Ki67+	 21357 11071
11717	0	0	Ki67+	 21366 11300
11718	0	0	Ki67+	 21370 11321
11719	0	0	Ki67+	 21370 11477
11720	0	0	Ki67+	 21389 10799
11721	0	0	Ki67+	 21392 10887
11722	0	0	Ki67+	 21394 10819
11723	0	0	Ki67+	 21394 11478
11724	0	0	Ki67+	 21411 10750
11725	0	0	Ki67+	 21411 11294
11726	0	0	Ki67+	 21420 11249
11727	0	0	Ki67+	 21435 10764
11728	0	0	Ki67+	 21436 10966
11729	0	0	Ki67+	 21439 11354
11730	0	0	Ki67+	 21456 11305
11731	0	0	Ki67+	 21457 10962
11732	0	0	Ki67+	 21458 11450
11733	0	0	Ki67+	 21471 10792
11734	0	0	Ki67+	 21471 11459
11735	0	0	Ki67+	 21480 11279
11736	0	0	Ki67+	 21484 11403
11737	0	0	Ki67+	 21488 10757
11738	0	0	Ki67+	 21491 11445
11739	0	0	Ki67+	 21495 11352
11740	0	0	Ki67+	 21497 11174
11741	0	0	Ki67+	 21499 11309
11742	0	0	Ki67+	 21504 11218
11743	0	0	Ki67+	 21520 11284
11744	0	0	Ki67+	 21523 11318
11745	0	0	Ki67+	 21524 10742
11746	0	0	Ki67+	 21524 10794
11747	0	0	Ki67+	 21526 11363
11748	0	0	Ki67+	 21526 11478
11749	0	0	Ki67+	 21539 11215
11750	0	0	Ki67+	 21543 11351
11751	0	0	Ki67+	 21544 11492
11752	0	0	Ki67+	 21545 11230
11753	0	0	Ki67+	 21547 11089
11754	0	0	Ki67+	 21556 11439
11755	0	0	Ki67+	 21559 11115
11756	0	0	Ki67+	 21561 11240
11757	0	0	Ki67+	 21561 11318
11758	0	0	Ki67+	 21562 10756
11759	0	0	Ki67+	 21571 10896
11760	0	0	Ki67+	 21584 10805
11761	0	0	Ki67+	 21586 11478
11762	0	0	Ki67+	 21587 11389
11763	0	0	Ki67+	 21588 11440
11764	0	0	Ki67+	 21592 11425
11765	0	0	Ki67+	 21596 10828
11766	0	0	Ki67+	 21605 11314
11767	0	0	Ki67+	 21607 11431
11768	0	0	Ki67+	 21608 10747
11769	0	0	Ki67+	 21612 11452
11770	0	0	Ki67+	 21618 11146
11771	0	0	Ki67+	 21618 11197
11772	0	0	Ki67+	 21619 10937
11773	0	0	Ki67+	 21623 11390
11774	0	0	Ki67+	 21623 11448
11775	0	0	Ki67+	 21624 11093
11776	0	0	Ki67+	 21625 10965
11777	0	0	Ki67+	 21629 10726
11778	0	0	Ki67+	 21629 10881
11779	0	0	Ki67+	 20833 11593
11780	0	0	Ki67+	 20835 11652
11781	0	0	Ki67+	 20836 12152
11782	0	0	Ki67+	 20838 11687
11783	0	0	Ki67+	 20838 11716
11784	0	0	Ki67+	 20839 12065
11785	0	0	Ki67+	 20841 12038
11786	0	0	Ki67+	 20846 12089
11787	0	0	Ki67+	 20850 11530
11788	0	0	Ki67+	 20852 12247
11789	0	0	Ki67+	 20858 12021
11790	0	0	Ki67+	 20859 12280
11791	0	0	Ki67+	 20865 11817
11792	0	0	Ki67+	 20866 11754
11793	0	0	Ki67+	 20868 12055
11794	0	0	Ki67+	 20870 11790
11795	0	0	Ki67+	 20870 12081
11796	0	0	Ki67+	 20871 12294
11797	0	0	Ki67+	 20872 11905
11798	0	0	Ki67+	 20875 11683
11799	0	0	Ki67+	 20876 11654
11800	0	0	Ki67+	 20877 12138
11801	0	0	Ki67+	 20878 11851
11802	0	0	Ki67+	 20880 11976
11803	0	0	Ki67+	 20885 12107
11804	0	0	Ki67+	 20887 12011
11805	0	0	Ki67+	 20888 11817
11806	0	0	Ki67+	 20898 12068
11807	0	0	Ki67+	 20899 11771
11808	0	0	Ki67+	 20900 12027
11809	0	0	Ki67+	 20902 11658
11810	0	0	Ki67+	 20906 11979
11811	0	0	Ki67+	 20908 11911
11812	0	0	Ki67+	 20910 11592
11813	0	0	Ki67+	 20910 11627
11814	0	0	Ki67+	 20910 12298
11815	0	0	Ki67+	 20911 11945
11816	0	0	Ki67+	 20913 12055
11817	0	0	Ki67+	 20913 12129
11818	0	0	Ki67+	 20914 11824
11819	0	0	Ki67+	 20923 11694
11820	0	0	Ki67+	 20923 12091
11821	0	0	Ki67+	 20924 12058
11822	0	0	Ki67+	 20927 11998
11823	0	0	Ki67+	 20931 12277
11824	0	0	Ki67+	 20933 11715
11825	0	0	Ki67+	 20940 11634
11826	0	0	Ki67+	 20940 11803
11827	0	0	Ki67+	 20942 11836
11828	0	0	Ki67+	 20946 11513
11829	0	0	Ki67+	 20946 11679
11830	0	0	Ki67+	 20946 11982
11831	0	0	Ki67+	 20947 11748
11832	0	0	Ki67+	 20948 12036
11833	0	0	Ki67+	 20951 11616
11834	0	0	Ki67+	 20954 11909
11835	0	0	Ki67+	 20956 12126
11836	0	0	Ki67+	 20967 11780
11837	0	0	Ki67+	 20968 11650
11838	0	0	Ki67+	 20974 11838
11839	0	0	Ki67+	 20975 11813
11840	0	0	Ki67+	 20976 11916
11841	0	0	Ki67+	 20978 12088
11842	0	0	Ki67+	 20984 11640
11843	0	0	Ki67+	 20984 11694
11844	0	0	Ki67+	 20985 12109
11845	0	0	Ki67+	 20990 11786
11846	0	0	Ki67+	 20990 12260
11847	0	0	Ki67+	 20991 12043
11848	0	0	Ki67+	 20993 12014
11849	0	0	Ki67+	 20995 12113
11850	0	0	Ki67+	 20998 11713
11851	0	0	Ki67+	 21002 11669
11852	0	0	Ki67+	 21005 11745
11853	0	0	Ki67+	 21009 12170
11854	0	0	Ki67+	 21011 12265
11855	0	0	Ki67+	 21012 11556
11856	0	0	Ki67+	 21012 11758
11857	0	0	Ki67+	 21014 12125
11858	0	0	Ki67+	 21015 11851
11859	0	0	Ki67+	 21015 11974
11860	0	0	Ki67+	 21020 11803
11861	0	0	Ki67+	 21022 11952
11862	0	0	Ki67+	 21024 11682
11863	0	0	Ki67+	 21024 12175
11864	0	0	Ki67+	 21024 12244
11865	0	0	Ki67+	 21026 11754
11866	0	0	Ki67+	 21026 12055
11867	0	0	Ki67+	 21027 11911
11868	0	0	Ki67+	 21031 12092
11869	0	0	Ki67+	 21032 12019
11870	0	0	Ki67+	 21041 11793
11871	0	0	Ki67+	 21042 11750
11872	0	0	Ki67+	 21045 11991
11873	0	0	Ki67+	 21050 11960
11874	0	0	Ki67+	 21053 12147
11875	0	0	Ki67+	 21060 11985
11876	0	0	Ki67+	 21060 12183
11877	0	0	Ki67+	 21066 11530
11878	0	0	Ki67+	 21067 11795
11879	0	0	Ki67+	 21073 11905
11880	0	0	Ki67+	 21074 11595
11881	0	0	Ki67+	 21074 11815
11882	0	0	Ki67+	 21078 11970
11883	0	0	Ki67+	 21080 11620
11884	0	0	Ki67+	 21080 11763
11885	0	0	Ki67+	 21080 12055
11886	0	0	Ki67+	 21081 12085
11887	0	0	Ki67+	 21090 11953
11888	0	0	Ki67+	 21092 11512
11889	0	0	Ki67+	 21092 12121
11890	0	0	Ki67+	 21094 11631
11891	0	0	Ki67+	 21096 11541
11892	0	0	Ki67+	 21098 12008
11893	0	0	Ki67+	 21100 12160
11894	0	0	Ki67+	 21103 11577
11895	0	0	Ki67+	 21103 11760
11896	0	0	Ki67+	 21105 12050
11897	0	0	Ki67+	 21109 11805
11898	0	0	Ki67+	 21112 11645
11899	0	0	Ki67+	 21114 11532
11900	0	0	Ki67+	 21114 12082
11901	0	0	Ki67+	 21115 12115
11902	0	0	Ki67+	 21118 12298
11903	0	0	Ki67+	 21119 11602
11904	0	0	Ki67+	 21120 11568
11905	0	0	Ki67+	 21132 12049
11906	0	0	Ki67+	 21133 12064
11907	0	0	Ki67+	 21136 11887
11908	0	0	Ki67+	 21137 11928
11909	0	0	Ki67+	 21138 11836
11910	0	0	Ki67+	 21142 11813
11911	0	0	Ki67+	 21143 12279
11912	0	0	Ki67+	 21144 12096
11913	0	0	Ki67+	 21145 12237
11914	0	0	Ki67+	 21147 11675
11915	0	0	Ki67+	 21148 11543
11916	0	0	Ki67+	 21148 12196
11917	0	0	Ki67+	 21149 11606
11918	0	0	Ki67+	 21156 12132
11919	0	0	Ki67+	 21158 11567
11920	0	0	Ki67+	 21159 11644
11921	0	0	Ki67+	 21159 11713
11922	0	0	Ki67+	 21162 11897
11923	0	0	Ki67+	 21167 12158
11924	0	0	Ki67+	 21171 11693
11925	0	0	Ki67+	 21171 11941
11926	0	0	Ki67+	 21173 11859
11927	0	0	Ki67+	 21175 12179
11928	0	0	Ki67+	 21176 11883
11929	0	0	Ki67+	 21177 12087
11930	0	0	Ki67+	 21178 11738
11931	0	0	Ki67+	 21178 12234
11932	0	0	Ki67+	 21181 12041
11933	0	0	Ki67+	 21185 11972
11934	0	0	Ki67+	 21190 11510
11935	0	0	Ki67+	 21190 12124
11936	0	0	Ki67+	 21194 11559
11937	0	0	Ki67+	 21194 11761
11938	0	0	Ki67+	 21195 11623
11939	0	0	Ki67+	 21197 11966
11940	0	0	Ki67+	 21198 11588
11941	0	0	Ki67+	 21201 12108
11942	0	0	Ki67+	 21201 12226
11943	0	0	Ki67+	 21207 12174
11944	0	0	Ki67+	 21211 11672
11945	0	0	Ki67+	 21211 11998
11946	0	0	Ki67+	 21211 12205
11947	0	0	Ki67+	 21212 12142
11948	0	0	Ki67+	 21214 11785
11949	0	0	Ki67+	 21215 11732
11950	0	0	Ki67+	 21215 12075
11951	0	0	Ki67+	 21220 12016
11952	0	0	Ki67+	 21222 11986
11953	0	0	Ki67+	 21224 11762
11954	0	0	Ki67+	 21227 11576
11955	0	0	Ki67+	 21228 12171
11956	0	0	Ki67+	 21229 11552
11957	0	0	Ki67+	 21230 12100
11958	0	0	Ki67+	 21230 12202
11959	0	0	Ki67+	 21235 11618
11960	0	0	Ki67+	 21235 12062
11961	0	0	Ki67+	 21237 11646
11962	0	0	Ki67+	 21240 12021
11963	0	0	Ki67+	 21242 11582
11964	0	0	Ki67+	 21243 12118
11965	0	0	Ki67+	 21243 12159
11966	0	0	Ki67+	 21258 11795
11967	0	0	Ki67+	 21259 11806
11968	0	0	Ki67+	 21261 12204
11969	0	0	Ki67+	 21264 11657
11970	0	0	Ki67+	 21264 11711
11971	0	0	Ki67+	 21264 11780
11972	0	0	Ki67+	 21267 12222
11973	0	0	Ki67+	 21270 12235
11974	0	0	Ki67+	 21278 11578
11975	0	0	Ki67+	 21283 12150
11976	0	0	Ki67+	 21284 11532
11977	0	0	Ki67+	 21285 11798
11978	0	0	Ki67+	 21289 11635
11979	0	0	Ki67+	 21291 12036
11980	0	0	Ki67+	 21295 12204
11981	0	0	Ki67+	 21300 11711
11982	0	0	Ki67+	 21300 12160
11983	0	0	Ki67+	 21305 11619
11984	0	0	Ki67+	 21305 12059
11985	0	0	Ki67+	 21311 11998
11986	0	0	Ki67+	 21312 11652
11987	0	0	Ki67+	 21315 12182
11988	0	0	Ki67+	 21321 11706
11989	0	0	Ki67+	 21321 12117
11990	0	0	Ki67+	 21323 11513
11991	0	0	Ki67+	 21324 11548
11992	0	0	Ki67+	 21328 11757
11993	0	0	Ki67+	 21330 11680
11994	0	0	Ki67+	 21330 12025
11995	0	0	Ki67+	 21331 11525
11996	0	0	Ki67+	 21332 12068
11997	0	0	Ki67+	 21336 11602
11998	0	0	Ki67+	 21343 12290
11999	0	0	Ki67+	 21346 12094
12000	0	0	Ki67+	 21347 12167
12001	0	0	Ki67+	 21349 11662
12002	0	0	Ki67+	 21352 11563
12003	0	0	Ki67+	 21353 11693
12004	0	0	Ki67+	 21354 11642
12005	0	0	Ki67+	 21358 12019
12006	0	0	Ki67+	 21367 12141
12007	0	0	Ki67+	 21374 12051
12008	0	0	Ki67+	 21376 11804
12009	0	0	Ki67+	 21379 11564
12010	0	0	Ki67+	 21380 12088
12011	0	0	Ki67+	 21383 11705
12012	0	0	Ki67+	 21385 11680
12013	0	0	Ki67+	 21386 11780
12014	0	0	Ki67+	 21387 11635
12015	0	0	Ki67+	 21387 11654
12016	0	0	Ki67+	 21392 12301
12017	0	0	Ki67+	 21393 12079
12018	0	0	Ki67+	 21399 12004
12019	0	0	Ki67+	 21401 11533
12020	0	0	Ki67+	 21409 11987
12021	0	0	Ki67+	 21410 12046
12022	0	0	Ki67+	 21413 11513
12023	0	0	Ki67+	 21413 12036
12024	0	0	Ki67+	 21417 11667
12025	0	0	Ki67+	 21417 11970
12026	0	0	Ki67+	 21419 11562
12027	0	0	Ki67+	 21426 11773
12028	0	0	Ki67+	 21429 11592
12029	0	0	Ki67+	 21430 11979
12030	0	0	Ki67+	 21432 11879
12031	0	0	Ki67+	 21438 11798
12032	0	0	Ki67+	 21439 12276
12033	0	0	Ki67+	 21443 11866
12034	0	0	Ki67+	 21444 11942
12035	0	0	Ki67+	 21445 11687
12036	0	0	Ki67+	 21445 12032
12037	0	0	Ki67+	 21448 11535
12038	0	0	Ki67+	 21448 12266
12039	0	0	Ki67+	 21450 11770
12040	0	0	Ki67+	 21451 11976
12041	0	0	Ki67+	 21453 11581
12042	0	0	Ki67+	 21453 11927
12043	0	0	Ki67+	 21459 12005
12044	0	0	Ki67+	 21464 11560
12045	0	0	Ki67+	 21466 11606
12046	0	0	Ki67+	 21470 11545
12047	0	0	Ki67+	 21471 11720
12048	0	0	Ki67+	 21474 11792
12049	0	0	Ki67+	 21475 11584
12050	0	0	Ki67+	 21476 11758
12051	0	0	Ki67+	 21481 11901
12052	0	0	Ki67+	 21483 12037
12053	0	0	Ki67+	 21484 11984
12054	0	0	Ki67+	 21493 11573
12055	0	0	Ki67+	 21501 11941
12056	0	0	Ki67+	 21502 11712
12057	0	0	Ki67+	 21502 11885
12058	0	0	Ki67+	 21508 12158
12059	0	0	Ki67+	 21511 11672
12060	0	0	Ki67+	 21513 12233
12061	0	0	Ki67+	 21524 11928
12062	0	0	Ki67+	 21525 11901
12063	0	0	Ki67+	 21525 12117
12064	0	0	Ki67+	 21528 11766
12065	0	0	Ki67+	 21535 11739
12066	0	0	Ki67+	 21538 11689
12067	0	0	Ki67+	 21540 12000
12068	0	0	Ki67+	 21541 11668
12069	0	0	Ki67+	 21548 11862
12070	0	0	Ki67+	 21551 11827
12071	0	0	Ki67+	 21552 11715
12072	0	0	Ki67+	 21559 11877
12073	0	0	Ki67+	 21559 11966
12074	0	0	Ki67+	 21561 11606
12075	0	0	Ki67+	 21563 11860
12076	0	0	Ki67+	 21566 12168
12077	0	0	Ki67+	 21567 12099
12078	0	0	Ki67+	 21568 11811
12079	0	0	Ki67+	 21573 11995
12080	0	0	Ki67+	 21575 11841
12081	0	0	Ki67+	 21578 11922
12082	0	0	Ki67+	 21580 11729
12083	0	0	Ki67+	 21582 12152
12084	0	0	Ki67+	 21583 11703
12085	0	0	Ki67+	 21584 12163
12086	0	0	Ki67+	 21587 11690
12087	0	0	Ki67+	 21596 11939
12088	0	0	Ki67+	 21607 12067
12089	0	0	Ki67+	 21609 11777
12090	0	0	Ki67+	 21615 11807
12091	0	0	Ki67+	 21617 12116
12092	0	0	Ki67+	 21625 12087
12093	0	0	Ki67+	 21630 12047
12094	0	0	Ki67+	 20833 12325
12095	0	0	Ki67+	 20836 12631
12096	0	0	Ki67+	 20836 12662
12097	0	0	Ki67+	 20838 12942
12098	0	0	Ki67+	 20842 12605
12099	0	0	Ki67+	 20847 12580
12100	0	0	Ki67+	 20854 12738
12101	0	0	Ki67+	 20856 12363
12102	0	0	Ki67+	 20857 12313
12103	0	0	Ki67+	 20871 12348
12104	0	0	Ki67+	 20872 12959
12105	0	0	Ki67+	 20876 12918
12106	0	0	Ki67+	 20879 12319
12107	0	0	Ki67+	 20882 12744
12108	0	0	Ki67+	 20883 12309
12109	0	0	Ki67+	 20883 12951
12110	0	0	Ki67+	 20884 12854
12111	0	0	Ki67+	 20895 12725
12112	0	0	Ki67+	 20905 12718
12113	0	0	Ki67+	 20909 12354
12114	0	0	Ki67+	 20912 12933
12115	0	0	Ki67+	 20913 12816
12116	0	0	Ki67+	 20918 12946
12117	0	0	Ki67+	 20922 12323
12118	0	0	Ki67+	 20922 12725
12119	0	0	Ki67+	 20924 12838
12120	0	0	Ki67+	 20925 12685
12121	0	0	Ki67+	 20931 12386
12122	0	0	Ki67+	 20931 12785
12123	0	0	Ki67+	 20932 12430
12124	0	0	Ki67+	 20944 12827
12125	0	0	Ki67+	 20948 12861
12126	0	0	Ki67+	 20948 12938
12127	0	0	Ki67+	 20952 12842
12128	0	0	Ki67+	 20953 12623
12129	0	0	Ki67+	 20954 12722
12130	0	0	Ki67+	 20956 12413
12131	0	0	Ki67+	 20956 12694
12132	0	0	Ki67+	 20958 12584
12133	0	0	Ki67+	 20965 12801
12134	0	0	Ki67+	 20970 12727
12135	0	0	Ki67+	 20981 12517
12136	0	0	Ki67+	 20982 12602
12137	0	0	Ki67+	 20983 12360
12138	0	0	Ki67+	 20988 12823
12139	0	0	Ki67+	 20997 12490
12140	0	0	Ki67+	 20998 12384
12141	0	0	Ki67+	 21007 12369
12142	0	0	Ki67+	 21008 12348
12143	0	0	Ki67+	 21008 12540
12144	0	0	Ki67+	 21009 12561
12145	0	0	Ki67+	 21010 12790
12146	0	0	Ki67+	 21014 12453
12147	0	0	Ki67+	 21018 12513
12148	0	0	Ki67+	 21020 12720
12149	0	0	Ki67+	 21030 12536
12150	0	0	Ki67+	 21034 12489
12151	0	0	Ki67+	 21036 12305
12152	0	0	Ki67+	 21039 12925
12153	0	0	Ki67+	 21047 12814
12154	0	0	Ki67+	 21055 12516
12155	0	0	Ki67+	 21057 12826
12156	0	0	Ki67+	 21067 12498
12157	0	0	Ki67+	 21072 12472
12158	0	0	Ki67+	 21079 12378
12159	0	0	Ki67+	 21079 12417
12160	0	0	Ki67+	 21080 12934
12161	0	0	Ki67+	 21083 12619
12162	0	0	Ki67+	 21087 12468
12163	0	0	Ki67+	 21087 13041
12164	0	0	Ki67+	 21094 12595
12165	0	0	Ki67+	 21101 12392
12166	0	0	Ki67+	 21103 12309
12167	0	0	Ki67+	 21103 13024
12168	0	0	Ki67+	 21107 12362
12169	0	0	Ki67+	 21109 12932
12170	0	0	Ki67+	 21110 12559
12171	0	0	Ki67+	 21113 12407
12172	0	0	Ki67+	 21113 12789
12173	0	0	Ki67+	 21114 12440
12174	0	0	Ki67+	 21114 12644
12175	0	0	Ki67+	 21122 12957
12176	0	0	Ki67+	 21125 12364
12177	0	0	Ki67+	 21126 12631
12178	0	0	Ki67+	 21133 12534
12179	0	0	Ki67+	 21135 13029
12180	0	0	Ki67+	 21138 12744
12181	0	0	Ki67+	 21139 12403
12182	0	0	Ki67+	 21139 12936
12183	0	0	Ki67+	 21151 12538
12184	0	0	Ki67+	 21154 12380
12185	0	0	Ki67+	 21155 12593
12186	0	0	Ki67+	 21156 12556
12187	0	0	Ki67+	 21157 12354
12188	0	0	Ki67+	 21158 12639
12189	0	0	Ki67+	 21162 12520
12190	0	0	Ki67+	 21162 13073
12191	0	0	Ki67+	 21163 12939
12192	0	0	Ki67+	 21165 12494
12193	0	0	Ki67+	 21165 13047
12194	0	0	Ki67+	 21167 13097
12195	0	0	Ki67+	 21169 12553
12196	0	0	Ki67+	 21176 12946
12197	0	0	Ki67+	 21183 12670
12198	0	0	Ki67+	 21184 12504
12199	0	0	Ki67+	 21186 12351
12200	0	0	Ki67+	 21186 12618
12201	0	0	Ki67+	 21187 12721
12202	0	0	Ki67+	 21188 12538
12203	0	0	Ki67+	 21191 12322
12204	0	0	Ki67+	 21191 12559
12205	0	0	Ki67+	 21191 12643
12206	0	0	Ki67+	 21198 13009
12207	0	0	Ki67+	 21204 12586
12208	0	0	Ki67+	 21211 12661
12209	0	0	Ki67+	 21213 12510
12210	0	0	Ki67+	 21214 12621
12211	0	0	Ki67+	 21216 12394
12212	0	0	Ki67+	 21224 12762
12213	0	0	Ki67+	 21229 12480
12214	0	0	Ki67+	 21231 13056
12215	0	0	Ki67+	 21239 12438
12216	0	0	Ki67+	 21239 12644
12217	0	0	Ki67+	 21241 12507
12218	0	0	Ki67+	 21243 12412
12219	0	0	Ki67+	 21244 12600
12220	0	0	Ki67+	 21255 12775
12221	0	0	Ki67+	 21256 12820
12222	0	0	Ki67+	 21260 12534
12223	0	0	Ki67+	 21263 12797
12224	0	0	Ki67+	 21266 12506
12225	0	0	Ki67+	 21270 12374
12226	0	0	Ki67+	 21270 12714
12227	0	0	Ki67+	 21272 12572
12228	0	0	Ki67+	 21273 12395
12229	0	0	Ki67+	 21273 12645
12230	0	0	Ki67+	 21274 12455
12231	0	0	Ki67+	 21276 12674
12232	0	0	Ki67+	 21278 12785
12233	0	0	Ki67+	 21280 12831
12234	0	0	Ki67+	 21281 12412
12235	0	0	Ki67+	 21286 12604
12236	0	0	Ki67+	 21289 12811
12237	0	0	Ki67+	 21290 12536
12238	0	0	Ki67+	 21296 12501
12239	0	0	Ki67+	 21296 12623
12240	0	0	Ki67+	 21297 12329
12241	0	0	Ki67+	 21298 12433
12242	0	0	Ki67+	 21300 12382
12243	0	0	Ki67+	 21300 12461
12244	0	0	Ki67+	 21304 13002
12245	0	0	Ki67+	 21308 12550
12246	0	0	Ki67+	 21309 12680
12247	0	0	Ki67+	 21311 12849
12248	0	0	Ki67+	 21313 12793
12249	0	0	Ki67+	 21315 12405
12250	0	0	Ki67+	 21317 12347
12251	0	0	Ki67+	 21319 13038
12252	0	0	Ki67+	 21320 12578
12253	0	0	Ki67+	 21321 12661
12254	0	0	Ki67+	 21321 12704
12255	0	0	Ki67+	 21325 12366
12256	0	0	Ki67+	 21336 12413
12257	0	0	Ki67+	 21339 12327
12258	0	0	Ki67+	 21341 12386
12259	0	0	Ki67+	 21344 12878
12260	0	0	Ki67+	 21345 12342
12261	0	0	Ki67+	 21345 12693
12262	0	0	Ki67+	 21349 12519
12263	0	0	Ki67+	 21349 12784
12264	0	0	Ki67+	 21361 12316
12265	0	0	Ki67+	 21363 12541
12266	0	0	Ki67+	 21363 12587
12267	0	0	Ki67+	 21364 12372
12268	0	0	Ki67+	 21370 12812
12269	0	0	Ki67+	 21371 12508
12270	0	0	Ki67+	 21375 12689
12271	0	0	Ki67+	 21376 12351
12272	0	0	Ki67+	 21376 12833
12273	0	0	Ki67+	 21383 12563
12274	0	0	Ki67+	 21386 12619
12275	0	0	Ki67+	 21388 12318
12276	0	0	Ki67+	 21388 12670
12277	0	0	Ki67+	 21389 12857
12278	0	0	Ki67+	 21392 12505
12279	0	0	Ki67+	 21392 12811
12280	0	0	Ki67+	 21396 12533
12281	0	0	Ki67+	 21400 12682
12282	0	0	Ki67+	 21404 12577
12283	0	0	Ki67+	 21408 12622
12284	0	0	Ki67+	 21410 12837
12285	0	0	Ki67+	 21419 12533
12286	0	0	Ki67+	 21427 12571
12287	0	0	Ki67+	 21433 12518
12288	0	0	Ki67+	 21434 12672
12289	0	0	Ki67+	 21438 12632
12290	0	0	Ki67+	 21446 12585
12291	0	0	Ki67+	 21448 12500
12292	0	0	Ki67+	 21457 13014
12293	0	0	Ki67+	 21458 12615
12294	0	0	Ki67+	 21459 12545
12295	0	0	Ki67+	 21459 12659
12296	0	0	Ki67+	 21461 12647
12297	0	0	Ki67+	 21473 12936
12298	0	0	Ki67+	 21474 12492
12299	0	0	Ki67+	 21486 12627
12300	0	0	Ki67+	 21488 12551
12301	0	0	Ki67+	 21490 12595
12302	0	0	Ki67+	 21493 12930
12303	0	0	Ki67+	 21499 12569
12304	0	0	Ki67+	 21517 12450
12305	0	0	Ki67+	 21522 12933
12306	0	0	Ki67+	 21537 12916
12307	0	0	Ki67+	 21540 12429
12308	0	0	Ki67+	 21546 12454
12309	0	0	Ki67+	 21547 12936
12310	0	0	Ki67+	 21549 13086
12311	0	0	Ki67+	 21564 12526
12312	0	0	Ki67+	 21569 12412
12313	0	0	Ki67+	 21575 12400
12314	0	0	Ki67+	 21580 12498
12315	0	0	Ki67+	 21582 12465
12316	0	0	Ki67+	 21588 13082
12317	0	0	Ki67+	 21590 12375
12318	0	0	Ki67+	 21594 12613
12319	0	0	Ki67+	 21600 12640
12320	0	0	Ki67+	 21601 12401
12321	0	0	Ki67+	 21601 12448
12322	0	0	Ki67+	 21608 12349
12323	0	0	Ki67+	 21613 12460
12324	0	0	Ki67+	 21619 12550
12325	0	0	Ki67+	 21626 12634
12326	0	0	Ki67+	 21630 12949
12327	0	0	Ki67+	 21631 12571
12328	0	0	Ki67+	 21631 12647
12329	0	0	Ki67+	 20833 13391
12330	0	0	Ki67+	 20833 13609
12331	0	0	Ki67+	 20835 13515
12332	0	0	Ki67+	 20846 13412
12333	0	0	Ki67+	 20846 13483
12334	0	0	Ki67+	 20854 13251
12335	0	0	Ki67+	 20855 13433
12336	0	0	Ki67+	 20858 13325
12337	0	0	Ki67+	 20891 13296
12338	0	0	Ki67+	 20899 13271
12339	0	0	Ki67+	 20901 13162
12340	0	0	Ki67+	 20912 13261
12341	0	0	Ki67+	 20920 13611
12342	0	0	Ki67+	 20925 13385
12343	0	0	Ki67+	 20928 13874
12344	0	0	Ki67+	 20950 13547
12345	0	0	Ki67+	 20951 13166
12346	0	0	Ki67+	 20951 13199
12347	0	0	Ki67+	 20951 13534
12348	0	0	Ki67+	 20955 13452
12349	0	0	Ki67+	 20959 13361
12350	0	0	Ki67+	 20960 13472
12351	0	0	Ki67+	 20967 13491
12352	0	0	Ki67+	 20973 13413
12353	0	0	Ki67+	 20974 13324
12354	0	0	Ki67+	 20976 13550
12355	0	0	Ki67+	 20977 13486
12356	0	0	Ki67+	 20982 13655
12357	0	0	Ki67+	 20983 13177
12358	0	0	Ki67+	 20984 13542
12359	0	0	Ki67+	 20996 13896
12360	0	0	Ki67+	 21005 13305
12361	0	0	Ki67+	 21005 13701
12362	0	0	Ki67+	 21006 13509
12363	0	0	Ki67+	 21009 13196
12364	0	0	Ki67+	 21010 13246
12365	0	0	Ki67+	 21014 13588
12366	0	0	Ki67+	 21025 13299
12367	0	0	Ki67+	 21025 13500
12368	0	0	Ki67+	 21025 13899
12369	0	0	Ki67+	 21028 13110
12370	0	0	Ki67+	 21031 13142
12371	0	0	Ki67+	 21036 13248
12372	0	0	Ki67+	 21036 13681
12373	0	0	Ki67+	 21045 13333
12374	0	0	Ki67+	 21047 13716
12375	0	0	Ki67+	 21056 13178
12376	0	0	Ki67+	 21056 13294
12377	0	0	Ki67+	 21057 13440
12378	0	0	Ki67+	 21057 13526
12379	0	0	Ki67+	 21062 13248
12380	0	0	Ki67+	 21064 13556
12381	0	0	Ki67+	 21074 13204
12382	0	0	Ki67+	 21088 13259
12383	0	0	Ki67+	 21090 13289
12384	0	0	Ki67+	 21095 13775
12385	0	0	Ki67+	 21103 13367
12386	0	0	Ki67+	 21103 13794
12387	0	0	Ki67+	 21105 13227
12388	0	0	Ki67+	 21117 13150
12389	0	0	Ki67+	 21127 13818
12390	0	0	Ki67+	 21128 13161
12391	0	0	Ki67+	 21135 13650
12392	0	0	Ki67+	 21137 13767
12393	0	0	Ki67+	 21141 13849
12394	0	0	Ki67+	 21143 13145
12395	0	0	Ki67+	 21146 13115
12396	0	0	Ki67+	 21171 13638
12397	0	0	Ki67+	 21174 13533
12398	0	0	Ki67+	 21175 13650
12399	0	0	Ki67+	 21179 13666
12400	0	0	Ki67+	 21187 13681
12401	0	0	Ki67+	 21196 13569
12402	0	0	Ki67+	 21201 13638
12403	0	0	Ki67+	 21210 13688
12404	0	0	Ki67+	 21232 13700
12405	0	0	Ki67+	 21234 13352
12406	0	0	Ki67+	 21242 13374
12407	0	0	Ki67+	 21244 13590
12408	0	0	Ki67+	 21245 13720
12409	0	0	Ki67+	 21254 13308
12410	0	0	Ki67+	 21254 13343
12411	0	0	Ki67+	 21255 13256
12412	0	0	Ki67+	 21282 13244
12413	0	0	Ki67+	 21292 13288
12414	0	0	Ki67+	 21295 13522
12415	0	0	Ki67+	 21309 13267
12416	0	0	Ki67+	 21317 13300
12417	0	0	Ki67+	 21341 13411
12418	0	0	Ki67+	 21355 13569
12419	0	0	Ki67+	 21399 13662
12420	0	0	Ki67+	 21408 13651
12421	0	0	Ki67+	 21436 13273
12422	0	0	Ki67+	 21453 13205
12423	0	0	Ki67+	 21467 13194
12424	0	0	Ki67+	 21526 13460
12425	0	0	Ki67+	 21539 13761
12426	0	0	Ki67+	 21543 13672
12427	0	0	Ki67+	 21547 13158
12428	0	0	Ki67+	 21554 13424
12429	0	0	Ki67+	 21560 13635
12430	0	0	Ki67+	 21600 13507
12431	0	0	Ki67+	 21610 13206
12432	0	0	Ki67+	 21616 13612
12433	0	0	Ki67+	 21622 13574
12434	0	0	Ki67+	 21627 13209
12435	0	0	Ki67+	 20839 14303
12436	0	0	Ki67+	 20842 14447
12437	0	0	Ki67+	 20845 13965
12438	0	0	Ki67+	 20845 14587
12439	0	0	Ki67+	 20847 14000
12440	0	0	Ki67+	 20847 14684
12441	0	0	Ki67+	 20859 14314
12442	0	0	Ki67+	 20860 14372
12443	0	0	Ki67+	 20864 14638
12444	0	0	Ki67+	 20873 14343
12445	0	0	Ki67+	 20879 13974
12446	0	0	Ki67+	 20880 14574
12447	0	0	Ki67+	 20883 14392
12448	0	0	Ki67+	 20890 14616
12449	0	0	Ki67+	 20890 14671
12450	0	0	Ki67+	 20899 14051
12451	0	0	Ki67+	 20899 14286
12452	0	0	Ki67+	 20902 14214
12453	0	0	Ki67+	 20903 14348
12454	0	0	Ki67+	 20903 14407
12455	0	0	Ki67+	 20904 14119
12456	0	0	Ki67+	 20906 14024
12457	0	0	Ki67+	 20906 14474
12458	0	0	Ki67+	 20907 14687
12459	0	0	Ki67+	 20908 14672
12460	0	0	Ki67+	 20909 14271
12461	0	0	Ki67+	 20915 14068
12462	0	0	Ki67+	 20918 14642
12463	0	0	Ki67+	 20919 14052
12464	0	0	Ki67+	 20920 13995
12465	0	0	Ki67+	 20928 14609
12466	0	0	Ki67+	 20932 14072
12467	0	0	Ki67+	 20932 14658
12468	0	0	Ki67+	 20933 14120
12469	0	0	Ki67+	 20935 14026
12470	0	0	Ki67+	 20935 14520
12471	0	0	Ki67+	 20937 14277
12472	0	0	Ki67+	 20943 14591
12473	0	0	Ki67+	 20944 14483
12474	0	0	Ki67+	 20946 13976
12475	0	0	Ki67+	 20948 14037
12476	0	0	Ki67+	 20948 14070
12477	0	0	Ki67+	 20953 14270
12478	0	0	Ki67+	 20960 14489
12479	0	0	Ki67+	 20963 14363
12480	0	0	Ki67+	 20964 14544
12481	0	0	Ki67+	 20964 14639
12482	0	0	Ki67+	 20975 14578
12483	0	0	Ki67+	 20983 13967
12484	0	0	Ki67+	 20984 14506
12485	0	0	Ki67+	 20987 14149
12486	0	0	Ki67+	 20987 14478
12487	0	0	Ki67+	 20991 14580
12488	0	0	Ki67+	 20997 14361
12489	0	0	Ki67+	 21001 14633
12490	0	0	Ki67+	 21004 14702
12491	0	0	Ki67+	 21007 14141
12492	0	0	Ki67+	 21012 14521
12493	0	0	Ki67+	 21016 14509
12494	0	0	Ki67+	 21019 14645
12495	0	0	Ki67+	 21028 14138
12496	0	0	Ki67+	 21032 14616
12497	0	0	Ki67+	 21034 14586
12498	0	0	Ki67+	 21042 14527
12499	0	0	Ki67+	 21044 13955
12500	0	0	Ki67+	 21048 14603
12501	0	0	Ki67+	 21056 14642
12502	0	0	Ki67+	 21061 14509
12503	0	0	Ki67+	 21061 14589
12504	0	0	Ki67+	 21062 14535
12505	0	0	Ki67+	 21064 13979
12506	0	0	Ki67+	 21066 14600
12507	0	0	Ki67+	 21067 14630
12508	0	0	Ki67+	 21072 14129
12509	0	0	Ki67+	 21072 14693
12510	0	0	Ki67+	 21073 14612
12511	0	0	Ki67+	 21074 14358
12512	0	0	Ki67+	 21075 14171
12513	0	0	Ki67+	 21086 14132
12514	0	0	Ki67+	 21087 14040
12515	0	0	Ki67+	 21087 14627
12516	0	0	Ki67+	 21093 14294
12517	0	0	Ki67+	 21096 14584
12518	0	0	Ki67+	 21097 14221
12519	0	0	Ki67+	 21100 13987
12520	0	0	Ki67+	 21110 13924
12521	0	0	Ki67+	 21114 14367
12522	0	0	Ki67+	 21117 14650
12523	0	0	Ki67+	 21118 14307
12524	0	0	Ki67+	 21118 14618
12525	0	0	Ki67+	 21121 14155
12526	0	0	Ki67+	 21128 14188
12527	0	0	Ki67+	 21130 14662
12528	0	0	Ki67+	 21141 14232
12529	0	0	Ki67+	 21143 14140
12530	0	0	Ki67+	 21145 14321
12531	0	0	Ki67+	 21145 14624
12532	0	0	Ki67+	 21147 14669
12533	0	0	Ki67+	 21158 14639
12534	0	0	Ki67+	 21162 14291
12535	0	0	Ki67+	 21172 14550
12536	0	0	Ki67+	 21173 13997
12537	0	0	Ki67+	 21173 14371
12538	0	0	Ki67+	 21174 14208
12539	0	0	Ki67+	 21183 14052
12540	0	0	Ki67+	 21186 14262
12541	0	0	Ki67+	 21188 14205
12542	0	0	Ki67+	 21190 14022
12543	0	0	Ki67+	 21200 14120
12544	0	0	Ki67+	 21204 14313
12545	0	0	Ki67+	 21205 14517
12546	0	0	Ki67+	 21206 14139
12547	0	0	Ki67+	 21213 14549
12548	0	0	Ki67+	 21214 13988
12549	0	0	Ki67+	 21215 14576
12550	0	0	Ki67+	 21216 14067
12551	0	0	Ki67+	 21216 14096
12552	0	0	Ki67+	 21224 14519
12553	0	0	Ki67+	 21227 14648
12554	0	0	Ki67+	 21229 14348
12555	0	0	Ki67+	 21230 14313
12556	0	0	Ki67+	 21236 14070
12557	0	0	Ki67+	 21237 14216
12558	0	0	Ki67+	 21244 14601
12559	0	0	Ki67+	 21249 14568
12560	0	0	Ki67+	 21251 14484
12561	0	0	Ki67+	 21252 14336
12562	0	0	Ki67+	 21258 14012
12563	0	0	Ki67+	 21260 14041
12564	0	0	Ki67+	 21267 14367
12565	0	0	Ki67+	 21272 14054
12566	0	0	Ki67+	 21282 14296
12567	0	0	Ki67+	 21282 14367
12568	0	0	Ki67+	 21291 14532
12569	0	0	Ki67+	 21298 14039
12570	0	0	Ki67+	 21301 14327
12571	0	0	Ki67+	 21303 14297
12572	0	0	Ki67+	 21309 14659
12573	0	0	Ki67+	 21313 14378
12574	0	0	Ki67+	 21315 14648
12575	0	0	Ki67+	 21317 14337
12576	0	0	Ki67+	 21324 14689
12577	0	0	Ki67+	 21326 14623
12578	0	0	Ki67+	 21327 14349
12579	0	0	Ki67+	 21334 14313
12580	0	0	Ki67+	 21335 14361
12581	0	0	Ki67+	 21335 14595
12582	0	0	Ki67+	 21337 14617
12583	0	0	Ki67+	 21338 14241
12584	0	0	Ki67+	 21338 14664
12585	0	0	Ki67+	 21338 14683
12586	0	0	Ki67+	 21347 14652
12587	0	0	Ki67+	 21356 14291
12588	0	0	Ki67+	 21372 14613
12589	0	0	Ki67+	 21379 14626
12590	0	0	Ki67+	 21380 14323
12591	0	0	Ki67+	 21388 14584
12592	0	0	Ki67+	 21389 14295
12593	0	0	Ki67+	 21391 14252
12594	0	0	Ki67+	 21396 14691
12595	0	0	Ki67+	 21407 14650
12596	0	0	Ki67+	 21409 14285
12597	0	0	Ki67+	 21412 14272
12598	0	0	Ki67+	 21421 14692
12599	0	0	Ki67+	 21425 14503
12600	0	0	Ki67+	 21429 14225
12601	0	0	Ki67+	 21436 14276
12602	0	0	Ki67+	 21439 14289
12603	0	0	Ki67+	 21439 14617
12604	0	0	Ki67+	 21441 14195
12605	0	0	Ki67+	 21444 14490
12606	0	0	Ki67+	 21447 14579
12607	0	0	Ki67+	 21451 14632
12608	0	0	Ki67+	 21460 14237
12609	0	0	Ki67+	 21462 14485
12610	0	0	Ki67+	 21463 14649
12611	0	0	Ki67+	 21469 14198
12612	0	0	Ki67+	 21476 14552
12613	0	0	Ki67+	 21476 14654
12614	0	0	Ki67+	 21484 14223
12615	0	0	Ki67+	 21486 14240
12616	0	0	Ki67+	 21488 14531
12617	0	0	Ki67+	 21491 14176
12618	0	0	Ki67+	 21503 14223
12619	0	0	Ki67+	 21508 14516
12620	0	0	Ki67+	 21508 14675
12621	0	0	Ki67+	 21537 14619
12622	0	0	Ki67+	 21538 14540
12623	0	0	Ki67+	 21541 14603
12624	0	0	Ki67+	 21566 14553
12625	0	0	Ki67+	 21587 14571
12626	0	0	Ki67+	 21616 14697
12627	0	0	Ki67+	 21631 14668
12628	0	0	Ki67+	 20833 14853
12629	0	0	Ki67+	 20836 14836
12630	0	0	Ki67+	 20847 15042
12631	0	0	Ki67+	 20875 14813
12632	0	0	Ki67+	 20877 14973
12633	0	0	Ki67+	 20880 14834
12634	0	0	Ki67+	 20882 15052
12635	0	0	Ki67+	 20884 14872
12636	0	0	Ki67+	 20888 14711
12637	0	0	Ki67+	 20894 14768
12638	0	0	Ki67+	 20895 15141
12639	0	0	Ki67+	 20899 14890
12640	0	0	Ki67+	 20901 15011
12641	0	0	Ki67+	 20901 15130
12642	0	0	Ki67+	 20907 14979
12643	0	0	Ki67+	 20919 15174
12644	0	0	Ki67+	 20932 14878
12645	0	0	Ki67+	 20934 15141
12646	0	0	Ki67+	 20945 14945
12647	0	0	Ki67+	 20948 14846
12648	0	0	Ki67+	 20951 15124
12649	0	0	Ki67+	 20954 14746
12650	0	0	Ki67+	 20954 15355
12651	0	0	Ki67+	 20959 14947
12652	0	0	Ki67+	 20962 14759
12653	0	0	Ki67+	 20964 14705
12654	0	0	Ki67+	 20967 14866
12655	0	0	Ki67+	 20970 15364
12656	0	0	Ki67+	 20977 14951
12657	0	0	Ki67+	 20981 14867
12658	0	0	Ki67+	 20982 14731
12659	0	0	Ki67+	 20992 14764
12660	0	0	Ki67+	 20995 14815
12661	0	0	Ki67+	 20995 14976
12662	0	0	Ki67+	 20996 14724
12663	0	0	Ki67+	 20996 15165
12664	0	0	Ki67+	 20999 14894
12665	0	0	Ki67+	 21000 14757
12666	0	0	Ki67+	 21002 14968
12667	0	0	Ki67+	 21009 14783
12668	0	0	Ki67+	 21009 14935
12669	0	0	Ki67+	 21012 14819
12670	0	0	Ki67+	 21021 14933
12671	0	0	Ki67+	 21024 15372
12672	0	0	Ki67+	 21031 14898
12673	0	0	Ki67+	 21034 15027
12674	0	0	Ki67+	 21037 14975
12675	0	0	Ki67+	 21042 14871
12676	0	0	Ki67+	 21051 15353
12677	0	0	Ki67+	 21057 15019
12678	0	0	Ki67+	 21059 14836
12679	0	0	Ki67+	 21060 14804
12680	0	0	Ki67+	 21064 14989
12681	0	0	Ki67+	 21066 14774
12682	0	0	Ki67+	 21066 14904
12683	0	0	Ki67+	 21069 15380
12684	0	0	Ki67+	 21071 14871
12685	0	0	Ki67+	 21084 14753
12686	0	0	Ki67+	 21086 14779
12687	0	0	Ki67+	 21088 14813
12688	0	0	Ki67+	 21088 15347
12689	0	0	Ki67+	 21093 14715
12690	0	0	Ki67+	 21093 14841
12691	0	0	Ki67+	 21095 15054
12692	0	0	Ki67+	 21103 14988
12693	0	0	Ki67+	 21106 14938
12694	0	0	Ki67+	 21106 15373
12695	0	0	Ki67+	 21116 15207
12696	0	0	Ki67+	 21121 15105
12697	0	0	Ki67+	 21123 14735
12698	0	0	Ki67+	 21123 14880
12699	0	0	Ki67+	 21126 15273
12700	0	0	Ki67+	 21127 15168
12701	0	0	Ki67+	 21131 15052
12702	0	0	Ki67+	 21131 15359
12703	0	0	Ki67+	 21132 14910
12704	0	0	Ki67+	 21134 14938
12705	0	0	Ki67+	 21140 14845
12706	0	0	Ki67+	 21141 15136
12707	0	0	Ki67+	 21142 14967
12708	0	0	Ki67+	 21147 14729
12709	0	0	Ki67+	 21147 15030
12710	0	0	Ki67+	 21150 15233
12711	0	0	Ki67+	 21156 15006
12712	0	0	Ki67+	 21156 15058
12713	0	0	Ki67+	 21157 15396
12714	0	0	Ki67+	 21162 14768
12715	0	0	Ki67+	 21163 15367
12716	0	0	Ki67+	 21164 15090
12717	0	0	Ki67+	 21165 15115
12718	0	0	Ki67+	 21166 14815
12719	0	0	Ki67+	 21173 15335
12720	0	0	Ki67+	 21186 14846
12721	0	0	Ki67+	 21186 15073
12722	0	0	Ki67+	 21186 15314
12723	0	0	Ki67+	 21187 15094
12724	0	0	Ki67+	 21192 14834
12725	0	0	Ki67+	 21196 15169
12726	0	0	Ki67+	 21200 15038
12727	0	0	Ki67+	 21204 15229
12728	0	0	Ki67+	 21205 15027
12729	0	0	Ki67+	 21211 14747
12730	0	0	Ki67+	 21221 15155
12731	0	0	Ki67+	 21230 15321
12732	0	0	Ki67+	 21231 15225
12733	0	0	Ki67+	 21249 14796
12734	0	0	Ki67+	 21249 14860
12735	0	0	Ki67+	 21250 15121
12736	0	0	Ki67+	 21251 14826
12737	0	0	Ki67+	 21256 14929
12738	0	0	Ki67+	 21267 14978
12739	0	0	Ki67+	 21267 15098
12740	0	0	Ki67+	 21268 15209
12741	0	0	Ki67+	 21281 15268
12742	0	0	Ki67+	 21283 14791
12743	0	0	Ki67+	 21283 14818
12744	0	0	Ki67+	 21283 15249
12745	0	0	Ki67+	 21296 15318
12746	0	0	Ki67+	 21299 15200
12747	0	0	Ki67+	 21302 15163
12748	0	0	Ki67+	 21307 14746
12749	0	0	Ki67+	 21307 15477
12750	0	0	Ki67+	 21312 14973
12751	0	0	Ki67+	 21314 14856
12752	0	0	Ki67+	 21314 15260
12753	0	0	Ki67+	 21337 15334
12754	0	0	Ki67+	 21342 15375
12755	0	0	Ki67+	 21346 15268
12756	0	0	Ki67+	 21349 14779
12757	0	0	Ki67+	 21349 14872
12758	0	0	Ki67+	 21356 15212
12759	0	0	Ki67+	 21358 15163
12760	0	0	Ki67+	 21359 14832
12761	0	0	Ki67+	 21360 15401
12762	0	0	Ki67+	 21362 14769
12763	0	0	Ki67+	 21367 15482
12764	0	0	Ki67+	 21375 15252
12765	0	0	Ki67+	 21379 15021
12766	0	0	Ki67+	 21380 14713
12767	0	0	Ki67+	 21387 14764
12768	0	0	Ki67+	 21387 15483
12769	0	0	Ki67+	 21388 15129
12770	0	0	Ki67+	 21388 15155
12771	0	0	Ki67+	 21394 15359
12772	0	0	Ki67+	 21396 15288
12773	0	0	Ki67+	 21417 14771
12774	0	0	Ki67+	 21424 15250
12775	0	0	Ki67+	 21429 14911
12776	0	0	Ki67+	 21430 14736
12777	0	0	Ki67+	 21435 15343
12778	0	0	Ki67+	 21437 15395
12779	0	0	Ki67+	 21440 15284
12780	0	0	Ki67+	 21441 14857
12781	0	0	Ki67+	 21442 15187
12782	0	0	Ki67+	 21443 14829
12783	0	0	Ki67+	 21444 15151
12784	0	0	Ki67+	 21450 15459
12785	0	0	Ki67+	 21456 14802
12786	0	0	Ki67+	 21456 15365
12787	0	0	Ki67+	 21460 14939
12788	0	0	Ki67+	 21460 15262
12789	0	0	Ki67+	 21469 15394
12790	0	0	Ki67+	 21471 14911
12791	0	0	Ki67+	 21475 15255
12792	0	0	Ki67+	 21481 14958
12793	0	0	Ki67+	 21485 15021
12794	0	0	Ki67+	 21487 15389
12795	0	0	Ki67+	 21504 15179
12796	0	0	Ki67+	 21516 14853
12797	0	0	Ki67+	 21516 15001
12798	0	0	Ki67+	 21529 15023
12799	0	0	Ki67+	 21535 15401
12800	0	0	Ki67+	 21546 15060
12801	0	0	Ki67+	 21560 14973
12802	0	0	Ki67+	 21560 15300
12803	0	0	Ki67+	 21561 15120
12804	0	0	Ki67+	 21563 15266
12805	0	0	Ki67+	 21574 14744
12806	0	0	Ki67+	 21577 14730
12807	0	0	Ki67+	 21580 15405
12808	0	0	Ki67+	 21583 14944
12809	0	0	Ki67+	 21583 15072
12810	0	0	Ki67+	 21590 14854
12811	0	0	Ki67+	 21593 15166
12812	0	0	Ki67+	 21594 15124
12813	0	0	Ki67+	 21596 14778
12814	0	0	Ki67+	 21596 14962
12815	0	0	Ki67+	 21598 15092
12816	0	0	Ki67+	 21605 14726
12817	0	0	Ki67+	 21606 14833
12818	0	0	Ki67+	 21618 14750
12819	0	0	Ki67+	 20834 16129
12820	0	0	Ki67+	 20836 16031
12821	0	0	Ki67+	 20842 16159
12822	0	0	Ki67+	 20848 16256
12823	0	0	Ki67+	 20853 16211
12824	0	0	Ki67+	 20859 16137
12825	0	0	Ki67+	 20860 15595
12826	0	0	Ki67+	 20866 15667
12827	0	0	Ki67+	 20871 15855
12828	0	0	Ki67+	 20872 15795
12829	0	0	Ki67+	 20882 15798
12830	0	0	Ki67+	 20885 16122
12831	0	0	Ki67+	 20891 15660
12832	0	0	Ki67+	 20893 16069
12833	0	0	Ki67+	 20893 16152
12834	0	0	Ki67+	 20903 16035
12835	0	0	Ki67+	 20906 15687
12836	0	0	Ki67+	 20907 15970
12837	0	0	Ki67+	 20908 15570
12838	0	0	Ki67+	 20915 15848
12839	0	0	Ki67+	 20918 15928
12840	0	0	Ki67+	 20920 16248
12841	0	0	Ki67+	 20929 15952
12842	0	0	Ki67+	 20934 15648
12843	0	0	Ki67+	 20937 15682
12844	0	0	Ki67+	 20937 16230
12845	0	0	Ki67+	 20939 15554
12846	0	0	Ki67+	 20940 15788
12847	0	0	Ki67+	 20940 16034
12848	0	0	Ki67+	 20947 15758
12849	0	0	Ki67+	 20947 15991
12850	0	0	Ki67+	 20954 16114
12851	0	0	Ki67+	 20965 15973
12852	0	0	Ki67+	 20966 16207
12853	0	0	Ki67+	 20976 16130
12854	0	0	Ki67+	 20978 15606
12855	0	0	Ki67+	 20979 16057
12856	0	0	Ki67+	 20982 15555
12857	0	0	Ki67+	 20983 15588
12858	0	0	Ki67+	 20989 16170
12859	0	0	Ki67+	 20992 15666
12860	0	0	Ki67+	 20996 16222
12861	0	0	Ki67+	 21010 15599
12862	0	0	Ki67+	 21015 16119
12863	0	0	Ki67+	 21020 16109
12864	0	0	Ki67+	 21033 16286
12865	0	0	Ki67+	 21034 16136
12866	0	0	Ki67+	 21036 16102
12867	0	0	Ki67+	 21038 15614
12868	0	0	Ki67+	 21041 15941
12869	0	0	Ki67+	 21048 15685
12870	0	0	Ki67+	 21059 15686
12871	0	0	Ki67+	 21068 15998
12872	0	0	Ki67+	 21071 15974
12873	0	0	Ki67+	 21073 16278
12874	0	0	Ki67+	 21074 15941
12875	0	0	Ki67+	 21079 15928
12876	0	0	Ki67+	 21080 15864
12877	0	0	Ki67+	 21086 15914
12878	0	0	Ki67+	 21100 15638
12879	0	0	Ki67+	 21114 15865
12880	0	0	Ki67+	 21123 15897
12881	0	0	Ki67+	 21127 15790
12882	0	0	Ki67+	 21134 16281
12883	0	0	Ki67+	 21141 15547
12884	0	0	Ki67+	 21141 15872
12885	0	0	Ki67+	 21146 16095
12886	0	0	Ki67+	 21161 15968
12887	0	0	Ki67+	 21162 15818
12888	0	0	Ki67+	 21162 16004
12889	0	0	Ki67+	 21167 16273
12890	0	0	Ki67+	 21173 16095
12891	0	0	Ki67+	 21176 15850
12892	0	0	Ki67+	 21182 16175
12893	0	0	Ki67+	 21192 16053
12894	0	0	Ki67+	 21196 16132
12895	0	0	Ki67+	 21199 15549
12896	0	0	Ki67+	 21200 15805
12897	0	0	Ki67+	 21203 16103
12898	0	0	Ki67+	 21213 15832
12899	0	0	Ki67+	 21214 15790
12900	0	0	Ki67+	 21218 16022
12901	0	0	Ki67+	 21218 16065
12902	0	0	Ki67+	 21227 16059
12903	0	0	Ki67+	 21227 16124
12904	0	0	Ki67+	 21237 15921
12905	0	0	Ki67+	 21247 16114
12906	0	0	Ki67+	 21250 15917
12907	0	0	Ki67+	 21251 16035
12908	0	0	Ki67+	 21255 15933
12909	0	0	Ki67+	 21271 15762
12910	0	0	Ki67+	 21279 15993
12911	0	0	Ki67+	 21282 15921
12912	0	0	Ki67+	 21299 15918
12913	0	0	Ki67+	 21305 16004
12914	0	0	Ki67+	 21314 15568
12915	0	0	Ki67+	 21317 15923
12916	0	0	Ki67+	 21321 16076
12917	0	0	Ki67+	 21336 15596
12918	0	0	Ki67+	 21336 15708
12919	0	0	Ki67+	 21340 16271
12920	0	0	Ki67+	 21345 15785
12921	0	0	Ki67+	 21348 15952
12922	0	0	Ki67+	 21353 15926
12923	0	0	Ki67+	 21353 16253
12924	0	0	Ki67+	 21355 15678
12925	0	0	Ki67+	 21361 15794
12926	0	0	Ki67+	 21364 15776
12927	0	0	Ki67+	 21371 15575
12928	0	0	Ki67+	 21372 15868
12929	0	0	Ki67+	 21379 15713
12930	0	0	Ki67+	 21379 16263
12931	0	0	Ki67+	 21380 16230
12932	0	0	Ki67+	 21392 16044
12933	0	0	Ki67+	 21393 16117
12934	0	0	Ki67+	 21401 15552
12935	0	0	Ki67+	 21403 15629
12936	0	0	Ki67+	 21405 16241
12937	0	0	Ki67+	 21416 16041
12938	0	0	Ki67+	 21417 16126
12939	0	0	Ki67+	 21420 15768
12940	0	0	Ki67+	 21424 15558
12941	0	0	Ki67+	 21427 16288
12942	0	0	Ki67+	 21429 15798
12943	0	0	Ki67+	 21433 15967
12944	0	0	Ki67+	 21449 15569
12945	0	0	Ki67+	 21452 16157
12946	0	0	Ki67+	 21456 16191
12947	0	0	Ki67+	 21459 15626
12948	0	0	Ki67+	 21461 15936
12949	0	0	Ki67+	 21468 16234
12950	0	0	Ki67+	 21471 15720
12951	0	0	Ki67+	 21471 15776
12952	0	0	Ki67+	 21471 15972
12953	0	0	Ki67+	 21473 15525
12954	0	0	Ki67+	 21474 16214
12955	0	0	Ki67+	 21478 15813
12956	0	0	Ki67+	 21478 16155
12957	0	0	Ki67+	 21483 15935
12958	0	0	Ki67+	 21488 15638
12959	0	0	Ki67+	 21491 15771
12960	0	0	Ki67+	 21494 15827
12961	0	0	Ki67+	 21502 15819
12962	0	0	Ki67+	 21504 16074
12963	0	0	Ki67+	 21506 15535
12964	0	0	Ki67+	 21509 15947
12965	0	0	Ki67+	 21509 16212
12966	0	0	Ki67+	 21510 16291
12967	0	0	Ki67+	 21512 15994
12968	0	0	Ki67+	 21514 15784
12969	0	0	Ki67+	 21515 16014
12970	0	0	Ki67+	 21522 16105
12971	0	0	Ki67+	 21526 15614
12972	0	0	Ki67+	 21530 15515
12973	0	0	Ki67+	 21541 15956
12974	0	0	Ki67+	 21544 15759
12975	0	0	Ki67+	 21550 15648
12976	0	0	Ki67+	 21556 16083
12977	0	0	Ki67+	 21557 16191
12978	0	0	Ki67+	 21558 15831
12979	0	0	Ki67+	 21569 15744
12980	0	0	Ki67+	 21570 16219
12981	0	0	Ki67+	 21572 15871
12982	0	0	Ki67+	 21581 15645
12983	0	0	Ki67+	 21589 15974
12984	0	0	Ki67+	 21596 15891
12985	0	0	Ki67+	 21597 15641
12986	0	0	Ki67+	 21605 15571
12987	0	0	Ki67+	 21605 15608
12988	0	0	Ki67+	 21610 16041
12989	0	0	Ki67+	 21614 16173
12990	0	0	Ki67+	 21618 16084
12991	0	0	Ki67+	 21620 15786
12992	0	0	Ki67+	 21625 16024
12993	0	0	Ki67+	 21628 15918
12994	0	0	Ki67+	 21631 15538
12995	0	0	Ki67+	 20844 16978
12996	0	0	Ki67+	 20847 17021
12997	0	0	Ki67+	 20847 17053
12998	0	0	Ki67+	 20849 17090
12999	0	0	Ki67+	 20850 16366
13000	0	0	Ki67+	 20860 16947
13001	0	0	Ki67+	 20864 16970
13002	0	0	Ki67+	 20872 16621
13003	0	0	Ki67+	 20877 16956
13004	0	0	Ki67+	 20878 16339
13005	0	0	Ki67+	 20881 16660
13006	0	0	Ki67+	 20884 16805
13007	0	0	Ki67+	 20884 16988
13008	0	0	Ki67+	 20886 16413
13009	0	0	Ki67+	 20894 16617
13010	0	0	Ki67+	 20894 16656
13011	0	0	Ki67+	 20896 16801
13012	0	0	Ki67+	 20904 16894
13013	0	0	Ki67+	 20905 16942
13014	0	0	Ki67+	 20907 17014
13015	0	0	Ki67+	 20920 17098
13016	0	0	Ki67+	 20921 16792
13017	0	0	Ki67+	 20922 16682
13018	0	0	Ki67+	 20922 16862
13019	0	0	Ki67+	 20938 16751
13020	0	0	Ki67+	 20938 17066
13021	0	0	Ki67+	 20943 16375
13022	0	0	Ki67+	 20945 16911
13023	0	0	Ki67+	 20948 16572
13024	0	0	Ki67+	 20948 16885
13025	0	0	Ki67+	 20952 16719
13026	0	0	Ki67+	 20955 16908
13027	0	0	Ki67+	 20955 16958
13028	0	0	Ki67+	 20956 17003
13029	0	0	Ki67+	 20957 16924
13030	0	0	Ki67+	 20960 17094
13031	0	0	Ki67+	 20966 16649
13032	0	0	Ki67+	 20970 16861
13033	0	0	Ki67+	 20977 16763
13034	0	0	Ki67+	 20978 16880
13035	0	0	Ki67+	 20980 16665
13036	0	0	Ki67+	 20981 16799
13037	0	0	Ki67+	 20986 16846
13038	0	0	Ki67+	 20999 16940
13039	0	0	Ki67+	 21005 16732
13040	0	0	Ki67+	 21008 16878
13041	0	0	Ki67+	 21009 16671
13042	0	0	Ki67+	 21009 17053
13043	0	0	Ki67+	 21011 16819
13044	0	0	Ki67+	 21015 16888
13045	0	0	Ki67+	 21020 17086
13046	0	0	Ki67+	 21025 16484
13047	0	0	Ki67+	 21025 16994
13048	0	0	Ki67+	 21030 16930
13049	0	0	Ki67+	 21038 16741
13050	0	0	Ki67+	 21047 17034
13051	0	0	Ki67+	 21058 16681
13052	0	0	Ki67+	 21060 16914
13053	0	0	Ki67+	 21079 16625
13054	0	0	Ki67+	 21085 17043
13055	0	0	Ki67+	 21088 16963
13056	0	0	Ki67+	 21092 16450
13057	0	0	Ki67+	 21095 16338
13058	0	0	Ki67+	 21107 17034
13059	0	0	Ki67+	 21114 16377
13060	0	0	Ki67+	 21115 17078
13061	0	0	Ki67+	 21119 16909
13062	0	0	Ki67+	 21128 16867
13063	0	0	Ki67+	 21129 16310
13064	0	0	Ki67+	 21129 16810
13065	0	0	Ki67+	 21133 16556
13066	0	0	Ki67+	 21137 16839
13067	0	0	Ki67+	 21142 17060
13068	0	0	Ki67+	 21145 16766
13069	0	0	Ki67+	 21151 16858
13070	0	0	Ki67+	 21156 16783
13071	0	0	Ki67+	 21160 16926
13072	0	0	Ki67+	 21161 16726
13073	0	0	Ki67+	 21163 16702
13074	0	0	Ki67+	 21167 16660
13075	0	0	Ki67+	 21206 16491
13076	0	0	Ki67+	 21207 16802
13077	0	0	Ki67+	 21207 16842
13078	0	0	Ki67+	 21216 16867
13079	0	0	Ki67+	 21217 16755
13080	0	0	Ki67+	 21223 16381
13081	0	0	Ki67+	 21235 16835
13082	0	0	Ki67+	 21244 16922
13083	0	0	Ki67+	 21255 17037
13084	0	0	Ki67+	 21258 16660
13085	0	0	Ki67+	 21259 16422
13086	0	0	Ki67+	 21260 16822
13087	0	0	Ki67+	 21260 16957
13088	0	0	Ki67+	 21290 17051
13089	0	0	Ki67+	 21292 16400
13090	0	0	Ki67+	 21292 16834
13091	0	0	Ki67+	 21294 16977
13092	0	0	Ki67+	 21300 17066
13093	0	0	Ki67+	 21305 16927
13094	0	0	Ki67+	 21311 17028
13095	0	0	Ki67+	 21329 16454
13096	0	0	Ki67+	 21330 16471
13097	0	0	Ki67+	 21330 16864
13098	0	0	Ki67+	 21335 16394
13099	0	0	Ki67+	 21336 16445
13100	0	0	Ki67+	 21344 17050
13101	0	0	Ki67+	 21361 17039
13102	0	0	Ki67+	 21363 16417
13103	0	0	Ki67+	 21376 16939
13104	0	0	Ki67+	 21383 17015
13105	0	0	Ki67+	 21387 16842
13106	0	0	Ki67+	 21390 16769
13107	0	0	Ki67+	 21400 16870
13108	0	0	Ki67+	 21403 16977
13109	0	0	Ki67+	 21408 16514
13110	0	0	Ki67+	 21411 16475
13111	0	0	Ki67+	 21425 16614
13112	0	0	Ki67+	 21437 17095
13113	0	0	Ki67+	 21450 16827
13114	0	0	Ki67+	 21454 16631
13115	0	0	Ki67+	 21466 16835
13116	0	0	Ki67+	 21468 17079
13117	0	0	Ki67+	 21482 16369
13118	0	0	Ki67+	 21488 17076
13119	0	0	Ki67+	 21490 16318
13120	0	0	Ki67+	 21494 16405
13121	0	0	Ki67+	 21501 16394
13122	0	0	Ki67+	 21511 16590
13123	0	0	Ki67+	 21511 17077
13124	0	0	Ki67+	 21519 16412
13125	0	0	Ki67+	 21520 16726
13126	0	0	Ki67+	 21521 16393
13127	0	0	Ki67+	 21525 16887
13128	0	0	Ki67+	 21527 16937
13129	0	0	Ki67+	 21534 16622
13130	0	0	Ki67+	 21546 16711
13131	0	0	Ki67+	 21547 16982
13132	0	0	Ki67+	 21553 16589
13133	0	0	Ki67+	 21553 16749
13134	0	0	Ki67+	 21559 16651
13135	0	0	Ki67+	 21569 17005
13136	0	0	Ki67+	 21569 17050
13137	0	0	Ki67+	 21576 16926
13138	0	0	Ki67+	 21582 16907
13139	0	0	Ki67+	 21583 16626
13140	0	0	Ki67+	 21586 16653
13141	0	0	Ki67+	 21589 16934
13142	0	0	Ki67+	 21600 16847
13143	0	0	Ki67+	 21605 16911
13144	0	0	Ki67+	 21605 16959
13145	0	0	Ki67+	 21606 16627
13146	0	0	Ki67+	 21615 16667
13147	0	0	Ki67+	 21616 16954
13148	0	0	Ki67+	 21618 16686
13149	0	0	Ki67+	 21624 16901
13150	0	0	Ki67+	 21629 16838
13151	0	0	Ki67+	 20835 17280
13152	0	0	Ki67+	 20835 17308
13153	0	0	Ki67+	 20846 17630
13154	0	0	Ki67+	 20850 17492
13155	0	0	Ki67+	 20850 17564
13156	0	0	Ki67+	 20851 17464
13157	0	0	Ki67+	 20852 17339
13158	0	0	Ki67+	 20854 17273
13159	0	0	Ki67+	 20855 17418
13160	0	0	Ki67+	 20856 17605
13161	0	0	Ki67+	 20860 17374
13162	0	0	Ki67+	 20862 17225
13163	0	0	Ki67+	 20868 17524
13164	0	0	Ki67+	 20869 17361
13165	0	0	Ki67+	 20878 17492
13166	0	0	Ki67+	 20880 17118
13167	0	0	Ki67+	 20880 17630
13168	0	0	Ki67+	 20882 17433
13169	0	0	Ki67+	 20884 17472
13170	0	0	Ki67+	 20888 17106
13171	0	0	Ki67+	 20891 17138
13172	0	0	Ki67+	 20894 17343
13173	0	0	Ki67+	 20897 17204
13174	0	0	Ki67+	 20898 17174
13175	0	0	Ki67+	 20906 17253
13176	0	0	Ki67+	 20907 17604
13177	0	0	Ki67+	 20909 17377
13178	0	0	Ki67+	 20914 17522
13179	0	0	Ki67+	 20918 17150
13180	0	0	Ki67+	 20923 17620
13181	0	0	Ki67+	 20927 17367
13182	0	0	Ki67+	 20927 17559
13183	0	0	Ki67+	 20934 17616
13184	0	0	Ki67+	 20941 17208
13185	0	0	Ki67+	 20941 17245
13186	0	0	Ki67+	 20953 17402
13187	0	0	Ki67+	 20956 17354
13188	0	0	Ki67+	 20958 17572
13189	0	0	Ki67+	 20960 17470
13190	0	0	Ki67+	 20960 17646
13191	0	0	Ki67+	 20961 17166
13192	0	0	Ki67+	 20965 17605
13193	0	0	Ki67+	 20968 17447
13194	0	0	Ki67+	 20981 17122
13195	0	0	Ki67+	 20982 17436
13196	0	0	Ki67+	 20983 17384
13197	0	0	Ki67+	 20994 17412
13198	0	0	Ki67+	 20995 17612
13199	0	0	Ki67+	 20999 17597
13200	0	0	Ki67+	 21006 17451
13201	0	0	Ki67+	 21010 17259
13202	0	0	Ki67+	 21010 17388
13203	0	0	Ki67+	 21013 17292
13204	0	0	Ki67+	 21014 17226
13205	0	0	Ki67+	 21019 17323
13206	0	0	Ki67+	 21022 17635
13207	0	0	Ki67+	 21030 17426
13208	0	0	Ki67+	 21031 17605
13209	0	0	Ki67+	 21035 17271
13210	0	0	Ki67+	 21046 17588
13211	0	0	Ki67+	 21047 17178
13212	0	0	Ki67+	 21049 17369
13213	0	0	Ki67+	 21053 17644
13214	0	0	Ki67+	 21053 17675
13215	0	0	Ki67+	 21056 17232
13216	0	0	Ki67+	 21056 17330
13217	0	0	Ki67+	 21066 17504
13218	0	0	Ki67+	 21067 17476
13219	0	0	Ki67+	 21068 17592
13220	0	0	Ki67+	 21079 17642
13221	0	0	Ki67+	 21084 17130
13222	0	0	Ki67+	 21087 17562
13223	0	0	Ki67+	 21090 17441
13224	0	0	Ki67+	 21094 17154
13225	0	0	Ki67+	 21095 17388
13226	0	0	Ki67+	 21095 17614
13227	0	0	Ki67+	 21100 17515
13228	0	0	Ki67+	 21109 17211
13229	0	0	Ki67+	 21110 17343
13230	0	0	Ki67+	 21111 17428
13231	0	0	Ki67+	 21113 17480
13232	0	0	Ki67+	 21115 17287
13233	0	0	Ki67+	 21121 17522
13234	0	0	Ki67+	 21122 17671
13235	0	0	Ki67+	 21126 17374
13236	0	0	Ki67+	 21126 17561
13237	0	0	Ki67+	 21134 17411
13238	0	0	Ki67+	 21134 17519
13239	0	0	Ki67+	 21136 17631
13240	0	0	Ki67+	 21139 17356
13241	0	0	Ki67+	 21145 17344
13242	0	0	Ki67+	 21145 17417
13243	0	0	Ki67+	 21146 17178
13244	0	0	Ki67+	 21146 17297
13245	0	0	Ki67+	 21158 17496
13246	0	0	Ki67+	 21160 17443
13247	0	0	Ki67+	 21164 17684
13248	0	0	Ki67+	 21167 17622
13249	0	0	Ki67+	 21170 17159
13250	0	0	Ki67+	 21176 17704
13251	0	0	Ki67+	 21186 17466
13252	0	0	Ki67+	 21187 17654
13253	0	0	Ki67+	 21188 17449
13254	0	0	Ki67+	 21193 17432
13255	0	0	Ki67+	 21194 17328
13256	0	0	Ki67+	 21197 17266
13257	0	0	Ki67+	 21197 17687
13258	0	0	Ki67+	 21205 17500
13259	0	0	Ki67+	 21214 17619
13260	0	0	Ki67+	 21217 17648
13261	0	0	Ki67+	 21227 17433
13262	0	0	Ki67+	 21231 17674
13263	0	0	Ki67+	 21233 17469
13264	0	0	Ki67+	 21234 17243
13265	0	0	Ki67+	 21235 17520
13266	0	0	Ki67+	 21235 17696
13267	0	0	Ki67+	 21239 17273
13268	0	0	Ki67+	 21240 17146
13269	0	0	Ki67+	 21248 17494
13270	0	0	Ki67+	 21254 17140
13271	0	0	Ki67+	 21254 17402
13272	0	0	Ki67+	 21258 17587
13273	0	0	Ki67+	 21259 17514
13274	0	0	Ki67+	 21260 17537
13275	0	0	Ki67+	 21262 17291
13276	0	0	Ki67+	 21265 17233
13277	0	0	Ki67+	 21266 17304
13278	0	0	Ki67+	 21267 17165
13279	0	0	Ki67+	 21268 17609
13280	0	0	Ki67+	 21278 17438
13281	0	0	Ki67+	 21282 17671
13282	0	0	Ki67+	 21287 17187
13283	0	0	Ki67+	 21288 17631
13284	0	0	Ki67+	 21290 17489
13285	0	0	Ki67+	 21298 17583
13286	0	0	Ki67+	 21302 17158
13287	0	0	Ki67+	 21307 17520
13288	0	0	Ki67+	 21313 17365
13289	0	0	Ki67+	 21314 17643
13290	0	0	Ki67+	 21318 17604
13291	0	0	Ki67+	 21324 17638
13292	0	0	Ki67+	 21328 17689
13293	0	0	Ki67+	 21329 17336
13294	0	0	Ki67+	 21331 17291
13295	0	0	Ki67+	 21333 17449
13296	0	0	Ki67+	 21336 17657
13297	0	0	Ki67+	 21338 17415
13298	0	0	Ki67+	 21341 17587
13299	0	0	Ki67+	 21348 17409
13300	0	0	Ki67+	 21351 17601
13301	0	0	Ki67+	 21354 17293
13302	0	0	Ki67+	 21354 17491
13303	0	0	Ki67+	 21357 17327
13304	0	0	Ki67+	 21361 17672
13305	0	0	Ki67+	 21363 17687
13306	0	0	Ki67+	 21368 17137
13307	0	0	Ki67+	 21373 17715
13308	0	0	Ki67+	 21373 17736
13309	0	0	Ki67+	 21374 17526
13310	0	0	Ki67+	 21376 17344
13311	0	0	Ki67+	 21376 17500
13312	0	0	Ki67+	 21376 17622
13313	0	0	Ki67+	 21394 17660
13314	0	0	Ki67+	 21398 17732
13315	0	0	Ki67+	 21399 17699
13316	0	0	Ki67+	 21401 17640
13317	0	0	Ki67+	 21402 17759
13318	0	0	Ki67+	 21403 17353
13319	0	0	Ki67+	 21412 17746
13320	0	0	Ki67+	 21414 17557
13321	0	0	Ki67+	 21419 17718
13322	0	0	Ki67+	 21425 17317
13323	0	0	Ki67+	 21433 17194
13324	0	0	Ki67+	 21434 17450
13325	0	0	Ki67+	 21438 17367
13326	0	0	Ki67+	 21444 17689
13327	0	0	Ki67+	 21449 17620
13328	0	0	Ki67+	 21451 17366
13329	0	0	Ki67+	 21453 17334
13330	0	0	Ki67+	 21460 17724
13331	0	0	Ki67+	 21462 17181
13332	0	0	Ki67+	 21463 17347
13333	0	0	Ki67+	 21465 17644
13334	0	0	Ki67+	 21468 17112
13335	0	0	Ki67+	 21473 17334
13336	0	0	Ki67+	 21474 17405
13337	0	0	Ki67+	 21487 17660
13338	0	0	Ki67+	 21492 17381
13339	0	0	Ki67+	 21492 17700
13340	0	0	Ki67+	 21499 17725
13341	0	0	Ki67+	 21530 17397
13342	0	0	Ki67+	 21530 17732
13343	0	0	Ki67+	 21533 17677
13344	0	0	Ki67+	 21537 17633
13345	0	0	Ki67+	 21540 17754
13346	0	0	Ki67+	 21546 17151
13347	0	0	Ki67+	 21546 17191
13348	0	0	Ki67+	 21552 17403
13349	0	0	Ki67+	 21552 17604
13350	0	0	Ki67+	 21554 17478
13351	0	0	Ki67+	 21559 17434
13352	0	0	Ki67+	 21565 17462
13353	0	0	Ki67+	 21575 17764
13354	0	0	Ki67+	 21576 17677
13355	0	0	Ki67+	 21589 17408
13356	0	0	Ki67+	 21593 17729
13357	0	0	Ki67+	 21594 17136
13358	0	0	Ki67+	 21609 17799
13359	0	0	Ki67+	 21611 17758
13360	0	0	Ki67+	 21612 17671
13361	0	0	Ki67+	 21613 17653
13362	0	0	Ki67+	 21613 17693
13363	0	0	Ki67+	 21615 17417
13364	0	0	Ki67+	 21623 17617
13365	0	0	Ki67+	 21629 17649
13366	0	0	Ki67+	 22184 8414
13367	0	0	Ki67+	 22186 8817
13368	0	0	Ki67+	 22189 8386
13369	0	0	Ki67+	 22189 8798
13370	0	0	Ki67+	 22199 8404
13371	0	0	Ki67+	 22202 8431
13372	0	0	Ki67+	 22206 8365
13373	0	0	Ki67+	 22213 8415
13374	0	0	Ki67+	 22227 8429
13375	0	0	Ki67+	 22231 8394
13376	0	0	Ki67+	 22240 8366
13377	0	0	Ki67+	 22247 8264
13378	0	0	Ki67+	 22256 8487
13379	0	0	Ki67+	 22256 8792
13380	0	0	Ki67+	 22274 8499
13381	0	0	Ki67+	 22277 8270
13382	0	0	Ki67+	 22287 8446
13383	0	0	Ki67+	 22309 8302
13384	0	0	Ki67+	 22316 8524
13385	0	0	Ki67+	 22319 8261
13386	0	0	Ki67+	 22320 8403
13387	0	0	Ki67+	 22323 8347
13388	0	0	Ki67+	 22326 8759
13389	0	0	Ki67+	 22331 8731
13390	0	0	Ki67+	 22333 8800
13391	0	0	Ki67+	 22335 8690
13392	0	0	Ki67+	 22336 8416
13393	0	0	Ki67+	 22340 8516
13394	0	0	Ki67+	 22344 8361
13395	0	0	Ki67+	 22345 8346
13396	0	0	Ki67+	 22347 8474
13397	0	0	Ki67+	 22349 8672
13398	0	0	Ki67+	 22354 8310
13399	0	0	Ki67+	 22356 8542
13400	0	0	Ki67+	 22357 8414
13401	0	0	Ki67+	 22358 8624
13402	0	0	Ki67+	 22362 8503
13403	0	0	Ki67+	 22362 8568
13404	0	0	Ki67+	 22363 8324
13405	0	0	Ki67+	 22369 8541
13406	0	0	Ki67+	 22376 8462
13407	0	0	Ki67+	 22379 8347
13408	0	0	Ki67+	 22395 8163
13409	0	0	Ki67+	 22403 8136
13410	0	0	Ki67+	 22406 8568
13411	0	0	Ki67+	 22408 8509
13412	0	0	Ki67+	 22420 8086
13413	0	0	Ki67+	 22431 8066
13414	0	0	Ki67+	 21636 9592
13415	0	0	Ki67+	 21687 9563
13416	0	0	Ki67+	 21696 9202
13417	0	0	Ki67+	 21714 9510
13418	0	0	Ki67+	 21722 9411
13419	0	0	Ki67+	 21730 9447
13420	0	0	Ki67+	 21733 9301
13421	0	0	Ki67+	 21738 9411
13422	0	0	Ki67+	 21754 9385
13423	0	0	Ki67+	 21765 9253
13424	0	0	Ki67+	 21765 9328
13425	0	0	Ki67+	 21769 9425
13426	0	0	Ki67+	 21791 9307
13427	0	0	Ki67+	 21801 9252
13428	0	0	Ki67+	 21805 9492
13429	0	0	Ki67+	 21807 9546
13430	0	0	Ki67+	 21808 9618
13431	0	0	Ki67+	 21809 9267
13432	0	0	Ki67+	 21824 9626
13433	0	0	Ki67+	 21828 9474
13434	0	0	Ki67+	 21837 9276
13435	0	0	Ki67+	 21848 9493
13436	0	0	Ki67+	 21849 9266
13437	0	0	Ki67+	 21856 9325
13438	0	0	Ki67+	 21860 9337
13439	0	0	Ki67+	 21861 9518
13440	0	0	Ki67+	 21863 9135
13441	0	0	Ki67+	 21868 9622
13442	0	0	Ki67+	 21875 9302
13443	0	0	Ki67+	 21884 9384
13444	0	0	Ki67+	 21885 9266
13445	0	0	Ki67+	 21893 9341
13446	0	0	Ki67+	 21901 9601
13447	0	0	Ki67+	 21911 9408
13448	0	0	Ki67+	 21916 9302
13449	0	0	Ki67+	 21921 9388
13450	0	0	Ki67+	 21924 9263
13451	0	0	Ki67+	 21932 9115
13452	0	0	Ki67+	 21936 9406
13453	0	0	Ki67+	 21938 9346
13454	0	0	Ki67+	 21939 9543
13455	0	0	Ki67+	 21942 9364
13456	0	0	Ki67+	 21942 9565
13457	0	0	Ki67+	 21951 9331
13458	0	0	Ki67+	 21955 9149
13459	0	0	Ki67+	 21957 9438
13460	0	0	Ki67+	 21960 9200
13461	0	0	Ki67+	 21967 9115
13462	0	0	Ki67+	 21978 8916
13463	0	0	Ki67+	 21979 9607
13464	0	0	Ki67+	 21988 9181
13465	0	0	Ki67+	 21988 9202
13466	0	0	Ki67+	 21990 9448
13467	0	0	Ki67+	 21991 9388
13468	0	0	Ki67+	 21995 9414
13469	0	0	Ki67+	 21997 9091
13470	0	0	Ki67+	 22001 9125
13471	0	0	Ki67+	 22001 9141
13472	0	0	Ki67+	 22008 9276
13473	0	0	Ki67+	 22010 9364
13474	0	0	Ki67+	 22014 9254
13475	0	0	Ki67+	 22014 9397
13476	0	0	Ki67+	 22020 9455
13477	0	0	Ki67+	 22024 9317
13478	0	0	Ki67+	 22027 9433
13479	0	0	Ki67+	 22028 9224
13480	0	0	Ki67+	 22030 9108
13481	0	0	Ki67+	 22034 9624
13482	0	0	Ki67+	 22038 9416
13483	0	0	Ki67+	 22050 9465
13484	0	0	Ki67+	 22054 9245
13485	0	0	Ki67+	 22059 9447
13486	0	0	Ki67+	 22065 9331
13487	0	0	Ki67+	 22068 9028
13488	0	0	Ki67+	 22071 9478
13489	0	0	Ki67+	 22074 9132
13490	0	0	Ki67+	 22077 9233
13491	0	0	Ki67+	 22078 9185
13492	0	0	Ki67+	 22079 9384
13493	0	0	Ki67+	 22082 9160
13494	0	0	Ki67+	 22086 9419
13495	0	0	Ki67+	 22088 9057
13496	0	0	Ki67+	 22089 9249
13497	0	0	Ki67+	 22094 9454
13498	0	0	Ki67+	 22096 9130
13499	0	0	Ki67+	 22097 9580
13500	0	0	Ki67+	 22102 9510
13501	0	0	Ki67+	 22104 9232
13502	0	0	Ki67+	 22107 9347
13503	0	0	Ki67+	 22109 9246
13504	0	0	Ki67+	 22109 9413
13505	0	0	Ki67+	 22110 8897
13506	0	0	Ki67+	 22111 9197
13507	0	0	Ki67+	 22111 9269
13508	0	0	Ki67+	 22112 9218
13509	0	0	Ki67+	 22114 9075
13510	0	0	Ki67+	 22114 9179
13511	0	0	Ki67+	 22118 9488
13512	0	0	Ki67+	 22118 9520
13513	0	0	Ki67+	 22119 9161
13514	0	0	Ki67+	 22122 9310
13515	0	0	Ki67+	 22123 9343
13516	0	0	Ki67+	 22134 9362
13517	0	0	Ki67+	 22135 9277
13518	0	0	Ki67+	 22136 9430
13519	0	0	Ki67+	 22139 9574
13520	0	0	Ki67+	 22140 9334
13521	0	0	Ki67+	 22143 9158
13522	0	0	Ki67+	 22143 9624
13523	0	0	Ki67+	 22144 9241
13524	0	0	Ki67+	 22147 9445
13525	0	0	Ki67+	 22147 9484
13526	0	0	Ki67+	 22149 9189
13527	0	0	Ki67+	 22150 9414
13528	0	0	Ki67+	 22151 9553
13529	0	0	Ki67+	 22152 9528
13530	0	0	Ki67+	 22158 9230
13531	0	0	Ki67+	 22161 9286
13532	0	0	Ki67+	 22163 9374
13533	0	0	Ki67+	 22168 9312
13534	0	0	Ki67+	 22170 9352
13535	0	0	Ki67+	 22172 9242
13536	0	0	Ki67+	 22175 8865
13537	0	0	Ki67+	 22176 9442
13538	0	0	Ki67+	 22176 9576
13539	0	0	Ki67+	 22181 9556
13540	0	0	Ki67+	 22182 8849
13541	0	0	Ki67+	 22185 9391
13542	0	0	Ki67+	 22186 9175
13543	0	0	Ki67+	 22189 9412
13544	0	0	Ki67+	 22193 9528
13545	0	0	Ki67+	 22194 8849
13546	0	0	Ki67+	 22194 9274
13547	0	0	Ki67+	 22198 9369
13548	0	0	Ki67+	 22201 9587
13549	0	0	Ki67+	 22202 9332
13550	0	0	Ki67+	 22208 9256
13551	0	0	Ki67+	 22214 9475
13552	0	0	Ki67+	 22215 9085
13553	0	0	Ki67+	 22216 9186
13554	0	0	Ki67+	 22216 9500
13555	0	0	Ki67+	 22217 8839
13556	0	0	Ki67+	 22217 9273
13557	0	0	Ki67+	 22219 9024
13558	0	0	Ki67+	 22219 9580
13559	0	0	Ki67+	 22221 9543
13560	0	0	Ki67+	 22228 9358
13561	0	0	Ki67+	 22229 9070
13562	0	0	Ki67+	 22235 9500
13563	0	0	Ki67+	 22235 9553
13564	0	0	Ki67+	 22238 9243
13565	0	0	Ki67+	 22242 9079
13566	0	0	Ki67+	 22243 9415
13567	0	0	Ki67+	 22244 9019
13568	0	0	Ki67+	 22245 9051
13569	0	0	Ki67+	 22246 9541
13570	0	0	Ki67+	 22246 9591
13571	0	0	Ki67+	 22251 9462
13572	0	0	Ki67+	 22252 9195
13573	0	0	Ki67+	 22252 9604
13574	0	0	Ki67+	 22256 9159
13575	0	0	Ki67+	 22258 9530
13576	0	0	Ki67+	 22263 9568
13577	0	0	Ki67+	 22268 9170
13578	0	0	Ki67+	 22268 9221
13579	0	0	Ki67+	 22269 9385
13580	0	0	Ki67+	 22271 9596
13581	0	0	Ki67+	 22278 9096
13582	0	0	Ki67+	 22280 9449
13583	0	0	Ki67+	 22281 9056
13584	0	0	Ki67+	 22284 9562
13585	0	0	Ki67+	 22292 9407
13586	0	0	Ki67+	 22293 9002
13587	0	0	Ki67+	 22301 9510
13588	0	0	Ki67+	 22307 9574
13589	0	0	Ki67+	 22308 9176
13590	0	0	Ki67+	 22309 9236
13591	0	0	Ki67+	 22311 8983
13592	0	0	Ki67+	 22314 9492
13593	0	0	Ki67+	 22316 9520
13594	0	0	Ki67+	 22317 9356
13595	0	0	Ki67+	 22319 9013
13596	0	0	Ki67+	 22319 9502
13597	0	0	Ki67+	 22321 9554
13598	0	0	Ki67+	 22322 9051
13599	0	0	Ki67+	 22322 9097
13600	0	0	Ki67+	 22323 9580
13601	0	0	Ki67+	 22325 9067
13602	0	0	Ki67+	 22327 9464
13603	0	0	Ki67+	 22330 8976
13604	0	0	Ki67+	 22338 8880
13605	0	0	Ki67+	 22338 8893
13606	0	0	Ki67+	 22341 9238
13607	0	0	Ki67+	 22343 9032
13608	0	0	Ki67+	 22343 9049
13609	0	0	Ki67+	 22344 9482
13610	0	0	Ki67+	 22345 9066
13611	0	0	Ki67+	 22347 9501
13612	0	0	Ki67+	 22348 9548
13613	0	0	Ki67+	 22352 9090
13614	0	0	Ki67+	 22360 9467
13615	0	0	Ki67+	 22367 8967
13616	0	0	Ki67+	 22368 9192
13617	0	0	Ki67+	 22372 9543
13618	0	0	Ki67+	 22378 9235
13619	0	0	Ki67+	 22380 9031
13620	0	0	Ki67+	 22380 9451
13621	0	0	Ki67+	 22384 9046
13622	0	0	Ki67+	 22384 9079
13623	0	0	Ki67+	 22385 8864
13624	0	0	Ki67+	 22386 9195
13625	0	0	Ki67+	 22386 9262
13626	0	0	Ki67+	 22386 9435
13627	0	0	Ki67+	 22392 9469
13628	0	0	Ki67+	 22399 9023
13629	0	0	Ki67+	 22405 9540
13630	0	0	Ki67+	 22406 9289
13631	0	0	Ki67+	 22409 9503
13632	0	0	Ki67+	 22412 9193
13633	0	0	Ki67+	 22416 9158
13634	0	0	Ki67+	 22417 9388
13635	0	0	Ki67+	 22425 9277
13636	0	0	Ki67+	 22428 9358
13637	0	0	Ki67+	 21639 10216
13638	0	0	Ki67+	 21654 9740
13639	0	0	Ki67+	 21676 10274
13640	0	0	Ki67+	 21690 9748
13641	0	0	Ki67+	 21695 9759
13642	0	0	Ki67+	 21705 10366
13643	0	0	Ki67+	 21719 10148
13644	0	0	Ki67+	 21724 10047
13645	0	0	Ki67+	 21731 10143
13646	0	0	Ki67+	 21732 10326
13647	0	0	Ki67+	 21732 10382
13648	0	0	Ki67+	 21739 10419
13649	0	0	Ki67+	 21744 10323
13650	0	0	Ki67+	 21748 9672
13651	0	0	Ki67+	 21752 9972
13652	0	0	Ki67+	 21753 9651
13653	0	0	Ki67+	 21754 10174
13654	0	0	Ki67+	 21757 10253
13655	0	0	Ki67+	 21757 10354
13656	0	0	Ki67+	 21763 10405
13657	0	0	Ki67+	 21772 9696
13658	0	0	Ki67+	 21779 9652
13659	0	0	Ki67+	 21780 10249
13660	0	0	Ki67+	 21783 10021
13661	0	0	Ki67+	 21786 10330
13662	0	0	Ki67+	 21787 10172
13663	0	0	Ki67+	 21787 10299
13664	0	0	Ki67+	 21794 10081
13665	0	0	Ki67+	 21794 10191
13666	0	0	Ki67+	 21798 9653
13667	0	0	Ki67+	 21800 10050
13668	0	0	Ki67+	 21801 10227
13669	0	0	Ki67+	 21813 9725
13670	0	0	Ki67+	 21813 10241
13671	0	0	Ki67+	 21814 9704
13672	0	0	Ki67+	 21821 9993
13673	0	0	Ki67+	 21825 10115
13674	0	0	Ki67+	 21827 10018
13675	0	0	Ki67+	 21832 10151
13676	0	0	Ki67+	 21833 9680
13677	0	0	Ki67+	 21833 10210
13678	0	0	Ki67+	 21836 9960
13679	0	0	Ki67+	 21837 9810
13680	0	0	Ki67+	 21842 10250
13681	0	0	Ki67+	 21843 9891
13682	0	0	Ki67+	 21848 10265
13683	0	0	Ki67+	 21850 10130
13684	0	0	Ki67+	 21853 10397
13685	0	0	Ki67+	 21856 10174
13686	0	0	Ki67+	 21857 10220
13687	0	0	Ki67+	 21860 9941
13688	0	0	Ki67+	 21860 10091
13689	0	0	Ki67+	 21863 9676
13690	0	0	Ki67+	 21870 10263
13691	0	0	Ki67+	 21877 10100
13692	0	0	Ki67+	 21877 10219
13693	0	0	Ki67+	 21884 10134
13694	0	0	Ki67+	 21890 9759
13695	0	0	Ki67+	 21890 9970
13696	0	0	Ki67+	 21891 9649
13697	0	0	Ki67+	 21896 9921
13698	0	0	Ki67+	 21901 10330
13699	0	0	Ki67+	 21903 9745
13700	0	0	Ki67+	 21905 9715
13701	0	0	Ki67+	 21905 10318
13702	0	0	Ki67+	 21907 10155
13703	0	0	Ki67+	 21909 10100
13704	0	0	Ki67+	 21911 9805
13705	0	0	Ki67+	 21911 10427
13706	0	0	Ki67+	 21914 10036
13707	0	0	Ki67+	 21916 10209
13708	0	0	Ki67+	 21917 10018
13709	0	0	Ki67+	 21917 10086
13710	0	0	Ki67+	 21920 9649
13711	0	0	Ki67+	 21920 9900
13712	0	0	Ki67+	 21922 10393
13713	0	0	Ki67+	 21927 9944
13714	0	0	Ki67+	 21928 10408
13715	0	0	Ki67+	 21930 9991
13716	0	0	Ki67+	 21933 9886
13717	0	0	Ki67+	 21941 9922
13718	0	0	Ki67+	 21945 9636
13719	0	0	Ki67+	 21955 10392
13720	0	0	Ki67+	 21956 9721
13721	0	0	Ki67+	 21957 9993
13722	0	0	Ki67+	 21957 10215
13723	0	0	Ki67+	 21962 9660
13724	0	0	Ki67+	 21963 10070
13725	0	0	Ki67+	 21971 9728
13726	0	0	Ki67+	 21974 9975
13727	0	0	Ki67+	 21976 10375
13728	0	0	Ki67+	 21980 9706
13729	0	0	Ki67+	 21984 10011
13730	0	0	Ki67+	 21987 10401
13731	0	0	Ki67+	 21994 10091
13732	0	0	Ki67+	 21994 10274
13733	0	0	Ki67+	 21996 9775
13734	0	0	Ki67+	 21996 10311
13735	0	0	Ki67+	 21997 10372
13736	0	0	Ki67+	 21998 9991
13737	0	0	Ki67+	 21998 10162
13738	0	0	Ki67+	 22000 10178
13739	0	0	Ki67+	 22000 10421
13740	0	0	Ki67+	 22002 9668
13741	0	0	Ki67+	 22002 9934
13742	0	0	Ki67+	 22003 10398
13743	0	0	Ki67+	 22017 9778
13744	0	0	Ki67+	 22017 10196
13745	0	0	Ki67+	 22017 10321
13746	0	0	Ki67+	 22019 9652
13747	0	0	Ki67+	 22025 10167
13748	0	0	Ki67+	 22026 9937
13749	0	0	Ki67+	 22026 10411
13750	0	0	Ki67+	 22027 9842
13751	0	0	Ki67+	 22028 10146
13752	0	0	Ki67+	 22035 10061
13753	0	0	Ki67+	 22037 10267
13754	0	0	Ki67+	 22039 9751
13755	0	0	Ki67+	 22040 10036
13756	0	0	Ki67+	 22046 10093
13757	0	0	Ki67+	 22047 9639
13758	0	0	Ki67+	 22047 9655
13759	0	0	Ki67+	 22047 10174
13760	0	0	Ki67+	 22049 9682
13761	0	0	Ki67+	 22049 9953
13762	0	0	Ki67+	 22052 9780
13763	0	0	Ki67+	 22052 10111
13764	0	0	Ki67+	 22054 10216
13765	0	0	Ki67+	 22062 10140
13766	0	0	Ki67+	 22063 9840
13767	0	0	Ki67+	 22064 10164
13768	0	0	Ki67+	 22064 10420
13769	0	0	Ki67+	 22065 9821
13770	0	0	Ki67+	 22065 9934
13771	0	0	Ki67+	 22067 10407
13772	0	0	Ki67+	 22068 10286
13773	0	0	Ki67+	 22069 10187
13774	0	0	Ki67+	 22082 9709
13775	0	0	Ki67+	 22086 10227
13776	0	0	Ki67+	 22090 9648
13777	0	0	Ki67+	 22099 10338
13778	0	0	Ki67+	 22100 9638
13779	0	0	Ki67+	 22102 9793
13780	0	0	Ki67+	 22103 9727
13781	0	0	Ki67+	 22106 9945
13782	0	0	Ki67+	 22113 10235
13783	0	0	Ki67+	 22115 9700
13784	0	0	Ki67+	 22117 9733
13785	0	0	Ki67+	 22128 9695
13786	0	0	Ki67+	 22129 9743
13787	0	0	Ki67+	 22139 9855
13788	0	0	Ki67+	 22140 9643
13789	0	0	Ki67+	 22141 9887
13790	0	0	Ki67+	 22141 10260
13791	0	0	Ki67+	 22145 9941
13792	0	0	Ki67+	 22145 10143
13793	0	0	Ki67+	 22146 9870
13794	0	0	Ki67+	 22150 9721
13795	0	0	Ki67+	 22152 9793
13796	0	0	Ki67+	 22152 9824
13797	0	0	Ki67+	 22154 9929
13798	0	0	Ki67+	 22162 9776
13799	0	0	Ki67+	 22163 9731
13800	0	0	Ki67+	 22166 10246
13801	0	0	Ki67+	 22169 9889
13802	0	0	Ki67+	 22172 9935
13803	0	0	Ki67+	 22175 9706
13804	0	0	Ki67+	 22180 10305
13805	0	0	Ki67+	 22181 9818
13806	0	0	Ki67+	 22181 9875
13807	0	0	Ki67+	 22181 10341
13808	0	0	Ki67+	 22185 9757
13809	0	0	Ki67+	 22190 9956
13810	0	0	Ki67+	 22191 9911
13811	0	0	Ki67+	 22192 9861
13812	0	0	Ki67+	 22194 9794
13813	0	0	Ki67+	 22195 9683
13814	0	0	Ki67+	 22196 10282
13815	0	0	Ki67+	 22198 10251
13816	0	0	Ki67+	 22202 10363
13817	0	0	Ki67+	 22208 9661
13818	0	0	Ki67+	 22209 9864
13819	0	0	Ki67+	 22209 10042
13820	0	0	Ki67+	 22210 9792
13821	0	0	Ki67+	 22211 10074
13822	0	0	Ki67+	 22213 9951
13823	0	0	Ki67+	 22214 9830
13824	0	0	Ki67+	 22215 9933
13825	0	0	Ki67+	 22219 9703
13826	0	0	Ki67+	 22222 9807
13827	0	0	Ki67+	 22223 10400
13828	0	0	Ki67+	 22228 10308
13829	0	0	Ki67+	 22234 9919
13830	0	0	Ki67+	 22239 9777
13831	0	0	Ki67+	 22239 10062
13832	0	0	Ki67+	 22244 10095
13833	0	0	Ki67+	 22244 10336
13834	0	0	Ki67+	 22248 10421
13835	0	0	Ki67+	 22257 9687
13836	0	0	Ki67+	 22261 10222
13837	0	0	Ki67+	 22264 10417
13838	0	0	Ki67+	 22270 9947
13839	0	0	Ki67+	 22271 9744
13840	0	0	Ki67+	 22272 10361
13841	0	0	Ki67+	 22273 9769
13842	0	0	Ki67+	 22273 10096
13843	0	0	Ki67+	 22276 10059
13844	0	0	Ki67+	 22292 10423
13845	0	0	Ki67+	 22298 10405
13846	0	0	Ki67+	 22302 10055
13847	0	0	Ki67+	 22307 10146
13848	0	0	Ki67+	 22310 9668
13849	0	0	Ki67+	 22316 10173
13850	0	0	Ki67+	 22318 10058
13851	0	0	Ki67+	 22323 10010
13852	0	0	Ki67+	 22334 10102
13853	0	0	Ki67+	 22345 10086
13854	0	0	Ki67+	 22348 10048
13855	0	0	Ki67+	 22353 10030
13856	0	0	Ki67+	 22360 9656
13857	0	0	Ki67+	 22360 10192
13858	0	0	Ki67+	 22365 10031
13859	0	0	Ki67+	 22372 10126
13860	0	0	Ki67+	 22372 10224
13861	0	0	Ki67+	 22376 10093
13862	0	0	Ki67+	 22377 10270
13863	0	0	Ki67+	 22378 10333
13864	0	0	Ki67+	 22378 10360
13865	0	0	Ki67+	 22382 10310
13866	0	0	Ki67+	 22387 10163
13867	0	0	Ki67+	 22388 9715
13868	0	0	Ki67+	 22388 10065
13869	0	0	Ki67+	 22389 9933
13870	0	0	Ki67+	 22398 10133
13871	0	0	Ki67+	 22398 10213
13872	0	0	Ki67+	 22399 10373
13873	0	0	Ki67+	 22401 10258
13874	0	0	Ki67+	 22408 10306
13875	0	0	Ki67+	 22419 10111
13876	0	0	Ki67+	 22419 10173
13877	0	0	Ki67+	 22421 9954
13878	0	0	Ki67+	 22424 10016
13879	0	0	Ki67+	 22424 10386
13880	0	0	Ki67+	 22425 9918
13881	0	0	Ki67+	 21635 10620
13882	0	0	Ki67+	 21635 10803
13883	0	0	Ki67+	 21635 10840
13884	0	0	Ki67+	 21640 10692
13885	0	0	Ki67+	 21640 11049
13886	0	0	Ki67+	 21646 10965
13887	0	0	Ki67+	 21646 11213
13888	0	0	Ki67+	 21647 10665
13889	0	0	Ki67+	 21650 10892
13890	0	0	Ki67+	 21653 10754
13891	0	0	Ki67+	 21653 10864
13892	0	0	Ki67+	 21654 10534
13893	0	0	Ki67+	 21660 10638
13894	0	0	Ki67+	 21661 11229
13895	0	0	Ki67+	 21664 11076
13896	0	0	Ki67+	 21666 10607
13897	0	0	Ki67+	 21669 10651
13898	0	0	Ki67+	 21672 10818
13899	0	0	Ki67+	 21673 10692
13900	0	0	Ki67+	 21678 11073
13901	0	0	Ki67+	 21682 11013
13902	0	0	Ki67+	 21683 10908
13903	0	0	Ki67+	 21684 10970
13904	0	0	Ki67+	 21689 10882
13905	0	0	Ki67+	 21689 11092
13906	0	0	Ki67+	 21693 11061
13907	0	0	Ki67+	 21695 10791
13908	0	0	Ki67+	 21700 10686
13909	0	0	Ki67+	 21700 11020
13910	0	0	Ki67+	 21701 10627
13911	0	0	Ki67+	 21708 11221
13912	0	0	Ki67+	 21712 10862
13913	0	0	Ki67+	 21715 10507
13914	0	0	Ki67+	 21716 11143
13915	0	0	Ki67+	 21717 10914
13916	0	0	Ki67+	 21720 10617
13917	0	0	Ki67+	 21723 10970
13918	0	0	Ki67+	 21725 10759
13919	0	0	Ki67+	 21732 10649
13920	0	0	Ki67+	 21734 10739
13921	0	0	Ki67+	 21735 10677
13922	0	0	Ki67+	 21736 10541
13923	0	0	Ki67+	 21736 11165
13924	0	0	Ki67+	 21739 10597
13925	0	0	Ki67+	 21739 11081
13926	0	0	Ki67+	 21742 10762
13927	0	0	Ki67+	 21743 10934
13928	0	0	Ki67+	 21745 10882
13929	0	0	Ki67+	 21749 11125
13930	0	0	Ki67+	 21754 11097
13931	0	0	Ki67+	 21755 10965
13932	0	0	Ki67+	 21756 10998
13933	0	0	Ki67+	 21760 10730
13934	0	0	Ki67+	 21760 10855
13935	0	0	Ki67+	 21762 11139
13936	0	0	Ki67+	 21763 10911
13937	0	0	Ki67+	 21768 11045
13938	0	0	Ki67+	 21772 11130
13939	0	0	Ki67+	 21773 10818
13940	0	0	Ki67+	 21774 11190
13941	0	0	Ki67+	 21781 10617
13942	0	0	Ki67+	 21785 10909
13943	0	0	Ki67+	 21787 10495
13944	0	0	Ki67+	 21788 11139
13945	0	0	Ki67+	 21789 10669
13946	0	0	Ki67+	 21793 10815
13947	0	0	Ki67+	 21794 10619
13948	0	0	Ki67+	 21794 11090
13949	0	0	Ki67+	 21796 10732
13950	0	0	Ki67+	 21797 11129
13951	0	0	Ki67+	 21798 10453
13952	0	0	Ki67+	 21798 10531
13953	0	0	Ki67+	 21799 11034
13954	0	0	Ki67+	 21802 10842
13955	0	0	Ki67+	 21805 11155
13956	0	0	Ki67+	 21807 10941
13957	0	0	Ki67+	 21811 10574
13958	0	0	Ki67+	 21812 10715
13959	0	0	Ki67+	 21816 10986
13960	0	0	Ki67+	 21819 10667
13961	0	0	Ki67+	 21822 11185
13962	0	0	Ki67+	 21824 10742
13963	0	0	Ki67+	 21828 10767
13964	0	0	Ki67+	 21830 11123
13965	0	0	Ki67+	 21832 10884
13966	0	0	Ki67+	 21837 10580
13967	0	0	Ki67+	 21837 10840
13968	0	0	Ki67+	 21840 10988
13969	0	0	Ki67+	 21843 10786
13970	0	0	Ki67+	 21845 10440
13971	0	0	Ki67+	 21850 11010
13972	0	0	Ki67+	 21855 10634
13973	0	0	Ki67+	 21855 10688
13974	0	0	Ki67+	 21855 11029
13975	0	0	Ki67+	 21857 10807
13976	0	0	Ki67+	 21859 10542
13977	0	0	Ki67+	 21863 10653
13978	0	0	Ki67+	 21866 10919
13979	0	0	Ki67+	 21869 10729
13980	0	0	Ki67+	 21872 11036
13981	0	0	Ki67+	 21873 10864
13982	0	0	Ki67+	 21874 10656
13983	0	0	Ki67+	 21877 10602
13984	0	0	Ki67+	 21878 10924
13985	0	0	Ki67+	 21879 10686
13986	0	0	Ki67+	 21888 10899
13987	0	0	Ki67+	 21891 10568
13988	0	0	Ki67+	 21895 10541
13989	0	0	Ki67+	 21897 10948
13990	0	0	Ki67+	 21898 10756
13991	0	0	Ki67+	 21910 10866
13992	0	0	Ki67+	 21910 10903
13993	0	0	Ki67+	 21912 10559
13994	0	0	Ki67+	 21915 10512
13995	0	0	Ki67+	 21915 10778
13996	0	0	Ki67+	 21915 11212
13997	0	0	Ki67+	 21917 10577
13998	0	0	Ki67+	 21917 10635
13999	0	0	Ki67+	 21919 10809
14000	0	0	Ki67+	 21920 10896
14001	0	0	Ki67+	 21921 11032
14002	0	0	Ki67+	 21926 10529
14003	0	0	Ki67+	 21930 10487
14004	0	0	Ki67+	 21939 10695
14005	0	0	Ki67+	 21941 10723
14006	0	0	Ki67+	 21946 10938
14007	0	0	Ki67+	 21951 10815
14008	0	0	Ki67+	 21954 10506
14009	0	0	Ki67+	 21958 10870
14010	0	0	Ki67+	 21967 11002
14011	0	0	Ki67+	 21968 10915
14012	0	0	Ki67+	 21972 10576
14013	0	0	Ki67+	 21974 11220
14014	0	0	Ki67+	 21975 10624
14015	0	0	Ki67+	 21988 10548
14016	0	0	Ki67+	 21991 10758
14017	0	0	Ki67+	 21995 10817
14018	0	0	Ki67+	 21995 10929
14019	0	0	Ki67+	 21997 10463
14020	0	0	Ki67+	 21998 10988
14021	0	0	Ki67+	 22000 10654
14022	0	0	Ki67+	 22001 10727
14023	0	0	Ki67+	 22003 10517
14024	0	0	Ki67+	 22007 10555
14025	0	0	Ki67+	 22012 10854
14026	0	0	Ki67+	 22016 10944
14027	0	0	Ki67+	 22018 11221
14028	0	0	Ki67+	 22023 10848
14029	0	0	Ki67+	 22024 10984
14030	0	0	Ki67+	 22027 10810
14031	0	0	Ki67+	 22037 10938
14032	0	0	Ki67+	 22040 10706
14033	0	0	Ki67+	 22043 10520
14034	0	0	Ki67+	 22045 10577
14035	0	0	Ki67+	 22051 10442
14036	0	0	Ki67+	 22060 10604
14037	0	0	Ki67+	 22061 10711
14038	0	0	Ki67+	 22074 10854
14039	0	0	Ki67+	 22075 11140
14040	0	0	Ki67+	 22076 10955
14041	0	0	Ki67+	 22081 10704
14042	0	0	Ki67+	 22084 11132
14043	0	0	Ki67+	 22094 11111
14044	0	0	Ki67+	 22095 10898
14045	0	0	Ki67+	 22095 11179
14046	0	0	Ki67+	 22097 10440
14047	0	0	Ki67+	 22098 10578
14048	0	0	Ki67+	 22099 10481
14049	0	0	Ki67+	 22115 10918
14050	0	0	Ki67+	 22120 10886
14051	0	0	Ki67+	 22123 10714
14052	0	0	Ki67+	 22124 10476
14053	0	0	Ki67+	 22129 11064
14054	0	0	Ki67+	 22136 10700
14055	0	0	Ki67+	 22136 11076
14056	0	0	Ki67+	 22141 10840
14057	0	0	Ki67+	 22142 10821
14058	0	0	Ki67+	 22147 10740
14059	0	0	Ki67+	 22150 11221
14060	0	0	Ki67+	 22153 10915
14061	0	0	Ki67+	 22163 10709
14062	0	0	Ki67+	 22163 10967
14063	0	0	Ki67+	 22164 11093
14064	0	0	Ki67+	 22166 10819
14065	0	0	Ki67+	 22167 10909
14066	0	0	Ki67+	 22167 11036
14067	0	0	Ki67+	 22167 11061
14068	0	0	Ki67+	 22176 10856
14069	0	0	Ki67+	 22178 10666
14070	0	0	Ki67+	 22193 10969
14071	0	0	Ki67+	 22197 10717
14072	0	0	Ki67+	 22199 11031
14073	0	0	Ki67+	 22202 10918
14074	0	0	Ki67+	 22204 10867
14075	0	0	Ki67+	 22206 11087
14076	0	0	Ki67+	 22207 10621
14077	0	0	Ki67+	 22210 10657
14078	0	0	Ki67+	 22214 10470
14079	0	0	Ki67+	 22215 10975
14080	0	0	Ki67+	 22217 10575
14081	0	0	Ki67+	 22224 10433
14082	0	0	Ki67+	 22224 10608
14083	0	0	Ki67+	 22225 11182
14084	0	0	Ki67+	 22226 10724
14085	0	0	Ki67+	 22231 11035
14086	0	0	Ki67+	 22239 10708
14087	0	0	Ki67+	 22244 11089
14088	0	0	Ki67+	 22244 11201
14089	0	0	Ki67+	 22247 10837
14090	0	0	Ki67+	 22247 10874
14091	0	0	Ki67+	 22252 10965
14092	0	0	Ki67+	 22256 11166
14093	0	0	Ki67+	 22262 10463
14094	0	0	Ki67+	 22262 10602
14095	0	0	Ki67+	 22262 10797
14096	0	0	Ki67+	 22262 11087
14097	0	0	Ki67+	 22265 10887
14098	0	0	Ki67+	 22265 11141
14099	0	0	Ki67+	 22267 10717
14100	0	0	Ki67+	 22267 10857
14101	0	0	Ki67+	 22267 11226
14102	0	0	Ki67+	 22272 11186
14103	0	0	Ki67+	 22278 10943
14104	0	0	Ki67+	 22279 10633
14105	0	0	Ki67+	 22280 10448
14106	0	0	Ki67+	 22281 10476
14107	0	0	Ki67+	 22284 10463
14108	0	0	Ki67+	 22289 11156
14109	0	0	Ki67+	 22290 10811
14110	0	0	Ki67+	 22293 10602
14111	0	0	Ki67+	 22295 10887
14112	0	0	Ki67+	 22300 11228
14113	0	0	Ki67+	 22302 10627
14114	0	0	Ki67+	 22302 10783
14115	0	0	Ki67+	 22317 10864
14116	0	0	Ki67+	 22319 10789
14117	0	0	Ki67+	 22319 10965
14118	0	0	Ki67+	 22322 11120
14119	0	0	Ki67+	 22325 10942
14120	0	0	Ki67+	 22326 10518
14121	0	0	Ki67+	 22326 11142
14122	0	0	Ki67+	 22327 10768
14123	0	0	Ki67+	 22328 10896
14124	0	0	Ki67+	 22331 11160
14125	0	0	Ki67+	 22337 11212
14126	0	0	Ki67+	 22339 11013
14127	0	0	Ki67+	 22341 10783
14128	0	0	Ki67+	 22342 10457
14129	0	0	Ki67+	 22347 10866
14130	0	0	Ki67+	 22352 10502
14131	0	0	Ki67+	 22352 10811
14132	0	0	Ki67+	 22354 11091
14133	0	0	Ki67+	 22355 10776
14134	0	0	Ki67+	 22357 10547
14135	0	0	Ki67+	 22359 11179
14136	0	0	Ki67+	 22360 10479
14137	0	0	Ki67+	 22360 11138
14138	0	0	Ki67+	 22367 10843
14139	0	0	Ki67+	 22368 10895
14140	0	0	Ki67+	 22371 10784
14141	0	0	Ki67+	 22380 10903
14142	0	0	Ki67+	 22380 11214
14143	0	0	Ki67+	 22386 10761
14144	0	0	Ki67+	 22388 10833
14145	0	0	Ki67+	 22388 11094
14146	0	0	Ki67+	 22390 11016
14147	0	0	Ki67+	 22395 10509
14148	0	0	Ki67+	 22396 11204
14149	0	0	Ki67+	 22397 10885
14150	0	0	Ki67+	 22399 11147
14151	0	0	Ki67+	 22400 10810
14152	0	0	Ki67+	 22404 11084
14153	0	0	Ki67+	 22417 11184
14154	0	0	Ki67+	 22419 11083
14155	0	0	Ki67+	 22420 10584
14156	0	0	Ki67+	 22429 10784
14157	0	0	Ki67+	 22429 11122
14158	0	0	Ki67+	 22431 11168
14159	0	0	Ki67+	 21637 11913
14160	0	0	Ki67+	 21640 11430
14161	0	0	Ki67+	 21652 11883
14162	0	0	Ki67+	 21653 11720
14163	0	0	Ki67+	 21656 12023
14164	0	0	Ki67+	 21664 11354
14165	0	0	Ki67+	 21668 11812
14166	0	0	Ki67+	 21668 11840
14167	0	0	Ki67+	 21674 11390
14168	0	0	Ki67+	 21675 11321
14169	0	0	Ki67+	 21690 11707
14170	0	0	Ki67+	 21692 12025
14171	0	0	Ki67+	 21695 11365
14172	0	0	Ki67+	 21704 11779
14173	0	0	Ki67+	 21705 11747
14174	0	0	Ki67+	 21707 11655
14175	0	0	Ki67+	 21709 11456
14176	0	0	Ki67+	 21712 12017
14177	0	0	Ki67+	 21723 11441
14178	0	0	Ki67+	 21726 11352
[truncated: 841,514 more chars]
