# Supplementary material for: Data-Driven Discovery of Immune Contexture Biomarkers
Source: Front Oncol. 2018 Dec 18;8:627. doi: 10.3389/fonc.2018.00627 (PMC6305402; doi:10.3389/fonc.2018.00627)
Supplement: Data Sheet 5.zip — MSI/MSS dataset, part 3/3. [file Data_Sheet_5.zip › MSIMSSDataset/89920_ImageObjects.txt]

barcode_target	F16-000156 [5 channels]
barcode_origin	0
workflow_target	CD8-CD3-CD4-Ki67-DAPI_generic.wsa 
workflow_target_version	 build f14999727a346af05f524693b44526002539cc76, workflows f149997 2016-05-23 with local changes
workflow_origin	0
workflow_origin_version	0
iH	22272
iW	60832
user	txdsapps
hostname	RPZMB000019

1	0	0	Ki67+	 917 12015
2	0	0	Ki67+	 1043 12027
3	0	0	Ki67+	 1204 11723
4	0	0	Ki67+	 1231 11922
5	0	0	Ki67+	 1374 12213
6	0	0	Ki67+	 1424 11913
7	0	0	Ki67+	 1468 12239
8	0	0	Ki67+	 866 12477
9	0	0	Ki67+	 870 12933
10	0	0	Ki67+	 876 12644
11	0	0	Ki67+	 915 12640
12	0	0	Ki67+	 946 12305
13	0	0	Ki67+	 991 12842
14	0	0	Ki67+	 993 12862
15	0	0	Ki67+	 1000 12826
16	0	0	Ki67+	 1009 13034
17	0	0	Ki67+	 1105 12459
18	0	0	Ki67+	 1141 12885
19	0	0	Ki67+	 1150 12748
20	0	0	Ki67+	 1200 13016
21	0	0	Ki67+	 1225 12442
22	0	0	Ki67+	 1225 12960
23	0	0	Ki67+	 1247 12607
24	0	0	Ki67+	 1249 12595
25	0	0	Ki67+	 1307 12751
26	0	0	Ki67+	 1312 12824
27	0	0	Ki67+	 1315 12631
28	0	0	Ki67+	 1318 12604
29	0	0	Ki67+	 1340 12949
30	0	0	Ki67+	 1367 12993
31	0	0	Ki67+	 1372 12553
32	0	0	Ki67+	 1372 12955
33	0	0	Ki67+	 1380 12473
34	0	0	Ki67+	 1394 12787
35	0	0	Ki67+	 1401 12592
36	0	0	Ki67+	 1414 12589
37	0	0	Ki67+	 1458 12583
38	0	0	Ki67+	 1512 12350
39	0	0	Ki67+	 1551 12673
40	0	0	Ki67+	 1010 13076
41	0	0	Ki67+	 1014 13064
42	0	0	Ki67+	 1025 13088
43	0	0	Ki67+	 1138 13172
44	0	0	Ki67+	 1150 13070
45	0	0	Ki67+	 1778 11122
46	0	0	Ki67+	 1830 11231
47	0	0	Ki67+	 1852 11157
48	0	0	Ki67+	 1934 10949
49	0	0	Ki67+	 2162 10637
50	0	0	Ki67+	 2230 11168
51	0	0	Ki67+	 2256 11148
52	0	0	Ki67+	 2269 11179
53	0	0	Ki67+	 2290 10635
54	0	0	Ki67+	 1571 12000
55	0	0	Ki67+	 1587 11331
56	0	0	Ki67+	 1604 11325
57	0	0	Ki67+	 1661 11629
58	0	0	Ki67+	 1792 12031
59	0	0	Ki67+	 1807 11479
60	0	0	Ki67+	 1851 11906
61	0	0	Ki67+	 1911 11480
62	0	0	Ki67+	 1933 11836
63	0	0	Ki67+	 2313 11307
64	0	0	Ki67+	 2327 11285
65	0	0	Ki67+	 1557 12686
66	0	0	Ki67+	 1558 12226
67	0	0	Ki67+	 1610 12533
68	0	0	Ki67+	 1639 12326
69	0	0	Ki67+	 1674 12447
70	0	0	Ki67+	 1752 12458
71	0	0	Ki67+	 1780 12116
72	0	0	Ki67+	 1797 12293
73	0	0	Ki67+	 1851 12186
74	0	0	Ki67+	 1860 12247
75	0	0	Ki67+	 1876 12475
76	0	0	Ki67+	 2011 12093
77	0	0	Ki67+	 2130 12146
78	0	0	Ki67+	 2158 12439
79	0	0	Ki67+	 2183 12192
80	0	0	Ki67+	 1758 13632
81	0	0	Ki67+	 2031 13501
82	0	0	Ki67+	 2182 13356
83	0	0	Ki67+	 2243 13082
84	0	0	Ki67+	 2282 13057
85	0	0	Ki67+	 2333 13392
86	0	0	Ki67+	 2346 13334
87	0	0	Ki67+	 2358 10508
88	0	0	Ki67+	 2420 10491
89	0	0	Ki67+	 2462 10420
90	0	0	Ki67+	 2559 10320
91	0	0	Ki67+	 2575 10419
92	0	0	Ki67+	 2826 10369
93	0	0	Ki67+	 2877 10400
94	0	0	Ki67+	 2883 10457
95	0	0	Ki67+	 2885 10335
96	0	0	Ki67+	 2949 10367
97	0	0	Ki67+	 2953 10496
98	0	0	Ki67+	 2981 10498
99	0	0	Ki67+	 3003 10493
100	0	0	Ki67+	 3029 10446
101	0	0	Ki67+	 3102 10448
102	0	0	Ki67+	 2361 11228
103	0	0	Ki67+	 2376 11220
104	0	0	Ki67+	 2389 10568
105	0	0	Ki67+	 2479 11121
106	0	0	Ki67+	 2517 11208
107	0	0	Ki67+	 2542 11158
108	0	0	Ki67+	 2549 11127
109	0	0	Ki67+	 2553 11100
110	0	0	Ki67+	 2640 11275
111	0	0	Ki67+	 2693 11104
112	0	0	Ki67+	 2715 11223
113	0	0	Ki67+	 2741 11333
114	0	0	Ki67+	 2766 11239
115	0	0	Ki67+	 2770 11222
116	0	0	Ki67+	 2801 11088
117	0	0	Ki67+	 2805 11233
118	0	0	Ki67+	 2841 11282
119	0	0	Ki67+	 2848 10894
120	0	0	Ki67+	 2848 11065
121	0	0	Ki67+	 2856 11294
122	0	0	Ki67+	 2879 11274
123	0	0	Ki67+	 2881 11243
124	0	0	Ki67+	 2946 11299
125	0	0	Ki67+	 2947 11163
126	0	0	Ki67+	 2966 11274
127	0	0	Ki67+	 2977 11311
128	0	0	Ki67+	 2987 11299
129	0	0	Ki67+	 3003 11242
130	0	0	Ki67+	 3031 11244
131	0	0	Ki67+	 3049 11210
132	0	0	Ki67+	 3063 11177
133	0	0	Ki67+	 3064 11278
134	0	0	Ki67+	 2530 11353
135	0	0	Ki67+	 2583 11980
136	0	0	Ki67+	 2627 12115
137	0	0	Ki67+	 2673 11683
138	0	0	Ki67+	 2673 11718
139	0	0	Ki67+	 2696 11707
140	0	0	Ki67+	 2696 11720
141	0	0	Ki67+	 2714 11502
142	0	0	Ki67+	 2968 11419
143	0	0	Ki67+	 3044 11466
144	0	0	Ki67+	 3091 11556
145	0	0	Ki67+	 3106 12056
146	0	0	Ki67+	 3129 11565
147	0	0	Ki67+	 3148 11918
148	0	0	Ki67+	 2355 12278
149	0	0	Ki67+	 2712 12280
150	0	0	Ki67+	 2719 12260
151	0	0	Ki67+	 2867 12906
152	0	0	Ki67+	 2914 12256
153	0	0	Ki67+	 2991 12538
154	0	0	Ki67+	 3004 12273
155	0	0	Ki67+	 3064 12295
156	0	0	Ki67+	 3093 12273
157	0	0	Ki67+	 3148 12606
158	0	0	Ki67+	 2374 13517
159	0	0	Ki67+	 2387 13344
160	0	0	Ki67+	 2389 13157
161	0	0	Ki67+	 2393 13535
162	0	0	Ki67+	 2396 13354
163	0	0	Ki67+	 2401 13032
164	0	0	Ki67+	 2401 13113
165	0	0	Ki67+	 2409 13390
166	0	0	Ki67+	 2445 13196
167	0	0	Ki67+	 2467 13218
168	0	0	Ki67+	 2499 13211
169	0	0	Ki67+	 2574 13695
170	0	0	Ki67+	 2589 13557
171	0	0	Ki67+	 2677 12948
172	0	0	Ki67+	 2797 13557
173	0	0	Ki67+	 2842 13743
174	0	0	Ki67+	 2893 13315
175	0	0	Ki67+	 2914 13318
176	0	0	Ki67+	 2929 13733
177	0	0	Ki67+	 2976 13299
178	0	0	Ki67+	 2981 13027
179	0	0	Ki67+	 3003 13742
180	0	0	Ki67+	 3035 13196
181	0	0	Ki67+	 3049 12994
182	0	0	Ki67+	 3061 13474
183	0	0	Ki67+	 2408 13949
184	0	0	Ki67+	 2615 13777
185	0	0	Ki67+	 2781 13815
186	0	0	Ki67+	 2802 14121
187	0	0	Ki67+	 2824 13969
188	0	0	Ki67+	 2851 14154
189	0	0	Ki67+	 2868 14151
190	0	0	Ki67+	 2912 13763
191	0	0	Ki67+	 3024 14059
192	0	0	Ki67+	 3036 14152
193	0	0	Ki67+	 3056 13954
194	0	0	Ki67+	 3094 14089
195	0	0	Ki67+	 3105 14056
196	0	0	Ki67+	 3117 14108
197	0	0	Ki67+	 3120 14232
198	0	0	Ki67+	 3133 13954
199	0	0	Ki67+	 3134 14196
200	0	0	Ki67+	 3468 9491
201	0	0	Ki67+	 3555 9388
202	0	0	Ki67+	 3623 9338
203	0	0	Ki67+	 3639 9295
204	0	0	Ki67+	 3641 9366
205	0	0	Ki67+	 3655 9475
206	0	0	Ki67+	 3668 9375
207	0	0	Ki67+	 3748 9532
208	0	0	Ki67+	 3778 9492
209	0	0	Ki67+	 3785 9475
210	0	0	Ki67+	 3851 9397
211	0	0	Ki67+	 3889 9505
212	0	0	Ki67+	 3914 9480
213	0	0	Ki67+	 3919 8979
214	0	0	Ki67+	 3937 9508
215	0	0	Ki67+	 3407 10383
216	0	0	Ki67+	 3412 10366
217	0	0	Ki67+	 3669 9703
218	0	0	Ki67+	 3788 9666
219	0	0	Ki67+	 3791 9677
220	0	0	Ki67+	 3825 9620
221	0	0	Ki67+	 3850 9721
222	0	0	Ki67+	 3860 9657
223	0	0	Ki67+	 3865 9696
224	0	0	Ki67+	 3888 9698
225	0	0	Ki67+	 3898 9716
226	0	0	Ki67+	 3907 9612
227	0	0	Ki67+	 3918 9647
228	0	0	Ki67+	 3949 9744
229	0	0	Ki67+	 3214 10997
230	0	0	Ki67+	 3272 10559
231	0	0	Ki67+	 3283 10630
232	0	0	Ki67+	 3323 10708
233	0	0	Ki67+	 3350 10658
234	0	0	Ki67+	 3354 10901
235	0	0	Ki67+	 3365 10685
236	0	0	Ki67+	 3373 10735
237	0	0	Ki67+	 3435 10621
238	0	0	Ki67+	 3451 11094
239	0	0	Ki67+	 3460 10526
240	0	0	Ki67+	 3473 10792
241	0	0	Ki67+	 3483 10775
242	0	0	Ki67+	 3528 10903
243	0	0	Ki67+	 3532 11139
244	0	0	Ki67+	 3563 10387
245	0	0	Ki67+	 3576 10849
246	0	0	Ki67+	 3586 11148
247	0	0	Ki67+	 3597 11181
248	0	0	Ki67+	 3602 11039
249	0	0	Ki67+	 3613 11083
250	0	0	Ki67+	 3617 11004
251	0	0	Ki67+	 3618 10478
252	0	0	Ki67+	 3622 10962
253	0	0	Ki67+	 3646 11095
254	0	0	Ki67+	 3647 10990
255	0	0	Ki67+	 3648 10485
256	0	0	Ki67+	 3658 10846
257	0	0	Ki67+	 3663 11020
258	0	0	Ki67+	 3680 11058
259	0	0	Ki67+	 3698 10742
260	0	0	Ki67+	 3706 11157
261	0	0	Ki67+	 3709 10652
262	0	0	Ki67+	 3720 11104
263	0	0	Ki67+	 3723 10657
264	0	0	Ki67+	 3740 10432
265	0	0	Ki67+	 3749 10403
266	0	0	Ki67+	 3750 10459
267	0	0	Ki67+	 3797 11160
268	0	0	Ki67+	 3830 10956
269	0	0	Ki67+	 3838 10547
270	0	0	Ki67+	 3889 10888
271	0	0	Ki67+	 3900 10878
272	0	0	Ki67+	 3927 10742
273	0	0	Ki67+	 3937 11128
274	0	0	Ki67+	 3166 11850
275	0	0	Ki67+	 3195 11470
276	0	0	Ki67+	 3210 11898
277	0	0	Ki67+	 3230 11827
278	0	0	Ki67+	 3239 11965
279	0	0	Ki67+	 3260 11427
280	0	0	Ki67+	 3267 11540
281	0	0	Ki67+	 3286 11977
282	0	0	Ki67+	 3290 11516
283	0	0	Ki67+	 3292 11292
284	0	0	Ki67+	 3293 11869
285	0	0	Ki67+	 3298 11805
286	0	0	Ki67+	 3299 11284
287	0	0	Ki67+	 3310 11929
288	0	0	Ki67+	 3314 11901
289	0	0	Ki67+	 3318 11837
290	0	0	Ki67+	 3319 11774
291	0	0	Ki67+	 3320 11966
292	0	0	Ki67+	 3322 11297
293	0	0	Ki67+	 3323 11983
294	0	0	Ki67+	 3325 11536
295	0	0	Ki67+	 3325 11651
296	0	0	Ki67+	 3329 11661
297	0	0	Ki67+	 3337 11318
298	0	0	Ki67+	 3344 11876
299	0	0	Ki67+	 3372 11443
300	0	0	Ki67+	 3374 11906
301	0	0	Ki67+	 3394 11249
302	0	0	Ki67+	 3414 11274
303	0	0	Ki67+	 3425 11461
304	0	0	Ki67+	 3425 11864
305	0	0	Ki67+	 3454 11198
306	0	0	Ki67+	 3457 11236
307	0	0	Ki67+	 3459 11688
308	0	0	Ki67+	 3464 11881
309	0	0	Ki67+	 3472 11604
310	0	0	Ki67+	 3483 11466
311	0	0	Ki67+	 3501 11316
312	0	0	Ki67+	 3503 11401
313	0	0	Ki67+	 3536 11202
314	0	0	Ki67+	 3538 11640
315	0	0	Ki67+	 3542 11237
316	0	0	Ki67+	 3545 11886
317	0	0	Ki67+	 3548 11388
318	0	0	Ki67+	 3562 11865
319	0	0	Ki67+	 3566 11471
320	0	0	Ki67+	 3566 11534
321	0	0	Ki67+	 3567 11552
322	0	0	Ki67+	 3570 11223
323	0	0	Ki67+	 3580 11263
324	0	0	Ki67+	 3603 11268
325	0	0	Ki67+	 3607 11531
326	0	0	Ki67+	 3615 11240
327	0	0	Ki67+	 3616 11215
328	0	0	Ki67+	 3618 11397
329	0	0	Ki67+	 3626 11801
330	0	0	Ki67+	 3629 11510
331	0	0	Ki67+	 3644 11872
332	0	0	Ki67+	 3660 11216
333	0	0	Ki67+	 3686 11277
334	0	0	Ki67+	 3764 11929
335	0	0	Ki67+	 3778 11399
336	0	0	Ki67+	 3796 11953
337	0	0	Ki67+	 3809 11371
338	0	0	Ki67+	 3817 11207
339	0	0	Ki67+	 3827 11773
340	0	0	Ki67+	 3839 11828
341	0	0	Ki67+	 3850 11382
342	0	0	Ki67+	 3855 11366
343	0	0	Ki67+	 3887 11404
344	0	0	Ki67+	 3902 11371
345	0	0	Ki67+	 3950 11886
346	0	0	Ki67+	 3181 12627
347	0	0	Ki67+	 3191 12171
348	0	0	Ki67+	 3195 12682
349	0	0	Ki67+	 3207 12397
350	0	0	Ki67+	 3234 12743
351	0	0	Ki67+	 3250 12260
352	0	0	Ki67+	 3272 12713
353	0	0	Ki67+	 3293 12323
354	0	0	Ki67+	 3316 12117
355	0	0	Ki67+	 3319 12199
356	0	0	Ki67+	 3323 12690
357	0	0	Ki67+	 3330 12000
358	0	0	Ki67+	 3360 12043
359	0	0	Ki67+	 3364 12063
360	0	0	Ki67+	 3500 12113
361	0	0	Ki67+	 3514 12151
362	0	0	Ki67+	 3515 12481
363	0	0	Ki67+	 3556 12316
364	0	0	Ki67+	 3561 12260
365	0	0	Ki67+	 3564 12340
366	0	0	Ki67+	 3589 12139
367	0	0	Ki67+	 3630 12144
368	0	0	Ki67+	 3671 12526
369	0	0	Ki67+	 3674 12606
370	0	0	Ki67+	 3686 12614
371	0	0	Ki67+	 3706 12063
372	0	0	Ki67+	 3748 12464
373	0	0	Ki67+	 3754 12335
374	0	0	Ki67+	 3808 12477
375	0	0	Ki67+	 3822 12488
376	0	0	Ki67+	 3896 12464
377	0	0	Ki67+	 3912 12403
378	0	0	Ki67+	 3942 12277
379	0	0	Ki67+	 3950 12238
380	0	0	Ki67+	 3951 11991
381	0	0	Ki67+	 3159 13482
382	0	0	Ki67+	 3213 12950
383	0	0	Ki67+	 3225 13177
384	0	0	Ki67+	 3278 13149
385	0	0	Ki67+	 3312 13134
386	0	0	Ki67+	 3318 13154
387	0	0	Ki67+	 3411 13344
388	0	0	Ki67+	 3455 12864
389	0	0	Ki67+	 3562 13371
390	0	0	Ki67+	 3894 13319
391	0	0	Ki67+	 3898 13389
392	0	0	Ki67+	 3914 13359
393	0	0	Ki67+	 3157 13592
394	0	0	Ki67+	 3163 13619
395	0	0	Ki67+	 3171 14260
396	0	0	Ki67+	 3229 13624
397	0	0	Ki67+	 3269 13942
398	0	0	Ki67+	 3294 13922
399	0	0	Ki67+	 3327 13963
400	0	0	Ki67+	 3328 13994
401	0	0	Ki67+	 3337 14224
402	0	0	Ki67+	 3345 14203
403	0	0	Ki67+	 3346 13920
404	0	0	Ki67+	 3351 13957
405	0	0	Ki67+	 3351 14134
406	0	0	Ki67+	 3352 14376
407	0	0	Ki67+	 3387 14044
408	0	0	Ki67+	 3404 14031
409	0	0	Ki67+	 3427 14054
410	0	0	Ki67+	 3438 14045
411	0	0	Ki67+	 3492 14325
412	0	0	Ki67+	 3500 13752
413	0	0	Ki67+	 3521 13785
414	0	0	Ki67+	 3541 14127
415	0	0	Ki67+	 3589 14335
416	0	0	Ki67+	 3651 14223
417	0	0	Ki67+	 3666 14240
418	0	0	Ki67+	 3673 14043
419	0	0	Ki67+	 3690 13660
420	0	0	Ki67+	 3754 14140
421	0	0	Ki67+	 3818 13933
422	0	0	Ki67+	 3831 14361
423	0	0	Ki67+	 3849 13758
424	0	0	Ki67+	 3854 14362
425	0	0	Ki67+	 3876 13738
426	0	0	Ki67+	 3896 13804
427	0	0	Ki67+	 3917 14278
428	0	0	Ki67+	 3923 13801
429	0	0	Ki67+	 3927 14303
430	0	0	Ki67+	 4446 8305
431	0	0	Ki67+	 4591 8613
432	0	0	Ki67+	 3981 8975
433	0	0	Ki67+	 3988 9448
434	0	0	Ki67+	 3996 8968
435	0	0	Ki67+	 4016 8822
436	0	0	Ki67+	 4031 9448
437	0	0	Ki67+	 4058 8974
438	0	0	Ki67+	 4071 9470
439	0	0	Ki67+	 4072 9094
440	0	0	Ki67+	 4111 8870
441	0	0	Ki67+	 4190 8789
442	0	0	Ki67+	 4208 9414
443	0	0	Ki67+	 4241 8811
444	0	0	Ki67+	 4268 8784
445	0	0	Ki67+	 4290 8685
446	0	0	Ki67+	 4366 8814
447	0	0	Ki67+	 4369 9119
448	0	0	Ki67+	 4407 8912
449	0	0	Ki67+	 4407 9341
450	0	0	Ki67+	 4413 9300
451	0	0	Ki67+	 4416 9044
452	0	0	Ki67+	 4425 8850
453	0	0	Ki67+	 4427 9177
454	0	0	Ki67+	 4442 9309
455	0	0	Ki67+	 4443 9381
456	0	0	Ki67+	 4452 9406
457	0	0	Ki67+	 4454 8908
458	0	0	Ki67+	 4473 8989
459	0	0	Ki67+	 4477 9371
460	0	0	Ki67+	 4492 8953
461	0	0	Ki67+	 4494 8755
462	0	0	Ki67+	 4497 9346
463	0	0	Ki67+	 4509 9438
464	0	0	Ki67+	 4512 8949
465	0	0	Ki67+	 4531 9396
466	0	0	Ki67+	 4534 8857
467	0	0	Ki67+	 4537 8889
468	0	0	Ki67+	 4545 9012
469	0	0	Ki67+	 4556 9200
470	0	0	Ki67+	 4558 8802
471	0	0	Ki67+	 4559 9012
472	0	0	Ki67+	 4562 8879
473	0	0	Ki67+	 4569 8857
474	0	0	Ki67+	 4578 9302
475	0	0	Ki67+	 4583 9250
476	0	0	Ki67+	 4586 9055
477	0	0	Ki67+	 4591 8807
478	0	0	Ki67+	 4610 9267
479	0	0	Ki67+	 4639 9429
480	0	0	Ki67+	 4649 9448
481	0	0	Ki67+	 4651 9405
482	0	0	Ki67+	 4660 8802
483	0	0	Ki67+	 4665 8892
484	0	0	Ki67+	 4674 8871
485	0	0	Ki67+	 4675 8897
486	0	0	Ki67+	 4681 9104
487	0	0	Ki67+	 4687 9467
488	0	0	Ki67+	 4704 8887
489	0	0	Ki67+	 4714 8873
490	0	0	Ki67+	 4720 8781
491	0	0	Ki67+	 4740 8886
492	0	0	Ki67+	 4743 8875
493	0	0	Ki67+	 4750 8904
494	0	0	Ki67+	 4750 9206
495	0	0	Ki67+	 3956 9719
496	0	0	Ki67+	 3963 9613
497	0	0	Ki67+	 3972 9522
498	0	0	Ki67+	 3988 9728
499	0	0	Ki67+	 3988 9867
500	0	0	Ki67+	 4000 9526
501	0	0	Ki67+	 4051 9516
502	0	0	Ki67+	 4052 9473
503	0	0	Ki67+	 4052 9701
504	0	0	Ki67+	 4069 9482
505	0	0	Ki67+	 4081 9671
506	0	0	Ki67+	 4150 9560
507	0	0	Ki67+	 4150 9593
508	0	0	Ki67+	 4165 9579
509	0	0	Ki67+	 4190 9563
510	0	0	Ki67+	 4240 9477
511	0	0	Ki67+	 4249 9719
512	0	0	Ki67+	 4292 9734
513	0	0	Ki67+	 4306 9732
514	0	0	Ki67+	 4320 9537
515	0	0	Ki67+	 4405 9738
516	0	0	Ki67+	 4406 9853
517	0	0	Ki67+	 4448 9657
518	0	0	Ki67+	 4491 9521
519	0	0	Ki67+	 4513 9648
520	0	0	Ki67+	 4580 9525
521	0	0	Ki67+	 4599 9608
522	0	0	Ki67+	 4711 9589
523	0	0	Ki67+	 3989 10717
524	0	0	Ki67+	 4011 10740
525	0	0	Ki67+	 4017 10983
526	0	0	Ki67+	 4022 10950
527	0	0	Ki67+	 4041 11055
528	0	0	Ki67+	 4047 10801
529	0	0	Ki67+	 4051 10786
530	0	0	Ki67+	 4059 10731
531	0	0	Ki67+	 4071 10835
532	0	0	Ki67+	 4081 10823
533	0	0	Ki67+	 4137 11001
534	0	0	Ki67+	 4178 10635
535	0	0	Ki67+	 4181 10999
536	0	0	Ki67+	 4185 10869
537	0	0	Ki67+	 4207 10845
538	0	0	Ki67+	 4234 10970
539	0	0	Ki67+	 4237 10995
540	0	0	Ki67+	 4271 11029
541	0	0	Ki67+	 4277 10934
542	0	0	Ki67+	 4296 10934
543	0	0	Ki67+	 4297 10856
544	0	0	Ki67+	 4493 10956
545	0	0	Ki67+	 3958 11530
546	0	0	Ki67+	 3978 11414
547	0	0	Ki67+	 3996 11725
548	0	0	Ki67+	 4006 11488
549	0	0	Ki67+	 4020 11732
550	0	0	Ki67+	 4034 11279
551	0	0	Ki67+	 4036 11269
552	0	0	Ki67+	 4036 11334
553	0	0	Ki67+	 4048 11083
554	0	0	Ki67+	 4056 11164
555	0	0	Ki67+	 4059 11390
556	0	0	Ki67+	 4063 11558
557	0	0	Ki67+	 4081 11739
558	0	0	Ki67+	 4102 11774
559	0	0	Ki67+	 4122 11114
560	0	0	Ki67+	 4177 11252
561	0	0	Ki67+	 4178 11654
562	0	0	Ki67+	 4179 11767
563	0	0	Ki67+	 4184 11747
564	0	0	Ki67+	 4192 11251
565	0	0	Ki67+	 4202 11335
566	0	0	Ki67+	 4205 11614
567	0	0	Ki67+	 4238 11380
568	0	0	Ki67+	 4246 11117
569	0	0	Ki67+	 4290 11240
570	0	0	Ki67+	 4294 11525
571	0	0	Ki67+	 4306 11213
572	0	0	Ki67+	 4322 11500
573	0	0	Ki67+	 4325 11527
574	0	0	Ki67+	 4334 11455
575	0	0	Ki67+	 4336 11742
576	0	0	Ki67+	 4341 11849
577	0	0	Ki67+	 4348 11628
578	0	0	Ki67+	 4352 11449
579	0	0	Ki67+	 4356 11557
580	0	0	Ki67+	 4360 11511
581	0	0	Ki67+	 4363 11478
582	0	0	Ki67+	 4384 11578
583	0	0	Ki67+	 4384 11671
584	0	0	Ki67+	 4388 11249
585	0	0	Ki67+	 4391 11409
586	0	0	Ki67+	 4391 11510
587	0	0	Ki67+	 4396 11545
588	0	0	Ki67+	 4396 11671
589	0	0	Ki67+	 4405 11577
590	0	0	Ki67+	 4420 11223
591	0	0	Ki67+	 4429 11556
592	0	0	Ki67+	 4449 11593
593	0	0	Ki67+	 4455 11439
594	0	0	Ki67+	 4456 11626
595	0	0	Ki67+	 4461 11248
596	0	0	Ki67+	 4468 11685
597	0	0	Ki67+	 4471 11280
598	0	0	Ki67+	 4474 11368
599	0	0	Ki67+	 4479 11437
600	0	0	Ki67+	 4490 11747
601	0	0	Ki67+	 4492 11573
602	0	0	Ki67+	 4498 11337
603	0	0	Ki67+	 4498 11636
604	0	0	Ki67+	 4502 11389
605	0	0	Ki67+	 4515 11506
606	0	0	Ki67+	 4531 11531
607	0	0	Ki67+	 4539 11451
608	0	0	Ki67+	 4545 11285
609	0	0	Ki67+	 4545 11327
610	0	0	Ki67+	 4548 11409
611	0	0	Ki67+	 4575 11444
612	0	0	Ki67+	 4584 11842
613	0	0	Ki67+	 4600 11431
614	0	0	Ki67+	 4602 11167
615	0	0	Ki67+	 4602 11354
616	0	0	Ki67+	 4603 11469
617	0	0	Ki67+	 4637 11217
618	0	0	Ki67+	 4663 11182
619	0	0	Ki67+	 4702 11077
620	0	0	Ki67+	 3967 11948
621	0	0	Ki67+	 3968 11891
622	0	0	Ki67+	 3980 12346
623	0	0	Ki67+	 3983 12320
624	0	0	Ki67+	 3991 12412
625	0	0	Ki67+	 4001 11993
626	0	0	Ki67+	 4006 12451
627	0	0	Ki67+	 4010 12367
628	0	0	Ki67+	 4016 12013
629	0	0	Ki67+	 4025 12040
630	0	0	Ki67+	 4047 12381
631	0	0	Ki67+	 4086 12097
632	0	0	Ki67+	 4099 11882
633	0	0	Ki67+	 4100 11914
634	0	0	Ki67+	 4121 12129
635	0	0	Ki67+	 4133 12324
636	0	0	Ki67+	 4153 12299
637	0	0	Ki67+	 4156 12215
638	0	0	Ki67+	 4181 12551
639	0	0	Ki67+	 4182 12538
640	0	0	Ki67+	 4218 12225
641	0	0	Ki67+	 4221 11922
642	0	0	Ki67+	 4227 12259
643	0	0	Ki67+	 4239 12291
644	0	0	Ki67+	 4252 12291
645	0	0	Ki67+	 4280 12128
646	0	0	Ki67+	 4327 12106
647	0	0	Ki67+	 4333 11988
648	0	0	Ki67+	 4335 11962
649	0	0	Ki67+	 4360 12106
650	0	0	Ki67+	 4382 12209
651	0	0	Ki67+	 4391 12055
652	0	0	Ki67+	 4405 12491
653	0	0	Ki67+	 4410 11998
654	0	0	Ki67+	 4434 12040
655	0	0	Ki67+	 4438 12179
656	0	0	Ki67+	 4441 12474
657	0	0	Ki67+	 4477 12126
658	0	0	Ki67+	 4480 12208
659	0	0	Ki67+	 4585 12410
660	0	0	Ki67+	 4708 12522
661	0	0	Ki67+	 3965 12729
662	0	0	Ki67+	 3969 13394
663	0	0	Ki67+	 3981 12724
664	0	0	Ki67+	 3996 13432
665	0	0	Ki67+	 4023 13439
666	0	0	Ki67+	 4031 13328
667	0	0	Ki67+	 4076 13260
668	0	0	Ki67+	 4104 12678
669	0	0	Ki67+	 4114 13199
670	0	0	Ki67+	 4128 13288
671	0	0	Ki67+	 4153 13261
672	0	0	Ki67+	 4194 13096
673	0	0	Ki67+	 4233 13234
674	0	0	Ki67+	 4234 13264
675	0	0	Ki67+	 4251 13199
676	0	0	Ki67+	 4253 13307
677	0	0	Ki67+	 4257 12949
678	0	0	Ki67+	 4283 13342
679	0	0	Ki67+	 4298 13300
680	0	0	Ki67+	 4306 12855
681	0	0	Ki67+	 4327 13100
682	0	0	Ki67+	 4336 13111
683	0	0	Ki67+	 4344 13170
684	0	0	Ki67+	 4354 13082
685	0	0	Ki67+	 4359 13094
686	0	0	Ki67+	 4375 13128
687	0	0	Ki67+	 4380 13160
688	0	0	Ki67+	 4407 13100
689	0	0	Ki67+	 4410 13274
690	0	0	Ki67+	 4423 13349
691	0	0	Ki67+	 4428 13105
692	0	0	Ki67+	 4478 13163
693	0	0	Ki67+	 4586 13180
694	0	0	Ki67+	 4635 13265
695	0	0	Ki67+	 4712 13291
696	0	0	Ki67+	 4713 13320
697	0	0	Ki67+	 4746 13003
698	0	0	Ki67+	 4750 13332
699	0	0	Ki67+	 3965 13991
700	0	0	Ki67+	 3990 13882
701	0	0	Ki67+	 3992 13856
702	0	0	Ki67+	 4003 13880
703	0	0	Ki67+	 4026 13512
704	0	0	Ki67+	 4042 13902
705	0	0	Ki67+	 4095 13552
706	0	0	Ki67+	 4118 13676
707	0	0	Ki67+	 4132 13837
708	0	0	Ki67+	 4168 13974
709	0	0	Ki67+	 4207 13519
710	0	0	Ki67+	 4254 13500
711	0	0	Ki67+	 4259 13886
712	0	0	Ki67+	 4260 13969
713	0	0	Ki67+	 4263 13508
714	0	0	Ki67+	 4278 13711
715	0	0	Ki67+	 4309 13646
716	0	0	Ki67+	 4329 13660
717	0	0	Ki67+	 4419 14245
718	0	0	Ki67+	 4422 14223
719	0	0	Ki67+	 4513 13874
720	0	0	Ki67+	 4527 13595
721	0	0	Ki67+	 4535 13822
722	0	0	Ki67+	 4539 13807
723	0	0	Ki67+	 4585 14099
724	0	0	Ki67+	 4685 13659
725	0	0	Ki67+	 4695 13746
726	0	0	Ki67+	 4707 14151
727	0	0	Ki67+	 4708 13769
728	0	0	Ki67+	 4743 13874
729	0	0	Ki67+	 4021 14291
730	0	0	Ki67+	 4440 14383
731	0	0	Ki67+	 4528 14508
732	0	0	Ki67+	 4537 14289
733	0	0	Ki67+	 4558 14360
734	0	0	Ki67+	 4562 14656
735	0	0	Ki67+	 4565 14391
736	0	0	Ki67+	 4584 14561
737	0	0	Ki67+	 4593 14639
738	0	0	Ki67+	 4634 14282
739	0	0	Ki67+	 4642 14418
740	0	0	Ki67+	 5114 7937
741	0	0	Ki67+	 5398 8156
742	0	0	Ki67+	 5463 7981
743	0	0	Ki67+	 4810 8841
744	0	0	Ki67+	 5131 8990
745	0	0	Ki67+	 5251 8737
746	0	0	Ki67+	 5368 8890
747	0	0	Ki67+	 5427 8867
748	0	0	Ki67+	 5475 8975
749	0	0	Ki67+	 5513 8884
750	0	0	Ki67+	 5516 8473
751	0	0	Ki67+	 5527 8703
752	0	0	Ki67+	 4753 9177
753	0	0	Ki67+	 4791 9285
754	0	0	Ki67+	 4802 9304
755	0	0	Ki67+	 4809 9431
756	0	0	Ki67+	 4865 9503
757	0	0	Ki67+	 4891 9262
758	0	0	Ki67+	 4899 9338
759	0	0	Ki67+	 4985 9237
760	0	0	Ki67+	 4987 9044
761	0	0	Ki67+	 4998 9372
762	0	0	Ki67+	 5010 9134
763	0	0	Ki67+	 5025 9318
764	0	0	Ki67+	 5045 9326
765	0	0	Ki67+	 5053 9206
766	0	0	Ki67+	 5053 9287
767	0	0	Ki67+	 5058 9415
768	0	0	Ki67+	 5063 9155
769	0	0	Ki67+	 5069 9067
770	0	0	Ki67+	 5078 9378
771	0	0	Ki67+	 5081 9433
772	0	0	Ki67+	 5116 9614
773	0	0	Ki67+	 5117 9164
774	0	0	Ki67+	 5118 9588
775	0	0	Ki67+	 5120 9029
776	0	0	Ki67+	 5136 9156
777	0	0	Ki67+	 5137 9006
778	0	0	Ki67+	 5144 9656
779	0	0	Ki67+	 5203 9292
780	0	0	Ki67+	 5208 9091
781	0	0	Ki67+	 5212 9247
782	0	0	Ki67+	 5241 9182
783	0	0	Ki67+	 5242 9073
784	0	0	Ki67+	 5243 9232
785	0	0	Ki67+	 5255 9352
786	0	0	Ki67+	 5257 9227
787	0	0	Ki67+	 5293 9114
788	0	0	Ki67+	 5303 9378
789	0	0	Ki67+	 5305 9406
790	0	0	Ki67+	 5352 9150
791	0	0	Ki67+	 5375 9453
792	0	0	Ki67+	 5380 9235
793	0	0	Ki67+	 5390 9270
794	0	0	Ki67+	 5399 9319
795	0	0	Ki67+	 5417 9241
796	0	0	Ki67+	 5419 9352
797	0	0	Ki67+	 5436 9081
798	0	0	Ki67+	 5437 9317
799	0	0	Ki67+	 5439 9583
800	0	0	Ki67+	 5443 9307
801	0	0	Ki67+	 5459 9055
802	0	0	Ki67+	 5460 9491
803	0	0	Ki67+	 5460 9769
804	0	0	Ki67+	 5465 9099
805	0	0	Ki67+	 5466 9329
806	0	0	Ki67+	 5468 9391
807	0	0	Ki67+	 5479 9296
808	0	0	Ki67+	 5484 9051
809	0	0	Ki67+	 5488 9242
810	0	0	Ki67+	 5498 9707
811	0	0	Ki67+	 5506 9343
812	0	0	Ki67+	 5508 9549
813	0	0	Ki67+	 5511 9201
814	0	0	Ki67+	 5515 9077
815	0	0	Ki67+	 5517 9014
816	0	0	Ki67+	 5518 9104
817	0	0	Ki67+	 5526 9135
818	0	0	Ki67+	 5533 9358
819	0	0	Ki67+	 5536 9390
820	0	0	Ki67+	 5543 8997
821	0	0	Ki67+	 5294 9828
822	0	0	Ki67+	 5445 10557
823	0	0	Ki67+	 5432 10608
824	0	0	Ki67+	 5453 10607
825	0	0	Ki67+	 5529 10685
826	0	0	Ki67+	 4789 12181
827	0	0	Ki67+	 5301 11806
828	0	0	Ki67+	 5383 12015
829	0	0	Ki67+	 5395 11757
830	0	0	Ki67+	 5457 11718
831	0	0	Ki67+	 5495 11848
832	0	0	Ki67+	 5507 11889
833	0	0	Ki67+	 5526 11730
834	0	0	Ki67+	 5529 11934
835	0	0	Ki67+	 5539 11749
836	0	0	Ki67+	 5550 11846
837	0	0	Ki67+	 4797 12749
838	0	0	Ki67+	 4857 12656
839	0	0	Ki67+	 4861 12526
840	0	0	Ki67+	 4959 12542
841	0	0	Ki67+	 4961 12852
842	0	0	Ki67+	 4983 12933
843	0	0	Ki67+	 4997 12793
844	0	0	Ki67+	 5029 12759
845	0	0	Ki67+	 5030 12680
846	0	0	Ki67+	 5031 12777
847	0	0	Ki67+	 5041 12378
848	0	0	Ki67+	 5044 12490
849	0	0	Ki67+	 5061 12605
850	0	0	Ki67+	 5067 12673
851	0	0	Ki67+	 5085 12867
852	0	0	Ki67+	 5088 12234
853	0	0	Ki67+	 5112 12846
854	0	0	Ki67+	 5158 12825
855	0	0	Ki67+	 5176 12701
856	0	0	Ki67+	 5215 12783
857	0	0	Ki67+	 5233 12619
858	0	0	Ki67+	 5236 12792
859	0	0	Ki67+	 5290 12690
860	0	0	Ki67+	 5372 12902
861	0	0	Ki67+	 5373 12383
862	0	0	Ki67+	 5378 12399
863	0	0	Ki67+	 5394 12884
864	0	0	Ki67+	 5411 12302
865	0	0	Ki67+	 5429 12518
866	0	0	Ki67+	 5431 12565
867	0	0	Ki67+	 5512 12317
868	0	0	Ki67+	 5517 12361
869	0	0	Ki67+	 4756 13303
870	0	0	Ki67+	 4758 13039
871	0	0	Ki67+	 4774 13333
872	0	0	Ki67+	 4778 13612
873	0	0	Ki67+	 4789 13302
874	0	0	Ki67+	 4791 13698
875	0	0	Ki67+	 4809 13749
876	0	0	Ki67+	 4810 13381
877	0	0	Ki67+	 4811 13240
878	0	0	Ki67+	 4824 13272
879	0	0	Ki67+	 4824 13299
880	0	0	Ki67+	 4828 13690
881	0	0	Ki67+	 4833 13339
882	0	0	Ki67+	 4838 13306
883	0	0	Ki67+	 4840 13207
884	0	0	Ki67+	 4843 13241
885	0	0	Ki67+	 4862 13163
886	0	0	Ki67+	 4864 13329
887	0	0	Ki67+	 4885 13129
888	0	0	Ki67+	 4898 13178
889	0	0	Ki67+	 4916 13285
890	0	0	Ki67+	 4918 13251
891	0	0	Ki67+	 4928 13315
892	0	0	Ki67+	 4928 13465
893	0	0	Ki67+	 4933 13446
894	0	0	Ki67+	 4946 13387
895	0	0	Ki67+	 4961 13607
896	0	0	Ki67+	 4971 13461
897	0	0	Ki67+	 4975 13669
898	0	0	Ki67+	 4983 13613
899	0	0	Ki67+	 4984 13776
900	0	0	Ki67+	 5011 13611
901	0	0	Ki67+	 5012 13445
902	0	0	Ki67+	 5036 13621
903	0	0	Ki67+	 5041 13097
904	0	0	Ki67+	 5048 13579
905	0	0	Ki67+	 5062 13553
906	0	0	Ki67+	 5076 13200
907	0	0	Ki67+	 5077 13087
908	0	0	Ki67+	 5077 13245
909	0	0	Ki67+	 5078 13597
910	0	0	Ki67+	 5087 13580
911	0	0	Ki67+	 5089 13632
912	0	0	Ki67+	 5090 13531
913	0	0	Ki67+	 5094 13230
914	0	0	Ki67+	 5108 13554
915	0	0	Ki67+	 5109 13583
916	0	0	Ki67+	 5110 13316
917	0	0	Ki67+	 5123 13616
918	0	0	Ki67+	 5127 13591
919	0	0	Ki67+	 5135 13490
920	0	0	Ki67+	 5156 13654
921	0	0	Ki67+	 5208 13385
922	0	0	Ki67+	 5230 13600
923	0	0	Ki67+	 5285 13536
924	0	0	Ki67+	 5290 13404
925	0	0	Ki67+	 5299 13523
926	0	0	Ki67+	 5307 13364
927	0	0	Ki67+	 5365 13523
928	0	0	Ki67+	 5373 13534
929	0	0	Ki67+	 5379 13507
930	0	0	Ki67+	 5400 13558
931	0	0	Ki67+	 5456 13743
932	0	0	Ki67+	 5462 13137
933	0	0	Ki67+	 5482 13643
934	0	0	Ki67+	 5483 13142
935	0	0	Ki67+	 5545 13648
936	0	0	Ki67+	 4756 14118
937	0	0	Ki67+	 4757 13914
938	0	0	Ki67+	 4761 13886
939	0	0	Ki67+	 4766 14331
940	0	0	Ki67+	 4772 14042
941	0	0	Ki67+	 4775 14061
942	0	0	Ki67+	 4786 14042
943	0	0	Ki67+	 4791 13862
944	0	0	Ki67+	 4800 13873
945	0	0	Ki67+	 4819 14120
946	0	0	Ki67+	 4822 13959
947	0	0	Ki67+	 4830 14306
948	0	0	Ki67+	 4830 14332
949	0	0	Ki67+	 4834 14051
950	0	0	Ki67+	 4847 14099
951	0	0	Ki67+	 4848 14032
952	0	0	Ki67+	 4850 13959
953	0	0	Ki67+	 4870 14304
954	0	0	Ki67+	 4870 14541
955	0	0	Ki67+	 4880 14341
956	0	0	Ki67+	 4884 13861
957	0	0	Ki67+	 4885 13987
958	0	0	Ki67+	 4895 14453
959	0	0	Ki67+	 4946 13888
960	0	0	Ki67+	 4998 13959
961	0	0	Ki67+	 5007 13800
962	0	0	Ki67+	 5027 13801
963	0	0	Ki67+	 5039 14547
964	0	0	Ki67+	 5065 14538
965	0	0	Ki67+	 5084 14584
966	0	0	Ki67+	 5085 14380
967	0	0	Ki67+	 5128 14163
968	0	0	Ki67+	 5195 14258
969	0	0	Ki67+	 5213 14041
970	0	0	Ki67+	 5213 14527
971	0	0	Ki67+	 5222 14261
972	0	0	Ki67+	 5223 14545
973	0	0	Ki67+	 5224 14066
974	0	0	Ki67+	 5235 14539
975	0	0	Ki67+	 5240 14311
976	0	0	Ki67+	 5270 14199
977	0	0	Ki67+	 5270 14492
978	0	0	Ki67+	 5336 14297
979	0	0	Ki67+	 5338 14221
980	0	0	Ki67+	 5363 14359
981	0	0	Ki67+	 5372 14162
982	0	0	Ki67+	 5377 14286
983	0	0	Ki67+	 5393 13807
984	0	0	Ki67+	 5395 13854
985	0	0	Ki67+	 5397 14255
986	0	0	Ki67+	 5439 13832
987	0	0	Ki67+	 5475 14446
988	0	0	Ki67+	 5498 14590
989	0	0	Ki67+	 5537 13904
990	0	0	Ki67+	 5541 14541
991	0	0	Ki67+	 4758 14804
992	0	0	Ki67+	 4775 14781
993	0	0	Ki67+	 4788 14762
994	0	0	Ki67+	 4798 14780
995	0	0	Ki67+	 4896 14838
996	0	0	Ki67+	 4900 14782
997	0	0	Ki67+	 5002 14746
998	0	0	Ki67+	 5009 14872
999	0	0	Ki67+	 5053 14636
1000	0	0	Ki67+	 5053 14699
1001	0	0	Ki67+	 5056 14675
1002	0	0	Ki67+	 5063 14943
1003	0	0	Ki67+	 5064 14642
1004	0	0	Ki67+	 5074 14697
1005	0	0	Ki67+	 5102 14962
1006	0	0	Ki67+	 5135 14727
1007	0	0	Ki67+	 5192 14711
1008	0	0	Ki67+	 5206 14688
1009	0	0	Ki67+	 5227 14807
1010	0	0	Ki67+	 5230 14715
1011	0	0	Ki67+	 5236 14800
1012	0	0	Ki67+	 5290 14643
1013	0	0	Ki67+	 5322 14821
1014	0	0	Ki67+	 5481 14672
1015	0	0	Ki67+	 6154 4312
1016	0	0	Ki67+	 6184 4757
1017	0	0	Ki67+	 6198 4712
1018	0	0	Ki67+	 6203 4752
1019	0	0	Ki67+	 6210 4502
1020	0	0	Ki67+	 6241 4155
1021	0	0	Ki67+	 6256 4239
1022	0	0	Ki67+	 6323 4614
1023	0	0	Ki67+	 6331 4103
1024	0	0	Ki67+	 6338 4422
1025	0	0	Ki67+	 6347 4428
1026	0	0	Ki67+	 5888 5167
1027	0	0	Ki67+	 5892 5101
1028	0	0	Ki67+	 5897 5207
1029	0	0	Ki67+	 5904 5059
1030	0	0	Ki67+	 5906 5190
1031	0	0	Ki67+	 5942 5240
1032	0	0	Ki67+	 5960 5168
1033	0	0	Ki67+	 5960 5217
1034	0	0	Ki67+	 5985 5203
1035	0	0	Ki67+	 6038 4878
1036	0	0	Ki67+	 6048 5101
1037	0	0	Ki67+	 6053 5222
1038	0	0	Ki67+	 6058 5144
1039	0	0	Ki67+	 6062 5064
1040	0	0	Ki67+	 6067 5048
1041	0	0	Ki67+	 6069 5113
1042	0	0	Ki67+	 6076 5001
1043	0	0	Ki67+	 6097 5029
1044	0	0	Ki67+	 6097 5082
1045	0	0	Ki67+	 6100 5052
1046	0	0	Ki67+	 6128 4912
1047	0	0	Ki67+	 6140 4948
1048	0	0	Ki67+	 6156 4881
1049	0	0	Ki67+	 6160 4933
1050	0	0	Ki67+	 6198 5134
1051	0	0	Ki67+	 6210 4903
1052	0	0	Ki67+	 6227 5080
1053	0	0	Ki67+	 6239 4934
1054	0	0	Ki67+	 6258 4902
1055	0	0	Ki67+	 6315 4876
1056	0	0	Ki67+	 5864 8232
1057	0	0	Ki67+	 5876 8319
1058	0	0	Ki67+	 5556 9059
1059	0	0	Ki67+	 5572 9067
1060	0	0	Ki67+	 5581 9014
1061	0	0	Ki67+	 5587 8350
1062	0	0	Ki67+	 5592 8687
1063	0	0	Ki67+	 5605 8877
1064	0	0	Ki67+	 5611 8951
1065	0	0	Ki67+	 5631 8675
1066	0	0	Ki67+	 5642 8968
1067	0	0	Ki67+	 5643 8566
1068	0	0	Ki67+	 5643 8650
1069	0	0	Ki67+	 5650 8791
1070	0	0	Ki67+	 5656 8924
1071	0	0	Ki67+	 5659 8978
1072	0	0	Ki67+	 5669 8578
1073	0	0	Ki67+	 5672 8736
1074	0	0	Ki67+	 5682 9114
1075	0	0	Ki67+	 5682 9135
1076	0	0	Ki67+	 5684 9100
1077	0	0	Ki67+	 5700 8971
1078	0	0	Ki67+	 5705 8763
1079	0	0	Ki67+	 5705 8910
1080	0	0	Ki67+	 5720 8644
1081	0	0	Ki67+	 5738 8609
1082	0	0	Ki67+	 5749 8907
1083	0	0	Ki67+	 5752 8884
1084	0	0	Ki67+	 5762 8652
1085	0	0	Ki67+	 5782 8997
1086	0	0	Ki67+	 5829 8815
1087	0	0	Ki67+	 5847 8892
1088	0	0	Ki67+	 5855 8633
1089	0	0	Ki67+	 5861 8416
1090	0	0	Ki67+	 5865 8747
1091	0	0	Ki67+	 5868 8818
1092	0	0	Ki67+	 5872 8882
1093	0	0	Ki67+	 5890 8479
1094	0	0	Ki67+	 5894 8795
1095	0	0	Ki67+	 5896 8704
1096	0	0	Ki67+	 5900 8736
1097	0	0	Ki67+	 5901 8423
1098	0	0	Ki67+	 5911 8855
1099	0	0	Ki67+	 5914 8627
1100	0	0	Ki67+	 5926 8608
1101	0	0	Ki67+	 5929 8715
1102	0	0	Ki67+	 5941 8708
1103	0	0	Ki67+	 5950 8748
1104	0	0	Ki67+	 5955 8847
1105	0	0	Ki67+	 5961 8427
1106	0	0	Ki67+	 5961 8457
1107	0	0	Ki67+	 5963 8370
1108	0	0	Ki67+	 5985 8611
1109	0	0	Ki67+	 5987 8419
1110	0	0	Ki67+	 5994 8767
1111	0	0	Ki67+	 5997 8468
1112	0	0	Ki67+	 6006 8770
1113	0	0	Ki67+	 6020 8691
1114	0	0	Ki67+	 6024 8829
1115	0	0	Ki67+	 6027 8568
1116	0	0	Ki67+	 6041 8462
1117	0	0	Ki67+	 6043 8655
1118	0	0	Ki67+	 6050 8804
1119	0	0	Ki67+	 6052 8565
1120	0	0	Ki67+	 6060 8725
1121	0	0	Ki67+	 6064 8499
1122	0	0	Ki67+	 6068 8483
1123	0	0	Ki67+	 6069 8427
1124	0	0	Ki67+	 6104 8562
1125	0	0	Ki67+	 6104 8716
1126	0	0	Ki67+	 6115 8590
1127	0	0	Ki67+	 6119 8820
1128	0	0	Ki67+	 6127 8938
1129	0	0	Ki67+	 6183 8479
1130	0	0	Ki67+	 6187 8769
1131	0	0	Ki67+	 6188 8950
1132	0	0	Ki67+	 6189 8586
1133	0	0	Ki67+	 6195 8870
1134	0	0	Ki67+	 6200 8507
1135	0	0	Ki67+	 6203 8953
1136	0	0	Ki67+	 6204 8350
1137	0	0	Ki67+	 6206 8436
1138	0	0	Ki67+	 6207 8871
1139	0	0	Ki67+	 6211 8822
1140	0	0	Ki67+	 6216 9033
1141	0	0	Ki67+	 6217 8962
1142	0	0	Ki67+	 6225 9072
1143	0	0	Ki67+	 6244 8767
1144	0	0	Ki67+	 6253 8387
1145	0	0	Ki67+	 6263 8401
1146	0	0	Ki67+	 6265 8868
1147	0	0	Ki67+	 6286 8779
1148	0	0	Ki67+	 6301 8719
1149	0	0	Ki67+	 6323 8609
1150	0	0	Ki67+	 6327 8766
1151	0	0	Ki67+	 6332 8703
1152	0	0	Ki67+	 6339 8764
1153	0	0	Ki67+	 6340 8890
1154	0	0	Ki67+	 5561 9366
1155	0	0	Ki67+	 5562 9271
1156	0	0	Ki67+	 5571 9335
1157	0	0	Ki67+	 5571 9548
1158	0	0	Ki67+	 5579 9241
1159	0	0	Ki67+	 5579 9824
1160	0	0	Ki67+	 5582 9849
1161	0	0	Ki67+	 5583 9522
1162	0	0	Ki67+	 5592 9831
1163	0	0	Ki67+	 5593 9749
1164	0	0	Ki67+	 5593 9805
1165	0	0	Ki67+	 5599 9703
1166	0	0	Ki67+	 5603 9570
1167	0	0	Ki67+	 5604 9799
1168	0	0	Ki67+	 5611 9536
1169	0	0	Ki67+	 5615 9379
1170	0	0	Ki67+	 5623 9789
1171	0	0	Ki67+	 5636 9803
1172	0	0	Ki67+	 5642 9369
1173	0	0	Ki67+	 5644 9389
1174	0	0	Ki67+	 5654 9675
1175	0	0	Ki67+	 5672 9420
1176	0	0	Ki67+	 5679 9339
1177	0	0	Ki67+	 5684 9666
1178	0	0	Ki67+	 5723 9394
1179	0	0	Ki67+	 5724 9782
1180	0	0	Ki67+	 5733 9865
1181	0	0	Ki67+	 5755 9364
1182	0	0	Ki67+	 5756 9832
1183	0	0	Ki67+	 5759 9773
1184	0	0	Ki67+	 5774 9700
1185	0	0	Ki67+	 5778 9428
1186	0	0	Ki67+	 5779 9833
1187	0	0	Ki67+	 5782 9769
1188	0	0	Ki67+	 5803 9310
1189	0	0	Ki67+	 5805 9680
1190	0	0	Ki67+	 5807 9504
1191	0	0	Ki67+	 5815 9410
1192	0	0	Ki67+	 5822 9880
1193	0	0	Ki67+	 5831 9489
1194	0	0	Ki67+	 5833 9507
1195	0	0	Ki67+	 5843 9497
1196	0	0	Ki67+	 5849 9372
1197	0	0	Ki67+	 5871 9216
1198	0	0	Ki67+	 5883 9853
1199	0	0	Ki67+	 5923 9651
1200	0	0	Ki67+	 5924 9766
1201	0	0	Ki67+	 5938 9297
1202	0	0	Ki67+	 5961 9312
1203	0	0	Ki67+	 5963 9230
1204	0	0	Ki67+	 5969 9248
1205	0	0	Ki67+	 5971 9374
1206	0	0	Ki67+	 5980 9252
1207	0	0	Ki67+	 5995 9163
1208	0	0	Ki67+	 5996 9239
1209	0	0	Ki67+	 5996 9716
1210	0	0	Ki67+	 6014 9167
1211	0	0	Ki67+	 6019 9666
1212	0	0	Ki67+	 6045 9777
1213	0	0	Ki67+	 6046 9355
1214	0	0	Ki67+	 6048 9840
1215	0	0	Ki67+	 6074 9866
1216	0	0	Ki67+	 6077 9606
1217	0	0	Ki67+	 6078 9759
1218	0	0	Ki67+	 6084 9851
1219	0	0	Ki67+	 6088 9740
1220	0	0	Ki67+	 6090 9750
1221	0	0	Ki67+	 6099 9862
1222	0	0	Ki67+	 6110 9692
1223	0	0	Ki67+	 6110 9751
1224	0	0	Ki67+	 6124 9612
1225	0	0	Ki67+	 6179 9679
1226	0	0	Ki67+	 6240 9511
1227	0	0	Ki67+	 6248 9658
1228	0	0	Ki67+	 6251 9749
1229	0	0	Ki67+	 6256 9474
1230	0	0	Ki67+	 6312 9721
1231	0	0	Ki67+	 6317 9917
1232	0	0	Ki67+	 5569 10671
1233	0	0	Ki67+	 5889 10271
1234	0	0	Ki67+	 5927 10584
1235	0	0	Ki67+	 5984 10689
1236	0	0	Ki67+	 6067 9987
1237	0	0	Ki67+	 6078 10249
1238	0	0	Ki67+	 6135 10220
1239	0	0	Ki67+	 6140 9996
1240	0	0	Ki67+	 6167 10000
1241	0	0	Ki67+	 6180 10028
1242	0	0	Ki67+	 6248 10659
1243	0	0	Ki67+	 6265 10045
1244	0	0	Ki67+	 6275 9978
1245	0	0	Ki67+	 6279 10076
1246	0	0	Ki67+	 6284 10205
1247	0	0	Ki67+	 6345 10226
1248	0	0	Ki67+	 5594 11510
1249	0	0	Ki67+	 5628 10934
1250	0	0	Ki67+	 5649 10745
1251	0	0	Ki67+	 5678 10749
1252	0	0	Ki67+	 5817 11487
1253	0	0	Ki67+	 5825 11361
1254	0	0	Ki67+	 5842 10807
1255	0	0	Ki67+	 5858 11356
1256	0	0	Ki67+	 5876 11391
1257	0	0	Ki67+	 6021 11373
1258	0	0	Ki67+	 6037 11376
1259	0	0	Ki67+	 6038 11408
1260	0	0	Ki67+	 6042 11441
1261	0	0	Ki67+	 6068 11318
1262	0	0	Ki67+	 6074 11334
1263	0	0	Ki67+	 6152 11064
1264	0	0	Ki67+	 6159 11038
1265	0	0	Ki67+	 6170 11111
1266	0	0	Ki67+	 6192 11371
1267	0	0	Ki67+	 6197 10908
1268	0	0	Ki67+	 6197 11090
1269	0	0	Ki67+	 6199 11161
1270	0	0	Ki67+	 6200 11147
1271	0	0	Ki67+	 6206 11134
1272	0	0	Ki67+	 6209 11101
1273	0	0	Ki67+	 6212 11331
1274	0	0	Ki67+	 6214 10846
1275	0	0	Ki67+	 6223 11360
1276	0	0	Ki67+	 6252 11343
1277	0	0	Ki67+	 6284 11145
1278	0	0	Ki67+	 6290 10900
1279	0	0	Ki67+	 6293 11354
1280	0	0	Ki67+	 6302 11003
1281	0	0	Ki67+	 6321 11065
1282	0	0	Ki67+	 6322 11122
1283	0	0	Ki67+	 6323 11215
1284	0	0	Ki67+	 6327 11169
1285	0	0	Ki67+	 6327 11271
1286	0	0	Ki67+	 6342 11289
1287	0	0	Ki67+	 5557 11656
1288	0	0	Ki67+	 5557 12317
1289	0	0	Ki67+	 5562 11858
1290	0	0	Ki67+	 5563 11697
1291	0	0	Ki67+	 5571 11781
1292	0	0	Ki67+	 5576 11806
1293	0	0	Ki67+	 5581 11935
1294	0	0	Ki67+	 5583 11675
1295	0	0	Ki67+	 5589 11925
1296	0	0	Ki67+	 5607 11944
1297	0	0	Ki67+	 5619 12331
1298	0	0	Ki67+	 5626 11642
1299	0	0	Ki67+	 5642 11674
1300	0	0	Ki67+	 5643 12312
1301	0	0	Ki67+	 5652 11871
1302	0	0	Ki67+	 5657 11731
1303	0	0	Ki67+	 5663 11879
1304	0	0	Ki67+	 5704 11722
1305	0	0	Ki67+	 5726 11659
1306	0	0	Ki67+	 5740 12104
1307	0	0	Ki67+	 5758 11565
1308	0	0	Ki67+	 5758 11582
1309	0	0	Ki67+	 5763 12187
1310	0	0	Ki67+	 5793 12015
1311	0	0	Ki67+	 5810 11821
1312	0	0	Ki67+	 5831 12250
1313	0	0	Ki67+	 5870 12129
1314	0	0	Ki67+	 5885 12220
1315	0	0	Ki67+	 5889 11562
1316	0	0	Ki67+	 5891 11620
1317	0	0	Ki67+	 5891 11937
1318	0	0	Ki67+	 5891 11954
1319	0	0	Ki67+	 5894 11681
1320	0	0	Ki67+	 5916 11938
1321	0	0	Ki67+	 5917 12096
1322	0	0	Ki67+	 5924 11971
1323	0	0	Ki67+	 5934 12005
1324	0	0	Ki67+	 5938 12267
1325	0	0	Ki67+	 5944 11831
1326	0	0	Ki67+	 5944 11858
1327	0	0	Ki67+	 5946 11974
1328	0	0	Ki67+	 5951 11605
1329	0	0	Ki67+	 5951 11725
1330	0	0	Ki67+	 5952 11789
1331	0	0	Ki67+	 5954 12108
1332	0	0	Ki67+	 5963 11776
1333	0	0	Ki67+	 5971 12134
1334	0	0	Ki67+	 5974 11850
1335	0	0	Ki67+	 5980 12249
1336	0	0	Ki67+	 5981 11934
1337	0	0	Ki67+	 5990 11732
1338	0	0	Ki67+	 5990 11858
1339	0	0	Ki67+	 5992 11827
1340	0	0	Ki67+	 5994 11981
1341	0	0	Ki67+	 5994 12057
1342	0	0	Ki67+	 5999 11742
1343	0	0	Ki67+	 6020 12310
1344	0	0	Ki67+	 6041 11997
1345	0	0	Ki67+	 6051 11931
1346	0	0	Ki67+	 6052 12251
1347	0	0	Ki67+	 6054 11951
1348	0	0	Ki67+	 6064 11810
1349	0	0	Ki67+	 6091 11794
1350	0	0	Ki67+	 6097 11723
1351	0	0	Ki67+	 6101 11826
1352	0	0	Ki67+	 6109 12180
1353	0	0	Ki67+	 6113 11786
1354	0	0	Ki67+	 6119 12309
1355	0	0	Ki67+	 6122 12110
1356	0	0	Ki67+	 6137 12307
1357	0	0	Ki67+	 6138 11782
1358	0	0	Ki67+	 6148 11974
1359	0	0	Ki67+	 6167 11583
1360	0	0	Ki67+	 6200 12005
1361	0	0	Ki67+	 6203 11884
1362	0	0	Ki67+	 6214 11869
1363	0	0	Ki67+	 6217 12326
1364	0	0	Ki67+	 6218 12227
1365	0	0	Ki67+	 6240 11779
1366	0	0	Ki67+	 6249 11773
1367	0	0	Ki67+	 6252 11747
1368	0	0	Ki67+	 6280 11742
1369	0	0	Ki67+	 6284 11779
1370	0	0	Ki67+	 6300 11839
1371	0	0	Ki67+	 6300 12167
1372	0	0	Ki67+	 6324 12171
1373	0	0	Ki67+	 6351 12156
1374	0	0	Ki67+	 5554 12570
1375	0	0	Ki67+	 5566 12454
1376	0	0	Ki67+	 5591 12352
1377	0	0	Ki67+	 5608 12409
1378	0	0	Ki67+	 5624 12550
1379	0	0	Ki67+	 5629 12395
1380	0	0	Ki67+	 5638 12922
1381	0	0	Ki67+	 5643 12431
1382	0	0	Ki67+	 5644 12394
1383	0	0	Ki67+	 5665 12341
1384	0	0	Ki67+	 5667 12432
1385	0	0	Ki67+	 5667 12932
1386	0	0	Ki67+	 5682 12338
1387	0	0	Ki67+	 5682 12387
1388	0	0	Ki67+	 5701 12351
1389	0	0	Ki67+	 5708 12461
1390	0	0	Ki67+	 5715 12585
1391	0	0	Ki67+	 5728 12870
1392	0	0	Ki67+	 5741 13074
1393	0	0	Ki67+	 5755 13077
1394	0	0	Ki67+	 5763 13065
1395	0	0	Ki67+	 5767 12431
1396	0	0	Ki67+	 5777 12458
1397	0	0	Ki67+	 5788 12778
1398	0	0	Ki67+	 5799 12596
1399	0	0	Ki67+	 5848 12481
1400	0	0	Ki67+	 5852 12358
1401	0	0	Ki67+	 5857 12895
1402	0	0	Ki67+	 5862 12405
1403	0	0	Ki67+	 5871 12574
1404	0	0	Ki67+	 5872 12458
1405	0	0	Ki67+	 5881 12690
1406	0	0	Ki67+	 5920 13032
1407	0	0	Ki67+	 5922 12407
1408	0	0	Ki67+	 5973 13117
1409	0	0	Ki67+	 6007 12822
1410	0	0	Ki67+	 6009 12402
1411	0	0	Ki67+	 6021 12830
1412	0	0	Ki67+	 6026 12870
1413	0	0	Ki67+	 6042 12890
1414	0	0	Ki67+	 6059 12845
1415	0	0	Ki67+	 6086 12474
1416	0	0	Ki67+	 6089 12607
1417	0	0	Ki67+	 6099 12545
1418	0	0	Ki67+	 6099 12583
1419	0	0	Ki67+	 6120 12550
1420	0	0	Ki67+	 6150 12588
1421	0	0	Ki67+	 6186 12712
1422	0	0	Ki67+	 6202 12725
1423	0	0	Ki67+	 6215 12418
1424	0	0	Ki67+	 6226 12430
1425	0	0	Ki67+	 6249 12680
1426	0	0	Ki67+	 6286 12667
1427	0	0	Ki67+	 6301 12454
1428	0	0	Ki67+	 6322 12508
1429	0	0	Ki67+	 5560 13182
1430	0	0	Ki67+	 5581 13202
1431	0	0	Ki67+	 5601 13178
1432	0	0	Ki67+	 5673 13788
1433	0	0	Ki67+	 5687 13796
1434	0	0	Ki67+	 5711 13400
1435	0	0	Ki67+	 5805 13836
1436	0	0	Ki67+	 5884 13830
1437	0	0	Ki67+	 5963 13422
1438	0	0	Ki67+	 5997 13312
1439	0	0	Ki67+	 6036 13243
1440	0	0	Ki67+	 6058 13553
1441	0	0	Ki67+	 6115 13321
1442	0	0	Ki67+	 6267 13924
1443	0	0	Ki67+	 6283 13932
1444	0	0	Ki67+	 6297 13665
1445	0	0	Ki67+	 6331 13804
1446	0	0	Ki67+	 6336 13138
1447	0	0	Ki67+	 6343 13753
1448	0	0	Ki67+	 5555 14189
1449	0	0	Ki67+	 5583 14429
1450	0	0	Ki67+	 5606 14478
1451	0	0	Ki67+	 5709 14517
1452	0	0	Ki67+	 5737 14479
1453	0	0	Ki67+	 5804 14427
1454	0	0	Ki67+	 5805 14648
1455	0	0	Ki67+	 5823 14206
1456	0	0	Ki67+	 5825 14482
1457	0	0	Ki67+	 5887 14246
1458	0	0	Ki67+	 5905 14237
1459	0	0	Ki67+	 5916 14254
1460	0	0	Ki67+	 5921 14139
1461	0	0	Ki67+	 5921 14481
1462	0	0	Ki67+	 5925 14247
1463	0	0	Ki67+	 5929 14362
1464	0	0	Ki67+	 5932 14290
1465	0	0	Ki67+	 5938 14167
1466	0	0	Ki67+	 5946 14447
1467	0	0	Ki67+	 5954 14425
1468	0	0	Ki67+	 5955 14476
1469	0	0	Ki67+	 5958 14549
1470	0	0	Ki67+	 5960 14105
1471	0	0	Ki67+	 5963 14207
1472	0	0	Ki67+	 5966 14142
1473	0	0	Ki67+	 5975 14546
1474	0	0	Ki67+	 5988 14165
1475	0	0	Ki67+	 5999 14150
1476	0	0	Ki67+	 6003 14230
1477	0	0	Ki67+	 6011 14447
1478	0	0	Ki67+	 6017 14099
1479	0	0	Ki67+	 6029 14403
1480	0	0	Ki67+	 6040 14487
1481	0	0	Ki67+	 6042 14257
1482	0	0	Ki67+	 6048 14202
1483	0	0	Ki67+	 6057 14349
1484	0	0	Ki67+	 6087 14137
1485	0	0	Ki67+	 6089 13982
1486	0	0	Ki67+	 6120 14199
1487	0	0	Ki67+	 6121 13988
1488	0	0	Ki67+	 6127 14062
1489	0	0	Ki67+	 6129 14012
1490	0	0	Ki67+	 6141 14203
1491	0	0	Ki67+	 6210 14047
1492	0	0	Ki67+	 6231 13981
1493	0	0	Ki67+	 6293 14115
1494	0	0	Ki67+	 6306 14339
1495	0	0	Ki67+	 6318 13947
1496	0	0	Ki67+	 6324 14148
1497	0	0	Ki67+	 6336 14365
1498	0	0	Ki67+	 6346 14110
1499	0	0	Ki67+	 6347 14079
1500	0	0	Ki67+	 6348 14045
1501	0	0	Ki67+	 5788 14870
1502	0	0	Ki67+	 6018 14823
1503	0	0	Ki67+	 6361 4115
1504	0	0	Ki67+	 6365 4025
1505	0	0	Ki67+	 6381 4084
1506	0	0	Ki67+	 6409 4030
1507	0	0	Ki67+	 6413 4078
1508	0	0	Ki67+	 6415 4049
1509	0	0	Ki67+	 6419 4112
1510	0	0	Ki67+	 6443 4033
1511	0	0	Ki67+	 6455 4116
1512	0	0	Ki67+	 6461 4060
1513	0	0	Ki67+	 6468 4016
1514	0	0	Ki67+	 6471 4129
1515	0	0	Ki67+	 6487 3959
1516	0	0	Ki67+	 6490 3987
1517	0	0	Ki67+	 6491 4014
1518	0	0	Ki67+	 6493 4060
1519	0	0	Ki67+	 6501 3911
1520	0	0	Ki67+	 6506 4135
1521	0	0	Ki67+	 6517 4116
1522	0	0	Ki67+	 6521 3881
1523	0	0	Ki67+	 6521 3975
1524	0	0	Ki67+	 6529 3922
1525	0	0	Ki67+	 6534 3941
1526	0	0	Ki67+	 6538 4020
1527	0	0	Ki67+	 6538 4143
1528	0	0	Ki67+	 6550 4075
1529	0	0	Ki67+	 6555 4056
1530	0	0	Ki67+	 6563 3924
1531	0	0	Ki67+	 6564 4123
1532	0	0	Ki67+	 6601 4081
1533	0	0	Ki67+	 6616 3834
1534	0	0	Ki67+	 6626 4137
1535	0	0	Ki67+	 6699 4090
1536	0	0	Ki67+	 6713 3825
1537	0	0	Ki67+	 6729 3904
1538	0	0	Ki67+	 6736 3789
1539	0	0	Ki67+	 6739 4132
1540	0	0	Ki67+	 6752 3807
1541	0	0	Ki67+	 6765 3885
1542	0	0	Ki67+	 6797 4103
1543	0	0	Ki67+	 6801 3824
1544	0	0	Ki67+	 6827 4134
1545	0	0	Ki67+	 6837 3858
1546	0	0	Ki67+	 6838 3777
1547	0	0	Ki67+	 6846 3800
1548	0	0	Ki67+	 6847 3830
1549	0	0	Ki67+	 6929 3985
1550	0	0	Ki67+	 6939 3970
1551	0	0	Ki67+	 6952 4007
1552	0	0	Ki67+	 6953 4043
1553	0	0	Ki67+	 6972 3989
1554	0	0	Ki67+	 6987 3988
1555	0	0	Ki67+	 7010 4099
1556	0	0	Ki67+	 7024 4113
1557	0	0	Ki67+	 7038 4038
1558	0	0	Ki67+	 7039 4076
1559	0	0	Ki67+	 7042 4028
1560	0	0	Ki67+	 7049 4115
1561	0	0	Ki67+	 7067 4012
1562	0	0	Ki67+	 7080 3448
1563	0	0	Ki67+	 7084 4117
1564	0	0	Ki67+	 7087 4135
1565	0	0	Ki67+	 7088 4032
1566	0	0	Ki67+	 7090 4067
1567	0	0	Ki67+	 7101 4007
1568	0	0	Ki67+	 7119 3488
1569	0	0	Ki67+	 7131 4033
1570	0	0	Ki67+	 7149 4124
1571	0	0	Ki67+	 6389 4626
1572	0	0	Ki67+	 6395 4536
1573	0	0	Ki67+	 6400 4566
1574	0	0	Ki67+	 6411 4527
1575	0	0	Ki67+	 6417 4564
1576	0	0	Ki67+	 6424 4361
1577	0	0	Ki67+	 6427 4574
1578	0	0	Ki67+	 6432 4456
1579	0	0	Ki67+	 6441 4548
1580	0	0	Ki67+	 6445 4700
1581	0	0	Ki67+	 6447 4564
1582	0	0	Ki67+	 6449 4731
1583	0	0	Ki67+	 6462 4179
1584	0	0	Ki67+	 6462 4385
1585	0	0	Ki67+	 6464 4645
1586	0	0	Ki67+	 6469 4748
1587	0	0	Ki67+	 6473 4203
1588	0	0	Ki67+	 6474 4577
1589	0	0	Ki67+	 6476 4168
1590	0	0	Ki67+	 6476 4712
1591	0	0	Ki67+	 6487 4722
1592	0	0	Ki67+	 6488 4418
1593	0	0	Ki67+	 6493 4628
1594	0	0	Ki67+	 6496 4184
1595	0	0	Ki67+	 6496 4260
1596	0	0	Ki67+	 6496 4587
1597	0	0	Ki67+	 6508 4469
1598	0	0	Ki67+	 6509 4289
1599	0	0	Ki67+	 6511 4439
1600	0	0	Ki67+	 6518 4219
1601	0	0	Ki67+	 6521 4595
1602	0	0	Ki67+	 6522 4156
1603	0	0	Ki67+	 6523 4325
1604	0	0	Ki67+	 6527 4613
1605	0	0	Ki67+	 6529 4788
1606	0	0	Ki67+	 6537 4248
1607	0	0	Ki67+	 6538 4609
1608	0	0	Ki67+	 6544 4355
1609	0	0	Ki67+	 6544 4487
1610	0	0	Ki67+	 6550 4704
1611	0	0	Ki67+	 6555 4304
1612	0	0	Ki67+	 6555 4383
1613	0	0	Ki67+	 6558 4507
1614	0	0	Ki67+	 6560 4787
1615	0	0	Ki67+	 6562 4841
1616	0	0	Ki67+	 6563 4375
1617	0	0	Ki67+	 6566 4701
1618	0	0	Ki67+	 6569 4448
1619	0	0	Ki67+	 6570 4733
1620	0	0	Ki67+	 6571 4778
1621	0	0	Ki67+	 6576 4196
1622	0	0	Ki67+	 6578 4388
1623	0	0	Ki67+	 6578 4859
1624	0	0	Ki67+	 6583 4520
1625	0	0	Ki67+	 6588 4434
1626	0	0	Ki67+	 6592 4229
1627	0	0	Ki67+	 6594 4291
1628	0	0	Ki67+	 6594 4536
1629	0	0	Ki67+	 6595 4354
1630	0	0	Ki67+	 6598 4872
1631	0	0	Ki67+	 6601 4412
1632	0	0	Ki67+	 6606 4237
1633	0	0	Ki67+	 6607 4378
1634	0	0	Ki67+	 6607 4484
1635	0	0	Ki67+	 6610 4562
1636	0	0	Ki67+	 6619 4248
1637	0	0	Ki67+	 6619 4588
1638	0	0	Ki67+	 6621 4304
1639	0	0	Ki67+	 6621 4503
1640	0	0	Ki67+	 6623 4194
1641	0	0	Ki67+	 6623 4344
1642	0	0	Ki67+	 6625 4859
1643	0	0	Ki67+	 6626 4276
1644	0	0	Ki67+	 6629 4395
1645	0	0	Ki67+	 6632 4443
1646	0	0	Ki67+	 6634 4199
1647	0	0	Ki67+	 6637 4319
1648	0	0	Ki67+	 6637 4495
1649	0	0	Ki67+	 6637 4654
1650	0	0	Ki67+	 6642 4408
1651	0	0	Ki67+	 6645 4881
1652	0	0	Ki67+	 6648 4231
1653	0	0	Ki67+	 6648 4633
1654	0	0	Ki67+	 6651 4300
1655	0	0	Ki67+	 6656 4433
1656	0	0	Ki67+	 6660 4680
1657	0	0	Ki67+	 6663 4361
1658	0	0	Ki67+	 6665 4251
1659	0	0	Ki67+	 6668 4696
1660	0	0	Ki67+	 6669 4320
1661	0	0	Ki67+	 6669 4845
1662	0	0	Ki67+	 6673 4337
1663	0	0	Ki67+	 6675 4540
1664	0	0	Ki67+	 6677 4518
1665	0	0	Ki67+	 6680 4664
1666	0	0	Ki67+	 6686 4381
1667	0	0	Ki67+	 6687 4276
1668	0	0	Ki67+	 6691 4292
1669	0	0	Ki67+	 6692 4684
1670	0	0	Ki67+	 6693 4149
1671	0	0	Ki67+	 6698 4342
1672	0	0	Ki67+	 6700 4470
1673	0	0	Ki67+	 6706 4410
1674	0	0	Ki67+	 6708 4313
1675	0	0	Ki67+	 6711 4398
1676	0	0	Ki67+	 6717 4579
1677	0	0	Ki67+	 6723 4187
1678	0	0	Ki67+	 6731 4155
1679	0	0	Ki67+	 6773 4924
1680	0	0	Ki67+	 6787 4194
1681	0	0	Ki67+	 6787 4528
1682	0	0	Ki67+	 6787 4555
1683	0	0	Ki67+	 6790 4280
1684	0	0	Ki67+	 6794 4313
1685	0	0	Ki67+	 6795 4224
1686	0	0	Ki67+	 6797 4153
1687	0	0	Ki67+	 6801 4337
1688	0	0	Ki67+	 6801 4495
1689	0	0	Ki67+	 6811 4178
1690	0	0	Ki67+	 6812 4604
1691	0	0	Ki67+	 6819 4480
1692	0	0	Ki67+	 6821 4337
1693	0	0	Ki67+	 6824 4563
1694	0	0	Ki67+	 6827 4447
1695	0	0	Ki67+	 6828 4349
1696	0	0	Ki67+	 6830 4284
1697	0	0	Ki67+	 6833 4301
1698	0	0	Ki67+	 6839 4632
1699	0	0	Ki67+	 6842 4413
1700	0	0	Ki67+	 6842 4465
1701	0	0	Ki67+	 6842 4554
1702	0	0	Ki67+	 6849 4699
1703	0	0	Ki67+	 6854 4371
1704	0	0	Ki67+	 6856 4244
1705	0	0	Ki67+	 6860 4482
1706	0	0	Ki67+	 6862 4638
1707	0	0	Ki67+	 6863 4296
1708	0	0	Ki67+	 6863 4772
1709	0	0	Ki67+	 6867 4715
1710	0	0	Ki67+	 6869 4614
1711	0	0	Ki67+	 6871 4429
1712	0	0	Ki67+	 6871 4673
1713	0	0	Ki67+	 6871 4801
1714	0	0	Ki67+	 6886 4655
1715	0	0	Ki67+	 6887 4231
1716	0	0	Ki67+	 6887 4452
1717	0	0	Ki67+	 6888 4752
1718	0	0	Ki67+	 6891 4503
1719	0	0	Ki67+	 6893 4198
1720	0	0	Ki67+	 6895 4595
1721	0	0	Ki67+	 6898 4786
1722	0	0	Ki67+	 6900 4553
1723	0	0	Ki67+	 6913 4201
1724	0	0	Ki67+	 6915 4759
1725	0	0	Ki67+	 6921 4249
1726	0	0	Ki67+	 6922 4299
1727	0	0	Ki67+	 6927 4404
1728	0	0	Ki67+	 6931 4885
1729	0	0	Ki67+	 6932 4810
1730	0	0	Ki67+	 6935 4688
1731	0	0	Ki67+	 6937 4498
1732	0	0	Ki67+	 6937 4543
1733	0	0	Ki67+	 6942 4440
1734	0	0	Ki67+	 6942 4775
1735	0	0	Ki67+	 6944 4864
1736	0	0	Ki67+	 6946 4682
1737	0	0	Ki67+	 6952 4266
1738	0	0	Ki67+	 6952 4721
1739	0	0	Ki67+	 6954 4412
1740	0	0	Ki67+	 6957 4571
1741	0	0	Ki67+	 6958 4756
1742	0	0	Ki67+	 6968 4466
1743	0	0	Ki67+	 6975 4479
1744	0	0	Ki67+	 6978 4407
1745	0	0	Ki67+	 6981 4504
1746	0	0	Ki67+	 6982 4787
1747	0	0	Ki67+	 6991 4739
1748	0	0	Ki67+	 6999 4554
1749	0	0	Ki67+	 7005 4226
1750	0	0	Ki67+	 7006 4420
1751	0	0	Ki67+	 7010 4267
1752	0	0	Ki67+	 7013 4704
1753	0	0	Ki67+	 7017 4717
1754	0	0	Ki67+	 7019 4170
1755	0	0	Ki67+	 7021 4199
1756	0	0	Ki67+	 7022 4187
1757	0	0	Ki67+	 7023 4450
1758	0	0	Ki67+	 7032 4426
1759	0	0	Ki67+	 7034 4658
1760	0	0	Ki67+	 7036 4673
1761	0	0	Ki67+	 7039 4176
1762	0	0	Ki67+	 7047 4571
1763	0	0	Ki67+	 7048 4778
1764	0	0	Ki67+	 7050 4697
1765	0	0	Ki67+	 7051 4921
1766	0	0	Ki67+	 7053 4232
1767	0	0	Ki67+	 7065 4399
1768	0	0	Ki67+	 7068 4717
1769	0	0	Ki67+	 7068 4794
1770	0	0	Ki67+	 7071 4699
1771	0	0	Ki67+	 7075 4276
1772	0	0	Ki67+	 7077 4839
1773	0	0	Ki67+	 7081 4746
1774	0	0	Ki67+	 7083 4541
1775	0	0	Ki67+	 7084 4941
1776	0	0	Ki67+	 7086 4311
1777	0	0	Ki67+	 7087 4426
1778	0	0	Ki67+	 7088 4763
1779	0	0	Ki67+	 7092 4790
1780	0	0	Ki67+	 7096 4406
1781	0	0	Ki67+	 7102 4259
1782	0	0	Ki67+	 7107 4635
1783	0	0	Ki67+	 7111 4492
1784	0	0	Ki67+	 7112 4815
1785	0	0	Ki67+	 7126 4237
1786	0	0	Ki67+	 7139 4175
1787	0	0	Ki67+	 7148 4381
1788	0	0	Ki67+	 6767 4961
1789	0	0	Ki67+	 6780 5000
1790	0	0	Ki67+	 6781 4972
1791	0	0	Ki67+	 6805 5009
1792	0	0	Ki67+	 6818 4985
1793	0	0	Ki67+	 6850 5064
1794	0	0	Ki67+	 6858 5073
1795	0	0	Ki67+	 6895 5000
1796	0	0	Ki67+	 6897 5028
1797	0	0	Ki67+	 6916 5020
1798	0	0	Ki67+	 6918 4998
1799	0	0	Ki67+	 6936 4954
1800	0	0	Ki67+	 6947 5035
1801	0	0	Ki67+	 6948 4987
1802	0	0	Ki67+	 6949 5069
1803	0	0	Ki67+	 6960 4999
1804	0	0	Ki67+	 6965 4979
1805	0	0	Ki67+	 6969 5035
1806	0	0	Ki67+	 6976 5061
1807	0	0	Ki67+	 6991 4997
1808	0	0	Ki67+	 6993 5081
1809	0	0	Ki67+	 7001 5037
1810	0	0	Ki67+	 7004 4999
1811	0	0	Ki67+	 7007 5110
1812	0	0	Ki67+	 7024 5160
1813	0	0	Ki67+	 7025 5044
1814	0	0	Ki67+	 7030 5202
1815	0	0	Ki67+	 7035 5031
1816	0	0	Ki67+	 7038 5114
1817	0	0	Ki67+	 7042 5216
1818	0	0	Ki67+	 7053 5193
1819	0	0	Ki67+	 7054 4974
1820	0	0	Ki67+	 7058 5227
1821	0	0	Ki67+	 7060 4958
1822	0	0	Ki67+	 7061 5095
1823	0	0	Ki67+	 7062 5035
1824	0	0	Ki67+	 7073 5117
1825	0	0	Ki67+	 7079 4978
1826	0	0	Ki67+	 7082 5257
1827	0	0	Ki67+	 7094 5033
1828	0	0	Ki67+	 7100 4961
1829	0	0	Ki67+	 7102 5245
1830	0	0	Ki67+	 7103 5215
1831	0	0	Ki67+	 7106 5045
1832	0	0	Ki67+	 7111 4988
1833	0	0	Ki67+	 7123 5007
1834	0	0	Ki67+	 7124 5110
1835	0	0	Ki67+	 7134 5138
1836	0	0	Ki67+	 7135 5063
1837	0	0	Ki67+	 7137 5031
1838	0	0	Ki67+	 7139 5079
1839	0	0	Ki67+	 7148 5263
1840	0	0	Ki67+	 7150 5167
1841	0	0	Ki67+	 6776 6558
1842	0	0	Ki67+	 6864 6358
1843	0	0	Ki67+	 6868 6292
1844	0	0	Ki67+	 6879 6314
1845	0	0	Ki67+	 6884 6337
1846	0	0	Ki67+	 6894 6579
1847	0	0	Ki67+	 6896 6379
1848	0	0	Ki67+	 6921 6401
1849	0	0	Ki67+	 6938 6321
1850	0	0	Ki67+	 6949 6348
1851	0	0	Ki67+	 6960 6372
1852	0	0	Ki67+	 6977 6448
1853	0	0	Ki67+	 6978 6217
1854	0	0	Ki67+	 7000 6487
1855	0	0	Ki67+	 7001 6322
1856	0	0	Ki67+	 7009 6217
1857	0	0	Ki67+	 7015 6440
1858	0	0	Ki67+	 7017 6262
1859	0	0	Ki67+	 7038 6262
1860	0	0	Ki67+	 7050 6520
1861	0	0	Ki67+	 7053 6182
1862	0	0	Ki67+	 7059 6257
1863	0	0	Ki67+	 7063 6448
1864	0	0	Ki67+	 7075 6274
1865	0	0	Ki67+	 7086 6172
1866	0	0	Ki67+	 7098 6264
1867	0	0	Ki67+	 7099 6351
1868	0	0	Ki67+	 7126 6410
1869	0	0	Ki67+	 7131 6040
1870	0	0	Ki67+	 7150 6071
1871	0	0	Ki67+	 6911 6627
1872	0	0	Ki67+	 7065 7145
1873	0	0	Ki67+	 7082 7193
1874	0	0	Ki67+	 6359 8965
1875	0	0	Ki67+	 6367 8752
1876	0	0	Ki67+	 6379 8833
1877	0	0	Ki67+	 6390 8546
1878	0	0	Ki67+	 6399 8657
1879	0	0	Ki67+	 6402 8862
1880	0	0	Ki67+	 6413 8969
1881	0	0	Ki67+	 6421 8712
1882	0	0	Ki67+	 6432 8892
1883	0	0	Ki67+	 6449 8650
1884	0	0	Ki67+	 6452 8776
1885	0	0	Ki67+	 6454 8710
1886	0	0	Ki67+	 6458 8750
1887	0	0	Ki67+	 6478 8746
1888	0	0	Ki67+	 6483 8779
1889	0	0	Ki67+	 6486 8712
1890	0	0	Ki67+	 6491 8662
1891	0	0	Ki67+	 6491 8793
1892	0	0	Ki67+	 6502 8674
1893	0	0	Ki67+	 6509 8781
1894	0	0	Ki67+	 6519 8714
1895	0	0	Ki67+	 6522 8892
1896	0	0	Ki67+	 6543 8908
1897	0	0	Ki67+	 6549 8750
1898	0	0	Ki67+	 6551 8527
1899	0	0	Ki67+	 6568 8592
1900	0	0	Ki67+	 6584 8886
1901	0	0	Ki67+	 6585 8589
1902	0	0	Ki67+	 6664 8740
1903	0	0	Ki67+	 6672 8485
1904	0	0	Ki67+	 6680 8688
1905	0	0	Ki67+	 6691 8792
1906	0	0	Ki67+	 6722 8762
1907	0	0	Ki67+	 6724 8727
1908	0	0	Ki67+	 6725 8627
1909	0	0	Ki67+	 6743 8868
1910	0	0	Ki67+	 6756 8867
1911	0	0	Ki67+	 6761 8809
1912	0	0	Ki67+	 6779 8777
1913	0	0	Ki67+	 6791 8748
1914	0	0	Ki67+	 6809 8788
1915	0	0	Ki67+	 6815 8846
1916	0	0	Ki67+	 6825 8797
1917	0	0	Ki67+	 6831 8742
1918	0	0	Ki67+	 6850 8800
1919	0	0	Ki67+	 6859 8938
1920	0	0	Ki67+	 6925 8576
1921	0	0	Ki67+	 6949 8810
1922	0	0	Ki67+	 6953 8603
1923	0	0	Ki67+	 6953 8790
1924	0	0	Ki67+	 6962 8589
1925	0	0	Ki67+	 6969 8643
1926	0	0	Ki67+	 6976 8742
1927	0	0	Ki67+	 7052 8789
1928	0	0	Ki67+	 7078 8770
1929	0	0	Ki67+	 7137 8681
1930	0	0	Ki67+	 6383 9644
1931	0	0	Ki67+	 6386 9710
1932	0	0	Ki67+	 6414 9777
1933	0	0	Ki67+	 6440 9723
1934	0	0	Ki67+	 6469 9464
1935	0	0	Ki67+	 6484 9479
1936	0	0	Ki67+	 6491 9774
1937	0	0	Ki67+	 6495 9157
1938	0	0	Ki67+	 6501 9517
1939	0	0	Ki67+	 6513 9523
1940	0	0	Ki67+	 6536 9762
1941	0	0	Ki67+	 6536 9778
1942	0	0	Ki67+	 6546 9770
1943	0	0	Ki67+	 6575 9754
1944	0	0	Ki67+	 6588 9787
1945	0	0	Ki67+	 6595 9725
1946	0	0	Ki67+	 6675 9322
1947	0	0	Ki67+	 6687 9432
1948	0	0	Ki67+	 6722 9280
1949	0	0	Ki67+	 6734 9307
1950	0	0	Ki67+	 6779 9377
1951	0	0	Ki67+	 6794 9328
1952	0	0	Ki67+	 6795 9386
1953	0	0	Ki67+	 6799 9359
1954	0	0	Ki67+	 6817 9278
1955	0	0	Ki67+	 6828 9294
1956	0	0	Ki67+	 6844 9182
1957	0	0	Ki67+	 6862 9307
1958	0	0	Ki67+	 6870 9329
1959	0	0	Ki67+	 6881 9207
1960	0	0	Ki67+	 6889 9616
1961	0	0	Ki67+	 6910 9594
1962	0	0	Ki67+	 6928 9644
1963	0	0	Ki67+	 6929 9569
1964	0	0	Ki67+	 6931 9435
1965	0	0	Ki67+	 6946 9317
1966	0	0	Ki67+	 6948 9340
1967	0	0	Ki67+	 6950 9604
1968	0	0	Ki67+	 6963 9346
1969	0	0	Ki67+	 6965 9263
1970	0	0	Ki67+	 6968 9463
1971	0	0	Ki67+	 6969 9308
1972	0	0	Ki67+	 6969 9534
1973	0	0	Ki67+	 6970 9664
1974	0	0	Ki67+	 6971 9632
1975	0	0	Ki67+	 6975 9765
1976	0	0	Ki67+	 6981 9696
1977	0	0	Ki67+	 6982 9279
1978	0	0	Ki67+	 6983 9329
1979	0	0	Ki67+	 6991 9394
1980	0	0	Ki67+	 6994 9642
1981	0	0	Ki67+	 6998 9165
1982	0	0	Ki67+	 7000 9505
1983	0	0	Ki67+	 7002 9618
1984	0	0	Ki67+	 7025 9263
1985	0	0	Ki67+	 7027 9512
1986	0	0	Ki67+	 7028 9500
1987	0	0	Ki67+	 7029 9359
1988	0	0	Ki67+	 7031 9675
1989	0	0	Ki67+	 7032 9411
1990	0	0	Ki67+	 7040 9654
1991	0	0	Ki67+	 7046 9339
1992	0	0	Ki67+	 7048 9544
1993	0	0	Ki67+	 7051 9293
1994	0	0	Ki67+	 7058 9416
1995	0	0	Ki67+	 7062 9366
1996	0	0	Ki67+	 7062 9566
1997	0	0	Ki67+	 7065 9167
1998	0	0	Ki67+	 7068 9591
1999	0	0	Ki67+	 7068 9768
2000	0	0	Ki67+	 7075 9435
2001	0	0	Ki67+	 7076 9333
2002	0	0	Ki67+	 7078 9384
2003	0	0	Ki67+	 7088 9552
2004	0	0	Ki67+	 7089 9406
2005	0	0	Ki67+	 7099 9297
2006	0	0	Ki67+	 7102 9604
2007	0	0	Ki67+	 7107 9024
2008	0	0	Ki67+	 7110 9293
2009	0	0	Ki67+	 7112 9455
2010	0	0	Ki67+	 7129 9468
2011	0	0	Ki67+	 7129 9530
2012	0	0	Ki67+	 7130 9632
2013	0	0	Ki67+	 7143 9688
2014	0	0	Ki67+	 6354 9930
2015	0	0	Ki67+	 6376 9948
2016	0	0	Ki67+	 6376 9975
2017	0	0	Ki67+	 6392 9957
2018	0	0	Ki67+	 6393 9879
2019	0	0	Ki67+	 6395 10197
2020	0	0	Ki67+	 6399 10302
2021	0	0	Ki67+	 6410 10280
2022	0	0	Ki67+	 6419 10208
2023	0	0	Ki67+	 6433 10410
2024	0	0	Ki67+	 6435 10445
2025	0	0	Ki67+	 6444 10004
2026	0	0	Ki67+	 6447 10175
2027	0	0	Ki67+	 6448 9925
2028	0	0	Ki67+	 6448 10191
2029	0	0	Ki67+	 6457 10038
2030	0	0	Ki67+	 6458 10526
2031	0	0	Ki67+	 6462 10356
2032	0	0	Ki67+	 6470 10170
2033	0	0	Ki67+	 6472 10453
2034	0	0	Ki67+	 6474 9846
2035	0	0	Ki67+	 6477 9888
2036	0	0	Ki67+	 6477 10423
2037	0	0	Ki67+	 6486 10331
2038	0	0	Ki67+	 6487 9876
2039	0	0	Ki67+	 6493 10250
2040	0	0	Ki67+	 6504 10401
2041	0	0	Ki67+	 6510 10205
2042	0	0	Ki67+	 6515 10304
2043	0	0	Ki67+	 6524 9984
2044	0	0	Ki67+	 6536 10358
2045	0	0	Ki67+	 6540 10382
2046	0	0	Ki67+	 6541 9971
2047	0	0	Ki67+	 6548 10056
2048	0	0	Ki67+	 6559 10035
2049	0	0	Ki67+	 6566 10060
2050	0	0	Ki67+	 6574 10414
2051	0	0	Ki67+	 6575 10044
2052	0	0	Ki67+	 6587 10074
2053	0	0	Ki67+	 6597 10447
2054	0	0	Ki67+	 6603 10301
2055	0	0	Ki67+	 6606 10385
2056	0	0	Ki67+	 6609 10216
2057	0	0	Ki67+	 6610 9972
2058	0	0	Ki67+	 6630 10415
2059	0	0	Ki67+	 6644 10033
2060	0	0	Ki67+	 6646 9824
2061	0	0	Ki67+	 6674 9898
2062	0	0	Ki67+	 6685 9887
2063	0	0	Ki67+	 6692 9908
2064	0	0	Ki67+	 6693 9921
2065	0	0	Ki67+	 6703 9976
2066	0	0	Ki67+	 6731 10136
2067	0	0	Ki67+	 6821 10022
2068	0	0	Ki67+	 6923 9888
2069	0	0	Ki67+	 6924 10117
2070	0	0	Ki67+	 6926 9843
2071	0	0	Ki67+	 6927 10312
2072	0	0	Ki67+	 6949 9865
2073	0	0	Ki67+	 6971 9856
2074	0	0	Ki67+	 7006 9861
2075	0	0	Ki67+	 7094 10095
2076	0	0	Ki67+	 7130 10050
2077	0	0	Ki67+	 6372 10682
2078	0	0	Ki67+	 6404 10943
2079	0	0	Ki67+	 6440 11258
2080	0	0	Ki67+	 6460 11250
2081	0	0	Ki67+	 6493 11281
2082	0	0	Ki67+	 6603 11388
2083	0	0	Ki67+	 6802 11242
2084	0	0	Ki67+	 7040 11357
2085	0	0	Ki67+	 7084 11316
2086	0	0	Ki67+	 7110 11246
2087	0	0	Ki67+	 7132 11320
2088	0	0	Ki67+	 7134 11190
2089	0	0	Ki67+	 6363 11912
2090	0	0	Ki67+	 6373 12092
2091	0	0	Ki67+	 6379 11730
2092	0	0	Ki67+	 6381 11619
2093	0	0	Ki67+	 6399 11890
2094	0	0	Ki67+	 6418 12060
2095	0	0	Ki67+	 6429 11891
2096	0	0	Ki67+	 6431 12091
2097	0	0	Ki67+	 6437 12060
2098	0	0	Ki67+	 6437 12152
2099	0	0	Ki67+	 6449 11795
2100	0	0	Ki67+	 6490 11873
2101	0	0	Ki67+	 6552 11402
2102	0	0	Ki67+	 6556 11442
2103	0	0	Ki67+	 6565 11594
2104	0	0	Ki67+	 6576 11727
2105	0	0	Ki67+	 6584 11448
2106	0	0	Ki67+	 6587 12045
2107	0	0	Ki67+	 6589 11484
2108	0	0	Ki67+	 6590 11986
2109	0	0	Ki67+	 6596 11761
2110	0	0	Ki67+	 6597 12107
2111	0	0	Ki67+	 6598 12071
2112	0	0	Ki67+	 6603 11625
2113	0	0	Ki67+	 6607 11432
2114	0	0	Ki67+	 6619 11749
2115	0	0	Ki67+	 6623 11453
2116	0	0	Ki67+	 6623 11971
2117	0	0	Ki67+	 6630 12127
2118	0	0	Ki67+	 6662 12150
2119	0	0	Ki67+	 6664 11691
2120	0	0	Ki67+	 6664 11730
2121	0	0	Ki67+	 6678 12056
2122	0	0	Ki67+	 6680 11981
2123	0	0	Ki67+	 6690 12004
2124	0	0	Ki67+	 6692 12071
2125	0	0	Ki67+	 6703 11745
2126	0	0	Ki67+	 6732 11606
2127	0	0	Ki67+	 6735 11678
2128	0	0	Ki67+	 6738 11871
2129	0	0	Ki67+	 6745 11667
2130	0	0	Ki67+	 6767 11688
2131	0	0	Ki67+	 6847 12042
2132	0	0	Ki67+	 6859 11682
2133	0	0	Ki67+	 6876 12163
2134	0	0	Ki67+	 6908 11719
2135	0	0	Ki67+	 6917 11600
2136	0	0	Ki67+	 6955 11932
2137	0	0	Ki67+	 6959 12009
2138	0	0	Ki67+	 6981 12173
2139	0	0	Ki67+	 6989 11709
2140	0	0	Ki67+	 6994 12105
2141	0	0	Ki67+	 6999 11576
2142	0	0	Ki67+	 7037 12064
2143	0	0	Ki67+	 7044 11800
2144	0	0	Ki67+	 7083 11765
2145	0	0	Ki67+	 7089 11874
2146	0	0	Ki67+	 7125 12011
2147	0	0	Ki67+	 7137 12015
2148	0	0	Ki67+	 6371 12290
2149	0	0	Ki67+	 6385 12550
2150	0	0	Ki67+	 6415 12196
2151	0	0	Ki67+	 6453 12952
2152	0	0	Ki67+	 6480 12716
2153	0	0	Ki67+	 6481 12970
2154	0	0	Ki67+	 6501 12313
2155	0	0	Ki67+	 6506 12500
2156	0	0	Ki67+	 6529 12576
2157	0	0	Ki67+	 6560 12801
2158	0	0	Ki67+	 6568 12518
2159	0	0	Ki67+	 6584 12345
2160	0	0	Ki67+	 6584 12794
2161	0	0	Ki67+	 6588 12735
2162	0	0	Ki67+	 6598 12312
2163	0	0	Ki67+	 6604 12351
2164	0	0	Ki67+	 6615 12676
2165	0	0	Ki67+	 6617 12320
2166	0	0	Ki67+	 6651 12890
2167	0	0	Ki67+	 6652 12959
2168	0	0	Ki67+	 6656 12941
2169	0	0	Ki67+	 6702 12933
2170	0	0	Ki67+	 6703 12967
2171	0	0	Ki67+	 6726 12487
2172	0	0	Ki67+	 6731 12881
2173	0	0	Ki67+	 6732 12849
2174	0	0	Ki67+	 6741 12535
2175	0	0	Ki67+	 6747 12827
2176	0	0	Ki67+	 6752 12791
2177	0	0	Ki67+	 6755 12554
2178	0	0	Ki67+	 6786 12627
2179	0	0	Ki67+	 6804 12470
2180	0	0	Ki67+	 6817 12417
2181	0	0	Ki67+	 6818 12497
2182	0	0	Ki67+	 6820 12455
2183	0	0	Ki67+	 6826 12907
2184	0	0	Ki67+	 6859 12420
2185	0	0	Ki67+	 6925 12601
2186	0	0	Ki67+	 6940 12222
2187	0	0	Ki67+	 6964 12914
2188	0	0	Ki67+	 6965 12949
2189	0	0	Ki67+	 6975 12931
2190	0	0	Ki67+	 6977 12881
2191	0	0	Ki67+	 6981 12723
2192	0	0	Ki67+	 7000 12956
2193	0	0	Ki67+	 7011 12861
2194	0	0	Ki67+	 7022 12979
2195	0	0	Ki67+	 7024 12874
2196	0	0	Ki67+	 7044 12847
2197	0	0	Ki67+	 7046 12968
2198	0	0	Ki67+	 7049 12907
2199	0	0	Ki67+	 7056 12383
2200	0	0	Ki67+	 7061 12860
2201	0	0	Ki67+	 7066 12983
2202	0	0	Ki67+	 7072 12362
2203	0	0	Ki67+	 7079 12816
2204	0	0	Ki67+	 7079 12922
2205	0	0	Ki67+	 7083 12884
2206	0	0	Ki67+	 7086 12940
2207	0	0	Ki67+	 7096 12256
2208	0	0	Ki67+	 7097 12974
2209	0	0	Ki67+	 7108 12895
2210	0	0	Ki67+	 7111 12857
2211	0	0	Ki67+	 7115 12944
2212	0	0	Ki67+	 7120 12899
2213	0	0	Ki67+	 7129 12910
2214	0	0	Ki67+	 7141 12932
2215	0	0	Ki67+	 6382 13724
2216	0	0	Ki67+	 6406 13126
2217	0	0	Ki67+	 6513 13109
2218	0	0	Ki67+	 6559 13683
2219	0	0	Ki67+	 6610 13272
2220	0	0	Ki67+	 6619 13307
2221	0	0	Ki67+	 6647 13371
2222	0	0	Ki67+	 6650 13273
2223	0	0	Ki67+	 6697 13072
2224	0	0	Ki67+	 6725 13404
2225	0	0	Ki67+	 6738 13224
2226	0	0	Ki67+	 6813 13233
2227	0	0	Ki67+	 6842 13164
2228	0	0	Ki67+	 6861 13003
2229	0	0	Ki67+	 6902 13435
2230	0	0	Ki67+	 6994 12999
2231	0	0	Ki67+	 7008 13024
2232	0	0	Ki67+	 7011 13151
2233	0	0	Ki67+	 7020 13002
2234	0	0	Ki67+	 7022 13728
2235	0	0	Ki67+	 7036 13015
2236	0	0	Ki67+	 7039 13037
2237	0	0	Ki67+	 7046 13001
2238	0	0	Ki67+	 7066 13018
2239	0	0	Ki67+	 7080 12998
2240	0	0	Ki67+	 7111 12996
2241	0	0	Ki67+	 7115 13075
2242	0	0	Ki67+	 7119 13114
2243	0	0	Ki67+	 7149 13024
2244	0	0	Ki67+	 6381 14061
2245	0	0	Ki67+	 6381 14098
2246	0	0	Ki67+	 6432 13985
2247	0	0	Ki67+	 6442 14193
2248	0	0	Ki67+	 6531 13961
2249	0	0	Ki67+	 6619 14157
2250	0	0	Ki67+	 6639 13917
2251	0	0	Ki67+	 6655 13881
2252	0	0	Ki67+	 6668 14054
2253	0	0	Ki67+	 6689 14460
2254	0	0	Ki67+	 6702 14017
2255	0	0	Ki67+	 6768 13949
2256	0	0	Ki67+	 6771 14155
2257	0	0	Ki67+	 6781 14130
2258	0	0	Ki67+	 6797 14228
2259	0	0	Ki67+	 6800 14168
2260	0	0	Ki67+	 6844 13942
2261	0	0	Ki67+	 6853 13817
2262	0	0	Ki67+	 6871 14226
2263	0	0	Ki67+	 6916 14026
2264	0	0	Ki67+	 6928 13896
2265	0	0	Ki67+	 6940 13883
2266	0	0	Ki67+	 6971 14008
2267	0	0	Ki67+	 6989 13873
2268	0	0	Ki67+	 6993 14289
2269	0	0	Ki67+	 7043 14112
2270	0	0	Ki67+	 7054 14193
2271	0	0	Ki67+	 7066 14480
2272	0	0	Ki67+	 7077 14097
2273	0	0	Ki67+	 6711 14623
2274	0	0	Ki67+	 6735 14618
2275	0	0	Ki67+	 6918 14669
2276	0	0	Ki67+	 6961 15008
2277	0	0	Ki67+	 7004 14852
2278	0	0	Ki67+	 7172 3316
2279	0	0	Ki67+	 7212 3258
2280	0	0	Ki67+	 7255 3507
2281	0	0	Ki67+	 7344 3527
2282	0	0	Ki67+	 7369 3498
2283	0	0	Ki67+	 7374 3455
2284	0	0	Ki67+	 7383 3483
2285	0	0	Ki67+	 7404 3453
2286	0	0	Ki67+	 7415 3530
2287	0	0	Ki67+	 7430 3430
2288	0	0	Ki67+	 7434 3477
2289	0	0	Ki67+	 7471 3140
2290	0	0	Ki67+	 7497 3156
2291	0	0	Ki67+	 7515 3129
2292	0	0	Ki67+	 7531 3155
2293	0	0	Ki67+	 7558 3532
2294	0	0	Ki67+	 7559 3507
2295	0	0	Ki67+	 7562 3177
2296	0	0	Ki67+	 7565 3090
2297	0	0	Ki67+	 7578 3130
2298	0	0	Ki67+	 7588 3472
2299	0	0	Ki67+	 7593 3507
2300	0	0	Ki67+	 7595 3339
2301	0	0	Ki67+	 7598 3071
2302	0	0	Ki67+	 7611 3115
2303	0	0	Ki67+	 7616 3410
2304	0	0	Ki67+	 7616 3475
2305	0	0	Ki67+	 7635 3165
2306	0	0	Ki67+	 7636 3082
2307	0	0	Ki67+	 7640 3120
2308	0	0	Ki67+	 7640 3443
2309	0	0	Ki67+	 7641 3063
2310	0	0	Ki67+	 7644 3367
2311	0	0	Ki67+	 7645 3153
2312	0	0	Ki67+	 7656 3438
2313	0	0	Ki67+	 7659 3535
2314	0	0	Ki67+	 7663 3097
2315	0	0	Ki67+	 7664 3072
2316	0	0	Ki67+	 7665 3297
2317	0	0	Ki67+	 7666 3474
2318	0	0	Ki67+	 7671 3496
2319	0	0	Ki67+	 7677 3470
2320	0	0	Ki67+	 7679 3148
2321	0	0	Ki67+	 7680 3408
2322	0	0	Ki67+	 7683 3096
2323	0	0	Ki67+	 7687 3493
2324	0	0	Ki67+	 7691 3534
2325	0	0	Ki67+	 7699 3123
2326	0	0	Ki67+	 7704 3418
2327	0	0	Ki67+	 7713 3468
2328	0	0	Ki67+	 7713 3532
2329	0	0	Ki67+	 7721 3510
2330	0	0	Ki67+	 7735 3511
2331	0	0	Ki67+	 7768 2981
2332	0	0	Ki67+	 7794 2947
2333	0	0	Ki67+	 7827 2970
2334	0	0	Ki67+	 7829 2928
2335	0	0	Ki67+	 7841 2916
2336	0	0	Ki67+	 7843 2994
2337	0	0	Ki67+	 7850 3020
2338	0	0	Ki67+	 7861 2886
2339	0	0	Ki67+	 7870 3036
2340	0	0	Ki67+	 7879 2970
2341	0	0	Ki67+	 7880 2924
2342	0	0	Ki67+	 7885 2904
2343	0	0	Ki67+	 7889 3001
2344	0	0	Ki67+	 7897 2993
2345	0	0	Ki67+	 7903 2895
2346	0	0	Ki67+	 7903 3051
2347	0	0	Ki67+	 7908 2948
2348	0	0	Ki67+	 7916 3453
2349	0	0	Ki67+	 7925 3003
2350	0	0	Ki67+	 7929 2925
2351	0	0	Ki67+	 7930 3075
2352	0	0	Ki67+	 7951 2987
2353	0	0	Ki67+	 7153 4094
2354	0	0	Ki67+	 7153 4149
2355	0	0	Ki67+	 7170 4179
2356	0	0	Ki67+	 7177 4097
2357	0	0	Ki67+	 7182 4126
2358	0	0	Ki67+	 7182 4148
2359	0	0	Ki67+	 7184 3744
2360	0	0	Ki67+	 7193 3722
2361	0	0	Ki67+	 7204 3690
2362	0	0	Ki67+	 7216 4199
2363	0	0	Ki67+	 7217 3765
2364	0	0	Ki67+	 7220 3883
2365	0	0	Ki67+	 7223 4312
2366	0	0	Ki67+	 7229 3652
2367	0	0	Ki67+	 7229 3734
2368	0	0	Ki67+	 7229 4273
2369	0	0	Ki67+	 7236 3912
2370	0	0	Ki67+	 7238 3754
2371	0	0	Ki67+	 7239 3698
2372	0	0	Ki67+	 7239 4052
2373	0	0	Ki67+	 7246 3987
2374	0	0	Ki67+	 7246 4085
2375	0	0	Ki67+	 7256 3926
2376	0	0	Ki67+	 7262 4135
2377	0	0	Ki67+	 7272 4054
2378	0	0	Ki67+	 7278 4313
2379	0	0	Ki67+	 7290 4319
2380	0	0	Ki67+	 7292 4068
2381	0	0	Ki67+	 7292 4120
2382	0	0	Ki67+	 7292 4252
2383	0	0	Ki67+	 7293 4219
2384	0	0	Ki67+	 7293 4306
2385	0	0	Ki67+	 7299 4093
2386	0	0	Ki67+	 7306 3864
2387	0	0	Ki67+	 7312 4036
2388	0	0	Ki67+	 7315 4144
2389	0	0	Ki67+	 7316 3910
2390	0	0	Ki67+	 7318 3951
2391	0	0	Ki67+	 7320 3874
2392	0	0	Ki67+	 7326 4183
2393	0	0	Ki67+	 7327 4199
2394	0	0	Ki67+	 7337 3999
2395	0	0	Ki67+	 7338 3916
2396	0	0	Ki67+	 7349 4041
2397	0	0	Ki67+	 7356 4229
2398	0	0	Ki67+	 7368 4277
2399	0	0	Ki67+	 7369 3932
2400	0	0	Ki67+	 7377 4054
2401	0	0	Ki67+	 7386 3982
2402	0	0	Ki67+	 7390 4335
2403	0	0	Ki67+	 7393 4243
2404	0	0	Ki67+	 7395 3895
2405	0	0	Ki67+	 7395 4017
2406	0	0	Ki67+	 7402 3966
2407	0	0	Ki67+	 7406 4193
2408	0	0	Ki67+	 7408 4062
2409	0	0	Ki67+	 7414 3925
2410	0	0	Ki67+	 7415 4217
2411	0	0	Ki67+	 7417 4194
2412	0	0	Ki67+	 7428 4221
2413	0	0	Ki67+	 7430 4253
2414	0	0	Ki67+	 7434 4043
2415	0	0	Ki67+	 7439 4145
2416	0	0	Ki67+	 7440 3927
2417	0	0	Ki67+	 7443 4281
2418	0	0	Ki67+	 7452 4210
2419	0	0	Ki67+	 7463 4178
2420	0	0	Ki67+	 7464 3946
2421	0	0	Ki67+	 7471 4241
2422	0	0	Ki67+	 7471 4306
2423	0	0	Ki67+	 7477 4148
2424	0	0	Ki67+	 7481 4044
2425	0	0	Ki67+	 7481 4072
2426	0	0	Ki67+	 7486 4166
2427	0	0	Ki67+	 7486 4280
2428	0	0	Ki67+	 7495 4006
2429	0	0	Ki67+	 7500 4293
2430	0	0	Ki67+	 7502 4030
2431	0	0	Ki67+	 7510 3722
2432	0	0	Ki67+	 7512 3845
2433	0	0	Ki67+	 7513 4188
2434	0	0	Ki67+	 7515 4215
2435	0	0	Ki67+	 7516 4057
2436	0	0	Ki67+	 7519 3811
2437	0	0	Ki67+	 7524 4145
2438	0	0	Ki67+	 7529 4297
2439	0	0	Ki67+	 7530 4085
2440	0	0	Ki67+	 7547 3572
2441	0	0	Ki67+	 7547 3707
2442	0	0	Ki67+	 7550 3780
2443	0	0	Ki67+	 7552 3977
2444	0	0	Ki67+	 7553 4192
2445	0	0	Ki67+	 7558 4001
2446	0	0	Ki67+	 7565 3910
2447	0	0	Ki67+	 7571 3752
2448	0	0	Ki67+	 7572 3724
2449	0	0	Ki67+	 7572 3798
2450	0	0	Ki67+	 7574 3784
2451	0	0	Ki67+	 7574 4028
2452	0	0	Ki67+	 7576 3562
2453	0	0	Ki67+	 7582 4061
2454	0	0	Ki67+	 7584 3901
2455	0	0	Ki67+	 7585 4309
2456	0	0	Ki67+	 7586 3957
2457	0	0	Ki67+	 7588 3840
2458	0	0	Ki67+	 7591 3585
2459	0	0	Ki67+	 7591 3862
2460	0	0	Ki67+	 7593 3632
2461	0	0	Ki67+	 7599 4100
2462	0	0	Ki67+	 7601 3910
2463	0	0	Ki67+	 7601 3976
2464	0	0	Ki67+	 7606 4139
2465	0	0	Ki67+	 7607 3773
2466	0	0	Ki67+	 7614 4055
2467	0	0	Ki67+	 7618 3789
2468	0	0	Ki67+	 7621 3985
2469	0	0	Ki67+	 7622 3546
2470	0	0	Ki67+	 7624 4152
2471	0	0	Ki67+	 7626 3883
2472	0	0	Ki67+	 7633 3583
2473	0	0	Ki67+	 7634 3847
2474	0	0	Ki67+	 7636 3953
2475	0	0	Ki67+	 7640 3836
2476	0	0	Ki67+	 7641 3700
2477	0	0	Ki67+	 7644 3879
2478	0	0	Ki67+	 7645 3720
2479	0	0	Ki67+	 7648 4188
2480	0	0	Ki67+	 7649 3930
2481	0	0	Ki67+	 7652 3864
2482	0	0	Ki67+	 7652 3990
2483	0	0	Ki67+	 7657 3727
2484	0	0	Ki67+	 7659 3904
2485	0	0	Ki67+	 7660 4143
2486	0	0	Ki67+	 7665 3608
2487	0	0	Ki67+	 7669 3630
2488	0	0	Ki67+	 7673 4041
2489	0	0	Ki67+	 7684 3706
2490	0	0	Ki67+	 7686 3952
2491	0	0	Ki67+	 7686 3978
2492	0	0	Ki67+	 7689 4251
2493	0	0	Ki67+	 7693 3998
2494	0	0	Ki67+	 7695 3613
2495	0	0	Ki67+	 7697 3827
2496	0	0	Ki67+	 7698 3848
2497	0	0	Ki67+	 7702 3983
2498	0	0	Ki67+	 7703 3873
2499	0	0	Ki67+	 7703 4187
2500	0	0	Ki67+	 7704 4152
2501	0	0	Ki67+	 7710 3700
2502	0	0	Ki67+	 7710 4279
2503	0	0	Ki67+	 7719 3663
2504	0	0	Ki67+	 7720 4316
2505	0	0	Ki67+	 7721 3735
2506	0	0	Ki67+	 7727 3928
2507	0	0	Ki67+	 7731 4145
2508	0	0	Ki67+	 7738 3829
2509	0	0	Ki67+	 7738 4044
2510	0	0	Ki67+	 7739 4008
2511	0	0	Ki67+	 7740 3866
2512	0	0	Ki67+	 7743 3684
2513	0	0	Ki67+	 7746 3695
2514	0	0	Ki67+	 7748 3628
2515	0	0	Ki67+	 7751 3886
2516	0	0	Ki67+	 7756 3769
2517	0	0	Ki67+	 7758 3714
2518	0	0	Ki67+	 7759 4068
2519	0	0	Ki67+	 7762 4105
2520	0	0	Ki67+	 7766 3925
2521	0	0	Ki67+	 7766 4042
2522	0	0	Ki67+	 7766 4216
2523	0	0	Ki67+	 7773 4191
2524	0	0	Ki67+	 7775 4205
2525	0	0	Ki67+	 7777 3827
2526	0	0	Ki67+	 7777 3906
2527	0	0	Ki67+	 7777 4094
2528	0	0	Ki67+	 7787 4329
2529	0	0	Ki67+	 7808 4322
2530	0	0	Ki67+	 7820 4240
2531	0	0	Ki67+	 7825 4153
2532	0	0	Ki67+	 7828 4175
2533	0	0	Ki67+	 7845 3865
2534	0	0	Ki67+	 7927 3695
2535	0	0	Ki67+	 7157 4821
2536	0	0	Ki67+	 7159 4611
2537	0	0	Ki67+	 7161 4340
2538	0	0	Ki67+	 7161 4597
2539	0	0	Ki67+	 7161 4718
2540	0	0	Ki67+	 7161 5126
2541	0	0	Ki67+	 7164 4843
2542	0	0	Ki67+	 7169 4366
2543	0	0	Ki67+	 7175 4422
2544	0	0	Ki67+	 7177 4591
2545	0	0	Ki67+	 7178 4409
2546	0	0	Ki67+	 7181 5101
2547	0	0	Ki67+	 7182 4497
2548	0	0	Ki67+	 7190 4770
2549	0	0	Ki67+	 7191 4745
2550	0	0	Ki67+	 7210 4785
2551	0	0	Ki67+	 7211 4373
2552	0	0	Ki67+	 7227 4799
2553	0	0	Ki67+	 7231 4918
2554	0	0	Ki67+	 7240 4810
2555	0	0	Ki67+	 7242 4349
2556	0	0	Ki67+	 7242 4388
2557	0	0	Ki67+	 7244 4689
2558	0	0	Ki67+	 7252 4955
2559	0	0	Ki67+	 7257 4436
2560	0	0	Ki67+	 7266 4541
2561	0	0	Ki67+	 7268 4509
2562	0	0	Ki67+	 7274 4919
2563	0	0	Ki67+	 7281 4371
2564	0	0	Ki67+	 7285 4619
2565	0	0	Ki67+	 7295 4665
2566	0	0	Ki67+	 7297 4966
2567	0	0	Ki67+	 7301 4842
2568	0	0	Ki67+	 7302 4581
2569	0	0	Ki67+	 7308 4878
2570	0	0	Ki67+	 7311 4678
2571	0	0	Ki67+	 7313 4776
2572	0	0	Ki67+	 7329 4892
2573	0	0	Ki67+	 7329 5006
2574	0	0	Ki67+	 7330 5057
2575	0	0	Ki67+	 7332 4521
2576	0	0	Ki67+	 7332 5030
2577	0	0	Ki67+	 7335 4720
2578	0	0	Ki67+	 7339 4774
2579	0	0	Ki67+	 7340 5083
2580	0	0	Ki67+	 7345 4804
2581	0	0	Ki67+	 7351 4594
2582	0	0	Ki67+	 7360 4804
2583	0	0	Ki67+	 7360 5126
2584	0	0	Ki67+	 7362 4882
2585	0	0	Ki67+	 7371 5071
2586	0	0	Ki67+	 7374 4842
2587	0	0	Ki67+	 7377 4782
2588	0	0	Ki67+	 7382 4413
2589	0	0	Ki67+	 7386 4363
2590	0	0	Ki67+	 7390 5104
2591	0	0	Ki67+	 7397 4915
2592	0	0	Ki67+	 7401 4399
2593	0	0	Ki67+	 7405 4618
2594	0	0	Ki67+	 7405 4769
2595	0	0	Ki67+	 7408 4593
2596	0	0	Ki67+	 7409 4753
2597	0	0	Ki67+	 7409 4827
2598	0	0	Ki67+	 7411 4968
2599	0	0	Ki67+	 7418 4480
2600	0	0	Ki67+	 7426 5014
2601	0	0	Ki67+	 7430 4953
2602	0	0	Ki67+	 7440 4979
2603	0	0	Ki67+	 7443 4420
2604	0	0	Ki67+	 7445 4819
2605	0	0	Ki67+	 7450 4652
2606	0	0	Ki67+	 7451 4444
2607	0	0	Ki67+	 7456 5006
2608	0	0	Ki67+	 7459 4847
2609	0	0	Ki67+	 7461 4492
2610	0	0	Ki67+	 7461 4752
2611	0	0	Ki67+	 7467 4981
2612	0	0	Ki67+	 7472 4407
2613	0	0	Ki67+	 7476 4866
2614	0	0	Ki67+	 7486 4515
2615	0	0	Ki67+	 7487 4888
2616	0	0	Ki67+	 7488 4755
2617	0	0	Ki67+	 7496 4911
2618	0	0	Ki67+	 7506 4519
2619	0	0	Ki67+	 7508 4422
2620	0	0	Ki67+	 7518 4894
2621	0	0	Ki67+	 7524 4466
2622	0	0	Ki67+	 7525 4346
2623	0	0	Ki67+	 7530 4855
2624	0	0	Ki67+	 7566 4404
2625	0	0	Ki67+	 7567 4720
2626	0	0	Ki67+	 7581 4659
2627	0	0	Ki67+	 7602 4384
2628	0	0	Ki67+	 7606 4870
2629	0	0	Ki67+	 7609 4906
2630	0	0	Ki67+	 7610 4983
2631	0	0	Ki67+	 7612 4384
2632	0	0	Ki67+	 7616 4653
2633	0	0	Ki67+	 7620 4417
2634	0	0	Ki67+	 7621 5015
2635	0	0	Ki67+	 7623 4956
2636	0	0	Ki67+	 7625 4692
2637	0	0	Ki67+	 7634 5044
2638	0	0	Ki67+	 7639 5067
2639	0	0	Ki67+	 7640 4918
2640	0	0	Ki67+	 7640 4994
2641	0	0	Ki67+	 7643 4886
2642	0	0	Ki67+	 7646 4505
2643	0	0	Ki67+	 7650 5018
2644	0	0	Ki67+	 7653 4675
2645	0	0	Ki67+	 7657 4817
2646	0	0	Ki67+	 7662 4345
2647	0	0	Ki67+	 7675 4972
2648	0	0	Ki67+	 7678 4582
2649	0	0	Ki67+	 7682 4343
2650	0	0	Ki67+	 7684 4434
2651	0	0	Ki67+	 7686 4813
2652	0	0	Ki67+	 7686 5024
2653	0	0	Ki67+	 7689 5056
2654	0	0	Ki67+	 7692 4460
2655	0	0	Ki67+	 7696 4919
2656	0	0	Ki67+	 7697 4733
2657	0	0	Ki67+	 7700 4603
2658	0	0	Ki67+	 7700 4989
2659	0	0	Ki67+	 7703 5017
2660	0	0	Ki67+	 7705 4403
2661	0	0	Ki67+	 7710 4592
2662	0	0	Ki67+	 7711 5077
2663	0	0	Ki67+	 7711 5097
2664	0	0	Ki67+	 7713 4615
2665	0	0	Ki67+	 7714 4433
2666	0	0	Ki67+	 7716 4951
2667	0	0	Ki67+	 7719 4484
2668	0	0	Ki67+	 7719 4660
2669	0	0	Ki67+	 7719 5023
2670	0	0	Ki67+	 7726 4340
2671	0	0	Ki67+	 7728 5044
2672	0	0	Ki67+	 7734 4366
2673	0	0	Ki67+	 7736 4636
2674	0	0	Ki67+	 7736 5119
2675	0	0	Ki67+	 7749 4487
2676	0	0	Ki67+	 7749 4674
2677	0	0	Ki67+	 7752 4856
2678	0	0	Ki67+	 7754 4531
2679	0	0	Ki67+	 7761 4458
2680	0	0	Ki67+	 7763 5036
2681	0	0	Ki67+	 7764 4499
2682	0	0	Ki67+	 7764 5001
2683	0	0	Ki67+	 7767 4650
2684	0	0	Ki67+	 7767 4812
2685	0	0	Ki67+	 7780 4973
2686	0	0	Ki67+	 7782 4632
2687	0	0	Ki67+	 7814 4697
2688	0	0	Ki67+	 7837 4722
2689	0	0	Ki67+	 7838 4673
2690	0	0	Ki67+	 7840 4921
2691	0	0	Ki67+	 7847 4545
2692	0	0	Ki67+	 7848 4484
2693	0	0	Ki67+	 7852 4945
2694	0	0	Ki67+	 7855 4536
2695	0	0	Ki67+	 7855 4883
2696	0	0	Ki67+	 7862 4918
2697	0	0	Ki67+	 7867 4888
2698	0	0	Ki67+	 7871 5025
2699	0	0	Ki67+	 7877 4388
2700	0	0	Ki67+	 7888 4541
2701	0	0	Ki67+	 7891 5066
2702	0	0	Ki67+	 7895 4954
2703	0	0	Ki67+	 7896 4912
2704	0	0	Ki67+	 7905 5032
2705	0	0	Ki67+	 7911 5011
2706	0	0	Ki67+	 7925 5013
2707	0	0	Ki67+	 7926 4988
2708	0	0	Ki67+	 7936 5054
2709	0	0	Ki67+	 7937 4908
2710	0	0	Ki67+	 7951 5066
2711	0	0	Ki67+	 7174 5250
2712	0	0	Ki67+	 7204 5151
2713	0	0	Ki67+	 7210 5169
2714	0	0	Ki67+	 7215 5684
2715	0	0	Ki67+	 7221 5187
2716	0	0	Ki67+	 7223 5239
2717	0	0	Ki67+	 7237 5210
2718	0	0	Ki67+	 7243 5233
2719	0	0	Ki67+	 7260 5250
2720	0	0	Ki67+	 7275 5316
2721	0	0	Ki67+	 7288 5247
2722	0	0	Ki67+	 7324 5314
2723	0	0	Ki67+	 7335 5307
2724	0	0	Ki67+	 7373 5343
2725	0	0	Ki67+	 7383 5886
2726	0	0	Ki67+	 7407 5201
2727	0	0	Ki67+	 7422 5233
2728	0	0	Ki67+	 7422 5564
2729	0	0	Ki67+	 7423 5506
2730	0	0	Ki67+	 7434 5861
2731	0	0	Ki67+	 7445 5161
2732	0	0	Ki67+	 7449 5230
2733	0	0	Ki67+	 7451 5529
2734	0	0	Ki67+	 7454 5558
2735	0	0	Ki67+	 7458 5510
2736	0	0	Ki67+	 7459 5266
2737	0	0	Ki67+	 7521 5806
2738	0	0	Ki67+	 7563 5235
2739	0	0	Ki67+	 7563 5281
2740	0	0	Ki67+	 7567 5661
2741	0	0	Ki67+	 7572 5166
2742	0	0	Ki67+	 7582 5330
2743	0	0	Ki67+	 7584 5302
2744	0	0	Ki67+	 7610 5215
2745	0	0	Ki67+	 7622 5612
2746	0	0	Ki67+	 7630 5581
2747	0	0	Ki67+	 7676 5522
2748	0	0	Ki67+	 7686 5326
2749	0	0	Ki67+	 7691 5182
2750	0	0	Ki67+	 7702 5188
2751	0	0	Ki67+	 7703 5653
2752	0	0	Ki67+	 7710 5379
2753	0	0	Ki67+	 7712 5451
2754	0	0	Ki67+	 7719 5338
2755	0	0	Ki67+	 7721 5217
2756	0	0	Ki67+	 7728 5545
2757	0	0	Ki67+	 7733 5912
2758	0	0	Ki67+	 7746 5308
2759	0	0	Ki67+	 7747 5381
2760	0	0	Ki67+	 7772 5909
2761	0	0	Ki67+	 7779 5290
2762	0	0	Ki67+	 7786 5205
2763	0	0	Ki67+	 7788 5245
2764	0	0	Ki67+	 7788 5310
2765	0	0	Ki67+	 7793 5870
2766	0	0	Ki67+	 7797 5267
2767	0	0	Ki67+	 7805 5905
2768	0	0	Ki67+	 7814 5809
2769	0	0	Ki67+	 7816 5261
2770	0	0	Ki67+	 7824 5290
2771	0	0	Ki67+	 7825 5751
2772	0	0	Ki67+	 7827 5781
2773	0	0	Ki67+	 7833 5503
2774	0	0	Ki67+	 7842 5817
2775	0	0	Ki67+	 7843 5891
2776	0	0	Ki67+	 7845 5852
2777	0	0	Ki67+	 7863 5878
2778	0	0	Ki67+	 7927 5170
2779	0	0	Ki67+	 7929 5905
2780	0	0	Ki67+	 7942 5175
2781	0	0	Ki67+	 7948 5891
2782	0	0	Ki67+	 7162 6204
2783	0	0	Ki67+	 7194 6156
2784	0	0	Ki67+	 7204 6512
2785	0	0	Ki67+	 7229 6258
2786	0	0	Ki67+	 7232 6215
2787	0	0	Ki67+	 7237 6430
2788	0	0	Ki67+	 7250 6279
2789	0	0	Ki67+	 7255 6440
2790	0	0	Ki67+	 7259 6235
2791	0	0	Ki67+	 7259 6290
2792	0	0	Ki67+	 7260 6258
2793	0	0	Ki67+	 7294 6036
2794	0	0	Ki67+	 7315 6283
2795	0	0	Ki67+	 7317 6009
2796	0	0	Ki67+	 7326 5967
2797	0	0	Ki67+	 7337 6249
2798	0	0	Ki67+	 7345 6137
2799	0	0	Ki67+	 7351 6591
2800	0	0	Ki67+	 7352 6573
2801	0	0	Ki67+	 7355 6216
2802	0	0	Ki67+	 7365 6546
2803	0	0	Ki67+	 7366 6153
2804	0	0	Ki67+	 7367 6109
2805	0	0	Ki67+	 7373 6197
2806	0	0	Ki67+	 7381 6187
2807	0	0	Ki67+	 7389 6433
2808	0	0	Ki67+	 7396 6310
2809	0	0	Ki67+	 7405 5987
2810	0	0	Ki67+	 7406 5949
2811	0	0	Ki67+	 7409 6406
2812	0	0	Ki67+	 7409 6472
2813	0	0	Ki67+	 7422 6194
2814	0	0	Ki67+	 7428 6455
2815	0	0	Ki67+	 7433 6234
2816	0	0	Ki67+	 7440 6101
2817	0	0	Ki67+	 7443 6483
2818	0	0	Ki67+	 7450 6040
2819	0	0	Ki67+	 7478 6262
2820	0	0	Ki67+	 7488 6159
2821	0	0	Ki67+	 7488 6287
2822	0	0	Ki67+	 7496 6331
2823	0	0	Ki67+	 7500 6132
2824	0	0	Ki67+	 7502 6248
2825	0	0	Ki67+	 7517 6063
2826	0	0	Ki67+	 7523 6044
2827	0	0	Ki67+	 7523 6232
2828	0	0	Ki67+	 7524 6651
2829	0	0	Ki67+	 7535 6073
2830	0	0	Ki67+	 7550 6459
2831	0	0	Ki67+	 7551 5949
2832	0	0	Ki67+	 7551 6439
2833	0	0	Ki67+	 7553 6368
2834	0	0	Ki67+	 7561 6595
2835	0	0	Ki67+	 7563 6263
2836	0	0	Ki67+	 7574 6370
2837	0	0	Ki67+	 7578 6163
2838	0	0	Ki67+	 7586 6390
2839	0	0	Ki67+	 7588 6012
2840	0	0	Ki67+	 7592 6032
2841	0	0	Ki67+	 7596 6158
2842	0	0	Ki67+	 7605 6408
2843	0	0	Ki67+	 7608 6140
2844	0	0	Ki67+	 7609 5960
2845	0	0	Ki67+	 7618 6246
2846	0	0	Ki67+	 7618 6361
2847	0	0	Ki67+	 7623 6181
2848	0	0	Ki67+	 7630 5951
2849	0	0	Ki67+	 7634 6268
2850	0	0	Ki67+	 7635 6490
2851	0	0	Ki67+	 7652 6258
2852	0	0	Ki67+	 7653 6346
2853	0	0	Ki67+	 7656 5963
2854	0	0	Ki67+	 7656 6156
2855	0	0	Ki67+	 7662 6193
2856	0	0	Ki67+	 7663 6126
2857	0	0	Ki67+	 7688 6017
2858	0	0	Ki67+	 7688 6166
2859	0	0	Ki67+	 7695 6133
2860	0	0	Ki67+	 7706 5938
2861	0	0	Ki67+	 7717 6109
2862	0	0	Ki67+	 7765 6116
2863	0	0	Ki67+	 7767 6256
2864	0	0	Ki67+	 7774 6227
2865	0	0	Ki67+	 7774 6391
2866	0	0	Ki67+	 7782 6061
2867	0	0	Ki67+	 7784 6361
2868	0	0	Ki67+	 7800 6234
2869	0	0	Ki67+	 7805 6403
2870	0	0	Ki67+	 7828 6223
2871	0	0	Ki67+	 7834 5976
2872	0	0	Ki67+	 7911 5953
2873	0	0	Ki67+	 7920 6686
2874	0	0	Ki67+	 7925 6142
2875	0	0	Ki67+	 7937 6316
2876	0	0	Ki67+	 7941 6121
2877	0	0	Ki67+	 7948 6173
2878	0	0	Ki67+	 7241 7142
2879	0	0	Ki67+	 7436 7491
2880	0	0	Ki67+	 7510 6869
2881	0	0	Ki67+	 7568 6943
2882	0	0	Ki67+	 7579 6775
2883	0	0	Ki67+	 7646 6958
2884	0	0	Ki67+	 7647 6974
2885	0	0	Ki67+	 7660 7153
2886	0	0	Ki67+	 7681 7274
2887	0	0	Ki67+	 7699 7109
2888	0	0	Ki67+	 7731 7062
2889	0	0	Ki67+	 7746 7212
2890	0	0	Ki67+	 7763 6907
2891	0	0	Ki67+	 7780 7188
2892	0	0	Ki67+	 7785 7452
2893	0	0	Ki67+	 7787 7295
2894	0	0	Ki67+	 7793 7188
2895	0	0	Ki67+	 7797 7064
2896	0	0	Ki67+	 7797 7286
2897	0	0	Ki67+	 7803 7084
2898	0	0	Ki67+	 7805 7134
2899	0	0	Ki67+	 7817 7532
2900	0	0	Ki67+	 7818 7270
2901	0	0	Ki67+	 7818 7315
2902	0	0	Ki67+	 7820 7111
2903	0	0	Ki67+	 7822 6856
2904	0	0	Ki67+	 7823 7062
2905	0	0	Ki67+	 7840 7062
2906	0	0	Ki67+	 7840 7133
2907	0	0	Ki67+	 7846 7081
2908	0	0	Ki67+	 7847 7226
2909	0	0	Ki67+	 7849 6909
2910	0	0	Ki67+	 7852 6882
2911	0	0	Ki67+	 7864 6776
2912	0	0	Ki67+	 7867 7079
2913	0	0	Ki67+	 7870 7250
2914	0	0	Ki67+	 7874 6972
2915	0	0	Ki67+	 7883 7215
2916	0	0	Ki67+	 7886 6975
2917	0	0	Ki67+	 7903 7170
2918	0	0	Ki67+	 7922 7087
2919	0	0	Ki67+	 7941 7022
2920	0	0	Ki67+	 7945 7235
2921	0	0	Ki67+	 7945 7281
2922	0	0	Ki67+	 7950 7055
2923	0	0	Ki67+	 7234 7591
2924	0	0	Ki67+	 7288 8209
2925	0	0	Ki67+	 7327 7576
2926	0	0	Ki67+	 7441 7757
2927	0	0	Ki67+	 7445 7634
2928	0	0	Ki67+	 7456 8230
2929	0	0	Ki67+	 7462 8262
2930	0	0	Ki67+	 7466 8222
2931	0	0	Ki67+	 7472 7728
2932	0	0	Ki67+	 7483 7722
2933	0	0	Ki67+	 7493 7692
2934	0	0	Ki67+	 7503 7654
2935	0	0	Ki67+	 7517 8275
2936	0	0	Ki67+	 7536 7579
2937	0	0	Ki67+	 7537 8322
2938	0	0	Ki67+	 7565 7601
2939	0	0	Ki67+	 7583 7789
2940	0	0	Ki67+	 7634 7792
2941	0	0	Ki67+	 7641 7804
2942	0	0	Ki67+	 7645 8324
2943	0	0	Ki67+	 7664 7616
2944	0	0	Ki67+	 7690 7707
2945	0	0	Ki67+	 7703 7686
2946	0	0	Ki67+	 7706 7746
2947	0	0	Ki67+	 7716 7719
2948	0	0	Ki67+	 7725 7566
2949	0	0	Ki67+	 7730 7755
2950	0	0	Ki67+	 7739 7826
2951	0	0	Ki67+	 7744 7795
2952	0	0	Ki67+	 7750 7904
2953	0	0	Ki67+	 7763 7895
2954	0	0	Ki67+	 7768 7759
2955	0	0	Ki67+	 7769 7789
2956	0	0	Ki67+	 7778 7580
2957	0	0	Ki67+	 7800 7835
2958	0	0	Ki67+	 7803 7666
2959	0	0	Ki67+	 7805 8219
2960	0	0	Ki67+	 7814 7862
2961	0	0	Ki67+	 7840 7869
2962	0	0	Ki67+	 7849 7705
2963	0	0	Ki67+	 7869 7601
2964	0	0	Ki67+	 7874 8215
2965	0	0	Ki67+	 7899 8042
2966	0	0	Ki67+	 7906 8073
2967	0	0	Ki67+	 7924 8071
2968	0	0	Ki67+	 7936 8042
2969	0	0	Ki67+	 7950 7542
2970	0	0	Ki67+	 7950 8335
2971	0	0	Ki67+	 7169 8864
2972	0	0	Ki67+	 7190 8866
2973	0	0	Ki67+	 7241 8799
2974	0	0	Ki67+	 7277 8889
2975	0	0	Ki67+	 7300 8907
2976	0	0	Ki67+	 7310 8593
2977	0	0	Ki67+	 7312 8952
2978	0	0	Ki67+	 7337 8593
2979	0	0	Ki67+	 7437 8900
2980	0	0	Ki67+	 7456 8898
2981	0	0	Ki67+	 7494 8660
2982	0	0	Ki67+	 7508 8554
2983	0	0	Ki67+	 7515 8690
2984	0	0	Ki67+	 7522 8734
2985	0	0	Ki67+	 7545 8687
2986	0	0	Ki67+	 7547 8763
2987	0	0	Ki67+	 7579 8585
2988	0	0	Ki67+	 7619 8886
2989	0	0	Ki67+	 7625 8935
2990	0	0	Ki67+	 7626 8661
2991	0	0	Ki67+	 7628 8800
2992	0	0	Ki67+	 7631 8900
2993	0	0	Ki67+	 7635 9045
2994	0	0	Ki67+	 7647 8904
2995	0	0	Ki67+	 7652 8728
2996	0	0	Ki67+	 7658 9030
2997	0	0	Ki67+	 7662 8569
2998	0	0	Ki67+	 7667 8642
2999	0	0	Ki67+	 7671 8608
3000	0	0	Ki67+	 7677 8789
3001	0	0	Ki67+	 7679 8643
3002	0	0	Ki67+	 7690 8886
3003	0	0	Ki67+	 7706 8869
3004	0	0	Ki67+	 7720 8544
3005	0	0	Ki67+	 7727 8830
3006	0	0	Ki67+	 7739 8393
3007	0	0	Ki67+	 7744 8864
3008	0	0	Ki67+	 7749 8564
3009	0	0	Ki67+	 7752 8989
3010	0	0	Ki67+	 7767 8601
3011	0	0	Ki67+	 7773 8681
3012	0	0	Ki67+	 7779 8360
3013	0	0	Ki67+	 7798 8754
3014	0	0	Ki67+	 7799 8571
3015	0	0	Ki67+	 7807 8533
3016	0	0	Ki67+	 7822 8408
3017	0	0	Ki67+	 7822 8612
3018	0	0	Ki67+	 7827 8435
3019	0	0	Ki67+	 7834 8531
3020	0	0	Ki67+	 7839 8566
3021	0	0	Ki67+	 7845 9029
3022	0	0	Ki67+	 7882 8338
3023	0	0	Ki67+	 7889 8558
3024	0	0	Ki67+	 7895 9094
3025	0	0	Ki67+	 7899 8582
3026	0	0	Ki67+	 7910 9132
3027	0	0	Ki67+	 7930 9115
3028	0	0	Ki67+	 7932 8422
3029	0	0	Ki67+	 7158 9340
3030	0	0	Ki67+	 7162 9627
3031	0	0	Ki67+	 7171 9659
3032	0	0	Ki67+	 7174 9333
3033	0	0	Ki67+	 7175 9504
3034	0	0	Ki67+	 7179 9455
3035	0	0	Ki67+	 7180 9203
3036	0	0	Ki67+	 7187 9631
3037	0	0	Ki67+	 7192 9204
3038	0	0	Ki67+	 7192 9382
3039	0	0	Ki67+	 7198 9515
3040	0	0	Ki67+	 7201 9669
3041	0	0	Ki67+	 7203 9489
3042	0	0	Ki67+	 7213 9325
3043	0	0	Ki67+	 7218 9469
3044	0	0	Ki67+	 7223 9378
3045	0	0	Ki67+	 7227 9620
3046	0	0	Ki67+	 7232 9301
3047	0	0	Ki67+	 7239 9727
3048	0	0	Ki67+	 7243 9468
3049	0	0	Ki67+	 7247 9485
3050	0	0	Ki67+	 7254 9356
3051	0	0	Ki67+	 7260 9655
3052	0	0	Ki67+	 7265 9334
3053	0	0	Ki67+	 7271 9514
3054	0	0	Ki67+	 7284 9582
3055	0	0	Ki67+	 7286 9343
3056	0	0	Ki67+	 7288 9498
3057	0	0	Ki67+	 7296 9396
3058	0	0	Ki67+	 7310 9471
3059	0	0	Ki67+	 7312 9375
3060	0	0	Ki67+	 7330 9346
3061	0	0	Ki67+	 7343 9345
3062	0	0	Ki67+	 7351 9671
3063	0	0	Ki67+	 7356 9362
3064	0	0	Ki67+	 7375 9236
3065	0	0	Ki67+	 7387 9227
3066	0	0	Ki67+	 7431 9349
3067	0	0	Ki67+	 7438 9381
3068	0	0	Ki67+	 7455 9339
3069	0	0	Ki67+	 7456 9385
3070	0	0	Ki67+	 7483 9703
3071	0	0	Ki67+	 7509 9885
3072	0	0	Ki67+	 7521 9874
3073	0	0	Ki67+	 7554 9687
3074	0	0	Ki67+	 7583 9206
3075	0	0	Ki67+	 7584 9409
3076	0	0	Ki67+	 7596 9402
3077	0	0	Ki67+	 7599 9272
3078	0	0	Ki67+	 7600 9430
3079	0	0	Ki67+	 7610 9258
3080	0	0	Ki67+	 7623 9416
3081	0	0	Ki67+	 7641 9517
3082	0	0	Ki67+	 7643 9548
3083	0	0	Ki67+	 7650 9342
3084	0	0	Ki67+	 7659 9305
3085	0	0	Ki67+	 7662 9283
3086	0	0	Ki67+	 7662 9567
3087	0	0	Ki67+	 7695 9325
3088	0	0	Ki67+	 7699 9588
3089	0	0	Ki67+	 7707 9601
3090	0	0	Ki67+	 7710 9632
3091	0	0	Ki67+	 7717 9563
3092	0	0	Ki67+	 7719 9734
3093	0	0	Ki67+	 7719 9761
3094	0	0	Ki67+	 7730 9328
3095	0	0	Ki67+	 7730 9766
3096	0	0	Ki67+	 7733 9586
3097	0	0	Ki67+	 7737 9393
3098	0	0	Ki67+	 7740 9665
3099	0	0	Ki67+	 7744 9734
3100	0	0	Ki67+	 7750 9422
3101	0	0	Ki67+	 7758 9494
3102	0	0	Ki67+	 7764 9144
3103	0	0	Ki67+	 7771 9230
3104	0	0	Ki67+	 7773 9526
3105	0	0	Ki67+	 7782 9921
3106	0	0	Ki67+	 7792 9655
3107	0	0	Ki67+	 7802 9372
3108	0	0	Ki67+	 7821 9465
3109	0	0	Ki67+	 7833 9735
3110	0	0	Ki67+	 7838 9437
3111	0	0	Ki67+	 7850 9354
3112	0	0	Ki67+	 7865 9408
3113	0	0	Ki67+	 7873 9204
3114	0	0	Ki67+	 7877 9222
3115	0	0	Ki67+	 7879 9367
3116	0	0	Ki67+	 7881 9402
3117	0	0	Ki67+	 7881 9556
3118	0	0	Ki67+	 7894 9747
3119	0	0	Ki67+	 7900 9563
3120	0	0	Ki67+	 7911 9229
3121	0	0	Ki67+	 7919 9879
3122	0	0	Ki67+	 7920 9339
3123	0	0	Ki67+	 7924 9263
3124	0	0	Ki67+	 7925 9655
3125	0	0	Ki67+	 7932 9438
3126	0	0	Ki67+	 7414 10693
3127	0	0	Ki67+	 7614 9996
3128	0	0	Ki67+	 7615 9947
3129	0	0	Ki67+	 7675 10636
3130	0	0	Ki67+	 7686 10639
3131	0	0	Ki67+	 7697 10683
3132	0	0	Ki67+	 7722 10709
3133	0	0	Ki67+	 7733 10571
3134	0	0	Ki67+	 7186 11283
3135	0	0	Ki67+	 7190 11324
3136	0	0	Ki67+	 7197 11309
3137	0	0	Ki67+	 7205 11343
3138	0	0	Ki67+	 7214 11485
3139	0	0	Ki67+	 7224 11456
3140	0	0	Ki67+	 7231 11331
3141	0	0	Ki67+	 7251 11435
3142	0	0	Ki67+	 7269 11274
3143	0	0	Ki67+	 7288 11166
3144	0	0	Ki67+	 7295 11481
3145	0	0	Ki67+	 7299 11391
3146	0	0	Ki67+	 7301 11332
3147	0	0	Ki67+	 7341 11242
3148	0	0	Ki67+	 7362 11260
3149	0	0	Ki67+	 7368 10929
3150	0	0	Ki67+	 7391 11467
3151	0	0	Ki67+	 7403 11115
3152	0	0	Ki67+	 7432 10863
3153	0	0	Ki67+	 7443 11129
3154	0	0	Ki67+	 7445 10893
3155	0	0	Ki67+	 7480 11117
3156	0	0	Ki67+	 7482 10848
3157	0	0	Ki67+	 7499 10841
3158	0	0	Ki67+	 7503 10859
3159	0	0	Ki67+	 7518 11280
3160	0	0	Ki67+	 7520 10950
3161	0	0	Ki67+	 7530 11296
3162	0	0	Ki67+	 7567 11168
3163	0	0	Ki67+	 7573 11420
3164	0	0	Ki67+	 7574 11020
3165	0	0	Ki67+	 7574 11207
3166	0	0	Ki67+	 7610 11134
3167	0	0	Ki67+	 7626 11535
3168	0	0	Ki67+	 7669 11400
3169	0	0	Ki67+	 7686 10987
3170	0	0	Ki67+	 7688 11473
3171	0	0	Ki67+	 7689 10964
3172	0	0	Ki67+	 7701 10993
3173	0	0	Ki67+	 7721 10961
3174	0	0	Ki67+	 7728 10756
3175	0	0	Ki67+	 7729 10739
3176	0	0	Ki67+	 7740 10758
3177	0	0	Ki67+	 7769 11211
3178	0	0	Ki67+	 7785 11389
3179	0	0	Ki67+	 7793 11367
3180	0	0	Ki67+	 7818 11081
3181	0	0	Ki67+	 7820 11199
3182	0	0	Ki67+	 7844 10858
3183	0	0	Ki67+	 7844 11169
3184	0	0	Ki67+	 7867 10881
3185	0	0	Ki67+	 7870 11153
3186	0	0	Ki67+	 7884 11396
3187	0	0	Ki67+	 7904 11111
3188	0	0	Ki67+	 7904 11498
3189	0	0	Ki67+	 7913 11120
3190	0	0	Ki67+	 7917 11489
3191	0	0	Ki67+	 7931 11529
3192	0	0	Ki67+	 7944 11457
3193	0	0	Ki67+	 7948 11340
3194	0	0	Ki67+	 7949 11328
3195	0	0	Ki67+	 7170 12049
3196	0	0	Ki67+	 7193 11941
3197	0	0	Ki67+	 7194 11929
3198	0	0	Ki67+	 7226 11760
3199	0	0	Ki67+	 7228 11589
3200	0	0	Ki67+	 7237 12149
3201	0	0	Ki67+	 7292 12088
3202	0	0	Ki67+	 7300 11775
3203	0	0	Ki67+	 7314 11768
3204	0	0	Ki67+	 7351 11700
3205	0	0	Ki67+	 7356 12135
3206	0	0	Ki67+	 7370 11791
3207	0	0	Ki67+	 7508 11717
3208	0	0	Ki67+	 7530 11691
3209	0	0	Ki67+	 7543 11788
3210	0	0	Ki67+	 7564 11793
3211	0	0	Ki67+	 7567 11958
3212	0	0	Ki67+	 7589 11560
3213	0	0	Ki67+	 7593 11912
3214	0	0	Ki67+	 7602 11614
3215	0	0	Ki67+	 7629 11910
3216	0	0	Ki67+	 7664 11687
3217	0	0	Ki67+	 7694 12261
3218	0	0	Ki67+	 7696 12239
3219	0	0	Ki67+	 7715 12305
3220	0	0	Ki67+	 7718 11576
3221	0	0	Ki67+	 7718 11622
3222	0	0	Ki67+	 7732 11569
3223	0	0	Ki67+	 7743 11931
3224	0	0	Ki67+	 7744 12267
3225	0	0	Ki67+	 7745 12129
3226	0	0	Ki67+	 7794 11678
3227	0	0	Ki67+	 7801 11719
3228	0	0	Ki67+	 7805 11818
3229	0	0	Ki67+	 7805 12049
3230	0	0	Ki67+	 7819 12040
3231	0	0	Ki67+	 7826 11713
3232	0	0	Ki67+	 7845 11605
3233	0	0	Ki67+	 7846 11980
3234	0	0	Ki67+	 7883 11670
3235	0	0	Ki67+	 7887 12090
3236	0	0	Ki67+	 7894 12182
3237	0	0	Ki67+	 7951 12244
3238	0	0	Ki67+	 7157 12729
3239	0	0	Ki67+	 7161 12713
3240	0	0	Ki67+	 7187 12978
3241	0	0	Ki67+	 7216 12806
3242	0	0	Ki67+	 7232 12954
3243	0	0	Ki67+	 7272 12845
3244	0	0	Ki67+	 7300 13097
3245	0	0	Ki67+	 7320 12588
3246	0	0	Ki67+	 7346 12642
3247	0	0	Ki67+	 7777 12995
3248	0	0	Ki67+	 7781 12962
3249	0	0	Ki67+	 7844 12631
3250	0	0	Ki67+	 7907 12668
3251	0	0	Ki67+	 7928 12613
3252	0	0	Ki67+	 7930 13101
3253	0	0	Ki67+	 7941 12632
3254	0	0	Ki67+	 7159 13640
3255	0	0	Ki67+	 7162 13245
3256	0	0	Ki67+	 7178 13774
3257	0	0	Ki67+	 7185 13628
3258	0	0	Ki67+	 7199 13205
3259	0	0	Ki67+	 7204 13774
3260	0	0	Ki67+	 7268 13191
3261	0	0	Ki67+	 7456 13437
3262	0	0	Ki67+	 7474 13430
3263	0	0	Ki67+	 7519 13506
3264	0	0	Ki67+	 7635 13305
3265	0	0	Ki67+	 7667 13702
3266	0	0	Ki67+	 7672 13688
3267	0	0	Ki67+	 7676 13847
3268	0	0	Ki67+	 7714 13739
3269	0	0	Ki67+	 7726 13718
3270	0	0	Ki67+	 7744 13177
3271	0	0	Ki67+	 7770 13353
3272	0	0	Ki67+	 7774 13567
3273	0	0	Ki67+	 7809 13876
3274	0	0	Ki67+	 7820 13518
3275	0	0	Ki67+	 7822 13550
3276	0	0	Ki67+	 7831 13666
3277	0	0	Ki67+	 7832 13259
3278	0	0	Ki67+	 7840 13245
3279	0	0	Ki67+	 7843 13584
3280	0	0	Ki67+	 7856 13579
3281	0	0	Ki67+	 7857 13249
3282	0	0	Ki67+	 7862 13287
3283	0	0	Ki67+	 7864 13615
3284	0	0	Ki67+	 7865 13924
3285	0	0	Ki67+	 7867 13597
3286	0	0	Ki67+	 7879 13779
3287	0	0	Ki67+	 7890 13611
3288	0	0	Ki67+	 7893 13774
3289	0	0	Ki67+	 7930 13247
3290	0	0	Ki67+	 7933 13458
3291	0	0	Ki67+	 7935 13237
3292	0	0	Ki67+	 7937 13897
3293	0	0	Ki67+	 7951 13870
3294	0	0	Ki67+	 7163 14324
3295	0	0	Ki67+	 7210 14033
3296	0	0	Ki67+	 7335 14208
3297	0	0	Ki67+	 7385 14388
3298	0	0	Ki67+	 7462 14317
3299	0	0	Ki67+	 7474 14036
3300	0	0	Ki67+	 7575 14198
3301	0	0	Ki67+	 7666 14300
3302	0	0	Ki67+	 7697 14390
3303	0	0	Ki67+	 7889 14410
3304	0	0	Ki67+	 7275 15108
3305	0	0	Ki67+	 7538 15201
3306	0	0	Ki67+	 7573 15222
3307	0	0	Ki67+	 7595 15226
3308	0	0	Ki67+	 7602 15238
3309	0	0	Ki67+	 7648 14935
3310	0	0	Ki67+	 7817 15311
3311	0	0	Ki67+	 7839 14886
3312	0	0	Ki67+	 7901 15324
3313	0	0	Ki67+	 7953 3076
3314	0	0	Ki67+	 7956 2955
3315	0	0	Ki67+	 7960 3001
3316	0	0	Ki67+	 7962 2971
3317	0	0	Ki67+	 7973 2922
3318	0	0	Ki67+	 7976 3075
3319	0	0	Ki67+	 7987 2998
3320	0	0	Ki67+	 7995 2899
3321	0	0	Ki67+	 8000 2974
3322	0	0	Ki67+	 8003 2942
3323	0	0	Ki67+	 8003 3125
3324	0	0	Ki67+	 8015 3041
3325	0	0	Ki67+	 8027 2950
3326	0	0	Ki67+	 8034 2978
3327	0	0	Ki67+	 8036 3521
3328	0	0	Ki67+	 8048 3062
3329	0	0	Ki67+	 8049 2934
3330	0	0	Ki67+	 8050 3031
3331	0	0	Ki67+	 8052 3002
3332	0	0	Ki67+	 8055 3459
3333	0	0	Ki67+	 8058 2895
3334	0	0	Ki67+	 8061 3487
3335	0	0	Ki67+	 8068 3095
3336	0	0	Ki67+	 8069 3318
3337	0	0	Ki67+	 8069 3459
3338	0	0	Ki67+	 8073 3353
3339	0	0	Ki67+	 8074 3252
3340	0	0	Ki67+	 8076 2982
3341	0	0	Ki67+	 8077 3310
3342	0	0	Ki67+	 8078 2865
3343	0	0	Ki67+	 8078 3234
3344	0	0	Ki67+	 8080 3072
3345	0	0	Ki67+	 8083 2920
3346	0	0	Ki67+	 8083 2997
3347	0	0	Ki67+	 8085 3040
3348	0	0	Ki67+	 8085 3485
3349	0	0	Ki67+	 8086 3518
3350	0	0	Ki67+	 8088 2955
3351	0	0	Ki67+	 8093 3390
3352	0	0	Ki67+	 8095 3177
3353	0	0	Ki67+	 8099 3271
3354	0	0	Ki67+	 8106 3236
3355	0	0	Ki67+	 8109 3268
3356	0	0	Ki67+	 8113 3348
3357	0	0	Ki67+	 8116 3299
3358	0	0	Ki67+	 8117 3408
3359	0	0	Ki67+	 8120 3513
3360	0	0	Ki67+	 8127 3187
3361	0	0	Ki67+	 8130 3358
3362	0	0	Ki67+	 8131 3429
3363	0	0	Ki67+	 8136 3517
3364	0	0	Ki67+	 8141 3212
3365	0	0	Ki67+	 8145 2960
3366	0	0	Ki67+	 8153 3290
3367	0	0	Ki67+	 8153 3396
3368	0	0	Ki67+	 8153 3487
3369	0	0	Ki67+	 8159 2929
3370	0	0	Ki67+	 8162 3262
3371	0	0	Ki67+	 8164 3161
3372	0	0	Ki67+	 8166 2954
3373	0	0	Ki67+	 8171 3512
3374	0	0	Ki67+	 8172 3007
3375	0	0	Ki67+	 8177 3359
3376	0	0	Ki67+	 8178 2976
3377	0	0	Ki67+	 8188 2922
3378	0	0	Ki67+	 8188 3481
3379	0	0	Ki67+	 8189 3391
3380	0	0	Ki67+	 8192 3169
3381	0	0	Ki67+	 8197 3253
3382	0	0	Ki67+	 8199 3346
3383	0	0	Ki67+	 8202 2934
3384	0	0	Ki67+	 8204 2999
3385	0	0	Ki67+	 8205 2906
3386	0	0	Ki67+	 8206 3535
3387	0	0	Ki67+	 8209 3500
3388	0	0	Ki67+	 8210 3354
3389	0	0	Ki67+	 8213 3207
3390	0	0	Ki67+	 8215 3324
3391	0	0	Ki67+	 8219 3434
3392	0	0	Ki67+	 8225 2957
3393	0	0	Ki67+	 8227 3182
3394	0	0	Ki67+	 8237 3276
3395	0	0	Ki67+	 8238 3358
3396	0	0	Ki67+	 8240 3434
3397	0	0	Ki67+	 8245 3265
3398	0	0	Ki67+	 8248 3483
3399	0	0	Ki67+	 8250 2957
3400	0	0	Ki67+	 8255 3382
3401	0	0	Ki67+	 8267 3383
3402	0	0	Ki67+	 8300 2923
3403	0	0	Ki67+	 8309 2962
3404	0	0	Ki67+	 8317 3100
3405	0	0	Ki67+	 8317 3159
3406	0	0	Ki67+	 8317 3348
3407	0	0	Ki67+	 8318 3190
3408	0	0	Ki67+	 8319 2884
3409	0	0	Ki67+	 8319 3374
3410	0	0	Ki67+	 8323 2988
3411	0	0	Ki67+	 8325 3062
3412	0	0	Ki67+	 8328 3234
3413	0	0	Ki67+	 8332 3251
3414	0	0	Ki67+	 8334 3007
3415	0	0	Ki67+	 8340 2918
3416	0	0	Ki67+	 8351 2858
3417	0	0	Ki67+	 8352 3280
3418	0	0	Ki67+	 8354 2891
3419	0	0	Ki67+	 8354 3189
3420	0	0	Ki67+	 8362 2966
3421	0	0	Ki67+	 8381 3202
3422	0	0	Ki67+	 8381 3469
3423	0	0	Ki67+	 8385 3165
3424	0	0	Ki67+	 8386 3009
3425	0	0	Ki67+	 8386 3342
3426	0	0	Ki67+	 8386 3526
3427	0	0	Ki67+	 8387 3280
3428	0	0	Ki67+	 8392 2927
3429	0	0	Ki67+	 8393 2882
3430	0	0	Ki67+	 8396 2977
3431	0	0	Ki67+	 8398 3082
3432	0	0	Ki67+	 8401 3455
3433	0	0	Ki67+	 8403 3349
3434	0	0	Ki67+	 8408 3496
3435	0	0	Ki67+	 8411 3141
3436	0	0	Ki67+	 8412 3022
3437	0	0	Ki67+	 8412 3058
3438	0	0	Ki67+	 8415 3225
3439	0	0	Ki67+	 8417 2911
3440	0	0	Ki67+	 8419 2951
3441	0	0	Ki67+	 8419 3529
3442	0	0	Ki67+	 8422 3276
3443	0	0	Ki67+	 8426 2751
3444	0	0	Ki67+	 8432 3160
3445	0	0	Ki67+	 8433 2885
3446	0	0	Ki67+	 8435 2900
3447	0	0	Ki67+	 8435 2995
3448	0	0	Ki67+	 8438 3376
3449	0	0	Ki67+	 8439 3191
3450	0	0	Ki67+	 8442 2964
3451	0	0	Ki67+	 8445 3125
3452	0	0	Ki67+	 8452 3063
3453	0	0	Ki67+	 8456 2886
3454	0	0	Ki67+	 8457 2949
3455	0	0	Ki67+	 8462 2904
3456	0	0	Ki67+	 8465 2932
3457	0	0	Ki67+	 8465 3257
3458	0	0	Ki67+	 8465 3417
3459	0	0	Ki67+	 8466 3171
3460	0	0	Ki67+	 8467 2780
3461	0	0	Ki67+	 8470 2967
3462	0	0	Ki67+	 8474 3079
3463	0	0	Ki67+	 8476 3371
3464	0	0	Ki67+	 8476 3469
3465	0	0	Ki67+	 8477 3148
3466	0	0	Ki67+	 8478 3404
3467	0	0	Ki67+	 8479 3000
3468	0	0	Ki67+	 8486 3028
3469	0	0	Ki67+	 8492 2827
3470	0	0	Ki67+	 8494 2793
3471	0	0	Ki67+	 8494 3020
3472	0	0	Ki67+	 8496 3122
3473	0	0	Ki67+	 8498 2780
3474	0	0	Ki67+	 8498 3402
3475	0	0	Ki67+	 8502 3379
3476	0	0	Ki67+	 8507 3252
3477	0	0	Ki67+	 8509 3090
3478	0	0	Ki67+	 8510 2818
3479	0	0	Ki67+	 8511 3071
3480	0	0	Ki67+	 8515 2844
3481	0	0	Ki67+	 8523 3306
3482	0	0	Ki67+	 8527 2795
3483	0	0	Ki67+	 8532 2818
3484	0	0	Ki67+	 8538 3306
3485	0	0	Ki67+	 8540 3061
3486	0	0	Ki67+	 8543 3046
3487	0	0	Ki67+	 8550 3065
3488	0	0	Ki67+	 8550 3245
3489	0	0	Ki67+	 8552 3132
3490	0	0	Ki67+	 8553 2777
3491	0	0	Ki67+	 8562 2832
3492	0	0	Ki67+	 8565 2903
3493	0	0	Ki67+	 8566 3190
3494	0	0	Ki67+	 8567 3367
3495	0	0	Ki67+	 8571 3492
3496	0	0	Ki67+	 8572 3218
3497	0	0	Ki67+	 8576 2879
3498	0	0	Ki67+	 8577 3089
3499	0	0	Ki67+	 8584 3342
3500	0	0	Ki67+	 8586 3424
3501	0	0	Ki67+	 8587 2817
3502	0	0	Ki67+	 8596 2858
3503	0	0	Ki67+	 8596 3116
3504	0	0	Ki67+	 8597 3317
3505	0	0	Ki67+	 8600 2895
3506	0	0	Ki67+	 8601 2821
3507	0	0	Ki67+	 8603 3445
3508	0	0	Ki67+	 8604 3396
3509	0	0	Ki67+	 8608 3244
3510	0	0	Ki67+	 8609 3160
3511	0	0	Ki67+	 8610 2995
3512	0	0	Ki67+	 8611 3297
3513	0	0	Ki67+	 8612 3031
3514	0	0	Ki67+	 8614 2980
3515	0	0	Ki67+	 8617 3191
3516	0	0	Ki67+	 8617 3439
3517	0	0	Ki67+	 8621 3158
3518	0	0	Ki67+	 8621 3529
3519	0	0	Ki67+	 8626 3223
3520	0	0	Ki67+	 8627 2852
3521	0	0	Ki67+	 8637 3512
3522	0	0	Ki67+	 8638 2820
3523	0	0	Ki67+	 8640 3017
3524	0	0	Ki67+	 8649 2971
3525	0	0	Ki67+	 8651 3510
3526	0	0	Ki67+	 8658 2927
3527	0	0	Ki67+	 8659 3059
3528	0	0	Ki67+	 8664 3427
3529	0	0	Ki67+	 8664 3533
3530	0	0	Ki67+	 8665 3151
3531	0	0	Ki67+	 8670 2875
3532	0	0	Ki67+	 8670 3003
3533	0	0	Ki67+	 8671 3481
3534	0	0	Ki67+	 8675 3297
3535	0	0	Ki67+	 8676 3040
3536	0	0	Ki67+	 8676 3177
3537	0	0	Ki67+	 8680 2884
3538	0	0	Ki67+	 8684 3362
3539	0	0	Ki67+	 8686 3534
3540	0	0	Ki67+	 8695 3492
3541	0	0	Ki67+	 8699 2910
3542	0	0	Ki67+	 8701 3306
3543	0	0	Ki67+	 8704 3067
3544	0	0	Ki67+	 8711 3459
3545	0	0	Ki67+	 8713 3230
3546	0	0	Ki67+	 8714 3362
3547	0	0	Ki67+	 8716 2994
3548	0	0	Ki67+	 8722 3009
3549	0	0	Ki67+	 8723 3337
3550	0	0	Ki67+	 8727 2905
3551	0	0	Ki67+	 8733 3288
3552	0	0	Ki67+	 8734 3087
3553	0	0	Ki67+	 8735 2916
3554	0	0	Ki67+	 8737 3308
3555	0	0	Ki67+	 8739 3044
3556	0	0	Ki67+	 8739 3426
3557	0	0	Ki67+	 8747 3386
3558	0	0	Ki67+	 7953 4186
3559	0	0	Ki67+	 7958 4197
3560	0	0	Ki67+	 7995 4286
3561	0	0	Ki67+	 8014 3604
3562	0	0	Ki67+	 8020 3626
3563	0	0	Ki67+	 8027 4195
3564	0	0	Ki67+	 8030 3601
3565	0	0	Ki67+	 8035 3717
3566	0	0	Ki67+	 8036 3660
3567	0	0	Ki67+	 8036 3795
3568	0	0	Ki67+	 8040 3573
3569	0	0	Ki67+	 8045 4137
3570	0	0	Ki67+	 8045 4224
3571	0	0	Ki67+	 8047 4076
3572	0	0	Ki67+	 8053 3856
3573	0	0	Ki67+	 8054 4048
3574	0	0	Ki67+	 8056 3711
3575	0	0	Ki67+	 8061 3630
3576	0	0	Ki67+	 8069 3876
3577	0	0	Ki67+	 8071 3708
3578	0	0	Ki67+	 8072 4318
3579	0	0	Ki67+	 8076 4095
3580	0	0	Ki67+	 8077 3821
3581	0	0	Ki67+	 8079 3900
3582	0	0	Ki67+	 8080 4165
3583	0	0	Ki67+	 8082 3685
3584	0	0	Ki67+	 8087 4108
3585	0	0	Ki67+	 8091 3990
3586	0	0	Ki67+	 8097 3919
3587	0	0	Ki67+	 8098 4272
3588	0	0	Ki67+	 8101 4042
3589	0	0	Ki67+	 8114 3825
3590	0	0	Ki67+	 8116 3943
3591	0	0	Ki67+	 8117 4141
3592	0	0	Ki67+	 8119 3575
3593	0	0	Ki67+	 8124 3669
3594	0	0	Ki67+	 8126 3687
3595	0	0	Ki67+	 8129 4062
3596	0	0	Ki67+	 8131 3599
3597	0	0	Ki67+	 8133 3824
3598	0	0	Ki67+	 8134 3559
3599	0	0	Ki67+	 8141 4231
3600	0	0	Ki67+	 8146 3702
3601	0	0	Ki67+	 8146 3925
3602	0	0	Ki67+	 8148 3890
3603	0	0	Ki67+	 8150 4004
3604	0	0	Ki67+	 8154 4299
3605	0	0	Ki67+	 8156 3586
3606	0	0	Ki67+	 8161 3755
3607	0	0	Ki67+	 8167 3868
3608	0	0	Ki67+	 8168 3985
3609	0	0	Ki67+	 8177 4320
3610	0	0	Ki67+	 8178 4007
3611	0	0	Ki67+	 8185 3555
3612	0	0	Ki67+	 8187 3966
3613	0	0	Ki67+	 8190 4315
3614	0	0	Ki67+	 8192 3642
3615	0	0	Ki67+	 8194 3882
3616	0	0	Ki67+	 8195 3769
3617	0	0	Ki67+	 8198 3584
3618	0	0	Ki67+	 8198 4210
3619	0	0	Ki67+	 8205 4183
3620	0	0	Ki67+	 8206 3792
3621	0	0	Ki67+	 8206 4045
3622	0	0	Ki67+	 8207 3802
3623	0	0	Ki67+	 8209 3913
3624	0	0	Ki67+	 8211 3761
3625	0	0	Ki67+	 8217 4077
3626	0	0	Ki67+	 8219 4267
3627	0	0	Ki67+	 8222 4238
3628	0	0	Ki67+	 8230 3791
3629	0	0	Ki67+	 8232 3972
3630	0	0	Ki67+	 8236 4207
3631	0	0	Ki67+	 8237 4093
3632	0	0	Ki67+	 8239 3848
3633	0	0	Ki67+	 8246 3977
3634	0	0	Ki67+	 8248 4169
3635	0	0	Ki67+	 8250 3633
3636	0	0	Ki67+	 8257 3739
3637	0	0	Ki67+	 8257 3970
3638	0	0	Ki67+	 8259 3789
3639	0	0	Ki67+	 8260 3562
3640	0	0	Ki67+	 8260 3700
3641	0	0	Ki67+	 8264 3641
3642	0	0	Ki67+	 8264 4298
3643	0	0	Ki67+	 8274 3962
3644	0	0	Ki67+	 8274 4035
3645	0	0	Ki67+	 8276 4200
3646	0	0	Ki67+	 8279 3716
3647	0	0	Ki67+	 8283 4172
3648	0	0	Ki67+	 8287 3573
3649	0	0	Ki67+	 8292 3793
3650	0	0	Ki67+	 8297 4332
3651	0	0	Ki67+	 8302 4307
3652	0	0	Ki67+	 8309 3668
3653	0	0	Ki67+	 8315 3696
3654	0	0	Ki67+	 8325 4159
3655	0	0	Ki67+	 8329 3974
3656	0	0	Ki67+	 8331 3885
3657	0	0	Ki67+	 8341 4129
3658	0	0	Ki67+	 8343 3734
3659	0	0	Ki67+	 8347 3648
3660	0	0	Ki67+	 8348 4018
3661	0	0	Ki67+	 8350 3550
3662	0	0	Ki67+	 8350 3718
3663	0	0	Ki67+	 8350 4028
3664	0	0	Ki67+	 8352 4242
3665	0	0	Ki67+	 8353 3859
3666	0	0	Ki67+	 8353 3934
3667	0	0	Ki67+	 8357 3821
3668	0	0	Ki67+	 8359 3580
3669	0	0	Ki67+	 8359 4048
3670	0	0	Ki67+	 8361 3599
3671	0	0	Ki67+	 8363 3898
3672	0	0	Ki67+	 8365 3840
3673	0	0	Ki67+	 8365 4023
3674	0	0	Ki67+	 8376 4175
3675	0	0	Ki67+	 8381 4106
3676	0	0	Ki67+	 8386 3668
3677	0	0	Ki67+	 8390 3960
3678	0	0	Ki67+	 8391 4203
3679	0	0	Ki67+	 8394 4174
3680	0	0	Ki67+	 8407 3684
3681	0	0	Ki67+	 8407 4241
3682	0	0	Ki67+	 8409 3869
3683	0	0	Ki67+	 8414 3848
3684	0	0	Ki67+	 8417 3780
3685	0	0	Ki67+	 8421 4233
3686	0	0	Ki67+	 8423 3718
3687	0	0	Ki67+	 8426 4104
3688	0	0	Ki67+	 8427 4017
3689	0	0	Ki67+	 8428 3845
3690	0	0	Ki67+	 8431 4269
3691	0	0	Ki67+	 8438 3920
3692	0	0	Ki67+	 8442 4242
3693	0	0	Ki67+	 8443 4203
3694	0	0	Ki67+	 8448 3659
3695	0	0	Ki67+	 8450 4065
3696	0	0	Ki67+	 8452 3545
3697	0	0	Ki67+	 8453 4161
3698	0	0	Ki67+	 8467 3704
3699	0	0	Ki67+	 8471 3544
3700	0	0	Ki67+	 8472 3608
3701	0	0	Ki67+	 8473 4204
3702	0	0	Ki67+	 8477 3657
3703	0	0	Ki67+	 8479 4293
3704	0	0	Ki67+	 8480 3633
3705	0	0	Ki67+	 8482 4069
3706	0	0	Ki67+	 8484 3602
3707	0	0	Ki67+	 8488 4259
3708	0	0	Ki67+	 8501 3661
3709	0	0	Ki67+	 8501 3962
3710	0	0	Ki67+	 8504 4182
3711	0	0	Ki67+	 8504 4293
3712	0	0	Ki67+	 8511 3542
3713	0	0	Ki67+	 8515 3659
3714	0	0	Ki67+	 8516 4135
3715	0	0	Ki67+	 8518 4203
3716	0	0	Ki67+	 8522 3953
3717	0	0	Ki67+	 8535 3800
3718	0	0	Ki67+	 8537 3923
3719	0	0	Ki67+	 8537 3952
3720	0	0	Ki67+	 8539 4202
3721	0	0	Ki67+	 8539 4237
3722	0	0	Ki67+	 8540 4040
3723	0	0	Ki67+	 8542 4217
3724	0	0	Ki67+	 8545 3586
3725	0	0	Ki67+	 8553 3833
3726	0	0	Ki67+	 8571 3788
3727	0	0	Ki67+	 8576 3651
3728	0	0	Ki67+	 8583 4265
3729	0	0	Ki67+	 8585 3706
3730	0	0	Ki67+	 8585 3869
3731	0	0	Ki67+	 8593 3739
3732	0	0	Ki67+	 8595 3832
3733	0	0	Ki67+	 8605 4246
3734	0	0	Ki67+	 8607 3848
3735	0	0	Ki67+	 8612 3785
3736	0	0	Ki67+	 8617 3806
3737	0	0	Ki67+	 8623 3869
3738	0	0	Ki67+	 8634 3848
3739	0	0	Ki67+	 8638 3765
3740	0	0	Ki67+	 8638 4146
3741	0	0	Ki67+	 8638 4243
3742	0	0	Ki67+	 8639 3676
3743	0	0	Ki67+	 8645 4109
3744	0	0	Ki67+	 8649 4186
3745	0	0	Ki67+	 8650 3880
3746	0	0	Ki67+	 8650 4233
3747	0	0	Ki67+	 8652 3640
3748	0	0	Ki67+	 8654 3668
3749	0	0	Ki67+	 8655 4000
3750	0	0	Ki67+	 8657 3755
3751	0	0	Ki67+	 8664 4021
3752	0	0	Ki67+	 8670 3624
3753	0	0	Ki67+	 8676 4023
3754	0	0	Ki67+	 8676 4065
3755	0	0	Ki67+	 8677 3805
3756	0	0	Ki67+	 8678 4112
3757	0	0	Ki67+	 8680 4303
3758	0	0	Ki67+	 8686 4057
3759	0	0	Ki67+	 8691 3824
3760	0	0	Ki67+	 8693 3789
3761	0	0	Ki67+	 8695 3671
3762	0	0	Ki67+	 8695 3708
3763	0	0	Ki67+	 8703 4007
3764	0	0	Ki67+	 8705 4155
3765	0	0	Ki67+	 8707 3969
3766	0	0	Ki67+	 8712 4314
3767	0	0	Ki67+	 8713 3626
3768	0	0	Ki67+	 8713 3789
3769	0	0	Ki67+	 8725 3579
3770	0	0	Ki67+	 8735 4227
3771	0	0	Ki67+	 8736 4260
3772	0	0	Ki67+	 8742 3667
3773	0	0	Ki67+	 8744 3565
3774	0	0	Ki67+	 8746 3781
3775	0	0	Ki67+	 8747 3696
3776	0	0	Ki67+	 7959 4339
3777	0	0	Ki67+	 7963 4972
3778	0	0	Ki67+	 7964 4370
3779	0	0	Ki67+	 7964 4804
3780	0	0	Ki67+	 7968 5049
3781	0	0	Ki67+	 7970 4394
3782	0	0	Ki67+	 7972 5022
3783	0	0	Ki67+	 7975 4851
3784	0	0	Ki67+	 7986 4823
3785	0	0	Ki67+	 7989 4886
3786	0	0	Ki67+	 7995 5057
3787	0	0	Ki67+	 7995 5083
3788	0	0	Ki67+	 7998 4764
3789	0	0	Ki67+	 8015 4819
3790	0	0	Ki67+	 8022 4767
3791	0	0	Ki67+	 8030 5067
3792	0	0	Ki67+	 8032 4629
3793	0	0	Ki67+	 8042 5066
3794	0	0	Ki67+	 8045 5107
3795	0	0	Ki67+	 8046 4605
3796	0	0	Ki67+	 8046 4965
3797	0	0	Ki67+	 8047 5016
3798	0	0	Ki67+	 8056 4820
3799	0	0	Ki67+	 8060 4852
3800	0	0	Ki67+	 8065 4931
3801	0	0	Ki67+	 8066 4892
3802	0	0	Ki67+	 8067 4429
3803	0	0	Ki67+	 8069 4813
3804	0	0	Ki67+	 8072 5069
3805	0	0	Ki67+	 8072 5107
3806	0	0	Ki67+	 8073 4979
3807	0	0	Ki67+	 8076 4877
3808	0	0	Ki67+	 8084 4410
3809	0	0	Ki67+	 8090 4959
3810	0	0	Ki67+	 8092 4443
3811	0	0	Ki67+	 8092 4675
3812	0	0	Ki67+	 8093 4931
3813	0	0	Ki67+	 8101 4986
3814	0	0	Ki67+	 8104 4936
3815	0	0	Ki67+	 8105 4570
3816	0	0	Ki67+	 8109 4907
3817	0	0	Ki67+	 8124 5081
3818	0	0	Ki67+	 8125 5019
3819	0	0	Ki67+	 8134 4865
3820	0	0	Ki67+	 8137 4763
3821	0	0	Ki67+	 8140 4790
3822	0	0	Ki67+	 8140 5035
3823	0	0	Ki67+	 8159 4634
3824	0	0	Ki67+	 8162 4839
3825	0	0	Ki67+	 8162 4880
3826	0	0	Ki67+	 8168 4357
3827	0	0	Ki67+	 8172 4861
3828	0	0	Ki67+	 8173 4527
3829	0	0	Ki67+	 8177 4562
3830	0	0	Ki67+	 8179 4993
3831	0	0	Ki67+	 8190 4385
3832	0	0	Ki67+	 8190 4556
3833	0	0	Ki67+	 8193 4404
3834	0	0	Ki67+	 8194 4599
3835	0	0	Ki67+	 8201 4903
3836	0	0	Ki67+	 8205 4364
3837	0	0	Ki67+	 8212 4636
3838	0	0	Ki67+	 8221 4676
3839	0	0	Ki67+	 8226 4640
3840	0	0	Ki67+	 8228 4382
3841	0	0	Ki67+	 8230 4912
3842	0	0	Ki67+	 8232 4703
3843	0	0	Ki67+	 8237 4850
3844	0	0	Ki67+	 8240 4889
3845	0	0	Ki67+	 8241 4735
3846	0	0	Ki67+	 8249 4935
3847	0	0	Ki67+	 8254 4632
3848	0	0	Ki67+	 8259 5033
3849	0	0	Ki67+	 8261 4908
3850	0	0	Ki67+	 8263 4875
3851	0	0	Ki67+	 8263 5003
3852	0	0	Ki67+	 8271 4538
3853	0	0	Ki67+	 8273 4973
3854	0	0	Ki67+	 8276 4729
3855	0	0	Ki67+	 8278 4857
3856	0	0	Ki67+	 8279 4813
3857	0	0	Ki67+	 8281 4750
3858	0	0	Ki67+	 8287 4586
3859	0	0	Ki67+	 8290 4858
3860	0	0	Ki67+	 8292 4478
3861	0	0	Ki67+	 8301 4978
3862	0	0	Ki67+	 8301 5113
3863	0	0	Ki67+	 8304 4846
3864	0	0	Ki67+	 8307 4484
3865	0	0	Ki67+	 8310 5130
3866	0	0	Ki67+	 8311 4674
3867	0	0	Ki67+	 8311 4947
3868	0	0	Ki67+	 8318 5003
3869	0	0	Ki67+	 8324 5027
3870	0	0	Ki67+	 8327 4644
3871	0	0	Ki67+	 8337 4753
3872	0	0	Ki67+	 8345 4922
3873	0	0	Ki67+	 8349 4666
3874	0	0	Ki67+	 8350 5113
3875	0	0	Ki67+	 8351 4849
3876	0	0	Ki67+	 8364 5081
3877	0	0	Ki67+	 8374 4876
3878	0	0	Ki67+	 8380 4952
3879	0	0	Ki67+	 8380 4998
3880	0	0	Ki67+	 8386 4703
3881	0	0	Ki67+	 8389 4345
3882	0	0	Ki67+	 8393 5029
3883	0	0	Ki67+	 8398 4427
3884	0	0	Ki67+	 8398 4776
3885	0	0	Ki67+	 8407 4444
3886	0	0	Ki67+	 8415 4548
3887	0	0	Ki67+	 8422 4631
3888	0	0	Ki67+	 8425 4663
3889	0	0	Ki67+	 8425 4934
3890	0	0	Ki67+	 8426 4707
3891	0	0	Ki67+	 8433 4358
3892	0	0	Ki67+	 8439 4518
3893	0	0	Ki67+	 8442 4397
3894	0	0	Ki67+	 8448 4746
3895	0	0	Ki67+	 8461 4557
3896	0	0	Ki67+	 8463 4770
3897	0	0	Ki67+	 8471 4470
3898	0	0	Ki67+	 8478 5095
3899	0	0	Ki67+	 8479 4743
3900	0	0	Ki67+	 8484 4407
3901	0	0	Ki67+	 8489 4496
3902	0	0	Ki67+	 8495 4854
3903	0	0	Ki67+	 8500 4433
3904	0	0	Ki67+	 8504 4713
3905	0	0	Ki67+	 8506 4869
3906	0	0	Ki67+	 8508 4474
3907	0	0	Ki67+	 8512 4651
3908	0	0	Ki67+	 8512 4999
3909	0	0	Ki67+	 8518 4717
3910	0	0	Ki67+	 8524 4679
3911	0	0	Ki67+	 8525 4366
3912	0	0	Ki67+	 8525 5076
3913	0	0	Ki67+	 8526 4905
3914	0	0	Ki67+	 8529 4997
3915	0	0	Ki67+	 8532 4846
3916	0	0	Ki67+	 8535 5134
3917	0	0	Ki67+	 8543 4579
3918	0	0	Ki67+	 8546 4723
3919	0	0	Ki67+	 8546 5049
3920	0	0	Ki67+	 8547 4468
3921	0	0	Ki67+	 8560 4532
3922	0	0	Ki67+	 8560 5055
3923	0	0	Ki67+	 8563 4411
3924	0	0	Ki67+	 8576 4497
3925	0	0	Ki67+	 8580 4389
3926	0	0	Ki67+	 8580 4450
3927	0	0	Ki67+	 8585 4576
3928	0	0	Ki67+	 8585 4617
3929	0	0	Ki67+	 8588 4807
3930	0	0	Ki67+	 8597 4540
3931	0	0	Ki67+	 8601 4356
3932	0	0	Ki67+	 8602 4967
3933	0	0	Ki67+	 8607 4503
3934	0	0	Ki67+	 8607 4763
3935	0	0	Ki67+	 8609 4537
3936	0	0	Ki67+	 8612 4373
3937	0	0	Ki67+	 8613 4642
3938	0	0	Ki67+	 8614 4907
3939	0	0	Ki67+	 8623 4353
3940	0	0	Ki67+	 8625 4576
3941	0	0	Ki67+	 8626 4450
3942	0	0	Ki67+	 8631 4607
3943	0	0	Ki67+	 8631 4832
3944	0	0	Ki67+	 8633 4720
3945	0	0	Ki67+	 8649 4835
3946	0	0	Ki67+	 8651 4386
3947	0	0	Ki67+	 8654 4550
3948	0	0	Ki67+	 8654 4813
3949	0	0	Ki67+	 8656 4764
3950	0	0	Ki67+	 8663 4879
3951	0	0	Ki67+	 8665 4522
3952	0	0	Ki67+	 8674 4836
3953	0	0	Ki67+	 8675 5007
3954	0	0	Ki67+	 8682 5031
3955	0	0	Ki67+	 8684 4505
3956	0	0	Ki67+	 8686 4387
3957	0	0	Ki67+	 8696 4563
3958	0	0	Ki67+	 8697 4381
3959	0	0	Ki67+	 8704 4481
3960	0	0	Ki67+	 8704 4602
3961	0	0	Ki67+	 8711 4803
3962	0	0	Ki67+	 8712 4463
3963	0	0	Ki67+	 8719 5070
3964	0	0	Ki67+	 8720 4842
3965	0	0	Ki67+	 8720 4981
3966	0	0	Ki67+	 8731 4947
3967	0	0	Ki67+	 8738 4710
3968	0	0	Ki67+	 8742 5048
3969	0	0	Ki67+	 8751 4470
3970	0	0	Ki67+	 7961 5903
3971	0	0	Ki67+	 7972 5186
3972	0	0	Ki67+	 7974 5251
3973	0	0	Ki67+	 7981 5276
3974	0	0	Ki67+	 7985 5210
3975	0	0	Ki67+	 7987 5230
3976	0	0	Ki67+	 7991 5690
3977	0	0	Ki67+	 7993 5749
3978	0	0	Ki67+	 8014 5225
3979	0	0	Ki67+	 8023 5248
3980	0	0	Ki67+	 8061 5150
3981	0	0	Ki67+	 8065 5728
3982	0	0	Ki67+	 8073 5337
3983	0	0	Ki67+	 8090 5176
3984	0	0	Ki67+	 8100 5717
3985	0	0	Ki67+	 8108 5934
3986	0	0	Ki67+	 8112 5308
3987	0	0	Ki67+	 8134 5384
3988	0	0	Ki67+	 8159 5292
3989	0	0	Ki67+	 8198 5597
3990	0	0	Ki67+	 8200 5381
3991	0	0	Ki67+	 8206 5776
3992	0	0	Ki67+	 8210 5810
3993	0	0	Ki67+	 8215 5380
3994	0	0	Ki67+	 8234 5366
3995	0	0	Ki67+	 8240 5923
3996	0	0	Ki67+	 8255 5902
3997	0	0	Ki67+	 8267 5927
3998	0	0	Ki67+	 8272 5246
3999	0	0	Ki67+	 8304 5236
4000	0	0	Ki67+	 8306 5211
4001	0	0	Ki67+	 8316 5831
4002	0	0	Ki67+	 8327 5228
4003	0	0	Ki67+	 8327 5831
4004	0	0	Ki67+	 8332 5182
4005	0	0	Ki67+	 8333 5255
4006	0	0	Ki67+	 8336 5302
4007	0	0	Ki67+	 8345 5137
4008	0	0	Ki67+	 8349 5246
4009	0	0	Ki67+	 8358 5869
4010	0	0	Ki67+	 8365 5598
4011	0	0	Ki67+	 8370 5826
4012	0	0	Ki67+	 8373 5644
4013	0	0	Ki67+	 8382 5384
4014	0	0	Ki67+	 8382 5810
4015	0	0	Ki67+	 8389 5413
4016	0	0	Ki67+	 8395 5656
4017	0	0	Ki67+	 8427 5607
4018	0	0	Ki67+	 8445 5152
4019	0	0	Ki67+	 8448 5325
4020	0	0	Ki67+	 8464 5465
4021	0	0	Ki67+	 8465 5642
4022	0	0	Ki67+	 8467 5797
4023	0	0	Ki67+	 8468 5222
4024	0	0	Ki67+	 8472 5823
4025	0	0	Ki67+	 8475 5340
4026	0	0	Ki67+	 8488 5138
4027	0	0	Ki67+	 8489 5786
4028	0	0	Ki67+	 8491 5767
4029	0	0	Ki67+	 8493 5809
4030	0	0	Ki67+	 8499 5919
4031	0	0	Ki67+	 8508 5362
4032	0	0	Ki67+	 8509 5547
4033	0	0	Ki67+	 8519 5222
4034	0	0	Ki67+	 8528 5542
4035	0	0	Ki67+	 8529 5242
4036	0	0	Ki67+	 8539 5844
4037	0	0	Ki67+	 8540 5281
4038	0	0	Ki67+	 8542 5302
4039	0	0	Ki67+	 8547 5927
4040	0	0	Ki67+	 8566 5227
4041	0	0	Ki67+	 8566 5652
4042	0	0	Ki67+	 8593 5624
4043	0	0	Ki67+	 8599 5174
4044	0	0	Ki67+	 8601 5257
4045	0	0	Ki67+	 8606 5618
4046	0	0	Ki67+	 8616 5763
4047	0	0	Ki67+	 8629 5314
4048	0	0	Ki67+	 8636 5246
4049	0	0	Ki67+	 8641 5219
4050	0	0	Ki67+	 8645 5832
4051	0	0	Ki67+	 8675 5322
4052	0	0	Ki67+	 8677 5283
4053	0	0	Ki67+	 8678 5920
4054	0	0	Ki67+	 8679 5797
4055	0	0	Ki67+	 8680 5461
4056	0	0	Ki67+	 8681 5376
4057	0	0	Ki67+	 8681 5399
4058	0	0	Ki67+	 8684 5208
4059	0	0	Ki67+	 8686 5780
4060	0	0	Ki67+	 8687 5898
4061	0	0	Ki67+	 8700 5344
4062	0	0	Ki67+	 8703 5237
4063	0	0	Ki67+	 8709 5775
4064	0	0	Ki67+	 8714 5262
4065	0	0	Ki67+	 8714 5296
4066	0	0	Ki67+	 8714 5839
4067	0	0	Ki67+	 8722 5800
4068	0	0	Ki67+	 8742 5888
4069	0	0	Ki67+	 8743 5728
4070	0	0	Ki67+	 8746 5210
4071	0	0	Ki67+	 8748 5706
4072	0	0	Ki67+	 8750 5138
4073	0	0	Ki67+	 7956 6357
4074	0	0	Ki67+	 7970 6343
4075	0	0	Ki67+	 7973 6316
4076	0	0	Ki67+	 7992 6716
4077	0	0	Ki67+	 8001 6386
4078	0	0	Ki67+	 8009 6461
4079	0	0	Ki67+	 8011 6585
4080	0	0	Ki67+	 8025 6442
4081	0	0	Ki67+	 8025 6625
4082	0	0	Ki67+	 8029 6375
4083	0	0	Ki67+	 8038 5996
4084	0	0	Ki67+	 8046 6113
4085	0	0	Ki67+	 8052 6194
4086	0	0	Ki67+	 8063 6522
4087	0	0	Ki67+	 8068 6716
4088	0	0	Ki67+	 8076 6095
4089	0	0	Ki67+	 8076 6123
4090	0	0	Ki67+	 8077 6497
4091	0	0	Ki67+	 8115 6586
4092	0	0	Ki67+	 8117 6471
4093	0	0	Ki67+	 8122 5985
4094	0	0	Ki67+	 8128 6445
4095	0	0	Ki67+	 8131 6672
4096	0	0	Ki67+	 8145 6395
4097	0	0	Ki67+	 8155 6598
4098	0	0	Ki67+	 8166 6168
4099	0	0	Ki67+	 8167 6010
4100	0	0	Ki67+	 8168 6510
4101	0	0	Ki67+	 8168 6617
4102	0	0	Ki67+	 8172 6366
4103	0	0	Ki67+	 8172 6667
4104	0	0	Ki67+	 8185 6291
4105	0	0	Ki67+	 8185 6329
4106	0	0	Ki67+	 8185 6516
4107	0	0	Ki67+	 8185 6734
4108	0	0	Ki67+	 8186 6550
4109	0	0	Ki67+	 8193 6153
4110	0	0	Ki67+	 8196 6592
4111	0	0	Ki67+	 8199 6629
4112	0	0	Ki67+	 8203 6366
4113	0	0	Ki67+	 8205 6431
4114	0	0	Ki67+	 8209 6393
4115	0	0	Ki67+	 8214 6412
4116	0	0	Ki67+	 8215 6564
4117	0	0	Ki67+	 8219 6023
4118	0	0	Ki67+	 8225 6279
4119	0	0	Ki67+	 8228 6596
4120	0	0	Ki67+	 8228 6624
4121	0	0	Ki67+	 8234 6210
4122	0	0	Ki67+	 8243 6469
4123	0	0	Ki67+	 8244 6712
4124	0	0	Ki67+	 8246 5941
4125	0	0	Ki67+	 8247 6305
4126	0	0	Ki67+	 8248 6403
4127	0	0	Ki67+	 8249 6390
4128	0	0	Ki67+	 8257 6331
4129	0	0	Ki67+	 8258 6145
4130	0	0	Ki67+	 8258 6609
4131	0	0	Ki67+	 8260 6295
4132	0	0	Ki67+	 8266 6273
4133	0	0	Ki67+	 8269 6495
4134	0	0	Ki67+	 8271 6561
4135	0	0	Ki67+	 8273 6391
4136	0	0	Ki67+	 8275 6576
4137	0	0	Ki67+	 8285 6234
4138	0	0	Ki67+	 8294 6652
4139	0	0	Ki67+	 8300 6368
4140	0	0	Ki67+	 8322 6696
4141	0	0	Ki67+	 8324 6450
4142	0	0	Ki67+	 8328 6731
4143	0	0	Ki67+	 8339 6607
4144	0	0	Ki67+	 8355 6574
4145	0	0	Ki67+	 8370 6658
4146	0	0	Ki67+	 8371 6627
4147	0	0	Ki67+	 8383 6731
4148	0	0	Ki67+	 8396 6425
4149	0	0	Ki67+	 8400 6227
4150	0	0	Ki67+	 8402 6447
4151	0	0	Ki67+	 8403 6343
4152	0	0	Ki67+	 8406 6477
4153	0	0	Ki67+	 8409 5964
4154	0	0	Ki67+	 8423 6369
4155	0	0	Ki67+	 8436 6720
4156	0	0	Ki67+	 8437 6434
4157	0	0	Ki67+	 8440 6183
4158	0	0	Ki67+	 8449 6429
4159	0	0	Ki67+	 8456 6705
4160	0	0	Ki67+	 8470 6135
4161	0	0	Ki67+	 8474 6317
4162	0	0	Ki67+	 8474 6685
4163	0	0	Ki67+	 8489 6613
4164	0	0	Ki67+	 8490 6509
4165	0	0	Ki67+	 8522 6490
4166	0	0	Ki67+	 8535 6543
4167	0	0	Ki67+	 8539 6686
4168	0	0	Ki67+	 8543 6487
4169	0	0	Ki67+	 8543 6710
4170	0	0	Ki67+	 8546 6662
4171	0	0	Ki67+	 8555 6712
4172	0	0	Ki67+	 8556 6443
4173	0	0	Ki67+	 8560 6466
4174	0	0	Ki67+	 8592 6448
4175	0	0	Ki67+	 8593 6491
4176	0	0	Ki67+	 8593 6726
4177	0	0	Ki67+	 8599 6128
4178	0	0	Ki67+	 8600 6148
4179	0	0	Ki67+	 8608 6470
4180	0	0	Ki67+	 8608 6594
4181	0	0	Ki67+	 8611 6173
4182	0	0	Ki67+	 8614 6424
4183	0	0	Ki67+	 8618 6609
4184	0	0	Ki67+	 8638 6326
4185	0	0	Ki67+	 8640 6025
4186	0	0	Ki67+	 8640 6123
4187	0	0	Ki67+	 8648 6498
4188	0	0	Ki67+	 8653 6171
4189	0	0	Ki67+	 8656 6685
4190	0	0	Ki67+	 8660 6288
4191	0	0	Ki67+	 8667 6306
4192	0	0	Ki67+	 8667 6445
4193	0	0	Ki67+	 8667 6571
4194	0	0	Ki67+	 8676 5972
4195	0	0	Ki67+	 8691 6601
4196	0	0	Ki67+	 8697 6526
4197	0	0	Ki67+	 8699 6502
4198	0	0	Ki67+	 8703 5973
4199	0	0	Ki67+	 8710 6460
4200	0	0	Ki67+	 8712 6432
4201	0	0	Ki67+	 8719 6498
4202	0	0	Ki67+	 8721 6609
4203	0	0	Ki67+	 8724 6541
4204	0	0	Ki67+	 8751 6140
4205	0	0	Ki67+	 7973 6817
4206	0	0	Ki67+	 7983 7137
4207	0	0	Ki67+	 7994 6741
4208	0	0	Ki67+	 8067 6939
4209	0	0	Ki67+	 8071 7001
4210	0	0	Ki67+	 8075 7365
4211	0	0	Ki67+	 8087 7222
4212	0	0	Ki67+	 8114 6757
4213	0	0	Ki67+	 8114 7013
4214	0	0	Ki67+	 8139 7002
4215	0	0	Ki67+	 8148 7018
4216	0	0	Ki67+	 8190 7499
4217	0	0	Ki67+	 8240 6914
4218	0	0	Ki67+	 8251 6795
4219	0	0	Ki67+	 8260 7113
4220	0	0	Ki67+	 8264 6998
4221	0	0	Ki67+	 8266 7034
4222	0	0	Ki67+	 8274 7063
4223	0	0	Ki67+	 8278 7119
4224	0	0	Ki67+	 8280 6968
4225	0	0	Ki67+	 8282 7264
4226	0	0	Ki67+	 8291 6783
4227	0	0	Ki67+	 8296 6978
4228	0	0	Ki67+	 8303 6870
4229	0	0	Ki67+	 8306 6842
4230	0	0	Ki67+	 8308 6742
4231	0	0	Ki67+	 8310 6992
4232	0	0	Ki67+	 8326 6754
4233	0	0	Ki67+	 8331 6827
4234	0	0	Ki67+	 8332 7317
4235	0	0	Ki67+	 8339 7039
4236	0	0	Ki67+	 8341 7159
4237	0	0	Ki67+	 8354 7184
4238	0	0	Ki67+	 8355 7447
4239	0	0	Ki67+	 8357 7131
4240	0	0	Ki67+	 8359 7331
4241	0	0	Ki67+	 8366 7443
4242	0	0	Ki67+	 8371 6937
4243	0	0	Ki67+	 8376 6883
4244	0	0	Ki67+	 8383 7080
4245	0	0	Ki67+	 8392 7212
4246	0	0	Ki67+	 8393 6901
4247	0	0	Ki67+	 8398 6851
4248	0	0	Ki67+	 8400 6742
4249	0	0	Ki67+	 8404 7495
4250	0	0	Ki67+	 8405 6955
4251	0	0	Ki67+	 8406 6920
4252	0	0	Ki67+	 8414 7386
4253	0	0	Ki67+	 8420 6823
4254	0	0	Ki67+	 8424 6746
4255	0	0	Ki67+	 8425 6809
4256	0	0	Ki67+	 8431 7175
4257	0	0	Ki67+	 8436 7478
4258	0	0	Ki67+	 8460 6986
4259	0	0	Ki67+	 8475 6745
4260	0	0	Ki67+	 8489 6990
4261	0	0	Ki67+	 8497 7154
4262	0	0	Ki67+	 8507 7007
4263	0	0	Ki67+	 8510 7044
4264	0	0	Ki67+	 8513 7217
4265	0	0	Ki67+	 8517 6737
4266	0	0	Ki67+	 8525 7039
4267	0	0	Ki67+	 8528 7342
4268	0	0	Ki67+	 8536 6990
4269	0	0	Ki67+	 8543 6894
4270	0	0	Ki67+	 8543 7378
4271	0	0	Ki67+	 8562 6894
4272	0	0	Ki67+	 8583 7279
4273	0	0	Ki67+	 8590 7442
4274	0	0	Ki67+	 8591 6971
4275	0	0	Ki67+	 8604 7446
4276	0	0	Ki67+	 8605 7419
4277	0	0	Ki67+	 8606 6904
4278	0	0	Ki67+	 8619 7299
4279	0	0	Ki67+	 8632 7031
4280	0	0	Ki67+	 8633 7242
4281	0	0	Ki67+	 8638 6894
4282	0	0	Ki67+	 8650 7046
4283	0	0	Ki67+	 8667 7284
4284	0	0	Ki67+	 8674 7050
4285	0	0	Ki67+	 8675 7310
4286	0	0	Ki67+	 8681 6918
4287	0	0	Ki67+	 8697 7435
4288	0	0	Ki67+	 8702 7237
4289	0	0	Ki67+	 8703 7258
4290	0	0	Ki67+	 8706 7067
4291	0	0	Ki67+	 8721 7150
4292	0	0	Ki67+	 8730 7212
4293	0	0	Ki67+	 8730 7279
4294	0	0	Ki67+	 8735 6742
4295	0	0	Ki67+	 8735 7246
4296	0	0	Ki67+	 8737 6764
4297	0	0	Ki67+	 8745 7172
4298	0	0	Ki67+	 8748 7500
4299	0	0	Ki67+	 8749 7306
4300	0	0	Ki67+	 7968 7626
4301	0	0	Ki67+	 7991 8046
4302	0	0	Ki67+	 8004 8056
4303	0	0	Ki67+	 8012 7750
4304	0	0	Ki67+	 8053 7658
4305	0	0	Ki67+	 8075 7558
4306	0	0	Ki67+	 8081 8205
4307	0	0	Ki67+	 8087 8247
4308	0	0	Ki67+	 8090 8331
4309	0	0	Ki67+	 8113 7625
4310	0	0	Ki67+	 8126 7632
4311	0	0	Ki67+	 8147 7811
4312	0	0	Ki67+	 8190 7958
4313	0	0	Ki67+	 8215 8041
4314	0	0	Ki67+	 8219 7961
4315	0	0	Ki67+	 8220 7973
4316	0	0	Ki67+	 8221 7984
4317	0	0	Ki67+	 8253 7999
4318	0	0	Ki67+	 8254 8219
4319	0	0	Ki67+	 8258 8305
4320	0	0	Ki67+	 8260 8280
4321	0	0	Ki67+	 8273 8055
4322	0	0	Ki67+	 8279 8334
4323	0	0	Ki67+	 8300 8152
4324	0	0	Ki67+	 8316 7988
4325	0	0	Ki67+	 8325 8046
4326	0	0	Ki67+	 8325 8166
4327	0	0	Ki67+	 8356 7896
4328	0	0	Ki67+	 8399 7921
4329	0	0	Ki67+	 8399 8125
4330	0	0	Ki67+	 8439 8168
4331	0	0	Ki67+	 8439 8290
4332	0	0	Ki67+	 8446 7784
4333	0	0	Ki67+	 8468 7865
4334	0	0	Ki67+	 8477 7820
4335	0	0	Ki67+	 8491 8095
4336	0	0	Ki67+	 8536 8230
4337	0	0	Ki67+	 8550 8051
4338	0	0	Ki67+	 8590 8156
4339	0	0	Ki67+	 8592 8030
4340	0	0	Ki67+	 8595 8319
4341	0	0	Ki67+	 8673 8220
4342	0	0	Ki67+	 8692 8217
4343	0	0	Ki67+	 8710 8029
4344	0	0	Ki67+	 8745 8276
4345	0	0	Ki67+	 8749 8218
4346	0	0	Ki67+	 7961 8935
4347	0	0	Ki67+	 7966 8354
4348	0	0	Ki67+	 7985 9062
4349	0	0	Ki67+	 7986 8393
4350	0	0	Ki67+	 7987 8836
4351	0	0	Ki67+	 7989 8409
4352	0	0	Ki67+	 7992 8896
4353	0	0	Ki67+	 7998 8805
4354	0	0	Ki67+	 8002 8788
4355	0	0	Ki67+	 8016 8791
4356	0	0	Ki67+	 8023 8688
4357	0	0	Ki67+	 8037 8579
4358	0	0	Ki67+	 8050 8570
4359	0	0	Ki67+	 8051 8927
4360	0	0	Ki67+	 8055 8339
4361	0	0	Ki67+	 8057 8916
4362	0	0	Ki67+	 8067 8662
4363	0	0	Ki67+	 8070 8371
4364	0	0	Ki67+	 8072 8675
4365	0	0	Ki67+	 8079 8940
4366	0	0	Ki67+	 8085 8673
4367	0	0	Ki67+	 8086 8988
4368	0	0	Ki67+	 8107 8898
4369	0	0	Ki67+	 8115 8439
4370	0	0	Ki67+	 8124 9020
4371	0	0	Ki67+	 8128 8913
4372	0	0	Ki67+	 8130 8628
4373	0	0	Ki67+	 8133 8355
4374	0	0	Ki67+	 8139 9031
4375	0	0	Ki67+	 8153 8368
4376	0	0	Ki67+	 8153 8673
4377	0	0	Ki67+	 8184 8536
4378	0	0	Ki67+	 8191 8677
4379	0	0	Ki67+	 8203 8712
4380	0	0	Ki67+	 8205 8556
4381	0	0	Ki67+	 8220 9129
4382	0	0	Ki67+	 8245 8749
4383	0	0	Ki67+	 8263 8639
4384	0	0	Ki67+	 8265 8346
4385	0	0	Ki67+	 8273 8427
4386	0	0	Ki67+	 8276 8915
4387	0	0	Ki67+	 8293 8418
4388	0	0	Ki67+	 8297 8951
4389	0	0	Ki67+	 8311 8546
4390	0	0	Ki67+	 8320 8960
4391	0	0	Ki67+	 8332 9026
4392	0	0	Ki67+	 8333 8548
4393	0	0	Ki67+	 8359 9037
4394	0	0	Ki67+	 8386 8991
4395	0	0	Ki67+	 8396 8883
4396	0	0	Ki67+	 8421 8413
4397	0	0	Ki67+	 8422 8908
4398	0	0	Ki67+	 8445 8488
4399	0	0	Ki67+	 8466 8650
4400	0	0	Ki67+	 8472 8503
4401	0	0	Ki67+	 8480 8671
4402	0	0	Ki67+	 8589 8347
4403	0	0	Ki67+	 8590 8475
4404	0	0	Ki67+	 8604 8498
4405	0	0	Ki67+	 8628 8504
4406	0	0	Ki67+	 8631 9073
4407	0	0	Ki67+	 8639 8524
4408	0	0	Ki67+	 8675 8356
4409	0	0	Ki67+	 8677 8879
4410	0	0	Ki67+	 7953 9454
4411	0	0	Ki67+	 8048 9801
4412	0	0	Ki67+	 8049 9438
4413	0	0	Ki67+	 8062 9444
4414	0	0	Ki67+	 8062 9786
4415	0	0	Ki67+	 8173 9179
4416	0	0	Ki67+	 8459 9208
4417	0	0	Ki67+	 8569 9178
4418	0	0	Ki67+	 8670 9198
4419	0	0	Ki67+	 8689 9202
4420	0	0	Ki67+	 8699 9145
4421	0	0	Ki67+	 7958 10702
4422	0	0	Ki67+	 8016 10613
4423	0	0	Ki67+	 8046 10642
4424	0	0	Ki67+	 8122 10320
4425	0	0	Ki67+	 8134 10325
4426	0	0	Ki67+	 8230 10389
4427	0	0	Ki67+	 8232 10577
4428	0	0	Ki67+	 8251 10567
4429	0	0	Ki67+	 8252 10478
4430	0	0	Ki67+	 8288 10437
4431	0	0	Ki67+	 8299 10110
4432	0	0	Ki67+	 8317 10476
4433	0	0	Ki67+	 8342 10089
4434	0	0	Ki67+	 8346 10534
4435	0	0	Ki67+	 8419 10389
4436	0	0	Ki67+	 8451 10452
4437	0	0	Ki67+	 8459 10459
4438	0	0	Ki67+	 8468 10574
4439	0	0	Ki67+	 8624 10595
4440	0	0	Ki67+	 8654 10608
4441	0	0	Ki67+	 7958 10764
4442	0	0	Ki67+	 7960 11482
4443	0	0	Ki67+	 7976 10959
4444	0	0	Ki67+	 7995 11137
4445	0	0	Ki67+	 7995 11161
4446	0	0	Ki67+	 8017 10914
4447	0	0	Ki67+	 8020 11129
4448	0	0	Ki67+	 8022 10748
4449	0	0	Ki67+	 8022 10925
4450	0	0	Ki67+	 8031 10838
4451	0	0	Ki67+	 8051 11391
4452	0	0	Ki67+	 8061 11477
4453	0	0	Ki67+	 8063 11337
4454	0	0	Ki67+	 8064 11125
4455	0	0	Ki67+	 8083 11146
4456	0	0	Ki67+	 8103 11472
4457	0	0	Ki67+	 8117 11256
4458	0	0	Ki67+	 8139 10791
4459	0	0	Ki67+	 8151 10801
4460	0	0	Ki67+	 8163 11400
4461	0	0	Ki67+	 8179 11445
4462	0	0	Ki67+	 8212 10986
4463	0	0	Ki67+	 8263 10849
4464	0	0	Ki67+	 8277 10872
4465	0	0	Ki67+	 8282 11043
4466	0	0	Ki67+	 8293 11026
4467	0	0	Ki67+	 8300 11233
4468	0	0	Ki67+	 8302 10916
4469	0	0	Ki67+	 8302 11042
4470	0	0	Ki67+	 8351 10999
4471	0	0	Ki67+	 8352 10940
4472	0	0	Ki67+	 8375 11200
4473	0	0	Ki67+	 8392 11204
4474	0	0	Ki67+	 8406 11041
4475	0	0	Ki67+	 8412 11076
4476	0	0	Ki67+	 8414 11003
4477	0	0	Ki67+	 8427 11305
4478	0	0	Ki67+	 8431 11071
4479	0	0	Ki67+	 8435 11245
4480	0	0	Ki67+	 8439 10904
4481	0	0	Ki67+	 8441 11265
4482	0	0	Ki67+	 8481 10795
4483	0	0	Ki67+	 8495 10860
4484	0	0	Ki67+	 8499 10816
4485	0	0	Ki67+	 8505 11514
4486	0	0	Ki67+	 8514 11495
4487	0	0	Ki67+	 8515 10959
4488	0	0	Ki67+	 8516 11143
4489	0	0	Ki67+	 8530 11073
4490	0	0	Ki67+	 8531 10958
4491	0	0	Ki67+	 8537 11286
4492	0	0	Ki67+	 8555 11250
4493	0	0	Ki67+	 8559 10824
4494	0	0	Ki67+	 8581 11117
4495	0	0	Ki67+	 8582 10859
4496	0	0	Ki67+	 8594 10926
4497	0	0	Ki67+	 8594 10956
4498	0	0	Ki67+	 8600 10969
4499	0	0	Ki67+	 8600 11166
4500	0	0	Ki67+	 8611 10894
4501	0	0	Ki67+	 8625 11024
4502	0	0	Ki67+	 8625 11222
4503	0	0	Ki67+	 8635 11058
4504	0	0	Ki67+	 8643 11178
4505	0	0	Ki67+	 8656 11280
4506	0	0	Ki67+	 8662 10946
4507	0	0	Ki67+	 8701 11231
4508	0	0	Ki67+	 8726 11243
4509	0	0	Ki67+	 8732 11005
4510	0	0	Ki67+	 7957 11676
4511	0	0	Ki67+	 7971 11803
4512	0	0	Ki67+	 7981 12198
4513	0	0	Ki67+	 8004 11738
4514	0	0	Ki67+	 8039 12198
4515	0	0	Ki67+	 8052 11577
4516	0	0	Ki67+	 8063 11748
4517	0	0	Ki67+	 8075 12083
4518	0	0	Ki67+	 8101 12310
4519	0	0	Ki67+	 8135 11549
4520	0	0	Ki67+	 8138 12296
4521	0	0	Ki67+	 8144 11948
4522	0	0	Ki67+	 8148 12323
4523	0	0	Ki67+	 8156 12288
4524	0	0	Ki67+	 8163 12112
4525	0	0	Ki67+	 8171 12127
4526	0	0	Ki67+	 8178 11593
4527	0	0	Ki67+	 8185 11825
4528	0	0	Ki67+	 8193 11935
4529	0	0	Ki67+	 8199 11732
4530	0	0	Ki67+	 8204 11975
4531	0	0	Ki67+	 8225 11803
4532	0	0	Ki67+	 8257 11767
4533	0	0	Ki67+	 8281 12319
4534	0	0	Ki67+	 8282 11587
4535	0	0	Ki67+	 8310 11672
4536	0	0	Ki67+	 8313 11713
4537	0	0	Ki67+	 8340 11984
4538	0	0	Ki67+	 8368 11696
4539	0	0	Ki67+	 8397 11840
4540	0	0	Ki67+	 8415 12053
4541	0	0	Ki67+	 8416 11598
4542	0	0	Ki67+	 8427 12043
4543	0	0	Ki67+	 8431 11907
4544	0	0	Ki67+	 8436 12106
4545	0	0	Ki67+	 8441 11573
4546	0	0	Ki67+	 8456 12050
4547	0	0	Ki67+	 8458 11574
4548	0	0	Ki67+	 8515 11858
4549	0	0	Ki67+	 8524 11821
4550	0	0	Ki67+	 8529 12206
4551	0	0	Ki67+	 8536 12241
4552	0	0	Ki67+	 8540 11892
4553	0	0	Ki67+	 8543 12186
4554	0	0	Ki67+	 8543 12216
4555	0	0	Ki67+	 8551 12237
4556	0	0	Ki67+	 8554 11576
4557	0	0	Ki67+	 8556 12211
4558	0	0	Ki67+	 8562 11559
4559	0	0	Ki67+	 8563 11841
4560	0	0	Ki67+	 8563 12188
4561	0	0	Ki67+	 8572 11833
4562	0	0	Ki67+	 8574 11637
4563	0	0	Ki67+	 8581 11664
4564	0	0	Ki67+	 8591 11538
4565	0	0	Ki67+	 8600 11557
4566	0	0	Ki67+	 8614 11881
4567	0	0	Ki67+	 8629 11825
4568	0	0	Ki67+	 8632 12162
4569	0	0	Ki67+	 8639 12207
4570	0	0	Ki67+	 8666 12223
4571	0	0	Ki67+	 8680 12030
4572	0	0	Ki67+	 8690 11792
4573	0	0	Ki67+	 8692 12034
4574	0	0	Ki67+	 8698 11985
4575	0	0	Ki67+	 8700 12265
4576	0	0	Ki67+	 8712 11982
4577	0	0	Ki67+	 8716 11615
4578	0	0	Ki67+	 8725 12334
4579	0	0	Ki67+	 8729 12286
4580	0	0	Ki67+	 8732 11573
4581	0	0	Ki67+	 8735 11964
4582	0	0	Ki67+	 7976 13045
4583	0	0	Ki67+	 7979 12838
4584	0	0	Ki67+	 8005 13006
4585	0	0	Ki67+	 8012 12905
4586	0	0	Ki67+	 8062 12814
4587	0	0	Ki67+	 8078 12346
4588	0	0	Ki67+	 8084 12401
4589	0	0	Ki67+	 8092 12766
4590	0	0	Ki67+	 8097 12835
4591	0	0	Ki67+	 8098 12793
4592	0	0	Ki67+	 8151 12969
4593	0	0	Ki67+	 8165 12858
4594	0	0	Ki67+	 8168 12961
4595	0	0	Ki67+	 8173 12930
4596	0	0	Ki67+	 8176 12492
4597	0	0	Ki67+	 8177 12477
4598	0	0	Ki67+	 8184 12899
4599	0	0	Ki67+	 8193 12463
4600	0	0	Ki67+	 8230 12590
4601	0	0	Ki67+	 8255 12773
4602	0	0	Ki67+	 8258 12621
4603	0	0	Ki67+	 8299 12529
4604	0	0	Ki67+	 8309 12843
4605	0	0	Ki67+	 8309 13130
4606	0	0	Ki67+	 8310 12525
4607	0	0	Ki67+	 8311 12588
4608	0	0	Ki67+	 8367 12502
4609	0	0	Ki67+	 8371 12977
4610	0	0	Ki67+	 8373 12959
4611	0	0	Ki67+	 8392 12948
4612	0	0	Ki67+	 8402 12636
4613	0	0	Ki67+	 8403 12345
4614	0	0	Ki67+	 8407 12591
4615	0	0	Ki67+	 8459 12784
4616	0	0	Ki67+	 8484 12536
4617	0	0	Ki67+	 8498 12872
4618	0	0	Ki67+	 8514 13103
4619	0	0	Ki67+	 8571 12565
4620	0	0	Ki67+	 8611 12567
4621	0	0	Ki67+	 8626 12576
4622	0	0	Ki67+	 8729 12352
4623	0	0	Ki67+	 8741 12488
4624	0	0	Ki67+	 8741 12603
4625	0	0	Ki67+	 8016 13385
4626	0	0	Ki67+	 8047 13137
4627	0	0	Ki67+	 8051 13304
4628	0	0	Ki67+	 8068 13683
4629	0	0	Ki67+	 8078 13296
4630	0	0	Ki67+	 8085 13277
4631	0	0	Ki67+	 8090 13470
4632	0	0	Ki67+	 8100 13226
4633	0	0	Ki67+	 8120 13643
4634	0	0	Ki67+	 8153 13160
4635	0	0	Ki67+	 8223 13553
4636	0	0	Ki67+	 8420 13345
4637	0	0	Ki67+	 8477 13616
4638	0	0	Ki67+	 8568 13878
4639	0	0	Ki67+	 7984 14483
4640	0	0	Ki67+	 7998 14694
4641	0	0	Ki67+	 8071 14579
4642	0	0	Ki67+	 8144 14510
4643	0	0	Ki67+	 8152 14599
4644	0	0	Ki67+	 8154 14134
4645	0	0	Ki67+	 8181 14705
4646	0	0	Ki67+	 8188 14483
4647	0	0	Ki67+	 8190 14498
4648	0	0	Ki67+	 8211 14646
4649	0	0	Ki67+	 8235 14358
4650	0	0	Ki67+	 8244 14155
4651	0	0	Ki67+	 8337 14126
4652	0	0	Ki67+	 8345 14248
4653	0	0	Ki67+	 8349 14325
4654	0	0	Ki67+	 8379 14416
4655	0	0	Ki67+	 8380 14487
4656	0	0	Ki67+	 8381 14501
4657	0	0	Ki67+	 8389 14515
4658	0	0	Ki67+	 8391 14124
4659	0	0	Ki67+	 8391 14142
4660	0	0	Ki67+	 8392 14159
4661	0	0	Ki67+	 8397 14171
4662	0	0	Ki67+	 8402 14555
4663	0	0	Ki67+	 8412 14499
4664	0	0	Ki67+	 8482 13968
4665	0	0	Ki67+	 8578 14545
4666	0	0	Ki67+	 8601 14556
4667	0	0	Ki67+	 8646 14562
4668	0	0	Ki67+	 8695 14596
4669	0	0	Ki67+	 8048 15158
4670	0	0	Ki67+	 8082 15054
4671	0	0	Ki67+	 8113 14927
4672	0	0	Ki67+	 8179 15121
4673	0	0	Ki67+	 8192 15130
4674	0	0	Ki67+	 8204 14778
4675	0	0	Ki67+	 8307 15042
4676	0	0	Ki67+	 8314 15227
4677	0	0	Ki67+	 8365 14939
4678	0	0	Ki67+	 8444 15094
4679	0	0	Ki67+	 8444 15139
4680	0	0	Ki67+	 8487 15060
4681	0	0	Ki67+	 8541 14895
4682	0	0	Ki67+	 8544 15352
4683	0	0	Ki67+	 8578 14826
4684	0	0	Ki67+	 8603 14831
4685	0	0	Ki67+	 8615 14810
4686	0	0	Ki67+	 8616 14828
4687	0	0	Ki67+	 8629 15143
4688	0	0	Ki67+	 8644 15151
4689	0	0	Ki67+	 8760 2967
4690	0	0	Ki67+	 8760 3084
4691	0	0	Ki67+	 8762 3436
4692	0	0	Ki67+	 8769 3021
4693	0	0	Ki67+	 8781 3071
4694	0	0	Ki67+	 8782 2958
4695	0	0	Ki67+	 8794 3341
4696	0	0	Ki67+	 8829 2871
4697	0	0	Ki67+	 8845 3356
4698	0	0	Ki67+	 8860 3328
4699	0	0	Ki67+	 8863 3290
4700	0	0	Ki67+	 8876 2869
4701	0	0	Ki67+	 8876 3364
4702	0	0	Ki67+	 8877 3418
4703	0	0	Ki67+	 8879 3350
4704	0	0	Ki67+	 8882 3154
4705	0	0	Ki67+	 8887 3394
4706	0	0	Ki67+	 8902 3447
4707	0	0	Ki67+	 8909 3517
4708	0	0	Ki67+	 8916 3374
4709	0	0	Ki67+	 8921 3398
4710	0	0	Ki67+	 8923 3420
4711	0	0	Ki67+	 8931 3486
4712	0	0	Ki67+	 8932 3449
4713	0	0	Ki67+	 8939 3467
4714	0	0	Ki67+	 8961 3434
4715	0	0	Ki67+	 8963 3503
4716	0	0	Ki67+	 8968 3475
4717	0	0	Ki67+	 8972 3065
4718	0	0	Ki67+	 8976 3497
4719	0	0	Ki67+	 9025 2879
4720	0	0	Ki67+	 9030 2910
4721	0	0	Ki67+	 9039 2891
4722	0	0	Ki67+	 9051 2925
4723	0	0	Ki67+	 9070 2992
4724	0	0	Ki67+	 9078 3026
4725	0	0	Ki67+	 9133 3071
4726	0	0	Ki67+	 9145 3048
4727	0	0	Ki67+	 9147 2889
4728	0	0	Ki67+	 9148 2947
4729	0	0	Ki67+	 9154 3008
4730	0	0	Ki67+	 9158 3213
4731	0	0	Ki67+	 9436 3379
4732	0	0	Ki67+	 9448 3440
4733	0	0	Ki67+	 9459 3479
4734	0	0	Ki67+	 8753 3638
4735	0	0	Ki67+	 8754 3766
4736	0	0	Ki67+	 8754 3867
4737	0	0	Ki67+	 8755 3906
4738	0	0	Ki67+	 8760 3946
4739	0	0	Ki67+	 8763 4151
4740	0	0	Ki67+	 8769 3591
4741	0	0	Ki67+	 8772 3780
4742	0	0	Ki67+	 8773 3527
4743	0	0	Ki67+	 8773 3564
4744	0	0	Ki67+	 8773 3742
4745	0	0	Ki67+	 8778 3641
4746	0	0	Ki67+	 8778 4135
4747	0	0	Ki67+	 8784 3706
4748	0	0	Ki67+	 8786 3986
4749	0	0	Ki67+	 8789 3615
4750	0	0	Ki67+	 8796 3584
4751	0	0	Ki67+	 8805 4024
4752	0	0	Ki67+	 8806 3711
4753	0	0	Ki67+	 8806 4173
4754	0	0	Ki67+	 8810 4143
4755	0	0	Ki67+	 8816 3863
4756	0	0	Ki67+	 8817 3963
4757	0	0	Ki67+	 8818 3618
4758	0	0	Ki67+	 8831 4050
4759	0	0	Ki67+	 8832 3667
4760	0	0	Ki67+	 8836 3637
4761	0	0	Ki67+	 8837 3983
4762	0	0	Ki67+	 8849 3702
4763	0	0	Ki67+	 8854 3794
4764	0	0	Ki67+	 8858 4092
4765	0	0	Ki67+	 8865 4068
4766	0	0	Ki67+	 8869 3898
4767	0	0	Ki67+	 8871 4260
4768	0	0	Ki67+	 8872 3922
4769	0	0	Ki67+	 8872 4028
4770	0	0	Ki67+	 8880 4279
4771	0	0	Ki67+	 8882 3669
4772	0	0	Ki67+	 8885 3719
4773	0	0	Ki67+	 8898 4103
4774	0	0	Ki67+	 8902 4292
4775	0	0	Ki67+	 8910 3691
4776	0	0	Ki67+	 8914 3758
4777	0	0	Ki67+	 8914 4262
4778	0	0	Ki67+	 8922 3796
4779	0	0	Ki67+	 8923 4096
4780	0	0	Ki67+	 8929 3546
4781	0	0	Ki67+	 8929 3936
4782	0	0	Ki67+	 8929 4153
4783	0	0	Ki67+	 8930 4229
4784	0	0	Ki67+	 8933 3749
4785	0	0	Ki67+	 8935 3521
4786	0	0	Ki67+	 8935 3575
4787	0	0	Ki67+	 8936 4067
4788	0	0	Ki67+	 8940 4147
4789	0	0	Ki67+	 8952 4112
4790	0	0	Ki67+	 8957 4158
4791	0	0	Ki67+	 8959 3885
4792	0	0	Ki67+	 8962 3922
4793	0	0	Ki67+	 8963 3569
4794	0	0	Ki67+	 8969 3816
4795	0	0	Ki67+	 8969 4172
4796	0	0	Ki67+	 8972 3854
4797	0	0	Ki67+	 8972 4081
4798	0	0	Ki67+	 8975 3543
4799	0	0	Ki67+	 8977 3592
4800	0	0	Ki67+	 8980 3752
4801	0	0	Ki67+	 8987 3610
4802	0	0	Ki67+	 8989 3578
4803	0	0	Ki67+	 8991 3791
4804	0	0	Ki67+	 9001 3776
4805	0	0	Ki67+	 9004 3824
4806	0	0	Ki67+	 9012 3917
4807	0	0	Ki67+	 9014 4123
4808	0	0	Ki67+	 9015 4245
4809	0	0	Ki67+	 9020 3938
4810	0	0	Ki67+	 9024 4257
4811	0	0	Ki67+	 9028 4014
4812	0	0	Ki67+	 9029 3922
4813	0	0	Ki67+	 9029 4213
4814	0	0	Ki67+	 9031 3985
4815	0	0	Ki67+	 9035 4143
4816	0	0	Ki67+	 9043 3962
4817	0	0	Ki67+	 9046 3881
4818	0	0	Ki67+	 9046 4099
4819	0	0	Ki67+	 9049 3707
4820	0	0	Ki67+	 9053 4033
4821	0	0	Ki67+	 9057 3887
4822	0	0	Ki67+	 9060 4199
4823	0	0	Ki67+	 9067 4277
4824	0	0	Ki67+	 9074 3961
4825	0	0	Ki67+	 9081 4071
4826	0	0	Ki67+	 9081 4098
4827	0	0	Ki67+	 9082 4018
4828	0	0	Ki67+	 9101 3716
4829	0	0	Ki67+	 9104 3959
4830	0	0	Ki67+	 9104 4191
4831	0	0	Ki67+	 9104 4264
4832	0	0	Ki67+	 9110 4132
4833	0	0	Ki67+	 9112 4318
4834	0	0	Ki67+	 9113 4020
4835	0	0	Ki67+	 9125 3975
4836	0	0	Ki67+	 9130 4096
4837	0	0	Ki67+	 9134 4107
4838	0	0	Ki67+	 9137 4164
4839	0	0	Ki67+	 9150 4100
4840	0	0	Ki67+	 9150 4278
4841	0	0	Ki67+	 9166 3594
4842	0	0	Ki67+	 9168 4258
4843	0	0	Ki67+	 9171 4295
4844	0	0	Ki67+	 9173 3533
4845	0	0	Ki67+	 9175 3630
4846	0	0	Ki67+	 9184 4305
4847	0	0	Ki67+	 9186 3568
4848	0	0	Ki67+	 9198 3555
4849	0	0	Ki67+	 9203 3542
4850	0	0	Ki67+	 9204 3767
4851	0	0	Ki67+	 9207 3819
4852	0	0	Ki67+	 9216 3573
4853	0	0	Ki67+	 9228 3601
4854	0	0	Ki67+	 9229 3803
4855	0	0	Ki67+	 9230 4261
4856	0	0	Ki67+	 9233 3637
4857	0	0	Ki67+	 9233 4232
4858	0	0	Ki67+	 9237 4305
4859	0	0	Ki67+	 9238 4290
4860	0	0	Ki67+	 9239 4219
4861	0	0	Ki67+	 9241 3656
4862	0	0	Ki67+	 9248 3688
4863	0	0	Ki67+	 9249 3702
4864	0	0	Ki67+	 9264 3753
4865	0	0	Ki67+	 9265 4230
4866	0	0	Ki67+	 9269 3798
4867	0	0	Ki67+	 9272 3875
4868	0	0	Ki67+	 9277 4274
4869	0	0	Ki67+	 9278 3828
4870	0	0	Ki67+	 9282 3859
4871	0	0	Ki67+	 9293 3638
4872	0	0	Ki67+	 9293 4313
4873	0	0	Ki67+	 9295 3580
4874	0	0	Ki67+	 9297 3657
4875	0	0	Ki67+	 9299 3700
4876	0	0	Ki67+	 9302 3728
4877	0	0	Ki67+	 9305 3585
4878	0	0	Ki67+	 9312 3553
4879	0	0	Ki67+	 9319 3811
4880	0	0	Ki67+	 9333 3843
4881	0	0	Ki67+	 9351 3859
4882	0	0	Ki67+	 9357 3564
4883	0	0	Ki67+	 9372 3874
4884	0	0	Ki67+	 9378 3682
4885	0	0	Ki67+	 9378 3707
4886	0	0	Ki67+	 9378 3818
4887	0	0	Ki67+	 9380 3797
4888	0	0	Ki67+	 9383 3615
4889	0	0	Ki67+	 9384 3746
4890	0	0	Ki67+	 9386 3760
4891	0	0	Ki67+	 9404 4191
4892	0	0	Ki67+	 9429 4270
4893	0	0	Ki67+	 9430 4308
4894	0	0	Ki67+	 9446 4259
4895	0	0	Ki67+	 9451 4277
4896	0	0	Ki67+	 9455 4233
4897	0	0	Ki67+	 9475 4256
4898	0	0	Ki67+	 9481 4282
4899	0	0	Ki67+	 9491 3560
4900	0	0	Ki67+	 9505 4261
4901	0	0	Ki67+	 9518 3525
4902	0	0	Ki67+	 9539 3585
4903	0	0	Ki67+	 9543 4309
4904	0	0	Ki67+	 8754 4922
4905	0	0	Ki67+	 8757 4428
4906	0	0	Ki67+	 8757 4933
4907	0	0	Ki67+	 8758 4577
4908	0	0	Ki67+	 8759 4508
4909	0	0	Ki67+	 8762 4773
4910	0	0	Ki67+	 8784 4597
4911	0	0	Ki67+	 8786 4901
4912	0	0	Ki67+	 8788 4719
4913	0	0	Ki67+	 8789 4328
4914	0	0	Ki67+	 8797 4823
4915	0	0	Ki67+	 8798 4472
4916	0	0	Ki67+	 8798 4896
4917	0	0	Ki67+	 8803 5036
4918	0	0	Ki67+	 8806 4941
4919	0	0	Ki67+	 8807 4332
4920	0	0	Ki67+	 8809 4463
4921	0	0	Ki67+	 8809 4783
4922	0	0	Ki67+	 8811 4735
4923	0	0	Ki67+	 8811 4805
4924	0	0	Ki67+	 8820 4998
4925	0	0	Ki67+	 8824 4576
4926	0	0	Ki67+	 8844 4636
4927	0	0	Ki67+	 8846 4376
4928	0	0	Ki67+	 8846 4524
4929	0	0	Ki67+	 8860 4847
4930	0	0	Ki67+	 8861 5114
4931	0	0	Ki67+	 8867 4355
4932	0	0	Ki67+	 8868 4879
4933	0	0	Ki67+	 8880 4780
4934	0	0	Ki67+	 8881 4965
4935	0	0	Ki67+	 8884 4715
4936	0	0	Ki67+	 8886 4472
4937	0	0	Ki67+	 8898 4716
4938	0	0	Ki67+	 8913 4437
4939	0	0	Ki67+	 8914 4664
4940	0	0	Ki67+	 8918 4802
4941	0	0	Ki67+	 8919 4358
4942	0	0	Ki67+	 8920 4341
4943	0	0	Ki67+	 8923 4637
4944	0	0	Ki67+	 8924 4601
4945	0	0	Ki67+	 8928 4706
4946	0	0	Ki67+	 8929 4996
4947	0	0	Ki67+	 8938 4500
4948	0	0	Ki67+	 8943 4689
4949	0	0	Ki67+	 8946 4341
4950	0	0	Ki67+	 8948 5044
4951	0	0	Ki67+	 8949 4570
4952	0	0	Ki67+	 8952 5009
4953	0	0	Ki67+	 8968 4510
4954	0	0	Ki67+	 8973 4754
4955	0	0	Ki67+	 8977 4493
4956	0	0	Ki67+	 8980 4560
4957	0	0	Ki67+	 8994 4820
4958	0	0	Ki67+	 9002 4648
4959	0	0	Ki67+	 9004 4994
4960	0	0	Ki67+	 9007 4627
4961	0	0	Ki67+	 9009 4719
4962	0	0	Ki67+	 9011 4759
4963	0	0	Ki67+	 9012 4701
4964	0	0	Ki67+	 9015 5016
4965	0	0	Ki67+	 9020 4805
4966	0	0	Ki67+	 9020 4902
4967	0	0	Ki67+	 9021 5062
4968	0	0	Ki67+	 9026 4816
4969	0	0	Ki67+	 9034 4458
4970	0	0	Ki67+	 9036 4861
4971	0	0	Ki67+	 9037 4419
4972	0	0	Ki67+	 9046 5017
4973	0	0	Ki67+	 9052 4794
4974	0	0	Ki67+	 9053 4694
4975	0	0	Ki67+	 9055 4467
4976	0	0	Ki67+	 9058 4653
4977	0	0	Ki67+	 9058 4912
4978	0	0	Ki67+	 9062 4879
4979	0	0	Ki67+	 9063 4501
4980	0	0	Ki67+	 9063 4761
4981	0	0	Ki67+	 9063 4783
4982	0	0	Ki67+	 9063 4857
4983	0	0	Ki67+	 9068 4622
4984	0	0	Ki67+	 9074 4600
4985	0	0	Ki67+	 9074 4710
4986	0	0	Ki67+	 9076 4407
4987	0	0	Ki67+	 9085 5011
4988	0	0	Ki67+	 9087 5024
4989	0	0	Ki67+	 9095 4657
4990	0	0	Ki67+	 9098 4881
4991	0	0	Ki67+	 9100 5101
4992	0	0	Ki67+	 9105 4586
4993	0	0	Ki67+	 9112 4842
4994	0	0	Ki67+	 9114 5014
4995	0	0	Ki67+	 9126 4578
4996	0	0	Ki67+	 9126 4700
4997	0	0	Ki67+	 9126 4887
4998	0	0	Ki67+	 9130 4814
4999	0	0	Ki67+	 9131 4666
5000	0	0	Ki67+	 9139 4403
5001	0	0	Ki67+	 9141 4322
5002	0	0	Ki67+	 9141 4664
5003	0	0	Ki67+	 9144 4353
5004	0	0	Ki67+	 9147 4501
5005	0	0	Ki67+	 9148 4932
5006	0	0	Ki67+	 9151 4629
5007	0	0	Ki67+	 9152 4424
5008	0	0	Ki67+	 9153 5032
5009	0	0	Ki67+	 9154 4468
5010	0	0	Ki67+	 9154 4784
5011	0	0	Ki67+	 9156 4446
5012	0	0	Ki67+	 9161 4733
5013	0	0	Ki67+	 9163 4834
5014	0	0	Ki67+	 9165 4959
5015	0	0	Ki67+	 9170 4400
5016	0	0	Ki67+	 9174 4772
5017	0	0	Ki67+	 9176 4533
5018	0	0	Ki67+	 9176 5058
5019	0	0	Ki67+	 9180 4356
5020	0	0	Ki67+	 9182 4995
5021	0	0	Ki67+	 9184 4422
5022	0	0	Ki67+	 9185 4515
5023	0	0	Ki67+	 9188 4803
5024	0	0	Ki67+	 9188 4898
5025	0	0	Ki67+	 9191 5044
5026	0	0	Ki67+	 9192 4468
5027	0	0	Ki67+	 9196 4357
5028	0	0	Ki67+	 9198 4936
5029	0	0	Ki67+	 9200 4557
5030	0	0	Ki67+	 9208 4505
5031	0	0	Ki67+	 9211 4402
5032	0	0	Ki67+	 9212 4974
5033	0	0	Ki67+	 9218 4433
5034	0	0	Ki67+	 9235 4395
5035	0	0	Ki67+	 9235 5118
5036	0	0	Ki67+	 9236 4452
5037	0	0	Ki67+	 9241 4883
5038	0	0	Ki67+	 9243 4428
5039	0	0	Ki67+	 9246 4902
5040	0	0	Ki67+	 9265 4526
5041	0	0	Ki67+	 9302 4365
5042	0	0	Ki67+	 9305 5064
5043	0	0	Ki67+	 9307 4710
5044	0	0	Ki67+	 9329 4888
5045	0	0	Ki67+	 9353 4744
5046	0	0	Ki67+	 9406 4926
5047	0	0	Ki67+	 9414 4558
5048	0	0	Ki67+	 9417 4826
5049	0	0	Ki67+	 9419 4507
5050	0	0	Ki67+	 9419 4842
5051	0	0	Ki67+	 9422 4488
5052	0	0	Ki67+	 9425 4440
5053	0	0	Ki67+	 9425 4589
5054	0	0	Ki67+	 9427 4621
5055	0	0	Ki67+	 9431 4636
5056	0	0	Ki67+	 9432 4603
5057	0	0	Ki67+	 9433 4685
5058	0	0	Ki67+	 9434 4659
5059	0	0	Ki67+	 9435 4815
5060	0	0	Ki67+	 9437 4532
5061	0	0	Ki67+	 9437 4887
5062	0	0	Ki67+	 9442 4707
5063	0	0	Ki67+	 9448 4473
5064	0	0	Ki67+	 9454 4362
5065	0	0	Ki67+	 9455 4336
5066	0	0	Ki67+	 9456 4455
5067	0	0	Ki67+	 9461 4914
5068	0	0	Ki67+	 9463 5106
5069	0	0	Ki67+	 9464 4848
5070	0	0	Ki67+	 9466 4511
5071	0	0	Ki67+	 9470 4738
5072	0	0	Ki67+	 9473 4481
5073	0	0	Ki67+	 9476 4377
5074	0	0	Ki67+	 9482 4824
5075	0	0	Ki67+	 9483 4941
5076	0	0	Ki67+	 9485 4708
5077	0	0	Ki67+	 9486 4404
5078	0	0	Ki67+	 9495 4426
5079	0	0	Ki67+	 9497 4843
5080	0	0	Ki67+	 9498 5109
5081	0	0	Ki67+	 9500 4753
5082	0	0	Ki67+	 9504 4442
5083	0	0	Ki67+	 9505 4620
5084	0	0	Ki67+	 9508 4532
5085	0	0	Ki67+	 9510 4458
5086	0	0	Ki67+	 9511 4983
5087	0	0	Ki67+	 9513 4708
5088	0	0	Ki67+	 9515 4913
5089	0	0	Ki67+	 9517 4948
5090	0	0	Ki67+	 9519 4569
5091	0	0	Ki67+	 9520 4882
5092	0	0	Ki67+	 9524 4753
5093	0	0	Ki67+	 9527 4595
5094	0	0	Ki67+	 9528 4649
5095	0	0	Ki67+	 9529 4628
5096	0	0	Ki67+	 9529 4901
5097	0	0	Ki67+	 9532 5113
5098	0	0	Ki67+	 9533 4481
5099	0	0	Ki67+	 9534 4678
5100	0	0	Ki67+	 9537 4720
5101	0	0	Ki67+	 9540 4946
5102	0	0	Ki67+	 9542 4506
5103	0	0	Ki67+	 9544 4330
5104	0	0	Ki67+	 9548 5003
5105	0	0	Ki67+	 8754 5122
5106	0	0	Ki67+	 8754 5859
5107	0	0	Ki67+	 8766 5216
5108	0	0	Ki67+	 8766 5813
5109	0	0	Ki67+	 8769 5205
5110	0	0	Ki67+	 8772 5685
5111	0	0	Ki67+	 8773 5482
5112	0	0	Ki67+	 8773 5835
5113	0	0	Ki67+	 8779 5781
5114	0	0	Ki67+	 8784 5424
5115	0	0	Ki67+	 8786 5487
5116	0	0	Ki67+	 8794 5829
5117	0	0	Ki67+	 8805 5156
5118	0	0	Ki67+	 8806 5553
5119	0	0	Ki67+	 8806 5587
5120	0	0	Ki67+	 8809 5790
5121	0	0	Ki67+	 8811 5904
5122	0	0	Ki67+	 8812 5177
5123	0	0	Ki67+	 8816 5253
5124	0	0	Ki67+	 8816 5305
5125	0	0	Ki67+	 8823 5750
5126	0	0	Ki67+	 8826 5437
5127	0	0	Ki67+	 8835 5486
5128	0	0	Ki67+	 8836 5917
5129	0	0	Ki67+	 8837 5431
5130	0	0	Ki67+	 8839 5630
5131	0	0	Ki67+	 8843 5149
5132	0	0	Ki67+	 8855 5564
5133	0	0	Ki67+	 8857 5763
5134	0	0	Ki67+	 8862 5593
5135	0	0	Ki67+	 8866 5177
5136	0	0	Ki67+	 8867 5289
5137	0	0	Ki67+	 8870 5205
5138	0	0	Ki67+	 8887 5562
5139	0	0	Ki67+	 8892 5719
5140	0	0	Ki67+	 8896 5340
5141	0	0	Ki67+	 8902 5709
5142	0	0	Ki67+	 8908 5336
5143	0	0	Ki67+	 8911 5642
5144	0	0	Ki67+	 8921 5295
5145	0	0	Ki67+	 8921 5678
5146	0	0	Ki67+	 8946 5190
5147	0	0	Ki67+	 8950 5209
5148	0	0	Ki67+	 8954 5738
5149	0	0	Ki67+	 8958 5122
5150	0	0	Ki67+	 8959 5233
5151	0	0	Ki67+	 8963 5755
5152	0	0	Ki67+	 8965 5726
5153	0	0	Ki67+	 8965 5826
5154	0	0	Ki67+	 8969 5677
5155	0	0	Ki67+	 8969 5784
5156	0	0	Ki67+	 8972 5460
5157	0	0	Ki67+	 8979 5701
5158	0	0	Ki67+	 8985 5367
5159	0	0	Ki67+	 8985 5712
5160	0	0	Ki67+	 8989 5864
5161	0	0	Ki67+	 9002 5339
5162	0	0	Ki67+	 9004 5198
5163	0	0	Ki67+	 9004 5850
5164	0	0	Ki67+	 9010 5717
5165	0	0	Ki67+	 9018 5346
5166	0	0	Ki67+	 9021 5151
5167	0	0	Ki67+	 9026 5215
5168	0	0	Ki67+	 9031 5326
5169	0	0	Ki67+	 9033 5775
5170	0	0	Ki67+	 9041 5306
5171	0	0	Ki67+	 9064 5319
5172	0	0	Ki67+	 9075 5809
5173	0	0	Ki67+	 9081 5123
5174	0	0	Ki67+	 9082 5245
5175	0	0	Ki67+	 9082 5574
5176	0	0	Ki67+	 9085 5203
5177	0	0	Ki67+	 9100 5447
5178	0	0	Ki67+	 9104 5279
5179	0	0	Ki67+	 9107 5129
5180	0	0	Ki67+	 9108 5514
5181	0	0	Ki67+	 9111 5684
5182	0	0	Ki67+	 9112 5265
5183	0	0	Ki67+	 9118 5543
5184	0	0	Ki67+	 9137 5917
5185	0	0	Ki67+	 9142 5641
5186	0	0	Ki67+	 9143 5686
5187	0	0	Ki67+	 9144 5292
5188	0	0	Ki67+	 9144 5869
5189	0	0	Ki67+	 9149 5786
5190	0	0	Ki67+	 9152 5340
5191	0	0	Ki67+	 9152 5437
5192	0	0	Ki67+	 9160 5801
5193	0	0	Ki67+	 9171 5743
5194	0	0	Ki67+	 9183 5617
5195	0	0	Ki67+	 9188 5731
5196	0	0	Ki67+	 9241 5150
5197	0	0	Ki67+	 9250 5801
5198	0	0	Ki67+	 9263 5148
5199	0	0	Ki67+	 9263 5741
5200	0	0	Ki67+	 9266 5770
5201	0	0	Ki67+	 9275 5816
5202	0	0	Ki67+	 9276 5834
5203	0	0	Ki67+	 9297 5828
5204	0	0	Ki67+	 9304 5798
5205	0	0	Ki67+	 9314 5271
5206	0	0	Ki67+	 9331 5894
5207	0	0	Ki67+	 9346 5277
5208	0	0	Ki67+	 9352 5289
5209	0	0	Ki67+	 9372 5371
5210	0	0	Ki67+	 9387 5200
5211	0	0	Ki67+	 9387 5358
5212	0	0	Ki67+	 9389 5293
5213	0	0	Ki67+	 9390 5597
5214	0	0	Ki67+	 9393 5246
5215	0	0	Ki67+	 9395 5192
5216	0	0	Ki67+	 9403 5217
5217	0	0	Ki67+	 9408 5257
5218	0	0	Ki67+	 9413 5685
5219	0	0	Ki67+	 9416 5142
5220	0	0	Ki67+	 9432 5889
5221	0	0	Ki67+	 9434 5127
5222	0	0	Ki67+	 9434 5208
5223	0	0	Ki67+	 9454 5848
5224	0	0	Ki67+	 9473 5256
5225	0	0	Ki67+	 9478 5171
5226	0	0	Ki67+	 9484 5776
5227	0	0	Ki67+	 9495 5220
5228	0	0	Ki67+	 9498 5907
5229	0	0	Ki67+	 9499 5289
5230	0	0	Ki67+	 9504 5251
5231	0	0	Ki67+	 9513 5322
5232	0	0	Ki67+	 9522 5223
5233	0	0	Ki67+	 9527 5194
5234	0	0	Ki67+	 9528 5616
5235	0	0	Ki67+	 9531 5147
5236	0	0	Ki67+	 9549 5176
5237	0	0	Ki67+	 9551 5211
5238	0	0	Ki67+	 8759 6544
5239	0	0	Ki67+	 8763 6652
5240	0	0	Ki67+	 8765 6515
5241	0	0	Ki67+	 8773 6602
5242	0	0	Ki67+	 8776 6011
5243	0	0	Ki67+	 8783 5990
5244	0	0	Ki67+	 8786 6256
5245	0	0	Ki67+	 8791 6571
5246	0	0	Ki67+	 8794 5931
5247	0	0	Ki67+	 8795 6488
5248	0	0	Ki67+	 8799 6674
5249	0	0	Ki67+	 8802 6603
5250	0	0	Ki67+	 8803 6413
5251	0	0	Ki67+	 8809 6441
5252	0	0	Ki67+	 8811 6389
5253	0	0	Ki67+	 8814 6093
5254	0	0	Ki67+	 8815 6478
5255	0	0	Ki67+	 8815 6646
5256	0	0	Ki67+	 8831 5978
5257	0	0	Ki67+	 8832 6663
5258	0	0	Ki67+	 8835 6515
5259	0	0	Ki67+	 8841 6696
5260	0	0	Ki67+	 8844 6608
5261	0	0	Ki67+	 8846 6435
5262	0	0	Ki67+	 8856 6025
5263	0	0	Ki67+	 8857 6384
5264	0	0	Ki67+	 8868 6150
5265	0	0	Ki67+	 8869 6612
5266	0	0	Ki67+	 8870 6565
5267	0	0	Ki67+	 8873 6523
5268	0	0	Ki67+	 8879 6209
5269	0	0	Ki67+	 8881 6263
5270	0	0	Ki67+	 8886 6105
5271	0	0	Ki67+	 8887 6363
5272	0	0	Ki67+	 8890 6330
5273	0	0	Ki67+	 8891 6530
5274	0	0	Ki67+	 8895 6640
5275	0	0	Ki67+	 8896 6436
5276	0	0	Ki67+	 8896 6498
5277	0	0	Ki67+	 8898 6621
5278	0	0	Ki67+	 8899 6395
5279	0	0	Ki67+	 8902 6068
5280	0	0	Ki67+	 8905 6193
5281	0	0	Ki67+	 8913 5959
5282	0	0	Ki67+	 8924 5940
5283	0	0	Ki67+	 8924 6655
5284	0	0	Ki67+	 8926 6229
5285	0	0	Ki67+	 8927 5996
5286	0	0	Ki67+	 8930 5978
5287	0	0	Ki67+	 8937 6036
5288	0	0	Ki67+	 8941 6435
5289	0	0	Ki67+	 8943 6147
5290	0	0	Ki67+	 8950 6423
5291	0	0	Ki67+	 8954 6622
5292	0	0	Ki67+	 8958 5982
5293	0	0	Ki67+	 8964 6171
5294	0	0	Ki67+	 8965 6114
5295	0	0	Ki67+	 8967 6441
5296	0	0	Ki67+	 8972 6248
5297	0	0	Ki67+	 8973 6561
5298	0	0	Ki67+	 8977 5991
5299	0	0	Ki67+	 8977 6077
5300	0	0	Ki67+	 8995 6452
5301	0	0	Ki67+	 8995 6545
5302	0	0	Ki67+	 8996 6130
5303	0	0	Ki67+	 8997 6695
5304	0	0	Ki67+	 9009 6448
5305	0	0	Ki67+	 9019 6320
5306	0	0	Ki67+	 9026 6544
5307	0	0	Ki67+	 9028 6522
5308	0	0	Ki67+	 9031 6060
5309	0	0	Ki67+	 9044 6651
5310	0	0	Ki67+	 9057 6501
5311	0	0	Ki67+	 9058 6688
5312	0	0	Ki67+	 9060 6065
5313	0	0	Ki67+	 9060 6582
5314	0	0	Ki67+	 9063 6253
5315	0	0	Ki67+	 9073 6237
5316	0	0	Ki67+	 9074 6653
5317	0	0	Ki67+	 9075 6511
5318	0	0	Ki67+	 9077 5945
5319	0	0	Ki67+	 9081 6698
5320	0	0	Ki67+	 9083 6416
5321	0	0	Ki67+	 9083 6600
5322	0	0	Ki67+	 9084 6235
5323	0	0	Ki67+	 9090 6567
5324	0	0	Ki67+	 9091 6291
5325	0	0	Ki67+	 9093 5947
5326	0	0	Ki67+	 9099 6210
5327	0	0	Ki67+	 9099 6652
5328	0	0	Ki67+	 9117 6173
5329	0	0	Ki67+	 9119 6193
5330	0	0	Ki67+	 9122 6223
5331	0	0	Ki67+	 9124 6112
5332	0	0	Ki67+	 9125 6569
5333	0	0	Ki67+	 9138 5930
5334	0	0	Ki67+	 9141 6640
5335	0	0	Ki67+	 9144 5980
5336	0	0	Ki67+	 9147 6250
5337	0	0	Ki67+	 9148 6446
5338	0	0	Ki67+	 9151 6218
5339	0	0	Ki67+	 9158 6495
5340	0	0	Ki67+	 9166 6142
5341	0	0	Ki67+	 9168 6190
5342	0	0	Ki67+	 9171 6640
5343	0	0	Ki67+	 9172 6111
5344	0	0	Ki67+	 9173 6222
5345	0	0	Ki67+	 9175 6200
5346	0	0	Ki67+	 9177 6029
5347	0	0	Ki67+	 9181 6714
5348	0	0	Ki67+	 9192 6459
5349	0	0	Ki67+	 9196 5951
5350	0	0	Ki67+	 9197 6302
5351	0	0	Ki67+	 9207 6689
5352	0	0	Ki67+	 9213 6701
5353	0	0	Ki67+	 9214 6633
5354	0	0	Ki67+	 9222 6694
5355	0	0	Ki67+	 9224 6363
5356	0	0	Ki67+	 9226 6536
5357	0	0	Ki67+	 9235 6564
5358	0	0	Ki67+	 9244 6609
5359	0	0	Ki67+	 9247 6556
5360	0	0	Ki67+	 9248 6632
5361	0	0	Ki67+	 9252 6578
5362	0	0	Ki67+	 9254 6702
5363	0	0	Ki67+	 9269 5994
5364	0	0	Ki67+	 9269 6046
5365	0	0	Ki67+	 9273 6252
5366	0	0	Ki67+	 9273 6412
5367	0	0	Ki67+	 9282 6535
5368	0	0	Ki67+	 9293 6014
5369	0	0	Ki67+	 9299 6387
5370	0	0	Ki67+	 9303 6698
5371	0	0	Ki67+	 9309 6596
5372	0	0	Ki67+	 9313 6058
5373	0	0	Ki67+	 9326 6594
5374	0	0	Ki67+	 9339 5935
5375	0	0	Ki67+	 9340 6685
5376	0	0	Ki67+	 9343 5962
5377	0	0	Ki67+	 9357 6042
5378	0	0	Ki67+	 9369 6164
5379	0	0	Ki67+	 9370 6326
5380	0	0	Ki67+	 9372 6421
5381	0	0	Ki67+	 9376 6699
5382	0	0	Ki67+	 9385 6066
5383	0	0	Ki67+	 9392 6039
5384	0	0	Ki67+	 9404 6102
5385	0	0	Ki67+	 9404 6412
5386	0	0	Ki67+	 9413 6577
5387	0	0	Ki67+	 9415 6449
5388	0	0	Ki67+	 9423 6027
5389	0	0	Ki67+	 9425 6081
5390	0	0	Ki67+	 9428 6562
5391	0	0	Ki67+	 9434 6015
5392	0	0	Ki67+	 9446 5948
5393	0	0	Ki67+	 9453 6074
5394	0	0	Ki67+	 9457 6099
5395	0	0	Ki67+	 9459 6542
5396	0	0	Ki67+	 9462 5979
5397	0	0	Ki67+	 9464 6710
5398	0	0	Ki67+	 9465 6611
5399	0	0	Ki67+	 9471 6058
5400	0	0	Ki67+	 9479 6009
5401	0	0	Ki67+	 9479 6666
5402	0	0	Ki67+	 9484 6246
5403	0	0	Ki67+	 9491 5937
5404	0	0	Ki67+	 9497 6592
5405	0	0	Ki67+	 9501 6528
5406	0	0	Ki67+	 9509 6305
5407	0	0	Ki67+	 9511 6255
5408	0	0	Ki67+	 9514 6660
5409	0	0	Ki67+	 9517 6402
5410	0	0	Ki67+	 9526 6066
5411	0	0	Ki67+	 9531 6042
5412	0	0	Ki67+	 9532 6575
5413	0	0	Ki67+	 9535 6695
5414	0	0	Ki67+	 9535 6711
5415	0	0	Ki67+	 9542 6212
5416	0	0	Ki67+	 9544 6025
5417	0	0	Ki67+	 9544 6253
5418	0	0	Ki67+	 9551 6647
5419	0	0	Ki67+	 8772 7174
5420	0	0	Ki67+	 8774 6873
5421	0	0	Ki67+	 8783 7174
5422	0	0	Ki67+	 8787 7141
5423	0	0	Ki67+	 8794 7167
5424	0	0	Ki67+	 8795 7190
5425	0	0	Ki67+	 8805 7328
5426	0	0	Ki67+	 8807 7128
5427	0	0	Ki67+	 8810 7234
5428	0	0	Ki67+	 8825 7305
5429	0	0	Ki67+	 8826 7247
5430	0	0	Ki67+	 8834 7132
5431	0	0	Ki67+	 8851 7305
5432	0	0	Ki67+	 8852 7254
5433	0	0	Ki67+	 8857 6794
5434	0	0	Ki67+	 8866 6882
5435	0	0	Ki67+	 8877 6975
5436	0	0	Ki67+	 8881 7197
5437	0	0	Ki67+	 8881 7254
5438	0	0	Ki67+	 8884 6939
5439	0	0	Ki67+	 8892 7270
5440	0	0	Ki67+	 8900 6946
5441	0	0	Ki67+	 8900 6996
5442	0	0	Ki67+	 8904 7366
5443	0	0	Ki67+	 8906 7065
5444	0	0	Ki67+	 8912 7399
5445	0	0	Ki67+	 8913 7082
5446	0	0	Ki67+	 8916 7040
5447	0	0	Ki67+	 8919 6893
5448	0	0	Ki67+	 8928 7519
5449	0	0	Ki67+	 8940 7221
5450	0	0	Ki67+	 8941 7514
5451	0	0	Ki67+	 8945 7198
5452	0	0	Ki67+	 8948 6788
5453	0	0	Ki67+	 8949 7424
5454	0	0	Ki67+	 8951 6900
5455	0	0	Ki67+	 8955 6737
5456	0	0	Ki67+	 8958 7275
5457	0	0	Ki67+	 8962 7003
5458	0	0	Ki67+	 8962 7099
5459	0	0	Ki67+	 8968 6731
5460	0	0	Ki67+	 8970 6973
5461	0	0	Ki67+	 8970 7470
5462	0	0	Ki67+	 8975 6803
5463	0	0	Ki67+	 8975 6898
5464	0	0	Ki67+	 8982 6837
5465	0	0	Ki67+	 8982 7053
5466	0	0	Ki67+	 8985 7145
5467	0	0	Ki67+	 8986 7455
5468	0	0	Ki67+	 8990 7096
5469	0	0	Ki67+	 8992 7429
5470	0	0	Ki67+	 9000 7170
5471	0	0	Ki67+	 9001 6956
5472	0	0	Ki67+	 9015 7041
5473	0	0	Ki67+	 9045 6782
5474	0	0	Ki67+	 9047 7352
5475	0	0	Ki67+	 9067 7155
5476	0	0	Ki67+	 9075 7371
5477	0	0	Ki67+	 9076 7202
5478	0	0	Ki67+	 9077 7159
5479	0	0	Ki67+	 9094 7332
5480	0	0	Ki67+	 9099 6785
5481	0	0	Ki67+	 9099 7235
5482	0	0	Ki67+	 9112 7097
5483	0	0	Ki67+	 9117 7278
5484	0	0	Ki67+	 9127 6747
5485	0	0	Ki67+	 9130 7223
5486	0	0	Ki67+	 9135 7103
5487	0	0	Ki67+	 9139 6998
5488	0	0	Ki67+	 9143 7045
5489	0	0	Ki67+	 9150 6735
5490	0	0	Ki67+	 9154 7299
5491	0	0	Ki67+	 9156 7228
5492	0	0	Ki67+	 9157 7241
5493	0	0	Ki67+	 9157 7361
5494	0	0	Ki67+	 9163 6794
5495	0	0	Ki67+	 9166 7060
5496	0	0	Ki67+	 9170 7203
5497	0	0	Ki67+	 9171 7310
5498	0	0	Ki67+	 9176 6812
5499	0	0	Ki67+	 9177 7078
5500	0	0	Ki67+	 9184 6797
5501	0	0	Ki67+	 9188 7254
5502	0	0	Ki67+	 9191 7322
5503	0	0	Ki67+	 9204 6899
5504	0	0	Ki67+	 9212 6818
5505	0	0	Ki67+	 9214 6893
5506	0	0	Ki67+	 9230 7351
5507	0	0	Ki67+	 9236 6903
5508	0	0	Ki67+	 9237 7286
5509	0	0	Ki67+	 9241 6888
5510	0	0	Ki67+	 9243 6806
5511	0	0	Ki67+	 9252 7247
5512	0	0	Ki67+	 9256 6924
5513	0	0	Ki67+	 9256 7307
5514	0	0	Ki67+	 9258 7372
5515	0	0	Ki67+	 9270 6757
5516	0	0	Ki67+	 9274 7287
5517	0	0	Ki67+	 9278 7325
5518	0	0	Ki67+	 9280 6726
5519	0	0	Ki67+	 9285 6894
5520	0	0	Ki67+	 9289 7295
5521	0	0	Ki67+	 9290 6932
5522	0	0	Ki67+	 9302 6796
5523	0	0	Ki67+	 9302 7062
5524	0	0	Ki67+	 9306 7319
5525	0	0	Ki67+	 9320 6894
5526	0	0	Ki67+	 9322 7433
5527	0	0	Ki67+	 9327 7294
5528	0	0	Ki67+	 9332 6923
5529	0	0	Ki67+	 9333 7095
5530	0	0	Ki67+	 9334 7479
5531	0	0	Ki67+	 9336 7246
5532	0	0	Ki67+	 9344 7325
5533	0	0	Ki67+	 9348 6949
5534	0	0	Ki67+	 9348 7069
5535	0	0	Ki67+	 9355 6899
5536	0	0	Ki67+	 9363 7296
5537	0	0	Ki67+	 9364 7375
5538	0	0	Ki67+	 9365 7068
5539	0	0	Ki67+	 9374 7347
5540	0	0	Ki67+	 9375 7311
5541	0	0	Ki67+	 9381 7496
5542	0	0	Ki67+	 9385 6891
5543	0	0	Ki67+	 9389 7175
5544	0	0	Ki67+	 9393 7470
5545	0	0	Ki67+	 9395 6920
5546	0	0	Ki67+	 9395 7320
5547	0	0	Ki67+	 9401 7292
5548	0	0	Ki67+	 9406 7493
5549	0	0	Ki67+	 9407 7216
5550	0	0	Ki67+	 9408 7344
5551	0	0	Ki67+	 9411 6732
5552	0	0	Ki67+	 9421 6781
5553	0	0	Ki67+	 9428 7043
5554	0	0	Ki67+	 9429 7321
5555	0	0	Ki67+	 9435 7245
5556	0	0	Ki67+	 9453 7301
5557	0	0	Ki67+	 9457 7169
5558	0	0	Ki67+	 9461 6768
5559	0	0	Ki67+	 9462 7332
5560	0	0	Ki67+	 9465 7084
5561	0	0	Ki67+	 9470 6932
5562	0	0	Ki67+	 9472 6820
5563	0	0	Ki67+	 9480 7415
5564	0	0	Ki67+	 9498 7087
5565	0	0	Ki67+	 9501 7077
5566	0	0	Ki67+	 9505 7189
5567	0	0	Ki67+	 9511 6952
5568	0	0	Ki67+	 9512 6840
5569	0	0	Ki67+	 9514 7113
5570	0	0	Ki67+	 9527 6973
5571	0	0	Ki67+	 9545 6843
5572	0	0	Ki67+	 9548 7348
5573	0	0	Ki67+	 8898 8222
5574	0	0	Ki67+	 8929 8314
5575	0	0	Ki67+	 8935 8296
5576	0	0	Ki67+	 8942 7636
5577	0	0	Ki67+	 8952 7908
5578	0	0	Ki67+	 8957 7721
5579	0	0	Ki67+	 8980 7676
5580	0	0	Ki67+	 9010 7595
5581	0	0	Ki67+	 9031 8141
5582	0	0	Ki67+	 9065 7921
5583	0	0	Ki67+	 9095 8172
5584	0	0	Ki67+	 9100 7756
5585	0	0	Ki67+	 9101 7717
5586	0	0	Ki67+	 9106 7900
5587	0	0	Ki67+	 9129 7947
5588	0	0	Ki67+	 9143 7910
5589	0	0	Ki67+	 9151 8083
5590	0	0	Ki67+	 9158 7768
5591	0	0	Ki67+	 9165 7791
5592	0	0	Ki67+	 9168 7883
5593	0	0	Ki67+	 9168 7982
5594	0	0	Ki67+	 9173 7943
5595	0	0	Ki67+	 9177 7741
5596	0	0	Ki67+	 9187 7899
5597	0	0	Ki67+	 9225 7771
5598	0	0	Ki67+	 9231 7642
5599	0	0	Ki67+	 9241 7590
5600	0	0	Ki67+	 9251 7837
5601	0	0	Ki67+	 9254 7954
5602	0	0	Ki67+	 9255 8022
5603	0	0	Ki67+	 9258 7597
5604	0	0	Ki67+	 9264 7633
5605	0	0	Ki67+	 9283 8247
5606	0	0	Ki67+	 9303 7639
5607	0	0	Ki67+	 9307 7954
5608	0	0	Ki67+	 9309 8235
5609	0	0	Ki67+	 9315 7746
5610	0	0	Ki67+	 9332 7655
5611	0	0	Ki67+	 9364 8028
5612	0	0	Ki67+	 9364 8052
5613	0	0	Ki67+	 9364 8150
5614	0	0	Ki67+	 9373 7540
5615	0	0	Ki67+	 9399 8168
5616	0	0	Ki67+	 9421 8046
5617	0	0	Ki67+	 9424 8151
5618	0	0	Ki67+	 9439 7799
5619	0	0	Ki67+	 9442 8217
5620	0	0	Ki67+	 9442 8246
5621	0	0	Ki67+	 9448 7831
5622	0	0	Ki67+	 9451 7769
5623	0	0	Ki67+	 9466 7971
5624	0	0	Ki67+	 9479 7930
5625	0	0	Ki67+	 9480 7782
5626	0	0	Ki67+	 9480 7802
5627	0	0	Ki67+	 9487 7887
5628	0	0	Ki67+	 9491 7987
5629	0	0	Ki67+	 9510 7954
5630	0	0	Ki67+	 9516 8184
5631	0	0	Ki67+	 9529 7977
5632	0	0	Ki67+	 9531 8152
5633	0	0	Ki67+	 9534 7939
5634	0	0	Ki67+	 9547 8174
5635	0	0	Ki67+	 9547 8255
5636	0	0	Ki67+	 8768 8968
5637	0	0	Ki67+	 8878 8449
5638	0	0	Ki67+	 8908 8492
5639	0	0	Ki67+	 8919 8506
5640	0	0	Ki67+	 8924 8330
5641	0	0	Ki67+	 8933 8473
5642	0	0	Ki67+	 8947 8328
5643	0	0	Ki67+	 8950 8348
5644	0	0	Ki67+	 8998 8627
5645	0	0	Ki67+	 9131 8608
5646	0	0	Ki67+	 9320 8415
5647	0	0	Ki67+	 9309 10176
5648	0	0	Ki67+	 8768 11283
5649	0	0	Ki67+	 8804 10743
5650	0	0	Ki67+	 8837 10933
5651	0	0	Ki67+	 8841 10731
5652	0	0	Ki67+	 8846 10756
5653	0	0	Ki67+	 8852 11088
5654	0	0	Ki67+	 8874 11092
5655	0	0	Ki67+	 8930 11073
5656	0	0	Ki67+	 8946 11066
5657	0	0	Ki67+	 8968 11289
5658	0	0	Ki67+	 8973 11175
5659	0	0	Ki67+	 8973 11269
5660	0	0	Ki67+	 8978 11154
5661	0	0	Ki67+	 8986 11186
5662	0	0	Ki67+	 9018 11240
5663	0	0	Ki67+	 9030 10972
5664	0	0	Ki67+	 9038 11122
5665	0	0	Ki67+	 9042 11479
5666	0	0	Ki67+	 9061 11118
5667	0	0	Ki67+	 9066 11401
5668	0	0	Ki67+	 9141 11338
5669	0	0	Ki67+	 9150 11095
5670	0	0	Ki67+	 9158 11516
5671	0	0	Ki67+	 9162 11503
5672	0	0	Ki67+	 9168 11078
5673	0	0	Ki67+	 9177 11310
5674	0	0	Ki67+	 9185 11321
5675	0	0	Ki67+	 9223 11320
5676	0	0	Ki67+	 9288 11238
5677	0	0	Ki67+	 9385 11212
5678	0	0	Ki67+	 9429 11454
5679	0	0	Ki67+	 9445 11431
5680	0	0	Ki67+	 9447 11347
5681	0	0	Ki67+	 9506 11508
5682	0	0	Ki67+	 9510 11276
5683	0	0	Ki67+	 9529 11400
5684	0	0	Ki67+	 9547 11397
5685	0	0	Ki67+	 8759 12216
5686	0	0	Ki67+	 8857 11970
5687	0	0	Ki67+	 8863 12115
5688	0	0	Ki67+	 8872 12123
5689	0	0	Ki67+	 8880 11556
5690	0	0	Ki67+	 8892 12093
5691	0	0	Ki67+	 8900 11668
5692	0	0	Ki67+	 8906 11531
5693	0	0	Ki67+	 8922 11584
5694	0	0	Ki67+	 8936 12093
5695	0	0	Ki67+	 8955 11919
5696	0	0	Ki67+	 8984 11900
5697	0	0	Ki67+	 9065 12223
5698	0	0	Ki67+	 9081 11917
5699	0	0	Ki67+	 9102 11584
5700	0	0	Ki67+	 9103 11663
5701	0	0	Ki67+	 9106 11637
5702	0	0	Ki67+	 9106 12242
5703	0	0	Ki67+	 9142 11933
5704	0	0	Ki67+	 9163 11968
5705	0	0	Ki67+	 9163 12097
5706	0	0	Ki67+	 9190 12151
5707	0	0	Ki67+	 9198 11983
5708	0	0	Ki67+	 9199 12005
5709	0	0	Ki67+	 9213 11958
5710	0	0	Ki67+	 9215 12245
5711	0	0	Ki67+	 9224 11618
5712	0	0	Ki67+	 9225 12176
5713	0	0	Ki67+	 9226 12259
5714	0	0	Ki67+	 9227 11642
5715	0	0	Ki67+	 9232 12190
5716	0	0	Ki67+	 9236 12055
5717	0	0	Ki67+	 9240 12029
5718	0	0	Ki67+	 9246 12273
5719	0	0	Ki67+	 9249 12220
5720	0	0	Ki67+	 9250 12096
5721	0	0	Ki67+	 9252 11607
5722	0	0	Ki67+	 9255 11954
5723	0	0	Ki67+	 9258 12025
5724	0	0	Ki67+	 9260 11524
5725	0	0	Ki67+	 9261 11751
5726	0	0	Ki67+	 9261 12044
5727	0	0	Ki67+	 9269 11973
5728	0	0	Ki67+	 9273 12201
5729	0	0	Ki67+	 9276 12007
5730	0	0	Ki67+	 9278 12084
5731	0	0	Ki67+	 9282 12189
5732	0	0	Ki67+	 9288 12024
5733	0	0	Ki67+	 9291 11936
5734	0	0	Ki67+	 9292 12160
5735	0	0	Ki67+	 9295 12060
5736	0	0	Ki67+	 9300 11583
5737	0	0	Ki67+	 9307 12113
5738	0	0	Ki67+	 9310 12085
5739	0	0	Ki67+	 9311 12200
5740	0	0	Ki67+	 9313 12179
5741	0	0	Ki67+	 9314 11870
5742	0	0	Ki67+	 9318 12236
5743	0	0	Ki67+	 9323 11954
5744	0	0	Ki67+	 9324 12251
5745	0	0	Ki67+	 9327 11698
5746	0	0	Ki67+	 9330 11928
5747	0	0	Ki67+	 9331 11685
5748	0	0	Ki67+	 9336 12027
5749	0	0	Ki67+	 9336 12231
5750	0	0	Ki67+	 9339 12059
5751	0	0	Ki67+	 9342 12197
5752	0	0	Ki67+	 9345 12293
5753	0	0	Ki67+	 9346 11646
5754	0	0	Ki67+	 9347 12087
5755	0	0	Ki67+	 9349 11954
5756	0	0	Ki67+	 9350 12013
5757	0	0	Ki67+	 9359 11582
5758	0	0	Ki67+	 9360 11615
5759	0	0	Ki67+	 9363 11902
5760	0	0	Ki67+	 9363 12229
5761	0	0	Ki67+	 9364 11697
5762	0	0	Ki67+	 9370 11680
5763	0	0	Ki67+	 9370 12259
5764	0	0	Ki67+	 9370 12303
5765	0	0	Ki67+	 9371 12161
5766	0	0	Ki67+	 9374 12194
5767	0	0	Ki67+	 9379 11563
5768	0	0	Ki67+	 9380 12299
5769	0	0	Ki67+	 9382 11993
5770	0	0	Ki67+	 9392 12211
5771	0	0	Ki67+	 9393 12064
5772	0	0	Ki67+	 9394 12107
5773	0	0	Ki67+	 9394 12174
5774	0	0	Ki67+	 9396 12160
5775	0	0	Ki67+	 9399 11932
5776	0	0	Ki67+	 9402 11688
5777	0	0	Ki67+	 9410 11721
5778	0	0	Ki67+	 9411 12016
5779	0	0	Ki67+	 9413 11754
5780	0	0	Ki67+	 9417 11619
5781	0	0	Ki67+	 9419 12185
5782	0	0	Ki67+	 9421 12315
5783	0	0	Ki67+	 9423 12276
5784	0	0	Ki67+	 9433 12256
5785	0	0	Ki67+	 9437 12033
5786	0	0	Ki67+	 9449 11825
5787	0	0	Ki67+	 9449 12231
5788	0	0	Ki67+	 9454 12291
5789	0	0	Ki67+	 9456 11719
5790	0	0	Ki67+	 9459 12044
5791	0	0	Ki67+	 9462 11601
5792	0	0	Ki67+	 9465 11788
5793	0	0	Ki67+	 9470 12213
5794	0	0	Ki67+	 9474 12250
5795	0	0	Ki67+	 9474 12277
5796	0	0	Ki67+	 9476 11971
5797	0	0	Ki67+	 9486 12257
5798	0	0	Ki67+	 9488 11691
5799	0	0	Ki67+	 9492 11630
5800	0	0	Ki67+	 9496 12210
5801	0	0	Ki67+	 9500 11697
5802	0	0	Ki67+	 9501 11804
5803	0	0	Ki67+	 9503 11753
5804	0	0	Ki67+	 9507 12004
5805	0	0	Ki67+	 9507 12289
5806	0	0	Ki67+	 9508 11639
5807	0	0	Ki67+	 9513 12132
5808	0	0	Ki67+	 9518 11567
5809	0	0	Ki67+	 9519 12089
5810	0	0	Ki67+	 9521 12040
5811	0	0	Ki67+	 9525 11677
5812	0	0	Ki67+	 9525 12181
5813	0	0	Ki67+	 9530 12013
5814	0	0	Ki67+	 9531 11746
5815	0	0	Ki67+	 9535 11544
5816	0	0	Ki67+	 9536 12259
5817	0	0	Ki67+	 9537 12166
5818	0	0	Ki67+	 9539 12004
5819	0	0	Ki67+	 9540 11941
5820	0	0	Ki67+	 9541 11597
5821	0	0	Ki67+	 8755 12765
5822	0	0	Ki67+	 8769 12917
5823	0	0	Ki67+	 8789 12702
5824	0	0	Ki67+	 8818 12774
5825	0	0	Ki67+	 8821 12824
5826	0	0	Ki67+	 8830 12719
5827	0	0	Ki67+	 8840 12485
5828	0	0	Ki67+	 8841 12772
5829	0	0	Ki67+	 8850 13050
5830	0	0	Ki67+	 8852 13020
5831	0	0	Ki67+	 8865 12685
5832	0	0	Ki67+	 8868 12357
5833	0	0	Ki67+	 8878 12890
5834	0	0	Ki67+	 8889 12877
5835	0	0	Ki67+	 8893 12835
5836	0	0	Ki67+	 8894 12755
5837	0	0	Ki67+	 8896 12903
5838	0	0	Ki67+	 8902 12483
5839	0	0	Ki67+	 8905 12524
5840	0	0	Ki67+	 8906 12953
5841	0	0	Ki67+	 8907 12935
5842	0	0	Ki67+	 8912 13006
5843	0	0	Ki67+	 8920 12880
5844	0	0	Ki67+	 8924 12938
5845	0	0	Ki67+	 8931 12463
5846	0	0	Ki67+	 8936 12580
5847	0	0	Ki67+	 8943 12563
5848	0	0	Ki67+	 8947 12937
5849	0	0	Ki67+	 8967 12902
5850	0	0	Ki67+	 9000 12859
5851	0	0	Ki67+	 9014 12853
5852	0	0	Ki67+	 9024 12980
5853	0	0	Ki67+	 9037 12851
5854	0	0	Ki67+	 9055 12548
5855	0	0	Ki67+	 9076 12402
5856	0	0	Ki67+	 9082 12360
5857	0	0	Ki67+	 9082 12443
5858	0	0	Ki67+	 9147 12816
5859	0	0	Ki67+	 9158 12340
5860	0	0	Ki67+	 9173 12470
5861	0	0	Ki67+	 9199 13096
5862	0	0	Ki67+	 9215 12600
5863	0	0	Ki67+	 9231 13102
5864	0	0	Ki67+	 9236 13085
5865	0	0	Ki67+	 9246 13096
5866	0	0	Ki67+	 9248 12805
5867	0	0	Ki67+	 9260 12445
5868	0	0	Ki67+	 9264 13050
5869	0	0	Ki67+	 9266 12425
5870	0	0	Ki67+	 9281 12415
5871	0	0	Ki67+	 9295 12692
5872	0	0	Ki67+	 9299 12746
5873	0	0	Ki67+	 9306 13105
5874	0	0	Ki67+	 9330 12336
5875	0	0	Ki67+	 9334 12590
5876	0	0	Ki67+	 9334 12872
5877	0	0	Ki67+	 9342 13096
5878	0	0	Ki67+	 9344 12372
5879	0	0	Ki67+	 9391 12322
5880	0	0	Ki67+	 9409 12388
5881	0	0	Ki67+	 9413 12619
5882	0	0	Ki67+	 9428 12336
5883	0	0	Ki67+	 9428 12448
5884	0	0	Ki67+	 9435 12397
5885	0	0	Ki67+	 9441 12608
5886	0	0	Ki67+	 9442 12463
5887	0	0	Ki67+	 9446 12359
5888	0	0	Ki67+	 9456 12341
5889	0	0	Ki67+	 9461 12441
5890	0	0	Ki67+	 9462 12367
5891	0	0	Ki67+	 9484 12342
5892	0	0	Ki67+	 9490 12526
5893	0	0	Ki67+	 9501 12447
5894	0	0	Ki67+	 9504 13007
5895	0	0	Ki67+	 9520 12435
5896	0	0	Ki67+	 9523 13119
5897	0	0	Ki67+	 9550 12575
5898	0	0	Ki67+	 8780 13725
5899	0	0	Ki67+	 8781 13758
5900	0	0	Ki67+	 8784 13704
5901	0	0	Ki67+	 8791 13758
5902	0	0	Ki67+	 8794 13404
5903	0	0	Ki67+	 8799 13725
5904	0	0	Ki67+	 8803 13713
5905	0	0	Ki67+	 8808 13677
5906	0	0	Ki67+	 8892 13179
5907	0	0	Ki67+	 8906 13725
5908	0	0	Ki67+	 8931 13702
5909	0	0	Ki67+	 8955 13692
5910	0	0	Ki67+	 8970 13295
5911	0	0	Ki67+	 8972 13908
5912	0	0	Ki67+	 8989 13894
5913	0	0	Ki67+	 9004 13492
5914	0	0	Ki67+	 9043 13410
5915	0	0	Ki67+	 9075 13648
5916	0	0	Ki67+	 9089 13368
5917	0	0	Ki67+	 9097 13263
5918	0	0	Ki67+	 9097 13691
5919	0	0	Ki67+	 9100 13653
5920	0	0	Ki67+	 9113 13650
5921	0	0	Ki67+	 9121 13724
5922	0	0	Ki67+	 9129 13758
5923	0	0	Ki67+	 9134 13791
5924	0	0	Ki67+	 9137 13518
5925	0	0	Ki67+	 9142 13422
5926	0	0	Ki67+	 9168 13779
5927	0	0	Ki67+	 9170 13803
5928	0	0	Ki67+	 9171 13397
5929	0	0	Ki67+	 9176 13365
5930	0	0	Ki67+	 9181 13847
5931	0	0	Ki67+	 9185 13795
5932	0	0	Ki67+	 9188 13427
5933	0	0	Ki67+	 9202 13492
5934	0	0	Ki67+	 9203 13404
5935	0	0	Ki67+	 9212 13763
5936	0	0	Ki67+	 9225 13752
5937	0	0	Ki67+	 9231 13259
5938	0	0	Ki67+	 9250 13440
5939	0	0	Ki67+	 9251 13486
5940	0	0	Ki67+	 9259 13879
5941	0	0	Ki67+	 9260 13422
5942	0	0	Ki67+	 9264 13246
5943	0	0	Ki67+	 9276 13331
5944	0	0	Ki67+	 9278 13258
5945	0	0	Ki67+	 9279 13899
5946	0	0	Ki67+	 9281 13201
5947	0	0	Ki67+	 9284 13409
5948	0	0	Ki67+	 9297 13207
5949	0	0	Ki67+	 9297 13235
5950	0	0	Ki67+	 9297 13867
5951	0	0	Ki67+	 9299 13702
5952	0	0	Ki67+	 9299 13881
5953	0	0	Ki67+	 9311 13718
5954	0	0	Ki67+	 9316 13279
5955	0	0	Ki67+	 9325 13689
5956	0	0	Ki67+	 9327 13249
5957	0	0	Ki67+	 9333 13610
5958	0	0	Ki67+	 9337 13701
5959	0	0	Ki67+	 9341 13124
5960	0	0	Ki67+	 9354 13616
5961	0	0	Ki67+	 9373 13336
5962	0	0	Ki67+	 9383 13546
5963	0	0	Ki67+	 9387 13144
5964	0	0	Ki67+	 9389 13565
5965	0	0	Ki67+	 9403 13543
5966	0	0	Ki67+	 9418 13643
5967	0	0	Ki67+	 9428 13613
5968	0	0	Ki67+	 9428 13858
5969	0	0	Ki67+	 9448 13662
5970	0	0	Ki67+	 9449 13624
5971	0	0	Ki67+	 9457 13807
5972	0	0	Ki67+	 9467 13698
5973	0	0	Ki67+	 9472 13466
5974	0	0	Ki67+	 9475 13445
5975	0	0	Ki67+	 9480 13428
5976	0	0	Ki67+	 9492 13809
5977	0	0	Ki67+	 9499 13470
5978	0	0	Ki67+	 9508 13725
5979	0	0	Ki67+	 9517 13149
5980	0	0	Ki67+	 9527 13901
5981	0	0	Ki67+	 9532 13480
5982	0	0	Ki67+	 9535 13127
5983	0	0	Ki67+	 9548 13470
5984	0	0	Ki67+	 8898 14093
5985	0	0	Ki67+	 8903 13992
5986	0	0	Ki67+	 8909 14002
5987	0	0	Ki67+	 8909 14030
5988	0	0	Ki67+	 8918 14009
5989	0	0	Ki67+	 8926 13987
5990	0	0	Ki67+	 8931 14017
5991	0	0	Ki67+	 8976 13932
5992	0	0	Ki67+	 9083 14495
5993	0	0	Ki67+	 9097 14093
5994	0	0	Ki67+	 9117 13927
5995	0	0	Ki67+	 9127 13956
5996	0	0	Ki67+	 9135 13925
5997	0	0	Ki67+	 9152 13974
5998	0	0	Ki67+	 9181 13953
5999	0	0	Ki67+	 9183 14248
6000	0	0	Ki67+	 9194 14283
6001	0	0	Ki67+	 9197 14242
6002	0	0	Ki67+	 9208 14039
6003	0	0	Ki67+	 9210 14590
6004	0	0	Ki67+	 9217 14063
6005	0	0	Ki67+	 9222 14406
6006	0	0	Ki67+	 9223 14257
6007	0	0	Ki67+	 9224 14611
6008	0	0	Ki67+	 9232 14036
6009	0	0	Ki67+	 9233 14597
6010	0	0	Ki67+	 9234 14315
6011	0	0	Ki67+	 9234 14576
6012	0	0	Ki67+	 9240 14647
6013	0	0	Ki67+	 9244 14410
6014	0	0	Ki67+	 9245 14624
6015	0	0	Ki67+	 9246 14380
6016	0	0	Ki67+	 9246 14533
6017	0	0	Ki67+	 9247 14266
6018	0	0	Ki67+	 9252 14658
6019	0	0	Ki67+	 9261 14633
6020	0	0	Ki67+	 9264 14449
6021	0	0	Ki67+	 9267 13981
6022	0	0	Ki67+	 9281 13967
6023	0	0	Ki67+	 9281 14401
6024	0	0	Ki67+	 9282 14450
6025	0	0	Ki67+	 9295 13953
6026	0	0	Ki67+	 9300 13987
6027	0	0	Ki67+	 9300 14406
6028	0	0	Ki67+	 9322 14011
6029	0	0	Ki67+	 9323 13962
6030	0	0	Ki67+	 9323 13976
6031	0	0	Ki67+	 9328 14040
6032	0	0	Ki67+	 9329 14108
6033	0	0	Ki67+	 9337 14052
6034	0	0	Ki67+	 9349 14570
6035	0	0	Ki67+	 9351 14000
6036	0	0	Ki67+	 9352 14047
6037	0	0	Ki67+	 9353 14014
6038	0	0	Ki67+	 9362 13958
6039	0	0	Ki67+	 9363 14347
6040	0	0	Ki67+	 9372 14132
6041	0	0	Ki67+	 9374 14702
6042	0	0	Ki67+	 9382 14055
6043	0	0	Ki67+	 9391 14358
6044	0	0	Ki67+	 9398 14343
6045	0	0	Ki67+	 9400 14467
6046	0	0	Ki67+	 9414 14285
6047	0	0	Ki67+	 9417 14475
6048	0	0	Ki67+	 9417 14670
6049	0	0	Ki67+	 9420 14658
6050	0	0	Ki67+	 9429 14625
6051	0	0	Ki67+	 9441 13973
6052	0	0	Ki67+	 9445 14170
6053	0	0	Ki67+	 9445 14620
6054	0	0	Ki67+	 9454 14604
6055	0	0	Ki67+	 9457 14405
6056	0	0	Ki67+	 9505 14053
6057	0	0	Ki67+	 9506 14566
6058	0	0	Ki67+	 9509 14198
6059	0	0	Ki67+	 9518 14662
6060	0	0	Ki67+	 9520 14559
6061	0	0	Ki67+	 9523 14141
6062	0	0	Ki67+	 9526 14170
6063	0	0	Ki67+	 9527 14322
6064	0	0	Ki67+	 9543 14003
6065	0	0	Ki67+	 9547 14659
6066	0	0	Ki67+	 8777 15302
6067	0	0	Ki67+	 8857 15047
6068	0	0	Ki67+	 8868 15369
6069	0	0	Ki67+	 8970 15106
6070	0	0	Ki67+	 8978 14788
6071	0	0	Ki67+	 9022 15344
6072	0	0	Ki67+	 9031 15355
6073	0	0	Ki67+	 9036 14878
6074	0	0	Ki67+	 9072 15172
6075	0	0	Ki67+	 9084 15146
6076	0	0	Ki67+	 9108 14795
6077	0	0	Ki67+	 9108 15297
6078	0	0	Ki67+	 9113 14785
6079	0	0	Ki67+	 9121 14800
6080	0	0	Ki67+	 9129 14770
6081	0	0	Ki67+	 9130 15314
6082	0	0	Ki67+	 9143 15324
6083	0	0	Ki67+	 9149 15004
6084	0	0	Ki67+	 9155 15110
6085	0	0	Ki67+	 9156 15403
6086	0	0	Ki67+	 9179 14859
6087	0	0	Ki67+	 9206 14954
6088	0	0	Ki67+	 9213 15339
6089	0	0	Ki67+	 9215 14903
6090	0	0	Ki67+	 9219 15317
6091	0	0	Ki67+	 9227 14917
6092	0	0	Ki67+	 9232 14898
6093	0	0	Ki67+	 9247 15331
6094	0	0	Ki67+	 9264 15361
6095	0	0	Ki67+	 9291 14940
6096	0	0	Ki67+	 9301 14900
6097	0	0	Ki67+	 9305 15127
6098	0	0	Ki67+	 9317 15129
6099	0	0	Ki67+	 9319 15143
6100	0	0	Ki67+	 9333 15157
6101	0	0	Ki67+	 9346 14888
6102	0	0	Ki67+	 9346 14902
6103	0	0	Ki67+	 9357 14891
6104	0	0	Ki67+	 9384 15303
6105	0	0	Ki67+	 9387 14776
6106	0	0	Ki67+	 9392 15313
6107	0	0	Ki67+	 9399 14804
6108	0	0	Ki67+	 9403 15444
6109	0	0	Ki67+	 9408 15463
6110	0	0	Ki67+	 9412 14794
6111	0	0	Ki67+	 9416 14900
6112	0	0	Ki67+	 9431 15055
6113	0	0	Ki67+	 9443 15023
6114	0	0	Ki67+	 9461 15501
6115	0	0	Ki67+	 9478 14882
6116	0	0	Ki67+	 9507 15416
6117	0	0	Ki67+	 9516 14865
6118	0	0	Ki67+	 9521 14938
6119	0	0	Ki67+	 9530 15310
6120	0	0	Ki67+	 9541 14831
6121	0	0	Ki67+	 9544 14958
6122	0	0	Ki67+	 8912 15761
6123	0	0	Ki67+	 9201 15591
6124	0	0	Ki67+	 9215 15608
6125	0	0	Ki67+	 9399 15628
6126	0	0	Ki67+	 9420 15884
6127	0	0	Ki67+	 9639 3257
6128	0	0	Ki67+	 9693 3036
6129	0	0	Ki67+	 9694 3051
6130	0	0	Ki67+	 9694 3238
6131	0	0	Ki67+	 9704 3440
6132	0	0	Ki67+	 9705 3339
6133	0	0	Ki67+	 9719 3328
6134	0	0	Ki67+	 9736 2963
6135	0	0	Ki67+	 9811 3078
6136	0	0	Ki67+	 9814 2960
6137	0	0	Ki67+	 9867 3085
6138	0	0	Ki67+	 9917 3116
6139	0	0	Ki67+	 9921 3166
6140	0	0	Ki67+	 9926 3353
6141	0	0	Ki67+	 9930 3187
6142	0	0	Ki67+	 9946 3154
6143	0	0	Ki67+	 10012 3229
6144	0	0	Ki67+	 10015 3078
6145	0	0	Ki67+	 10031 3042
6146	0	0	Ki67+	 10043 3365
6147	0	0	Ki67+	 10055 3385
6148	0	0	Ki67+	 10066 2957
6149	0	0	Ki67+	 10070 3184
6150	0	0	Ki67+	 10072 3424
6151	0	0	Ki67+	 10076 3449
6152	0	0	Ki67+	 10094 3173
6153	0	0	Ki67+	 9578 3540
6154	0	0	Ki67+	 9592 3566
6155	0	0	Ki67+	 9599 3599
6156	0	0	Ki67+	 9615 3579
6157	0	0	Ki67+	 9616 3501
6158	0	0	Ki67+	 9618 3483
6159	0	0	Ki67+	 9625 3457
6160	0	0	Ki67+	 9630 3487
6161	0	0	Ki67+	 9631 3825
6162	0	0	Ki67+	 9647 3594
6163	0	0	Ki67+	 9780 3467
6164	0	0	Ki67+	 9831 3612
6165	0	0	Ki67+	 9843 3672
6166	0	0	Ki67+	 9844 3653
6167	0	0	Ki67+	 9862 3724
6168	0	0	Ki67+	 9865 3662
6169	0	0	Ki67+	 9872 3751
6170	0	0	Ki67+	 9874 3781
6171	0	0	Ki67+	 9877 3810
6172	0	0	Ki67+	 9880 3642
6173	0	0	Ki67+	 9884 3705
6174	0	0	Ki67+	 9890 3893
6175	0	0	Ki67+	 9896 3907
6176	0	0	Ki67+	 9904 3932
6177	0	0	Ki67+	 9918 3909
6178	0	0	Ki67+	 9923 3955
6179	0	0	Ki67+	 9931 3981
6180	0	0	Ki67+	 9937 4030
6181	0	0	Ki67+	 9939 3694
6182	0	0	Ki67+	 9940 3508
6183	0	0	Ki67+	 9948 4000
6184	0	0	Ki67+	 9953 3504
6185	0	0	Ki67+	 9958 3575
6186	0	0	Ki67+	 9958 3605
6187	0	0	Ki67+	 9966 3852
6188	0	0	Ki67+	 9966 4037
6189	0	0	Ki67+	 9971 3927
6190	0	0	Ki67+	 9972 3628
6191	0	0	Ki67+	 9973 3570
6192	0	0	Ki67+	 9975 3842
6193	0	0	Ki67+	 9977 3955
6194	0	0	Ki67+	 9986 4089
6195	0	0	Ki67+	 9992 3976
6196	0	0	Ki67+	 9993 4009
6197	0	0	Ki67+	 9994 3701
6198	0	0	Ki67+	 10000 3735
6199	0	0	Ki67+	 10008 3766
6200	0	0	Ki67+	 10023 3833
6201	0	0	Ki67+	 10034 3854
6202	0	0	Ki67+	 10049 3993
6203	0	0	Ki67+	 10053 3873
6204	0	0	Ki67+	 10060 3512
6205	0	0	Ki67+	 10062 3848
6206	0	0	Ki67+	 10065 3932
6207	0	0	Ki67+	 10067 3897
6208	0	0	Ki67+	 10071 3553
6209	0	0	Ki67+	 10071 3957
6210	0	0	Ki67+	 10073 3655
6211	0	0	Ki67+	 10075 3864
6212	0	0	Ki67+	 10078 3461
6213	0	0	Ki67+	 10079 3882
6214	0	0	Ki67+	 10081 3939
6215	0	0	Ki67+	 10084 3573
6216	0	0	Ki67+	 10085 3480
6217	0	0	Ki67+	 10086 3907
6218	0	0	Ki67+	 10086 3956
6219	0	0	Ki67+	 10092 3859
6220	0	0	Ki67+	 10093 3964
6221	0	0	Ki67+	 10095 3575
6222	0	0	Ki67+	 10098 3555
6223	0	0	Ki67+	 10099 3535
6224	0	0	Ki67+	 10108 3606
6225	0	0	Ki67+	 10113 3947
6226	0	0	Ki67+	 10113 3992
6227	0	0	Ki67+	 10115 3849
6228	0	0	Ki67+	 10122 3699
6229	0	0	Ki67+	 10124 3741
6230	0	0	Ki67+	 10129 3757
6231	0	0	Ki67+	 10129 3922
6232	0	0	Ki67+	 10130 3840
6233	0	0	Ki67+	 10131 3692
6234	0	0	Ki67+	 10132 4000
6235	0	0	Ki67+	 10135 3931
6236	0	0	Ki67+	 10137 3944
6237	0	0	Ki67+	 10143 3796
6238	0	0	Ki67+	 10145 3824
6239	0	0	Ki67+	 10147 3781
6240	0	0	Ki67+	 10150 3970
6241	0	0	Ki67+	 10151 3887
6242	0	0	Ki67+	 10158 3994
6243	0	0	Ki67+	 10159 3915
6244	0	0	Ki67+	 10163 3813
6245	0	0	Ki67+	 10167 3938
6246	0	0	Ki67+	 10172 3839
6247	0	0	Ki67+	 10173 3951
6248	0	0	Ki67+	 10191 3996
6249	0	0	Ki67+	 10194 3952
6250	0	0	Ki67+	 10285 4246
6251	0	0	Ki67+	 10304 3683
6252	0	0	Ki67+	 10337 3717
6253	0	0	Ki67+	 9565 4523
6254	0	0	Ki67+	 9567 4362
6255	0	0	Ki67+	 9570 4535
6256	0	0	Ki67+	 9577 4423
6257	0	0	Ki67+	 9578 4383
6258	0	0	Ki67+	 9579 4284
6259	0	0	Ki67+	 9587 4506
6260	0	0	Ki67+	 9590 4404
6261	0	0	Ki67+	 9598 4549
6262	0	0	Ki67+	 9606 4530
6263	0	0	Ki67+	 9608 4472
6264	0	0	Ki67+	 9613 4549
6265	0	0	Ki67+	 9613 4567
6266	0	0	Ki67+	 9619 4488
6267	0	0	Ki67+	 9619 4866
6268	0	0	Ki67+	 9623 4829
6269	0	0	Ki67+	 9623 4840
6270	0	0	Ki67+	 9627 4520
6271	0	0	Ki67+	 9645 4922
6272	0	0	Ki67+	 9659 4840
6273	0	0	Ki67+	 9659 4951
6274	0	0	Ki67+	 9676 4976
6275	0	0	Ki67+	 9680 4856
6276	0	0	Ki67+	 9687 4868
6277	0	0	Ki67+	 9694 4901
6278	0	0	Ki67+	 9732 5026
6279	0	0	Ki67+	 9738 5045
6280	0	0	Ki67+	 9747 4974
6281	0	0	Ki67+	 9749 4651
6282	0	0	Ki67+	 9751 5052
6283	0	0	Ki67+	 9754 4669
6284	0	0	Ki67+	 9772 4696
6285	0	0	Ki67+	 9774 4709
6286	0	0	Ki67+	 9774 4780
6287	0	0	Ki67+	 9775 4632
6288	0	0	Ki67+	 9776 4837
6289	0	0	Ki67+	 9779 4876
6290	0	0	Ki67+	 9780 4679
6291	0	0	Ki67+	 9783 4727
6292	0	0	Ki67+	 9786 4859
6293	0	0	Ki67+	 9789 4892
6294	0	0	Ki67+	 9790 4649
6295	0	0	Ki67+	 9793 4775
6296	0	0	Ki67+	 9799 4883
6297	0	0	Ki67+	 9805 4669
6298	0	0	Ki67+	 9813 4889
6299	0	0	Ki67+	 9815 4755
6300	0	0	Ki67+	 9822 4766
6301	0	0	Ki67+	 9826 4866
6302	0	0	Ki67+	 9833 4823
6303	0	0	Ki67+	 9834 4794
6304	0	0	Ki67+	 9850 5021
6305	0	0	Ki67+	 9852 4550
6306	0	0	Ki67+	 9854 4965
6307	0	0	Ki67+	 9859 4725
6308	0	0	Ki67+	 9860 4635
6309	0	0	Ki67+	 9864 4606
6310	0	0	Ki67+	 9864 4671
6311	0	0	Ki67+	 9864 4697
6312	0	0	Ki67+	 9870 4746
6313	0	0	Ki67+	 9870 4999
6314	0	0	Ki67+	 9873 5015
6315	0	0	Ki67+	 9876 4648
6316	0	0	Ki67+	 9876 4875
6317	0	0	Ki67+	 9881 4934
6318	0	0	Ki67+	 9883 4739
6319	0	0	Ki67+	 9883 4920
6320	0	0	Ki67+	 9891 4837
6321	0	0	Ki67+	 9892 4612
6322	0	0	Ki67+	 9897 4912
6323	0	0	Ki67+	 9899 4819
6324	0	0	Ki67+	 9906 4736
6325	0	0	Ki67+	 9908 4627
6326	0	0	Ki67+	 9913 4823
6327	0	0	Ki67+	 9921 4835
6328	0	0	Ki67+	 9921 4954
6329	0	0	Ki67+	 9927 4715
6330	0	0	Ki67+	 9932 4656
6331	0	0	Ki67+	 9932 4682
6332	0	0	Ki67+	 9938 4816
6333	0	0	Ki67+	 9951 4945
6334	0	0	Ki67+	 9957 4831
6335	0	0	Ki67+	 9965 4908
6336	0	0	Ki67+	 9969 4927
6337	0	0	Ki67+	 9974 4868
6338	0	0	Ki67+	 9980 4896
6339	0	0	Ki67+	 9994 4740
6340	0	0	Ki67+	 10023 4721
6341	0	0	Ki67+	 10025 4465
6342	0	0	Ki67+	 10075 4281
6343	0	0	Ki67+	 10137 4844
6344	0	0	Ki67+	 10155 4615
6345	0	0	Ki67+	 10156 5012
6346	0	0	Ki67+	 10171 4646
6347	0	0	Ki67+	 10176 4585
6348	0	0	Ki67+	 10190 4767
6349	0	0	Ki67+	 10201 4584
6350	0	0	Ki67+	 10202 4845
6351	0	0	Ki67+	 10233 4593
6352	0	0	Ki67+	 10239 4633
6353	0	0	Ki67+	 10244 4617
6354	0	0	Ki67+	 9560 5234
6355	0	0	Ki67+	 9561 5147
6356	0	0	Ki67+	 9572 5743
6357	0	0	Ki67+	 9574 5453
6358	0	0	Ki67+	 9583 5188
6359	0	0	Ki67+	 9588 5222
6360	0	0	Ki67+	 9600 5650
6361	0	0	Ki67+	 9602 5271
6362	0	0	Ki67+	 9608 5567
6363	0	0	Ki67+	 9609 5380
6364	0	0	Ki67+	 9615 5653
6365	0	0	Ki67+	 9619 5615
6366	0	0	Ki67+	 9624 5424
6367	0	0	Ki67+	 9627 5688
6368	0	0	Ki67+	 9636 5224
6369	0	0	Ki67+	 9642 5800
6370	0	0	Ki67+	 9648 5354
6371	0	0	Ki67+	 9649 5367
6372	0	0	Ki67+	 9658 5435
6373	0	0	Ki67+	 9670 5371
6374	0	0	Ki67+	 9682 5393
6375	0	0	Ki67+	 9683 5591
6376	0	0	Ki67+	 9697 5346
6377	0	0	Ki67+	 9699 5691
6378	0	0	Ki67+	 9719 5689
6379	0	0	Ki67+	 9728 5744
6380	0	0	Ki67+	 9742 5798
6381	0	0	Ki67+	 9745 5247
6382	0	0	Ki67+	 9745 5598
6383	0	0	Ki67+	 9767 5289
6384	0	0	Ki67+	 9767 5656
6385	0	0	Ki67+	 9768 5718
6386	0	0	Ki67+	 9792 5640
6387	0	0	Ki67+	 9818 5636
6388	0	0	Ki67+	 9838 5245
6389	0	0	Ki67+	 9852 5609
6390	0	0	Ki67+	 9880 5628
6391	0	0	Ki67+	 9884 5090
6392	0	0	Ki67+	 9932 5653
6393	0	0	Ki67+	 9936 5853
6394	0	0	Ki67+	 9983 5569
6395	0	0	Ki67+	 9989 5530
6396	0	0	Ki67+	 10060 5733
6397	0	0	Ki67+	 10090 5303
6398	0	0	Ki67+	 10102 5733
6399	0	0	Ki67+	 10105 5832
6400	0	0	Ki67+	 10108 5745
6401	0	0	Ki67+	 10147 5631
6402	0	0	Ki67+	 10148 5451
6403	0	0	Ki67+	 10156 5167
6404	0	0	Ki67+	 10167 5656
6405	0	0	Ki67+	 10171 5496
6406	0	0	Ki67+	 10184 5426
6407	0	0	Ki67+	 10185 5144
6408	0	0	Ki67+	 10185 5541
6409	0	0	Ki67+	 10185 5811
6410	0	0	Ki67+	 10187 5606
6411	0	0	Ki67+	 10188 5621
6412	0	0	Ki67+	 10190 5759
6413	0	0	Ki67+	 10196 5414
6414	0	0	Ki67+	 10202 5137
6415	0	0	Ki67+	 10212 5835
6416	0	0	Ki67+	 10221 5764
6417	0	0	Ki67+	 10227 5797
6418	0	0	Ki67+	 10245 5534
6419	0	0	Ki67+	 10250 5697
6420	0	0	Ki67+	 10253 5785
6421	0	0	Ki67+	 10256 5807
6422	0	0	Ki67+	 10258 5839
6423	0	0	Ki67+	 10259 5574
6424	0	0	Ki67+	 10262 5825
6425	0	0	Ki67+	 10277 5566
6426	0	0	Ki67+	 10298 5533
6427	0	0	Ki67+	 10299 5581
6428	0	0	Ki67+	 10302 5618
6429	0	0	Ki67+	 10322 5796
6430	0	0	Ki67+	 10331 5691
6431	0	0	Ki67+	 10332 5576
6432	0	0	Ki67+	 10336 5627
6433	0	0	Ki67+	 10344 5817
6434	0	0	Ki67+	 10345 5538
6435	0	0	Ki67+	 10351 5573
6436	0	0	Ki67+	 9553 6570
6437	0	0	Ki67+	 9554 6440
6438	0	0	Ki67+	 9559 6534
6439	0	0	Ki67+	 9561 6414
6440	0	0	Ki67+	 9565 6466
6441	0	0	Ki67+	 9578 6498
6442	0	0	Ki67+	 9581 5883
6443	0	0	Ki67+	 9581 6101
6444	0	0	Ki67+	 9582 6018
6445	0	0	Ki67+	 9582 6066
6446	0	0	Ki67+	 9583 6515
6447	0	0	Ki67+	 9584 5900
6448	0	0	Ki67+	 9595 6057
6449	0	0	Ki67+	 9605 6563
6450	0	0	Ki67+	 9609 6319
6451	0	0	Ki67+	 9614 6478
6452	0	0	Ki67+	 9623 6278
6453	0	0	Ki67+	 9625 6613
6454	0	0	Ki67+	 9636 6537
6455	0	0	Ki67+	 9640 6068
6456	0	0	Ki67+	 9644 6619
6457	0	0	Ki67+	 9649 6253
6458	0	0	Ki67+	 9662 6467
6459	0	0	Ki67+	 9671 6589
6460	0	0	Ki67+	 9678 5865
6461	0	0	Ki67+	 9681 6574
6462	0	0	Ki67+	 9682 6612
6463	0	0	Ki67+	 9684 6425
6464	0	0	Ki67+	 9708 6611
6465	0	0	Ki67+	 9709 6510
6466	0	0	Ki67+	 9718 6230
6467	0	0	Ki67+	 9720 5935
6468	0	0	Ki67+	 9721 6421
6469	0	0	Ki67+	 9729 6169
6470	0	0	Ki67+	 9735 6622
6471	0	0	Ki67+	 9736 6199
6472	0	0	Ki67+	 9739 6542
6473	0	0	Ki67+	 9754 6511
6474	0	0	Ki67+	 9772 6543
6475	0	0	Ki67+	 9797 6507
6476	0	0	Ki67+	 9801 6425
6477	0	0	Ki67+	 9802 6644
6478	0	0	Ki67+	 9806 6129
6479	0	0	Ki67+	 9812 6232
6480	0	0	Ki67+	 9818 6057
6481	0	0	Ki67+	 9825 6502
6482	0	0	Ki67+	 9826 6088
6483	0	0	Ki67+	 9830 6479
6484	0	0	Ki67+	 9833 5994
6485	0	0	Ki67+	 9843 6449
6486	0	0	Ki67+	 9849 6161
6487	0	0	Ki67+	 9852 6406
6488	0	0	Ki67+	 9856 6494
6489	0	0	Ki67+	 9857 6074
6490	0	0	Ki67+	 9860 5994
6491	0	0	Ki67+	 9861 5906
6492	0	0	Ki67+	 9861 6420
6493	0	0	Ki67+	 9862 6261
6494	0	0	Ki67+	 9875 6277
6495	0	0	Ki67+	 9876 6626
6496	0	0	Ki67+	 9877 6014
6497	0	0	Ki67+	 9886 6403
6498	0	0	Ki67+	 9887 6618
6499	0	0	Ki67+	 9889 6544
6500	0	0	Ki67+	 9896 6394
6501	0	0	Ki67+	 9898 6451
6502	0	0	Ki67+	 9899 6425
6503	0	0	Ki67+	 9906 6240
6504	0	0	Ki67+	 9906 6516
6505	0	0	Ki67+	 9909 5903
6506	0	0	Ki67+	 9911 6399
6507	0	0	Ki67+	 9917 6598
6508	0	0	Ki67+	 9919 6312
6509	0	0	Ki67+	 9921 6219
6510	0	0	Ki67+	 9925 6449
6511	0	0	Ki67+	 9927 6170
6512	0	0	Ki67+	 9935 6326
6513	0	0	Ki67+	 9941 6652
6514	0	0	Ki67+	 9942 5872
6515	0	0	Ki67+	 9945 6179
6516	0	0	Ki67+	 9948 6385
6517	0	0	Ki67+	 9948 6594
6518	0	0	Ki67+	 9950 6571
6519	0	0	Ki67+	 9952 6253
6520	0	0	Ki67+	 9955 6230
6521	0	0	Ki67+	 9956 5900
6522	0	0	Ki67+	 9956 5932
6523	0	0	Ki67+	 9956 6377
6524	0	0	Ki67+	 9959 6155
6525	0	0	Ki67+	 9962 6489
6526	0	0	Ki67+	 9965 6004
6527	0	0	Ki67+	 9971 5880
6528	0	0	Ki67+	 9976 6176
6529	0	0	Ki67+	 9977 5956
6530	0	0	Ki67+	 9984 6110
6531	0	0	Ki67+	 9984 6445
6532	0	0	Ki67+	 9988 5914
6533	0	0	Ki67+	 10015 6066
6534	0	0	Ki67+	 10017 6340
6535	0	0	Ki67+	 10024 6089
6536	0	0	Ki67+	 10024 6483
6537	0	0	Ki67+	 10025 6280
6538	0	0	Ki67+	 10026 6168
6539	0	0	Ki67+	 10030 6044
6540	0	0	Ki67+	 10030 6404
6541	0	0	Ki67+	 10032 6144
6542	0	0	Ki67+	 10032 6622
6543	0	0	Ki67+	 10033 6314
6544	0	0	Ki67+	 10036 6526
6545	0	0	Ki67+	 10037 6026
6546	0	0	Ki67+	 10044 6538
6547	0	0	Ki67+	 10052 6221
6548	0	0	Ki67+	 10056 6386
6549	0	0	Ki67+	 10062 6132
6550	0	0	Ki67+	 10062 6265
6551	0	0	Ki67+	 10063 6414
6552	0	0	Ki67+	 10065 5920
6553	0	0	Ki67+	 10065 6486
6554	0	0	Ki67+	 10066 5887
6555	0	0	Ki67+	 10074 5995
6556	0	0	Ki67+	 10076 6596
6557	0	0	Ki67+	 10077 6517
6558	0	0	Ki67+	 10082 6045
6559	0	0	Ki67+	 10085 6167
6560	0	0	Ki67+	 10090 5877
6561	0	0	Ki67+	 10093 5898
6562	0	0	Ki67+	 10095 6258
6563	0	0	Ki67+	 10097 6277
6564	0	0	Ki67+	 10100 6579
6565	0	0	Ki67+	 10105 6156
6566	0	0	Ki67+	 10111 5862
6567	0	0	Ki67+	 10112 6447
6568	0	0	Ki67+	 10116 6468
6569	0	0	Ki67+	 10117 6165
6570	0	0	Ki67+	 10119 6108
6571	0	0	Ki67+	 10120 5909
6572	0	0	Ki67+	 10122 6056
6573	0	0	Ki67+	 10122 6517
6574	0	0	Ki67+	 10123 5873
6575	0	0	Ki67+	 10125 6238
6576	0	0	Ki67+	 10126 6490
6577	0	0	Ki67+	 10131 6102
6578	0	0	Ki67+	 10133 6341
6579	0	0	Ki67+	 10135 6284
6580	0	0	Ki67+	 10137 6540
6581	0	0	Ki67+	 10140 5978
6582	0	0	Ki67+	 10143 6321
6583	0	0	Ki67+	 10145 5862
6584	0	0	Ki67+	 10145 6369
6585	0	0	Ki67+	 10145 6477
6586	0	0	Ki67+	 10146 6619
6587	0	0	Ki67+	 10150 6180
6588	0	0	Ki67+	 10153 6224
6589	0	0	Ki67+	 10154 6097
6590	0	0	Ki67+	 10158 6079
6591	0	0	Ki67+	 10163 6257
6592	0	0	Ki67+	 10168 6313
6593	0	0	Ki67+	 10171 6375
6594	0	0	Ki67+	 10176 5937
6595	0	0	Ki67+	 10179 6558
6596	0	0	Ki67+	 10180 6010
6597	0	0	Ki67+	 10181 6355
6598	0	0	Ki67+	 10183 6213
6599	0	0	Ki67+	 10186 6250
6600	0	0	Ki67+	 10187 6331
6601	0	0	Ki67+	 10196 6107
6602	0	0	Ki67+	 10200 6286
6603	0	0	Ki67+	 10201 6174
6604	0	0	Ki67+	 10204 6240
6605	0	0	Ki67+	 10211 6470
6606	0	0	Ki67+	 10212 6196
6607	0	0	Ki67+	 10214 6209
6608	0	0	Ki67+	 10218 5898
6609	0	0	Ki67+	 10220 6244
6610	0	0	Ki67+	 10222 5921
6611	0	0	Ki67+	 10223 6550
6612	0	0	Ki67+	 10224 5857
6613	0	0	Ki67+	 10236 6080
6614	0	0	Ki67+	 10239 6491
6615	0	0	Ki67+	 10240 6062
6616	0	0	Ki67+	 10240 6439
6617	0	0	Ki67+	 10244 6017
6618	0	0	Ki67+	 10248 6260
6619	0	0	Ki67+	 10248 6555
6620	0	0	Ki67+	 10249 6316
6621	0	0	Ki67+	 10251 5868
6622	0	0	Ki67+	 10254 6354
6623	0	0	Ki67+	 10255 6457
6624	0	0	Ki67+	 10258 6435
6625	0	0	Ki67+	 10260 6504
6626	0	0	Ki67+	 10268 6565
6627	0	0	Ki67+	 10269 6077
6628	0	0	Ki67+	 10273 6367
6629	0	0	Ki67+	 10278 6327
6630	0	0	Ki67+	 10286 6549
6631	0	0	Ki67+	 10290 6191
6632	0	0	Ki67+	 10291 6003
6633	0	0	Ki67+	 10292 6033
6634	0	0	Ki67+	 10296 6224
6635	0	0	Ki67+	 10298 6156
6636	0	0	Ki67+	 10299 6259
6637	0	0	Ki67+	 10301 6118
6638	0	0	Ki67+	 10304 6641
6639	0	0	Ki67+	 10305 6143
6640	0	0	Ki67+	 10314 6190
6641	0	0	Ki67+	 10314 6485
6642	0	0	Ki67+	 10318 5976
6643	0	0	Ki67+	 10320 5906
6644	0	0	Ki67+	 10322 6110
6645	0	0	Ki67+	 10322 6626
6646	0	0	Ki67+	 10323 5894
6647	0	0	Ki67+	 10324 6274
6648	0	0	Ki67+	 10325 6009
6649	0	0	Ki67+	 10327 6251
6650	0	0	Ki67+	 10327 6541
6651	0	0	Ki67+	 10333 6137
6652	0	0	Ki67+	 10335 6080
6653	0	0	Ki67+	 10340 5900
6654	0	0	Ki67+	 10340 6027
6655	0	0	Ki67+	 10344 6636
6656	0	0	Ki67+	 10345 6101
6657	0	0	Ki67+	 10350 6057
6658	0	0	Ki67+	 10351 6000
6659	0	0	Ki67+	 9553 6661
6660	0	0	Ki67+	 9556 6699
6661	0	0	Ki67+	 9561 6750
6662	0	0	Ki67+	 9565 7133
6663	0	0	Ki67+	 9567 7120
6664	0	0	Ki67+	 9576 6703
6665	0	0	Ki67+	 9578 7128
6666	0	0	Ki67+	 9582 7411
6667	0	0	Ki67+	 9592 7453
6668	0	0	Ki67+	 9593 7094
6669	0	0	Ki67+	 9596 6807
6670	0	0	Ki67+	 9599 7409
6671	0	0	Ki67+	 9600 6668
6672	0	0	Ki67+	 9602 6752
6673	0	0	Ki67+	 9604 6957
6674	0	0	Ki67+	 9607 7036
6675	0	0	Ki67+	 9616 6870
6676	0	0	Ki67+	 9618 6784
6677	0	0	Ki67+	 9626 7084
6678	0	0	Ki67+	 9632 6733
6679	0	0	Ki67+	 9634 7025
6680	0	0	Ki67+	 9639 7007
6681	0	0	Ki67+	 9643 7172
6682	0	0	Ki67+	 9644 6717
6683	0	0	Ki67+	 9647 6834
6684	0	0	Ki67+	 9659 6968
6685	0	0	Ki67+	 9660 6993
6686	0	0	Ki67+	 9661 7247
6687	0	0	Ki67+	 9662 7396
6688	0	0	Ki67+	 9669 7212
6689	0	0	Ki67+	 9672 7109
6690	0	0	Ki67+	 9673 7050
6691	0	0	Ki67+	 9674 7162
6692	0	0	Ki67+	 9678 7004
6693	0	0	Ki67+	 9678 7283
6694	0	0	Ki67+	 9680 7187
6695	0	0	Ki67+	 9680 7407
6696	0	0	Ki67+	 9687 7083
6697	0	0	Ki67+	 9690 6664
6698	0	0	Ki67+	 9697 7375
6699	0	0	Ki67+	 9698 7253
6700	0	0	Ki67+	 9704 7234
6701	0	0	Ki67+	 9714 6948
6702	0	0	Ki67+	 9715 6917
6703	0	0	Ki67+	 9723 6890
6704	0	0	Ki67+	 9724 6811
6705	0	0	Ki67+	 9724 6841
6706	0	0	Ki67+	 9727 6822
6707	0	0	Ki67+	 9730 7223
6708	0	0	Ki67+	 9737 6718
6709	0	0	Ki67+	 9741 6748
6710	0	0	Ki67+	 9748 7254
6711	0	0	Ki67+	 9750 7325
6712	0	0	Ki67+	 9775 6903
6713	0	0	Ki67+	 9778 7308
6714	0	0	Ki67+	 9782 6892
6715	0	0	Ki67+	 9788 6864
6716	0	0	Ki67+	 9791 7034
6717	0	0	Ki67+	 9800 7374
6718	0	0	Ki67+	 9802 6840
6719	0	0	Ki67+	 9806 6943
6720	0	0	Ki67+	 9810 6713
6721	0	0	Ki67+	 9810 7023
6722	0	0	Ki67+	 9810 7263
6723	0	0	Ki67+	 9822 7246
6724	0	0	Ki67+	 9832 6871
6725	0	0	Ki67+	 9833 6990
6726	0	0	Ki67+	 9838 7412
6727	0	0	Ki67+	 9839 6911
6728	0	0	Ki67+	 9846 6944
6729	0	0	Ki67+	 9849 7262
6730	0	0	Ki67+	 9852 6890
6731	0	0	Ki67+	 9855 7034
6732	0	0	Ki67+	 9862 6915
6733	0	0	Ki67+	 9868 7136
6734	0	0	Ki67+	 9878 6947
6735	0	0	Ki67+	 9890 7201
6736	0	0	Ki67+	 9910 7259
6737	0	0	Ki67+	 9913 6735
6738	0	0	Ki67+	 9919 7187
6739	0	0	Ki67+	 9923 7386
6740	0	0	Ki67+	 9925 7016
6741	0	0	Ki67+	 9930 6811
6742	0	0	Ki67+	 9936 7147
6743	0	0	Ki67+	 9948 7293
6744	0	0	Ki67+	 9956 7369
6745	0	0	Ki67+	 9962 7005
6746	0	0	Ki67+	 9962 7017
6747	0	0	Ki67+	 9963 7170
6748	0	0	Ki67+	 9967 7048
6749	0	0	Ki67+	 9970 7343
6750	0	0	Ki67+	 9976 6972
6751	0	0	Ki67+	 9977 7394
6752	0	0	Ki67+	 9984 6662
6753	0	0	Ki67+	 9985 6821
6754	0	0	Ki67+	 9985 7279
6755	0	0	Ki67+	 9992 6812
6756	0	0	Ki67+	 9996 6953
6757	0	0	Ki67+	 9997 7335
6758	0	0	Ki67+	 9999 7323
6759	0	0	Ki67+	 10005 6854
6760	0	0	Ki67+	 10005 6907
6761	0	0	Ki67+	 10007 6695
6762	0	0	Ki67+	 10017 7289
6763	0	0	Ki67+	 10017 7420
6764	0	0	Ki67+	 10024 6930
6765	0	0	Ki67+	 10033 7449
6766	0	0	Ki67+	 10039 7072
6767	0	0	Ki67+	 10042 6792
6768	0	0	Ki67+	 10043 7095
6769	0	0	Ki67+	 10044 6680
6770	0	0	Ki67+	 10048 6740
6771	0	0	Ki67+	 10054 7397
6772	0	0	Ki67+	 10056 7441
6773	0	0	Ki67+	 10066 7010
6774	0	0	Ki67+	 10066 7236
6775	0	0	Ki67+	 10068 7286
6776	0	0	Ki67+	 10078 6806
6777	0	0	Ki67+	 10080 7137
6778	0	0	Ki67+	 10086 6831
6779	0	0	Ki67+	 10101 6695
6780	0	0	Ki67+	 10105 6866
6781	0	0	Ki67+	 10105 7229
6782	0	0	Ki67+	 10109 7380
6783	0	0	Ki67+	 10111 7130
6784	0	0	Ki67+	 10116 7441
6785	0	0	Ki67+	 10124 6826
6786	0	0	Ki67+	 10124 7185
6787	0	0	Ki67+	 10125 7056
6788	0	0	Ki67+	 10132 6709
6789	0	0	Ki67+	 10141 7243
6790	0	0	Ki67+	 10141 7338
6791	0	0	Ki67+	 10152 6695
6792	0	0	Ki67+	 10155 6672
6793	0	0	Ki67+	 10156 6916
6794	0	0	Ki67+	 10160 7294
6795	0	0	Ki67+	 10165 7364
6796	0	0	Ki67+	 10173 7329
6797	0	0	Ki67+	 10179 6840
6798	0	0	Ki67+	 10179 7155
6799	0	0	Ki67+	 10187 7146
6800	0	0	Ki67+	 10192 6788
6801	0	0	Ki67+	 10197 7167
6802	0	0	Ki67+	 10198 6665
6803	0	0	Ki67+	 10199 7315
6804	0	0	Ki67+	 10200 7368
6805	0	0	Ki67+	 10201 7198
6806	0	0	Ki67+	 10209 7014
6807	0	0	Ki67+	 10212 6762
6808	0	0	Ki67+	 10213 7179
6809	0	0	Ki67+	 10217 6947
6810	0	0	Ki67+	 10222 6785
6811	0	0	Ki67+	 10227 7132
6812	0	0	Ki67+	 10228 6967
6813	0	0	Ki67+	 10232 6983
6814	0	0	Ki67+	 10234 7339
6815	0	0	Ki67+	 10235 6739
6816	0	0	Ki67+	 10237 6698
6817	0	0	Ki67+	 10238 7019
6818	0	0	Ki67+	 10246 7072
6819	0	0	Ki67+	 10248 7095
6820	0	0	Ki67+	 10267 7063
6821	0	0	Ki67+	 10276 7013
6822	0	0	Ki67+	 10276 7308
6823	0	0	Ki67+	 10292 7013
6824	0	0	Ki67+	 10292 7423
6825	0	0	Ki67+	 10293 6774
6826	0	0	Ki67+	 10301 7235
6827	0	0	Ki67+	 10310 7247
6828	0	0	Ki67+	 10313 7233
6829	0	0	Ki67+	 10319 6786
6830	0	0	Ki67+	 10323 7246
6831	0	0	Ki67+	 10323 7306
6832	0	0	Ki67+	 10332 7340
6833	0	0	Ki67+	 10333 6912
6834	0	0	Ki67+	 10334 6829
6835	0	0	Ki67+	 10334 7295
6836	0	0	Ki67+	 10337 7263
6837	0	0	Ki67+	 10341 7364
6838	0	0	Ki67+	 10347 6803
6839	0	0	Ki67+	 10347 7126
6840	0	0	Ki67+	 10348 6918
6841	0	0	Ki67+	 10350 6848
6842	0	0	Ki67+	 9572 7573
6843	0	0	Ki67+	 9578 7476
6844	0	0	Ki67+	 9612 7523
6845	0	0	Ki67+	 9614 7555
6846	0	0	Ki67+	 9624 7570
6847	0	0	Ki67+	 9629 7495
6848	0	0	Ki67+	 9633 7466
6849	0	0	Ki67+	 9637 7662
6850	0	0	Ki67+	 9645 7627
6851	0	0	Ki67+	 9654 7682
6852	0	0	Ki67+	 9663 7593
6853	0	0	Ki67+	 9664 7696
6854	0	0	Ki67+	 9676 7620
6855	0	0	Ki67+	 9680 7674
6856	0	0	Ki67+	 9695 7642
6857	0	0	Ki67+	 9700 7529
6858	0	0	Ki67+	 9707 7461
6859	0	0	Ki67+	 9713 7679
6860	0	0	Ki67+	 9722 7624
6861	0	0	Ki67+	 9728 7647
6862	0	0	Ki67+	 9766 7653
6863	0	0	Ki67+	 9769 7626
6864	0	0	Ki67+	 9775 7805
6865	0	0	Ki67+	 9806 8194
6866	0	0	Ki67+	 9807 7520
6867	0	0	Ki67+	 9815 7506
6868	0	0	Ki67+	 9823 7841
6869	0	0	Ki67+	 9835 7640
6870	0	0	Ki67+	 9838 7495
6871	0	0	Ki67+	 9848 7550
6872	0	0	Ki67+	 9852 7614
6873	0	0	Ki67+	 9854 7663
6874	0	0	Ki67+	 9915 7504
6875	0	0	Ki67+	 9918 7621
6876	0	0	Ki67+	 9936 7617
6877	0	0	Ki67+	 9941 7480
6878	0	0	Ki67+	 9948 7539
6879	0	0	Ki67+	 9948 8127
6880	0	0	Ki67+	 9966 7502
6881	0	0	Ki67+	 9967 7623
6882	0	0	Ki67+	 9982 7635
6883	0	0	Ki67+	 9985 7725
6884	0	0	Ki67+	 9989 7625
6885	0	0	Ki67+	 10011 7468
6886	0	0	Ki67+	 10038 7525
6887	0	0	Ki67+	 10042 7460
6888	0	0	Ki67+	 10048 7502
6889	0	0	Ki67+	 10071 7471
6890	0	0	Ki67+	 10086 7523
6891	0	0	Ki67+	 10088 7754
6892	0	0	Ki67+	 10103 7471
6893	0	0	Ki67+	 10107 8102
6894	0	0	Ki67+	 10116 7487
6895	0	0	Ki67+	 10123 7553
6896	0	0	Ki67+	 10126 7745
6897	0	0	Ki67+	 10141 7470
6898	0	0	Ki67+	 10152 7509
6899	0	0	Ki67+	 10158 8000
6900	0	0	Ki67+	 10164 7533
6901	0	0	Ki67+	 10169 7480
6902	0	0	Ki67+	 10201 8037
6903	0	0	Ki67+	 10209 7540
6904	0	0	Ki67+	 10227 7496
6905	0	0	Ki67+	 10230 7737
6906	0	0	Ki67+	 10243 7459
6907	0	0	Ki67+	 10255 7472
6908	0	0	Ki67+	 10260 7902
6909	0	0	Ki67+	 10261 7493
6910	0	0	Ki67+	 10293 8042
6911	0	0	Ki67+	 10295 8025
6912	0	0	Ki67+	 10301 8093
6913	0	0	Ki67+	 10305 7592
6914	0	0	Ki67+	 10306 7619
6915	0	0	Ki67+	 10311 8135
6916	0	0	Ki67+	 10322 7612
6917	0	0	Ki67+	 10324 7998
6918	0	0	Ki67+	 10327 7538
6919	0	0	Ki67+	 10328 7647
6920	0	0	Ki67+	 10329 7564
6921	0	0	Ki67+	 10330 8128
6922	0	0	Ki67+	 10332 8074
6923	0	0	Ki67+	 10333 8251
6924	0	0	Ki67+	 10338 7532
6925	0	0	Ki67+	 10341 8165
6926	0	0	Ki67+	 9587 8506
6927	0	0	Ki67+	 9681 8484
6928	0	0	Ki67+	 9706 8404
6929	0	0	Ki67+	 9710 8879
6930	0	0	Ki67+	 9711 9041
6931	0	0	Ki67+	 9714 8858
6932	0	0	Ki67+	 9736 8527
6933	0	0	Ki67+	 9749 8602
6934	0	0	Ki67+	 9765 8985
6935	0	0	Ki67+	 9768 8943
6936	0	0	Ki67+	 9776 8520
6937	0	0	Ki67+	 9783 8422
6938	0	0	Ki67+	 9783 8941
6939	0	0	Ki67+	 9789 8922
6940	0	0	Ki67+	 9793 8294
6941	0	0	Ki67+	 9806 8299
6942	0	0	Ki67+	 9809 8967
6943	0	0	Ki67+	 9818 9032
6944	0	0	Ki67+	 9819 8457
6945	0	0	Ki67+	 9823 8492
6946	0	0	Ki67+	 9828 9006
6947	0	0	Ki67+	 9858 8288
6948	0	0	Ki67+	 9868 8604
6949	0	0	Ki67+	 9875 8630
6950	0	0	Ki67+	 9898 8317
6951	0	0	Ki67+	 9918 8942
6952	0	0	Ki67+	 9934 8990
6953	0	0	Ki67+	 9939 8945
6954	0	0	Ki67+	 9948 8859
6955	0	0	Ki67+	 9962 9000
6956	0	0	Ki67+	 9971 8494
6957	0	0	Ki67+	 9992 8823
6958	0	0	Ki67+	 10015 9009
6959	0	0	Ki67+	 10028 8949
6960	0	0	Ki67+	 10042 8801
6961	0	0	Ki67+	 10047 8989
6962	0	0	Ki67+	 10053 8829
6963	0	0	Ki67+	 10057 8314
6964	0	0	Ki67+	 10078 8997
6965	0	0	Ki67+	 10086 8792
6966	0	0	Ki67+	 10120 8370
6967	0	0	Ki67+	 10177 8809
6968	0	0	Ki67+	 10201 8771
6969	0	0	Ki67+	 10202 8379
6970	0	0	Ki67+	 10206 8813
6971	0	0	Ki67+	 10214 8751
6972	0	0	Ki67+	 10216 8841
6973	0	0	Ki67+	 10242 8811
6974	0	0	Ki67+	 10251 8841
6975	0	0	Ki67+	 10252 8527
6976	0	0	Ki67+	 10253 8546
6977	0	0	Ki67+	 10262 8528
6978	0	0	Ki67+	 10263 8912
6979	0	0	Ki67+	 10270 8545
6980	0	0	Ki67+	 10272 8587
6981	0	0	Ki67+	 10277 8532
6982	0	0	Ki67+	 10281 8581
6983	0	0	Ki67+	 10292 8537
6984	0	0	Ki67+	 10325 8499
6985	0	0	Ki67+	 10334 8972
6986	0	0	Ki67+	 10336 8950
6987	0	0	Ki67+	 10338 8282
6988	0	0	Ki67+	 10342 8298
6989	0	0	Ki67+	 9810 9454
6990	0	0	Ki67+	 9817 9425
6991	0	0	Ki67+	 9825 9463
6992	0	0	Ki67+	 9838 9416
6993	0	0	Ki67+	 9847 9433
6994	0	0	Ki67+	 9848 9452
6995	0	0	Ki67+	 9849 9662
6996	0	0	Ki67+	 9868 9704
6997	0	0	Ki67+	 9875 9820
6998	0	0	Ki67+	 9878 9730
6999	0	0	Ki67+	 9898 9148
7000	0	0	Ki67+	 9899 9163
7001	0	0	Ki67+	 9910 9095
7002	0	0	Ki67+	 9910 9690
7003	0	0	Ki67+	 9914 9081
7004	0	0	Ki67+	 9914 9123
7005	0	0	Ki67+	 9926 9286
7006	0	0	Ki67+	 9929 9831
7007	0	0	Ki67+	 9938 9291
7008	0	0	Ki67+	 9942 9421
7009	0	0	Ki67+	 9946 9441
7010	0	0	Ki67+	 9947 9704
7011	0	0	Ki67+	 9953 9362
7012	0	0	Ki67+	 9955 9111
7013	0	0	Ki67+	 9956 9623
7014	0	0	Ki67+	 9968 9667
7015	0	0	Ki67+	 9976 9105
7016	0	0	Ki67+	 9980 9391
7017	0	0	Ki67+	 9980 9507
7018	0	0	Ki67+	 9982 9536
7019	0	0	Ki67+	 9989 9125
7020	0	0	Ki67+	 9999 9196
7021	0	0	Ki67+	 9999 9522
7022	0	0	Ki67+	 10000 9576
7023	0	0	Ki67+	 10006 9414
7024	0	0	Ki67+	 10008 9223
7025	0	0	Ki67+	 10011 9599
7026	0	0	Ki67+	 10016 9061
7027	0	0	Ki67+	 10016 9533
7028	0	0	Ki67+	 10027 9076
7029	0	0	Ki67+	 10029 9417
7030	0	0	Ki67+	 10033 9531
7031	0	0	Ki67+	 10039 9650
7032	0	0	Ki67+	 10042 9293
7033	0	0	Ki67+	 10063 9368
7034	0	0	Ki67+	 10065 9428
7035	0	0	Ki67+	 10066 9801
7036	0	0	Ki67+	 10068 9815
7037	0	0	Ki67+	 10070 9354
7038	0	0	Ki67+	 10086 9273
7039	0	0	Ki67+	 10099 9248
7040	0	0	Ki67+	 10125 9426
7041	0	0	Ki67+	 10134 9791
7042	0	0	Ki67+	 10141 9367
7043	0	0	Ki67+	 10142 9318
7044	0	0	Ki67+	 10143 9423
7045	0	0	Ki67+	 10150 9092
7046	0	0	Ki67+	 10161 9312
7047	0	0	Ki67+	 10161 9604
7048	0	0	Ki67+	 10165 9295
7049	0	0	Ki67+	 10165 9661
7050	0	0	Ki67+	 10168 9239
7051	0	0	Ki67+	 10177 9785
7052	0	0	Ki67+	 10180 9435
7053	0	0	Ki67+	 10181 9567
7054	0	0	Ki67+	 10184 9630
7055	0	0	Ki67+	 10190 9160
7056	0	0	Ki67+	 10193 9126
7057	0	0	Ki67+	 10193 9669
7058	0	0	Ki67+	 10196 9351
7059	0	0	Ki67+	 10208 9588
7060	0	0	Ki67+	 10229 9327
7061	0	0	Ki67+	 10229 9571
7062	0	0	Ki67+	 10234 9486
7063	0	0	Ki67+	 10240 9067
7064	0	0	Ki67+	 10248 9379
7065	0	0	Ki67+	 10255 9690
7066	0	0	Ki67+	 10262 9513
7067	0	0	Ki67+	 10267 9668
7068	0	0	Ki67+	 10272 9380
7069	0	0	Ki67+	 10275 9819
7070	0	0	Ki67+	 10279 9518
7071	0	0	Ki67+	 10290 9759
7072	0	0	Ki67+	 10295 9842
7073	0	0	Ki67+	 10297 9672
7074	0	0	Ki67+	 10298 9659
7075	0	0	Ki67+	 10307 9496
7076	0	0	Ki67+	 10310 9462
7077	0	0	Ki67+	 10311 9723
7078	0	0	Ki67+	 10313 9673
7079	0	0	Ki67+	 10316 9811
7080	0	0	Ki67+	 10324 9829
7081	0	0	Ki67+	 10325 9496
7082	0	0	Ki67+	 10327 9693
7083	0	0	Ki67+	 10334 9123
7084	0	0	Ki67+	 10338 9431
7085	0	0	Ki67+	 10339 9671
7086	0	0	Ki67+	 10351 9828
7087	0	0	Ki67+	 9824 10535
7088	0	0	Ki67+	 9854 10576
7089	0	0	Ki67+	 9876 10583
7090	0	0	Ki67+	 9896 10473
7091	0	0	Ki67+	 9943 10519
7092	0	0	Ki67+	 9952 10535
7093	0	0	Ki67+	 9963 10569
7094	0	0	Ki67+	 9964 10545
7095	0	0	Ki67+	 9998 10548
7096	0	0	Ki67+	 10033 10540
7097	0	0	Ki67+	 10043 10629
7098	0	0	Ki67+	 10047 9907
7099	0	0	Ki67+	 10063 10190
7100	0	0	Ki67+	 10065 10626
7101	0	0	Ki67+	 10078 9994
7102	0	0	Ki67+	 10081 10500
7103	0	0	Ki67+	 10087 10270
7104	0	0	Ki67+	 10096 10464
7105	0	0	Ki67+	 10099 10431
7106	0	0	Ki67+	 10120 10638
7107	0	0	Ki67+	 10121 9983
7108	0	0	Ki67+	 10123 10441
7109	0	0	Ki67+	 10124 10504
7110	0	0	Ki67+	 10124 10571
7111	0	0	Ki67+	 10132 10379
7112	0	0	Ki67+	 10132 10605
7113	0	0	Ki67+	 10135 10271
7114	0	0	Ki67+	 10146 10576
7115	0	0	Ki67+	 10151 10525
7116	0	0	Ki67+	 10154 9985
7117	0	0	Ki67+	 10157 9885
7118	0	0	Ki67+	 10157 10615
7119	0	0	Ki67+	 10159 9951
7120	0	0	Ki67+	 10163 9908
7121	0	0	Ki67+	 10167 10591
7122	0	0	Ki67+	 10170 9881
7123	0	0	Ki67+	 10179 10066
7124	0	0	Ki67+	 10180 10026
7125	0	0	Ki67+	 10182 9969
7126	0	0	Ki67+	 10182 10493
7127	0	0	Ki67+	 10187 10603
7128	0	0	Ki67+	 10195 9935
7129	0	0	Ki67+	 10196 10337
7130	0	0	Ki67+	 10202 9987
7131	0	0	Ki67+	 10204 10226
7132	0	0	Ki67+	 10205 9872
7133	0	0	Ki67+	 10205 10131
7134	0	0	Ki67+	 10214 10487
7135	0	0	Ki67+	 10218 10226
7136	0	0	Ki67+	 10219 10022
7137	0	0	Ki67+	 10222 10505
7138	0	0	Ki67+	 10223 10379
7139	0	0	Ki67+	 10224 9893
7140	0	0	Ki67+	 10226 9967
7141	0	0	Ki67+	 10231 9921
7142	0	0	Ki67+	 10236 10160
7143	0	0	Ki67+	 10236 10229
7144	0	0	Ki67+	 10239 10093
7145	0	0	Ki67+	 10239 10468
7146	0	0	Ki67+	 10241 10034
7147	0	0	Ki67+	 10242 10370
7148	0	0	Ki67+	 10243 10260
7149	0	0	Ki67+	 10246 10217
7150	0	0	Ki67+	 10247 10187
7151	0	0	Ki67+	 10250 10123
7152	0	0	Ki67+	 10253 10507
7153	0	0	Ki67+	 10254 10478
7154	0	0	Ki67+	 10265 10434
7155	0	0	Ki67+	 10268 10523
7156	0	0	Ki67+	 10272 10558
7157	0	0	Ki67+	 10273 10208
7158	0	0	Ki67+	 10276 10166
7159	0	0	Ki67+	 10276 10233
7160	0	0	Ki67+	 10278 9867
7161	0	0	Ki67+	 10278 10288
7162	0	0	Ki67+	 10279 10449
7163	0	0	Ki67+	 10289 10634
7164	0	0	Ki67+	 10291 10579
7165	0	0	Ki67+	 10292 10370
7166	0	0	Ki67+	 10293 10159
7167	0	0	Ki67+	 10297 9911
7168	0	0	Ki67+	 10305 10405
7169	0	0	Ki67+	 10306 10605
7170	0	0	Ki67+	 10310 10376
7171	0	0	Ki67+	 10312 10637
7172	0	0	Ki67+	 10313 9862
7173	0	0	Ki67+	 10314 10499
7174	0	0	Ki67+	 10315 10222
7175	0	0	Ki67+	 10323 10519
7176	0	0	Ki67+	 10332 9908
7177	0	0	Ki67+	 10332 10260
7178	0	0	Ki67+	 10333 9981
7179	0	0	Ki67+	 10334 10040
7180	0	0	Ki67+	 10334 10565
7181	0	0	Ki67+	 10337 10400
7182	0	0	Ki67+	 10340 10518
7183	0	0	Ki67+	 10345 10566
7184	0	0	Ki67+	 10345 10609
7185	0	0	Ki67+	 9556 11412
7186	0	0	Ki67+	 9587 11006
7187	0	0	Ki67+	 9590 11311
7188	0	0	Ki67+	 9593 11032
7189	0	0	Ki67+	 9595 11230
7190	0	0	Ki67+	 9599 11119
7191	0	0	Ki67+	 9600 11220
7192	0	0	Ki67+	 9607 11318
7193	0	0	Ki67+	 9609 11427
7194	0	0	Ki67+	 9619 11283
7195	0	0	Ki67+	 9628 11393
7196	0	0	Ki67+	 9629 11442
7197	0	0	Ki67+	 9645 11287
7198	0	0	Ki67+	 9646 11343
7199	0	0	Ki67+	 9647 11419
7200	0	0	Ki67+	 9655 11353
7201	0	0	Ki67+	 9661 11389
7202	0	0	Ki67+	 9676 11420
7203	0	0	Ki67+	 9677 11447
7204	0	0	Ki67+	 9684 10896
7205	0	0	Ki67+	 9693 10800
7206	0	0	Ki67+	 9695 10867
7207	0	0	Ki67+	 9698 10841
7208	0	0	Ki67+	 9701 11384
7209	0	0	Ki67+	 9703 10883
7210	0	0	Ki67+	 9748 10800
7211	0	0	Ki67+	 9749 11448
7212	0	0	Ki67+	 9829 10932
7213	0	0	Ki67+	 9840 10990
7214	0	0	Ki67+	 9875 10758
7215	0	0	Ki67+	 9893 10750
7216	0	0	Ki67+	 9909 10675
7217	0	0	Ki67+	 9912 10802
7218	0	0	Ki67+	 9915 10718
7219	0	0	Ki67+	 9920 10779
7220	0	0	Ki67+	 9928 10757
7221	0	0	Ki67+	 9935 10809
7222	0	0	Ki67+	 9936 10779
7223	0	0	Ki67+	 9939 10730
7224	0	0	Ki67+	 9950 10820
7225	0	0	Ki67+	 9965 10787
7226	0	0	Ki67+	 9967 10738
7227	0	0	Ki67+	 9970 10770
7228	0	0	Ki67+	 9976 10753
7229	0	0	Ki67+	 9996 11005
7230	0	0	Ki67+	 9998 10725
7231	0	0	Ki67+	 10007 10775
7232	0	0	Ki67+	 10012 11169
7233	0	0	Ki67+	 10020 11264
7234	0	0	Ki67+	 10028 10959
7235	0	0	Ki67+	 10028 11075
7236	0	0	Ki67+	 10028 11180
7237	0	0	Ki67+	 10039 10788
7238	0	0	Ki67+	 10042 11271
7239	0	0	Ki67+	 10049 10880
7240	0	0	Ki67+	 10051 10922
7241	0	0	Ki67+	 10060 11082
7242	0	0	Ki67+	 10061 10707
7243	0	0	Ki67+	 10061 11442
7244	0	0	Ki67+	 10064 10903
7245	0	0	Ki67+	 10065 10722
7246	0	0	Ki67+	 10075 10832
7247	0	0	Ki67+	 10077 11449
7248	0	0	Ki67+	 10080 10864
7249	0	0	Ki67+	 10080 11059
7250	0	0	Ki67+	 10082 11262
7251	0	0	Ki67+	 10083 11421
7252	0	0	Ki67+	 10083 11434
7253	0	0	Ki67+	 10084 11103
7254	0	0	Ki67+	 10085 10706
7255	0	0	Ki67+	 10091 11156
7256	0	0	Ki67+	 10094 10922
7257	0	0	Ki67+	 10095 10893
7258	0	0	Ki67+	 10109 10866
7259	0	0	Ki67+	 10109 11161
7260	0	0	Ki67+	 10112 11225
7261	0	0	Ki67+	 10114 10919
7262	0	0	Ki67+	 10127 10759
7263	0	0	Ki67+	 10131 11397
7264	0	0	Ki67+	 10132 10909
7265	0	0	Ki67+	 10133 11245
7266	0	0	Ki67+	 10136 10827
7267	0	0	Ki67+	 10137 10864
7268	0	0	Ki67+	 10138 10952
7269	0	0	Ki67+	 10138 11231
7270	0	0	Ki67+	 10144 10965
7271	0	0	Ki67+	 10148 10671
7272	0	0	Ki67+	 10148 11354
7273	0	0	Ki67+	 10156 10859
7274	0	0	Ki67+	 10160 11002
7275	0	0	Ki67+	 10169 11303
7276	0	0	Ki67+	 10171 11024
7277	0	0	Ki67+	 10175 11380
7278	0	0	Ki67+	 10179 10909
7279	0	0	Ki67+	 10180 11163
7280	0	0	Ki67+	 10185 10770
7281	0	0	Ki67+	 10185 11356
7282	0	0	Ki67+	 10187 10751
7283	0	0	Ki67+	 10190 11012
7284	0	0	Ki67+	 10191 10976
7285	0	0	Ki67+	 10195 11312
7286	0	0	Ki67+	 10200 10753
7287	0	0	Ki67+	 10202 11389
7288	0	0	Ki67+	 10203 11069
7289	0	0	Ki67+	 10204 10986
7290	0	0	Ki67+	 10207 10722
7291	0	0	Ki67+	 10209 10787
7292	0	0	Ki67+	 10210 10903
7293	0	0	Ki67+	 10218 10753
7294	0	0	Ki67+	 10226 10719
7295	0	0	Ki67+	 10227 11039
7296	0	0	Ki67+	 10232 11371
7297	0	0	Ki67+	 10238 10792
7298	0	0	Ki67+	 10238 11130
7299	0	0	Ki67+	 10239 11067
7300	0	0	Ki67+	 10248 11094
7301	0	0	Ki67+	 10251 10749
7302	0	0	Ki67+	 10251 11275
7303	0	0	Ki67+	 10254 10818
7304	0	0	Ki67+	 10254 10895
7305	0	0	Ki67+	 10259 10931
7306	0	0	Ki67+	 10263 11014
7307	0	0	Ki67+	 10265 11151
7308	0	0	Ki67+	 10269 10836
7309	0	0	Ki67+	 10273 10671
7310	0	0	Ki67+	 10281 10910
7311	0	0	Ki67+	 10286 11285
7312	0	0	Ki67+	 10290 10704
7313	0	0	Ki67+	 10293 11430
7314	0	0	Ki67+	 10299 11039
7315	0	0	Ki67+	 10302 10861
7316	0	0	Ki67+	 10303 10832
7317	0	0	Ki67+	 10304 10679
7318	0	0	Ki67+	 10307 11006
7319	0	0	Ki67+	 10311 11202
7320	0	0	Ki67+	 10315 11158
7321	0	0	Ki67+	 10320 10749
7322	0	0	Ki67+	 10322 11174
7323	0	0	Ki67+	 10323 10693
7324	0	0	Ki67+	 10324 10803
7325	0	0	Ki67+	 10328 10717
7326	0	0	Ki67+	 10331 10880
7327	0	0	Ki67+	 10339 10717
7328	0	0	Ki67+	 10339 10770
7329	0	0	Ki67+	 10346 11234
7330	0	0	Ki67+	 10348 10811
7331	0	0	Ki67+	 10348 11171
7332	0	0	Ki67+	 10349 10940
7333	0	0	Ki67+	 10350 11058
7334	0	0	Ki67+	 9559 12075
7335	0	0	Ki67+	 9561 12110
7336	0	0	Ki67+	 9562 11493
7337	0	0	Ki67+	 9565 11688
7338	0	0	Ki67+	 9566 11882
7339	0	0	Ki67+	 9568 11593
7340	0	0	Ki67+	 9570 11769
7341	0	0	Ki67+	 9571 11624
7342	0	0	Ki67+	 9573 11658
7343	0	0	Ki67+	 9573 11786
7344	0	0	Ki67+	 9579 11821
7345	0	0	Ki67+	 9579 11856
7346	0	0	Ki67+	 9579 11902
7347	0	0	Ki67+	 9584 11884
7348	0	0	Ki67+	 9585 12237
7349	0	0	Ki67+	 9587 12140
7350	0	0	Ki67+	 9590 12093
7351	0	0	Ki67+	 9591 11474
7352	0	0	Ki67+	 9596 12014
7353	0	0	Ki67+	 9598 11556
7354	0	0	Ki67+	 9598 11790
7355	0	0	Ki67+	 9598 12047
7356	0	0	Ki67+	 9603 11731
7357	0	0	Ki67+	 9609 11580
7358	0	0	Ki67+	 9610 12253
7359	0	0	Ki67+	 9614 12163
7360	0	0	Ki67+	 9617 11829
7361	0	0	Ki67+	 9620 12044
7362	0	0	Ki67+	 9624 11711
7363	0	0	Ki67+	 9625 11941
7364	0	0	Ki67+	 9629 12180
7365	0	0	Ki67+	 9640 11461
7366	0	0	Ki67+	 9643 11802
7367	0	0	Ki67+	 9649 11787
7368	0	0	Ki67+	 9650 11708
7369	0	0	Ki67+	 9650 11743
7370	0	0	Ki67+	 9650 11816
7371	0	0	Ki67+	 9651 11990
7372	0	0	Ki67+	 9652 12041
7373	0	0	Ki67+	 9652 12239
7374	0	0	Ki67+	 9653 11473
7375	0	0	Ki67+	 9661 12092
7376	0	0	Ki67+	 9665 11641
7377	0	0	Ki67+	 9666 11486
7378	0	0	Ki67+	 9666 11524
7379	0	0	Ki67+	 9667 11946
7380	0	0	Ki67+	 9669 12163
7381	0	0	Ki67+	 9670 12145
7382	0	0	Ki67+	 9671 11876
7383	0	0	Ki67+	 9673 11696
7384	0	0	Ki67+	 9674 11812
7385	0	0	Ki67+	 9677 11984
7386	0	0	Ki67+	 9679 11546
7387	0	0	Ki67+	 9679 12012
7388	0	0	Ki67+	 9682 11725
7389	0	0	Ki67+	 9683 12084
7390	0	0	Ki67+	 9684 11476
7391	0	0	Ki67+	 9693 12114
7392	0	0	Ki67+	 9696 11829
7393	0	0	Ki67+	 9700 11971
7394	0	0	Ki67+	 9701 11653
7395	0	0	Ki67+	 9701 11668
7396	0	0	Ki67+	 9702 12050
7397	0	0	Ki67+	 9712 12148
7398	0	0	Ki67+	 9720 12244
7399	0	0	Ki67+	 9723 11983
7400	0	0	Ki67+	 9727 12118
7401	0	0	Ki67+	 9728 12084
7402	0	0	Ki67+	 9729 11567
7403	0	0	Ki67+	 9731 12217
7404	0	0	Ki67+	 9737 11481
7405	0	0	Ki67+	 9739 11496
7406	0	0	Ki67+	 9740 12023
7407	0	0	Ki67+	 9744 12075
7408	0	0	Ki67+	 9746 11519
7409	0	0	Ki67+	 9758 11975
7410	0	0	Ki67+	 9758 12090
7411	0	0	Ki67+	 9759 11993
7412	0	0	Ki67+	 9759 12131
7413	0	0	Ki67+	 9769 11702
7414	0	0	Ki67+	 9771 11735
7415	0	0	Ki67+	 9773 11578
7416	0	0	Ki67+	 9777 12113
7417	0	0	Ki67+	 9782 11533
7418	0	0	Ki67+	 9783 11865
7419	0	0	Ki67+	 9784 11476
7420	0	0	Ki67+	 9785 12039
7421	0	0	Ki67+	 9792 11980
7422	0	0	Ki67+	 9796 11726
7423	0	0	Ki67+	 9798 12056
7424	0	0	Ki67+	 9799 11551
7425	0	0	Ki67+	 9801 11777
7426	0	0	Ki67+	 9801 12010
7427	0	0	Ki67+	 9802 12236
7428	0	0	Ki67+	 9810 11748
7429	0	0	Ki67+	 9812 11579
7430	0	0	Ki67+	 9817 12046
7431	0	0	Ki67+	 9821 11532
7432	0	0	Ki67+	 9822 11737
7433	0	0	Ki67+	 9830 11988
7434	0	0	Ki67+	 9832 12138
7435	0	0	Ki67+	 9838 12012
7436	0	0	Ki67+	 9840 12033
7437	0	0	Ki67+	 9841 11776
7438	0	0	Ki67+	 9841 12161
7439	0	0	Ki67+	 9843 11925
7440	0	0	Ki67+	 9846 11998
7441	0	0	Ki67+	 9852 12083
7442	0	0	Ki67+	 9856 11880
7443	0	0	Ki67+	 9856 11986
7444	0	0	Ki67+	 9861 12231
7445	0	0	Ki67+	 9862 11953
7446	0	0	Ki67+	 9868 12102
7447	0	0	Ki67+	 9870 12085
7448	0	0	Ki67+	 9872 12037
7449	0	0	Ki67+	 9882 11573
7450	0	0	Ki67+	 9885 11839
7451	0	0	Ki67+	 9888 11938
7452	0	0	Ki67+	 9888 12025
7453	0	0	Ki67+	 9889 12119
7454	0	0	Ki67+	 9889 12228
7455	0	0	Ki67+	 9895 11597
7456	0	0	Ki67+	 9895 11780
7457	0	0	Ki67+	 9903 12051
7458	0	0	Ki67+	 9905 12218
7459	0	0	Ki67+	 9906 12078
7460	0	0	Ki67+	 9910 12248
7461	0	0	Ki67+	 9912 12164
7462	0	0	Ki67+	 9915 11987
7463	0	0	Ki67+	 9920 11916
7464	0	0	Ki67+	 9921 11792
7465	0	0	Ki67+	 9924 11881
7466	0	0	Ki67+	 9926 11935
7467	0	0	Ki67+	 9931 12188
7468	0	0	Ki67+	 9932 11664
7469	0	0	Ki67+	 9932 12247
7470	0	0	Ki67+	 9939 11910
7471	0	0	Ki67+	 9951 11957
7472	0	0	Ki67+	 9952 12215
7473	0	0	Ki67+	 9954 11781
7474	0	0	Ki67+	 9969 11834
7475	0	0	Ki67+	 9973 12040
7476	0	0	Ki67+	 9975 12093
7477	0	0	Ki67+	 9979 11580
7478	0	0	Ki67+	 9981 12176
7479	0	0	Ki67+	 9984 11930
7480	0	0	Ki67+	 9990 12102
7481	0	0	Ki67+	 9993 12194
7482	0	0	Ki67+	 9993 12244
7483	0	0	Ki67+	 10006 11968
7484	0	0	Ki67+	 10008 11945
7485	0	0	Ki67+	 10010 12135
7486	0	0	Ki67+	 10026 11950
7487	0	0	Ki67+	 10031 12142
7488	0	0	Ki67+	 10040 12017
7489	0	0	Ki67+	 10061 11820
7490	0	0	Ki67+	 10066 11837
7491	0	0	Ki67+	 10070 12086
7492	0	0	Ki67+	 10084 11919
7493	0	0	Ki67+	 10084 12089
7494	0	0	Ki67+	 10085 12138
7495	0	0	Ki67+	 10089 11904
7496	0	0	Ki67+	 10096 12060
7497	0	0	Ki67+	 10110 11961
7498	0	0	Ki67+	 10114 12122
7499	0	0	Ki67+	 10121 12038
7500	0	0	Ki67+	 10121 12080
7501	0	0	Ki67+	 10151 11966
7502	0	0	Ki67+	 10152 11994
7503	0	0	Ki67+	 10160 11932
7504	0	0	Ki67+	 10170 12067
7505	0	0	Ki67+	 10170 12090
7506	0	0	Ki67+	 10174 11862
7507	0	0	Ki67+	 10178 11905
7508	0	0	Ki67+	 10185 11976
7509	0	0	Ki67+	 10186 12208
7510	0	0	Ki67+	 10189 11795
7511	0	0	Ki67+	 10190 12111
7512	0	0	Ki67+	 10191 11827
7513	0	0	Ki67+	 10192 11871
7514	0	0	Ki67+	 10195 11728
7515	0	0	Ki67+	 10216 11873
7516	0	0	Ki67+	 10225 11807
7517	0	0	Ki67+	 10235 12199
7518	0	0	Ki67+	 10252 11828
7519	0	0	Ki67+	 10263 11790
7520	0	0	Ki67+	 10266 11747
7521	0	0	Ki67+	 10279 11872
7522	0	0	Ki67+	 10283 11594
7523	0	0	Ki67+	 10307 11970
7524	0	0	Ki67+	 10313 11849
7525	0	0	Ki67+	 10318 12155
7526	0	0	Ki67+	 10326 11877
7527	0	0	Ki67+	 10327 12107
7528	0	0	Ki67+	 10337 11966
7529	0	0	Ki67+	 10341 11943
7530	0	0	Ki67+	 10344 11830
7531	0	0	Ki67+	 9556 12945
7532	0	0	Ki67+	 9575 12328
7533	0	0	Ki67+	 9581 12694
7534	0	0	Ki67+	 9596 12694
7535	0	0	Ki67+	 9615 12364
7536	0	0	Ki67+	 9621 12274
7537	0	0	Ki67+	 9624 12310
7538	0	0	Ki67+	 9625 12663
7539	0	0	Ki67+	 9639 12380
7540	0	0	Ki67+	 9639 12522
7541	0	0	Ki67+	 9640 12263
7542	0	0	Ki67+	 9649 12954
7543	0	0	Ki67+	 9650 12283
7544	0	0	Ki67+	 9662 12910
7545	0	0	Ki67+	 9664 12617
7546	0	0	Ki67+	 9676 12258
7547	0	0	Ki67+	 9688 12636
7548	0	0	Ki67+	 9691 12393
7549	0	0	Ki67+	 9698 12699
7550	0	0	Ki67+	 9712 12605
7551	0	0	Ki67+	 9743 12410
7552	0	0	Ki67+	 9746 12920
7553	0	0	Ki67+	 9750 12356
7554	0	0	Ki67+	 9755 12404
7555	0	0	Ki67+	 9761 12350
7556	0	0	Ki67+	 9761 12465
7557	0	0	Ki67+	 9763 12449
7558	0	0	Ki67+	 9777 12722
7559	0	0	Ki67+	 9786 12991
7560	0	0	Ki67+	 9790 12960
7561	0	0	Ki67+	 9810 12279
7562	0	0	Ki67+	 9811 12298
7563	0	0	Ki67+	 9833 13042
7564	0	0	Ki67+	 9838 12285
7565	0	0	Ki67+	 9839 12262
7566	0	0	Ki67+	 9871 12973
7567	0	0	Ki67+	 9875 12963
7568	0	0	Ki67+	 9878 12328
7569	0	0	Ki67+	 9880 12287
7570	0	0	Ki67+	 9890 12377
7571	0	0	Ki67+	 9892 12281
7572	0	0	Ki67+	 9898 12311
7573	0	0	Ki67+	 9934 12938
7574	0	0	Ki67+	 9951 12905
7575	0	0	Ki67+	 9967 13030
7576	0	0	Ki67+	 9982 13044
7577	0	0	Ki67+	 9991 13019
7578	0	0	Ki67+	 10001 12938
7579	0	0	Ki67+	 10011 12305
7580	0	0	Ki67+	 10015 12467
7581	0	0	Ki67+	 10022 12952
7582	0	0	Ki67+	 10024 12288
7583	0	0	Ki67+	 10027 13016
7584	0	0	Ki67+	 10032 12918
7585	0	0	Ki67+	 10039 12448
7586	0	0	Ki67+	 10039 12833
7587	0	0	Ki67+	 10041 12372
7588	0	0	Ki67+	 10061 12936
7589	0	0	Ki67+	 10064 12653
7590	0	0	Ki67+	 10068 12909
7591	0	0	Ki67+	 10090 12986
7592	0	0	Ki67+	 10092 12878
7593	0	0	Ki67+	 10101 12967
7594	0	0	Ki67+	 10108 12588
7595	0	0	Ki67+	 10124 12996
7596	0	0	Ki67+	 10136 13028
7597	0	0	Ki67+	 10142 13001
7598	0	0	Ki67+	 10145 13055
7599	0	0	Ki67+	 10146 12794
7600	0	0	Ki67+	 10148 13026
7601	0	0	Ki67+	 10152 12445
7602	0	0	Ki67+	 10166 12939
7603	0	0	Ki67+	 10175 12904
7604	0	0	Ki67+	 10182 12877
7605	0	0	Ki67+	 10191 12502
7606	0	0	Ki67+	 10203 12915
7607	0	0	Ki67+	 10205 12730
7608	0	0	Ki67+	 10205 12849
7609	0	0	Ki67+	 10212 12942
7610	0	0	Ki67+	 10214 12859
7611	0	0	Ki67+	 10216 12556
7612	0	0	Ki67+	 10223 12829
7613	0	0	Ki67+	 10234 12702
7614	0	0	Ki67+	 10234 12845
7615	0	0	Ki67+	 10237 12920
7616	0	0	Ki67+	 10239 13021
7617	0	0	Ki67+	 10243 12785
7618	0	0	Ki67+	 10250 12886
7619	0	0	Ki67+	 10250 13030
7620	0	0	Ki67+	 10257 12903
7621	0	0	Ki67+	 10267 12827
7622	0	0	Ki67+	 10274 12853
7623	0	0	Ki67+	 10274 12882
7624	0	0	Ki67+	 10280 12691
7625	0	0	Ki67+	 10281 13054
7626	0	0	Ki67+	 10284 12831
7627	0	0	Ki67+	 10285 13024
7628	0	0	Ki67+	 10291 12467
7629	0	0	Ki67+	 10293 12506
7630	0	0	Ki67+	 10298 12843
7631	0	0	Ki67+	 10299 12815
7632	0	0	Ki67+	 10300 12674
7633	0	0	Ki67+	 10312 12598
7634	0	0	Ki67+	 10312 13039
7635	0	0	Ki67+	 10322 12607
7636	0	0	Ki67+	 10330 12935
7637	0	0	Ki67+	 10336 12737
7638	0	0	Ki67+	 10340 12774
7639	0	0	Ki67+	 10341 12574
7640	0	0	Ki67+	 10343 12680
7641	0	0	Ki67+	 10343 12833
7642	0	0	Ki67+	 10351 12701
7643	0	0	Ki67+	 9575 13593
7644	0	0	Ki67+	 9578 13763
7645	0	0	Ki67+	 9594 13161
7646	0	0	Ki67+	 9596 13146
7647	0	0	Ki67+	 9611 13376
7648	0	0	Ki67+	 9613 13605
7649	0	0	Ki67+	 9613 13638
7650	0	0	Ki67+	 9618 13358
7651	0	0	Ki67+	 9622 13661
7652	0	0	Ki67+	 9627 13262
7653	0	0	Ki67+	 9630 13348
7654	0	0	Ki67+	 9633 13371
7655	0	0	Ki67+	 9642 13761
7656	0	0	Ki67+	 9652 13349
7657	0	0	Ki67+	 9670 13641
7658	0	0	Ki67+	 9685 13476
7659	0	0	Ki67+	 9700 13182
7660	0	0	Ki67+	 9718 13353
7661	0	0	Ki67+	 9727 13513
7662	0	0	Ki67+	 9729 13422
7663	0	0	Ki67+	 9746 13390
7664	0	0	Ki67+	 9767 13125
7665	0	0	Ki67+	 9783 13657
7666	0	0	Ki67+	 9791 13382
7667	0	0	Ki67+	 9801 13589
7668	0	0	Ki67+	 9804 13268
7669	0	0	Ki67+	 9811 13592
7670	0	0	Ki67+	 9814 13273
7671	0	0	Ki67+	 9814 13407
7672	0	0	Ki67+	 9822 13326
7673	0	0	Ki67+	 9831 13345
7674	0	0	Ki67+	 9833 13252
7675	0	0	Ki67+	 9834 13395
7676	0	0	Ki67+	 9837 13223
7677	0	0	Ki67+	 9837 13270
7678	0	0	Ki67+	 9843 13253
7679	0	0	Ki67+	 9844 13565
7680	0	0	Ki67+	 9849 13187
7681	0	0	Ki67+	 9850 13343
7682	0	0	Ki67+	 9852 13625
7683	0	0	Ki67+	 9855 13308
7684	0	0	Ki67+	 9856 13073
7685	0	0	Ki67+	 9861 13499
7686	0	0	Ki67+	 9866 13383
7687	0	0	Ki67+	 9871 13830
7688	0	0	Ki67+	 9877 13148
7689	0	0	Ki67+	 9877 13227
7690	0	0	Ki67+	 9880 13533
7691	0	0	Ki67+	 9881 13604
7692	0	0	Ki67+	 9882 13174
7693	0	0	Ki67+	 9891 13071
7694	0	0	Ki67+	 9895 13137
7695	0	0	Ki67+	 9896 13173
7696	0	0	Ki67+	 9901 13822
7697	0	0	Ki67+	 9904 13184
7698	0	0	Ki67+	 9911 13110
7699	0	0	Ki67+	 9911 13315
7700	0	0	Ki67+	 9912 13137
7701	0	0	Ki67+	 9921 13425
7702	0	0	Ki67+	 9921 13529
7703	0	0	Ki67+	 9922 13376
7704	0	0	Ki67+	 9924 13603
7705	0	0	Ki67+	 9928 13088
7706	0	0	Ki67+	 9937 13592
7707	0	0	Ki67+	 9937 13779
7708	0	0	Ki67+	 9947 13433
7709	0	0	Ki67+	 9949 13466
7710	0	0	Ki67+	 9950 13060
7711	0	0	Ki67+	 9950 13448
7712	0	0	Ki67+	 9955 13548
7713	0	0	Ki67+	 9957 13072
7714	0	0	Ki67+	 9973 13551
7715	0	0	Ki67+	 9980 13403
7716	0	0	Ki67+	 9983 13539
7717	0	0	Ki67+	 9987 13260
7718	0	0	Ki67+	 9994 13332
7719	0	0	Ki67+	 9996 13382
7720	0	0	Ki67+	 9997 13159
7721	0	0	Ki67+	 9997 13273
7722	0	0	Ki67+	 10005 13231
7723	0	0	Ki67+	 10010 13325
7724	0	0	Ki67+	 10011 13826
7725	0	0	Ki67+	 10012 13385
7726	0	0	Ki67+	 10015 13544
7727	0	0	Ki67+	 10023 13245
7728	0	0	Ki67+	 10028 13339
7729	0	0	Ki67+	 10033 13554
7730	0	0	Ki67+	 10042 13832
7731	0	0	Ki67+	 10043 13368
7732	0	0	Ki67+	 10053 13537
7733	0	0	Ki67+	 10054 13850
7734	0	0	Ki67+	 10065 13254
7735	0	0	Ki67+	 10065 13715
7736	0	0	Ki67+	 10073 13430
7737	0	0	Ki67+	 10074 13392
7738	0	0	Ki67+	 10074 13706
7739	0	0	Ki67+	 10076 13169
7740	0	0	Ki67+	 10087 13745
7741	0	0	Ki67+	 10098 13687
7742	0	0	Ki67+	 10116 13538
7743	0	0	Ki67+	 10117 13479
7744	0	0	Ki67+	 10122 13081
7745	0	0	Ki67+	 10122 13421
7746	0	0	Ki67+	 10123 13147
7747	0	0	Ki67+	 10125 13629
7748	0	0	Ki67+	 10128 13498
7749	0	0	Ki67+	 10128 13745
7750	0	0	Ki67+	 10133 13577
7751	0	0	Ki67+	 10135 13472
7752	0	0	Ki67+	 10140 13545
7753	0	0	Ki67+	 10141 13118
7754	0	0	Ki67+	 10142 13722
7755	0	0	Ki67+	 10157 13420
7756	0	0	Ki67+	 10159 13120
7757	0	0	Ki67+	 10165 13482
7758	0	0	Ki67+	 10173 13419
7759	0	0	Ki67+	 10177 13483
7760	0	0	Ki67+	 10184 13090
7761	0	0	Ki67+	 10191 13370
7762	0	0	Ki67+	 10200 13084
7763	0	0	Ki67+	 10200 13243
7764	0	0	Ki67+	 10205 13727
7765	0	0	Ki67+	 10208 13503
7766	0	0	Ki67+	 10214 13484
7767	0	0	Ki67+	 10215 13103
7768	0	0	Ki67+	 10215 13720
7769	0	0	Ki67+	 10224 13511
7770	0	0	Ki67+	 10229 13057
7771	0	0	Ki67+	 10233 13181
7772	0	0	Ki67+	 10238 13437
7773	0	0	Ki67+	 10249 13342
7774	0	0	Ki67+	 10273 13508
7775	0	0	Ki67+	 10279 13111
7776	0	0	Ki67+	 10282 13305
7777	0	0	Ki67+	 10284 13526
7778	0	0	Ki67+	 10292 13287
7779	0	0	Ki67+	 10293 13495
7780	0	0	Ki67+	 10297 13182
7781	0	0	Ki67+	 10300 13095
7782	0	0	Ki67+	 10303 13547
7783	0	0	Ki67+	 10308 13062
7784	0	0	Ki67+	 10319 13157
7785	0	0	Ki67+	 10328 13540
7786	0	0	Ki67+	 10335 13127
7787	0	0	Ki67+	 10347 13123
7788	0	0	Ki67+	 10347 13182
7789	0	0	Ki67+	 10351 13569
7790	0	0	Ki67+	 9553 14102
7791	0	0	Ki67+	 9557 14333
7792	0	0	Ki67+	 9557 14542
7793	0	0	Ki67+	 9558 14428
7794	0	0	Ki67+	 9559 13968
7795	0	0	Ki67+	 9570 14567
7796	0	0	Ki67+	 9579 14212
7797	0	0	Ki67+	 9591 14493
7798	0	0	Ki67+	 9594 14296
7799	0	0	Ki67+	 9599 14509
7800	0	0	Ki67+	 9600 14214
7801	0	0	Ki67+	 9602 14481
7802	0	0	Ki67+	 9607 14449
7803	0	0	Ki67+	 9611 14314
7804	0	0	Ki67+	 9614 14121
7805	0	0	Ki67+	 9615 14297
7806	0	0	Ki67+	 9628 14440
7807	0	0	Ki67+	 9632 14456
7808	0	0	Ki67+	 9647 14433
7809	0	0	Ki67+	 9658 14446
7810	0	0	Ki67+	 9676 14458
7811	0	0	Ki67+	 9765 13927
7812	0	0	Ki67+	 9779 14041
7813	0	0	Ki67+	 9798 13964
7814	0	0	Ki67+	 9814 13963
7815	0	0	Ki67+	 9832 13985
7816	0	0	Ki67+	 9852 14605
7817	0	0	Ki67+	 9855 14110
7818	0	0	Ki67+	 9859 14290
7819	0	0	Ki67+	 9859 14620
7820	0	0	Ki67+	 9860 14451
7821	0	0	Ki67+	 9882 13908
7822	0	0	Ki67+	 9885 14615
7823	0	0	Ki67+	 9901 14592
7824	0	0	Ki67+	 9925 14590
7825	0	0	Ki67+	 9937 14393
7826	0	0	Ki67+	 9938 14410
7827	0	0	Ki67+	 9943 13862
7828	0	0	Ki67+	 9958 14396
7829	0	0	Ki67+	 9972 13866
7830	0	0	Ki67+	 9973 13879
7831	0	0	Ki67+	 9984 14427
7832	0	0	Ki67+	 9999 14497
7833	0	0	Ki67+	 10048 13929
7834	0	0	Ki67+	 10117 14058
7835	0	0	Ki67+	 10236 13914
7836	0	0	Ki67+	 10318 14355
7837	0	0	Ki67+	 10321 14381
7838	0	0	Ki67+	 10322 14486
7839	0	0	Ki67+	 10333 14502
7840	0	0	Ki67+	 10350 14366
7841	0	0	Ki67+	 9553 14895
7842	0	0	Ki67+	 9554 14848
7843	0	0	Ki67+	 9556 14822
7844	0	0	Ki67+	 9568 14926
7845	0	0	Ki67+	 9570 15224
7846	0	0	Ki67+	 9575 14818
7847	0	0	Ki67+	 9581 14705
7848	0	0	Ki67+	 9592 14664
7849	0	0	Ki67+	 9612 14691
7850	0	0	Ki67+	 9657 14685
7851	0	0	Ki67+	 9662 15173
7852	0	0	Ki67+	 9674 15189
7853	0	0	Ki67+	 9678 14793
7854	0	0	Ki67+	 9684 14716
7855	0	0	Ki67+	 9696 14879
7856	0	0	Ki67+	 9712 14984
7857	0	0	Ki67+	 9713 14720
7858	0	0	Ki67+	 9715 14688
7859	0	0	Ki67+	 9718 14792
7860	0	0	Ki67+	 9719 15068
7861	0	0	Ki67+	 9726 14821
7862	0	0	Ki67+	 9728 14676
7863	0	0	Ki67+	 9754 14881
7864	0	0	Ki67+	 9757 14727
7865	0	0	Ki67+	 9763 14942
7866	0	0	Ki67+	 9767 14715
7867	0	0	Ki67+	 9768 14883
7868	0	0	Ki67+	 9772 15178
7869	0	0	Ki67+	 9777 14731
7870	0	0	Ki67+	 9780 15190
7871	0	0	Ki67+	 9791 15199
7872	0	0	Ki67+	 9795 15182
7873	0	0	Ki67+	 9810 15229
7874	0	0	Ki67+	 9818 15220
7875	0	0	Ki67+	 9821 15233
7876	0	0	Ki67+	 9864 15312
7877	0	0	Ki67+	 9910 14936
7878	0	0	Ki67+	 9925 15244
7879	0	0	Ki67+	 9976 14953
7880	0	0	Ki67+	 10047 15208
7881	0	0	Ki67+	 10057 15198
7882	0	0	Ki67+	 10059 15034
7883	0	0	Ki67+	 10082 14747
7884	0	0	Ki67+	 10091 15288
7885	0	0	Ki67+	 10110 15138
7886	0	0	Ki67+	 10132 15355
7887	0	0	Ki67+	 10140 14826
7888	0	0	Ki67+	 10176 15259
7889	0	0	Ki67+	 10188 15214
7890	0	0	Ki67+	 10196 15266
7891	0	0	Ki67+	 10206 15237
7892	0	0	Ki67+	 10220 15106
7893	0	0	Ki67+	 10247 15265
7894	0	0	Ki67+	 10264 14759
7895	0	0	Ki67+	 10268 14783
7896	0	0	Ki67+	 10277 15123
7897	0	0	Ki67+	 10331 14871
7898	0	0	Ki67+	 9626 15507
7899	0	0	Ki67+	 9644 15512
7900	0	0	Ki67+	 9646 16154
7901	0	0	Ki67+	 9664 16143
7902	0	0	Ki67+	 9796 16228
7903	0	0	Ki67+	 9894 15835
7904	0	0	Ki67+	 9907 15824
7905	0	0	Ki67+	 10060 16165
7906	0	0	Ki67+	 10085 15500
7907	0	0	Ki67+	 10204 15698
7908	0	0	Ki67+	 10213 15682
7909	0	0	Ki67+	 10255 15564
7910	0	0	Ki67+	 10306 15880
7911	0	0	Ki67+	 9908 16263
7912	0	0	Ki67+	 10330 16267
7913	0	0	Ki67+	 10434 2785
7914	0	0	Ki67+	 10582 3255
7915	0	0	Ki67+	 10648 2819
7916	0	0	Ki67+	 10657 2848
7917	0	0	Ki67+	 10705 2938
7918	0	0	Ki67+	 10733 2869
7919	0	0	Ki67+	 10773 2956
7920	0	0	Ki67+	 10868 3265
7921	0	0	Ki67+	 10879 3257
7922	0	0	Ki67+	 10880 3223
7923	0	0	Ki67+	 10892 3284
7924	0	0	Ki67+	 10899 3230
7925	0	0	Ki67+	 10909 3247
7926	0	0	Ki67+	 10923 3302
7927	0	0	Ki67+	 10935 3264
7928	0	0	Ki67+	 10944 3282
7929	0	0	Ki67+	 10946 3293
7930	0	0	Ki67+	 10974 3301
7931	0	0	Ki67+	 10999 3393
7932	0	0	Ki67+	 10356 3744
7933	0	0	Ki67+	 10370 3751
7934	0	0	Ki67+	 10399 4033
7935	0	0	Ki67+	 10409 3761
7936	0	0	Ki67+	 10418 4046
7937	0	0	Ki67+	 10418 4070
7938	0	0	Ki67+	 10419 4097
7939	0	0	Ki67+	 10421 3833
7940	0	0	Ki67+	 10422 4115
7941	0	0	Ki67+	 10426 3976
7942	0	0	Ki67+	 10442 3857
7943	0	0	Ki67+	 10443 3760
7944	0	0	Ki67+	 10447 3776
7945	0	0	Ki67+	 10450 4130
7946	0	0	Ki67+	 10452 3997
7947	0	0	Ki67+	 10456 4151
7948	0	0	Ki67+	 10460 3845
7949	0	0	Ki67+	 10477 3974
7950	0	0	Ki67+	 10477 4182
7951	0	0	Ki67+	 10482 3709
7952	0	0	Ki67+	 10482 4097
7953	0	0	Ki67+	 10483 3993
7954	0	0	Ki67+	 10485 3696
7955	0	0	Ki67+	 10485 3820
7956	0	0	Ki67+	 10487 4161
7957	0	0	Ki67+	 10496 4135
7958	0	0	Ki67+	 10497 3850
7959	0	0	Ki67+	 10498 4194
7960	0	0	Ki67+	 10503 3781
7961	0	0	Ki67+	 10512 3811
7962	0	0	Ki67+	 10515 3693
7963	0	0	Ki67+	 10515 3723
7964	0	0	Ki67+	 10515 3987
7965	0	0	Ki67+	 10516 3836
7966	0	0	Ki67+	 10519 4184
7967	0	0	Ki67+	 10526 3751
7968	0	0	Ki67+	 10533 4210
7969	0	0	Ki67+	 10549 4222
7970	0	0	Ki67+	 10562 3970
7971	0	0	Ki67+	 10567 3791
7972	0	0	Ki67+	 10575 4195
7973	0	0	Ki67+	 10587 4018
7974	0	0	Ki67+	 10588 4075
7975	0	0	Ki67+	 10588 4113
7976	0	0	Ki67+	 10589 3992
7977	0	0	Ki67+	 10592 4149
7978	0	0	Ki67+	 10599 4029
7979	0	0	Ki67+	 10603 3625
7980	0	0	Ki67+	 10608 4050
7981	0	0	Ki67+	 10614 4144
7982	0	0	Ki67+	 10616 4105
7983	0	0	Ki67+	 10616 4120
7984	0	0	Ki67+	 10730 4003
7985	0	0	Ki67+	 10745 4058
7986	0	0	Ki67+	 10746 4020
7987	0	0	Ki67+	 10748 4069
7988	0	0	Ki67+	 10750 3983
7989	0	0	Ki67+	 10750 4116
7990	0	0	Ki67+	 10751 4088
7991	0	0	Ki67+	 10752 3956
7992	0	0	Ki67+	 10753 4136
7993	0	0	Ki67+	 10762 3967
7994	0	0	Ki67+	 10768 4000
7995	0	0	Ki67+	 10770 4171
7996	0	0	Ki67+	 10779 4222
7997	0	0	Ki67+	 10785 3980
7998	0	0	Ki67+	 10786 4207
7999	0	0	Ki67+	 10793 4146
8000	0	0	Ki67+	 10799 4005
8001	0	0	Ki67+	 10799 4235
8002	0	0	Ki67+	 10801 3984
8003	0	0	Ki67+	 10817 3970
8004	0	0	Ki67+	 10818 3992
8005	0	0	Ki67+	 10836 4004
8006	0	0	Ki67+	 10843 3983
8007	0	0	Ki67+	 10847 3841
8008	0	0	Ki67+	 10847 4026
8009	0	0	Ki67+	 10853 4192
8010	0	0	Ki67+	 10854 4222
8011	0	0	Ki67+	 10856 3884
8012	0	0	Ki67+	 10857 3649
8013	0	0	Ki67+	 10857 4015
8014	0	0	Ki67+	 10858 4051
8015	0	0	Ki67+	 10859 3687
8016	0	0	Ki67+	 10863 4090
8017	0	0	Ki67+	 10867 3509
8018	0	0	Ki67+	 10870 4163
8019	0	0	Ki67+	 10872 4117
8020	0	0	Ki67+	 10875 4139
8021	0	0	Ki67+	 10877 3927
8022	0	0	Ki67+	 10880 3711
8023	0	0	Ki67+	 10881 3772
8024	0	0	Ki67+	 10887 3622
8025	0	0	Ki67+	 10891 3961
8026	0	0	Ki67+	 10898 3769
8027	0	0	Ki67+	 10902 4226
8028	0	0	Ki67+	 10905 3711
8029	0	0	Ki67+	 10909 3692
8030	0	0	Ki67+	 10924 3471
8031	0	0	Ki67+	 10925 3696
8032	0	0	Ki67+	 10927 4210
8033	0	0	Ki67+	 10930 3955
8034	0	0	Ki67+	 10935 3495
8035	0	0	Ki67+	 10936 3979
8036	0	0	Ki67+	 10940 3511
8037	0	0	Ki67+	 10940 3769
8038	0	0	Ki67+	 10950 4137
8039	0	0	Ki67+	 10956 3724
8040	0	0	Ki67+	 10956 3785
8041	0	0	Ki67+	 10958 3753
8042	0	0	Ki67+	 10962 3601
8043	0	0	Ki67+	 10964 3960
8044	0	0	Ki67+	 10966 3804
8045	0	0	Ki67+	 10971 3517
8046	0	0	Ki67+	 10971 3853
8047	0	0	Ki67+	 10973 3625
8048	0	0	Ki67+	 10976 3698
8049	0	0	Ki67+	 10976 3911
8050	0	0	Ki67+	 10993 3654
8051	0	0	Ki67+	 11014 3688
8052	0	0	Ki67+	 11020 3666
8053	0	0	Ki67+	 11032 3704
8054	0	0	Ki67+	 11035 3579
8055	0	0	Ki67+	 11041 3680
8056	0	0	Ki67+	 11042 3453
8057	0	0	Ki67+	 11051 3470
8058	0	0	Ki67+	 11052 3641
8059	0	0	Ki67+	 11056 3819
8060	0	0	Ki67+	 11058 3509
8061	0	0	Ki67+	 11058 3658
8062	0	0	Ki67+	 11059 3535
8063	0	0	Ki67+	 11059 3689
8064	0	0	Ki67+	 11059 4019
8065	0	0	Ki67+	 11063 3613
8066	0	0	Ki67+	 11064 3582
8067	0	0	Ki67+	 11074 3623
8068	0	0	Ki67+	 11091 3849
8069	0	0	Ki67+	 11094 3994
8070	0	0	Ki67+	 11095 3765
8071	0	0	Ki67+	 11096 3870
8072	0	0	Ki67+	 11096 3921
8073	0	0	Ki67+	 11100 4008
8074	0	0	Ki67+	 11103 4043
8075	0	0	Ki67+	 11104 3846
8076	0	0	Ki67+	 11110 3733
8077	0	0	Ki67+	 11111 3689
8078	0	0	Ki67+	 11111 3947
8079	0	0	Ki67+	 11112 3822
8080	0	0	Ki67+	 11113 4080
8081	0	0	Ki67+	 11116 3788
8082	0	0	Ki67+	 11118 3984
8083	0	0	Ki67+	 11128 4088
8084	0	0	Ki67+	 11130 4026
8085	0	0	Ki67+	 11131 3702
8086	0	0	Ki67+	 11134 4046
8087	0	0	Ki67+	 11135 4067
8088	0	0	Ki67+	 11145 4103
8089	0	0	Ki67+	 11149 3671
8090	0	0	Ki67+	 10378 4918
8091	0	0	Ki67+	 10398 4931
8092	0	0	Ki67+	 10510 4363
8093	0	0	Ki67+	 10564 4980
8094	0	0	Ki67+	 10571 4557
8095	0	0	Ki67+	 10634 4316
8096	0	0	Ki67+	 10642 4284
8097	0	0	Ki67+	 10649 4268
8098	0	0	Ki67+	 10649 4346
8099	0	0	Ki67+	 10658 4366
8100	0	0	Ki67+	 10658 4385
8101	0	0	Ki67+	 10672 4305
8102	0	0	Ki67+	 10673 4398
8103	0	0	Ki67+	 10678 4291
8104	0	0	Ki67+	 10680 4322
8105	0	0	Ki67+	 10681 4421
8106	0	0	Ki67+	 10682 4652
8107	0	0	Ki67+	 10699 4412
8108	0	0	Ki67+	 10701 4445
8109	0	0	Ki67+	 10714 4290
8110	0	0	Ki67+	 10722 4315
8111	0	0	Ki67+	 10732 4585
8112	0	0	Ki67+	 10736 4895
8113	0	0	Ki67+	 10737 4306
8114	0	0	Ki67+	 10738 4365
8115	0	0	Ki67+	 10739 4427
8116	0	0	Ki67+	 10741 4456
8117	0	0	Ki67+	 10748 4337
8118	0	0	Ki67+	 10749 4478
8119	0	0	Ki67+	 10751 4393
8120	0	0	Ki67+	 10759 4363
8121	0	0	Ki67+	 10811 4265
8122	0	0	Ki67+	 10843 4247
8123	0	0	Ki67+	 10851 4628
8124	0	0	Ki67+	 10868 4369
8125	0	0	Ki67+	 10872 4337
8126	0	0	Ki67+	 10872 4531
8127	0	0	Ki67+	 10875 4559
8128	0	0	Ki67+	 10876 4433
8129	0	0	Ki67+	 10877 4517
8130	0	0	Ki67+	 10880 4316
8131	0	0	Ki67+	 10880 4449
8132	0	0	Ki67+	 10883 4477
8133	0	0	Ki67+	 10884 4595
8134	0	0	Ki67+	 10885 4346
8135	0	0	Ki67+	 10889 4629
8136	0	0	Ki67+	 10891 4243
8137	0	0	Ki67+	 10891 4400
8138	0	0	Ki67+	 10895 4290
8139	0	0	Ki67+	 10896 4258
8140	0	0	Ki67+	 10909 4611
8141	0	0	Ki67+	 10909 4641
8142	0	0	Ki67+	 10916 4580
8143	0	0	Ki67+	 10919 4666
8144	0	0	Ki67+	 10924 4265
8145	0	0	Ki67+	 10934 4253
8146	0	0	Ki67+	 10937 4241
8147	0	0	Ki67+	 10937 4628
8148	0	0	Ki67+	 10938 4289
8149	0	0	Ki67+	 10940 4673
8150	0	0	Ki67+	 10941 4657
8151	0	0	Ki67+	 10944 4318
8152	0	0	Ki67+	 10947 4565
8153	0	0	Ki67+	 10954 4597
8154	0	0	Ki67+	 10959 4644
8155	0	0	Ki67+	 10960 4585
8156	0	0	Ki67+	 10960 4618
8157	0	0	Ki67+	 10964 4241
8158	0	0	Ki67+	 10964 4309
8159	0	0	Ki67+	 10966 4279
8160	0	0	Ki67+	 10973 4758
8161	0	0	Ki67+	 10974 4704
8162	0	0	Ki67+	 10975 4319
8163	0	0	Ki67+	 10975 4350
8164	0	0	Ki67+	 10975 4659
8165	0	0	Ki67+	 10983 4295
8166	0	0	Ki67+	 10983 4331
8167	0	0	Ki67+	 10988 4378
8168	0	0	Ki67+	 10988 4597
8169	0	0	Ki67+	 10991 4347
8170	0	0	Ki67+	 10993 4628
8171	0	0	Ki67+	 10994 4564
8172	0	0	Ki67+	 10995 4401
8173	0	0	Ki67+	 10997 4520
8174	0	0	Ki67+	 11005 4446
8175	0	0	Ki67+	 11007 4483
8176	0	0	Ki67+	 11007 4540
8177	0	0	Ki67+	 11008 4418
8178	0	0	Ki67+	 11008 4578
8179	0	0	Ki67+	 11009 4616
8180	0	0	Ki67+	 11037 5005
8181	0	0	Ki67+	 11050 5022
8182	0	0	Ki67+	 11054 4574
8183	0	0	Ki67+	 11057 4558
8184	0	0	Ki67+	 11058 4531
8185	0	0	Ki67+	 11058 4599
8186	0	0	Ki67+	 11068 4476
8187	0	0	Ki67+	 11072 4618
8188	0	0	Ki67+	 11073 4426
8189	0	0	Ki67+	 11075 4461
8190	0	0	Ki67+	 11086 4437
8191	0	0	Ki67+	 11104 4600
8192	0	0	Ki67+	 11106 4470
8193	0	0	Ki67+	 11116 4514
8194	0	0	Ki67+	 11120 4549
8195	0	0	Ki67+	 10368 5806
8196	0	0	Ki67+	 10376 5762
8197	0	0	Ki67+	 10377 5681
8198	0	0	Ki67+	 10395 5802
8199	0	0	Ki67+	 10401 5788
8200	0	0	Ki67+	 10416 5758
8201	0	0	Ki67+	 10422 5794
8202	0	0	Ki67+	 10463 5664
8203	0	0	Ki67+	 10465 5693
8204	0	0	Ki67+	 10484 5747
8205	0	0	Ki67+	 10493 5713
8206	0	0	Ki67+	 10496 5790
8207	0	0	Ki67+	 10506 5774
8208	0	0	Ki67+	 10509 5710
8209	0	0	Ki67+	 10522 5808
8210	0	0	Ki67+	 10525 5733
8211	0	0	Ki67+	 10533 5835
8212	0	0	Ki67+	 10538 5765
8213	0	0	Ki67+	 10561 5766
8214	0	0	Ki67+	 10571 5793
8215	0	0	Ki67+	 10636 5327
8216	0	0	Ki67+	 10700 5733
8217	0	0	Ki67+	 10705 5546
8218	0	0	Ki67+	 10775 5344
8219	0	0	Ki67+	 10805 5218
8220	0	0	Ki67+	 10812 5774
8221	0	0	Ki67+	 10823 5187
8222	0	0	Ki67+	 10826 5684
8223	0	0	Ki67+	 10833 5568
8224	0	0	Ki67+	 10838 5697
8225	0	0	Ki67+	 10844 5160
8226	0	0	Ki67+	 10857 5633
8227	0	0	Ki67+	 10863 5653
8228	0	0	Ki67+	 10872 5707
8229	0	0	Ki67+	 10873 5675
8230	0	0	Ki67+	 10874 5692
8231	0	0	Ki67+	 10875 5638
8232	0	0	Ki67+	 10882 5618
8233	0	0	Ki67+	 10893 5831
8234	0	0	Ki67+	 10894 5647
8235	0	0	Ki67+	 10894 5794
8236	0	0	Ki67+	 10900 5712
8237	0	0	Ki67+	 10917 5680
8238	0	0	Ki67+	 10917 5802
8239	0	0	Ki67+	 10927 5746
8240	0	0	Ki67+	 10930 5706
8241	0	0	Ki67+	 10931 5721
8242	0	0	Ki67+	 10934 5838
8243	0	0	Ki67+	 10944 5656
8244	0	0	Ki67+	 10948 5752
8245	0	0	Ki67+	 10950 5714
8246	0	0	Ki67+	 10966 5507
8247	0	0	Ki67+	 10971 5691
8248	0	0	Ki67+	 10973 5544
8249	0	0	Ki67+	 10975 5532
8250	0	0	Ki67+	 10977 5576
8251	0	0	Ki67+	 10979 5594
8252	0	0	Ki67+	 10980 5799
8253	0	0	Ki67+	 10984 5496
8254	0	0	Ki67+	 10986 5636
8255	0	0	Ki67+	 10990 5448
8256	0	0	Ki67+	 10997 5513
8257	0	0	Ki67+	 11002 5832
8258	0	0	Ki67+	 11012 5812
8259	0	0	Ki67+	 11021 5747
8260	0	0	Ki67+	 11047 5827
8261	0	0	Ki67+	 11051 5724
8262	0	0	Ki67+	 11064 5790
8263	0	0	Ki67+	 11072 5646
8264	0	0	Ki67+	 11074 5838
8265	0	0	Ki67+	 11075 5770
8266	0	0	Ki67+	 11081 5741
8267	0	0	Ki67+	 11085 5215
8268	0	0	Ki67+	 11088 5525
8269	0	0	Ki67+	 11091 5238
8270	0	0	Ki67+	 11092 5621
8271	0	0	Ki67+	 11094 5667
8272	0	0	Ki67+	 11096 5506
8273	0	0	Ki67+	 11097 5228
8274	0	0	Ki67+	 11098 5567
8275	0	0	Ki67+	 11101 5393
8276	0	0	Ki67+	 11108 5537
8277	0	0	Ki67+	 11110 5215
8278	0	0	Ki67+	 11110 5803
8279	0	0	Ki67+	 11122 5590
8280	0	0	Ki67+	 11126 5574
8281	0	0	Ki67+	 11130 5530
8282	0	0	Ki67+	 11137 5210
8283	0	0	Ki67+	 11140 5189
8284	0	0	Ki67+	 11144 5568
8285	0	0	Ki67+	 10360 6130
8286	0	0	Ki67+	 10367 6081
8287	0	0	Ki67+	 10369 5848
8288	0	0	Ki67+	 10371 5885
8289	0	0	Ki67+	 10376 6155
8290	0	0	Ki67+	 10381 6508
8291	0	0	Ki67+	 10386 5841
8292	0	0	Ki67+	 10387 6105
8293	0	0	Ki67+	 10389 6357
8294	0	0	Ki67+	 10390 6045
8295	0	0	Ki67+	 10392 6015
8296	0	0	Ki67+	 10396 6075
8297	0	0	Ki67+	 10403 5966
8298	0	0	Ki67+	 10408 5844
8299	0	0	Ki67+	 10408 6190
8300	0	0	Ki67+	 10409 6615
8301	0	0	Ki67+	 10413 6039
8302	0	0	Ki67+	 10433 5911
8303	0	0	Ki67+	 10435 5846
8304	0	0	Ki67+	 10438 6491
8305	0	0	Ki67+	 10446 6068
8306	0	0	Ki67+	 10453 5889
8307	0	0	Ki67+	 10455 6238
8308	0	0	Ki67+	 10466 6273
8309	0	0	Ki67+	 10483 5960
8310	0	0	Ki67+	 10483 6513
8311	0	0	Ki67+	 10486 6413
8312	0	0	Ki67+	 10492 5856
8313	0	0	Ki67+	 10499 5995
8314	0	0	Ki67+	 10501 5892
8315	0	0	Ki67+	 10501 5964
8316	0	0	Ki67+	 10503 6585
8317	0	0	Ki67+	 10518 6105
8318	0	0	Ki67+	 10519 5944
8319	0	0	Ki67+	 10520 5906
8320	0	0	Ki67+	 10526 6128
8321	0	0	Ki67+	 10528 5993
8322	0	0	Ki67+	 10532 6115
8323	0	0	Ki67+	 10537 6016
8324	0	0	Ki67+	 10557 6472
8325	0	0	Ki67+	 10558 6054
8326	0	0	Ki67+	 10560 6519
8327	0	0	Ki67+	 10571 6504
8328	0	0	Ki67+	 10584 6067
8329	0	0	Ki67+	 10586 6449
8330	0	0	Ki67+	 10587 6035
8331	0	0	Ki67+	 10588 5877
8332	0	0	Ki67+	 10598 5893
8333	0	0	Ki67+	 10599 6101
8334	0	0	Ki67+	 10602 6077
8335	0	0	Ki67+	 10602 6374
8336	0	0	Ki67+	 10605 6053
8337	0	0	Ki67+	 10611 5949
8338	0	0	Ki67+	 10614 5934
8339	0	0	Ki67+	 10623 5975
8340	0	0	Ki67+	 10723 6221
8341	0	0	Ki67+	 10730 5952
8342	0	0	Ki67+	 10758 6524
8343	0	0	Ki67+	 10767 6598
8344	0	0	Ki67+	 10812 5881
8345	0	0	Ki67+	 10822 6248
8346	0	0	Ki67+	 10830 5996
8347	0	0	Ki67+	 10841 6415
8348	0	0	Ki67+	 10867 5971
8349	0	0	Ki67+	 10882 5953
8350	0	0	Ki67+	 10895 6324
8351	0	0	Ki67+	 10896 6306
8352	0	0	Ki67+	 10905 5878
8353	0	0	Ki67+	 10907 5842
8354	0	0	Ki67+	 10918 5988
8355	0	0	Ki67+	 10918 6016
8356	0	0	Ki67+	 10921 5959
8357	0	0	Ki67+	 10934 5868
8358	0	0	Ki67+	 10952 5951
8359	0	0	Ki67+	 10961 5980
8360	0	0	Ki67+	 10985 6040
8361	0	0	Ki67+	 10987 6011
8362	0	0	Ki67+	 10994 5944
8363	0	0	Ki67+	 10996 5912
8364	0	0	Ki67+	 11020 5880
8365	0	0	Ki67+	 11035 5860
8366	0	0	Ki67+	 11043 6096
8367	0	0	Ki67+	 11046 5882
8368	0	0	Ki67+	 11054 6600
8369	0	0	Ki67+	 11057 6264
8370	0	0	Ki67+	 11063 5860
8371	0	0	Ki67+	 11087 6530
8372	0	0	Ki67+	 11088 6493
8373	0	0	Ki67+	 11118 6517
8374	0	0	Ki67+	 11120 6094
8375	0	0	Ki67+	 11124 6003
8376	0	0	Ki67+	 11126 6057
8377	0	0	Ki67+	 11126 6553
8378	0	0	Ki67+	 11131 6474
8379	0	0	Ki67+	 11132 6266
8380	0	0	Ki67+	 11133 6122
8381	0	0	Ki67+	 11134 6085
8382	0	0	Ki67+	 11138 6044
8383	0	0	Ki67+	 11138 6207
8384	0	0	Ki67+	 11141 6148
8385	0	0	Ki67+	 11142 6514
8386	0	0	Ki67+	 11143 6027
8387	0	0	Ki67+	 11151 6422
8388	0	0	Ki67+	 10360 7409
8389	0	0	Ki67+	 10366 7392
8390	0	0	Ki67+	 10372 6795
8391	0	0	Ki67+	 10374 6976
8392	0	0	Ki67+	 10379 7400
8393	0	0	Ki67+	 10390 7371
8394	0	0	Ki67+	 10391 6745
8395	0	0	Ki67+	 10391 7023
8396	0	0	Ki67+	 10392 7160
8397	0	0	Ki67+	 10396 6680
8398	0	0	Ki67+	 10401 6869
8399	0	0	Ki67+	 10423 7201
8400	0	0	Ki67+	 10425 7167
8401	0	0	Ki67+	 10428 7423
8402	0	0	Ki67+	 10429 7113
8403	0	0	Ki67+	 10433 7212
8404	0	0	Ki67+	 10436 7183
8405	0	0	Ki67+	 10438 6723
8406	0	0	Ki67+	 10438 7161
8407	0	0	Ki67+	 10438 7424
8408	0	0	Ki67+	 10449 7134
8409	0	0	Ki67+	 10454 7219
8410	0	0	Ki67+	 10466 7177
8411	0	0	Ki67+	 10485 7125
8412	0	0	Ki67+	 10488 7207
8413	0	0	Ki67+	 10491 7140
8414	0	0	Ki67+	 10491 7234
8415	0	0	Ki67+	 10500 7250
8416	0	0	Ki67+	 10502 7169
8417	0	0	Ki67+	 10509 7179
8418	0	0	Ki67+	 10511 7114
8419	0	0	Ki67+	 10515 7091
8420	0	0	Ki67+	 10525 6728
8421	0	0	Ki67+	 10540 7040
8422	0	0	Ki67+	 10548 6747
8423	0	0	Ki67+	 10552 7023
8424	0	0	Ki67+	 10552 7088
8425	0	0	Ki67+	 10555 6726
8426	0	0	Ki67+	 10564 6980
8427	0	0	Ki67+	 10575 6673
8428	0	0	Ki67+	 10580 7014
8429	0	0	Ki67+	 10590 6979
8430	0	0	Ki67+	 10603 7375
8431	0	0	Ki67+	 10614 7286
8432	0	0	Ki67+	 10615 6686
8433	0	0	Ki67+	 10618 7371
8434	0	0	Ki67+	 10643 7015
8435	0	0	Ki67+	 10658 7126
8436	0	0	Ki67+	 10668 7040
8437	0	0	Ki67+	 10672 7065
8438	0	0	Ki67+	 10673 7406
8439	0	0	Ki67+	 10676 7030
8440	0	0	Ki67+	 10678 7149
8441	0	0	Ki67+	 10688 7345
8442	0	0	Ki67+	 10697 7321
8443	0	0	Ki67+	 10700 7038
8444	0	0	Ki67+	 10700 7118
8445	0	0	Ki67+	 10702 6976
8446	0	0	Ki67+	 10703 7342
8447	0	0	Ki67+	 10736 7260
8448	0	0	Ki67+	 10736 7294
8449	0	0	Ki67+	 10750 7317
8450	0	0	Ki67+	 10752 7020
8451	0	0	Ki67+	 10758 7004
8452	0	0	Ki67+	 10764 7301
8453	0	0	Ki67+	 10768 7343
8454	0	0	Ki67+	 10781 7144
8455	0	0	Ki67+	 10794 7119
8456	0	0	Ki67+	 10800 7178
8457	0	0	Ki67+	 10800 7236
8458	0	0	Ki67+	 10811 7092
8459	0	0	Ki67+	 10811 7282
8460	0	0	Ki67+	 10813 7070
8461	0	0	Ki67+	 10813 7131
8462	0	0	Ki67+	 10817 7154
8463	0	0	Ki67+	 10823 7182
8464	0	0	Ki67+	 10825 6660
8465	0	0	Ki67+	 10827 7317
8466	0	0	Ki67+	 10831 7051
8467	0	0	Ki67+	 10831 7262
8468	0	0	Ki67+	 10832 7076
8469	0	0	Ki67+	 10851 7001
8470	0	0	Ki67+	 10854 7101
8471	0	0	Ki67+	 10867 6750
8472	0	0	Ki67+	 10868 7110
8473	0	0	Ki67+	 10868 7179
8474	0	0	Ki67+	 10870 7000
8475	0	0	Ki67+	 10882 7090
8476	0	0	Ki67+	 10896 7021
8477	0	0	Ki67+	 10902 6783
8478	0	0	Ki67+	 10902 7289
8479	0	0	Ki67+	 10903 7419
8480	0	0	Ki67+	 10906 6765
8481	0	0	Ki67+	 10907 7058
8482	0	0	Ki67+	 10918 6751
8483	0	0	Ki67+	 10928 6804
8484	0	0	Ki67+	 10930 7245
8485	0	0	Ki67+	 10931 7208
8486	0	0	Ki67+	 10932 7019
8487	0	0	Ki67+	 10933 7050
8488	0	0	Ki67+	 10938 7170
8489	0	0	Ki67+	 10940 6669
8490	0	0	Ki67+	 10943 6732
8491	0	0	Ki67+	 10946 6755
8492	0	0	Ki67+	 10949 7249
8493	0	0	Ki67+	 10951 7050
8494	0	0	Ki67+	 10951 7094
8495	0	0	Ki67+	 10956 7229
8496	0	0	Ki67+	 10957 6881
8497	0	0	Ki67+	 10963 6660
8498	0	0	Ki67+	 10963 7406
8499	0	0	Ki67+	 10965 7241
8500	0	0	Ki67+	 10973 6753
8501	0	0	Ki67+	 10990 6764
8502	0	0	Ki67+	 11024 6940
8503	0	0	Ki67+	 11033 6794
8504	0	0	Ki67+	 11034 6958
8505	0	0	Ki67+	 11059 6800
8506	0	0	Ki67+	 11088 7327
8507	0	0	Ki67+	 11095 6887
8508	0	0	Ki67+	 11112 7316
8509	0	0	Ki67+	 11121 6862
8510	0	0	Ki67+	 11132 6712
8511	0	0	Ki67+	 11134 6882
8512	0	0	Ki67+	 11139 7405
8513	0	0	Ki67+	 11142 7359
8514	0	0	Ki67+	 10353 7500
8515	0	0	Ki67+	 10362 7588
8516	0	0	Ki67+	 10362 7761
8517	0	0	Ki67+	 10370 7473
8518	0	0	Ki67+	 10390 7467
8519	0	0	Ki67+	 10391 7703
8520	0	0	Ki67+	 10432 8143
8521	0	0	Ki67+	 10448 7662
8522	0	0	Ki67+	 10451 8208
8523	0	0	Ki67+	 10484 7923
8524	0	0	Ki67+	 10492 8088
8525	0	0	Ki67+	 10497 8103
8526	0	0	Ki67+	 10499 8123
8527	0	0	Ki67+	 10514 8110
8528	0	0	Ki67+	 10523 8153
8529	0	0	Ki67+	 10529 7902
8530	0	0	Ki67+	 10529 8184
8531	0	0	Ki67+	 10547 8084
8532	0	0	Ki67+	 10548 8070
8533	0	0	Ki67+	 10551 7976
8534	0	0	Ki67+	 10559 8123
8535	0	0	Ki67+	 10560 8191
8536	0	0	Ki67+	 10568 8085
8537	0	0	Ki67+	 10577 8161
8538	0	0	Ki67+	 10587 8158
8539	0	0	Ki67+	 10607 7964
8540	0	0	Ki67+	 10612 7541
8541	0	0	Ki67+	 10614 7940
8542	0	0	Ki67+	 10624 7915
8543	0	0	Ki67+	 10626 8214
8544	0	0	Ki67+	 10630 7953
8545	0	0	Ki67+	 10634 7995
8546	0	0	Ki67+	 10638 7818
8547	0	0	Ki67+	 10644 7881
8548	0	0	Ki67+	 10650 7911
8549	0	0	Ki67+	 10654 7553
8550	0	0	Ki67+	 10666 7908
8551	0	0	Ki67+	 10674 7841
8552	0	0	Ki67+	 10685 7872
8553	0	0	Ki67+	 10688 7838
8554	0	0	Ki67+	 10691 7896
8555	0	0	Ki67+	 10692 8204
8556	0	0	Ki67+	 10712 7875
8557	0	0	Ki67+	 10714 7822
8558	0	0	Ki67+	 10717 7898
8559	0	0	Ki67+	 10730 7864
8560	0	0	Ki67+	 10734 7798
8561	0	0	Ki67+	 10741 7840
8562	0	0	Ki67+	 10741 7893
8563	0	0	Ki67+	 10749 8150
8564	0	0	Ki67+	 10751 8128
8565	0	0	Ki67+	 10754 8067
8566	0	0	Ki67+	 10763 8181
8567	0	0	Ki67+	 10765 7821
8568	0	0	Ki67+	 10765 8095
8569	0	0	Ki67+	 10768 8137
8570	0	0	Ki67+	 10771 8195
8571	0	0	Ki67+	 10784 8182
8572	0	0	Ki67+	 10786 8116
8573	0	0	Ki67+	 10797 7520
8574	0	0	Ki67+	 10803 7497
8575	0	0	Ki67+	 10806 8220
8576	0	0	Ki67+	 10818 7820
8577	0	0	Ki67+	 10821 7522
8578	0	0	Ki67+	 10822 7723
8579	0	0	Ki67+	 10823 8198
8580	0	0	Ki67+	 10826 7628
8581	0	0	Ki67+	 10829 8056
8582	0	0	Ki67+	 10830 8176
8583	0	0	Ki67+	 10833 7596
8584	0	0	Ki67+	 10848 7488
8585	0	0	Ki67+	 10852 7467
8586	0	0	Ki67+	 10877 7513
8587	0	0	Ki67+	 10882 7485
8588	0	0	Ki67+	 10894 7651
8589	0	0	Ki67+	 10899 7617
8590	0	0	Ki67+	 10902 7476
8591	0	0	Ki67+	 10902 8143
8592	0	0	Ki67+	 10909 7644
8593	0	0	Ki67+	 10922 7458
8594	0	0	Ki67+	 10924 8010
8595	0	0	Ki67+	 10927 7520
8596	0	0	Ki67+	 10931 8139
8597	0	0	Ki67+	 10948 7565
8598	0	0	Ki67+	 10949 8106
8599	0	0	Ki67+	 10977 7622
8600	0	0	Ki67+	 10990 7543
8601	0	0	Ki67+	 11006 7579
8602	0	0	Ki67+	 11032 7814
8603	0	0	Ki67+	 11037 7509
8604	0	0	Ki67+	 11041 7796
8605	0	0	Ki67+	 11061 7518
8606	0	0	Ki67+	 11072 7457
8607	0	0	Ki67+	 11081 7558
8608	0	0	Ki67+	 11093 8110
8609	0	0	Ki67+	 11095 8071
8610	0	0	Ki67+	 11098 8169
8611	0	0	Ki67+	 11099 7587
8612	0	0	Ki67+	 11110 7644
8613	0	0	Ki67+	 11113 7566
8614	0	0	Ki67+	 11137 8053
8615	0	0	Ki67+	 10378 8675
8616	0	0	Ki67+	 10378 8774
8617	0	0	Ki67+	 10386 8783
8618	0	0	Ki67+	 10398 8737
8619	0	0	Ki67+	 10403 8684
8620	0	0	Ki67+	 10413 8345
8621	0	0	Ki67+	 10413 8690
8622	0	0	Ki67+	 10424 8320
8623	0	0	Ki67+	 10428 8348
8624	0	0	Ki67+	 10439 8399
8625	0	0	Ki67+	 10444 8414
8626	0	0	Ki67+	 10446 8785
8627	0	0	Ki67+	 10449 8437
8628	0	0	Ki67+	 10460 8801
8629	0	0	Ki67+	 10470 8310
8630	0	0	Ki67+	 10471 8605
8631	0	0	Ki67+	 10472 8585
8632	0	0	Ki67+	 10478 8327
8633	0	0	Ki67+	 10479 8675
8634	0	0	Ki67+	 10492 8305
8635	0	0	Ki67+	 10492 8319
8636	0	0	Ki67+	 10498 8555
8637	0	0	Ki67+	 10511 8579
8638	0	0	Ki67+	 10521 8649
8639	0	0	Ki67+	 10523 8252
8640	0	0	Ki67+	 10527 8304
8641	0	0	Ki67+	 10541 8378
8642	0	0	Ki67+	 10543 8664
8643	0	0	Ki67+	 10546 8517
8644	0	0	Ki67+	 10546 8733
8645	0	0	Ki67+	 10549 8328
8646	0	0	Ki67+	 10582 8445
8647	0	0	Ki67+	 10583 8579
8648	0	0	Ki67+	 10588 8676
8649	0	0	Ki67+	 10613 8334
8650	0	0	Ki67+	 10657 8329
8651	0	0	Ki67+	 10672 8595
8652	0	0	Ki67+	 10683 8573
8653	0	0	Ki67+	 10708 8434
8654	0	0	Ki67+	 10712 8758
8655	0	0	Ki67+	 10724 8412
8656	0	0	Ki67+	 10778 8777
8657	0	0	Ki67+	 10786 8636
8658	0	0	Ki67+	 10805 8246
8659	0	0	Ki67+	 10808 8798
8660	0	0	Ki67+	 10820 8314
8661	0	0	Ki67+	 10830 8299
8662	0	0	Ki67+	 10851 9008
8663	0	0	Ki67+	 10863 8955
8664	0	0	Ki67+	 10868 8288
8665	0	0	Ki67+	 10886 8272
8666	0	0	Ki67+	 10892 8312
8667	0	0	Ki67+	 10916 8748
8668	0	0	Ki67+	 10922 9026
8669	0	0	Ki67+	 10925 8954
8670	0	0	Ki67+	 10938 8957
8671	0	0	Ki67+	 10953 9016
8672	0	0	Ki67+	 10960 8998
8673	0	0	Ki67+	 10988 8922
8674	0	0	Ki67+	 11018 8696
8675	0	0	Ki67+	 11027 8847
8676	0	0	Ki67+	 11050 8462
8677	0	0	Ki67+	 11054 8423
8678	0	0	Ki67+	 11063 8671
8679	0	0	Ki67+	 11084 8473
8680	0	0	Ki67+	 11085 8333
8681	0	0	Ki67+	 11095 8274
8682	0	0	Ki67+	 11097 8295
8683	0	0	Ki67+	 11098 8472
8684	0	0	Ki67+	 11102 8482
8685	0	0	Ki67+	 11138 8774
8686	0	0	Ki67+	 10363 9687
8687	0	0	Ki67+	 10367 9807
8688	0	0	Ki67+	 10392 9814
8689	0	0	Ki67+	 10410 9653
8690	0	0	Ki67+	 10415 9767
8691	0	0	Ki67+	 10421 9805
8692	0	0	Ki67+	 10461 9792
8693	0	0	Ki67+	 10488 9825
8694	0	0	Ki67+	 10490 9565
8695	0	0	Ki67+	 10494 9812
8696	0	0	Ki67+	 10560 9221
8697	0	0	Ki67+	 10567 9537
8698	0	0	Ki67+	 10579 9221
8699	0	0	Ki67+	 10580 9529
8700	0	0	Ki67+	 10606 9656
8701	0	0	Ki67+	 10610 9644
8702	0	0	Ki67+	 10613 9465
8703	0	0	Ki67+	 10641 9722
8704	0	0	Ki67+	 10643 9592
8705	0	0	Ki67+	 10668 9611
8706	0	0	Ki67+	 10673 9569
8707	0	0	Ki67+	 10675 9518
8708	0	0	Ki67+	 10679 9500
8709	0	0	Ki67+	 10692 9762
8710	0	0	Ki67+	 10697 9622
8711	0	0	Ki67+	 10697 9666
8712	0	0	Ki67+	 10701 9430
8713	0	0	Ki67+	 10719 9566
8714	0	0	Ki67+	 10726 9422
8715	0	0	Ki67+	 10729 9784
8716	0	0	Ki67+	 10737 9813
8717	0	0	Ki67+	 10743 9427
8718	0	0	Ki67+	 10743 9562
8719	0	0	Ki67+	 10754 9673
8720	0	0	Ki67+	 10764 9800
8721	0	0	Ki67+	 10771 9754
8722	0	0	Ki67+	 10785 9592
8723	0	0	Ki67+	 10789 9626
8724	0	0	Ki67+	 10792 9670
8725	0	0	Ki67+	 10794 9700
8726	0	0	Ki67+	 10794 9731
8727	0	0	Ki67+	 10796 9372
8728	0	0	Ki67+	 10802 9313
8729	0	0	Ki67+	 10803 9328
8730	0	0	Ki67+	 10810 9589
8731	0	0	Ki67+	 10811 9574
8732	0	0	Ki67+	 10818 9341
8733	0	0	Ki67+	 10831 9777
8734	0	0	Ki67+	 10831 9788
8735	0	0	Ki67+	 10831 9826
8736	0	0	Ki67+	 10839 9492
8737	0	0	Ki67+	 10851 9643
8738	0	0	Ki67+	 10857 9810
8739	0	0	Ki67+	 10869 9380
8740	0	0	Ki67+	 10873 9600
8741	0	0	Ki67+	 10877 9809
8742	0	0	Ki67+	 10880 9420
8743	0	0	Ki67+	 10885 9782
8744	0	0	Ki67+	 10887 9349
8745	0	0	Ki67+	 10892 9670
8746	0	0	Ki67+	 10893 9700
8747	0	0	Ki67+	 10896 9684
8748	0	0	Ki67+	 10900 9501
8749	0	0	Ki67+	 10901 9605
8750	0	0	Ki67+	 10902 9827
8751	0	0	Ki67+	 10903 9739
8752	0	0	Ki67+	 10905 9395
8753	0	0	Ki67+	 10911 9796
8754	0	0	Ki67+	 10914 9685
8755	0	0	Ki67+	 10918 9719
8756	0	0	Ki67+	 10927 9644
8757	0	0	Ki67+	 10933 9754
8758	0	0	Ki67+	 10934 9813
8759	0	0	Ki67+	 10944 9575
8760	0	0	Ki67+	 10946 9257
8761	0	0	Ki67+	 10949 9503
8762	0	0	Ki67+	 10951 9535
8763	0	0	Ki67+	 10952 9586
8764	0	0	Ki67+	 10954 9289
8765	0	0	Ki67+	 10984 9523
8766	0	0	Ki67+	 10986 9323
8767	0	0	Ki67+	 10990 9146
8768	0	0	Ki67+	 10992 9719
8769	0	0	Ki67+	 10993 9750
8770	0	0	Ki67+	 10997 9292
8771	0	0	Ki67+	 11000 9598
8772	0	0	Ki67+	 11004 9702
8773	0	0	Ki67+	 11005 9536
8774	0	0	Ki67+	 11006 9434
8775	0	0	Ki67+	 11010 9326
8776	0	0	Ki67+	 11012 9571
8777	0	0	Ki67+	 11016 9264
8778	0	0	Ki67+	 11017 9150
8779	0	0	Ki67+	 11017 9202
8780	0	0	Ki67+	 11020 9732
8781	0	0	Ki67+	 11024 9176
8782	0	0	Ki67+	 11025 9289
8783	0	0	Ki67+	 11025 9440
8784	0	0	Ki67+	 11025 9770
8785	0	0	Ki67+	 11033 9302
8786	0	0	Ki67+	 11034 9818
8787	0	0	Ki67+	 11037 9559
8788	0	0	Ki67+	 11038 9468
8789	0	0	Ki67+	 11040 9287
8790	0	0	Ki67+	 11045 9173
8791	0	0	Ki67+	 11052 9093
8792	0	0	Ki67+	 11053 9201
8793	0	0	Ki67+	 11054 9380
8794	0	0	Ki67+	 11054 9454
8795	0	0	Ki67+	 11055 9495
8796	0	0	Ki67+	 11058 9293
8797	0	0	Ki67+	 11062 9603
8798	0	0	Ki67+	 11064 9771
8799	0	0	Ki67+	 11067 9821
8800	0	0	Ki67+	 11069 9260
8801	0	0	Ki67+	 11074 9233
8802	0	0	Ki67+	 11074 9529
8803	0	0	Ki67+	 11077 9624
8804	0	0	Ki67+	 11079 9167
8805	0	0	Ki67+	 11079 9654
8806	0	0	Ki67+	 11079 9800
8807	0	0	Ki67+	 11086 9767
8808	0	0	Ki67+	 11089 9422
8809	0	0	Ki67+	 11090 9137
8810	0	0	Ki67+	 11091 9670
8811	0	0	Ki67+	 11094 9272
8812	0	0	Ki67+	 11095 9188
8813	0	0	Ki67+	 11096 9502
8814	0	0	Ki67+	 11096 9537
8815	0	0	Ki67+	 11100 9386
8816	0	0	Ki67+	 11102 9422
8817	0	0	Ki67+	 11105 9244
8818	0	0	Ki67+	 11105 9748
8819	0	0	Ki67+	 11107 9596
8820	0	0	Ki67+	 11109 9054
8821	0	0	Ki67+	 11109 9224
8822	0	0	Ki67+	 11109 9444
8823	0	0	Ki67+	 11111 9608
8824	0	0	Ki67+	 11121 9518
8825	0	0	Ki67+	 11125 9822
8826	0	0	Ki67+	 11126 9210
8827	0	0	Ki67+	 11126 9508
8828	0	0	Ki67+	 11127 9133
8829	0	0	Ki67+	 11131 9553
8830	0	0	Ki67+	 11131 9779
8831	0	0	Ki67+	 11133 9145
8832	0	0	Ki67+	 11135 9079
8833	0	0	Ki67+	 11139 9589
8834	0	0	Ki67+	 11143 9762
8835	0	0	Ki67+	 11144 9427
8836	0	0	Ki67+	 11147 9784
8837	0	0	Ki67+	 11148 9148
8838	0	0	Ki67+	 11148 9809
8839	0	0	Ki67+	 11150 9691
8840	0	0	Ki67+	 11151 9563
8841	0	0	Ki67+	 10353 10030
8842	0	0	Ki67+	 10359 9945
8843	0	0	Ki67+	 10360 10282
8844	0	0	Ki67+	 10363 10067
8845	0	0	Ki67+	 10370 10418
8846	0	0	Ki67+	 10371 9921
8847	0	0	Ki67+	 10371 10533
8848	0	0	Ki67+	 10380 9866
8849	0	0	Ki67+	 10382 10411
8850	0	0	Ki67+	 10382 10589
8851	0	0	Ki67+	 10386 10565
8852	0	0	Ki67+	 10387 10286
8853	0	0	Ki67+	 10387 10425
8854	0	0	Ki67+	 10389 10636
8855	0	0	Ki67+	 10391 10256
8856	0	0	Ki67+	 10403 9875
8857	0	0	Ki67+	 10409 10067
8858	0	0	Ki67+	 10411 10575
8859	0	0	Ki67+	 10415 10174
8860	0	0	Ki67+	 10415 10604
8861	0	0	Ki67+	 10418 10184
8862	0	0	Ki67+	 10419 10490
8863	0	0	Ki67+	 10423 10298
8864	0	0	Ki67+	 10425 10558
8865	0	0	Ki67+	 10427 10152
8866	0	0	Ki67+	 10428 9908
8867	0	0	Ki67+	 10431 10456
8868	0	0	Ki67+	 10434 10470
8869	0	0	Ki67+	 10435 10081
8870	0	0	Ki67+	 10437 10178
8871	0	0	Ki67+	 10438 10318
8872	0	0	Ki67+	 10444 9994
8873	0	0	Ki67+	 10445 10545
8874	0	0	Ki67+	 10451 9910
8875	0	0	Ki67+	 10452 10626
8876	0	0	Ki67+	 10453 10232
8877	0	0	Ki67+	 10461 10155
8878	0	0	Ki67+	 10464 10069
8879	0	0	Ki67+	 10467 10146
8880	0	0	Ki67+	 10472 10015
8881	0	0	Ki67+	 10472 10486
8882	0	0	Ki67+	 10473 10034
8883	0	0	Ki67+	 10475 9970
8884	0	0	Ki67+	 10476 10527
8885	0	0	Ki67+	 10477 10565
8886	0	0	Ki67+	 10483 10313
8887	0	0	Ki67+	 10484 9956
8888	0	0	Ki67+	 10492 10090
8889	0	0	Ki67+	 10492 10440
8890	0	0	Ki67+	 10493 10601
8891	0	0	Ki67+	 10498 10276
8892	0	0	Ki67+	 10499 10160
8893	0	0	Ki67+	 10502 10531
8894	0	0	Ki67+	 10503 10187
8895	0	0	Ki67+	 10504 10007
8896	0	0	Ki67+	 10509 10631
8897	0	0	Ki67+	 10510 10249
8898	0	0	Ki67+	 10515 9887
8899	0	0	Ki67+	 10527 10578
8900	0	0	Ki67+	 10529 10125
8901	0	0	Ki67+	 10537 9841
8902	0	0	Ki67+	 10540 10390
8903	0	0	Ki67+	 10546 10180
8904	0	0	Ki67+	 10550 10332
8905	0	0	Ki67+	 10553 10206
8906	0	0	Ki67+	 10555 10238
8907	0	0	Ki67+	 10566 10204
8908	0	0	Ki67+	 10581 10396
8909	0	0	Ki67+	 10584 10317
8910	0	0	Ki67+	 10586 10533
8911	0	0	Ki67+	 10587 10212
8912	0	0	Ki67+	 10589 9860
8913	0	0	Ki67+	 10592 10190
8914	0	0	Ki67+	 10599 10373
8915	0	0	Ki67+	 10604 10291
8916	0	0	Ki67+	 10607 10516
8917	0	0	Ki67+	 10608 10443
8918	0	0	Ki67+	 10609 10025
8919	0	0	Ki67+	 10611 10050
8920	0	0	Ki67+	 10611 10414
8921	0	0	Ki67+	 10611 10547
8922	0	0	Ki67+	 10612 10211
8923	0	0	Ki67+	 10616 10166
8924	0	0	Ki67+	 10618 10265
8925	0	0	Ki67+	 10619 10433
8926	0	0	Ki67+	 10622 10096
8927	0	0	Ki67+	 10624 10451
8928	0	0	Ki67+	 10634 9934
8929	0	0	Ki67+	 10634 10024
8930	0	0	Ki67+	 10635 10287
8931	0	0	Ki67+	 10635 10331
8932	0	0	Ki67+	 10635 10591
8933	0	0	Ki67+	 10636 10038
8934	0	0	Ki67+	 10637 10247
8935	0	0	Ki67+	 10641 10626
8936	0	0	Ki67+	 10645 9857
8937	0	0	Ki67+	 10649 10310
8938	0	0	Ki67+	 10650 10530
8939	0	0	Ki67+	 10651 10589
8940	0	0	Ki67+	 10653 10325
8941	0	0	Ki67+	 10660 9851
8942	0	0	Ki67+	 10662 10128
8943	0	0	Ki67+	 10665 10038
8944	0	0	Ki67+	 10667 10116
8945	0	0	Ki67+	 10670 10552
8946	0	0	Ki67+	 10674 10286
8947	0	0	Ki67+	 10678 10120
8948	0	0	Ki67+	 10679 10201
8949	0	0	Ki67+	 10679 10542
8950	0	0	Ki67+	 10679 10593
8951	0	0	Ki67+	 10680 10321
8952	0	0	Ki67+	 10686 10345
8953	0	0	Ki67+	 10687 10312
8954	0	0	Ki67+	 10692 10066
8955	0	0	Ki67+	 10694 10224
8956	0	0	Ki67+	 10698 9909
8957	0	0	Ki67+	 10699 10156
8958	0	0	Ki67+	 10699 10301
8959	0	0	Ki67+	 10699 10320
8960	0	0	Ki67+	 10700 10107
8961	0	0	Ki67+	 10702 10630
8962	0	0	Ki67+	 10705 10588
8963	0	0	Ki67+	 10706 10265
8964	0	0	Ki67+	 10714 9863
8965	0	0	Ki67+	 10723 10193
8966	0	0	Ki67+	 10724 10540
8967	0	0	Ki67+	 10728 9898
8968	0	0	Ki67+	 10730 10065
8969	0	0	Ki67+	 10731 10137
8970	0	0	Ki67+	 10732 10600
8971	0	0	Ki67+	 10747 10566
8972	0	0	Ki67+	 10748 9987
8973	0	0	Ki67+	 10750 10416
8974	0	0	Ki67+	 10756 10449
8975	0	0	Ki67+	 10757 9893
8976	0	0	Ki67+	 10758 10333
8977	0	0	Ki67+	 10766 10359
8978	0	0	Ki67+	 10773 9955
8979	0	0	Ki67+	 10778 10388
8980	0	0	Ki67+	 10778 10421
8981	0	0	Ki67+	 10779 9916
8982	0	0	Ki67+	 10784 9952
8983	0	0	Ki67+	 10785 9975
8984	0	0	Ki67+	 10787 10015
8985	0	0	Ki67+	 10791 10364
8986	0	0	Ki67+	 10798 10241
8987	0	0	Ki67+	 10804 10106
8988	0	0	Ki67+	 10805 9898
8989	0	0	Ki67+	 10810 10064
8990	0	0	Ki67+	 10815 9948
8991	0	0	Ki67+	 10816 9855
8992	0	0	Ki67+	 10816 10398
8993	0	0	Ki67+	 10819 9985
8994	0	0	Ki67+	 10821 10077
8995	0	0	Ki67+	 10826 10479
8996	0	0	Ki67+	 10827 10632
8997	0	0	Ki67+	 10828 10502
8998	0	0	Ki67+	 10833 10608
8999	0	0	Ki67+	 10835 9957
9000	0	0	Ki67+	 10836 9923
9001	0	0	Ki67+	 10841 10345
9002	0	0	Ki67+	 10848 9842
9003	0	0	Ki67+	 10862 9960
9004	0	0	Ki67+	 10867 9910
9005	0	0	Ki67+	 10868 10587
9006	0	0	Ki67+	 10869 10622
9007	0	0	Ki67+	 10874 9983
9008	0	0	Ki67+	 10874 10322
9009	0	0	Ki67+	 10876 9866
9010	0	0	Ki67+	 10880 10520
9011	0	0	Ki67+	 10885 9911
9012	0	0	Ki67+	 10886 10586
9013	0	0	Ki67+	 10887 10635
9014	0	0	Ki67+	 10888 10602
9015	0	0	Ki67+	 10896 10261
9016	0	0	Ki67+	 10898 10161
9017	0	0	Ki67+	 10909 10032
9018	0	0	Ki67+	 10921 10621
9019	0	0	Ki67+	 10921 10632
9020	0	0	Ki67+	 10924 9858
9021	0	0	Ki67+	 10929 10306
9022	0	0	Ki67+	 10937 10100
9023	0	0	Ki67+	 10941 10512
9024	0	0	Ki67+	 10943 10031
9025	0	0	Ki67+	 10944 10197
9026	0	0	Ki67+	 10946 10498
9027	0	0	Ki67+	 10948 9913
9028	0	0	Ki67+	 10953 9994
9029	0	0	Ki67+	 10955 10276
9030	0	0	Ki67+	 10956 9974
9031	0	0	Ki67+	 10956 10238
9032	0	0	Ki67+	 10959 9923
9033	0	0	Ki67+	 10959 10518
9034	0	0	Ki67+	 10962 10312
9035	0	0	Ki67+	 10968 10117
9036	0	0	Ki67+	 10968 10335
9037	0	0	Ki67+	 10972 10055
9038	0	0	Ki67+	 10975 10303
9039	0	0	Ki67+	 10977 10255
9040	0	0	Ki67+	 10981 9895
9041	0	0	Ki67+	 10982 10433
9042	0	0	Ki67+	 10987 10228
9043	0	0	Ki67+	 10992 10141
9044	0	0	Ki67+	 10994 10639
9045	0	0	Ki67+	 11009 10359
9046	0	0	Ki67+	 11022 10139
9047	0	0	Ki67+	 11042 10166
9048	0	0	Ki67+	 11045 10204
9049	0	0	Ki67+	 11048 9849
9050	0	0	Ki67+	 11068 10275
9051	0	0	Ki67+	 11079 9992
9052	0	0	Ki67+	 11080 10552
9053	0	0	Ki67+	 11086 9960
9054	0	0	Ki67+	 11089 10003
9055	0	0	Ki67+	 11106 9987
9056	0	0	Ki67+	 11108 10228
9057	0	0	Ki67+	 11109 10255
9058	0	0	Ki67+	 11116 9865
9059	0	0	Ki67+	 11117 9848
9060	0	0	Ki67+	 11122 10194
9061	0	0	Ki67+	 11125 10245
9062	0	0	Ki67+	 11129 9928
9063	0	0	Ki67+	 11136 9877
9064	0	0	Ki67+	 11136 10183
9065	0	0	Ki67+	 11136 10411
9066	0	0	Ki67+	 11137 9901
9067	0	0	Ki67+	 10355 10723
9068	0	0	Ki67+	 10359 10758
9069	0	0	Ki67+	 10359 11210
9070	0	0	Ki67+	 10361 11251
9071	0	0	Ki67+	 10364 10828
9072	0	0	Ki67+	 10370 11082
9073	0	0	Ki67+	 10372 11191
9074	0	0	Ki67+	 10374 10657
9075	0	0	Ki67+	 10374 11383
9076	0	0	Ki67+	 10382 10846
9077	0	0	Ki67+	 10382 10966
9078	0	0	Ki67+	 10391 10667
9079	0	0	Ki67+	 10393 10757
9080	0	0	Ki67+	 10406 11066
9081	0	0	Ki67+	 10419 10685
9082	0	0	Ki67+	 10420 10654
9083	0	0	Ki67+	 10424 11111
9084	0	0	Ki67+	 10426 11197
9085	0	0	Ki67+	 10431 10864
9086	0	0	Ki67+	 10434 11393
9087	0	0	Ki67+	 10439 10699
9088	0	0	Ki67+	 10439 11089
9089	0	0	Ki67+	 10442 10673
9090	0	0	Ki67+	 10446 10644
9091	0	0	Ki67+	 10451 11252
9092	0	0	Ki67+	 10454 11132
9093	0	0	Ki67+	 10456 11036
9094	0	0	Ki67+	 10470 10670
9095	0	0	Ki67+	 10479 10725
9096	0	0	Ki67+	 10491 11069
9097	0	0	Ki67+	 10500 10825
9098	0	0	Ki67+	 10502 10678
9099	0	0	Ki67+	 10504 10712
9100	0	0	Ki67+	 10512 10804
9101	0	0	Ki67+	 10514 11186
9102	0	0	Ki67+	 10527 11075
9103	0	0	Ki67+	 10529 10979
9104	0	0	Ki67+	 10529 11061
9105	0	0	Ki67+	 10533 11213
9106	0	0	Ki67+	 10537 10780
9107	0	0	Ki67+	 10540 11145
9108	0	0	Ki67+	 10543 10822
9109	0	0	Ki67+	 10549 10662
9110	0	0	Ki67+	 10549 11007
9111	0	0	Ki67+	 10554 10754
9112	0	0	Ki67+	 10556 10718
9113	0	0	Ki67+	 10556 10823
9114	0	0	Ki67+	 10558 10649
9115	0	0	Ki67+	 10558 11093
9116	0	0	Ki67+	 10565 11058
9117	0	0	Ki67+	 10567 10702
9118	0	0	Ki67+	 10567 10983
9119	0	0	Ki67+	 10568 10947
9120	0	0	Ki67+	 10576 11031
9121	0	0	Ki67+	 10581 10718
9122	0	0	Ki67+	 10583 11238
9123	0	0	Ki67+	 10591 11006
9124	0	0	Ki67+	 10592 10777
9125	0	0	Ki67+	 10593 11088
9126	0	0	Ki67+	 10595 10741
9127	0	0	Ki67+	 10606 11120
9128	0	0	Ki67+	 10617 11113
9129	0	0	Ki67+	 10619 11044
9130	0	0	Ki67+	 10621 10957
9131	0	0	Ki67+	 10627 11021
9132	0	0	Ki67+	 10638 10938
9133	0	0	Ki67+	 10642 10654
9134	0	0	Ki67+	 10644 11118
9135	0	0	Ki67+	 10647 10969
9136	0	0	Ki67+	 10648 10767
9137	0	0	Ki67+	 10648 11050
9138	0	0	Ki67+	 10649 10854
9139	0	0	Ki67+	 10656 11349
9140	0	0	Ki67+	 10658 10951
9141	0	0	Ki67+	 10666 10825
9142	0	0	Ki67+	 10670 10982
9143	0	0	Ki67+	 10673 10644
9144	0	0	Ki67+	 10676 11071
9145	0	0	Ki67+	 10679 10716
9146	0	0	Ki67+	 10681 10894
9147	0	0	Ki67+	 10684 10841
9148	0	0	Ki67+	 10688 10759
9149	0	0	Ki67+	 10688 11110
9150	0	0	Ki67+	 10690 11346
9151	0	0	Ki67+	 10700 11340
9152	0	0	Ki67+	 10711 10771
9153	0	0	Ki67+	 10714 10756
9154	0	0	Ki67+	 10720 10704
9155	0	0	Ki67+	 10721 10992
9156	0	0	Ki67+	 10721 11404
9157	0	0	Ki67+	 10732 10758
9158	0	0	Ki67+	 10737 10801
9159	0	0	Ki67+	 10743 10744
9160	0	0	Ki67+	 10743 11350
9161	0	0	Ki67+	 10752 11392
9162	0	0	Ki67+	 10757 11328
9163	0	0	Ki67+	 10765 10717
9164	0	0	Ki67+	 10775 11360
9165	0	0	Ki67+	 10777 10810
9166	0	0	Ki67+	 10778 10857
9167	0	0	Ki67+	 10782 10878
9168	0	0	Ki67+	 10791 10795
9169	0	0	Ki67+	 10792 10961
9170	0	0	Ki67+	 10797 11417
9171	0	0	Ki67+	 10804 10838
9172	0	0	Ki67+	 10809 11320
9173	0	0	Ki67+	 10815 10894
9174	0	0	Ki67+	 10816 10964
9175	0	0	Ki67+	 10819 10915
9176	0	0	Ki67+	 10820 11367
9177	0	0	Ki67+	 10821 10809
9178	0	0	Ki67+	 10828 11436
9179	0	0	Ki67+	 10832 10844
9180	0	0	Ki67+	 10836 10939
9181	0	0	Ki67+	 10846 10911
9182	0	0	Ki67+	 10848 10969
9183	0	0	Ki67+	 10849 11052
9184	0	0	Ki67+	 10851 10995
9185	0	0	Ki67+	 10862 10878
9186	0	0	Ki67+	 10866 10851
9187	0	0	Ki67+	 10875 10952
9188	0	0	Ki67+	 10878 10892
9189	0	0	Ki67+	 10879 10661
9190	0	0	Ki67+	 10886 10850
9191	0	0	Ki67+	 10894 11316
9192	0	0	Ki67+	 10898 11246
9193	0	0	Ki67+	 10905 11427
9194	0	0	Ki67+	 10906 10682
9195	0	0	Ki67+	 10907 11306
9196	0	0	Ki67+	 10909 10748
9197	0	0	Ki67+	 10911 11243
9198	0	0	Ki67+	 10922 11349
9199	0	0	Ki67+	 10926 10663
9200	0	0	Ki67+	 10934 10863
9201	0	0	Ki67+	 10946 11273
9202	0	0	Ki67+	 10960 10919
9203	0	0	Ki67+	 10961 10810
9204	0	0	Ki67+	 10961 11306
9205	0	0	Ki67+	 10966 11120
9206	0	0	Ki67+	 10968 10938
9207	0	0	Ki67+	 10969 10724
9208	0	0	Ki67+	 10970 10648
9209	0	0	Ki67+	 10970 11091
9210	0	0	Ki67+	 10972 11375
9211	0	0	Ki67+	 10973 11138
9212	0	0	Ki67+	 10975 10743
9213	0	0	Ki67+	 10975 10776
9214	0	0	Ki67+	 10985 10753
9215	0	0	Ki67+	 10995 10796
9216	0	0	Ki67+	 10995 11225
9217	0	0	Ki67+	 10996 11264
9218	0	0	Ki67+	 11004 11209
9219	0	0	Ki67+	 11008 10805
9220	0	0	Ki67+	 11037 11075
9221	0	0	Ki67+	 11038 11337
9222	0	0	Ki67+	 11040 10929
9223	0	0	Ki67+	 11050 10942
9224	0	0	Ki67+	 11050 11325
9225	0	0	Ki67+	 11051 11051
9226	0	0	Ki67+	 11054 11418
9227	0	0	Ki67+	 11057 11158
9228	0	0	Ki67+	 11059 11066
9229	0	0	Ki67+	 11059 11352
9230	0	0	Ki67+	 11081 11315
9231	0	0	Ki67+	 11090 11417
9232	0	0	Ki67+	 11097 11027
9233	0	0	Ki67+	 11106 11257
9234	0	0	Ki67+	 11116 11263
9235	0	0	Ki67+	 11117 11336
9236	0	0	Ki67+	 11123 11138
9237	0	0	Ki67+	 11127 11016
9238	0	0	Ki67+	 10386 11678
9239	0	0	Ki67+	 10390 11979
9240	0	0	Ki67+	 10403 11950
9241	0	0	Ki67+	 10409 11524
9242	0	0	Ki67+	 10410 12079
9243	0	0	Ki67+	 10423 11711
9244	0	0	Ki67+	 10453 12021
9245	0	0	Ki67+	 10462 11812
9246	0	0	Ki67+	 10465 11961
9247	0	0	Ki67+	 10469 11872
9248	0	0	Ki67+	 10481 11867
9249	0	0	Ki67+	 10488 12236
9250	0	0	Ki67+	 10500 11721
9251	0	0	Ki67+	 10511 11693
9252	0	0	Ki67+	 10519 11613
9253	0	0	Ki67+	 10520 11829
9254	0	0	Ki67+	 10529 11598
9255	0	0	Ki67+	 10536 11641
9256	0	0	Ki67+	 10539 11941
9257	0	0	Ki67+	 10542 11733
9258	0	0	Ki67+	 10546 11782
9259	0	0	Ki67+	 10546 11831
9260	0	0	Ki67+	 10548 11743
9261	0	0	Ki67+	 10553 11677
9262	0	0	Ki67+	 10554 11924
9263	0	0	Ki67+	 10565 12087
9264	0	0	Ki67+	 10571 11636
9265	0	0	Ki67+	 10585 11862
9266	0	0	Ki67+	 10587 12105
9267	0	0	Ki67+	 10591 12061
9268	0	0	Ki67+	 10594 12002
9269	0	0	Ki67+	 10598 11687
9270	0	0	Ki67+	 10600 12092
9271	0	0	Ki67+	 10603 11725
9272	0	0	Ki67+	 10603 11804
9273	0	0	Ki67+	 10605 11756
9274	0	0	Ki67+	 10610 11823
9275	0	0	Ki67+	 10612 12114
9276	0	0	Ki67+	 10613 11773
9277	0	0	Ki67+	 10613 12069
9278	0	0	Ki67+	 10620 11937
9279	0	0	Ki67+	 10621 11671
9280	0	0	Ki67+	 10621 11731
9281	0	0	Ki67+	 10624 11848
9282	0	0	Ki67+	 10630 11602
9283	0	0	Ki67+	 10640 11767
9284	0	0	Ki67+	 10640 12115
9285	0	0	Ki67+	 10642 11672
9286	0	0	Ki67+	 10646 11915
9287	0	0	Ki67+	 10649 11464
9288	0	0	Ki67+	 10653 11943
9289	0	0	Ki67+	 10654 11645
9290	0	0	Ki67+	 10656 11496
9291	0	0	Ki67+	 10660 11889
9292	0	0	Ki67+	 10667 12097
9293	0	0	Ki67+	 10668 11655
9294	0	0	Ki67+	 10670 11946
9295	0	0	Ki67+	 10672 11744
9296	0	0	Ki67+	 10672 12108
9297	0	0	Ki67+	 10676 11922
9298	0	0	Ki67+	 10679 11730
9299	0	0	Ki67+	 10680 12053
9300	0	0	Ki67+	 10683 11679
9301	0	0	Ki67+	 10686 11897
9302	0	0	Ki67+	 10691 11782
9303	0	0	Ki67+	 10698 11615
9304	0	0	Ki67+	 10698 11676
9305	0	0	Ki67+	 10699 12089
9306	0	0	Ki67+	 10702 11523
9307	0	0	Ki67+	 10704 11851
9308	0	0	Ki67+	 10707 11550
9309	0	0	Ki67+	 10708 12045
9310	0	0	Ki67+	 10712 11959
9311	0	0	Ki67+	 10715 11647
9312	0	0	Ki67+	 10720 11814
9313	0	0	Ki67+	 10723 11593
9314	0	0	Ki67+	 10726 12083
9315	0	0	Ki67+	 10731 11616
9316	0	0	Ki67+	 10732 11875
9317	0	0	Ki67+	 10735 11835
9318	0	0	Ki67+	 10742 11543
9319	0	0	Ki67+	 10751 11535
9320	0	0	Ki67+	 10754 11565
9321	0	0	Ki67+	 10760 11716
9322	0	0	Ki67+	 10762 12128
9323	0	0	Ki67+	 10768 12085
9324	0	0	Ki67+	 10769 11556
9325	0	0	Ki67+	 10773 11509
9326	0	0	Ki67+	 10774 12112
9327	0	0	Ki67+	 10777 11473
9328	0	0	Ki67+	 10790 11530
9329	0	0	Ki67+	 10791 11706
9330	0	0	Ki67+	 10797 12045
9331	0	0	Ki67+	 10800 11666
9332	0	0	Ki67+	 10804 11751
9333	0	0	Ki67+	 10806 11474
9334	0	0	Ki67+	 10808 11641
9335	0	0	Ki67+	 10809 11523
9336	0	0	Ki67+	 10813 11901
9337	0	0	Ki67+	 10815 11572
9338	0	0	Ki67+	 10820 11444
9339	0	0	Ki67+	 10820 11697
9340	0	0	Ki67+	 10832 11659
9341	0	0	Ki67+	 10839 11561
9342	0	0	Ki67+	 10840 11540
9343	0	0	Ki67+	 10842 11475
9344	0	0	Ki67+	 10844 11747
9345	0	0	Ki67+	 10854 12035
9346	0	0	Ki67+	 10855 12082
9347	0	0	Ki67+	 10856 11788
9348	0	0	Ki67+	 10857 11620
9349	0	0	Ki67+	 10861 11883
9350	0	0	Ki67+	 10865 11940
9351	0	0	Ki67+	 10866 11811
9352	0	0	Ki67+	 10866 11988
9353	0	0	Ki67+	 10880 11892
9354	0	0	Ki67+	 10881 11611
9355	0	0	Ki67+	 10881 11805
9356	0	0	Ki67+	 10883 11645
9357	0	0	Ki67+	 10885 12043
9358	0	0	Ki67+	 10885 12071
9359	0	0	Ki67+	 10894 11860
9360	0	0	Ki67+	 10897 11497
9361	0	0	Ki67+	 10897 12094
9362	0	0	Ki67+	 10900 11926
9363	0	0	Ki67+	 10900 12022
9364	0	0	Ki67+	 10903 11778
9365	0	0	Ki67+	 10906 11622
9366	0	0	Ki67+	 10908 11899
9367	0	0	Ki67+	 10910 11852
9368	0	0	Ki67+	 10910 12049
9369	0	0	Ki67+	 10913 11552
9370	0	0	Ki67+	 10918 11699
9371	0	0	Ki67+	 10919 11742
9372	0	0	Ki67+	 10923 11467
9373	0	0	Ki67+	 10923 11571
9374	0	0	Ki67+	 10926 11772
9375	0	0	Ki67+	 10926 12116
9376	0	0	Ki67+	 10932 11832
9377	0	0	Ki67+	 10936 11487
9378	0	0	Ki67+	 10937 12136
9379	0	0	Ki67+	 10943 11693
9380	0	0	Ki67+	 10943 11866
9381	0	0	Ki67+	 10943 12103
9382	0	0	Ki67+	 10952 11473
9383	0	0	Ki67+	 10955 11566
9384	0	0	Ki67+	 10965 12071
9385	0	0	Ki67+	 10969 11562
9386	0	0	Ki67+	 10970 11763
9387	0	0	Ki67+	 10979 11705
9388	0	0	Ki67+	 10983 11528
9389	0	0	Ki67+	 10986 11694
9390	0	0	Ki67+	 10992 11719
9391	0	0	Ki67+	 11006 11490
9392	0	0	Ki67+	 11010 11950
9393	0	0	Ki67+	 11011 11830
9394	0	0	Ki67+	 11015 11860
9395	0	0	Ki67+	 11026 11709
9396	0	0	Ki67+	 11026 12013
9397	0	0	Ki67+	 11029 11519
9398	0	0	Ki67+	 11035 12208
9399	0	0	Ki67+	 11037 11450
9400	0	0	Ki67+	 11039 11740
9401	0	0	Ki67+	 11040 11540
9402	0	0	Ki67+	 11040 11865
9403	0	0	Ki67+	 11041 11896
9404	0	0	Ki67+	 11049 11805
9405	0	0	Ki67+	 11050 11562
9406	0	0	Ki67+	 11054 11533
9407	0	0	Ki67+	 11054 11849
9408	0	0	Ki67+	 11072 11610
9409	0	0	Ki67+	 11074 11678
9410	0	0	Ki67+	 11080 11911
9411	0	0	Ki67+	 11084 11901
9412	0	0	Ki67+	 11086 11643
9413	0	0	Ki67+	 11087 11792
9414	0	0	Ki67+	 11089 11766
9415	0	0	Ki67+	 11095 11995
9416	0	0	Ki67+	 11100 11740
9417	0	0	Ki67+	 11103 12003
9418	0	0	Ki67+	 11108 11558
9419	0	0	Ki67+	 11113 11508
9420	0	0	Ki67+	 11118 11597
9421	0	0	Ki67+	 11119 12086
9422	0	0	Ki67+	 11120 11467
9423	0	0	Ki67+	 11122 11453
9424	0	0	Ki67+	 11125 11940
9425	0	0	Ki67+	 11127 12171
9426	0	0	Ki67+	 11136 11571
9427	0	0	Ki67+	 11143 12170
9428	0	0	Ki67+	 11145 11547
9429	0	0	Ki67+	 10355 12909
9430	0	0	Ki67+	 10356 12886
9431	0	0	Ki67+	 10361 12584
9432	0	0	Ki67+	 10369 12706
9433	0	0	Ki67+	 10369 12851
9434	0	0	Ki67+	 10375 12572
9435	0	0	Ki67+	 10378 12670
9436	0	0	Ki67+	 10386 12868
9437	0	0	Ki67+	 10387 12695
9438	0	0	Ki67+	 10388 12959
9439	0	0	Ki67+	 10391 12919
9440	0	0	Ki67+	 10394 12856
9441	0	0	Ki67+	 10397 12587
9442	0	0	Ki67+	 10399 12904
9443	0	0	Ki67+	 10401 12746
9444	0	0	Ki67+	 10408 12646
9445	0	0	Ki67+	 10419 12627
9446	0	0	Ki67+	 10423 12326
9447	0	0	Ki67+	 10423 12708
9448	0	0	Ki67+	 10427 12691
9449	0	0	Ki67+	 10434 12986
9450	0	0	Ki67+	 10446 12264
9451	0	0	Ki67+	 10456 12612
9452	0	0	Ki67+	 10459 12637
9453	0	0	Ki67+	 10465 12792
9454	0	0	Ki67+	 10471 12813
9455	0	0	Ki67+	 10473 12652
9456	0	0	Ki67+	 10474 12780
9457	0	0	Ki67+	 10478 12677
9458	0	0	Ki67+	 10485 12914
9459	0	0	Ki67+	 10488 12748
9460	0	0	Ki67+	 10490 12838
9461	0	0	Ki67+	 10493 12787
9462	0	0	Ki67+	 10498 12620
9463	0	0	Ki67+	 10498 13016
9464	0	0	Ki67+	 10502 12489
9465	0	0	Ki67+	 10503 12926
9466	0	0	Ki67+	 10504 12657
9467	0	0	Ki67+	 10536 12627
9468	0	0	Ki67+	 10537 12660
9469	0	0	Ki67+	 10548 12613
9470	0	0	Ki67+	 10551 12816
9471	0	0	Ki67+	 10573 12654
9472	0	0	Ki67+	 10576 12961
9473	0	0	Ki67+	 10582 12594
9474	0	0	Ki67+	 10583 12973
9475	0	0	Ki67+	 10590 12869
9476	0	0	Ki67+	 10591 12577
9477	0	0	Ki67+	 10594 12895
9478	0	0	Ki67+	 10594 12998
9479	0	0	Ki67+	 10605 12896
9480	0	0	Ki67+	 10610 12335
9481	0	0	Ki67+	 10613 12876
9482	0	0	Ki67+	 10618 12661
9483	0	0	Ki67+	 10618 12805
9484	0	0	Ki67+	 10627 12631
9485	0	0	Ki67+	 10632 12700
9486	0	0	Ki67+	 10643 12493
9487	0	0	Ki67+	 10648 12665
9488	0	0	Ki67+	 10658 12674
9489	0	0	Ki67+	 10667 12630
9490	0	0	Ki67+	 10675 12949
9491	0	0	Ki67+	 10693 12858
9492	0	0	Ki67+	 10697 12789
9493	0	0	Ki67+	 10706 12939
9494	0	0	Ki67+	 10714 12623
9495	0	0	Ki67+	 10720 12603
9496	0	0	Ki67+	 10721 12934
9497	0	0	Ki67+	 10739 12293
9498	0	0	Ki67+	 10739 12771
9499	0	0	Ki67+	 10751 12842
9500	0	0	Ki67+	 10754 13002
9501	0	0	Ki67+	 10761 12975
9502	0	0	Ki67+	 10765 12946
9503	0	0	Ki67+	 10767 12667
9504	0	0	Ki67+	 10767 12934
9505	0	0	Ki67+	 10771 12764
9506	0	0	Ki67+	 10776 12983
9507	0	0	Ki67+	 10778 12344
9508	0	0	Ki67+	 10790 12939
9509	0	0	Ki67+	 10791 12951
9510	0	0	Ki67+	 10792 12903
9511	0	0	Ki67+	 10796 12819
9512	0	0	Ki67+	 10802 12643
9513	0	0	Ki67+	 10808 12797
9514	0	0	Ki67+	 10815 12665
9515	0	0	Ki67+	 10816 12759
9516	0	0	Ki67+	 10832 12384
9517	0	0	Ki67+	 10833 12465
9518	0	0	Ki67+	 10852 12350
9519	0	0	Ki67+	 10856 12818
9520	0	0	Ki67+	 10860 12912
9521	0	0	Ki67+	 10862 12808
9522	0	0	Ki67+	 10867 12896
9523	0	0	Ki67+	 10876 12396
9524	0	0	Ki67+	 10961 12294
9525	0	0	Ki67+	 10965 12334
9526	0	0	Ki67+	 10973 13034
9527	0	0	Ki67+	 11001 13025
9528	0	0	Ki67+	 11002 12540
9529	0	0	Ki67+	 11051 12572
9530	0	0	Ki67+	 11053 12556
9531	0	0	Ki67+	 11069 12251
9532	0	0	Ki67+	 11122 12280
9533	0	0	Ki67+	 11150 12635
9534	0	0	Ki67+	 10355 13157
9535	0	0	Ki67+	 10362 13610
9536	0	0	Ki67+	 10366 13328
9537	0	0	Ki67+	 10372 13425
9538	0	0	Ki67+	 10374 13388
9539	0	0	Ki67+	 10379 13609
9540	0	0	Ki67+	 10380 13575
9541	0	0	Ki67+	 10390 13336
9542	0	0	Ki67+	 10393 13407
9543	0	0	Ki67+	 10399 13469
9544	0	0	Ki67+	 10400 13541
9545	0	0	Ki67+	 10402 13527
9546	0	0	Ki67+	 10405 13429
9547	0	0	Ki67+	 10414 13387
9548	0	0	Ki67+	 10415 13528
9549	0	0	Ki67+	 10420 13473
9550	0	0	Ki67+	 10420 13796
9551	0	0	Ki67+	 10422 13364
9552	0	0	Ki67+	 10423 13810
9553	0	0	Ki67+	 10424 13642
9554	0	0	Ki67+	 10435 13411
9555	0	0	Ki67+	 10437 13459
9556	0	0	Ki67+	 10451 13178
9557	0	0	Ki67+	 10451 13321
9558	0	0	Ki67+	 10462 13164
9559	0	0	Ki67+	 10470 13399
9560	0	0	Ki67+	 10474 13326
9561	0	0	Ki67+	 10479 13360
9562	0	0	Ki67+	 10490 13590
9563	0	0	Ki67+	 10491 13084
9564	0	0	Ki67+	 10499 13414
9565	0	0	Ki67+	 10502 13638
9566	0	0	Ki67+	 10508 13479
9567	0	0	Ki67+	 10521 13390
9568	0	0	Ki67+	 10527 13428
9569	0	0	Ki67+	 10527 13487
9570	0	0	Ki67+	 10540 13536
9571	0	0	Ki67+	 10545 13520
9572	0	0	Ki67+	 10547 13413
9573	0	0	Ki67+	 10563 13154
9574	0	0	Ki67+	 10565 13398
9575	0	0	Ki67+	 10591 13112
9576	0	0	Ki67+	 10600 13510
9577	0	0	Ki67+	 10619 13300
9578	0	0	Ki67+	 10626 13132
9579	0	0	Ki67+	 10631 13104
9580	0	0	Ki67+	 10636 13502
9581	0	0	Ki67+	 10645 13510
9582	0	0	Ki67+	 10646 13114
9583	0	0	Ki67+	 10650 13805
9584	0	0	Ki67+	 10652 13495
9585	0	0	Ki67+	 10659 13476
9586	0	0	Ki67+	 10669 13734
9587	0	0	Ki67+	 10670 13778
9588	0	0	Ki67+	 10708 13499
9589	0	0	Ki67+	 10711 13467
9590	0	0	Ki67+	 10748 13792
9591	0	0	Ki67+	 10748 13814
9592	0	0	Ki67+	 10749 13348
9593	0	0	Ki67+	 10754 13394
9594	0	0	Ki67+	 10762 13320
9595	0	0	Ki67+	 10766 13357
9596	0	0	Ki67+	 10777 13396
9597	0	0	Ki67+	 10778 13263
9598	0	0	Ki67+	 10784 13252
9599	0	0	Ki67+	 10785 13336
9600	0	0	Ki67+	 10786 13770
9601	0	0	Ki67+	 10790 13735
9602	0	0	Ki67+	 10799 13715
9603	0	0	Ki67+	 10801 13211
9604	0	0	Ki67+	 10805 13481
9605	0	0	Ki67+	 10805 13764
9606	0	0	Ki67+	 10811 13468
9607	0	0	Ki67+	 10814 13501
9608	0	0	Ki67+	 10817 13750
9609	0	0	Ki67+	 10822 13720
9610	0	0	Ki67+	 10826 13730
9611	0	0	Ki67+	 10871 13810
9612	0	0	Ki67+	 10872 13682
9613	0	0	Ki67+	 10881 13664
9614	0	0	Ki67+	 10890 13265
9615	0	0	Ki67+	 10890 13550
9616	0	0	Ki67+	 10895 13080
9617	0	0	Ki67+	 10902 13061
9618	0	0	Ki67+	 10907 13238
9619	0	0	Ki67+	 10911 13498
9620	0	0	Ki67+	 10914 13523
9621	0	0	Ki67+	 10914 13838
9622	0	0	Ki67+	 10917 13487
9623	0	0	Ki67+	 10924 13741
9624	0	0	Ki67+	 10928 13706
9625	0	0	Ki67+	 10930 13815
9626	0	0	Ki67+	 10944 13772
9627	0	0	Ki67+	 10948 13204
9628	0	0	Ki67+	 10952 13725
9629	0	0	Ki67+	 10953 13788
9630	0	0	Ki67+	 10954 13090
9631	0	0	Ki67+	 10954 13310
9632	0	0	Ki67+	 10954 13745
9633	0	0	Ki67+	 10954 13835
9634	0	0	Ki67+	 10957 13188
9635	0	0	Ki67+	 10964 13226
9636	0	0	Ki67+	 10970 13157
9637	0	0	Ki67+	 10970 13215
9638	0	0	Ki67+	 10973 13738
9639	0	0	Ki67+	 10974 13829
9640	0	0	Ki67+	 10975 13121
9641	0	0	Ki67+	 10978 13706
9642	0	0	Ki67+	 10982 13765
9643	0	0	Ki67+	 10986 13735
9644	0	0	Ki67+	 10990 13073
9645	0	0	Ki67+	 11020 13651
9646	0	0	Ki67+	 11022 13676
9647	0	0	Ki67+	 11024 13319
9648	0	0	Ki67+	 11028 13381
9649	0	0	Ki67+	 11030 13330
9650	0	0	Ki67+	 11035 13283
9651	0	0	Ki67+	 11035 13401
9652	0	0	Ki67+	 11039 13229
9653	0	0	Ki67+	 11047 13294
9654	0	0	Ki67+	 11048 13206
9655	0	0	Ki67+	 11050 13242
9656	0	0	Ki67+	 11058 13189
9657	0	0	Ki67+	 11060 13412
9658	0	0	Ki67+	 11064 13157
9659	0	0	Ki67+	 11069 13380
9660	0	0	Ki67+	 11073 13185
9661	0	0	Ki67+	 11073 13225
9662	0	0	Ki67+	 11074 13814
9663	0	0	Ki67+	 11075 13548
9664	0	0	Ki67+	 11080 13612
9665	0	0	Ki67+	 11082 13514
9666	0	0	Ki67+	 11085 13487
9667	0	0	Ki67+	 11086 13598
9668	0	0	Ki67+	 11089 13405
9669	0	0	Ki67+	 11093 13575
9670	0	0	Ki67+	 11094 13315
9671	0	0	Ki67+	 11097 13209
9672	0	0	Ki67+	 11097 13463
9673	0	0	Ki67+	 11103 13246
9674	0	0	Ki67+	 11105 13304
9675	0	0	Ki67+	 11106 13263
9676	0	0	Ki67+	 11109 13368
9677	0	0	Ki67+	 11119 13626
9678	0	0	Ki67+	 11120 13334
9679	0	0	Ki67+	 11124 13393
9680	0	0	Ki67+	 11125 13824
9681	0	0	Ki67+	 11127 13358
9682	0	0	Ki67+	 11127 13613
9683	0	0	Ki67+	 11133 13730
9684	0	0	Ki67+	 11141 13834
9685	0	0	Ki67+	 11149 13707
9686	0	0	Ki67+	 10371 14091
9687	0	0	Ki67+	 10377 14075
9688	0	0	Ki67+	 10379 14163
9689	0	0	Ki67+	 10379 14269
9690	0	0	Ki67+	 10398 14294
9691	0	0	Ki67+	 10404 14173
9692	0	0	Ki67+	 10423 14266
9693	0	0	Ki67+	 10435 14354
9694	0	0	Ki67+	 10436 14236
9695	0	0	Ki67+	 10442 14367
9696	0	0	Ki67+	 10451 14258
9697	0	0	Ki67+	 10460 14325
9698	0	0	Ki67+	 10465 14288
9699	0	0	Ki67+	 10470 14308
9700	0	0	Ki67+	 10474 14080
9701	0	0	Ki67+	 10476 14526
9702	0	0	Ki67+	 10488 14012
9703	0	0	Ki67+	 10497 14084
9704	0	0	Ki67+	 10521 14104
9705	0	0	Ki67+	 10524 13948
9706	0	0	Ki67+	 10545 14056
9707	0	0	Ki67+	 10548 14448
9708	0	0	Ki67+	 10551 13914
9709	0	0	Ki67+	 10555 14279
9710	0	0	Ki67+	 10561 14070
9711	0	0	Ki67+	 10563 13942
9712	0	0	Ki67+	 10565 14193
9713	0	0	Ki67+	 10566 14358
9714	0	0	Ki67+	 10573 14218
9715	0	0	Ki67+	 10576 13920
9716	0	0	Ki67+	 10578 14347
9717	0	0	Ki67+	 10581 14358
9718	0	0	Ki67+	 10583 13897
9719	0	0	Ki67+	 10594 14424
9720	0	0	Ki67+	 10595 14309
9721	0	0	Ki67+	 10596 13989
9722	0	0	Ki67+	 10596 14380
9723	0	0	Ki67+	 10597 14471
9724	0	0	Ki67+	 10609 14328
9725	0	0	Ki67+	 10616 14304
9726	0	0	Ki67+	 10630 14566
9727	0	0	Ki67+	 10636 14146
9728	0	0	Ki67+	 10645 14191
9729	0	0	Ki67+	 10645 14365
9730	0	0	Ki67+	 10651 14159
9731	0	0	Ki67+	 10653 14250
9732	0	0	Ki67+	 10655 14184
9733	0	0	Ki67+	 10657 14008
9734	0	0	Ki67+	 10658 14127
9735	0	0	Ki67+	 10660 13902
9736	0	0	Ki67+	 10662 14326
9737	0	0	Ki67+	 10665 14505
9738	0	0	Ki67+	 10671 14353
9739	0	0	Ki67+	 10671 14392
9740	0	0	Ki67+	 10672 13889
9741	0	0	Ki67+	 10672 14151
9742	0	0	Ki67+	 10676 13988
9743	0	0	Ki67+	 10678 14037
9744	0	0	Ki67+	 10683 14097
9745	0	0	Ki67+	 10685 14233
9746	0	0	Ki67+	 10686 14189
9747	0	0	Ki67+	 10687 13944
9748	0	0	Ki67+	 10688 14328
9749	0	0	Ki67+	 10689 14080
9750	0	0	Ki67+	 10691 14027
9751	0	0	Ki67+	 10694 13913
9752	0	0	Ki67+	 10695 14210
9753	0	0	Ki67+	 10699 14370
9754	0	0	Ki67+	 10702 14474
9755	0	0	Ki67+	 10702 14518
9756	0	0	Ki67+	 10703 14410
9757	0	0	Ki67+	 10707 13961
9758	0	0	Ki67+	 10709 14465
9759	0	0	Ki67+	 10711 14428
9760	0	0	Ki67+	 10723 14286
9761	0	0	Ki67+	 10732 13847
9762	0	0	Ki67+	 10737 13923
9763	0	0	Ki67+	 10739 14080
9764	0	0	Ki67+	 10744 14324
9765	0	0	Ki67+	 10746 14427
9766	0	0	Ki67+	 10748 14285
9767	0	0	Ki67+	 10750 14018
9768	0	0	Ki67+	 10752 14058
9769	0	0	Ki67+	 10755 13851
9770	0	0	Ki67+	 10755 14221
9771	0	0	Ki67+	 10757 13975
9772	0	0	Ki67+	 10759 14253
9773	0	0	Ki67+	 10761 14350
9774	0	0	Ki67+	 10764 14140
9775	0	0	Ki67+	 10770 14008
9776	0	0	Ki67+	 10772 14344
9777	0	0	Ki67+	 10780 13972
9778	0	0	Ki67+	 10782 14379
9779	0	0	Ki67+	 10788 13846
9780	0	0	Ki67+	 10799 14384
9781	0	0	Ki67+	 10818 14118
9782	0	0	Ki67+	 10843 14306
9783	0	0	Ki67+	 10850 14417
9784	0	0	Ki67+	 10861 13869
9785	0	0	Ki67+	 10869 13921
9786	0	0	Ki67+	 10895 13906
9787	0	0	Ki67+	 10895 14100
9788	0	0	Ki67+	 10908 13920
9789	0	0	Ki67+	 10911 14436
9790	0	0	Ki67+	 10921 13898
9791	0	0	Ki67+	 10926 14443
9792	0	0	Ki67+	 10940 14425
9793	0	0	Ki67+	 10941 13962
9794	0	0	Ki67+	 10942 13841
9795	0	0	Ki67+	 10950 14058
9796	0	0	Ki67+	 10953 14344
9797	0	0	Ki67+	 10979 14355
9798	0	0	Ki67+	 10981 14403
9799	0	0	Ki67+	 10985 14328
9800	0	0	Ki67+	 10987 14372
9801	0	0	Ki67+	 10994 13889
9802	0	0	Ki67+	 11003 14482
9803	0	0	Ki67+	 11014 14610
9804	0	0	Ki67+	 11015 14462
9805	0	0	Ki67+	 11020 14341
9806	0	0	Ki67+	 11029 14374
9807	0	0	Ki67+	 11037 14100
9808	0	0	Ki67+	 11048 14063
9809	0	0	Ki67+	 11055 14076
9810	0	0	Ki67+	 11056 14399
9811	0	0	Ki67+	 11062 13952
9812	0	0	Ki67+	 11064 13936
9813	0	0	Ki67+	 11068 14043
9814	0	0	Ki67+	 11080 13938
9815	0	0	Ki67+	 11092 14035
9816	0	0	Ki67+	 11095 13992
9817	0	0	Ki67+	 11097 14422
9818	0	0	Ki67+	 11100 13843
9819	0	0	Ki67+	 11101 13898
9820	0	0	Ki67+	 11101 13959
9821	0	0	Ki67+	 11102 13867
9822	0	0	Ki67+	 11105 14056
9823	0	0	Ki67+	 11122 14054
9824	0	0	Ki67+	 11125 13915
9825	0	0	Ki67+	 11132 14029
9826	0	0	Ki67+	 11137 13859
9827	0	0	Ki67+	 10366 15188
9828	0	0	Ki67+	 10416 15186
9829	0	0	Ki67+	 10445 14738
9830	0	0	Ki67+	 10467 15191
9831	0	0	Ki67+	 10496 15392
9832	0	0	Ki67+	 10501 15254
9833	0	0	Ki67+	 10510 15388
9834	0	0	Ki67+	 10510 15405
9835	0	0	Ki67+	 10555 15073
9836	0	0	Ki67+	 10574 15026
9837	0	0	Ki67+	 10585 14860
9838	0	0	Ki67+	 10649 15403
9839	0	0	Ki67+	 10656 15254
9840	0	0	Ki67+	 10670 15437
9841	0	0	Ki67+	 10677 15370
9842	0	0	Ki67+	 10685 15395
9843	0	0	Ki67+	 10696 15307
9844	0	0	Ki67+	 10697 15167
9845	0	0	Ki67+	 10698 15375
9846	0	0	Ki67+	 10708 15178
9847	0	0	Ki67+	 10713 14733
9848	0	0	Ki67+	 10727 15340
9849	0	0	Ki67+	 10728 15003
9850	0	0	Ki67+	 10730 15329
9851	0	0	Ki67+	 10738 15341
9852	0	0	Ki67+	 10742 15359
9853	0	0	Ki67+	 10763 14820
9854	0	0	Ki67+	 10782 14750
9855	0	0	Ki67+	 10799 14737
9856	0	0	Ki67+	 10805 14928
9857	0	0	Ki67+	 10807 14747
9858	0	0	Ki67+	 10817 14940
9859	0	0	Ki67+	 10835 14662
9860	0	0	Ki67+	 10860 14774
9861	0	0	Ki67+	 10878 15376
9862	0	0	Ki67+	 10883 14648
9863	0	0	Ki67+	 10894 15411
9864	0	0	Ki67+	 10898 14710
9865	0	0	Ki67+	 10901 15281
9866	0	0	Ki67+	 10904 14985
9867	0	0	Ki67+	 10910 15421
9868	0	0	Ki67+	 10911 14862
9869	0	0	Ki67+	 10924 15299
9870	0	0	Ki67+	 10926 15285
9871	0	0	Ki67+	 10940 15290
9872	0	0	Ki67+	 10951 14744
9873	0	0	Ki67+	 10953 15024
9874	0	0	Ki67+	 10971 15145
9875	0	0	Ki67+	 10991 15166
9876	0	0	Ki67+	 11005 14986
9877	0	0	Ki67+	 11019 14736
9878	0	0	Ki67+	 11022 15015
9879	0	0	Ki67+	 11031 14910
9880	0	0	Ki67+	 11048 14970
9881	0	0	Ki67+	 11074 14946
9882	0	0	Ki67+	 11085 14851
9883	0	0	Ki67+	 11089 14880
9884	0	0	Ki67+	 11089 14902
9885	0	0	Ki67+	 11104 15074
9886	0	0	Ki67+	 11106 15246
9887	0	0	Ki67+	 11107 14654
9888	0	0	Ki67+	 11115 15327
9889	0	0	Ki67+	 11116 15217
9890	0	0	Ki67+	 10359 15809
9891	0	0	Ki67+	 10363 15944
9892	0	0	Ki67+	 10374 15732
9893	0	0	Ki67+	 10374 15789
9894	0	0	Ki67+	 10393 15742
9895	0	0	Ki67+	 10408 15933
9896	0	0	Ki67+	 10424 15562
9897	0	0	Ki67+	 10430 15805
9898	0	0	Ki67+	 10439 15751
9899	0	0	Ki67+	 10439 15928
9900	0	0	Ki67+	 10444 15579
9901	0	0	Ki67+	 10491 15759
9902	0	0	Ki67+	 10503 15589
9903	0	0	Ki67+	 10521 15714
9904	0	0	Ki67+	 10522 15586
9905	0	0	Ki67+	 10546 15691
9906	0	0	Ki67+	 10570 15611
9907	0	0	Ki67+	 10620 15878
9908	0	0	Ki67+	 10634 15882
9909	0	0	Ki67+	 10669 15573
9910	0	0	Ki67+	 10671 16053
9911	0	0	Ki67+	 10681 15757
9912	0	0	Ki67+	 10720 15533
9913	0	0	Ki67+	 10735 15521
9914	0	0	Ki67+	 10736 15476
9915	0	0	Ki67+	 10744 15593
9916	0	0	Ki67+	 10750 15477
9917	0	0	Ki67+	 10790 15474
9918	0	0	Ki67+	 10791 15488
9919	0	0	Ki67+	 10799 16101
9920	0	0	Ki67+	 10800 15656
9921	0	0	Ki67+	 10801 15722
9922	0	0	Ki67+	 10805 15590
9923	0	0	Ki67+	 10807 15647
9924	0	0	Ki67+	 10813 15598
9925	0	0	Ki67+	 10813 16093
9926	0	0	Ki67+	 10821 15714
9927	0	0	Ki67+	 10830 15828
9928	0	0	Ki67+	 10833 15642
9929	0	0	Ki67+	 10837 16149
9930	0	0	Ki67+	 10860 16142
9931	0	0	Ki67+	 10869 15713
9932	0	0	Ki67+	 10883 15629
9933	0	0	Ki67+	 10893 16050
9934	0	0	Ki67+	 10895 15545
9935	0	0	Ki67+	 10901 15667
9936	0	0	Ki67+	 10906 15540
9937	0	0	Ki67+	 10928 15449
9938	0	0	Ki67+	 10935 15667
9939	0	0	Ki67+	 10936 15712
9940	0	0	Ki67+	 10944 15635
9941	0	0	Ki67+	 10953 15656
9942	0	0	Ki67+	 10967 15489
9943	0	0	Ki67+	 10983 15687
9944	0	0	Ki67+	 11006 15760
9945	0	0	Ki67+	 11007 15770
9946	0	0	Ki67+	 11011 15848
9947	0	0	Ki67+	 11093 15828
9948	0	0	Ki67+	 11099 15839
9949	0	0	Ki67+	 11142 15845
9950	0	0	Ki67+	 11150 15491
9951	0	0	Ki67+	 10748 16260
9952	0	0	Ki67+	 10767 16254
9953	0	0	Ki67+	 11249 3269
9954	0	0	Ki67+	 11277 3430
9955	0	0	Ki67+	 11297 3412
9956	0	0	Ki67+	 11331 3442
9957	0	0	Ki67+	 11341 3481
9958	0	0	Ki67+	 11349 3455
9959	0	0	Ki67+	 11369 3438
9960	0	0	Ki67+	 11373 3423
9961	0	0	Ki67+	 11386 3228
9962	0	0	Ki67+	 11444 3395
9963	0	0	Ki67+	 11447 3481
9964	0	0	Ki67+	 11508 3184
9965	0	0	Ki67+	 11767 2907
9966	0	0	Ki67+	 11789 2956
9967	0	0	Ki67+	 11826 3178
9968	0	0	Ki67+	 11861 3271
9969	0	0	Ki67+	 11862 3243
9970	0	0	Ki67+	 11160 4122
9971	0	0	Ki67+	 11161 4083
9972	0	0	Ki67+	 11163 3653
9973	0	0	Ki67+	 11171 4010
9974	0	0	Ki67+	 11172 4052
9975	0	0	Ki67+	 11178 4035
9976	0	0	Ki67+	 11189 4013
9977	0	0	Ki67+	 11195 3699
9978	0	0	Ki67+	 11200 3989
9979	0	0	Ki67+	 11201 3926
9980	0	0	Ki67+	 11205 3729
9981	0	0	Ki67+	 11205 3873
9982	0	0	Ki67+	 11205 3899
9983	0	0	Ki67+	 11207 3956
9984	0	0	Ki67+	 11210 3828
9985	0	0	Ki67+	 11217 3697
9986	0	0	Ki67+	 11217 3763
9987	0	0	Ki67+	 11221 3745
9988	0	0	Ki67+	 11270 4017
9989	0	0	Ki67+	 11271 3978
9990	0	0	Ki67+	 11273 4039
9991	0	0	Ki67+	 11274 3994
9992	0	0	Ki67+	 11277 4066
9993	0	0	Ki67+	 11282 4109
9994	0	0	Ki67+	 11284 3948
9995	0	0	Ki67+	 11292 3905
9996	0	0	Ki67+	 11296 4087
9997	0	0	Ki67+	 11297 3843
9998	0	0	Ki67+	 11305 3703
9999	0	0	Ki67+	 11306 4101
10000	0	0	Ki67+	 11309 4134
10001	0	0	Ki67+	 11312 4077
10002	0	0	Ki67+	 11315 3860
10003	0	0	Ki67+	 11318 3722
10004	0	0	Ki67+	 11326 3767
10005	0	0	Ki67+	 11327 3803
10006	0	0	Ki67+	 11327 4121
10007	0	0	Ki67+	 11331 3709
10008	0	0	Ki67+	 11336 4095
10009	0	0	Ki67+	 11339 3735
10010	0	0	Ki67+	 11343 3670
10011	0	0	Ki67+	 11353 3765
10012	0	0	Ki67+	 11358 4062
10013	0	0	Ki67+	 11359 3694
10014	0	0	Ki67+	 11365 3727
10015	0	0	Ki67+	 11369 4049
10016	0	0	Ki67+	 11375 4005
10017	0	0	Ki67+	 11387 3717
10018	0	0	Ki67+	 11389 4220
10019	0	0	Ki67+	 11390 3979
10020	0	0	Ki67+	 11391 4206
10021	0	0	Ki67+	 11393 3609
10022	0	0	Ki67+	 11393 3772
10023	0	0	Ki67+	 11395 4245
10024	0	0	Ki67+	 11398 3954
10025	0	0	Ki67+	 11399 4176
10026	0	0	Ki67+	 11406 3927
10027	0	0	Ki67+	 11406 4093
10028	0	0	Ki67+	 11406 4107
10029	0	0	Ki67+	 11408 3900
10030	0	0	Ki67+	 11410 4139
10031	0	0	Ki67+	 11410 4264
10032	0	0	Ki67+	 11411 3663
10033	0	0	Ki67+	 11415 4210
10034	0	0	Ki67+	 11416 3842
10035	0	0	Ki67+	 11416 3872
10036	0	0	Ki67+	 11417 3705
10037	0	0	Ki67+	 11426 4065
10038	0	0	Ki67+	 11427 3828
10039	0	0	Ki67+	 11430 3805
10040	0	0	Ki67+	 11437 4238
10041	0	0	Ki67+	 11439 4112
10042	0	0	Ki67+	 11444 4281
10043	0	0	Ki67+	 11445 4268
10044	0	0	Ki67+	 11456 4048
10045	0	0	Ki67+	 11471 3891
10046	0	0	Ki67+	 11471 4241
10047	0	0	Ki67+	 11471 4261
10048	0	0	Ki67+	 11486 3798
10049	0	0	Ki67+	 11487 4264
10050	0	0	Ki67+	 11488 4234
10051	0	0	Ki67+	 11491 4165
10052	0	0	Ki67+	 11494 4066
10053	0	0	Ki67+	 11496 4127
10054	0	0	Ki67+	 11501 4209
10055	0	0	Ki67+	 11506 4180
10056	0	0	Ki67+	 11509 4102
10057	0	0	Ki67+	 11511 4077
10058	0	0	Ki67+	 11517 4201
10059	0	0	Ki67+	 11520 4138
10060	0	0	Ki67+	 11548 3694
10061	0	0	Ki67+	 11569 3597
10062	0	0	Ki67+	 11583 3706
10063	0	0	Ki67+	 11587 3674
10064	0	0	Ki67+	 11598 3727
10065	0	0	Ki67+	 11600 3787
10066	0	0	Ki67+	 11605 3735
10067	0	0	Ki67+	 11616 3768
10068	0	0	Ki67+	 11618 3801
10069	0	0	Ki67+	 11628 3836
10070	0	0	Ki67+	 11632 3850
10071	0	0	Ki67+	 11638 3761
10072	0	0	Ki67+	 11645 3782
10073	0	0	Ki67+	 11650 3824
10074	0	0	Ki67+	 11652 3861
10075	0	0	Ki67+	 11666 3876
10076	0	0	Ki67+	 11675 3772
10077	0	0	Ki67+	 11676 3813
10078	0	0	Ki67+	 11684 3732
10079	0	0	Ki67+	 11684 4098
10080	0	0	Ki67+	 11690 4016
10081	0	0	Ki67+	 11693 3871
10082	0	0	Ki67+	 11714 3785
10083	0	0	Ki67+	 11719 3853
10084	0	0	Ki67+	 11739 4265
10085	0	0	Ki67+	 11741 3710
10086	0	0	Ki67+	 11769 4272
10087	0	0	Ki67+	 11787 4248
10088	0	0	Ki67+	 11798 4175
10089	0	0	Ki67+	 11798 4281
10090	0	0	Ki67+	 11818 3987
10091	0	0	Ki67+	 11818 4239
10092	0	0	Ki67+	 11822 4053
10093	0	0	Ki67+	 11823 4274
10094	0	0	Ki67+	 11825 4018
10095	0	0	Ki67+	 11830 4097
10096	0	0	Ki67+	 11835 4214
10097	0	0	Ki67+	 11840 4138
10098	0	0	Ki67+	 11843 4125
10099	0	0	Ki67+	 11847 4161
10100	0	0	Ki67+	 11852 4261
10101	0	0	Ki67+	 11855 4122
10102	0	0	Ki67+	 11858 4107
10103	0	0	Ki67+	 11863 4232
10104	0	0	Ki67+	 11875 4192
10105	0	0	Ki67+	 11884 4255
10106	0	0	Ki67+	 11884 4279
10107	0	0	Ki67+	 11888 4227
10108	0	0	Ki67+	 11892 3941
10109	0	0	Ki67+	 11897 3866
10110	0	0	Ki67+	 11900 4212
10111	0	0	Ki67+	 11905 3852
10112	0	0	Ki67+	 11910 3917
10113	0	0	Ki67+	 11913 4200
10114	0	0	Ki67+	 11924 4265
10115	0	0	Ki67+	 11926 3924
10116	0	0	Ki67+	 11931 4195
10117	0	0	Ki67+	 11932 4179
10118	0	0	Ki67+	 11937 3867
10119	0	0	Ki67+	 11941 4240
10120	0	0	Ki67+	 11157 4587
10121	0	0	Ki67+	 11164 4555
10122	0	0	Ki67+	 11165 4622
10123	0	0	Ki67+	 11180 4769
10124	0	0	Ki67+	 11182 4611
10125	0	0	Ki67+	 11187 4572
10126	0	0	Ki67+	 11192 4753
10127	0	0	Ki67+	 11194 4821
10128	0	0	Ki67+	 11207 4731
10129	0	0	Ki67+	 11208 4790
10130	0	0	Ki67+	 11210 4761
10131	0	0	Ki67+	 11211 4743
10132	0	0	Ki67+	 11223 4431
10133	0	0	Ki67+	 11224 4449
10134	0	0	Ki67+	 11228 4490
10135	0	0	Ki67+	 11229 4824
10136	0	0	Ki67+	 11231 4386
10137	0	0	Ki67+	 11231 4406
10138	0	0	Ki67+	 11232 4799
10139	0	0	Ki67+	 11233 4772
10140	0	0	Ki67+	 11239 4523
10141	0	0	Ki67+	 11244 4811
10142	0	0	Ki67+	 11247 4374
10143	0	0	Ki67+	 11252 4577
10144	0	0	Ki67+	 11253 4541
10145	0	0	Ki67+	 11254 4342
10146	0	0	Ki67+	 11257 4362
10147	0	0	Ki67+	 11268 4670
10148	0	0	Ki67+	 11273 4561
10149	0	0	Ki67+	 11276 4548
10150	0	0	Ki67+	 11279 4517
10151	0	0	Ki67+	 11282 4382
10152	0	0	Ki67+	 11283 4572
10153	0	0	Ki67+	 11285 4329
10154	0	0	Ki67+	 11294 4317
10155	0	0	Ki67+	 11295 4745
10156	0	0	Ki67+	 11296 4349
10157	0	0	Ki67+	 11298 4539
10158	0	0	Ki67+	 11301 4935
10159	0	0	Ki67+	 11306 4955
10160	0	0	Ki67+	 11308 4459
10161	0	0	Ki67+	 11309 4910
10162	0	0	Ki67+	 11314 4376
10163	0	0	Ki67+	 11317 4481
10164	0	0	Ki67+	 11319 5027
10165	0	0	Ki67+	 11320 4416
10166	0	0	Ki67+	 11322 4403
10167	0	0	Ki67+	 11325 4444
10168	0	0	Ki67+	 11332 4924
10169	0	0	Ki67+	 11338 4970
10170	0	0	Ki67+	 11341 4584
10171	0	0	Ki67+	 11349 4528
10172	0	0	Ki67+	 11351 4594
10173	0	0	Ki67+	 11352 4556
10174	0	0	Ki67+	 11356 4652
10175	0	0	Ki67+	 11357 4606
10176	0	0	Ki67+	 11358 4498
10177	0	0	Ki67+	 11358 4632
10178	0	0	Ki67+	 11361 4585
10179	0	0	Ki67+	 11362 4671
10180	0	0	Ki67+	 11370 4472
10181	0	0	Ki67+	 11371 4442
10182	0	0	Ki67+	 11373 4695
10183	0	0	Ki67+	 11373 4997
10184	0	0	Ki67+	 11376 4534
10185	0	0	Ki67+	 11383 4518
10186	0	0	Ki67+	 11390 4487
10187	0	0	Ki67+	 11394 5013
10188	0	0	Ki67+	 11401 4887
10189	0	0	Ki67+	 11403 4703
10190	0	0	Ki67+	 11410 4477
10191	0	0	Ki67+	 11412 4295
10192	0	0	Ki67+	 11412 4402
10193	0	0	Ki67+	 11413 4434
10194	0	0	Ki67+	 11421 4537
10195	0	0	Ki67+	 11424 4731
10196	0	0	Ki67+	 11441 4426
10197	0	0	Ki67+	 11443 4718
10198	0	0	Ki67+	 11446 4513
10199	0	0	Ki67+	 11451 4446
10200	0	0	Ki67+	 11452 4693
10201	0	0	Ki67+	 11453 4298
10202	0	0	Ki67+	 11453 4542
10203	0	0	Ki67+	 11455 4502
10204	0	0	Ki67+	 11458 4471
10205	0	0	Ki67+	 11465 4595
10206	0	0	Ki67+	 11466 4658
10207	0	0	Ki67+	 11473 4636
10208	0	0	Ki67+	 11478 4615
10209	0	0	Ki67+	 11509 4814
10210	0	0	Ki67+	 11513 4787
10211	0	0	Ki67+	 11520 4763
10212	0	0	Ki67+	 11521 4735
10213	0	0	Ki67+	 11527 4819
10214	0	0	Ki67+	 11531 4693
10215	0	0	Ki67+	 11533 4668
10216	0	0	Ki67+	 11541 4777
10217	0	0	Ki67+	 11544 4734
10218	0	0	Ki67+	 11553 4694
10219	0	0	Ki67+	 11554 4800
10220	0	0	Ki67+	 11556 4574
10221	0	0	Ki67+	 11559 4825
10222	0	0	Ki67+	 11560 4666
10223	0	0	Ki67+	 11564 4426
10224	0	0	Ki67+	 11565 4734
10225	0	0	Ki67+	 11567 4598
10226	0	0	Ki67+	 11571 4783
10227	0	0	Ki67+	 11574 4820
10228	0	0	Ki67+	 11581 4633
10229	0	0	Ki67+	 11583 4596
10230	0	0	Ki67+	 11586 4582
10231	0	0	Ki67+	 11588 4758
10232	0	0	Ki67+	 11589 4709
10233	0	0	Ki67+	 11596 5077
10234	0	0	Ki67+	 11598 4661
10235	0	0	Ki67+	 11599 4730
10236	0	0	Ki67+	 11599 4791
10237	0	0	Ki67+	 11600 4685
10238	0	0	Ki67+	 11608 4768
10239	0	0	Ki67+	 11616 4642
10240	0	0	Ki67+	 11617 4696
10241	0	0	Ki67+	 11621 4720
10242	0	0	Ki67+	 11628 4686
10243	0	0	Ki67+	 11634 4675
10244	0	0	Ki67+	 11641 4977
10245	0	0	Ki67+	 11652 4521
10246	0	0	Ki67+	 11657 4414
10247	0	0	Ki67+	 11668 4487
10248	0	0	Ki67+	 11668 4560
10249	0	0	Ki67+	 11669 4350
10250	0	0	Ki67+	 11669 4386
10251	0	0	Ki67+	 11671 4528
10252	0	0	Ki67+	 11678 4579
10253	0	0	Ki67+	 11680 4460
10254	0	0	Ki67+	 11680 5076
10255	0	0	Ki67+	 11681 4397
10256	0	0	Ki67+	 11681 4510
10257	0	0	Ki67+	 11686 4345
10258	0	0	Ki67+	 11687 4520
10259	0	0	Ki67+	 11690 4421
10260	0	0	Ki67+	 11692 4316
10261	0	0	Ki67+	 11694 4615
10262	0	0	Ki67+	 11695 4442
10263	0	0	Ki67+	 11697 4502
10264	0	0	Ki67+	 11698 4297
10265	0	0	Ki67+	 11698 4483
10266	0	0	Ki67+	 11701 4469
10267	0	0	Ki67+	 11702 4564
10268	0	0	Ki67+	 11707 4588
10269	0	0	Ki67+	 11708 4445
10270	0	0	Ki67+	 11711 4326
10271	0	0	Ki67+	 11712 4510
10272	0	0	Ki67+	 11714 4541
10273	0	0	Ki67+	 11716 4417
10274	0	0	Ki67+	 11718 4606
10275	0	0	Ki67+	 11728 4291
10276	0	0	Ki67+	 11728 4468
10277	0	0	Ki67+	 11729 4390
10278	0	0	Ki67+	 11729 4628
10279	0	0	Ki67+	 11733 4496
10280	0	0	Ki67+	 11738 4577
10281	0	0	Ki67+	 11742 4590
10282	0	0	Ki67+	 11744 4538
10283	0	0	Ki67+	 11745 4641
10284	0	0	Ki67+	 11751 4617
10285	0	0	Ki67+	 11753 4510
10286	0	0	Ki67+	 11758 4327
10287	0	0	Ki67+	 11759 4624
10288	0	0	Ki67+	 11760 4543
10289	0	0	Ki67+	 11773 4575
10290	0	0	Ki67+	 11778 4494
10291	0	0	Ki67+	 11780 4591
10292	0	0	Ki67+	 11784 4454
10293	0	0	Ki67+	 11785 4536
10294	0	0	Ki67+	 11786 4504
10295	0	0	Ki67+	 11788 4627
10296	0	0	Ki67+	 11790 4291
10297	0	0	Ki67+	 11792 4565
10298	0	0	Ki67+	 11795 4488
10299	0	0	Ki67+	 11798 4505
10300	0	0	Ki67+	 11802 4405
10301	0	0	Ki67+	 11812 4482
10302	0	0	Ki67+	 11819 4525
10303	0	0	Ki67+	 11821 4380
10304	0	0	Ki67+	 11822 4476
10305	0	0	Ki67+	 11823 4435
10306	0	0	Ki67+	 11828 4448
10307	0	0	Ki67+	 11828 4462
10308	0	0	Ki67+	 11829 4336
10309	0	0	Ki67+	 11838 4293
10310	0	0	Ki67+	 11839 4410
10311	0	0	Ki67+	 11847 4367
10312	0	0	Ki67+	 11858 4385
10313	0	0	Ki67+	 11861 4360
10314	0	0	Ki67+	 11872 4294
10315	0	0	Ki67+	 11892 4303
10316	0	0	Ki67+	 11191 5340
10317	0	0	Ki67+	 11201 5422
10318	0	0	Ki67+	 11202 5335
10319	0	0	Ki67+	 11205 5578
10320	0	0	Ki67+	 11205 5872
10321	0	0	Ki67+	 11219 5562
10322	0	0	Ki67+	 11223 5518
10323	0	0	Ki67+	 11224 5584
10324	0	0	Ki67+	 11224 5611
10325	0	0	Ki67+	 11225 5643
10326	0	0	Ki67+	 11227 5485
10327	0	0	Ki67+	 11236 5635
10328	0	0	Ki67+	 11238 5549
10329	0	0	Ki67+	 11239 5445
10330	0	0	Ki67+	 11241 5414
10331	0	0	Ki67+	 11244 5500
10332	0	0	Ki67+	 11246 5464
10333	0	0	Ki67+	 11249 5359
10334	0	0	Ki67+	 11252 5581
10335	0	0	Ki67+	 11259 5634
10336	0	0	Ki67+	 11259 5656
10337	0	0	Ki67+	 11261 5678
10338	0	0	Ki67+	 11265 5518
10339	0	0	Ki67+	 11265 5605
10340	0	0	Ki67+	 11270 5448
10341	0	0	Ki67+	 11271 5559
10342	0	0	Ki67+	 11271 5788
10343	0	0	Ki67+	 11272 5645
10344	0	0	Ki67+	 11273 5357
10345	0	0	Ki67+	 11274 5387
10346	0	0	Ki67+	 11274 5433
10347	0	0	Ki67+	 11277 5415
10348	0	0	Ki67+	 11278 5473
10349	0	0	Ki67+	 11279 5721
10350	0	0	Ki67+	 11282 5756
10351	0	0	Ki67+	 11287 5490
10352	0	0	Ki67+	 11287 5690
10353	0	0	Ki67+	 11290 5531
10354	0	0	Ki67+	 11290 5876
10355	0	0	Ki67+	 11293 5359
10356	0	0	Ki67+	 11295 5669
10357	0	0	Ki67+	 11300 5832
10358	0	0	Ki67+	 11301 5389
10359	0	0	Ki67+	 11302 5735
10360	0	0	Ki67+	 11303 5634
10361	0	0	Ki67+	 11305 5536
10362	0	0	Ki67+	 11305 5601
10363	0	0	Ki67+	 11307 5782
10364	0	0	Ki67+	 11308 5463
10365	0	0	Ki67+	 11312 5886
10366	0	0	Ki67+	 11316 5506
10367	0	0	Ki67+	 11316 5813
10368	0	0	Ki67+	 11317 5786
10369	0	0	Ki67+	 11320 5365
10370	0	0	Ki67+	 11321 5564
10371	0	0	Ki67+	 11322 5879
10372	0	0	Ki67+	 11323 5652
10373	0	0	Ki67+	 11325 5421
10374	0	0	Ki67+	 11329 5821
10375	0	0	Ki67+	 11331 5603
10376	0	0	Ki67+	 11338 5402
10377	0	0	Ki67+	 11338 5476
10378	0	0	Ki67+	 11338 5638
10379	0	0	Ki67+	 11338 5687
10380	0	0	Ki67+	 11340 5358
10381	0	0	Ki67+	 11340 5727
10382	0	0	Ki67+	 11340 5866
10383	0	0	Ki67+	 11342 5567
10384	0	0	Ki67+	 11347 5457
10385	0	0	Ki67+	 11350 5846
10386	0	0	Ki67+	 11354 5354
10387	0	0	Ki67+	 11357 5587
10388	0	0	Ki67+	 11359 5501
10389	0	0	Ki67+	 11359 5718
10390	0	0	Ki67+	 11362 5418
10391	0	0	Ki67+	 11362 5526
10392	0	0	Ki67+	 11362 5545
10393	0	0	Ki67+	 11364 5364
10394	0	0	Ki67+	 11365 5669
10395	0	0	Ki67+	 11366 5822
10396	0	0	Ki67+	 11367 5484
10397	0	0	Ki67+	 11368 5785
10398	0	0	Ki67+	 11369 5626
10399	0	0	Ki67+	 11370 5766
10400	0	0	Ki67+	 11379 5495
10401	0	0	Ki67+	 11387 5357
10402	0	0	Ki67+	 11388 5599
10403	0	0	Ki67+	 11389 5814
10404	0	0	Ki67+	 11390 5385
10405	0	0	Ki67+	 11392 5462
10406	0	0	Ki67+	 11397 5545
10407	0	0	Ki67+	 11401 5492
10408	0	0	Ki67+	 11402 5798
10409	0	0	Ki67+	 11405 5596
10410	0	0	Ki67+	 11408 5401
10411	0	0	Ki67+	 11408 5636
10412	0	0	Ki67+	 11408 5827
10413	0	0	Ki67+	 11409 5371
10414	0	0	Ki67+	 11410 5550
10415	0	0	Ki67+	 11413 5351
10416	0	0	Ki67+	 11414 5603
10417	0	0	Ki67+	 11414 5746
10418	0	0	Ki67+	 11418 5769
10419	0	0	Ki67+	 11421 5805
10420	0	0	Ki67+	 11429 5530
10421	0	0	Ki67+	 11433 5646
10422	0	0	Ki67+	 11433 5840
10423	0	0	Ki67+	 11436 5609
10424	0	0	Ki67+	 11437 5427
10425	0	0	Ki67+	 11438 5687
10426	0	0	Ki67+	 11444 5487
10427	0	0	Ki67+	 11448 5672
10428	0	0	Ki67+	 11449 5743
10429	0	0	Ki67+	 11449 5880
10430	0	0	Ki67+	 11450 5550
10431	0	0	Ki67+	 11452 5772
10432	0	0	Ki67+	 11456 5475
10433	0	0	Ki67+	 11459 5674
10434	0	0	Ki67+	 11460 5506
10435	0	0	Ki67+	 11462 5382
10436	0	0	Ki67+	 11462 5450
10437	0	0	Ki67+	 11464 5434
10438	0	0	Ki67+	 11464 5652
10439	0	0	Ki67+	 11469 5805
10440	0	0	Ki67+	 11472 5572
10441	0	0	Ki67+	 11472 5726
10442	0	0	Ki67+	 11476 5331
10443	0	0	Ki67+	 11476 5631
10444	0	0	Ki67+	 11479 5385
10445	0	0	Ki67+	 11483 5735
10446	0	0	Ki67+	 11486 5362
10447	0	0	Ki67+	 11489 5503
10448	0	0	Ki67+	 11490 5451
10449	0	0	Ki67+	 11490 5647
10450	0	0	Ki67+	 11490 5856
10451	0	0	Ki67+	 11491 5836
10452	0	0	Ki67+	 11493 5672
10453	0	0	Ki67+	 11495 5537
10454	0	0	Ki67+	 11502 5807
10455	0	0	Ki67+	 11503 5394
10456	0	0	Ki67+	 11503 5475
10457	0	0	Ki67+	 11506 5438
10458	0	0	Ki67+	 11507 5341
10459	0	0	Ki67+	 11508 5329
10460	0	0	Ki67+	 11513 5831
10461	0	0	Ki67+	 11515 5738
10462	0	0	Ki67+	 11518 5501
10463	0	0	Ki67+	 11518 5632
10464	0	0	Ki67+	 11518 5701
10465	0	0	Ki67+	 11520 5417
10466	0	0	Ki67+	 11520 5755
10467	0	0	Ki67+	 11526 5527
10468	0	0	Ki67+	 11527 5478
10469	0	0	Ki67+	 11528 5571
10470	0	0	Ki67+	 11529 5644
10471	0	0	Ki67+	 11530 5675
10472	0	0	Ki67+	 11531 5600
10473	0	0	Ki67+	 11531 5864
10474	0	0	Ki67+	 11540 5691
10475	0	0	Ki67+	 11542 5744
10476	0	0	Ki67+	 11549 5455
10477	0	0	Ki67+	 11549 5603
10478	0	0	Ki67+	 11551 5778
10479	0	0	Ki67+	 11560 5383
10480	0	0	Ki67+	 11560 5705
10481	0	0	Ki67+	 11560 5724
10482	0	0	Ki67+	 11562 5766
10483	0	0	Ki67+	 11563 5836
10484	0	0	Ki67+	 11569 5546
10485	0	0	Ki67+	 11571 5432
10486	0	0	Ki67+	 11574 5464
10487	0	0	Ki67+	 11575 5402
10488	0	0	Ki67+	 11575 5585
10489	0	0	Ki67+	 11576 5800
10490	0	0	Ki67+	 11580 5827
10491	0	0	Ki67+	 11582 5615
10492	0	0	Ki67+	 11583 5440
10493	0	0	Ki67+	 11584 5530
10494	0	0	Ki67+	 11585 5862
10495	0	0	Ki67+	 11590 5705
10496	0	0	Ki67+	 11592 5598
10497	0	0	Ki67+	 11598 5415
10498	0	0	Ki67+	 11600 5674
10499	0	0	Ki67+	 11609 5803
10500	0	0	Ki67+	 11613 5443
10501	0	0	Ki67+	 11616 5581
10502	0	0	Ki67+	 11616 5744
10503	0	0	Ki67+	 11621 5526
10504	0	0	Ki67+	 11621 5547
10505	0	0	Ki67+	 11621 5721
10506	0	0	Ki67+	 11622 5835
10507	0	0	Ki67+	 11628 5573
10508	0	0	Ki67+	 11630 5515
10509	0	0	Ki67+	 11633 5479
10510	0	0	Ki67+	 11635 5765
10511	0	0	Ki67+	 11641 5451
10512	0	0	Ki67+	 11642 5887
10513	0	0	Ki67+	 11646 5792
10514	0	0	Ki67+	 11647 5488
10515	0	0	Ki67+	 11653 5544
10516	0	0	Ki67+	 11658 5853
10517	0	0	Ki67+	 11661 5824
10518	0	0	Ki67+	 11663 5465
10519	0	0	Ki67+	 11663 5482
10520	0	0	Ki67+	 11664 5506
10521	0	0	Ki67+	 11669 5853
10522	0	0	Ki67+	 11683 5545
10523	0	0	Ki67+	 11690 5876
10524	0	0	Ki67+	 11697 5669
10525	0	0	Ki67+	 11705 5642
10526	0	0	Ki67+	 11709 5686
10527	0	0	Ki67+	 11709 5863
10528	0	0	Ki67+	 11710 5824
10529	0	0	Ki67+	 11720 5722
10530	0	0	Ki67+	 11721 5679
10531	0	0	Ki67+	 11725 5880
10532	0	0	Ki67+	 11734 5611
10533	0	0	Ki67+	 11738 5721
10534	0	0	Ki67+	 11742 5744
10535	0	0	Ki67+	 11746 5857
10536	0	0	Ki67+	 11750 5751
10537	0	0	Ki67+	 11755 5638
10538	0	0	Ki67+	 11758 5680
10539	0	0	Ki67+	 11760 5669
10540	0	0	Ki67+	 11761 5513
10541	0	0	Ki67+	 11763 5449
10542	0	0	Ki67+	 11767 5735
10543	0	0	Ki67+	 11770 5538
10544	0	0	Ki67+	 11780 5871
10545	0	0	Ki67+	 11801 5578
10546	0	0	Ki67+	 11802 5606
10547	0	0	Ki67+	 11820 5578
10548	0	0	Ki67+	 11828 5473
10549	0	0	Ki67+	 11831 5654
10550	0	0	Ki67+	 11831 5683
10551	0	0	Ki67+	 11837 5784
10552	0	0	Ki67+	 11841 5684
10553	0	0	Ki67+	 11841 5753
10554	0	0	Ki67+	 11845 5654
10555	0	0	Ki67+	 11847 5552
10556	0	0	Ki67+	 11850 5626
10557	0	0	Ki67+	 11852 5594
10558	0	0	Ki67+	 11854 5824
10559	0	0	Ki67+	 11857 5634
10560	0	0	Ki67+	 11862 5436
10561	0	0	Ki67+	 11863 5723
10562	0	0	Ki67+	 11867 5567
10563	0	0	Ki67+	 11867 5757
10564	0	0	Ki67+	 11869 5511
10565	0	0	Ki67+	 11872 5884
10566	0	0	Ki67+	 11879 5501
10567	0	0	Ki67+	 11886 5682
10568	0	0	Ki67+	 11887 5799
10569	0	0	Ki67+	 11888 5649
10570	0	0	Ki67+	 11893 5448
10571	0	0	Ki67+	 11898 5551
10572	0	0	Ki67+	 11903 5875
10573	0	0	Ki67+	 11904 5713
10574	0	0	Ki67+	 11905 5476
10575	0	0	Ki67+	 11912 5754
10576	0	0	Ki67+	 11913 5528
10577	0	0	Ki67+	 11913 5721
10578	0	0	Ki67+	 11915 5632
10579	0	0	Ki67+	 11924 5672
10580	0	0	Ki67+	 11924 5816
10581	0	0	Ki67+	 11931 5462
10582	0	0	Ki67+	 11937 5472
10583	0	0	Ki67+	 11945 5694
10584	0	0	Ki67+	 11946 5496
10585	0	0	Ki67+	 11946 5668
10586	0	0	Ki67+	 11946 5774
10587	0	0	Ki67+	 11947 5744
10588	0	0	Ki67+	 11950 5827
10589	0	0	Ki67+	 11153 6601
10590	0	0	Ki67+	 11156 6066
10591	0	0	Ki67+	 11161 6087
10592	0	0	Ki67+	 11161 6143
10593	0	0	Ki67+	 11164 6112
10594	0	0	Ki67+	 11165 6163
10595	0	0	Ki67+	 11175 6620
10596	0	0	Ki67+	 11178 6051
10597	0	0	Ki67+	 11181 6120
10598	0	0	Ki67+	 11181 6158
10599	0	0	Ki67+	 11182 6024
10600	0	0	Ki67+	 11189 5963
10601	0	0	Ki67+	 11197 5984
10602	0	0	Ki67+	 11202 6155
10603	0	0	Ki67+	 11204 6094
10604	0	0	Ki67+	 11205 6121
10605	0	0	Ki67+	 11209 5943
10606	0	0	Ki67+	 11209 6537
10607	0	0	Ki67+	 11220 6182
10608	0	0	Ki67+	 11223 6024
10609	0	0	Ki67+	 11226 6061
10610	0	0	Ki67+	 11226 6113
10611	0	0	Ki67+	 11227 5950
10612	0	0	Ki67+	 11233 6157
10613	0	0	Ki67+	 11237 6083
10614	0	0	Ki67+	 11238 6569
10615	0	0	Ki67+	 11246 6077
10616	0	0	Ki67+	 11257 6112
10617	0	0	Ki67+	 11259 5983
10618	0	0	Ki67+	 11263 6148
10619	0	0	Ki67+	 11268 6043
10620	0	0	Ki67+	 11272 6095
10621	0	0	Ki67+	 11274 6117
10622	0	0	Ki67+	 11277 6009
10623	0	0	Ki67+	 11287 6158
10624	0	0	Ki67+	 11288 6105
10625	0	0	Ki67+	 11291 6135
10626	0	0	Ki67+	 11303 6137
10627	0	0	Ki67+	 11305 6611
10628	0	0	Ki67+	 11307 5926
10629	0	0	Ki67+	 11307 6623
10630	0	0	Ki67+	 11311 6636
10631	0	0	Ki67+	 11313 5995
10632	0	0	Ki67+	 11313 6041
10633	0	0	Ki67+	 11318 6614
10634	0	0	Ki67+	 11324 5943
10635	0	0	Ki67+	 11333 5956
10636	0	0	Ki67+	 11339 6073
10637	0	0	Ki67+	 11340 5993
10638	0	0	Ki67+	 11340 6114
10639	0	0	Ki67+	 11344 6627
10640	0	0	Ki67+	 11345 6170
10641	0	0	Ki67+	 11346 5889
10642	0	0	Ki67+	 11349 6525
10643	0	0	Ki67+	 11355 6506
10644	0	0	Ki67+	 11361 5955
10645	0	0	Ki67+	 11361 6007
10646	0	0	Ki67+	 11367 5912
10647	0	0	Ki67+	 11368 6283
10648	0	0	Ki67+	 11369 6496
10649	0	0	Ki67+	 11373 6249
10650	0	0	Ki67+	 11379 5950
10651	0	0	Ki67+	 11389 5983
10652	0	0	Ki67+	 11392 6036
10653	0	0	Ki67+	 11398 5925
10654	0	0	Ki67+	 11410 5958
10655	0	0	Ki67+	 11411 6238
10656	0	0	Ki67+	 11411 6301
10657	0	0	Ki67+	 11413 5997
10658	0	0	Ki67+	 11418 6277
10659	0	0	Ki67+	 11419 6015
10660	0	0	Ki67+	 11419 6651
10661	0	0	Ki67+	 11424 6247
10662	0	0	Ki67+	 11425 6478
10663	0	0	Ki67+	 11426 6206
10664	0	0	Ki67+	 11429 6068
10665	0	0	Ki67+	 11430 5976
10666	0	0	Ki67+	 11431 6672
10667	0	0	Ki67+	 11432 6543
10668	0	0	Ki67+	 11439 6468
10669	0	0	Ki67+	 11443 6189
10670	0	0	Ki67+	 11444 5991
10671	0	0	Ki67+	 11445 6023
10672	0	0	Ki67+	 11446 6340
10673	0	0	Ki67+	 11449 6043
10674	0	0	Ki67+	 11451 6296
10675	0	0	Ki67+	 11456 6209
10676	0	0	Ki67+	 11460 6064
10677	0	0	Ki67+	 11460 6625
10678	0	0	Ki67+	 11461 6159
10679	0	0	Ki67+	 11461 6189
10680	0	0	Ki67+	 11461 6502
10681	0	0	Ki67+	 11463 6243
10682	0	0	Ki67+	 11464 6264
10683	0	0	Ki67+	 11467 6428
10684	0	0	Ki67+	 11468 5937
10685	0	0	Ki67+	 11470 6491
10686	0	0	Ki67+	 11472 6013
10687	0	0	Ki67+	 11474 5904
10688	0	0	Ki67+	 11476 6270
10689	0	0	Ki67+	 11478 6024
10690	0	0	Ki67+	 11488 6260
10691	0	0	Ki67+	 11490 6327
10692	0	0	Ki67+	 11492 5984
10693	0	0	Ki67+	 11496 6218
10694	0	0	Ki67+	 11497 6197
10695	0	0	Ki67+	 11498 6166
10696	0	0	Ki67+	 11498 6287
10697	0	0	Ki67+	 11499 5925
10698	0	0	Ki67+	 11500 6641
10699	0	0	Ki67+	 11502 6348
10700	0	0	Ki67+	 11507 6363
10701	0	0	Ki67+	 11510 5954
10702	0	0	Ki67+	 11510 6010
10703	0	0	Ki67+	 11511 5993
10704	0	0	Ki67+	 11511 6110
10705	0	0	Ki67+	 11512 5891
10706	0	0	Ki67+	 11514 6075
10707	0	0	Ki67+	 11514 6156
10708	0	0	Ki67+	 11514 6177
10709	0	0	Ki67+	 11519 6050
10710	0	0	Ki67+	 11519 6336
10711	0	0	Ki67+	 11524 6239
10712	0	0	Ki67+	 11527 6306
10713	0	0	Ki67+	 11529 6380
10714	0	0	Ki67+	 11532 6358
10715	0	0	Ki67+	 11535 6031
10716	0	0	Ki67+	 11535 6166
10717	0	0	Ki67+	 11538 6207
10718	0	0	Ki67+	 11539 6283
10719	0	0	Ki67+	 11540 5981
10720	0	0	Ki67+	 11541 6197
10721	0	0	Ki67+	 11542 6077
10722	0	0	Ki67+	 11545 5957
10723	0	0	Ki67+	 11546 6308
10724	0	0	Ki67+	 11548 6011
10725	0	0	Ki67+	 11553 6377
10726	0	0	Ki67+	 11555 6171
10727	0	0	Ki67+	 11557 6460
10728	0	0	Ki67+	 11558 6006
10729	0	0	Ki67+	 11560 6343
10730	0	0	Ki67+	 11562 6246
10731	0	0	Ki67+	 11563 6603
10732	0	0	Ki67+	 11567 6266
10733	0	0	Ki67+	 11571 5987
10734	0	0	Ki67+	 11571 6291
10735	0	0	Ki67+	 11573 6195
10736	0	0	Ki67+	 11577 5913
10737	0	0	Ki67+	 11577 5941
10738	0	0	Ki67+	 11577 6174
10739	0	0	Ki67+	 11577 6562
10740	0	0	Ki67+	 11582 6263
10741	0	0	Ki67+	 11586 5953
10742	0	0	Ki67+	 11589 5902
10743	0	0	Ki67+	 11593 6614
10744	0	0	Ki67+	 11595 6045
10745	0	0	Ki67+	 11597 5984
10746	0	0	Ki67+	 11597 6662
10747	0	0	Ki67+	 11598 6546
10748	0	0	Ki67+	 11600 6289
10749	0	0	Ki67+	 11601 6200
10750	0	0	Ki67+	 11604 6606
10751	0	0	Ki67+	 11607 6585
10752	0	0	Ki67+	 11615 6008
10753	0	0	Ki67+	 11617 6253
10754	0	0	Ki67+	 11617 6346
10755	0	0	Ki67+	 11618 5926
10756	0	0	Ki67+	 11619 6271
10757	0	0	Ki67+	 11619 6310
10758	0	0	Ki67+	 11619 6379
10759	0	0	Ki67+	 11622 5959
10760	0	0	Ki67+	 11622 6070
10761	0	0	Ki67+	 11631 5978
10762	0	0	Ki67+	 11631 6159
10763	0	0	Ki67+	 11637 6274
10764	0	0	Ki67+	 11638 6084
10765	0	0	Ki67+	 11640 5939
10766	0	0	Ki67+	 11640 6255
10767	0	0	Ki67+	 11641 6588
10768	0	0	Ki67+	 11642 5912
10769	0	0	Ki67+	 11643 6374
10770	0	0	Ki67+	 11650 6192
10771	0	0	Ki67+	 11654 6013
10772	0	0	Ki67+	 11654 6346
10773	0	0	Ki67+	 11659 6150
10774	0	0	Ki67+	 11660 6072
10775	0	0	Ki67+	 11661 6550
10776	0	0	Ki67+	 11662 6312
10777	0	0	Ki67+	 11665 6667
10778	0	0	Ki67+	 11669 6458
10779	0	0	Ki67+	 11671 5953
10780	0	0	Ki67+	 11673 5933
10781	0	0	Ki67+	 11674 6033
10782	0	0	Ki67+	 11674 6105
10783	0	0	Ki67+	 11674 6373
10784	0	0	Ki67+	 11678 5977
10785	0	0	Ki67+	 11678 6677
10786	0	0	Ki67+	 11684 6265
10787	0	0	Ki67+	 11688 5979
10788	0	0	Ki67+	 11692 6091
10789	0	0	Ki67+	 11692 6216
10790	0	0	Ki67+	 11694 6303
10791	0	0	Ki67+	 11695 6436
10792	0	0	Ki67+	 11699 6035
10793	0	0	Ki67+	 11701 6113
10794	0	0	Ki67+	 11701 6234
10795	0	0	Ki67+	 11705 5967
10796	0	0	Ki67+	 11707 6028
10797	0	0	Ki67+	 11707 6350
10798	0	0	Ki67+	 11709 6366
10799	0	0	Ki67+	 11710 5945
10800	0	0	Ki67+	 11710 6145
10801	0	0	Ki67+	 11715 6217
10802	0	0	Ki67+	 11718 6438
10803	0	0	Ki67+	 11719 6250
10804	0	0	Ki67+	 11720 6032
10805	0	0	Ki67+	 11720 6391
10806	0	0	Ki67+	 11721 6068
10807	0	0	Ki67+	 11721 6359
10808	0	0	Ki67+	 11722 6096
10809	0	0	Ki67+	 11725 6642
10810	0	0	Ki67+	 11726 6182
10811	0	0	Ki67+	 11726 6314
10812	0	0	Ki67+	 11728 6420
10813	0	0	Ki67+	 11730 5977
10814	0	0	Ki67+	 11730 6665
10815	0	0	Ki67+	 11731 6346
10816	0	0	Ki67+	 11733 6226
10817	0	0	Ki67+	 11734 5999
10818	0	0	Ki67+	 11734 6258
10819	0	0	Ki67+	 11735 5908
10820	0	0	Ki67+	 11739 5945
10821	0	0	Ki67+	 11742 6099
10822	0	0	Ki67+	 11745 6163
10823	0	0	Ki67+	 11746 6132
10824	0	0	Ki67+	 11748 6030
10825	0	0	Ki67+	 11749 6486
10826	0	0	Ki67+	 11751 5926
10827	0	0	Ki67+	 11752 6316
10828	0	0	Ki67+	 11757 6372
10829	0	0	Ki67+	 11759 6295
10830	0	0	Ki67+	 11760 6235
10831	0	0	Ki67+	 11763 6407
10832	0	0	Ki67+	 11768 6017
10833	0	0	Ki67+	 11769 6585
10834	0	0	Ki67+	 11770 6244
10835	0	0	Ki67+	 11772 5971
10836	0	0	Ki67+	 11772 6098
10837	0	0	Ki67+	 11775 6406
10838	0	0	Ki67+	 11777 6027
10839	0	0	Ki67+	 11777 6150
10840	0	0	Ki67+	 11781 6227
10841	0	0	Ki67+	 11784 6376
10842	0	0	Ki67+	 11785 6423
10843	0	0	Ki67+	 11786 6453
10844	0	0	Ki67+	 11787 5935
10845	0	0	Ki67+	 11787 6085
10846	0	0	Ki67+	 11789 5999
10847	0	0	Ki67+	 11792 6406
10848	0	0	Ki67+	 11795 6305
10849	0	0	Ki67+	 11798 6377
10850	0	0	Ki67+	 11800 6254
10851	0	0	Ki67+	 11801 5906
10852	0	0	Ki67+	 11804 6099
10853	0	0	Ki67+	 11804 6450
10854	0	0	Ki67+	 11805 6488
10855	0	0	Ki67+	 11806 6419
10856	0	0	Ki67+	 11809 5978
10857	0	0	Ki67+	 11812 6252
10858	0	0	Ki67+	 11813 6063
10859	0	0	Ki67+	 11814 6143
10860	0	0	Ki67+	 11817 6209
10861	0	0	Ki67+	 11817 6362
10862	0	0	Ki67+	 11818 6391
10863	0	0	Ki67+	 11819 5935
10864	0	0	Ki67+	 11826 6085
10865	0	0	Ki67+	 11828 6314
10866	0	0	Ki67+	 11829 6505
10867	0	0	Ki67+	 11830 6010
10868	0	0	Ki67+	 11831 6422
10869	0	0	Ki67+	 11832 6168
10870	0	0	Ki67+	 11833 5948
10871	0	0	Ki67+	 11840 6306
10872	0	0	Ki67+	 11842 6403
10873	0	0	Ki67+	 11844 6135
10874	0	0	Ki67+	 11845 6483
10875	0	0	Ki67+	 11848 6256
10876	0	0	Ki67+	 11856 6350
10877	0	0	Ki67+	 11857 6087
10878	0	0	Ki67+	 11858 6109
10879	0	0	Ki67+	 11859 6207
10880	0	0	Ki67+	 11860 6007
10881	0	0	Ki67+	 11862 6514
10882	0	0	Ki67+	 11863 6256
10883	0	0	Ki67+	 11864 5974
10884	0	0	Ki67+	 11864 6478
10885	0	0	Ki67+	 11866 6049
10886	0	0	Ki67+	 11867 6386
10887	0	0	Ki67+	 11872 6451
10888	0	0	Ki67+	 11874 6298
10889	0	0	Ki67+	 11879 6354
10890	0	0	Ki67+	 11881 6024
10891	0	0	Ki67+	 11882 6508
10892	0	0	Ki67+	 11884 6059
10893	0	0	Ki67+	 11884 6388
10894	0	0	Ki67+	 11885 6194
10895	0	0	Ki67+	 11886 6149
10896	0	0	Ki67+	 11893 6164
10897	0	0	Ki67+	 11895 6250
10898	0	0	Ki67+	 11895 6299
10899	0	0	Ki67+	 11896 6363
10900	0	0	Ki67+	 11897 6217
10901	0	0	Ki67+	 11900 5998
10902	0	0	Ki67+	 11903 5907
10903	0	0	Ki67+	 11903 6468
10904	0	0	Ki67+	 11908 6676
10905	0	0	Ki67+	 11909 6063
10906	0	0	Ki67+	 11914 6338
10907	0	0	Ki67+	 11916 6466
10908	0	0	Ki67+	 11918 6069
10909	0	0	Ki67+	 11919 6189
10910	0	0	Ki67+	 11919 6509
10911	0	0	Ki67+	 11920 5950
10912	0	0	Ki67+	 11920 6674
10913	0	0	Ki67+	 11923 6121
10914	0	0	Ki67+	 11924 6384
10915	0	0	Ki67+	 11926 6596
10916	0	0	Ki67+	 11927 6297
10917	0	0	Ki67+	 11928 5898
10918	0	0	Ki67+	 11928 6033
10919	0	0	Ki67+	 11929 6191
10920	0	0	Ki67+	 11930 6256
10921	0	0	Ki67+	 11938 6378
10922	0	0	Ki67+	 11941 6282
10923	0	0	Ki67+	 11944 6130
10924	0	0	Ki67+	 11946 6263
10925	0	0	Ki67+	 11949 6247
10926	0	0	Ki67+	 11950 6214
10927	0	0	Ki67+	 11951 6075
10928	0	0	Ki67+	 11153 7201
10929	0	0	Ki67+	 11158 7146
10930	0	0	Ki67+	 11170 7064
10931	0	0	Ki67+	 11184 7130
10932	0	0	Ki67+	 11184 7477
10933	0	0	Ki67+	 11193 7428
10934	0	0	Ki67+	 11194 7005
10935	0	0	Ki67+	 11198 7178
10936	0	0	Ki67+	 11198 7225
10937	0	0	Ki67+	 11206 7374
10938	0	0	Ki67+	 11212 7309
10939	0	0	Ki67+	 11222 7115
10940	0	0	Ki67+	 11242 6917
10941	0	0	Ki67+	 11251 7293
10942	0	0	Ki67+	 11262 6878
10943	0	0	Ki67+	 11266 7306
10944	0	0	Ki67+	 11294 6914
10945	0	0	Ki67+	 11295 7348
10946	0	0	Ki67+	 11304 7131
10947	0	0	Ki67+	 11306 7056
10948	0	0	Ki67+	 11315 7025
10949	0	0	Ki67+	 11315 7169
10950	0	0	Ki67+	 11315 7205
10951	0	0	Ki67+	 11318 7298
10952	0	0	Ki67+	 11319 7072
10953	0	0	Ki67+	 11319 7331
10954	0	0	Ki67+	 11323 6992
10955	0	0	Ki67+	 11329 7102
10956	0	0	Ki67+	 11340 7050
10957	0	0	Ki67+	 11344 6763
10958	0	0	Ki67+	 11345 7066
10959	0	0	Ki67+	 11347 6717
10960	0	0	Ki67+	 11347 7271
10961	0	0	Ki67+	 11352 7098
10962	0	0	Ki67+	 11352 7135
10963	0	0	Ki67+	 11352 7329
10964	0	0	Ki67+	 11353 7178
10965	0	0	Ki67+	 11354 6977
10966	0	0	Ki67+	 11366 7331
10967	0	0	Ki67+	 11367 7413
10968	0	0	Ki67+	 11371 6759
10969	0	0	Ki67+	 11374 6887
10970	0	0	Ki67+	 11374 7099
10971	0	0	Ki67+	 11375 6826
10972	0	0	Ki67+	 11376 7257
10973	0	0	Ki67+	 11377 7289
10974	0	0	Ki67+	 11377 7384
10975	0	0	Ki67+	 11383 7080
10976	0	0	Ki67+	 11386 7123
10977	0	0	Ki67+	 11410 6862
10978	0	0	Ki67+	 11432 6794
10979	0	0	Ki67+	 11437 7336
10980	0	0	Ki67+	 11444 7197
10981	0	0	Ki67+	 11445 7145
10982	0	0	Ki67+	 11449 6698
10983	0	0	Ki67+	 11450 6895
10984	0	0	Ki67+	 11457 6802
10985	0	0	Ki67+	 11463 7247
10986	0	0	Ki67+	 11474 7139
10987	0	0	Ki67+	 11474 7161
10988	0	0	Ki67+	 11476 7217
10989	0	0	Ki67+	 11477 7327
10990	0	0	Ki67+	 11480 7262
10991	0	0	Ki67+	 11495 7236
10992	0	0	Ki67+	 11506 7201
10993	0	0	Ki67+	 11512 7396
10994	0	0	Ki67+	 11530 7229
10995	0	0	Ki67+	 11536 7280
10996	0	0	Ki67+	 11537 6981
10997	0	0	Ki67+	 11542 7172
10998	0	0	Ki67+	 11551 7020
10999	0	0	Ki67+	 11559 7220
11000	0	0	Ki67+	 11578 6726
11001	0	0	Ki67+	 11580 7035
11002	0	0	Ki67+	 11588 7443
11003	0	0	Ki67+	 11593 6781
11004	0	0	Ki67+	 11595 6734
11005	0	0	Ki67+	 11604 7039
11006	0	0	Ki67+	 11620 7429
11007	0	0	Ki67+	 11629 7458
11008	0	0	Ki67+	 11633 7368
11009	0	0	Ki67+	 11652 7431
11010	0	0	Ki67+	 11660 7361
11011	0	0	Ki67+	 11665 7410
11012	0	0	Ki67+	 11668 6903
11013	0	0	Ki67+	 11695 6824
11014	0	0	Ki67+	 11699 6852
11015	0	0	Ki67+	 11732 7456
11016	0	0	Ki67+	 11734 7287
11017	0	0	Ki67+	 11759 6746
11018	0	0	Ki67+	 11762 7057
11019	0	0	Ki67+	 11764 6887
11020	0	0	Ki67+	 11766 7253
11021	0	0	Ki67+	 11766 7264
11022	0	0	Ki67+	 11770 7048
11023	0	0	Ki67+	 11775 6861
11024	0	0	Ki67+	 11775 6951
11025	0	0	Ki67+	 11777 7386
11026	0	0	Ki67+	 11782 6935
11027	0	0	Ki67+	 11783 7082
11028	0	0	Ki67+	 11786 7368
11029	0	0	Ki67+	 11806 7411
11030	0	0	Ki67+	 11807 7468
11031	0	0	Ki67+	 11820 7357
11032	0	0	Ki67+	 11826 7328
11033	0	0	Ki67+	 11826 7346
11034	0	0	Ki67+	 11827 7441
11035	0	0	Ki67+	 11828 7403
11036	0	0	Ki67+	 11835 7308
11037	0	0	Ki67+	 11844 7252
11038	0	0	Ki67+	 11845 6881
11039	0	0	Ki67+	 11847 7435
11040	0	0	Ki67+	 11850 7339
11041	0	0	Ki67+	 11851 7409
11042	0	0	Ki67+	 11852 7282
11043	0	0	Ki67+	 11854 7132
11044	0	0	Ki67+	 11854 7384
11045	0	0	Ki67+	 11863 7190
11046	0	0	Ki67+	 11866 7080
11047	0	0	Ki67+	 11869 7155
11048	0	0	Ki67+	 11872 7124
11049	0	0	Ki67+	 11873 6868
11050	0	0	Ki67+	 11874 6896
11051	0	0	Ki67+	 11876 6792
11052	0	0	Ki67+	 11877 6850
11053	0	0	Ki67+	 11883 7187
11054	0	0	Ki67+	 11883 7325
11055	0	0	Ki67+	 11884 6998
11056	0	0	Ki67+	 11885 7165
11057	0	0	Ki67+	 11885 7372
11058	0	0	Ki67+	 11886 6906
11059	0	0	Ki67+	 11891 6712
11060	0	0	Ki67+	 11891 7103
11061	0	0	Ki67+	 11896 6740
11062	0	0	Ki67+	 11901 7294
11063	0	0	Ki67+	 11906 6866
11064	0	0	Ki67+	 11921 6764
11065	0	0	Ki67+	 11921 7234
11066	0	0	Ki67+	 11922 7324
11067	0	0	Ki67+	 11926 6752
11068	0	0	Ki67+	 11926 7290
11069	0	0	Ki67+	 11931 7212
11070	0	0	Ki67+	 11932 6779
11071	0	0	Ki67+	 11937 6875
11072	0	0	Ki67+	 11941 7299
11073	0	0	Ki67+	 11943 6730
11074	0	0	Ki67+	 11943 6910
11075	0	0	Ki67+	 11947 6752
11076	0	0	Ki67+	 11948 7005
11077	0	0	Ki67+	 11948 7252
11078	0	0	Ki67+	 11163 8134
11079	0	0	Ki67+	 11166 7758
11080	0	0	Ki67+	 11178 7572
11081	0	0	Ki67+	 11178 8196
11082	0	0	Ki67+	 11185 7750
11083	0	0	Ki67+	 11189 8154
11084	0	0	Ki67+	 11198 7767
11085	0	0	Ki67+	 11219 8115
11086	0	0	Ki67+	 11226 8195
11087	0	0	Ki67+	 11229 8127
11088	0	0	Ki67+	 11240 8255
11089	0	0	Ki67+	 11245 7875
11090	0	0	Ki67+	 11247 8109
11091	0	0	Ki67+	 11247 8207
11092	0	0	Ki67+	 11257 8166
11093	0	0	Ki67+	 11259 8243
11094	0	0	Ki67+	 11279 8213
11095	0	0	Ki67+	 11325 7645
11096	0	0	Ki67+	 11385 7628
11097	0	0	Ki67+	 11389 8182
11098	0	0	Ki67+	 11392 7616
11099	0	0	Ki67+	 11398 7625
11100	0	0	Ki67+	 11424 7991
11101	0	0	Ki67+	 11429 7624
11102	0	0	Ki67+	 11432 7820
11103	0	0	Ki67+	 11435 7653
11104	0	0	Ki67+	 11440 8224
11105	0	0	Ki67+	 11443 7979
11106	0	0	Ki67+	 11451 7601
11107	0	0	Ki67+	 11460 7821
11108	0	0	Ki67+	 11467 7675
11109	0	0	Ki67+	 11472 7707
11110	0	0	Ki67+	 11473 7640
11111	0	0	Ki67+	 11476 7939
11112	0	0	Ki67+	 11478 8067
11113	0	0	Ki67+	 11480 7716
11114	0	0	Ki67+	 11486 8103
11115	0	0	Ki67+	 11502 7640
11116	0	0	Ki67+	 11503 7929
11117	0	0	Ki67+	 11508 8084
11118	0	0	Ki67+	 11517 7706
11119	0	0	Ki67+	 11518 8107
11120	0	0	Ki67+	 11531 7590
11121	0	0	Ki67+	 11548 7826
11122	0	0	Ki67+	 11549 7927
11123	0	0	Ki67+	 11556 7787
11124	0	0	Ki67+	 11558 7572
11125	0	0	Ki67+	 11560 8231
11126	0	0	Ki67+	 11568 7909
11127	0	0	Ki67+	 11582 7550
11128	0	0	Ki67+	 11582 7779
11129	0	0	Ki67+	 11588 8220
11130	0	0	Ki67+	 11601 8165
11131	0	0	Ki67+	 11610 7911
11132	0	0	Ki67+	 11610 8133
11133	0	0	Ki67+	 11611 7562
11134	0	0	Ki67+	 11612 7984
11135	0	0	Ki67+	 11613 8172
11136	0	0	Ki67+	 11618 7635
11137	0	0	Ki67+	 11623 8138
11138	0	0	Ki67+	 11624 7653
11139	0	0	Ki67+	 11627 8119
11140	0	0	Ki67+	 11629 7529
11141	0	0	Ki67+	 11629 8022
11142	0	0	Ki67+	 11637 7821
11143	0	0	Ki67+	 11638 7539
11144	0	0	Ki67+	 11638 8000
11145	0	0	Ki67+	 11655 8090
11146	0	0	Ki67+	 11660 8055
11147	0	0	Ki67+	 11664 8018
11148	0	0	Ki67+	 11668 7762
11149	0	0	Ki67+	 11673 7502
11150	0	0	Ki67+	 11680 7829
11151	0	0	Ki67+	 11681 7914
11152	0	0	Ki67+	 11685 8047
11153	0	0	Ki67+	 11689 7895
11154	0	0	Ki67+	 11691 7857
11155	0	0	Ki67+	 11691 8062
11156	0	0	Ki67+	 11691 8265
11157	0	0	Ki67+	 11695 7984
11158	0	0	Ki67+	 11697 8236
11159	0	0	Ki67+	 11698 7709
11160	0	0	Ki67+	 11704 8260
11161	0	0	Ki67+	 11711 8207
11162	0	0	Ki67+	 11713 7823
11163	0	0	Ki67+	 11714 7681
11164	0	0	Ki67+	 11715 7862
11165	0	0	Ki67+	 11716 7917
11166	0	0	Ki67+	 11719 8175
11167	0	0	Ki67+	 11720 7743
11168	0	0	Ki67+	 11723 7852
11169	0	0	Ki67+	 11724 7991
11170	0	0	Ki67+	 11729 7677
11171	0	0	Ki67+	 11735 7705
11172	0	0	Ki67+	 11736 7803
11173	0	0	Ki67+	 11737 7863
11174	0	0	Ki67+	 11738 7951
11175	0	0	Ki67+	 11739 8242
11176	0	0	Ki67+	 11744 8256
11177	0	0	Ki67+	 11746 8133
11178	0	0	Ki67+	 11753 8069
11179	0	0	Ki67+	 11753 8172
11180	0	0	Ki67+	 11754 7754
11181	0	0	Ki67+	 11755 7922
11182	0	0	Ki67+	 11755 8095
11183	0	0	Ki67+	 11760 8045
11184	0	0	Ki67+	 11761 7960
11185	0	0	Ki67+	 11765 8091
11186	0	0	Ki67+	 11766 7707
11187	0	0	Ki67+	 11783 8072
11188	0	0	Ki67+	 11786 7799
11189	0	0	Ki67+	 11786 8048
11190	0	0	Ki67+	 11787 7883
11191	0	0	Ki67+	 11787 8165
11192	0	0	Ki67+	 11790 7492
11193	0	0	Ki67+	 11791 7952
11194	0	0	Ki67+	 11793 7913
11195	0	0	Ki67+	 11793 8028
11196	0	0	Ki67+	 11794 7651
11197	0	0	Ki67+	 11802 7526
11198	0	0	Ki67+	 11803 8147
11199	0	0	Ki67+	 11825 7515
11200	0	0	Ki67+	 11828 8219
11201	0	0	Ki67+	 11832 8247
11202	0	0	Ki67+	 11836 7804
11203	0	0	Ki67+	 11844 8081
11204	0	0	Ki67+	 11846 7919
11205	0	0	Ki67+	 11847 8063
11206	0	0	Ki67+	 11854 7736
11207	0	0	Ki67+	 11854 7871
11208	0	0	Ki67+	 11867 7769
11209	0	0	Ki67+	 11870 8230
11210	0	0	Ki67+	 11871 7589
11211	0	0	Ki67+	 11872 7899
11212	0	0	Ki67+	 11877 7742
11213	0	0	Ki67+	 11878 8183
11214	0	0	Ki67+	 11885 7685
11215	0	0	Ki67+	 11886 7837
11216	0	0	Ki67+	 11887 8018
11217	0	0	Ki67+	 11887 8229
11218	0	0	Ki67+	 11891 8062
11219	0	0	Ki67+	 11892 8107
11220	0	0	Ki67+	 11897 7884
11221	0	0	Ki67+	 11901 8211
11222	0	0	Ki67+	 11907 7651
11223	0	0	Ki67+	 11912 7999
11224	0	0	Ki67+	 11917 7580
11225	0	0	Ki67+	 11919 7841
11226	0	0	Ki67+	 11919 8039
11227	0	0	Ki67+	 11923 8179
11228	0	0	Ki67+	 11923 8248
11229	0	0	Ki67+	 11931 7601
11230	0	0	Ki67+	 11940 7584
11231	0	0	Ki67+	 11941 8223
11232	0	0	Ki67+	 11944 8010
11233	0	0	Ki67+	 11945 7818
11234	0	0	Ki67+	 11946 8090
11235	0	0	Ki67+	 11948 7692
11236	0	0	Ki67+	 11161 8800
11237	0	0	Ki67+	 11161 9014
11238	0	0	Ki67+	 11163 9068
11239	0	0	Ki67+	 11169 8953
11240	0	0	Ki67+	 11174 8766
11241	0	0	Ki67+	 11181 8626
11242	0	0	Ki67+	 11182 8988
11243	0	0	Ki67+	 11184 8301
11244	0	0	Ki67+	 11187 8933
11245	0	0	Ki67+	 11188 9038
11246	0	0	Ki67+	 11200 8964
11247	0	0	Ki67+	 11203 9021
11248	0	0	Ki67+	 11209 8764
11249	0	0	Ki67+	 11209 8794
11250	0	0	Ki67+	 11210 9011
11251	0	0	Ki67+	 11212 8997
11252	0	0	Ki67+	 11213 8332
11253	0	0	Ki67+	 11214 9053
11254	0	0	Ki67+	 11217 8921
11255	0	0	Ki67+	 11223 8752
11256	0	0	Ki67+	 11231 8325
11257	0	0	Ki67+	 11232 8771
11258	0	0	Ki67+	 11240 9077
11259	0	0	Ki67+	 11248 8418
11260	0	0	Ki67+	 11251 9049
11261	0	0	Ki67+	 11252 8352
11262	0	0	Ki67+	 11267 8802
11263	0	0	Ki67+	 11268 8885
11264	0	0	Ki67+	 11273 8985
11265	0	0	Ki67+	 11276 9024
11266	0	0	Ki67+	 11278 8596
11267	0	0	Ki67+	 11278 8689
11268	0	0	Ki67+	 11289 8930
11269	0	0	Ki67+	 11295 8530
11270	0	0	Ki67+	 11301 8561
11271	0	0	Ki67+	 11310 8994
11272	0	0	Ki67+	 11311 8936
11273	0	0	Ki67+	 11312 9012
11274	0	0	Ki67+	 11313 8960
11275	0	0	Ki67+	 11313 9047
11276	0	0	Ki67+	 11321 8391
11277	0	0	Ki67+	 11327 8516
11278	0	0	Ki67+	 11328 8814
11279	0	0	Ki67+	 11328 9037
11280	0	0	Ki67+	 11329 8730
11281	0	0	Ki67+	 11331 8478
11282	0	0	Ki67+	 11331 8907
11283	0	0	Ki67+	 11332 8896
11284	0	0	Ki67+	 11336 8863
11285	0	0	Ki67+	 11338 8853
11286	0	0	Ki67+	 11339 8993
11287	0	0	Ki67+	 11340 8961
11288	0	0	Ki67+	 11341 8485
11289	0	0	Ki67+	 11347 8472
11290	0	0	Ki67+	 11357 8648
11291	0	0	Ki67+	 11363 8523
11292	0	0	Ki67+	 11383 8643
11293	0	0	Ki67+	 11386 8658
11294	0	0	Ki67+	 11388 8512
11295	0	0	Ki67+	 11390 8840
11296	0	0	Ki67+	 11418 8872
11297	0	0	Ki67+	 11420 8920
11298	0	0	Ki67+	 11421 8827
11299	0	0	Ki67+	 11434 8964
11300	0	0	Ki67+	 11435 8860
11301	0	0	Ki67+	 11453 8820
11302	0	0	Ki67+	 11466 8935
11303	0	0	Ki67+	 11473 8954
11304	0	0	Ki67+	 11490 8341
11305	0	0	Ki67+	 11491 8435
11306	0	0	Ki67+	 11506 8377
11307	0	0	Ki67+	 11512 8419
11308	0	0	Ki67+	 11512 8450
11309	0	0	Ki67+	 11522 8342
11310	0	0	Ki67+	 11528 8401
11311	0	0	Ki67+	 11535 8369
11312	0	0	Ki67+	 11545 8542
11313	0	0	Ki67+	 11550 9060
11314	0	0	Ki67+	 11551 9030
11315	0	0	Ki67+	 11554 8375
11316	0	0	Ki67+	 11557 8327
11317	0	0	Ki67+	 11560 8423
11318	0	0	Ki67+	 11565 8518
11319	0	0	Ki67+	 11566 8836
11320	0	0	Ki67+	 11566 9017
11321	0	0	Ki67+	 11568 8908
11322	0	0	Ki67+	 11570 8400
11323	0	0	Ki67+	 11573 8957
11324	0	0	Ki67+	 11574 8466
11325	0	0	Ki67+	 11584 8496
11326	0	0	Ki67+	 11588 8428
11327	0	0	Ki67+	 11589 8320
11328	0	0	Ki67+	 11590 8365
11329	0	0	Ki67+	 11596 8942
11330	0	0	Ki67+	 11599 8910
11331	0	0	Ki67+	 11601 9049
11332	0	0	Ki67+	 11602 8971
11333	0	0	Ki67+	 11608 8403
11334	0	0	Ki67+	 11608 8455
11335	0	0	Ki67+	 11613 8854
11336	0	0	Ki67+	 11619 8304
11337	0	0	Ki67+	 11619 8887
11338	0	0	Ki67+	 11623 9036
11339	0	0	Ki67+	 11625 8374
11340	0	0	Ki67+	 11629 8339
11341	0	0	Ki67+	 11640 8866
11342	0	0	Ki67+	 11652 8860
11343	0	0	Ki67+	 11668 8999
11344	0	0	Ki67+	 11691 8302
11345	0	0	Ki67+	 11696 8452
11346	0	0	Ki67+	 11710 8431
11347	0	0	Ki67+	 11711 8482
11348	0	0	Ki67+	 11711 8960
11349	0	0	Ki67+	 11718 9000
11350	0	0	Ki67+	 11724 8301
11351	0	0	Ki67+	 11726 8458
11352	0	0	Ki67+	 11730 8530
11353	0	0	Ki67+	 11731 8367
11354	0	0	Ki67+	 11735 8788
11355	0	0	Ki67+	 11737 8424
11356	0	0	Ki67+	 11739 8385
11357	0	0	Ki67+	 11741 8467
11358	0	0	Ki67+	 11747 8952
11359	0	0	Ki67+	 11752 9009
11360	0	0	Ki67+	 11759 8719
11361	0	0	Ki67+	 11762 8417
11362	0	0	Ki67+	 11762 8428
11363	0	0	Ki67+	 11762 8507
11364	0	0	Ki67+	 11771 8759
11365	0	0	Ki67+	 11771 8950
11366	0	0	Ki67+	 11779 8507
11367	0	0	Ki67+	 11782 8829
11368	0	0	Ki67+	 11783 8662
11369	0	0	Ki67+	 11785 8728
11370	0	0	Ki67+	 11788 8377
11371	0	0	Ki67+	 11794 8444
11372	0	0	Ki67+	 11807 8818
11373	0	0	Ki67+	 11808 8757
11374	0	0	Ki67+	 11808 8787
11375	0	0	Ki67+	 11809 8649
11376	0	0	Ki67+	 11809 8684
11377	0	0	Ki67+	 11812 9026
11378	0	0	Ki67+	 11818 9085
11379	0	0	Ki67+	 11821 8986
11380	0	0	Ki67+	 11825 8681
11381	0	0	Ki67+	 11826 8868
11382	0	0	Ki67+	 11830 8798
11383	0	0	Ki67+	 11831 8511
11384	0	0	Ki67+	 11831 8787
11385	0	0	Ki67+	 11838 8752
11386	0	0	Ki67+	 11847 8329
11387	0	0	Ki67+	 11847 9050
11388	0	0	Ki67+	 11855 9021
11389	0	0	Ki67+	 11856 8315
11390	0	0	Ki67+	 11856 8848
11391	0	0	Ki67+	 11857 8440
11392	0	0	Ki67+	 11860 8772
11393	0	0	Ki67+	 11861 8567
11394	0	0	Ki67+	 11862 8837
11395	0	0	Ki67+	 11865 8462
11396	0	0	Ki67+	 11868 8373
11397	0	0	Ki67+	 11868 9011
11398	0	0	Ki67+	 11869 8664
11399	0	0	Ki67+	 11871 9072
11400	0	0	Ki67+	 11872 8766
11401	0	0	Ki67+	 11873 8779
11402	0	0	Ki67+	 11874 8400
11403	0	0	Ki67+	 11878 8732
11404	0	0	Ki67+	 11881 8886
11405	0	0	Ki67+	 11884 9030
11406	0	0	Ki67+	 11890 8569
11407	0	0	Ki67+	 11893 9024
11408	0	0	Ki67+	 11895 8334
11409	0	0	Ki67+	 11895 8845
11410	0	0	Ki67+	 11900 8995
11411	0	0	Ki67+	 11901 8875
11412	0	0	Ki67+	 11903 8770
11413	0	0	Ki67+	 11906 8906
11414	0	0	Ki67+	 11907 8602
11415	0	0	Ki67+	 11916 8908
11416	0	0	Ki67+	 11921 8620
11417	0	0	Ki67+	 11921 8653
11418	0	0	Ki67+	 11923 8749
11419	0	0	Ki67+	 11924 8877
11420	0	0	Ki67+	 11924 9035
11421	0	0	Ki67+	 11926 8680
11422	0	0	Ki67+	 11928 8823
11423	0	0	Ki67+	 11929 8373
11424	0	0	Ki67+	 11931 8698
11425	0	0	Ki67+	 11935 8453
11426	0	0	Ki67+	 11941 8904
11427	0	0	Ki67+	 11944 8842
11428	0	0	Ki67+	 11948 8632
11429	0	0	Ki67+	 11155 9379
11430	0	0	Ki67+	 11156 9182
11431	0	0	Ki67+	 11163 9853
11432	0	0	Ki67+	 11170 9650
11433	0	0	Ki67+	 11171 9532
11434	0	0	Ki67+	 11175 9757
11435	0	0	Ki67+	 11185 9793
11436	0	0	Ki67+	 11195 9671
11437	0	0	Ki67+	 11215 9790
11438	0	0	Ki67+	 11223 9762
11439	0	0	Ki67+	 11224 9102
11440	0	0	Ki67+	 11227 9132
11441	0	0	Ki67+	 11227 9196
11442	0	0	Ki67+	 11236 9611
11443	0	0	Ki67+	 11237 9155
11444	0	0	Ki67+	 11237 9771
11445	0	0	Ki67+	 11240 9179
11446	0	0	Ki67+	 11254 9712
11447	0	0	Ki67+	 11255 9275
11448	0	0	Ki67+	 11260 9694
11449	0	0	Ki67+	 11263 9617
11450	0	0	Ki67+	 11267 9738
11451	0	0	Ki67+	 11278 9741
11452	0	0	Ki67+	 11313 9576
11453	0	0	Ki67+	 11323 9609
11454	0	0	Ki67+	 11325 9470
11455	0	0	Ki67+	 11330 9224
11456	0	0	Ki67+	 11338 9483
11457	0	0	Ki67+	 11338 9885
11458	0	0	Ki67+	 11343 9507
11459	0	0	Ki67+	 11344 9640
11460	0	0	Ki67+	 11347 9415
11461	0	0	Ki67+	 11348 9569
11462	0	0	Ki67+	 11352 9303
11463	0	0	Ki67+	 11355 9679
11464	0	0	Ki67+	 11361 9583
11465	0	0	Ki67+	 11361 9854
11466	0	0	Ki67+	 11362 9410
11467	0	0	Ki67+	 11364 9386
11468	0	0	Ki67+	 11367 9268
11469	0	0	Ki67+	 11375 9337
11470	0	0	Ki67+	 11383 9324
11471	0	0	Ki67+	 11383 9628
11472	0	0	Ki67+	 11385 9811
11473	0	0	Ki67+	 11386 9668
11474	0	0	Ki67+	 11387 9261
11475	0	0	Ki67+	 11387 9338
11476	0	0	Ki67+	 11398 9312
11477	0	0	Ki67+	 11399 9183
11478	0	0	Ki67+	 11407 9134
11479	0	0	Ki67+	 11418 9818
11480	0	0	Ki67+	 11420 9479
11481	0	0	Ki67+	 11426 9227
11482	0	0	Ki67+	 11426 9660
11483	0	0	Ki67+	 11432 9213
11484	0	0	Ki67+	 11440 9802
11485	0	0	Ki67+	 11447 9397
11486	0	0	Ki67+	 11448 9363
11487	0	0	Ki67+	 11453 9313
11488	0	0	Ki67+	 11462 9332
11489	0	0	Ki67+	 11481 9418
11490	0	0	Ki67+	 11491 9288
11491	0	0	Ki67+	 11500 9521
11492	0	0	Ki67+	 11506 9416
11493	0	0	Ki67+	 11511 9394
11494	0	0	Ki67+	 11520 9288
11495	0	0	Ki67+	 11551 9429
11496	0	0	Ki67+	 11577 9246
11497	0	0	Ki67+	 11596 9436
11498	0	0	Ki67+	 11613 9312
11499	0	0	Ki67+	 11616 9323
11500	0	0	Ki67+	 11636 9161
11501	0	0	Ki67+	 11641 9097
11502	0	0	Ki67+	 11653 9794
11503	0	0	Ki67+	 11655 9326
11504	0	0	Ki67+	 11656 9491
11505	0	0	Ki67+	 11657 9816
11506	0	0	Ki67+	 11659 9595
11507	0	0	Ki67+	 11669 9367
11508	0	0	Ki67+	 11669 9525
11509	0	0	Ki67+	 11669 9805
11510	0	0	Ki67+	 11672 9338
11511	0	0	Ki67+	 11674 9470
11512	0	0	Ki67+	 11680 9537
11513	0	0	Ki67+	 11683 9417
11514	0	0	Ki67+	 11684 9503
11515	0	0	Ki67+	 11684 9566
11516	0	0	Ki67+	 11689 9298
11517	0	0	Ki67+	 11694 9146
11518	0	0	Ki67+	 11694 9309
11519	0	0	Ki67+	 11698 9161
11520	0	0	Ki67+	 11701 9777
11521	0	0	Ki67+	 11708 9553
11522	0	0	Ki67+	 11725 9390
11523	0	0	Ki67+	 11735 9253
11524	0	0	Ki67+	 11737 9273
11525	0	0	Ki67+	 11742 9181
11526	0	0	Ki67+	 11751 9261
11527	0	0	Ki67+	 11764 9448
11528	0	0	Ki67+	 11768 9483
11529	0	0	Ki67+	 11780 9320
11530	0	0	Ki67+	 11803 9226
11531	0	0	Ki67+	 11826 9650
11532	0	0	Ki67+	 11853 9185
11533	0	0	Ki67+	 11856 9600
11534	0	0	Ki67+	 11866 9191
11535	0	0	Ki67+	 11867 9295
11536	0	0	Ki67+	 11874 9104
11537	0	0	Ki67+	 11901 9786
11538	0	0	Ki67+	 11905 9134
11539	0	0	Ki67+	 11906 9117
11540	0	0	Ki67+	 11923 9408
11541	0	0	Ki67+	 11924 9818
11542	0	0	Ki67+	 11926 9832
11543	0	0	Ki67+	 11930 9391
11544	0	0	Ki67+	 11939 9510
11545	0	0	Ki67+	 11944 9812
11546	0	0	Ki67+	 11949 9251
11547	0	0	Ki67+	 11951 9192
11548	0	0	Ki67+	 11179 10155
11549	0	0	Ki67+	 11191 10054
11550	0	0	Ki67+	 11197 10181
11551	0	0	Ki67+	 11242 10102
11552	0	0	Ki67+	 11259 10284
11553	0	0	Ki67+	 11265 10530
11554	0	0	Ki67+	 11267 9997
11555	0	0	Ki67+	 11267 10115
11556	0	0	Ki67+	 11281 10140
11557	0	0	Ki67+	 11311 10020
11558	0	0	Ki67+	 11328 10040
11559	0	0	Ki67+	 11465 10603
11560	0	0	Ki67+	 11472 10664
11561	0	0	Ki67+	 11476 10185
11562	0	0	Ki67+	 11477 10629
11563	0	0	Ki67+	 11579 10302
11564	0	0	Ki67+	 11619 10564
11565	0	0	Ki67+	 11622 10581
11566	0	0	Ki67+	 11670 10243
11567	0	0	Ki67+	 11679 10229
11568	0	0	Ki67+	 11682 10456
11569	0	0	Ki67+	 11690 10464
11570	0	0	Ki67+	 11706 10591
11571	0	0	Ki67+	 11706 10624
11572	0	0	Ki67+	 11725 10492
11573	0	0	Ki67+	 11726 10661
11574	0	0	Ki67+	 11728 10592
11575	0	0	Ki67+	 11736 10494
11576	0	0	Ki67+	 11737 10446
11577	0	0	Ki67+	 11756 10188
11578	0	0	Ki67+	 11760 10384
11579	0	0	Ki67+	 11763 10369
11580	0	0	Ki67+	 11763 10666
11581	0	0	Ki67+	 11768 10609
11582	0	0	Ki67+	 11769 10654
11583	0	0	Ki67+	 11781 10607
11584	0	0	Ki67+	 11790 10679
11585	0	0	Ki67+	 11792 10263
11586	0	0	Ki67+	 11795 10156
11587	0	0	Ki67+	 11795 10291
11588	0	0	Ki67+	 11798 10638
11589	0	0	Ki67+	 11807 10154
11590	0	0	Ki67+	 11821 10675
11591	0	0	Ki67+	 11828 10081
11592	0	0	Ki67+	 11829 10244
11593	0	0	Ki67+	 11844 10401
11594	0	0	Ki67+	 11846 10001
11595	0	0	Ki67+	 11850 10222
11596	0	0	Ki67+	 11857 10599
11597	0	0	Ki67+	 11867 10627
11598	0	0	Ki67+	 11874 10011
11599	0	0	Ki67+	 11889 10008
11600	0	0	Ki67+	 11907 10564
11601	0	0	Ki67+	 11930 10222
11602	0	0	Ki67+	 11936 10246
11603	0	0	Ki67+	 11154 11240
11604	0	0	Ki67+	 11154 11337
11605	0	0	Ki67+	 11166 11262
11606	0	0	Ki67+	 11181 11113
11607	0	0	Ki67+	 11183 11182
11608	0	0	Ki67+	 11203 11179
11609	0	0	Ki67+	 11204 11118
11610	0	0	Ki67+	 11213 11241
11611	0	0	Ki67+	 11223 11362
11612	0	0	Ki67+	 11223 11387
11613	0	0	Ki67+	 11226 11320
11614	0	0	Ki67+	 11231 11137
11615	0	0	Ki67+	 11249 11239
11616	0	0	Ki67+	 11291 11272
11617	0	0	Ki67+	 11302 11265
11618	0	0	Ki67+	 11370 11246
11619	0	0	Ki67+	 11629 11105
11620	0	0	Ki67+	 11652 11073
11621	0	0	Ki67+	 11676 10707
11622	0	0	Ki67+	 11713 11041
11623	0	0	Ki67+	 11716 11056
11624	0	0	Ki67+	 11772 10929
11625	0	0	Ki67+	 11812 10693
11626	0	0	Ki67+	 11836 11007
11627	0	0	Ki67+	 11854 10765
11628	0	0	Ki67+	 11873 10782
11629	0	0	Ki67+	 11878 10855
11630	0	0	Ki67+	 11907 10861
11631	0	0	Ki67+	 11915 10753
11632	0	0	Ki67+	 11941 10870
11633	0	0	Ki67+	 11180 11993
11634	0	0	Ki67+	 11189 11641
11635	0	0	Ki67+	 11199 12230
11636	0	0	Ki67+	 11201 11826
11637	0	0	Ki67+	 11203 11525
11638	0	0	Ki67+	 11204 11602
11639	0	0	Ki67+	 11216 11553
11640	0	0	Ki67+	 11219 11750
11641	0	0	Ki67+	 11231 11693
11642	0	0	Ki67+	 11267 11770
11643	0	0	Ki67+	 11271 11540
11644	0	0	Ki67+	 11271 11558
11645	0	0	Ki67+	 11282 11862
11646	0	0	Ki67+	 11298 11789
11647	0	0	Ki67+	 11316 12285
11648	0	0	Ki67+	 11318 11505
11649	0	0	Ki67+	 11329 11656
11650	0	0	Ki67+	 11329 12127
11651	0	0	Ki67+	 11370 11590
11652	0	0	Ki67+	 11446 11763
11653	0	0	Ki67+	 11473 11519
11654	0	0	Ki67+	 11496 11696
11655	0	0	Ki67+	 11515 12261
11656	0	0	Ki67+	 11526 12257
11657	0	0	Ki67+	 11567 12237
11658	0	0	Ki67+	 11605 12275
11659	0	0	Ki67+	 11619 12264
11660	0	0	Ki67+	 11655 12212
11661	0	0	Ki67+	 11671 12115
11662	0	0	Ki67+	 11674 12226
11663	0	0	Ki67+	 11677 12259
11664	0	0	Ki67+	 11685 12221
11665	0	0	Ki67+	 11690 12174
11666	0	0	Ki67+	 11711 12121
11667	0	0	Ki67+	 11778 12202
11668	0	0	Ki67+	 11783 12152
11669	0	0	Ki67+	 11787 12218
11670	0	0	Ki67+	 11801 12178
11671	0	0	Ki67+	 11857 12261
11672	0	0	Ki67+	 11872 12208
11673	0	0	Ki67+	 11884 12235
11674	0	0	Ki67+	 11897 12206
11675	0	0	Ki67+	 11909 12179
11676	0	0	Ki67+	 11911 12273
11677	0	0	Ki67+	 11154 12723
11678	0	0	Ki67+	 11156 12694
11679	0	0	Ki67+	 11159 12738
11680	0	0	Ki67+	 11170 12891
11681	0	0	Ki67+	 11175 12977
11682	0	0	Ki67+	 11176 12910
11683	0	0	Ki67+	 11178 12647
11684	0	0	Ki67+	 11178 12722
11685	0	0	Ki67+	 11179 12949
11686	0	0	Ki67+	 11180 13019
11687	0	0	Ki67+	 11190 13034
11688	0	0	Ki67+	 11194 13010
11689	0	0	Ki67+	 11195 12896
11690	0	0	Ki67+	 11200 12349
11691	0	0	Ki67+	 11203 12820
11692	0	0	Ki67+	 11205 12561
11693	0	0	Ki67+	 11208 12583
11694	0	0	Ki67+	 11213 12480
11695	0	0	Ki67+	 11216 13076
11696	0	0	Ki67+	 11217 12470
11697	0	0	Ki67+	 11219 12745
11698	0	0	Ki67+	 11222 12732
11699	0	0	Ki67+	 11223 13055
11700	0	0	Ki67+	 11229 12502
11701	0	0	Ki67+	 11229 12650
11702	0	0	Ki67+	 11232 12686
11703	0	0	Ki67+	 11233 12713
11704	0	0	Ki67+	 11247 12341
11705	0	0	Ki67+	 11250 12776
11706	0	0	Ki67+	 11251 12962
11707	0	0	Ki67+	 11255 12590
11708	0	0	Ki67+	 11257 12450
11709	0	0	Ki67+	 11258 12670
11710	0	0	Ki67+	 11259 12383
11711	0	0	Ki67+	 11260 12980
11712	0	0	Ki67+	 11265 12585
11713	0	0	Ki67+	 11265 12658
11714	0	0	Ki67+	 11266 12875
11715	0	0	Ki67+	 11269 12329
11716	0	0	Ki67+	 11272 12480
11717	0	0	Ki67+	 11272 12844
11718	0	0	Ki67+	 11273 12938
11719	0	0	Ki67+	 11276 12499
11720	0	0	Ki67+	 11280 12880
11721	0	0	Ki67+	 11281 12766
11722	0	0	Ki67+	 11282 12994
11723	0	0	Ki67+	 11283 12469
11724	0	0	Ki67+	 11285 12418
11725	0	0	Ki67+	 11285 12717
11726	0	0	Ki67+	 11286 12633
11727	0	0	Ki67+	 11288 12293
11728	0	0	Ki67+	 11290 12674
11729	0	0	Ki67+	 11294 12974
11730	0	0	Ki67+	 11297 12300
11731	0	0	Ki67+	 11299 12607
11732	0	0	Ki67+	 11300 12698
11733	0	0	Ki67+	 11312 12736
11734	0	0	Ki67+	 11314 12626
11735	0	0	Ki67+	 11315 12714
11736	0	0	Ki67+	 11322 12357
11737	0	0	Ki67+	 11331 12350
11738	0	0	Ki67+	 11334 12953
11739	0	0	Ki67+	 11335 12851
11740	0	0	Ki67+	 11338 12532
11741	0	0	Ki67+	 11343 12794
11742	0	0	Ki67+	 11345 12709
11743	0	0	Ki67+	 11348 12527
11744	0	0	Ki67+	 11358 12677
11745	0	0	Ki67+	 11377 12858
11746	0	0	Ki67+	 11398 12580
11747	0	0	Ki67+	 11398 12842
11748	0	0	Ki67+	 11400 12811
11749	0	0	Ki67+	 11405 12590
11750	0	0	Ki67+	 11413 12582
11751	0	0	Ki67+	 11423 12608
11752	0	0	Ki67+	 11427 13043
11753	0	0	Ki67+	 11431 12459
11754	0	0	Ki67+	 11431 12840
11755	0	0	Ki67+	 11437 12442
11756	0	0	Ki67+	 11452 12636
11757	0	0	Ki67+	 11453 12375
11758	0	0	Ki67+	 11454 12796
11759	0	0	Ki67+	 11459 12295
11760	0	0	Ki67+	 11462 13016
11761	0	0	Ki67+	 11465 12614
11762	0	0	Ki67+	 11468 12390
11763	0	0	Ki67+	 11468 12652
11764	0	0	Ki67+	 11476 12500
11765	0	0	Ki67+	 11485 12392
11766	0	0	Ki67+	 11487 12508
11767	0	0	Ki67+	 11488 12713
11768	0	0	Ki67+	 11498 12409
11769	0	0	Ki67+	 11501 12584
11770	0	0	Ki67+	 11527 12886
11771	0	0	Ki67+	 11531 12642
11772	0	0	Ki67+	 11532 12721
11773	0	0	Ki67+	 11538 12470
11774	0	0	Ki67+	 11539 12565
11775	0	0	Ki67+	 11542 12720
11776	0	0	Ki67+	 11548 12689
11777	0	0	Ki67+	 11552 12905
11778	0	0	Ki67+	 11556 12767
11779	0	0	Ki67+	 11557 12663
11780	0	0	Ki67+	 11558 12884
11781	0	0	Ki67+	 11559 12631
11782	0	0	Ki67+	 11561 12537
11783	0	0	Ki67+	 11568 12547
11784	0	0	Ki67+	 11575 12602
11785	0	0	Ki67+	 11578 12700
11786	0	0	Ki67+	 11582 12716
11787	0	0	Ki67+	 11596 12884
11788	0	0	Ki67+	 11602 12787
11789	0	0	Ki67+	 11603 12379
11790	0	0	Ki67+	 11609 12893
11791	0	0	Ki67+	 11643 12422
11792	0	0	Ki67+	 11652 12429
11793	0	0	Ki67+	 11662 12725
11794	0	0	Ki67+	 11663 12404
11795	0	0	Ki67+	 11666 12484
11796	0	0	Ki67+	 11673 12414
11797	0	0	Ki67+	 11674 12355
11798	0	0	Ki67+	 11686 12565
11799	0	0	Ki67+	 11692 12471
11800	0	0	Ki67+	 11693 12375
11801	0	0	Ki67+	 11697 13041
11802	0	0	Ki67+	 11706 12345
11803	0	0	Ki67+	 11709 12711
11804	0	0	Ki67+	 11715 12740
11805	0	0	Ki67+	 11715 13034
11806	0	0	Ki67+	 11718 12366
11807	0	0	Ki67+	 11723 12564
11808	0	0	Ki67+	 11726 12784
11809	0	0	Ki67+	 11728 13077
11810	0	0	Ki67+	 11729 12544
11811	0	0	Ki67+	 11730 13017
11812	0	0	Ki67+	 11731 12755
11813	0	0	Ki67+	 11739 12810
11814	0	0	Ki67+	 11752 12591
11815	0	0	Ki67+	 11756 13033
11816	0	0	Ki67+	 11762 12482
11817	0	0	Ki67+	 11774 13071
11818	0	0	Ki67+	 11790 12576
11819	0	0	Ki67+	 11797 12566
11820	0	0	Ki67+	 11806 12577
11821	0	0	Ki67+	 11806 12731
11822	0	0	Ki67+	 11813 12296
11823	0	0	Ki67+	 11818 13070
11824	0	0	Ki67+	 11828 12818
11825	0	0	Ki67+	 11829 12438
11826	0	0	Ki67+	 11834 12533
11827	0	0	Ki67+	 11844 12544
11828	0	0	Ki67+	 11848 12844
11829	0	0	Ki67+	 11854 12938
11830	0	0	Ki67+	 11858 12580
11831	0	0	Ki67+	 11869 12675
11832	0	0	Ki67+	 11871 12629
11833	0	0	Ki67+	 11874 12891
11834	0	0	Ki67+	 11876 12498
11835	0	0	Ki67+	 11881 12859
11836	0	0	Ki67+	 11883 12464
11837	0	0	Ki67+	 11891 12487
11838	0	0	Ki67+	 11894 12710
11839	0	0	Ki67+	 11901 12695
11840	0	0	Ki67+	 11901 12860
11841	0	0	Ki67+	 11904 12749
11842	0	0	Ki67+	 11912 12699
11843	0	0	Ki67+	 11913 12306
11844	0	0	Ki67+	 11916 12967
11845	0	0	Ki67+	 11917 12665
11846	0	0	Ki67+	 11925 12481
11847	0	0	Ki67+	 11929 12293
11848	0	0	Ki67+	 11934 12748
11849	0	0	Ki67+	 11940 12317
11850	0	0	Ki67+	 11943 12859
11851	0	0	Ki67+	 11945 12700
11852	0	0	Ki67+	 11945 12878
11853	0	0	Ki67+	 11947 12923
11854	0	0	Ki67+	 11949 12528
11855	0	0	Ki67+	 11949 12956
11856	0	0	Ki67+	 11164 13771
11857	0	0	Ki67+	 11195 13777
11858	0	0	Ki67+	 11196 13296
11859	0	0	Ki67+	 11197 13183
11860	0	0	Ki67+	 11200 13260
11861	0	0	Ki67+	 11202 13110
11862	0	0	Ki67+	 11202 13227
11863	0	0	Ki67+	 11203 13660
11864	0	0	Ki67+	 11205 13800
11865	0	0	Ki67+	 11209 13616
11866	0	0	Ki67+	 11213 13835
11867	0	0	Ki67+	 11214 13131
11868	0	0	Ki67+	 11215 13201
11869	0	0	Ki67+	 11219 13726
11870	0	0	Ki67+	 11223 13286
11871	0	0	Ki67+	 11224 13602
11872	0	0	Ki67+	 11226 13692
11873	0	0	Ki67+	 11236 13239
11874	0	0	Ki67+	 11236 13669
11875	0	0	Ki67+	 11244 13479
11876	0	0	Ki67+	 11245 13845
11877	0	0	Ki67+	 11253 13514
11878	0	0	Ki67+	 11253 13688
11879	0	0	Ki67+	 11254 13379
11880	0	0	Ki67+	 11266 13483
11881	0	0	Ki67+	 11268 13827
11882	0	0	Ki67+	 11269 13218
11883	0	0	Ki67+	 11271 13271
11884	0	0	Ki67+	 11271 13612
11885	0	0	Ki67+	 11271 13861
11886	0	0	Ki67+	 11275 13702
11887	0	0	Ki67+	 11277 13668
11888	0	0	Ki67+	 11279 13520
11889	0	0	Ki67+	 11280 13256
11890	0	0	Ki67+	 11285 13116
11891	0	0	Ki67+	 11287 13284
11892	0	0	Ki67+	 11293 13692
11893	0	0	Ki67+	 11301 13668
11894	0	0	Ki67+	 11302 13179
11895	0	0	Ki67+	 11307 13529
11896	0	0	Ki67+	 11308 13257
11897	0	0	Ki67+	 11312 13503
11898	0	0	Ki67+	 11313 13782
11899	0	0	Ki67+	 11315 13236
11900	0	0	Ki67+	 11317 13394
11901	0	0	Ki67+	 11322 13410
11902	0	0	Ki67+	 11327 13386
11903	0	0	Ki67+	 11335 13772
11904	0	0	Ki67+	 11337 13803
11905	0	0	Ki67+	 11341 13498
11906	0	0	Ki67+	 11350 13783
11907	0	0	Ki67+	 11355 13191
11908	0	0	Ki67+	 11355 13752
11909	0	0	Ki67+	 11357 13701
11910	0	0	Ki67+	 11360 13164
11911	0	0	Ki67+	 11364 13790
11912	0	0	Ki67+	 11371 13249
11913	0	0	Ki67+	 11380 13195
11914	0	0	Ki67+	 11380 13799
11915	0	0	Ki67+	 11382 13622
11916	0	0	Ki67+	 11393 13320
11917	0	0	Ki67+	 11403 13352
11918	0	0	Ki67+	 11404 13474
11919	0	0	Ki67+	 11406 13138
11920	0	0	Ki67+	 11409 13816
11921	0	0	Ki67+	 11414 13871
11922	0	0	Ki67+	 11420 13349
11923	0	0	Ki67+	 11421 13536
11924	0	0	Ki67+	 11421 13724
11925	0	0	Ki67+	 11424 13512
11926	0	0	Ki67+	 11437 13606
11927	0	0	Ki67+	 11442 13571
11928	0	0	Ki67+	 11448 13590
11929	0	0	Ki67+	 11454 13762
11930	0	0	Ki67+	 11474 13715
11931	0	0	Ki67+	 11492 13587
11932	0	0	Ki67+	 11493 13626
11933	0	0	Ki67+	 11496 13650
11934	0	0	Ki67+	 11499 13798
11935	0	0	Ki67+	 11502 13199
11936	0	0	Ki67+	 11504 13725
11937	0	0	Ki67+	 11505 13749
11938	0	0	Ki67+	 11508 13137
11939	0	0	Ki67+	 11513 13704
11940	0	0	Ki67+	 11515 13449
11941	0	0	Ki67+	 11523 13761
11942	0	0	Ki67+	 11525 13850
11943	0	0	Ki67+	 11535 13883
11944	0	0	Ki67+	 11538 13620
11945	0	0	Ki67+	 11545 13488
11946	0	0	Ki67+	 11547 13363
11947	0	0	Ki67+	 11547 13386
11948	0	0	Ki67+	 11557 13731
11949	0	0	Ki67+	 11558 13367
11950	0	0	Ki67+	 11560 13678
11951	0	0	Ki67+	 11573 13394
11952	0	0	Ki67+	 11578 13726
11953	0	0	Ki67+	 11583 13648
11954	0	0	Ki67+	 11596 13670
11955	0	0	Ki67+	 11598 13702
11956	0	0	Ki67+	 11614 13352
11957	0	0	Ki67+	 11621 13140
11958	0	0	Ki67+	 11622 13365
11959	0	0	Ki67+	 11627 13102
11960	0	0	Ki67+	 11634 13300
11961	0	0	Ki67+	 11635 13144
11962	0	0	Ki67+	 11637 13765
11963	0	0	Ki67+	 11641 13750
11964	0	0	Ki67+	 11644 13098
11965	0	0	Ki67+	 11650 13299
11966	0	0	Ki67+	 11660 13685
11967	0	0	Ki67+	 11664 13335
11968	0	0	Ki67+	 11665 13629
11969	0	0	Ki67+	 11669 13843
11970	0	0	Ki67+	 11676 13420
11971	0	0	Ki67+	 11676 13859
11972	0	0	Ki67+	 11677 13323
11973	0	0	Ki67+	 11679 13379
11974	0	0	Ki67+	 11682 13337
11975	0	0	Ki67+	 11714 13138
11976	0	0	Ki67+	 11717 13103
11977	0	0	Ki67+	 11725 13637
11978	0	0	Ki67+	 11732 13098
11979	0	0	Ki67+	 11732 13233
11980	0	0	Ki67+	 11737 13113
11981	0	0	Ki67+	 11738 13554
11982	0	0	Ki67+	 11739 13654
11983	0	0	Ki67+	 11741 13636
11984	0	0	Ki67+	 11742 13758
11985	0	0	Ki67+	 11748 13218
11986	0	0	Ki67+	 11751 13095
11987	0	0	Ki67+	 11753 13523
11988	0	0	Ki67+	 11753 13696
11989	0	0	Ki67+	 11758 13249
11990	0	0	Ki67+	 11760 13118
11991	0	0	Ki67+	 11760 13853
11992	0	0	Ki67+	 11761 13721
11993	0	0	Ki67+	 11762 13510
11994	0	0	Ki67+	 11764 13380
11995	0	0	Ki67+	 11767 13625
11996	0	0	Ki67+	 11767 13661
11997	0	0	Ki67+	 11777 13820
11998	0	0	Ki67+	 11780 13304
11999	0	0	Ki67+	 11788 13723
12000	0	0	Ki67+	 11792 13713
12001	0	0	Ki67+	 11812 13367
12002	0	0	Ki67+	 11814 13708
12003	0	0	Ki67+	 11822 13453
12004	0	0	Ki67+	 11826 13719
12005	0	0	Ki67+	 11843 13372
12006	0	0	Ki67+	 11852 13643
12007	0	0	Ki67+	 11858 13633
12008	0	0	Ki67+	 11874 13656
12009	0	0	Ki67+	 11874 13884
12010	0	0	Ki67+	 11881 13314
12011	0	0	Ki67+	 11888 13669
12012	0	0	Ki67+	 11902 13598
12013	0	0	Ki67+	 11932 13401
12014	0	0	Ki67+	 11933 13791
12015	0	0	Ki67+	 11936 13226
12016	0	0	Ki67+	 11936 13481
12017	0	0	Ki67+	 11939 13808
12018	0	0	Ki67+	 11946 13655
12019	0	0	Ki67+	 11947 13251
12020	0	0	Ki67+	 11170 13971
12021	0	0	Ki67+	 11202 13950
12022	0	0	Ki67+	 11229 14457
12023	0	0	Ki67+	 11232 14380
12024	0	0	Ki67+	 11244 13930
12025	0	0	Ki67+	 11256 13889
12026	0	0	Ki67+	 11263 13915
12027	0	0	Ki67+	 11267 14362
12028	0	0	Ki67+	 11278 14014
12029	0	0	Ki67+	 11284 14292
12030	0	0	Ki67+	 11299 14194
12031	0	0	Ki67+	 11299 14372
12032	0	0	Ki67+	 11304 14292
12033	0	0	Ki67+	 11306 13896
12034	0	0	Ki67+	 11312 13916
12035	0	0	Ki67+	 11329 14287
12036	0	0	Ki67+	 11334 14373
12037	0	0	Ki67+	 11338 14196
12038	0	0	Ki67+	 11349 14182
12039	0	0	Ki67+	 11356 14159
12040	0	0	Ki67+	 11365 13901
12041	0	0	Ki67+	 11376 13932
12042	0	0	Ki67+	 11385 14117
12043	0	0	Ki67+	 11386 13925
12044	0	0	Ki67+	 11398 14081
12045	0	0	Ki67+	 11398 14320
12046	0	0	Ki67+	 11418 14291
12047	0	0	Ki67+	 11444 14294
12048	0	0	Ki67+	 11461 14018
12049	0	0	Ki67+	 11462 14052
12050	0	0	Ki67+	 11462 14295
12051	0	0	Ki67+	 11466 13991
12052	0	0	Ki67+	 11468 14171
12053	0	0	Ki67+	 11470 14246
12054	0	0	Ki67+	 11514 14385
12055	0	0	Ki67+	 11549 13905
12056	0	0	Ki67+	 11564 14349
12057	0	0	Ki67+	 11577 14149
12058	0	0	Ki67+	 11577 14480
12059	0	0	Ki67+	 11580 14128
12060	0	0	Ki67+	 11581 14186
12061	0	0	Ki67+	 11604 14115
12062	0	0	Ki67+	 11656 14477
12063	0	0	Ki67+	 11660 14447
12064	0	0	Ki67+	 11662 14332
12065	0	0	Ki67+	 11663 14485
12066	0	0	Ki67+	 11673 14434
12067	0	0	Ki67+	 11674 14345
12068	0	0	Ki67+	 11681 14451
12069	0	0	Ki67+	 11683 14496
12070	0	0	Ki67+	 11686 14003
12071	0	0	Ki67+	 11687 13947
12072	0	0	Ki67+	 11702 14235
12073	0	0	Ki67+	 11716 14566
12074	0	0	Ki67+	 11721 14230
12075	0	0	Ki67+	 11721 14607
12076	0	0	Ki67+	 11722 14619
12077	0	0	Ki67+	 11726 14675
12078	0	0	Ki67+	 11728 14195
12079	0	0	Ki67+	 11733 14606
12080	0	0	Ki67+	 11735 14574
12081	0	0	Ki67+	 11743 14256
12082	0	0	Ki67+	 11745 14212
12083	0	0	Ki67+	 11756 14415
12084	0	0	Ki67+	 11759 14619
12085	0	0	Ki67+	 11763 14392
12086	0	0	Ki67+	 11771 14334
12087	0	0	Ki67+	 11774 14135
12088	0	0	Ki67+	 11775 13920
12089	0	0	Ki67+	 11781 14504
12090	0	0	Ki67+	 11783 14605
12091	0	0	Ki67+	 11784 14452
12092	0	0	Ki67+	 11790 14682
12093	0	0	Ki67+	 11795 14026
12094	0	0	Ki67+	 11796 14105
12095	0	0	Ki67+	 11797 13973
12096	0	0	Ki67+	 11798 14136
12097	0	0	Ki67+	 11802 13910
12098	0	0	Ki67+	 11802 14443
12099	0	0	Ki67+	 11804 14116
12100	0	0	Ki67+	 11805 14004
12101	0	0	Ki67+	 11805 14604
12102	0	0	Ki67+	 11806 14237
12103	0	0	Ki67+	 11806 14550
12104	0	0	Ki67+	 11807 14567
12105	0	0	Ki67+	 11812 14421
12106	0	0	Ki67+	 11812 14641
12107	0	0	Ki67+	 11813 14671
12108	0	0	Ki67+	 11820 14119
12109	0	0	Ki67+	 11822 14159
12110	0	0	Ki67+	 11830 14220
12111	0	0	Ki67+	 11830 14256
12112	0	0	Ki67+	 11844 14277
12113	0	0	Ki67+	 11845 14233
12114	0	0	Ki67+	 11863 14625
12115	0	0	Ki67+	 11867 14540
12116	0	0	Ki67+	 11870 14228
12117	0	0	Ki67+	 11880 14096
12118	0	0	Ki67+	 11880 14362
12119	0	0	Ki67+	 11884 14193
12120	0	0	Ki67+	 11885 14166
12121	0	0	Ki67+	 11886 14474
12122	0	0	Ki67+	 11894 14090
12123	0	0	Ki67+	 11896 14370
12124	0	0	Ki67+	 11901 14274
12125	0	0	Ki67+	 11905 14006
12126	0	0	Ki67+	 11906 14433
12127	0	0	Ki67+	 11910 13986
12128	0	0	Ki67+	 11916 14415
12129	0	0	Ki67+	 11919 14563
12130	0	0	Ki67+	 11920 14003
12131	0	0	Ki67+	 11921 14055
12132	0	0	Ki67+	 11921 14151
12133	0	0	Ki67+	 11923 14487
12134	0	0	Ki67+	 11929 14162
12135	0	0	Ki67+	 11930 14027
12136	0	0	Ki67+	 11936 14428
12137	0	0	Ki67+	 11940 14291
12138	0	0	Ki67+	 11949 14194
12139	0	0	Ki67+	 11154 14860
12140	0	0	Ki67+	 11155 15474
12141	0	0	Ki67+	 11164 15482
12142	0	0	Ki67+	 11167 14729
12143	0	0	Ki67+	 11172 15400
12144	0	0	Ki67+	 11180 15157
12145	0	0	Ki67+	 11221 15224
12146	0	0	Ki67+	 11231 15369
12147	0	0	Ki67+	 11235 15230
12148	0	0	Ki67+	 11246 15377
12149	0	0	Ki67+	 11256 15385
12150	0	0	Ki67+	 11261 15017
12151	0	0	Ki67+	 11271 15221
12152	0	0	Ki67+	 11272 14993
12153	0	0	Ki67+	 11297 14794
12154	0	0	Ki67+	 11302 14716
12155	0	0	Ki67+	 11313 15303
12156	0	0	Ki67+	 11317 14948
12157	0	0	Ki67+	 11326 15305
12158	0	0	Ki67+	 11333 15214
12159	0	0	Ki67+	 11335 15007
12160	0	0	Ki67+	 11337 15336
12161	0	0	Ki67+	 11353 15114
12162	0	0	Ki67+	 11355 15332
12163	0	0	Ki67+	 11356 15074
12164	0	0	Ki67+	 11356 15349
12165	0	0	Ki67+	 11358 15459
12166	0	0	Ki67+	 11373 15094
12167	0	0	Ki67+	 11385 15301
12168	0	0	Ki67+	 11388 15469
12169	0	0	Ki67+	 11391 15066
12170	0	0	Ki67+	 11392 15263
12171	0	0	Ki67+	 11393 15230
12172	0	0	Ki67+	 11394 14911
12173	0	0	Ki67+	 11395 15198
12174	0	0	Ki67+	 11397 15175
12175	0	0	Ki67+	 11409 15030
12176	0	0	Ki67+	 11411 15201
12177	0	0	Ki67+	 11412 15019
12178	0	0	Ki67+	 11414 14754
12179	0	0	Ki67+	 11420 14901
12180	0	0	Ki67+	 11438 15178
12181	0	0	Ki67+	 11445 15100
12182	0	0	Ki67+	 11462 15014
12183	0	0	Ki67+	 11462 15208
12184	0	0	Ki67+	 11475 15010
12185	0	0	Ki67+	 11485 15468
12186	0	0	Ki67+	 11497 14876
12187	0	0	Ki67+	 11508 15404
12188	0	0	Ki67+	 11533 15481
12189	0	0	Ki67+	 11544 15475
12190	0	0	Ki67+	 11565 15039
12191	0	0	Ki67+	 11565 15118
12192	0	0	Ki67+	 11589 15053
12193	0	0	Ki67+	 11602 15386
12194	0	0	Ki67+	 11606 15478
12195	0	0	Ki67+	 11626 14992
12196	0	0	Ki67+	 11628 15114
12197	0	0	Ki67+	 11632 15301
12198	0	0	Ki67+	 11634 14975
12199	0	0	Ki67+	 11634 15265
12200	0	0	Ki67+	 11636 15052
12201	0	0	Ki67+	 11639 15241
12202	0	0	Ki67+	 11646 15191
12203	0	0	Ki67+	 11661 15231
12204	0	0	Ki67+	 11671 14744
12205	0	0	Ki67+	 11674 15212
12206	0	0	Ki67+	 11688 15193
12207	0	0	Ki67+	 11693 15150
12208	0	0	Ki67+	 11700 15325
12209	0	0	Ki67+	 11703 14939
12210	0	0	Ki67+	 11717 15168
12211	0	0	Ki67+	 11721 15275
12212	0	0	Ki67+	 11725 14948
12213	0	0	Ki67+	 11725 15112
12214	0	0	Ki67+	 11737 15183
12215	0	0	Ki67+	 11744 14820
12216	0	0	Ki67+	 11750 15163
12217	0	0	Ki67+	 11756 14928
12218	0	0	Ki67+	 11765 14712
12219	0	0	Ki67+	 11774 15176
12220	0	0	Ki67+	 11775 15371
12221	0	0	Ki67+	 11776 15190
12222	0	0	Ki67+	 11789 14991
12223	0	0	Ki67+	 11790 14963
12224	0	0	Ki67+	 11793 15375
12225	0	0	Ki67+	 11798 15391
12226	0	0	Ki67+	 11806 15018
12227	0	0	Ki67+	 11807 15045
12228	0	0	Ki67+	 11812 15144
12229	0	0	Ki67+	 11820 14953
12230	0	0	Ki67+	 11829 14959
12231	0	0	Ki67+	 11831 15444
12232	0	0	Ki67+	 11836 15387
12233	0	0	Ki67+	 11843 15100
12234	0	0	Ki67+	 11859 15151
12235	0	0	Ki67+	 11862 15434
12236	0	0	Ki67+	 11878 15406
12237	0	0	Ki67+	 11885 15143
12238	0	0	Ki67+	 11892 15174
12239	0	0	Ki67+	 11892 15297
12240	0	0	Ki67+	 11896 14787
12241	0	0	Ki67+	 11896 15053
12242	0	0	Ki67+	 11920 15068
12243	0	0	Ki67+	 11920 15192
12244	0	0	Ki67+	 11928 14742
12245	0	0	Ki67+	 11220 16158
12246	0	0	Ki67+	 11227 15940
12247	0	0	Ki67+	 11239 16147
12248	0	0	Ki67+	 11258 15541
12249	0	0	Ki67+	 11271 15800
12250	0	0	Ki67+	 11273 15891
12251	0	0	Ki67+	 11276 15710
12252	0	0	Ki67+	 11276 15915
12253	0	0	Ki67+	 11312 15636
12254	0	0	Ki67+	 11323 15538
12255	0	0	Ki67+	 11339 15862
12256	0	0	Ki67+	 11340 15585
12257	0	0	Ki67+	 11340 16096
12258	0	0	Ki67+	 11345 15564
12259	0	0	Ki67+	 11359 15562
12260	0	0	Ki67+	 11381 15590
12261	0	0	Ki67+	 11413 16073
12262	0	0	Ki67+	 11431 16067
12263	0	0	Ki67+	 11463 16173
12264	0	0	Ki67+	 11464 15989
12265	0	0	Ki67+	 11480 15616
12266	0	0	Ki67+	 11488 16164
12267	0	0	Ki67+	 11488 16178
12268	0	0	Ki67+	 11489 15626
12269	0	0	Ki67+	 11489 15640
12270	0	0	Ki67+	 11492 15568
12271	0	0	Ki67+	 11500 15608
12272	0	0	Ki67+	 11507 15956
12273	0	0	Ki67+	 11540 15759
12274	0	0	Ki67+	 11557 15835
12275	0	0	Ki67+	 11571 16194
12276	0	0	Ki67+	 11576 15864
12277	0	0	Ki67+	 11582 15821
12278	0	0	Ki67+	 11585 15572
12279	0	0	Ki67+	 11602 15527
12280	0	0	Ki67+	 11614 15688
12281	0	0	Ki67+	 11625 16071
12282	0	0	Ki67+	 11628 15667
12283	0	0	Ki67+	 11671 15966
12284	0	0	Ki67+	 11686 16110
12285	0	0	Ki67+	 11712 15675
12286	0	0	Ki67+	 11727 15742
12287	0	0	Ki67+	 11737 15945
12288	0	0	Ki67+	 11741 16261
12289	0	0	Ki67+	 11760 15595
12290	0	0	Ki67+	 11780 16019
12291	0	0	Ki67+	 11841 16005
12292	0	0	Ki67+	 11913 15575
12293	0	0	Ki67+	 11937 16201
12294	0	0	Ki67+	 11940 15606
12295	0	0	Ki67+	 11996 3410
12296	0	0	Ki67+	 12042 3200
12297	0	0	Ki67+	 12159 3110
12298	0	0	Ki67+	 12265 2857
12299	0	0	Ki67+	 12453 3570
12300	0	0	Ki67+	 12495 2934
12301	0	0	Ki67+	 12545 2898
12302	0	0	Ki67+	 12585 3227
12303	0	0	Ki67+	 12602 2984
12304	0	0	Ki67+	 12615 3538
12305	0	0	Ki67+	 11955 3825
12306	0	0	Ki67+	 11955 3899
12307	0	0	Ki67+	 11955 3940
12308	0	0	Ki67+	 11956 4195
12309	0	0	Ki67+	 11958 4216
12310	0	0	Ki67+	 11966 3896
12311	0	0	Ki67+	 11968 3849
12312	0	0	Ki67+	 11969 3883
12313	0	0	Ki67+	 11971 4156
12314	0	0	Ki67+	 11980 4090
12315	0	0	Ki67+	 11981 4171
12316	0	0	Ki67+	 11984 4039
12317	0	0	Ki67+	 11987 4001
12318	0	0	Ki67+	 11988 4124
12319	0	0	Ki67+	 11996 4052
12320	0	0	Ki67+	 11997 3943
12321	0	0	Ki67+	 11999 3906
12322	0	0	Ki67+	 12006 3963
12323	0	0	Ki67+	 12008 4099
12324	0	0	Ki67+	 12010 4073
12325	0	0	Ki67+	 12014 3950
12326	0	0	Ki67+	 12017 3979
12327	0	0	Ki67+	 12018 4027
12328	0	0	Ki67+	 12025 3997
12329	0	0	Ki67+	 12066 4109
12330	0	0	Ki67+	 12071 4094
12331	0	0	Ki67+	 12085 4252
12332	0	0	Ki67+	 12088 4283
12333	0	0	Ki67+	 12089 4136
12334	0	0	Ki67+	 12089 4219
12335	0	0	Ki67+	 12094 4245
12336	0	0	Ki67+	 12100 4220
12337	0	0	Ki67+	 12106 4277
12338	0	0	Ki67+	 12108 4080
12339	0	0	Ki67+	 12120 4276
12340	0	0	Ki67+	 12128 4332
12341	0	0	Ki67+	 12131 4037
12342	0	0	Ki67+	 12138 4012
12343	0	0	Ki67+	 12144 4323
12344	0	0	Ki67+	 12158 4279
12345	0	0	Ki67+	 12189 3940
12346	0	0	Ki67+	 12201 3921
12347	0	0	Ki67+	 12202 4111
12348	0	0	Ki67+	 12212 3927
12349	0	0	Ki67+	 12224 4159
12350	0	0	Ki67+	 12227 3919
12351	0	0	Ki67+	 12227 4183
12352	0	0	Ki67+	 12234 4073
12353	0	0	Ki67+	 12250 3926
12354	0	0	Ki67+	 12251 4032
12355	0	0	Ki67+	 12256 4010
12356	0	0	Ki67+	 12259 3977
12357	0	0	Ki67+	 12262 3818
12358	0	0	Ki67+	 12269 3788
12359	0	0	Ki67+	 12315 4364
12360	0	0	Ki67+	 12338 3817
12361	0	0	Ki67+	 12345 3629
12362	0	0	Ki67+	 12354 4007
12363	0	0	Ki67+	 12374 4009
12364	0	0	Ki67+	 12376 4032
12365	0	0	Ki67+	 12379 3968
12366	0	0	Ki67+	 12381 4086
12367	0	0	Ki67+	 12390 3994
12368	0	0	Ki67+	 12395 4069
12369	0	0	Ki67+	 12399 4118
12370	0	0	Ki67+	 12417 4121
12371	0	0	Ki67+	 12429 4210
12372	0	0	Ki67+	 12434 4074
12373	0	0	Ki67+	 12452 4009
12374	0	0	Ki67+	 12494 3818
12375	0	0	Ki67+	 12495 3727
12376	0	0	Ki67+	 12508 4183
12377	0	0	Ki67+	 12508 4220
12378	0	0	Ki67+	 12521 4314
12379	0	0	Ki67+	 12527 4242
12380	0	0	Ki67+	 12538 4340
12381	0	0	Ki67+	 12551 4253
12382	0	0	Ki67+	 12568 4305
12383	0	0	Ki67+	 12579 4287
12384	0	0	Ki67+	 12584 4107
12385	0	0	Ki67+	 12619 4054
12386	0	0	Ki67+	 12626 4209
12387	0	0	Ki67+	 12635 3623
12388	0	0	Ki67+	 12650 4353
12389	0	0	Ki67+	 12651 4259
12390	0	0	Ki67+	 12659 4286
12391	0	0	Ki67+	 12664 4308
12392	0	0	Ki67+	 12674 4110
12393	0	0	Ki67+	 12686 4086
12394	0	0	Ki67+	 12692 4225
12395	0	0	Ki67+	 12693 4055
12396	0	0	Ki67+	 12693 4209
12397	0	0	Ki67+	 12695 3681
12398	0	0	Ki67+	 12707 4166
12399	0	0	Ki67+	 12718 4214
12400	0	0	Ki67+	 12725 4265
12401	0	0	Ki67+	 12729 4203
12402	0	0	Ki67+	 11957 4676
12403	0	0	Ki67+	 12011 4728
12404	0	0	Ki67+	 12044 4845
12405	0	0	Ki67+	 12049 4814
12406	0	0	Ki67+	 12056 4787
12407	0	0	Ki67+	 12065 4760
12408	0	0	Ki67+	 12074 4417
12409	0	0	Ki67+	 12074 4850
12410	0	0	Ki67+	 12074 4867
12411	0	0	Ki67+	 12075 4803
12412	0	0	Ki67+	 12076 4882
12413	0	0	Ki67+	 12082 4703
12414	0	0	Ki67+	 12086 4626
12415	0	0	Ki67+	 12088 4731
12416	0	0	Ki67+	 12094 4680
12417	0	0	Ki67+	 12096 4701
12418	0	0	Ki67+	 12097 4864
12419	0	0	Ki67+	 12118 4664
12420	0	0	Ki67+	 12124 4683
12421	0	0	Ki67+	 12125 4947
12422	0	0	Ki67+	 12126 5073
12423	0	0	Ki67+	 12133 5017
12424	0	0	Ki67+	 12133 5111
12425	0	0	Ki67+	 12134 4979
12426	0	0	Ki67+	 12135 5043
12427	0	0	Ki67+	 12136 4853
12428	0	0	Ki67+	 12146 4663
12429	0	0	Ki67+	 12149 5105
12430	0	0	Ki67+	 12151 4905
12431	0	0	Ki67+	 12154 4647
12432	0	0	Ki67+	 12156 5068
12433	0	0	Ki67+	 12158 4923
12434	0	0	Ki67+	 12161 4948
12435	0	0	Ki67+	 12164 5033
12436	0	0	Ki67+	 12169 4840
12437	0	0	Ki67+	 12172 4784
12438	0	0	Ki67+	 12172 5059
12439	0	0	Ki67+	 12173 4771
12440	0	0	Ki67+	 12178 4656
12441	0	0	Ki67+	 12179 4812
12442	0	0	Ki67+	 12183 4969
12443	0	0	Ki67+	 12184 4994
12444	0	0	Ki67+	 12186 4911
12445	0	0	Ki67+	 12191 4495
12446	0	0	Ki67+	 12191 4937
12447	0	0	Ki67+	 12193 5025
12448	0	0	Ki67+	 12199 4757
12449	0	0	Ki67+	 12200 4677
12450	0	0	Ki67+	 12201 4722
12451	0	0	Ki67+	 12206 4632
12452	0	0	Ki67+	 12206 4998
12453	0	0	Ki67+	 12212 4948
12454	0	0	Ki67+	 12215 5091
12455	0	0	Ki67+	 12218 4967
12456	0	0	Ki67+	 12219 5038
12457	0	0	Ki67+	 12223 4925
12458	0	0	Ki67+	 12223 4977
12459	0	0	Ki67+	 12235 4908
12460	0	0	Ki67+	 12237 4952
12461	0	0	Ki67+	 12240 4924
12462	0	0	Ki67+	 12241 4976
12463	0	0	Ki67+	 12252 5043
12464	0	0	Ki67+	 12254 4953
12465	0	0	Ki67+	 12263 5020
12466	0	0	Ki67+	 12268 5004
12467	0	0	Ki67+	 12271 5058
12468	0	0	Ki67+	 12283 4968
12469	0	0	Ki67+	 12292 5023
12470	0	0	Ki67+	 12295 4995
12471	0	0	Ki67+	 12298 4977
12472	0	0	Ki67+	 12299 4848
12473	0	0	Ki67+	 12302 5118
12474	0	0	Ki67+	 12304 5171
12475	0	0	Ki67+	 12305 5151
12476	0	0	Ki67+	 12308 4790
12477	0	0	Ki67+	 12309 5003
12478	0	0	Ki67+	 12314 4973
12479	0	0	Ki67+	 12315 5133
12480	0	0	Ki67+	 12317 4816
12481	0	0	Ki67+	 12322 4866
12482	0	0	Ki67+	 12326 5023
12483	0	0	Ki67+	 12334 5147
12484	0	0	Ki67+	 12339 5045
12485	0	0	Ki67+	 12342 5106
12486	0	0	Ki67+	 12348 4945
12487	0	0	Ki67+	 12352 5014
12488	0	0	Ki67+	 12354 5078
12489	0	0	Ki67+	 12362 5006
12490	0	0	Ki67+	 12362 5043
12491	0	0	Ki67+	 12365 5117
12492	0	0	Ki67+	 12368 4941
12493	0	0	Ki67+	 12379 5068
12494	0	0	Ki67+	 12396 4958
12495	0	0	Ki67+	 12409 4930
12496	0	0	Ki67+	 12417 4903
12497	0	0	Ki67+	 12425 4861
12498	0	0	Ki67+	 12511 4912
12499	0	0	Ki67+	 12556 4432
12500	0	0	Ki67+	 12566 4480
12501	0	0	Ki67+	 12573 4509
12502	0	0	Ki67+	 12578 4411
12503	0	0	Ki67+	 12584 5043
12504	0	0	Ki67+	 12585 5173
12505	0	0	Ki67+	 12587 5130
12506	0	0	Ki67+	 12590 4431
12507	0	0	Ki67+	 12591 4505
12508	0	0	Ki67+	 12594 5083
12509	0	0	Ki67+	 12595 5177
12510	0	0	Ki67+	 12600 5104
12511	0	0	Ki67+	 12602 4531
12512	0	0	Ki67+	 12606 5127
12513	0	0	Ki67+	 12607 5049
12514	0	0	Ki67+	 12608 4489
12515	0	0	Ki67+	 12609 5029
12516	0	0	Ki67+	 12610 5114
12517	0	0	Ki67+	 12614 4435
12518	0	0	Ki67+	 12618 4994
12519	0	0	Ki67+	 12625 5070
12520	0	0	Ki67+	 12631 5044
12521	0	0	Ki67+	 12636 5006
12522	0	0	Ki67+	 12653 4394
12523	0	0	Ki67+	 12656 4983
12524	0	0	Ki67+	 12682 4955
12525	0	0	Ki67+	 12705 4941
12526	0	0	Ki67+	 12729 4959
12527	0	0	Ki67+	 12730 4987
12528	0	0	Ki67+	 12730 5158
12529	0	0	Ki67+	 12738 5033
12530	0	0	Ki67+	 12740 5004
12531	0	0	Ki67+	 12742 5097
12532	0	0	Ki67+	 12747 5131
12533	0	0	Ki67+	 12751 5084
12534	0	0	Ki67+	 11954 5975
12535	0	0	Ki67+	 11955 5714
12536	0	0	Ki67+	 11960 5809
12537	0	0	Ki67+	 11962 5848
12538	0	0	Ki67+	 11964 5871
12539	0	0	Ki67+	 11964 5940
12540	0	0	Ki67+	 11971 5540
12541	0	0	Ki67+	 11972 5910
12542	0	0	Ki67+	 11976 5819
12543	0	0	Ki67+	 11976 5982
12544	0	0	Ki67+	 11977 5499
12545	0	0	Ki67+	 11985 5574
12546	0	0	Ki67+	 11985 5856
12547	0	0	Ki67+	 11989 5705
12548	0	0	Ki67+	 11989 5724
12549	0	0	Ki67+	 11990 5792
12550	0	0	Ki67+	 11993 5747
12551	0	0	Ki67+	 11996 5940
12552	0	0	Ki67+	 12011 5968
12553	0	0	Ki67+	 12013 5543
12554	0	0	Ki67+	 12015 5682
12555	0	0	Ki67+	 12016 5644
12556	0	0	Ki67+	 12018 5521
12557	0	0	Ki67+	 12019 5776
12558	0	0	Ki67+	 12023 5502
12559	0	0	Ki67+	 12023 5558
12560	0	0	Ki67+	 12023 5841
12561	0	0	Ki67+	 12028 5970
12562	0	0	Ki67+	 12035 5666
12563	0	0	Ki67+	 12043 5754
12564	0	0	Ki67+	 12045 5867
12565	0	0	Ki67+	 12047 5797
12566	0	0	Ki67+	 12049 5628
12567	0	0	Ki67+	 12049 5974
12568	0	0	Ki67+	 12050 5705
12569	0	0	Ki67+	 12051 5927
12570	0	0	Ki67+	 12052 5826
12571	0	0	Ki67+	 12055 5763
12572	0	0	Ki67+	 12057 5253
12573	0	0	Ki67+	 12064 5719
12574	0	0	Ki67+	 12073 5902
12575	0	0	Ki67+	 12074 5853
12576	0	0	Ki67+	 12077 5735
12577	0	0	Ki67+	 12082 5573
12578	0	0	Ki67+	 12091 5650
12579	0	0	Ki67+	 12094 5772
12580	0	0	Ki67+	 12097 5719
12581	0	0	Ki67+	 12106 5880
12582	0	0	Ki67+	 12108 5785
12583	0	0	Ki67+	 12114 5816
12584	0	0	Ki67+	 12119 5829
12585	0	0	Ki67+	 12125 5544
12586	0	0	Ki67+	 12128 5767
12587	0	0	Ki67+	 12128 5943
12588	0	0	Ki67+	 12130 5619
12589	0	0	Ki67+	 12130 5856
12590	0	0	Ki67+	 12138 5256
12591	0	0	Ki67+	 12140 5904
12592	0	0	Ki67+	 12144 5888
12593	0	0	Ki67+	 12146 5567
12594	0	0	Ki67+	 12147 5781
12595	0	0	Ki67+	 12148 5828
12596	0	0	Ki67+	 12149 5268
12597	0	0	Ki67+	 12153 5981
12598	0	0	Ki67+	 12160 5648
12599	0	0	Ki67+	 12167 5690
12600	0	0	Ki67+	 12168 5551
12601	0	0	Ki67+	 12169 5778
12602	0	0	Ki67+	 12169 5930
12603	0	0	Ki67+	 12172 5872
12604	0	0	Ki67+	 12173 5789
12605	0	0	Ki67+	 12175 5896
12606	0	0	Ki67+	 12177 5757
12607	0	0	Ki67+	 12184 5723
12608	0	0	Ki67+	 12186 5669
12609	0	0	Ki67+	 12189 5641
12610	0	0	Ki67+	 12189 5684
12611	0	0	Ki67+	 12189 5972
12612	0	0	Ki67+	 12194 5781
12613	0	0	Ki67+	 12206 5645
12614	0	0	Ki67+	 12214 5709
12615	0	0	Ki67+	 12214 5907
12616	0	0	Ki67+	 12215 5273
12617	0	0	Ki67+	 12218 5616
12618	0	0	Ki67+	 12223 5812
12619	0	0	Ki67+	 12224 5262
12620	0	0	Ki67+	 12224 5654
12621	0	0	Ki67+	 12224 5945
12622	0	0	Ki67+	 12225 5601
12623	0	0	Ki67+	 12234 5728
12624	0	0	Ki67+	 12234 5764
12625	0	0	Ki67+	 12236 5974
12626	0	0	Ki67+	 12243 5873
12627	0	0	Ki67+	 12244 5909
12628	0	0	Ki67+	 12246 5203
12629	0	0	Ki67+	 12247 5217
12630	0	0	Ki67+	 12251 5639
12631	0	0	Ki67+	 12251 5679
12632	0	0	Ki67+	 12254 5627
12633	0	0	Ki67+	 12258 5800
12634	0	0	Ki67+	 12263 5611
12635	0	0	Ki67+	 12266 5479
12636	0	0	Ki67+	 12270 5834
12637	0	0	Ki67+	 12271 5646
12638	0	0	Ki67+	 12271 5724
12639	0	0	Ki67+	 12271 5976
12640	0	0	Ki67+	 12272 5794
12641	0	0	Ki67+	 12272 5941
12642	0	0	Ki67+	 12274 5906
12643	0	0	Ki67+	 12275 5635
12644	0	0	Ki67+	 12285 5203
12645	0	0	Ki67+	 12287 5694
12646	0	0	Ki67+	 12287 5753
12647	0	0	Ki67+	 12287 5917
12648	0	0	Ki67+	 12292 5949
12649	0	0	Ki67+	 12293 5481
12650	0	0	Ki67+	 12293 5502
12651	0	0	Ki67+	 12304 5384
12652	0	0	Ki67+	 12310 5400
12653	0	0	Ki67+	 12317 5708
12654	0	0	Ki67+	 12318 5850
12655	0	0	Ki67+	 12319 5758
12656	0	0	Ki67+	 12320 5964
12657	0	0	Ki67+	 12321 5464
12658	0	0	Ki67+	 12322 5835
12659	0	0	Ki67+	 12323 5740
12660	0	0	Ki67+	 12327 5514
12661	0	0	Ki67+	 12333 5271
12662	0	0	Ki67+	 12333 5715
12663	0	0	Ki67+	 12339 5406
12664	0	0	Ki67+	 12339 5510
12665	0	0	Ki67+	 12339 5845
12666	0	0	Ki67+	 12343 5831
12667	0	0	Ki67+	 12352 5763
12668	0	0	Ki67+	 12356 5541
12669	0	0	Ki67+	 12358 5707
12670	0	0	Ki67+	 12359 5744
12671	0	0	Ki67+	 12359 5962
12672	0	0	Ki67+	 12362 5491
12673	0	0	Ki67+	 12368 5333
12674	0	0	Ki67+	 12370 5930
12675	0	0	Ki67+	 12372 5826
12676	0	0	Ki67+	 12383 5464
12677	0	0	Ki67+	 12383 5712
12678	0	0	Ki67+	 12384 5544
12679	0	0	Ki67+	 12389 5311
12680	0	0	Ki67+	 12389 5761
12681	0	0	Ki67+	 12393 5822
12682	0	0	Ki67+	 12397 5858
12683	0	0	Ki67+	 12404 5952
12684	0	0	Ki67+	 12408 5977
12685	0	0	Ki67+	 12410 5722
12686	0	0	Ki67+	 12422 5975
12687	0	0	Ki67+	 12427 5770
12688	0	0	Ki67+	 12429 5863
12689	0	0	Ki67+	 12431 5807
12690	0	0	Ki67+	 12432 5849
12691	0	0	Ki67+	 12435 5385
12692	0	0	Ki67+	 12437 5979
12693	0	0	Ki67+	 12444 5887
12694	0	0	Ki67+	 12448 5822
12695	0	0	Ki67+	 12455 5854
12696	0	0	Ki67+	 12458 5919
12697	0	0	Ki67+	 12462 5715
12698	0	0	Ki67+	 12472 5933
12699	0	0	Ki67+	 12473 5764
12700	0	0	Ki67+	 12477 5969
12701	0	0	Ki67+	 12481 5873
12702	0	0	Ki67+	 12487 5819
12703	0	0	Ki67+	 12493 5946
12704	0	0	Ki67+	 12496 5733
12705	0	0	Ki67+	 12497 5324
12706	0	0	Ki67+	 12498 5898
12707	0	0	Ki67+	 12508 5269
12708	0	0	Ki67+	 12508 5908
12709	0	0	Ki67+	 12512 5776
12710	0	0	Ki67+	 12512 5803
12711	0	0	Ki67+	 12517 5765
12712	0	0	Ki67+	 12521 5782
12713	0	0	Ki67+	 12526 5823
12714	0	0	Ki67+	 12533 5855
12715	0	0	Ki67+	 12536 5741
12716	0	0	Ki67+	 12542 5867
12717	0	0	Ki67+	 12550 5825
12718	0	0	Ki67+	 12552 5947
12719	0	0	Ki67+	 12554 5779
12720	0	0	Ki67+	 12561 5766
12721	0	0	Ki67+	 12562 5845
12722	0	0	Ki67+	 12562 5902
12723	0	0	Ki67+	 12565 5962
12724	0	0	Ki67+	 12568 5922
12725	0	0	Ki67+	 12577 5528
12726	0	0	Ki67+	 12577 5777
12727	0	0	Ki67+	 12579 5890
12728	0	0	Ki67+	 12580 5802
12729	0	0	Ki67+	 12582 5251
12730	0	0	Ki67+	 12584 5298
12731	0	0	Ki67+	 12585 5831
12732	0	0	Ki67+	 12586 5277
12733	0	0	Ki67+	 12586 5329
12734	0	0	Ki67+	 12587 5864
12735	0	0	Ki67+	 12589 5235
12736	0	0	Ki67+	 12591 5214
12737	0	0	Ki67+	 12595 5345
12738	0	0	Ki67+	 12598 5906
12739	0	0	Ki67+	 12600 5935
12740	0	0	Ki67+	 12605 5977
12741	0	0	Ki67+	 12608 5832
12742	0	0	Ki67+	 12613 5216
12743	0	0	Ki67+	 12613 5306
12744	0	0	Ki67+	 12613 5326
12745	0	0	Ki67+	 12615 5880
12746	0	0	Ki67+	 12621 5955
12747	0	0	Ki67+	 12623 5918
12748	0	0	Ki67+	 12626 5360
12749	0	0	Ki67+	 12627 5852
12750	0	0	Ki67+	 12632 5327
12751	0	0	Ki67+	 12632 5381
12752	0	0	Ki67+	 12641 5337
12753	0	0	Ki67+	 12648 5876
12754	0	0	Ki67+	 12650 5938
12755	0	0	Ki67+	 12652 5902
12756	0	0	Ki67+	 12659 5830
12757	0	0	Ki67+	 12663 5852
12758	0	0	Ki67+	 12671 5900
12759	0	0	Ki67+	 12672 5823
12760	0	0	Ki67+	 12673 5375
12761	0	0	Ki67+	 12678 5341
12762	0	0	Ki67+	 12680 5957
12763	0	0	Ki67+	 12686 5940
12764	0	0	Ki67+	 12688 5890
12765	0	0	Ki67+	 12690 5860
12766	0	0	Ki67+	 12694 5326
12767	0	0	Ki67+	 12694 5963
12768	0	0	Ki67+	 12702 5270
12769	0	0	Ki67+	 12702 5839
12770	0	0	Ki67+	 12709 5902
12771	0	0	Ki67+	 12715 5935
12772	0	0	Ki67+	 12717 5289
12773	0	0	Ki67+	 12717 5856
12774	0	0	Ki67+	 12719 5261
12775	0	0	Ki67+	 12720 5239
12776	0	0	Ki67+	 12725 5822
12777	0	0	Ki67+	 12732 5957
12778	0	0	Ki67+	 12734 5187
12779	0	0	Ki67+	 12741 5868
12780	0	0	Ki67+	 12742 5206
12781	0	0	Ki67+	 11953 6040
12782	0	0	Ki67+	 11955 6439
12783	0	0	Ki67+	 11955 6461
12784	0	0	Ki67+	 11959 6005
12785	0	0	Ki67+	 11959 6194
12786	0	0	Ki67+	 11962 6249
12787	0	0	Ki67+	 11965 6133
12788	0	0	Ki67+	 11976 6678
12789	0	0	Ki67+	 11976 6717
12790	0	0	Ki67+	 11977 6114
12791	0	0	Ki67+	 11977 6455
12792	0	0	Ki67+	 11980 6498
12793	0	0	Ki67+	 11982 6021
12794	0	0	Ki67+	 11982 6154
12795	0	0	Ki67+	 11984 6432
12796	0	0	Ki67+	 11984 6534
12797	0	0	Ki67+	 11987 6748
12798	0	0	Ki67+	 11992 6082
12799	0	0	Ki67+	 11992 6235
12800	0	0	Ki67+	 11993 6300
12801	0	0	Ki67+	 11993 6372
12802	0	0	Ki67+	 11999 6718
12803	0	0	Ki67+	 12003 6479
12804	0	0	Ki67+	 12004 6113
12805	0	0	Ki67+	 12007 6410
12806	0	0	Ki67+	 12008 6188
12807	0	0	Ki67+	 12009 6686
12808	0	0	Ki67+	 12019 6241
12809	0	0	Ki67+	 12024 6001
12810	0	0	Ki67+	 12024 6505
12811	0	0	Ki67+	 12025 6202
12812	0	0	Ki67+	 12027 6451
12813	0	0	Ki67+	 12030 6019
12814	0	0	Ki67+	 12032 6288
12815	0	0	Ki67+	 12032 6534
12816	0	0	Ki67+	 12034 6652
12817	0	0	Ki67+	 12035 6433
12818	0	0	Ki67+	 12038 6733
12819	0	0	Ki67+	 12039 6303
12820	0	0	Ki67+	 12042 6143
12821	0	0	Ki67+	 12043 6365
12822	0	0	Ki67+	 12044 6171
12823	0	0	Ki67+	 12048 6268
12824	0	0	Ki67+	 12049 6431
12825	0	0	Ki67+	 12052 6447
12826	0	0	Ki67+	 12054 6000
12827	0	0	Ki67+	 12054 6190
12828	0	0	Ki67+	 12056 6238
12829	0	0	Ki67+	 12058 6299
12830	0	0	Ki67+	 12063 6357
12831	0	0	Ki67+	 12064 6750
12832	0	0	Ki67+	 12068 6284
12833	0	0	Ki67+	 12071 6548
12834	0	0	Ki67+	 12073 6246
12835	0	0	Ki67+	 12075 6154
12836	0	0	Ki67+	 12077 6179
12837	0	0	Ki67+	 12078 5994
12838	0	0	Ki67+	 12079 6350
12839	0	0	Ki67+	 12080 6215
12840	0	0	Ki67+	 12084 6586
12841	0	0	Ki67+	 12086 6091
12842	0	0	Ki67+	 12088 6002
12843	0	0	Ki67+	 12088 6621
12844	0	0	Ki67+	 12094 6181
12845	0	0	Ki67+	 12094 6221
12846	0	0	Ki67+	 12095 6159
12847	0	0	Ki67+	 12096 6347
12848	0	0	Ki67+	 12099 6380
12849	0	0	Ki67+	 12104 6049
12850	0	0	Ki67+	 12107 6576
12851	0	0	Ki67+	 12111 6128
12852	0	0	Ki67+	 12122 6574
12853	0	0	Ki67+	 12124 6592
12854	0	0	Ki67+	 12125 6117
12855	0	0	Ki67+	 12126 5997
12856	0	0	Ki67+	 12126 6366
12857	0	0	Ki67+	 12127 6267
12858	0	0	Ki67+	 12128 6202
12859	0	0	Ki67+	 12132 6349
12860	0	0	Ki67+	 12133 6237
12861	0	0	Ki67+	 12138 6407
12862	0	0	Ki67+	 12140 6325
12863	0	0	Ki67+	 12142 6178
12864	0	0	Ki67+	 12145 6222
12865	0	0	Ki67+	 12147 6630
12866	0	0	Ki67+	 12152 6087
12867	0	0	Ki67+	 12152 6544
12868	0	0	Ki67+	 12155 6142
12869	0	0	Ki67+	 12156 6007
12870	0	0	Ki67+	 12157 6246
12871	0	0	Ki67+	 12158 6594
12872	0	0	Ki67+	 12159 6228
12873	0	0	Ki67+	 12159 6286
12874	0	0	Ki67+	 12163 6763
12875	0	0	Ki67+	 12167 6031
12876	0	0	Ki67+	 12175 6040
12877	0	0	Ki67+	 12176 6352
12878	0	0	Ki67+	 12177 6109
12879	0	0	Ki67+	 12180 6294
12880	0	0	Ki67+	 12184 6264
12881	0	0	Ki67+	 12185 6167
12882	0	0	Ki67+	 12188 5991
12883	0	0	Ki67+	 12189 6535
12884	0	0	Ki67+	 12191 6045
12885	0	0	Ki67+	 12193 6292
12886	0	0	Ki67+	 12201 6329
12887	0	0	Ki67+	 12203 6289
12888	0	0	Ki67+	 12203 6537
12889	0	0	Ki67+	 12206 6021
12890	0	0	Ki67+	 12211 6255
12891	0	0	Ki67+	 12213 6372
12892	0	0	Ki67+	 12217 6155
12893	0	0	Ki67+	 12224 6724
12894	0	0	Ki67+	 12225 6296
12895	0	0	Ki67+	 12230 6328
12896	0	0	Ki67+	 12232 6057
12897	0	0	Ki67+	 12234 6005
12898	0	0	Ki67+	 12237 6067
12899	0	0	Ki67+	 12237 6099
12900	0	0	Ki67+	 12237 6255
12901	0	0	Ki67+	 12240 6724
12902	0	0	Ki67+	 12241 6498
12903	0	0	Ki67+	 12242 6013
12904	0	0	Ki67+	 12242 6215
12905	0	0	Ki67+	 12247 6373
12906	0	0	Ki67+	 12247 6618
12907	0	0	Ki67+	 12251 6342
12908	0	0	Ki67+	 12253 6670
12909	0	0	Ki67+	 12254 6258
12910	0	0	Ki67+	 12254 6555
12911	0	0	Ki67+	 12255 6707
12912	0	0	Ki67+	 12262 6075
12913	0	0	Ki67+	 12267 6370
12914	0	0	Ki67+	 12268 6219
12915	0	0	Ki67+	 12270 6775
12916	0	0	Ki67+	 12271 6316
12917	0	0	Ki67+	 12271 6551
12918	0	0	Ki67+	 12274 6340
12919	0	0	Ki67+	 12275 6596
12920	0	0	Ki67+	 12276 6036
12921	0	0	Ki67+	 12276 6118
12922	0	0	Ki67+	 12281 6487
12923	0	0	Ki67+	 12292 6276
12924	0	0	Ki67+	 12293 6412
12925	0	0	Ki67+	 12295 5993
12926	0	0	Ki67+	 12295 6454
12927	0	0	Ki67+	 12301 6043
12928	0	0	Ki67+	 12301 6067
12929	0	0	Ki67+	 12303 6465
12930	0	0	Ki67+	 12306 6250
12931	0	0	Ki67+	 12307 6280
12932	0	0	Ki67+	 12308 6644
12933	0	0	Ki67+	 12309 6303
12934	0	0	Ki67+	 12310 6584
12935	0	0	Ki67+	 12314 6532
12936	0	0	Ki67+	 12315 6148
12937	0	0	Ki67+	 12316 6101
12938	0	0	Ki67+	 12316 6194
12939	0	0	Ki67+	 12320 6329
12940	0	0	Ki67+	 12321 6069
12941	0	0	Ki67+	 12322 5999
12942	0	0	Ki67+	 12322 6640
12943	0	0	Ki67+	 12323 6412
12944	0	0	Ki67+	 12329 6028
12945	0	0	Ki67+	 12331 6109
12946	0	0	Ki67+	 12334 6211
12947	0	0	Ki67+	 12334 6738
12948	0	0	Ki67+	 12335 6295
12949	0	0	Ki67+	 12335 6316
12950	0	0	Ki67+	 12336 6447
12951	0	0	Ki67+	 12341 6383
12952	0	0	Ki67+	 12342 6673
12953	0	0	Ki67+	 12343 6061
12954	0	0	Ki67+	 12344 6337
12955	0	0	Ki67+	 12345 6407
12956	0	0	Ki67+	 12346 6188
12957	0	0	Ki67+	 12346 6301
12958	0	0	Ki67+	 12347 6233
12959	0	0	Ki67+	 12348 6083
12960	0	0	Ki67+	 12348 6151
12961	0	0	Ki67+	 12348 6458
12962	0	0	Ki67+	 12352 6008
12963	0	0	Ki67+	 12352 6212
12964	0	0	Ki67+	 12355 6114
12965	0	0	Ki67+	 12355 6644
12966	0	0	Ki67+	 12356 6408
12967	0	0	Ki67+	 12357 6272
12968	0	0	Ki67+	 12363 6453
12969	0	0	Ki67+	 12367 6341
12970	0	0	Ki67+	 12367 6484
12971	0	0	Ki67+	 12368 6250
12972	0	0	Ki67+	 12370 6191
12973	0	0	Ki67+	 12371 6391
12974	0	0	Ki67+	 12373 6091
12975	0	0	Ki67+	 12376 6587
12976	0	0	Ki67+	 12377 6141
12977	0	0	Ki67+	 12378 6060
12978	0	0	Ki67+	 12382 6283
12979	0	0	Ki67+	 12385 6342
12980	0	0	Ki67+	 12386 6619
12981	0	0	Ki67+	 12389 6390
12982	0	0	Ki67+	 12390 6641
12983	0	0	Ki67+	 12391 6064
12984	0	0	Ki67+	 12392 6670
12985	0	0	Ki67+	 12395 6426
12986	0	0	Ki67+	 12403 6344
12987	0	0	Ki67+	 12404 6717
12988	0	0	Ki67+	 12405 6187
12989	0	0	Ki67+	 12406 6098
12990	0	0	Ki67+	 12410 6005
12991	0	0	Ki67+	 12410 6691
12992	0	0	Ki67+	 12411 6243
12993	0	0	Ki67+	 12413 6482
12994	0	0	Ki67+	 12418 6584
12995	0	0	Ki67+	 12419 6782
12996	0	0	Ki67+	 12426 6144
12997	0	0	Ki67+	 12426 6706
12998	0	0	Ki67+	 12429 6645
12999	0	0	Ki67+	 12429 6761
13000	0	0	Ki67+	 12433 6110
13001	0	0	Ki67+	 12433 6193
13002	0	0	Ki67+	 12433 6402
13003	0	0	Ki67+	 12436 6222
13004	0	0	Ki67+	 12439 6480
13005	0	0	Ki67+	 12439 6571
13006	0	0	Ki67+	 12444 6032
13007	0	0	Ki67+	 12445 6719
13008	0	0	Ki67+	 12448 6096
13009	0	0	Ki67+	 12448 6223
13010	0	0	Ki67+	 12448 6467
13011	0	0	Ki67+	 12449 6278
13012	0	0	Ki67+	 12453 6393
13013	0	0	Ki67+	 12454 6556
13014	0	0	Ki67+	 12464 6125
13015	0	0	Ki67+	 12464 6157
13016	0	0	Ki67+	 12466 6366
13017	0	0	Ki67+	 12467 6471
13018	0	0	Ki67+	 12470 6204
13019	0	0	Ki67+	 12470 6376
13020	0	0	Ki67+	 12473 6594
13021	0	0	Ki67+	 12473 6677
13022	0	0	Ki67+	 12476 6262
13023	0	0	Ki67+	 12478 6076
13024	0	0	Ki67+	 12479 6727
13025	0	0	Ki67+	 12480 6385
13026	0	0	Ki67+	 12484 6284
13027	0	0	Ki67+	 12489 6001
13028	0	0	Ki67+	 12489 6251
13029	0	0	Ki67+	 12490 6033
13030	0	0	Ki67+	 12492 6200
13031	0	0	Ki67+	 12493 6117
13032	0	0	Ki67+	 12501 6154
13033	0	0	Ki67+	 12501 6224
13034	0	0	Ki67+	 12507 6036
13035	0	0	Ki67+	 12512 6066
13036	0	0	Ki67+	 12512 6187
13037	0	0	Ki67+	 12520 6658
13038	0	0	Ki67+	 12524 6004
13039	0	0	Ki67+	 12525 6609
13040	0	0	Ki67+	 12530 6332
13041	0	0	Ki67+	 12533 6707
13042	0	0	Ki67+	 12534 6397
13043	0	0	Ki67+	 12537 6300
13044	0	0	Ki67+	 12537 6772
13045	0	0	Ki67+	 12539 6009
13046	0	0	Ki67+	 12540 6155
13047	0	0	Ki67+	 12542 6046
13048	0	0	Ki67+	 12543 6083
13049	0	0	Ki67+	 12544 6128
13050	0	0	Ki67+	 12546 6183
13051	0	0	Ki67+	 12552 6760
13052	0	0	Ki67+	 12557 6702
13053	0	0	Ki67+	 12559 6668
13054	0	0	Ki67+	 12562 5993
13055	0	0	Ki67+	 12564 6108
13056	0	0	Ki67+	 12564 6374
13057	0	0	Ki67+	 12567 6278
13058	0	0	Ki67+	 12572 6150
13059	0	0	Ki67+	 12577 6061
13060	0	0	Ki67+	 12577 6589
13061	0	0	Ki67+	 12577 6764
13062	0	0	Ki67+	 12581 6039
13063	0	0	Ki67+	 12582 6183
13064	0	0	Ki67+	 12582 6336
13065	0	0	Ki67+	 12583 6523
13066	0	0	Ki67+	 12585 6225
13067	0	0	Ki67+	 12587 6314
13068	0	0	Ki67+	 12587 6383
13069	0	0	Ki67+	 12588 6579
13070	0	0	Ki67+	 12589 6255
13071	0	0	Ki67+	 12591 6074
13072	0	0	Ki67+	 12599 6052
13073	0	0	Ki67+	 12600 6245
13074	0	0	Ki67+	 12600 6710
13075	0	0	Ki67+	 12611 6104
13076	0	0	Ki67+	 12611 6656
13077	0	0	Ki67+	 12616 6122
13078	0	0	Ki67+	 12630 6167
13079	0	0	Ki67+	 12634 6248
13080	0	0	Ki67+	 12636 6033
13081	0	0	Ki67+	 12641 6069
13082	0	0	Ki67+	 12642 6712
13083	0	0	Ki67+	 12649 6047
13084	0	0	Ki67+	 12649 6149
13085	0	0	Ki67+	 12650 6207
13086	0	0	Ki67+	 12651 6188
13087	0	0	Ki67+	 12652 6276
13088	0	0	Ki67+	 12655 6393
13089	0	0	Ki67+	 12658 6457
13090	0	0	Ki67+	 12658 6522
13091	0	0	Ki67+	 12660 6503
13092	0	0	Ki67+	 12663 6182
13093	0	0	Ki67+	 12664 6213
13094	0	0	Ki67+	 12666 6128
13095	0	0	Ki67+	 12666 6432
13096	0	0	Ki67+	 12670 6769
13097	0	0	Ki67+	 12671 6070
13098	0	0	Ki67+	 12673 6092
13099	0	0	Ki67+	 12674 6321
13100	0	0	Ki67+	 12674 6493
13101	0	0	Ki67+	 12680 6129
13102	0	0	Ki67+	 12682 6145
13103	0	0	Ki67+	 12685 6063
13104	0	0	Ki67+	 12691 6231
13105	0	0	Ki67+	 12695 6308
13106	0	0	Ki67+	 12700 6375
13107	0	0	Ki67+	 12702 6035
13108	0	0	Ki67+	 12703 6284
13109	0	0	Ki67+	 12708 6094
13110	0	0	Ki67+	 12709 6518
13111	0	0	Ki67+	 12718 6591
13112	0	0	Ki67+	 12719 6171
13113	0	0	Ki67+	 12719 6415
13114	0	0	Ki67+	 12723 6227
13115	0	0	Ki67+	 12723 6488
13116	0	0	Ki67+	 12723 6499
13117	0	0	Ki67+	 12724 5988
13118	0	0	Ki67+	 12724 6520
13119	0	0	Ki67+	 12728 6151
13120	0	0	Ki67+	 12733 6119
13121	0	0	Ki67+	 12734 6067
13122	0	0	Ki67+	 12734 6328
13123	0	0	Ki67+	 12735 6045
13124	0	0	Ki67+	 12736 6492
13125	0	0	Ki67+	 12736 6629
13126	0	0	Ki67+	 12741 5999
13127	0	0	Ki67+	 12741 6158
13128	0	0	Ki67+	 12742 6695
13129	0	0	Ki67+	 12742 6734
13130	0	0	Ki67+	 12744 6324
13131	0	0	Ki67+	 12744 6372
13132	0	0	Ki67+	 12749 6722
13133	0	0	Ki67+	 12751 6047
13134	0	0	Ki67+	 12751 6466
13135	0	0	Ki67+	 11966 7497
13136	0	0	Ki67+	 11967 7426
13137	0	0	Ki67+	 11970 6976
13138	0	0	Ki67+	 11973 7274
13139	0	0	Ki67+	 11975 6920
13140	0	0	Ki67+	 11980 6980
13141	0	0	Ki67+	 11980 7022
13142	0	0	Ki67+	 11980 7108
13143	0	0	Ki67+	 11982 7518
13144	0	0	Ki67+	 11987 6790
13145	0	0	Ki67+	 11989 6957
13146	0	0	Ki67+	 11991 7034
13147	0	0	Ki67+	 11995 7239
13148	0	0	Ki67+	 12003 6794
13149	0	0	Ki67+	 12004 7109
13150	0	0	Ki67+	 12006 7491
13151	0	0	Ki67+	 12008 7246
13152	0	0	Ki67+	 12009 7393
13153	0	0	Ki67+	 12018 6942
13154	0	0	Ki67+	 12019 6974
13155	0	0	Ki67+	 12019 7417
13156	0	0	Ki67+	 12020 6904
13157	0	0	Ki67+	 12031 6954
13158	0	0	Ki67+	 12031 7483
13159	0	0	Ki67+	 12043 7437
13160	0	0	Ki67+	 12044 7049
13161	0	0	Ki67+	 12056 7412
13162	0	0	Ki67+	 12057 7305
13163	0	0	Ki67+	 12059 7441
13164	0	0	Ki67+	 12065 7401
13165	0	0	Ki67+	 12069 7180
13166	0	0	Ki67+	 12073 7257
13167	0	0	Ki67+	 12078 7384
13168	0	0	Ki67+	 12079 6965
13169	0	0	Ki67+	 12102 7416
13170	0	0	Ki67+	 12107 6825
13171	0	0	Ki67+	 12111 7252
13172	0	0	Ki67+	 12124 7000
13173	0	0	Ki67+	 12125 6888
13174	0	0	Ki67+	 12125 7394
13175	0	0	Ki67+	 12139 7239
13176	0	0	Ki67+	 12139 7549
13177	0	0	Ki67+	 12141 7385
13178	0	0	Ki67+	 12150 7417
13179	0	0	Ki67+	 12153 6894
13180	0	0	Ki67+	 12155 6875
13181	0	0	Ki67+	 12160 7249
13182	0	0	Ki67+	 12160 7384
13183	0	0	Ki67+	 12173 7353
13184	0	0	Ki67+	 12185 7412
13185	0	0	Ki67+	 12188 7020
13186	0	0	Ki67+	 12190 6967
13187	0	0	Ki67+	 12190 7382
13188	0	0	Ki67+	 12192 6868
13189	0	0	Ki67+	 12201 6848
13190	0	0	Ki67+	 12203 7356
13191	0	0	Ki67+	 12206 6875
13192	0	0	Ki67+	 12208 7003
13193	0	0	Ki67+	 12215 6788
13194	0	0	Ki67+	 12217 7076
13195	0	0	Ki67+	 12224 6966
13196	0	0	Ki67+	 12230 7036
13197	0	0	Ki67+	 12238 6938
13198	0	0	Ki67+	 12242 7399
13199	0	0	Ki67+	 12243 6866
13200	0	0	Ki67+	 12245 6885
13201	0	0	Ki67+	 12246 7090
13202	0	0	Ki67+	 12249 7005
13203	0	0	Ki67+	 12252 7073
13204	0	0	Ki67+	 12257 7390
13205	0	0	Ki67+	 12261 7048
13206	0	0	Ki67+	 12265 7346
13207	0	0	Ki67+	 12267 6852
13208	0	0	Ki67+	 12275 6809
13209	0	0	Ki67+	 12276 7076
13210	0	0	Ki67+	 12280 6995
13211	0	0	Ki67+	 12282 7014
13212	0	0	Ki67+	 12283 7504
13213	0	0	Ki67+	 12285 6960
13214	0	0	Ki67+	 12285 7471
13215	0	0	Ki67+	 12286 7140
13216	0	0	Ki67+	 12292 7058
13217	0	0	Ki67+	 12294 6947
13218	0	0	Ki67+	 12300 6913
13219	0	0	Ki67+	 12301 6880
13220	0	0	Ki67+	 12305 7172
13221	0	0	Ki67+	 12316 7373
13222	0	0	Ki67+	 12321 7147
13223	0	0	Ki67+	 12327 6847
13224	0	0	Ki67+	 12331 7485
13225	0	0	Ki67+	 12335 7397
13226	0	0	Ki67+	 12341 7115
13227	0	0	Ki67+	 12341 7491
13228	0	0	Ki67+	 12344 6918
13229	0	0	Ki67+	 12348 6969
13230	0	0	Ki67+	 12349 7358
13231	0	0	Ki67+	 12349 7387
13232	0	0	Ki67+	 12354 6886
13233	0	0	Ki67+	 12357 6938
13234	0	0	Ki67+	 12364 7113
13235	0	0	Ki67+	 12372 7148
13236	0	0	Ki67+	 12373 6883
13237	0	0	Ki67+	 12377 6918
13238	0	0	Ki67+	 12379 7407
13239	0	0	Ki67+	 12381 6966
13240	0	0	Ki67+	 12392 6799
13241	0	0	Ki67+	 12413 6882
13242	0	0	Ki67+	 12414 7368
13243	0	0	Ki67+	 12415 6819
13244	0	0	Ki67+	 12417 6941
13245	0	0	Ki67+	 12433 7141
13246	0	0	Ki67+	 12437 7364
13247	0	0	Ki67+	 12438 6804
13248	0	0	Ki67+	 12442 6884
13249	0	0	Ki67+	 12444 7044
13250	0	0	Ki67+	 12445 7106
13251	0	0	Ki67+	 12447 7140
13252	0	0	Ki67+	 12453 6790
13253	0	0	Ki67+	 12456 6873
13254	0	0	Ki67+	 12475 7066
13255	0	0	Ki67+	 12480 7493
13256	0	0	Ki67+	 12483 7140
13257	0	0	Ki67+	 12483 7577
13258	0	0	Ki67+	 12488 7505
13259	0	0	Ki67+	 12498 6968
13260	0	0	Ki67+	 12519 7427
13261	0	0	Ki67+	 12523 7131
13262	0	0	Ki67+	 12530 6822
13263	0	0	Ki67+	 12537 6867
13264	0	0	Ki67+	 12538 7091
13265	0	0	Ki67+	 12540 6807
13266	0	0	Ki67+	 12545 7502
13267	0	0	Ki67+	 12548 6932
13268	0	0	Ki67+	 12552 7126
13269	0	0	Ki67+	 12557 7140
13270	0	0	Ki67+	 12563 6833
13271	0	0	Ki67+	 12563 6890
13272	0	0	Ki67+	 12573 7083
13273	0	0	Ki67+	 12573 7212
13274	0	0	Ki67+	 12575 7416
13275	0	0	Ki67+	 12577 7066
13276	0	0	Ki67+	 12578 7228
13277	0	0	Ki67+	 12580 6856
13278	0	0	Ki67+	 12581 7439
13279	0	0	Ki67+	 12582 7118
13280	0	0	Ki67+	 12586 7428
13281	0	0	Ki67+	 12589 7045
13282	0	0	Ki67+	 12592 7456
13283	0	0	Ki67+	 12592 7575
13284	0	0	Ki67+	 12596 7414
13285	0	0	Ki67+	 12599 7212
13286	0	0	Ki67+	 12603 6835
13287	0	0	Ki67+	 12606 6917
13288	0	0	Ki67+	 12606 7074
13289	0	0	Ki67+	 12609 7099
13290	0	0	Ki67+	 12609 7194
13291	0	0	Ki67+	 12612 7563
13292	0	0	Ki67+	 12622 7582
13293	0	0	Ki67+	 12626 7203
13294	0	0	Ki67+	 12637 6873
13295	0	0	Ki67+	 12643 7217
13296	0	0	Ki67+	 12646 7207
13297	0	0	Ki67+	 12647 7187
13298	0	0	Ki67+	 12649 6956
13299	0	0	Ki67+	 12669 7219
13300	0	0	Ki67+	 12672 7121
13301	0	0	Ki67+	 12675 6927
13302	0	0	Ki67+	 12675 7191
13303	0	0	Ki67+	 12676 6939
13304	0	0	Ki67+	 12681 7456
13305	0	0	Ki67+	 12689 7232
13306	0	0	Ki67+	 12693 7464
13307	0	0	Ki67+	 12696 7092
13308	0	0	Ki67+	 12698 6859
13309	0	0	Ki67+	 12699 7184
13310	0	0	Ki67+	 12702 6905
13311	0	0	Ki67+	 12708 7093
13312	0	0	Ki67+	 12709 7122
13313	0	0	Ki67+	 12712 6888
13314	0	0	Ki67+	 12722 6794
13315	0	0	Ki67+	 12722 7220
13316	0	0	Ki67+	 12729 6865
13317	0	0	Ki67+	 12732 6972
13318	0	0	Ki67+	 12732 7128
13319	0	0	Ki67+	 12737 7180
13320	0	0	Ki67+	 12749 7000
13321	0	0	Ki67+	 11958 7606
13322	0	0	Ki67+	 11961 8187
13323	0	0	Ki67+	 11964 8076
13324	0	0	Ki67+	 11966 8218
13325	0	0	Ki67+	 11978 8117
13326	0	0	Ki67+	 11983 7966
13327	0	0	Ki67+	 11986 7979
13328	0	0	Ki67+	 11987 7833
13329	0	0	Ki67+	 11990 8053
13330	0	0	Ki67+	 11999 7810
13331	0	0	Ki67+	 12000 8179
13332	0	0	Ki67+	 12006 7951
13333	0	0	Ki67+	 12024 8135
13334	0	0	Ki67+	 12027 8104
13335	0	0	Ki67+	 12029 7888
13336	0	0	Ki67+	 12036 8136
13337	0	0	Ki67+	 12037 7919
13338	0	0	Ki67+	 12047 8110
13339	0	0	Ki67+	 12049 7910
13340	0	0	Ki67+	 12072 8129
13341	0	0	Ki67+	 12075 7815
13342	0	0	Ki67+	 12081 8251
13343	0	0	Ki67+	 12083 8233
13344	0	0	Ki67+	 12102 8045
13345	0	0	Ki67+	 12105 8062
13346	0	0	Ki67+	 12109 8019
13347	0	0	Ki67+	 12113 8212
13348	0	0	Ki67+	 12113 8231
13349	0	0	Ki67+	 12114 8339
13350	0	0	Ki67+	 12128 7985
13351	0	0	Ki67+	 12135 8036
13352	0	0	Ki67+	 12141 8197
13353	0	0	Ki67+	 12144 8214
13354	0	0	Ki67+	 12148 7703
13355	0	0	Ki67+	 12150 7755
13356	0	0	Ki67+	 12157 8191
13357	0	0	Ki67+	 12158 8018
13358	0	0	Ki67+	 12161 7586
13359	0	0	Ki67+	 12161 8266
13360	0	0	Ki67+	 12177 7967
13361	0	0	Ki67+	 12178 7735
13362	0	0	Ki67+	 12179 8134
13363	0	0	Ki67+	 12182 7664
13364	0	0	Ki67+	 12182 8152
13365	0	0	Ki67+	 12184 8381
13366	0	0	Ki67+	 12192 8014
13367	0	0	Ki67+	 12194 7910
13368	0	0	Ki67+	 12202 8333
13369	0	0	Ki67+	 12203 7918
13370	0	0	Ki67+	 12204 8108
13371	0	0	Ki67+	 12205 8286
13372	0	0	Ki67+	 12207 7670
13373	0	0	Ki67+	 12219 8335
13374	0	0	Ki67+	 12224 8288
13375	0	0	Ki67+	 12229 7864
13376	0	0	Ki67+	 12229 8302
13377	0	0	Ki67+	 12241 7676
13378	0	0	Ki67+	 12244 7937
13379	0	0	Ki67+	 12263 7887
13380	0	0	Ki67+	 12264 7657
13381	0	0	Ki67+	 12265 8311
13382	0	0	Ki67+	 12279 7631
13383	0	0	Ki67+	 12286 8314
13384	0	0	Ki67+	 12298 8003
13385	0	0	Ki67+	 12300 8108
13386	0	0	Ki67+	 12304 8348
13387	0	0	Ki67+	 12309 7624
13388	0	0	Ki67+	 12314 8116
13389	0	0	Ki67+	 12319 7986
13390	0	0	Ki67+	 12325 8330
13391	0	0	Ki67+	 12326 7877
13392	0	0	Ki67+	 12329 8078
13393	0	0	Ki67+	 12332 7823
13394	0	0	Ki67+	 12337 8346
13395	0	0	Ki67+	 12347 8378
13396	0	0	Ki67+	 12366 8010
13397	0	0	Ki67+	 12372 7606
13398	0	0	Ki67+	 12392 8033
13399	0	0	Ki67+	 12394 8022
13400	0	0	Ki67+	 12426 7686
13401	0	0	Ki67+	 12459 8342
13402	0	0	Ki67+	 12474 8239
13403	0	0	Ki67+	 12479 8216
13404	0	0	Ki67+	 12482 7595
13405	0	0	Ki67+	 12491 8193
13406	0	0	Ki67+	 12503 8158
13407	0	0	Ki67+	 12515 7596
13408	0	0	Ki67+	 12519 8131
13409	0	0	Ki67+	 12542 7588
13410	0	0	Ki67+	 12552 7919
13411	0	0	Ki67+	 12553 7940
13412	0	0	Ki67+	 12563 8365
13413	0	0	Ki67+	 12589 7802
13414	0	0	Ki67+	 12601 7798
13415	0	0	Ki67+	 12602 7589
13416	0	0	Ki67+	 12668 8093
13417	0	0	Ki67+	 12669 7782
13418	0	0	Ki67+	 12675 8123
13419	0	0	Ki67+	 12685 7683
13420	0	0	Ki67+	 12687 8021
13421	0	0	Ki67+	 12698 7954
13422	0	0	Ki67+	 12704 7999
13423	0	0	Ki67+	 12709 7984
13424	0	0	Ki67+	 12722 7858
13425	0	0	Ki67+	 12725 7705
13426	0	0	Ki67+	 12725 7811
13427	0	0	Ki67+	 12735 7698
13428	0	0	Ki67+	 12740 7718
13429	0	0	Ki67+	 12741 7800
13430	0	0	Ki67+	 12743 7854
13431	0	0	Ki67+	 12749 8195
13432	0	0	Ki67+	 11960 8798
13433	0	0	Ki67+	 11961 8757
13434	0	0	Ki67+	 11963 8426
13435	0	0	Ki67+	 11974 8695
13436	0	0	Ki67+	 11985 8720
13437	0	0	Ki67+	 11986 8630
13438	0	0	Ki67+	 11987 8733
13439	0	0	Ki67+	 11992 8543
13440	0	0	Ki67+	 11998 8534
13441	0	0	Ki67+	 12004 8650
13442	0	0	Ki67+	 12009 8458
13443	0	0	Ki67+	 12015 8609
13444	0	0	Ki67+	 12019 8508
13445	0	0	Ki67+	 12019 8552
13446	0	0	Ki67+	 12025 8457
13447	0	0	Ki67+	 12026 8821
13448	0	0	Ki67+	 12030 8570
13449	0	0	Ki67+	 12031 8694
13450	0	0	Ki67+	 12032 8488
13451	0	0	Ki67+	 12044 8638
13452	0	0	Ki67+	 12046 8671
13453	0	0	Ki67+	 12048 8607
13454	0	0	Ki67+	 12050 8512
13455	0	0	Ki67+	 12056 8549
13456	0	0	Ki67+	 12077 8636
13457	0	0	Ki67+	 12085 8592
13458	0	0	Ki67+	 12087 8578
13459	0	0	Ki67+	 12092 8690
13460	0	0	Ki67+	 12095 8505
13461	0	0	Ki67+	 12102 8482
13462	0	0	Ki67+	 12102 9106
13463	0	0	Ki67+	 12105 8452
13464	0	0	Ki67+	 12147 8871
13465	0	0	Ki67+	 12163 8691
13466	0	0	Ki67+	 12168 8754
13467	0	0	Ki67+	 12169 8725
13468	0	0	Ki67+	 12176 8706
13469	0	0	Ki67+	 12178 8781
13470	0	0	Ki67+	 12179 8716
13471	0	0	Ki67+	 12180 8639
13472	0	0	Ki67+	 12181 8746
13473	0	0	Ki67+	 12190 8899
13474	0	0	Ki67+	 12200 8869
13475	0	0	Ki67+	 12203 8814
13476	0	0	Ki67+	 12210 8666
13477	0	0	Ki67+	 12210 8914
13478	0	0	Ki67+	 12211 8770
13479	0	0	Ki67+	 12213 8750
13480	0	0	Ki67+	 12214 8573
13481	0	0	Ki67+	 12225 8900
13482	0	0	Ki67+	 12227 8696
13483	0	0	Ki67+	 12230 8548
13484	0	0	Ki67+	 12242 8720
13485	0	0	Ki67+	 12245 8597
13486	0	0	Ki67+	 12251 8567
13487	0	0	Ki67+	 12251 8691
13488	0	0	Ki67+	 12257 8509
13489	0	0	Ki67+	 12259 8484
13490	0	0	Ki67+	 12263 8627
13491	0	0	Ki67+	 12272 8445
13492	0	0	Ki67+	 12276 8464
13493	0	0	Ki67+	 12285 8494
13494	0	0	Ki67+	 12290 8765
13495	0	0	Ki67+	 12298 8814
13496	0	0	Ki67+	 12305 8999
13497	0	0	Ki67+	 12315 8965
13498	0	0	Ki67+	 12316 8740
13499	0	0	Ki67+	 12317 8563
13500	0	0	Ki67+	 12318 8573
13501	0	0	Ki67+	 12319 8852
13502	0	0	Ki67+	 12330 8758
13503	0	0	Ki67+	 12336 8786
13504	0	0	Ki67+	 12341 8546
13505	0	0	Ki67+	 12353 8566
13506	0	0	Ki67+	 12358 8772
13507	0	0	Ki67+	 12370 8487
13508	0	0	Ki67+	 12378 8800
13509	0	0	Ki67+	 12387 8888
13510	0	0	Ki67+	 12392 8694
13511	0	0	Ki67+	 12393 8785
13512	0	0	Ki67+	 12396 8708
13513	0	0	Ki67+	 12396 9060
13514	0	0	Ki67+	 12398 8926
13515	0	0	Ki67+	 12408 8949
13516	0	0	Ki67+	 12411 8691
13517	0	0	Ki67+	 12418 8922
13518	0	0	Ki67+	 12435 8482
13519	0	0	Ki67+	 12456 8772
13520	0	0	Ki67+	 12460 8996
13521	0	0	Ki67+	 12466 9024
13522	0	0	Ki67+	 12468 8808
13523	0	0	Ki67+	 12474 8624
13524	0	0	Ki67+	 12475 8746
13525	0	0	Ki67+	 12481 8762
13526	0	0	Ki67+	 12489 8644
13527	0	0	Ki67+	 12509 8612
13528	0	0	Ki67+	 12509 8781
13529	0	0	Ki67+	 12521 8620
13530	0	0	Ki67+	 12540 8447
13531	0	0	Ki67+	 12550 8401
13532	0	0	Ki67+	 12550 8644
13533	0	0	Ki67+	 12557 8632
13534	0	0	Ki67+	 12563 8961
13535	0	0	Ki67+	 12579 8768
13536	0	0	Ki67+	 12580 8590
13537	0	0	Ki67+	 12606 8574
13538	0	0	Ki67+	 12611 8616
13539	0	0	Ki67+	 12622 8592
13540	0	0	Ki67+	 12624 8711
13541	0	0	Ki67+	 12632 8764
13542	0	0	Ki67+	 12637 8625
13543	0	0	Ki67+	 12638 8567
13544	0	0	Ki67+	 12639 8608
13545	0	0	Ki67+	 12648 8767
13546	0	0	Ki67+	 12656 8580
13547	0	0	Ki67+	 12670 8744
13548	0	0	Ki67+	 12673 8596
13549	0	0	Ki67+	 12675 8473
13550	0	0	Ki67+	 12689 9168
13551	0	0	Ki67+	 12694 8736
13552	0	0	Ki67+	 12711 8545
13553	0	0	Ki67+	 12712 9146
13554	0	0	Ki67+	 12717 9133
13555	0	0	Ki67+	 12727 9142
13556	0	0	Ki67+	 12736 8562
13557	0	0	Ki67+	 12748 9167
13558	0	0	Ki67+	 11953 9850
13559	0	0	Ki67+	 11969 9217
13560	0	0	Ki67+	 11978 9466
13561	0	0	Ki67+	 11979 9768
13562	0	0	Ki67+	 11984 9842
13563	0	0	Ki67+	 11986 9263
13564	0	0	Ki67+	 12002 9970
13565	0	0	Ki67+	 12011 9955
13566	0	0	Ki67+	 12012 9653
13567	0	0	Ki67+	 12016 9767
13568	0	0	Ki67+	 12038 9937
13569	0	0	Ki67+	 12039 9727
13570	0	0	Ki67+	 12040 9630
13571	0	0	Ki67+	 12046 9692
13572	0	0	Ki67+	 12055 9769
13573	0	0	Ki67+	 12061 9868
13574	0	0	Ki67+	 12063 9247
13575	0	0	Ki67+	 12071 9711
13576	0	0	Ki67+	 12073 9660
13577	0	0	Ki67+	 12075 9633
13578	0	0	Ki67+	 12080 9699
13579	0	0	Ki67+	 12086 9612
13580	0	0	Ki67+	 12089 9878
13581	0	0	Ki67+	 12091 9787
13582	0	0	Ki67+	 12093 9577
13583	0	0	Ki67+	 12096 9968
13584	0	0	Ki67+	 12099 9751
13585	0	0	Ki67+	 12105 9718
13586	0	0	Ki67+	 12105 9853
13587	0	0	Ki67+	 12117 9936
13588	0	0	Ki67+	 12120 9412
13589	0	0	Ki67+	 12131 9982
13590	0	0	Ki67+	 12133 9954
13591	0	0	Ki67+	 12137 9502
13592	0	0	Ki67+	 12138 9415
13593	0	0	Ki67+	 12139 9784
13594	0	0	Ki67+	 12143 9924
13595	0	0	Ki67+	 12155 9668
13596	0	0	Ki67+	 12156 9603
13597	0	0	Ki67+	 12160 9731
13598	0	0	Ki67+	 12164 9929
13599	0	0	Ki67+	 12167 9635
13600	0	0	Ki67+	 12172 9595
13601	0	0	Ki67+	 12178 9828
13602	0	0	Ki67+	 12179 9862
13603	0	0	Ki67+	 12181 9789
13604	0	0	Ki67+	 12182 9950
13605	0	0	Ki67+	 12185 9673
13606	0	0	Ki67+	 12192 9344
13607	0	0	Ki67+	 12199 9793
13608	0	0	Ki67+	 12205 9624
13609	0	0	Ki67+	 12206 9737
13610	0	0	Ki67+	 12218 9870
13611	0	0	Ki67+	 12223 9701
13612	0	0	Ki67+	 12230 9875
13613	0	0	Ki67+	 12232 9677
13614	0	0	Ki67+	 12234 9914
13615	0	0	Ki67+	 12241 9737
13616	0	0	Ki67+	 12241 9843
13617	0	0	Ki67+	 12244 9919
13618	0	0	Ki67+	 12247 9865
13619	0	0	Ki67+	 12301 9891
13620	0	0	Ki67+	 12302 9614
13621	0	0	Ki67+	 12315 9546
13622	0	0	Ki67+	 12317 9609
13623	0	0	Ki67+	 12322 9739
13624	0	0	Ki67+	 12323 9704
13625	0	0	Ki67+	 12325 9757
13626	0	0	Ki67+	 12336 9678
13627	0	0	Ki67+	 12347 9785
13628	0	0	Ki67+	 12350 9876
13629	0	0	Ki67+	 12350 9941
13630	0	0	Ki67+	 12353 9653
13631	0	0	Ki67+	 12363 9694
13632	0	0	Ki67+	 12368 9683
13633	0	0	Ki67+	 12381 9904
13634	0	0	Ki67+	 12384 9980
13635	0	0	Ki67+	 12386 9736
13636	0	0	Ki67+	 12406 9755
13637	0	0	Ki67+	 12408 9977
13638	0	0	Ki67+	 12410 9712
13639	0	0	Ki67+	 12415 9768
13640	0	0	Ki67+	 12426 9643
13641	0	0	Ki67+	 12434 9788
13642	0	0	Ki67+	 12436 9665
13643	0	0	Ki67+	 12438 9698
13644	0	0	Ki67+	 12442 9755
13645	0	0	Ki67+	 12442 9941
13646	0	0	Ki67+	 12447 9715
13647	0	0	Ki67+	 12450 9612
13648	0	0	Ki67+	 12450 9687
13649	0	0	Ki67+	 12453 9638
13650	0	0	Ki67+	 12469 9760
13651	0	0	Ki67+	 12475 9619
13652	0	0	Ki67+	 12477 9679
13653	0	0	Ki67+	 12484 9736
13654	0	0	Ki67+	 12494 9721
13655	0	0	Ki67+	 12496 9979
13656	0	0	Ki67+	 12501 9731
13657	0	0	Ki67+	 12508 9496
13658	0	0	Ki67+	 12509 9513
13659	0	0	Ki67+	 12511 9293
13660	0	0	Ki67+	 12513 9725
13661	0	0	Ki67+	 12514 9843
13662	0	0	Ki67+	 12526 9971
13663	0	0	Ki67+	 12533 9516
13664	0	0	Ki67+	 12535 9945
13665	0	0	Ki67+	 12537 9761
13666	0	0	Ki67+	 12539 9432
13667	0	0	Ki67+	 12541 9659
13668	0	0	Ki67+	 12543 9935
13669	0	0	Ki67+	 12556 9758
13670	0	0	Ki67+	 12567 9540
13671	0	0	Ki67+	 12574 9511
13672	0	0	Ki67+	 12586 9549
13673	0	0	Ki67+	 12597 9630
13674	0	0	Ki67+	 12599 9535
13675	0	0	Ki67+	 12604 9641
13676	0	0	Ki67+	 12604 9798
13677	0	0	Ki67+	 12607 9558
13678	0	0	Ki67+	 12618 9672
13679	0	0	Ki67+	 12626 9458
13680	0	0	Ki67+	 12628 9417
13681	0	0	Ki67+	 12632 9699
13682	0	0	Ki67+	 12644 9243
13683	0	0	Ki67+	 12644 9659
13684	0	0	Ki67+	 12652 9564
13685	0	0	Ki67+	 12653 9438
13686	0	0	Ki67+	 12656 9781
13687	0	0	Ki67+	 12658 9235
13688	0	0	Ki67+	 12659 9888
13689	0	0	Ki67+	 12660 9872
13690	0	0	Ki67+	 12669 9461
13691	0	0	Ki67+	 12670 9567
13692	0	0	Ki67+	 12673 9593
13693	0	0	Ki67+	 12673 9701
13694	0	0	Ki67+	 12675 9496
13695	0	0	Ki67+	 12679 9681
13696	0	0	Ki67+	 12679 9870
13697	0	0	Ki67+	 12685 9934
13698	0	0	Ki67+	 12701 9443
13699	0	0	Ki67+	 12701 9819
13700	0	0	Ki67+	 12703 9895
13701	0	0	Ki67+	 12707 9848
13702	0	0	Ki67+	 12710 9557
13703	0	0	Ki67+	 12719 9478
13704	0	0	Ki67+	 12719 9832
13705	0	0	Ki67+	 12723 9791
13706	0	0	Ki67+	 12729 9782
13707	0	0	Ki67+	 12729 9936
13708	0	0	Ki67+	 12730 9551
13709	0	0	Ki67+	 12736 9894
13710	0	0	Ki67+	 12747 9678
13711	0	0	Ki67+	 12750 9540
13712	0	0	Ki67+	 11959 10760
13713	0	0	Ki67+	 11963 10733
13714	0	0	Ki67+	 11972 10645
13715	0	0	Ki67+	 11976 10443
13716	0	0	Ki67+	 11985 10464
13717	0	0	Ki67+	 11986 10009
13718	0	0	Ki67+	 11994 10416
13719	0	0	Ki67+	 11998 10458
13720	0	0	Ki67+	 11999 10215
13721	0	0	Ki67+	 12001 10196
13722	0	0	Ki67+	 12009 10542
13723	0	0	Ki67+	 12011 9986
13724	0	0	Ki67+	 12016 10689
13725	0	0	Ki67+	 12019 10371
13726	0	0	Ki67+	 12020 10324
13727	0	0	Ki67+	 12023 10306
13728	0	0	Ki67+	 12025 10213
13729	0	0	Ki67+	 12028 10526
13730	0	0	Ki67+	 12032 10556
13731	0	0	Ki67+	 12037 10298
13732	0	0	Ki67+	 12046 10376
13733	0	0	Ki67+	 12047 10262
13734	0	0	Ki67+	 12055 10096
13735	0	0	Ki67+	 12058 10442
13736	0	0	Ki67+	 12058 10773
13737	0	0	Ki67+	 12059 10598
13738	0	0	Ki67+	 12067 10259
13739	0	0	Ki67+	 12078 10226
13740	0	0	Ki67+	 12083 10681
13741	0	0	Ki67+	 12085 10035
13742	0	0	Ki67+	 12085 10701
13743	0	0	Ki67+	 12089 10115
13744	0	0	Ki67+	 12090 10297
13745	0	0	Ki67+	 12092 10049
13746	0	0	Ki67+	 12097 10422
13747	0	0	Ki67+	 12097 10775
13748	0	0	Ki67+	 12098 10253
13749	0	0	Ki67+	 12103 10006
13750	0	0	Ki67+	 12103 10405
13751	0	0	Ki67+	 12104 10146
13752	0	0	Ki67+	 12109 10540
13753	0	0	Ki67+	 12109 10720
13754	0	0	Ki67+	 12111 10063
13755	0	0	Ki67+	 12115 10745
13756	0	0	Ki67+	 12116 10317
13757	0	0	Ki67+	 12117 10178
13758	0	0	Ki67+	 12118 10561
13759	0	0	Ki67+	 12119 10424
13760	0	0	Ki67+	 12127 10189
13761	0	0	Ki67+	 12127 10716
13762	0	0	Ki67+	 12132 10165
13763	0	0	Ki67+	 12132 10483
13764	0	0	Ki67+	 12140 10086
13765	0	0	Ki67+	 12140 10349
13766	0	0	Ki67+	 12142 10037
13767	0	0	Ki67+	 12144 10333
13768	0	0	Ki67+	 12144 10569
13769	0	0	Ki67+	 12147 10118
13770	0	0	Ki67+	 12149 10599
13771	0	0	Ki67+	 12161 10308
13772	0	0	Ki67+	 12164 10458
13773	0	0	Ki67+	 12164 10499
13774	0	0	Ki67+	 12168 10125
13775	0	0	Ki67+	 12168 10701
13776	0	0	Ki67+	 12169 10527
13777	0	0	Ki67+	 12173 10156
13778	0	0	Ki67+	 12176 10054
13779	0	0	Ki67+	 12178 10076
13780	0	0	Ki67+	 12179 9991
13781	0	0	Ki67+	 12179 10665
13782	0	0	Ki67+	 12180 10460
13783	0	0	Ki67+	 12190 10068
13784	0	0	Ki67+	 12192 10042
13785	0	0	Ki67+	 12192 10104
13786	0	0	Ki67+	 12194 10176
13787	0	0	Ki67+	 12196 10468
13788	0	0	Ki67+	 12197 10493
13789	0	0	Ki67+	 12200 10435
13790	0	0	Ki67+	 12202 10115
13791	0	0	Ki67+	 12221 10700
13792	0	0	Ki67+	 12224 10211
13793	0	0	Ki67+	 12230 10349
13794	0	0	Ki67+	 12231 10740
13795	0	0	Ki67+	 12232 10760
13796	0	0	Ki67+	 12235 10628
13797	0	0	Ki67+	 12237 10363
13798	0	0	Ki67+	 12239 10703
13799	0	0	Ki67+	 12241 10332
13800	0	0	Ki67+	 12253 10640
13801	0	0	Ki67+	 12261 10354
13802	0	0	Ki67+	 12263 10243
13803	0	0	Ki67+	 12266 10310
13804	0	0	Ki67+	 12269 10104
13805	0	0	Ki67+	 12271 9987
13806	0	0	Ki67+	 12274 10562
13807	0	0	Ki67+	 12278 10671
13808	0	0	Ki67+	 12279 10330
13809	0	0	Ki67+	 12280 10469
13810	0	0	Ki67+	 12284 10270
13811	0	0	Ki67+	 12285 10766
13812	0	0	Ki67+	 12286 10051
13813	0	0	Ki67+	 12286 10377
13814	0	0	Ki67+	 12288 10435
13815	0	0	Ki67+	 12296 10424
13816	0	0	Ki67+	 12301 10028
13817	0	0	Ki67+	 12302 10614
13818	0	0	Ki67+	 12304 10571
13819	0	0	Ki67+	 12307 10428
13820	0	0	Ki67+	 12308 10305
13821	0	0	Ki67+	 12309 10512
13822	0	0	Ki67+	 12323 10388
13823	0	0	Ki67+	 12323 10588
13824	0	0	Ki67+	 12332 10485
13825	0	0	Ki67+	 12332 10731
13826	0	0	Ki67+	 12338 10443
13827	0	0	Ki67+	 12342 10500
13828	0	0	Ki67+	 12353 10297
13829	0	0	Ki67+	 12360 10658
13830	0	0	Ki67+	 12364 10575
13831	0	0	Ki67+	 12365 10627
13832	0	0	Ki67+	 12375 10720
13833	0	0	Ki67+	 12378 10775
13834	0	0	Ki67+	 12382 10198
13835	0	0	Ki67+	 12382 10556
13836	0	0	Ki67+	 12382 10743
13837	0	0	Ki67+	 12385 10244
13838	0	0	Ki67+	 12386 10615
13839	0	0	Ki67+	 12388 10326
13840	0	0	Ki67+	 12391 10691
13841	0	0	Ki67+	 12394 10510
13842	0	0	Ki67+	 12399 10479
13843	0	0	Ki67+	 12409 10775
13844	0	0	Ki67+	 12416 10160
13845	0	0	Ki67+	 12434 10240
13846	0	0	Ki67+	 12434 10765
13847	0	0	Ki67+	 12436 10270
13848	0	0	Ki67+	 12436 10410
13849	0	0	Ki67+	 12439 10179
13850	0	0	Ki67+	 12441 10365
13851	0	0	Ki67+	 12441 10554
13852	0	0	Ki67+	 12443 10386
13853	0	0	Ki67+	 12443 10592
13854	0	0	Ki67+	 12446 10721
13855	0	0	Ki67+	 12449 10268
13856	0	0	Ki67+	 12451 10241
13857	0	0	Ki67+	 12452 10360
13858	0	0	Ki67+	 12457 10752
13859	0	0	Ki67+	 12463 10544
13860	0	0	Ki67+	 12469 10569
13861	0	0	Ki67+	 12472 10516
13862	0	0	Ki67+	 12474 10443
13863	0	0	Ki67+	 12475 10396
13864	0	0	Ki67+	 12478 10414
13865	0	0	Ki67+	 12485 10490
13866	0	0	Ki67+	 12487 10134
13867	0	0	Ki67+	 12489 10643
13868	0	0	Ki67+	 12491 10686
13869	0	0	Ki67+	 12492 10620
13870	0	0	Ki67+	 12494 10556
13871	0	0	Ki67+	 12495 10365
13872	0	0	Ki67+	 12499 10670
13873	0	0	Ki67+	 12502 10736
13874	0	0	Ki67+	 12503 10149
13875	0	0	Ki67+	 12504 10522
13876	0	0	Ki67+	 12506 10780
13877	0	0	Ki67+	 12512 10035
13878	0	0	Ki67+	 12512 10577
13879	0	0	Ki67+	 12530 10595
13880	0	0	Ki67+	 12540 10620
13881	0	0	Ki67+	 12543 10047
13882	0	0	Ki67+	 12547 10021
13883	0	0	Ki67+	 12556 10464
13884	0	0	Ki67+	 12557 10649
13885	0	0	Ki67+	 12595 10316
13886	0	0	Ki67+	 12606 10561
13887	0	0	Ki67+	 12624 10668
13888	0	0	Ki67+	 12632 10731
13889	0	0	Ki67+	 12639 10721
13890	0	0	Ki67+	 12645 10340
13891	0	0	Ki67+	 12653 10357
13892	0	0	Ki67+	 12654 10782
13893	0	0	Ki67+	 12664 10403
13894	0	0	Ki67+	 12664 10743
13895	0	0	Ki67+	 12676 10717
13896	0	0	Ki67+	 12679 10436
13897	0	0	Ki67+	 12697 9998
13898	0	0	Ki67+	 12704 10516
13899	0	0	Ki67+	 12704 10689
13900	0	0	Ki67+	 12705 10480
13901	0	0	Ki67+	 12712 10439
13902	0	0	Ki67+	 12717 10707
13903	0	0	Ki67+	 12718 10737
13904	0	0	Ki67+	 12721 10528
13905	0	0	Ki67+	 12722 10500
13906	0	0	Ki67+	 12732 10499
13907	0	0	Ki67+	 12745 10575
13908	0	0	Ki67+	 12748 10512
13909	0	0	Ki67+	 12749 10720
13910	0	0	Ki67+	 11955 11049
13911	0	0	Ki67+	 11959 11208
13912	0	0	Ki67+	 11985 11051
13913	0	0	Ki67+	 11991 10969
13914	0	0	Ki67+	 12015 10787
13915	0	0	Ki67+	 12024 10819
13916	0	0	Ki67+	 12029 10945
13917	0	0	Ki67+	 12041 11178
13918	0	0	Ki67+	 12051 11220
13919	0	0	Ki67+	 12054 11193
13920	0	0	Ki67+	 12071 11179
13921	0	0	Ki67+	 12075 11196
13922	0	0	Ki67+	 12078 11206
13923	0	0	Ki67+	 12102 11029
13924	0	0	Ki67+	 12104 10838
13925	0	0	Ki67+	 12113 11302
13926	0	0	Ki67+	 12132 10843
13927	0	0	Ki67+	 12132 10917
13928	0	0	Ki67+	 12135 10874
13929	0	0	Ki67+	 12144 10855
13930	0	0	Ki67+	 12157 10899
13931	0	0	Ki67+	 12158 10787
13932	0	0	Ki67+	 12165 10813
13933	0	0	Ki67+	 12182 10841
13934	0	0	Ki67+	 12187 10978
13935	0	0	Ki67+	 12200 11021
13936	0	0	Ki67+	 12218 11118
13937	0	0	Ki67+	 12226 10797
13938	0	0	Ki67+	 12250 10911
13939	0	0	Ki67+	 12256 10788
13940	0	0	Ki67+	 12261 10883
13941	0	0	Ki67+	 12291 10809
13942	0	0	Ki67+	 12320 11202
13943	0	0	Ki67+	 12323 10879
13944	0	0	Ki67+	 12326 10904
13945	0	0	Ki67+	 12332 11033
13946	0	0	Ki67+	 12336 10977
13947	0	0	Ki67+	 12361 10804
13948	0	0	Ki67+	 12366 10893
13949	0	0	Ki67+	 12382 10980
13950	0	0	Ki67+	 12393 11197
13951	0	0	Ki67+	 12400 10859
13952	0	0	Ki67+	 12406 10950
13953	0	0	Ki67+	 12425 10796
13954	0	0	Ki67+	 12430 10923
13955	0	0	Ki67+	 12433 11041
13956	0	0	Ki67+	 12443 10949
13957	0	0	Ki67+	 12451 10897
13958	0	0	Ki67+	 12453 10931
13959	0	0	Ki67+	 12463 10899
13960	0	0	Ki67+	 12466 10914
13961	0	0	Ki67+	 12522 10837
13962	0	0	Ki67+	 12524 10932
13963	0	0	Ki67+	 12527 10917
13964	0	0	Ki67+	 12549 10855
13965	0	0	Ki67+	 12582 10917
13966	0	0	Ki67+	 12592 10929
13967	0	0	Ki67+	 12596 10794
13968	0	0	Ki67+	 12597 10942
13969	0	0	Ki67+	 12611 10969
13970	0	0	Ki67+	 12625 10817
13971	0	0	Ki67+	 12628 10913
13972	0	0	Ki67+	 12642 10814
13973	0	0	Ki67+	 12661 10957
13974	0	0	Ki67+	 12664 10841
13975	0	0	Ki67+	 12673 10789
13976	0	0	Ki67+	 12710 10869
13977	0	0	Ki67+	 12724 10882
13978	0	0	Ki67+	 12731 10911
13979	0	0	Ki67+	 12736 10855
13980	0	0	Ki67+	 11954 12291
13981	0	0	Ki67+	 11959 12215
13982	0	0	Ki67+	 11981 12169
13983	0	0	Ki67+	 12022 12204
13984	0	0	Ki67+	 12046 12198
13985	0	0	Ki67+	 12053 12255
13986	0	0	Ki67+	 12055 12150
13987	0	0	Ki67+	 12059 12135
13988	0	0	Ki67+	 12059 12350
13989	0	0	Ki67+	 12068 12258
13990	0	0	Ki67+	 12069 12123
13991	0	0	Ki67+	 12073 12286
13992	0	0	Ki67+	 12075 12249
13993	0	0	Ki67+	 12088 12365
13994	0	0	Ki67+	 12092 12276
13995	0	0	Ki67+	 12095 12312
13996	0	0	Ki67+	 12116 12214
13997	0	0	Ki67+	 12134 12382
13998	0	0	Ki67+	 12180 12263
13999	0	0	Ki67+	 12184 11959
14000	0	0	Ki67+	 12198 12318
14001	0	0	Ki67+	 12213 12214
14002	0	0	Ki67+	 12216 12226
14003	0	0	Ki67+	 12217 12301
14004	0	0	Ki67+	 12220 12288
14005	0	0	Ki67+	 12326 12240
14006	0	0	Ki67+	 12551 12254
14007	0	0	Ki67+	 12629 12272
14008	0	0	Ki67+	 12704 11660
14009	0	0	Ki67+	 12735 12171
14010	0	0	Ki67+	 11955 12703
14011	0	0	Ki67+	 11959 13175
14012	0	0	Ki67+	 11961 12859
14013	0	0	Ki67+	 11962 12421
14014	0	0	Ki67+	 11963 12449
14015	0	0	Ki67+	 11967 12530
14016	0	0	Ki67+	 11974 12437
14017	0	0	Ki67+	 11975 12932
14018	0	0	Ki67+	 11976 12516
14019	0	0	Ki67+	 11980 12683
14020	0	0	Ki67+	 11981 13110
14021	0	0	Ki67+	 11983 12397
14022	0	0	Ki67+	 11983 13168
14023	0	0	Ki67+	 11986 13150
14024	0	0	Ki67+	 11991 12783
14025	0	0	Ki67+	 11995 12885
14026	0	0	Ki67+	 11996 12396
14027	0	0	Ki67+	 11998 12454
14028	0	0	Ki67+	 12003 12939
14029	0	0	Ki67+	 12009 12462
14030	0	0	Ki67+	 12011 12977
14031	0	0	Ki67+	 12014 13156
14032	0	0	Ki67+	 12018 12428
14033	0	0	Ki67+	 12031 12795
14034	0	0	Ki67+	 12036 13133
14035	0	0	Ki67+	 12037 12828
14036	0	0	Ki67+	 12039 12700
14037	0	0	Ki67+	 12042 13015
14038	0	0	Ki67+	 12044 12433
14039	0	0	Ki67+	 12052 13006
14040	0	0	Ki67+	 12054 12968
14041	0	0	Ki67+	 12058 12678
14042	0	0	Ki67+	 12059 12701
14043	0	0	Ki67+	 12059 13014
14044	0	0	Ki67+	 12064 12403
14045	0	0	Ki67+	 12067 13155
14046	0	0	Ki67+	 12068 12685
14047	0	0	Ki67+	 12069 12997
14048	0	0	Ki67+	 12071 13029
14049	0	0	Ki67+	 12072 12457
14050	0	0	Ki67+	 12080 12722
14051	0	0	Ki67+	 12088 12799
14052	0	0	Ki67+	 12102 12643
14053	0	0	Ki67+	 12107 12822
14054	0	0	Ki67+	 12111 13140
14055	0	0	Ki67+	 12114 13174
14056	0	0	Ki67+	 12116 12918
14057	0	0	Ki67+	 12121 12692
14058	0	0	Ki67+	 12128 12807
14059	0	0	Ki67+	 12134 12714
14060	0	0	Ki67+	 12135 12838
14061	0	0	Ki67+	 12144 12699
14062	0	0	Ki67+	 12151 12669
14063	0	0	Ki67+	 12158 12635
14064	0	0	Ki67+	 12160 12733
14065	0	0	Ki67+	 12166 12722
14066	0	0	Ki67+	 12168 12786
14067	0	0	Ki67+	 12172 12662
14068	0	0	Ki67+	 12176 12559
14069	0	0	Ki67+	 12184 12493
14070	0	0	Ki67+	 12189 12643
14071	0	0	Ki67+	 12192 12676
14072	0	0	Ki67+	 12200 12499
14073	0	0	Ki67+	 12221 12445
14074	0	0	Ki67+	 12228 12613
14075	0	0	Ki67+	 12229 12579
14076	0	0	Ki67+	 12234 12460
14077	0	0	Ki67+	 12236 12637
14078	0	0	Ki67+	 12240 12533
14079	0	0	Ki67+	 12240 12968
14080	0	0	Ki67+	 12241 12398
14081	0	0	Ki67+	 12243 12490
14082	0	0	Ki67+	 12243 12550
14083	0	0	Ki67+	 12244 12710
14084	0	0	Ki67+	 12246 12989
14085	0	0	Ki67+	 12250 12499
14086	0	0	Ki67+	 12253 12765
14087	0	0	Ki67+	 12258 12724
14088	0	0	Ki67+	 12260 13046
14089	0	0	Ki67+	 12265 12495
14090	0	0	Ki67+	 12265 12871
14091	0	0	Ki67+	 12279 12412
14092	0	0	Ki67+	 12324 12682
14093	0	0	Ki67+	 12325 12588
14094	0	0	Ki67+	 12329 12561
14095	0	0	Ki67+	 12391 12444
14096	0	0	Ki67+	 12443 12897
14097	0	0	Ki67+	 12443 12916
14098	0	0	Ki67+	 12569 12669
14099	0	0	Ki67+	 12588 12868
14100	0	0	Ki67+	 12653 12776
14101	0	0	Ki67+	 12677 12709
14102	0	0	Ki67+	 12696 12588
14103	0	0	Ki67+	 11953 13566
14104	0	0	Ki67+	 11967 13237
14105	0	0	Ki67+	 11969 13762
14106	0	0	Ki67+	 11976 13231
14107	0	0	Ki67+	 11976 13663
14108	0	0	Ki67+	 11981 13294
14109	0	0	Ki67+	 11983 13797
14110	0	0	Ki67+	 11992 13408
14111	0	0	Ki67+	 11995 13778
14112	0	0	Ki67+	 11996 13242
14113	0	0	Ki67+	 11997 13792
14114	0	0	Ki67+	 12001 13819
14115	0	0	Ki67+	 12005 13202
14116	0	0	Ki67+	 12005 13281
14117	0	0	Ki67+	 12011 13254
14118	0	0	Ki67+	 12024 13855
14119	0	0	Ki67+	 12033 13891
14120	0	0	Ki67+	 12041 13617
14121	0	0	Ki67+	 12041 13958
14122	0	0	Ki67+	 12042 13246
14123	0	0	Ki67+	 12043 13860
14124	0	0	Ki67+	 12058 13270
14125	0	0	Ki67+	 12058 13918
14126	0	0	Ki67+	 12059 13876
14127	0	0	Ki67+	 12059 13967
14128	0	0	Ki67+	 12071 13917
14129	0	0	Ki67+	 12077 13939
14130	0	0	Ki67+	 12086 13245
14131	0	0	Ki67+	 12103 13717
14132	0	0	Ki67+	 12119 13452
14133	0	0	Ki67+	 12122 13644
14134	0	0	Ki67+	 12122 13957
14135	0	0	Ki67+	 12137 13971
14136	0	0	Ki67+	 12138 13792
14137	0	0	Ki67+	 12152 13762
14138	0	0	Ki67+	 12154 13874
14139	0	0	Ki67+	 12157 13749
14140	0	0	Ki67+	 12163 13810
14141	0	0	Ki67+	 12178 13780
14142	0	0	Ki67+	 12183 13895
14143	0	0	Ki67+	 12199 13911
14144	0	0	Ki67+	 12212 13920
14145	0	0	Ki67+	 12215 13796
14146	0	0	Ki67+	 12223 13723
14147	0	0	Ki67+	 12226 13739
14148	0	0	Ki67+	 12236 13780
14149	0	0	Ki67+	 12256 13827
14150	0	0	Ki67+	 12258 13954
14151	0	0	Ki67+	 12258 13975
14152	0	0	Ki67+	 12274 13966
14153	0	0	Ki67+	 12303 13928
14154	0	0	Ki67+	 12305 13962
14155	0	0	Ki67+	 12326 13817
14156	0	0	Ki67+	 12333 13846
14157	0	0	Ki67+	 12345 13861
14158	0	0	Ki67+	 12359 13854
14159	0	0	Ki67+	 12366 13864
14160	0	0	Ki67+	 12370 13898
14161	0	0	Ki67+	 12390 13277
14162	0	0	Ki67+	 12456 13433
14163	0	0	Ki67+	 12463 13737
14164	0	0	Ki67+	 12482 13843
14165	0	0	Ki67+	 12514 13445
14166	0	0	Ki67+	 12645 13787
14167	0	0	Ki67+	 12645 13816
14168	0	0	Ki67+	 12667 13790
14169	0	0	Ki67+	 12674 13815
14170	0	0	Ki67+	 12677 13971
14171	0	0	Ki67+	 12698 13736
14172	0	0	Ki67+	 12703 13983
14173	0	0	Ki67+	 12725 13677
14174	0	0	Ki67+	 12751 13966
14175	0	0	Ki67+	 11953 14741
14176	0	0	Ki67+	 11956 14502
14177	0	0	Ki67+	 11970 14516
14178	0	0	Ki67+	 11978 14713
14179	0	0	Ki67+	 11992 14199
14180	0	0	Ki67+	 11993 14471
14181	0	0	Ki67+	 11997 14748
14182	0	0	Ki67+	 12006 14319
14183	0	0	Ki67+	 12035 14212
14184	0	0	Ki67+	 12037 14238
14185	0	0	Ki67+	 12037 14278
14186	0	0	Ki67+	 12039 14051
14187	0	0	Ki67+	 12044 14683
14188	0	0	Ki67+	 12057 14039
14189	0	0	Ki67+	 12059 14057
14190	0	0	Ki67+	 12059 14779
14191	0	0	Ki67+	 12069 14541
14192	0	0	Ki67+	 12070 14298
14193	0	0	Ki67+	 12079 14332
14194	0	0	Ki67+	 12079 14569
14195	0	0	Ki67+	 12084 14109
14196	0	0	Ki67+	 12087 14317
14197	0	0	Ki67+	 12103 14369
14198	0	0	Ki67+	 12108 14071
14199	0	0	Ki67+	 12109 14548
14200	0	0	Ki67+	 12113 14082
14201	0	0	Ki67+	 12119 14069
14202	0	0	Ki67+	 12124 14482
14203	0	0	Ki67+	 12128 14585
14204	0	0	Ki67+	 12129 14688
14205	0	0	Ki67+	 12147 14219
14206	0	0	Ki67+	 12150 14496
14207	0	0	Ki67+	 12155 14146
14208	0	0	Ki67+	 12159 14239
14209	0	0	Ki67+	 12161 14611
14210	0	0	Ki67+	 12163 14187
14211	0	0	Ki67+	 12168 14588
14212	0	0	Ki67+	 12171 14699
14213	0	0	Ki67+	 12175 14203
14214	0	0	Ki67+	 12178 14218
14215	0	0	Ki67+	 12180 14154
14216	0	0	Ki67+	 12181 14182
14217	0	0	Ki67+	 12190 14206
14218	0	0	Ki67+	 12195 14609
14219	0	0	Ki67+	 12227 14229
14220	0	0	Ki67+	 12236 14242
14221	0	0	Ki67+	 12245 14212
14222	0	0	Ki67+	 12252 14622
14223	0	0	Ki67+	 12257 14685
14224	0	0	Ki67+	 12258 14401
14225	0	0	Ki67+	 12266 14379
14226	0	0	Ki67+	 12273 14002
14227	0	0	Ki67+	 12275 14119
14228	0	0	Ki67+	 12276 14644
14229	0	0	Ki67+	 12281 14561
14230	0	0	Ki67+	 12281 14703
14231	0	0	Ki67+	 12294 14398
14232	0	0	Ki67+	 12298 14269
14233	0	0	Ki67+	 12302 14488
14234	0	0	Ki67+	 12311 14041
14235	0	0	Ki67+	 12311 14215
14236	0	0	Ki67+	 12318 14615
14237	0	0	Ki67+	 12319 14731
14238	0	0	Ki67+	 12320 14241
14239	0	0	Ki67+	 12321 14309
14240	0	0	Ki67+	 12324 14253
14241	0	0	Ki67+	 12325 14410
14242	0	0	Ki67+	 12326 14633
14243	0	0	Ki67+	 12328 14350
14244	0	0	Ki67+	 12335 14234
14245	0	0	Ki67+	 12338 14075
14246	0	0	Ki67+	 12340 14442
14247	0	0	Ki67+	 12341 14548
14248	0	0	Ki67+	 12343 14614
14249	0	0	Ki67+	 12343 14624
14250	0	0	Ki67+	 12350 14309
14251	0	0	Ki67+	 12354 14264
14252	0	0	Ki67+	 12355 14670
14253	0	0	Ki67+	 12366 14320
14254	0	0	Ki67+	 12374 14451
14255	0	0	Ki67+	 12374 14490
14256	0	0	Ki67+	 12380 14266
14257	0	0	Ki67+	 12383 14294
14258	0	0	Ki67+	 12396 14626
14259	0	0	Ki67+	 12398 14241
14260	0	0	Ki67+	 12399 14289
14261	0	0	Ki67+	 12399 14647
14262	0	0	Ki67+	 12404 14497
14263	0	0	Ki67+	 12411 14138
14264	0	0	Ki67+	 12411 14254
14265	0	0	Ki67+	 12417 14263
14266	0	0	Ki67+	 12423 14391
14267	0	0	Ki67+	 12432 14581
14268	0	0	Ki67+	 12433 14023
14269	0	0	Ki67+	 12434 14406
14270	0	0	Ki67+	 12434 14546
14271	0	0	Ki67+	 12440 14286
14272	0	0	Ki67+	 12449 14587
14273	0	0	Ki67+	 12461 14323
14274	0	0	Ki67+	 12467 14199
14275	0	0	Ki67+	 12467 14228
14276	0	0	Ki67+	 12468 14587
14277	0	0	Ki67+	 12472 14453
14278	0	0	Ki67+	 12474 14481
14279	0	0	Ki67+	 12478 14348
14280	0	0	Ki67+	 12484 14431
14281	0	0	Ki67+	 12485 14530
14282	0	0	Ki67+	 12487 14692
14283	0	0	Ki67+	 12490 14229
14284	0	0	Ki67+	 12492 14567
14285	0	0	Ki67+	 12512 14661
14286	0	0	Ki67+	 12538 14355
14287	0	0	Ki67+	 12541 14526
14288	0	0	Ki67+	 12543 14182
14289	0	0	Ki67+	 12543 14365
14290	0	0	Ki67+	 12544 14170
14291	0	0	Ki67+	 12545 14752
14292	0	0	Ki67+	 12547 14506
14293	0	0	Ki67+	 12557 14727
14294	0	0	Ki67+	 12565 14171
14295	0	0	Ki67+	 12568 14680
14296	0	0	Ki67+	 12573 14086
14297	0	0	Ki67+	 12578 14195
14298	0	0	Ki67+	 12583 14411
14299	0	0	Ki67+	 12585 14186
14300	0	0	Ki67+	 12590 14078
14301	0	0	Ki67+	 12618 14452
14302	0	0	Ki67+	 12626 14204
14303	0	0	Ki67+	 12638 14173
14304	0	0	Ki67+	 12647 14120
14305	0	0	Ki67+	 12651 14148
14306	0	0	Ki67+	 12670 14533
14307	0	0	Ki67+	 12680 14176
14308	0	0	Ki67+	 12684 14715
14309	0	0	Ki67+	 12686 14001
14310	0	0	Ki67+	 12702 14032
14311	0	0	Ki67+	 12702 14729
14312	0	0	Ki67+	 12709 14297
14313	0	0	Ki67+	 12715 14064
14314	0	0	Ki67+	 12728 14169
14315	0	0	Ki67+	 12733 14273
14316	0	0	Ki67+	 12738 14178
14317	0	0	Ki67+	 12743 14146
14318	0	0	Ki67+	 11966 15027
14319	0	0	Ki67+	 11987 15179
14320	0	0	Ki67+	 11999 15295
14321	0	0	Ki67+	 12002 15145
14322	0	0	Ki67+	 12005 15186
14323	0	0	Ki67+	 12030 15335
14324	0	0	Ki67+	 12066 15337
14325	0	0	Ki67+	 12075 15507
14326	0	0	Ki67+	 12093 14820
14327	0	0	Ki67+	 12106 14814
14328	0	0	Ki67+	 12112 15577
14329	0	0	Ki67+	 12148 15425
14330	0	0	Ki67+	 12150 15473
14331	0	0	Ki67+	 12160 15160
14332	0	0	Ki67+	 12200 14870
14333	0	0	Ki67+	 12214 15019
14334	0	0	Ki67+	 12216 14937
14335	0	0	Ki67+	 12222 14925
14336	0	0	Ki67+	 12276 14845
14337	0	0	Ki67+	 12283 14818
14338	0	0	Ki67+	 12316 15294
14339	0	0	Ki67+	 12325 14818
14340	0	0	Ki67+	 12354 15425
14341	0	0	Ki67+	 12463 14816
14342	0	0	Ki67+	 12541 14885
14343	0	0	Ki67+	 12564 15051
14344	0	0	Ki67+	 12584 15049
14345	0	0	Ki67+	 12603 15081
14346	0	0	Ki67+	 12604 15028
14347	0	0	Ki67+	 12610 15054
14348	0	0	Ki67+	 12632 15089
14349	0	0	Ki67+	 12635 15260
14350	0	0	Ki67+	 12645 15257
14351	0	0	Ki67+	 12663 15201
14352	0	0	Ki67+	 12664 15309
14353	0	0	Ki67+	 12705 15046
14354	0	0	Ki67+	 12706 15353
14355	0	0	Ki67+	 12712 15382
14356	0	0	Ki67+	 11963 15848
14357	0	0	Ki67+	 11993 15722
14358	0	0	Ki67+	 12026 15612
14359	0	0	Ki67+	 12036 15838
14360	0	0	Ki67+	 12037 15778
14361	0	0	Ki67+	 12046 15822
14362	0	0	Ki67+	 12069 15656
14363	0	0	Ki67+	 12077 16204
14364	0	0	Ki67+	 12108 16143
14365	0	0	Ki67+	 12118 15636
14366	0	0	Ki67+	 12250 16118
14367	0	0	Ki67+	 12489 16027
14368	0	0	Ki67+	 12571 15866
14369	0	0	Ki67+	 12617 15787
14370	0	0	Ki67+	 12622 15721
14371	0	0	Ki67+	 12654 15968
14372	0	0	Ki67+	 12679 15962
14373	0	0	Ki67+	 12689 15877
14374	0	0	Ki67+	 12755 3470
14375	0	0	Ki67+	 12938 3325
14376	0	0	Ki67+	 12942 3256
14377	0	0	Ki67+	 13025 3695
14378	0	0	Ki67+	 13115 3093
14379	0	0	Ki67+	 13163 3321
14380	0	0	Ki67+	 13192 3689
14381	0	0	Ki67+	 13204 3488
14382	0	0	Ki67+	 13409 3668
14383	0	0	Ki67+	 13451 3655
14384	0	0	Ki67+	 13455 3143
14385	0	0	Ki67+	 13476 3190
14386	0	0	Ki67+	 13530 3335
14387	0	0	Ki67+	 13551 3647
14388	0	0	Ki67+	 12754 4219
14389	0	0	Ki67+	 12754 4411
14390	0	0	Ki67+	 12757 4430
14391	0	0	Ki67+	 12762 4162
14392	0	0	Ki67+	 12764 4362
14393	0	0	Ki67+	 12767 4187
14394	0	0	Ki67+	 12771 4503
14395	0	0	Ki67+	 12772 4151
14396	0	0	Ki67+	 12772 4317
14397	0	0	Ki67+	 12774 4285
14398	0	0	Ki67+	 12775 4299
14399	0	0	Ki67+	 12783 4448
14400	0	0	Ki67+	 12785 4459
14401	0	0	Ki67+	 12791 4373
14402	0	0	Ki67+	 12800 4261
14403	0	0	Ki67+	 12803 4291
14404	0	0	Ki67+	 12808 4492
14405	0	0	Ki67+	 12814 4070
14406	0	0	Ki67+	 12818 4267
14407	0	0	Ki67+	 12819 4047
14408	0	0	Ki67+	 12820 4217
14409	0	0	Ki67+	 12823 4029
14410	0	0	Ki67+	 12830 4224
14411	0	0	Ki67+	 12832 4204
14412	0	0	Ki67+	 12834 4463
14413	0	0	Ki67+	 12835 4014
14414	0	0	Ki67+	 12837 4032
14415	0	0	Ki67+	 12839 4423
14416	0	0	Ki67+	 12839 4496
14417	0	0	Ki67+	 12854 4230
14418	0	0	Ki67+	 12857 4240
14419	0	0	Ki67+	 12862 4452
14420	0	0	Ki67+	 12872 4153
14421	0	0	Ki67+	 12872 4426
14422	0	0	Ki67+	 12873 4141
14423	0	0	Ki67+	 12882 4400
14424	0	0	Ki67+	 12883 4243
14425	0	0	Ki67+	 12895 4163
14426	0	0	Ki67+	 12897 4135
14427	0	0	Ki67+	 12897 4380
14428	0	0	Ki67+	 12899 4363
14429	0	0	Ki67+	 12900 4044
14430	0	0	Ki67+	 12910 4319
14431	0	0	Ki67+	 12913 4272
14432	0	0	Ki67+	 12915 4346
14433	0	0	Ki67+	 12917 4185
14434	0	0	Ki67+	 12921 4250
14435	0	0	Ki67+	 12925 4075
14436	0	0	Ki67+	 12930 4205
14437	0	0	Ki67+	 12932 4267
14438	0	0	Ki67+	 13004 4482
14439	0	0	Ki67+	 13063 3955
14440	0	0	Ki67+	 13068 3937
14441	0	0	Ki67+	 13073 3951
14442	0	0	Ki67+	 13081 4022
14443	0	0	Ki67+	 13086 4426
14444	0	0	Ki67+	 13089 4494
14445	0	0	Ki67+	 13093 4388
14446	0	0	Ki67+	 13095 4057
14447	0	0	Ki67+	 13101 4447
14448	0	0	Ki67+	 13105 4416
14449	0	0	Ki67+	 13109 4353
14450	0	0	Ki67+	 13111 4473
14451	0	0	Ki67+	 13119 4036
14452	0	0	Ki67+	 13122 3992
14453	0	0	Ki67+	 13123 4324
14454	0	0	Ki67+	 13124 4379
14455	0	0	Ki67+	 13125 4309
14456	0	0	Ki67+	 13127 4286
14457	0	0	Ki67+	 13130 4446
14458	0	0	Ki67+	 13135 4432
14459	0	0	Ki67+	 13142 4003
14460	0	0	Ki67+	 13143 3985
14461	0	0	Ki67+	 13144 4266
14462	0	0	Ki67+	 13145 4393
14463	0	0	Ki67+	 13152 4434
14464	0	0	Ki67+	 13153 4298
14465	0	0	Ki67+	 13157 3975
14466	0	0	Ki67+	 13158 4231
14467	0	0	Ki67+	 13160 4209
14468	0	0	Ki67+	 13161 3721
14469	0	0	Ki67+	 13171 4375
14470	0	0	Ki67+	 13172 4407
14471	0	0	Ki67+	 13173 4432
14472	0	0	Ki67+	 13176 4196
14473	0	0	Ki67+	 13177 4359
14474	0	0	Ki67+	 13180 4153
14475	0	0	Ki67+	 13185 4367
14476	0	0	Ki67+	 13189 4387
14477	0	0	Ki67+	 13191 3935
14478	0	0	Ki67+	 13195 4301
14479	0	0	Ki67+	 13196 4325
14480	0	0	Ki67+	 13220 4284
14481	0	0	Ki67+	 13227 4053
14482	0	0	Ki67+	 13229 4073
14483	0	0	Ki67+	 13238 4252
14484	0	0	Ki67+	 13240 4074
14485	0	0	Ki67+	 13255 4230
14486	0	0	Ki67+	 13257 4043
14487	0	0	Ki67+	 13265 4219
14488	0	0	Ki67+	 13271 3745
14489	0	0	Ki67+	 13293 4184
14490	0	0	Ki67+	 13302 4141
14491	0	0	Ki67+	 13303 4162
14492	0	0	Ki67+	 13316 3920
14493	0	0	Ki67+	 13316 4133
14494	0	0	Ki67+	 13339 3895
14495	0	0	Ki67+	 13345 4504
14496	0	0	Ki67+	 13371 3714
14497	0	0	Ki67+	 13387 3874
14498	0	0	Ki67+	 13393 3834
14499	0	0	Ki67+	 13393 3981
14500	0	0	Ki67+	 13399 3852
14501	0	0	Ki67+	 13417 3801
14502	0	0	Ki67+	 13442 4179
14503	0	0	Ki67+	 13449 3774
14504	0	0	Ki67+	 13451 3938
14505	0	0	Ki67+	 13461 4267
14506	0	0	Ki67+	 13465 4141
14507	0	0	Ki67+	 13473 4122
14508	0	0	Ki67+	 13476 3849
14509	0	0	Ki67+	 13480 4098
14510	0	0	Ki67+	 13485 3890
14511	0	0	Ki67+	 13492 3842
14512	0	0	Ki67+	 13497 4112
14513	0	0	Ki67+	 13499 4077
14514	0	0	Ki67+	 13505 4127
14515	0	0	Ki67+	 13515 4066
14516	0	0	Ki67+	 13517 3910
14517	0	0	Ki67+	 13518 4096
14518	0	0	Ki67+	 13519 4048
14519	0	0	Ki67+	 13520 4019
14520	0	0	Ki67+	 13522 4122
14521	0	0	Ki67+	 13543 4086
14522	0	0	Ki67+	 13546 4053
14523	0	0	Ki67+	 12753 5055
14524	0	0	Ki67+	 12789 4514
14525	0	0	Ki67+	 12835 4777
14526	0	0	Ki67+	 12843 5119
14527	0	0	Ki67+	 12845 4723
14528	0	0	Ki67+	 12857 4786
14529	0	0	Ki67+	 12869 4756
14530	0	0	Ki67+	 12881 4686
14531	0	0	Ki67+	 12891 4703
14532	0	0	Ki67+	 12891 4725
14533	0	0	Ki67+	 12891 5229
14534	0	0	Ki67+	 12894 4675
14535	0	0	Ki67+	 12901 4708
14536	0	0	Ki67+	 12952 4795
14537	0	0	Ki67+	 12957 4651
14538	0	0	Ki67+	 12960 4738
14539	0	0	Ki67+	 12969 4839
14540	0	0	Ki67+	 12970 4717
14541	0	0	Ki67+	 12983 4807
14542	0	0	Ki67+	 12985 4672
14543	0	0	Ki67+	 12991 4686
14544	0	0	Ki67+	 12994 4993
14545	0	0	Ki67+	 12998 5025
14546	0	0	Ki67+	 13002 4974
14547	0	0	Ki67+	 13003 4796
14548	0	0	Ki67+	 13007 5008
14549	0	0	Ki67+	 13012 4862
14550	0	0	Ki67+	 13013 4672
14551	0	0	Ki67+	 13016 4960
14552	0	0	Ki67+	 13018 4972
14553	0	0	Ki67+	 13022 5038
14554	0	0	Ki67+	 13023 4758
14555	0	0	Ki67+	 13023 4933
14556	0	0	Ki67+	 13024 4615
14557	0	0	Ki67+	 13029 4641
14558	0	0	Ki67+	 13032 4729
14559	0	0	Ki67+	 13035 4878
14560	0	0	Ki67+	 13035 5013
14561	0	0	Ki67+	 13043 4702
14562	0	0	Ki67+	 13044 5286
14563	0	0	Ki67+	 13046 5244
14564	0	0	Ki67+	 13047 4646
14565	0	0	Ki67+	 13049 4597
14566	0	0	Ki67+	 13049 5044
14567	0	0	Ki67+	 13051 4676
14568	0	0	Ki67+	 13051 4850
14569	0	0	Ki67+	 13058 5033
14570	0	0	Ki67+	 13060 4820
14571	0	0	Ki67+	 13069 4980
14572	0	0	Ki67+	 13070 5019
14573	0	0	Ki67+	 13079 4797
14574	0	0	Ki67+	 13080 5276
14575	0	0	Ki67+	 13087 5139
14576	0	0	Ki67+	 13089 4994
14577	0	0	Ki67+	 13089 5282
14578	0	0	Ki67+	 13095 4957
14579	0	0	Ki67+	 13097 4778
14580	0	0	Ki67+	 13098 5267
14581	0	0	Ki67+	 13107 4766
14582	0	0	Ki67+	 13107 4941
14583	0	0	Ki67+	 13113 4903
14584	0	0	Ki67+	 13123 4882
14585	0	0	Ki67+	 13127 4734
14586	0	0	Ki67+	 13133 4862
14587	0	0	Ki67+	 13140 4720
14588	0	0	Ki67+	 13144 4841
14589	0	0	Ki67+	 13150 4633
14590	0	0	Ki67+	 13168 5166
14591	0	0	Ki67+	 13170 4632
14592	0	0	Ki67+	 13170 4702
14593	0	0	Ki67+	 13171 4864
14594	0	0	Ki67+	 13174 4608
14595	0	0	Ki67+	 13174 4670
14596	0	0	Ki67+	 13175 4788
14597	0	0	Ki67+	 13176 5274
14598	0	0	Ki67+	 13178 5135
14599	0	0	Ki67+	 13179 4938
14600	0	0	Ki67+	 13183 5114
14601	0	0	Ki67+	 13184 5241
14602	0	0	Ki67+	 13186 4690
14603	0	0	Ki67+	 13187 5163
14604	0	0	Ki67+	 13188 5224
14605	0	0	Ki67+	 13191 4570
14606	0	0	Ki67+	 13194 4946
14607	0	0	Ki67+	 13202 4724
14608	0	0	Ki67+	 13206 4611
14609	0	0	Ki67+	 13207 5015
14610	0	0	Ki67+	 13208 4896
14611	0	0	Ki67+	 13213 5270
14612	0	0	Ki67+	 13214 5158
14613	0	0	Ki67+	 13214 5178
14614	0	0	Ki67+	 13216 5061
14615	0	0	Ki67+	 13219 5218
14616	0	0	Ki67+	 13221 5024
14617	0	0	Ki67+	 13222 4694
14618	0	0	Ki67+	 13225 4592
14619	0	0	Ki67+	 13227 4874
14620	0	0	Ki67+	 13237 5197
14621	0	0	Ki67+	 13240 4975
14622	0	0	Ki67+	 13241 4657
14623	0	0	Ki67+	 13241 5241
14624	0	0	Ki67+	 13243 5223
14625	0	0	Ki67+	 13244 4637
14626	0	0	Ki67+	 13244 4863
14627	0	0	Ki67+	 13246 5049
14628	0	0	Ki67+	 13251 4603
14629	0	0	Ki67+	 13256 4973
14630	0	0	Ki67+	 13258 4921
14631	0	0	Ki67+	 13260 5151
14632	0	0	Ki67+	 13270 5166
14633	0	0	Ki67+	 13270 5237
14634	0	0	Ki67+	 13273 5070
14635	0	0	Ki67+	 13275 4771
14636	0	0	Ki67+	 13277 5126
14637	0	0	Ki67+	 13278 5012
14638	0	0	Ki67+	 13279 4860
14639	0	0	Ki67+	 13279 5035
14640	0	0	Ki67+	 13293 5028
14641	0	0	Ki67+	 13295 4734
14642	0	0	Ki67+	 13296 5269
14643	0	0	Ki67+	 13298 5017
14644	0	0	Ki67+	 13299 4764
14645	0	0	Ki67+	 13305 4850
14646	0	0	Ki67+	 13307 4708
14647	0	0	Ki67+	 13307 4872
14648	0	0	Ki67+	 13311 4804
14649	0	0	Ki67+	 13311 5062
14650	0	0	Ki67+	 13313 5122
14651	0	0	Ki67+	 13319 4682
14652	0	0	Ki67+	 13323 4666
14653	0	0	Ki67+	 13323 5134
14654	0	0	Ki67+	 13331 4796
14655	0	0	Ki67+	 13332 4626
14656	0	0	Ki67+	 13334 4863
14657	0	0	Ki67+	 13343 5162
14658	0	0	Ki67+	 13349 4572
14659	0	0	Ki67+	 13351 5193
14660	0	0	Ki67+	 13352 4809
14661	0	0	Ki67+	 13352 4997
14662	0	0	Ki67+	 13353 4918
14663	0	0	Ki67+	 13356 4963
14664	0	0	Ki67+	 13365 4951
14665	0	0	Ki67+	 13367 4617
14666	0	0	Ki67+	 13368 5012
14667	0	0	Ki67+	 13375 4567
14668	0	0	Ki67+	 13375 4748
14669	0	0	Ki67+	 13377 4900
14670	0	0	Ki67+	 13378 4976
14671	0	0	Ki67+	 13382 4702
14672	0	0	Ki67+	 13385 4855
14673	0	0	Ki67+	 13390 5189
14674	0	0	Ki67+	 13393 4671
14675	0	0	Ki67+	 13394 4613
14676	0	0	Ki67+	 13398 5222
14677	0	0	Ki67+	 13402 4578
14678	0	0	Ki67+	 13410 4567
14679	0	0	Ki67+	 13411 4832
14680	0	0	Ki67+	 13415 4638
14681	0	0	Ki67+	 13415 5134
14682	0	0	Ki67+	 13418 4749
14683	0	0	Ki67+	 13420 4730
14684	0	0	Ki67+	 13424 4604
14685	0	0	Ki67+	 13430 4918
14686	0	0	Ki67+	 13431 4666
14687	0	0	Ki67+	 13431 4723
14688	0	0	Ki67+	 13432 5039
14689	0	0	Ki67+	 13433 4758
14690	0	0	Ki67+	 13435 4994
14691	0	0	Ki67+	 13435 5217
14692	0	0	Ki67+	 13435 5231
14693	0	0	Ki67+	 13437 4571
14694	0	0	Ki67+	 13438 4934
14695	0	0	Ki67+	 13442 4681
14696	0	0	Ki67+	 13443 4908
14697	0	0	Ki67+	 13444 4632
14698	0	0	Ki67+	 13448 5213
14699	0	0	Ki67+	 13454 4876
14700	0	0	Ki67+	 13454 4921
14701	0	0	Ki67+	 13455 4710
14702	0	0	Ki67+	 13460 4607
14703	0	0	Ki67+	 13462 4865
14704	0	0	Ki67+	 13470 4580
14705	0	0	Ki67+	 13470 4647
14706	0	0	Ki67+	 13471 4910
14707	0	0	Ki67+	 13476 5018
14708	0	0	Ki67+	 13477 4961
14709	0	0	Ki67+	 13482 5272
14710	0	0	Ki67+	 13484 4969
14711	0	0	Ki67+	 13485 5092
14712	0	0	Ki67+	 13487 4999
14713	0	0	Ki67+	 13488 5285
14714	0	0	Ki67+	 13489 4828
14715	0	0	Ki67+	 13491 5198
14716	0	0	Ki67+	 13500 5027
14717	0	0	Ki67+	 13501 4850
14718	0	0	Ki67+	 13502 4959
14719	0	0	Ki67+	 13510 5124
14720	0	0	Ki67+	 13516 5163
14721	0	0	Ki67+	 13519 5109
14722	0	0	Ki67+	 13520 5091
14723	0	0	Ki67+	 13521 4759
14724	0	0	Ki67+	 13521 5277
14725	0	0	Ki67+	 13523 4945
[truncated: 914,238 more chars]
