# Supplementary material for: Data-Driven Discovery of Immune Contexture Biomarkers
Source: Front Oncol. 2018 Dec 18;8:627. doi: 10.3389/fonc.2018.00627 (PMC6305402; doi:10.3389/fonc.2018.00627)
Supplement: Data Sheet 5.zip — MSI/MSS dataset, part 3/3. [file Data_Sheet_5.zip › MSIMSSDataset/89921_ImageObjects.txt]

barcode_target	F16-000157 [5 channels]
barcode_origin	0
workflow_target	CD8-CD3-CD4-Ki67-DAPI_generic.wsa 
workflow_target_version	 build f14999727a346af05f524693b44526002539cc76, workflows f149997 2016-05-23 with local changes
workflow_origin	0
workflow_origin_version	0
iH	24240
iW	27792
user	txdsapps
hostname	RPZMB000017

1	0	0	Ki67+	 698 3403
2	0	0	Ki67+	 708 2736
3	0	0	Ki67+	 708 3468
4	0	0	Ki67+	 716 3456
5	0	0	Ki67+	 721 2838
6	0	0	Ki67+	 723 3474
7	0	0	Ki67+	 731 3309
8	0	0	Ki67+	 734 3484
9	0	0	Ki67+	 736 2745
10	0	0	Ki67+	 738 3444
11	0	0	Ki67+	 752 3454
12	0	0	Ki67+	 756 2761
13	0	0	Ki67+	 756 3486
14	0	0	Ki67+	 762 3012
15	0	0	Ki67+	 772 2895
16	0	0	Ki67+	 777 2774
17	0	0	Ki67+	 779 2758
18	0	0	Ki67+	 786 2796
19	0	0	Ki67+	 787 2728
20	0	0	Ki67+	 787 3449
21	0	0	Ki67+	 790 3485
22	0	0	Ki67+	 800 3087
23	0	0	Ki67+	 807 3047
24	0	0	Ki67+	 811 2803
25	0	0	Ki67+	 814 2752
26	0	0	Ki67+	 824 3021
27	0	0	Ki67+	 834 3060
28	0	0	Ki67+	 841 2748
29	0	0	Ki67+	 858 2758
30	0	0	Ki67+	 874 2862
31	0	0	Ki67+	 882 2799
32	0	0	Ki67+	 895 2824
33	0	0	Ki67+	 900 2778
34	0	0	Ki67+	 902 2855
35	0	0	Ki67+	 633 4247
36	0	0	Ki67+	 643 4260
37	0	0	Ki67+	 647 4096
38	0	0	Ki67+	 647 4204
39	0	0	Ki67+	 650 4190
40	0	0	Ki67+	 655 3689
41	0	0	Ki67+	 655 4051
42	0	0	Ki67+	 655 4086
43	0	0	Ki67+	 656 3613
44	0	0	Ki67+	 657 3645
45	0	0	Ki67+	 670 3622
46	0	0	Ki67+	 672 3634
47	0	0	Ki67+	 674 3560
48	0	0	Ki67+	 678 4012
49	0	0	Ki67+	 680 4034
50	0	0	Ki67+	 681 4211
51	0	0	Ki67+	 683 3669
52	0	0	Ki67+	 686 4103
53	0	0	Ki67+	 686 4125
54	0	0	Ki67+	 688 3594
55	0	0	Ki67+	 692 4155
56	0	0	Ki67+	 697 3623
57	0	0	Ki67+	 698 3647
58	0	0	Ki67+	 708 4102
59	0	0	Ki67+	 708 4133
60	0	0	Ki67+	 718 3595
61	0	0	Ki67+	 722 4155
62	0	0	Ki67+	 726 4279
63	0	0	Ki67+	 729 4249
64	0	0	Ki67+	 738 3665
65	0	0	Ki67+	 739 3608
66	0	0	Ki67+	 740 4136
67	0	0	Ki67+	 743 4299
68	0	0	Ki67+	 754 3987
69	0	0	Ki67+	 756 4016
70	0	0	Ki67+	 756 4217
71	0	0	Ki67+	 758 3959
72	0	0	Ki67+	 759 4047
73	0	0	Ki67+	 761 3621
74	0	0	Ki67+	 773 4259
75	0	0	Ki67+	 775 4223
76	0	0	Ki67+	 776 4168
77	0	0	Ki67+	 789 3585
78	0	0	Ki67+	 803 4182
79	0	0	Ki67+	 808 4062
80	0	0	Ki67+	 809 4040
81	0	0	Ki67+	 809 4258
82	0	0	Ki67+	 810 3997
83	0	0	Ki67+	 811 3631
84	0	0	Ki67+	 812 3661
85	0	0	Ki67+	 814 3971
86	0	0	Ki67+	 819 3565
87	0	0	Ki67+	 821 4206
88	0	0	Ki67+	 826 3579
89	0	0	Ki67+	 829 4000
90	0	0	Ki67+	 831 3595
91	0	0	Ki67+	 831 3610
92	0	0	Ki67+	 841 3647
93	0	0	Ki67+	 845 3593
94	0	0	Ki67+	 855 3804
95	0	0	Ki67+	 859 3640
96	0	0	Ki67+	 860 3580
97	0	0	Ki67+	 863 4270
98	0	0	Ki67+	 867 3566
99	0	0	Ki67+	 867 4198
100	0	0	Ki67+	 871 4137
101	0	0	Ki67+	 873 3606
102	0	0	Ki67+	 875 4096
103	0	0	Ki67+	 883 4168
104	0	0	Ki67+	 887 3586
105	0	0	Ki67+	 889 3558
106	0	0	Ki67+	 889 3633
107	0	0	Ki67+	 892 3906
108	0	0	Ki67+	 905 4085
109	0	0	Ki67+	 908 3575
110	0	0	Ki67+	 913 4108
111	0	0	Ki67+	 914 3560
112	0	0	Ki67+	 920 3608
113	0	0	Ki67+	 925 3538
114	0	0	Ki67+	 604 5071
115	0	0	Ki67+	 610 4888
116	0	0	Ki67+	 635 4868
117	0	0	Ki67+	 636 4511
118	0	0	Ki67+	 652 5085
119	0	0	Ki67+	 666 4782
120	0	0	Ki67+	 667 5059
121	0	0	Ki67+	 681 4635
122	0	0	Ki67+	 684 4308
123	0	0	Ki67+	 684 4795
124	0	0	Ki67+	 698 4683
125	0	0	Ki67+	 701 4830
126	0	0	Ki67+	 708 4675
127	0	0	Ki67+	 718 4333
128	0	0	Ki67+	 728 4851
129	0	0	Ki67+	 735 4891
130	0	0	Ki67+	 742 5080
131	0	0	Ki67+	 767 4943
132	0	0	Ki67+	 772 4849
133	0	0	Ki67+	 790 4470
134	0	0	Ki67+	 793 4358
135	0	0	Ki67+	 813 4741
136	0	0	Ki67+	 821 4314
137	0	0	Ki67+	 826 4365
138	0	0	Ki67+	 842 4926
139	0	0	Ki67+	 844 4394
140	0	0	Ki67+	 846 4332
141	0	0	Ki67+	 852 4321
142	0	0	Ki67+	 860 4930
143	0	0	Ki67+	 874 4795
144	0	0	Ki67+	 875 4774
145	0	0	Ki67+	 876 4904
146	0	0	Ki67+	 878 4809
147	0	0	Ki67+	 886 4766
148	0	0	Ki67+	 901 4887
149	0	0	Ki67+	 905 4359
150	0	0	Ki67+	 915 4745
151	0	0	Ki67+	 924 4852
152	0	0	Ki67+	 562 5805
153	0	0	Ki67+	 581 5897
154	0	0	Ki67+	 584 5832
155	0	0	Ki67+	 605 5351
156	0	0	Ki67+	 608 5826
157	0	0	Ki67+	 611 5340
158	0	0	Ki67+	 615 5868
159	0	0	Ki67+	 627 5112
160	0	0	Ki67+	 631 5775
161	0	0	Ki67+	 640 5363
162	0	0	Ki67+	 646 5783
163	0	0	Ki67+	 648 5338
164	0	0	Ki67+	 652 5136
165	0	0	Ki67+	 652 5656
166	0	0	Ki67+	 656 5116
167	0	0	Ki67+	 679 5376
168	0	0	Ki67+	 684 5289
169	0	0	Ki67+	 698 5106
170	0	0	Ki67+	 699 5796
171	0	0	Ki67+	 711 5329
172	0	0	Ki67+	 712 5764
173	0	0	Ki67+	 722 5149
174	0	0	Ki67+	 722 5279
175	0	0	Ki67+	 726 5310
176	0	0	Ki67+	 729 5684
177	0	0	Ki67+	 733 5451
178	0	0	Ki67+	 749 5178
179	0	0	Ki67+	 754 5119
180	0	0	Ki67+	 769 5716
181	0	0	Ki67+	 806 5264
182	0	0	Ki67+	 817 5254
183	0	0	Ki67+	 823 5270
184	0	0	Ki67+	 830 5467
185	0	0	Ki67+	 838 5408
186	0	0	Ki67+	 840 5486
187	0	0	Ki67+	 844 5429
188	0	0	Ki67+	 850 5263
189	0	0	Ki67+	 852 5241
190	0	0	Ki67+	 533 6591
191	0	0	Ki67+	 552 6089
192	0	0	Ki67+	 552 6591
193	0	0	Ki67+	 553 6124
194	0	0	Ki67+	 578 6258
195	0	0	Ki67+	 613 6519
196	0	0	Ki67+	 629 6084
197	0	0	Ki67+	 641 5944
198	0	0	Ki67+	 692 6371
199	0	0	Ki67+	 758 6089
200	0	0	Ki67+	 765 6683
201	0	0	Ki67+	 817 6093
202	0	0	Ki67+	 823 6145
203	0	0	Ki67+	 825 6186
204	0	0	Ki67+	 869 6487
205	0	0	Ki67+	 881 6314
206	0	0	Ki67+	 888 6296
207	0	0	Ki67+	 893 6560
208	0	0	Ki67+	 894 6486
209	0	0	Ki67+	 467 7472
210	0	0	Ki67+	 535 6765
211	0	0	Ki67+	 602 6743
212	0	0	Ki67+	 603 6769
213	0	0	Ki67+	 627 6795
214	0	0	Ki67+	 636 6807
215	0	0	Ki67+	 656 6941
216	0	0	Ki67+	 664 7131
217	0	0	Ki67+	 804 6879
218	0	0	Ki67+	 822 7080
219	0	0	Ki67+	 833 6998
220	0	0	Ki67+	 846 7028
221	0	0	Ki67+	 866 7095
222	0	0	Ki67+	 900 7147
223	0	0	Ki67+	 913 7139
224	0	0	Ki67+	 916 7117
225	0	0	Ki67+	 437 8098
226	0	0	Ki67+	 451 8034
227	0	0	Ki67+	 466 7903
228	0	0	Ki67+	 481 8080
229	0	0	Ki67+	 489 7933
230	0	0	Ki67+	 523 7781
231	0	0	Ki67+	 887 9361
232	0	0	Ki67+	 845 10232
233	0	0	Ki67+	 853 10092
234	0	0	Ki67+	 859 10106
235	0	0	Ki67+	 909 11499
236	0	0	Ki67+	 913 11442
237	0	0	Ki67+	 782 12644
238	0	0	Ki67+	 797 12691
239	0	0	Ki67+	 479 14309
240	0	0	Ki67+	 934 2827
241	0	0	Ki67+	 941 2853
242	0	0	Ki67+	 952 2908
243	0	0	Ki67+	 964 2952
244	0	0	Ki67+	 977 2867
245	0	0	Ki67+	 997 2896
246	0	0	Ki67+	 1016 2936
247	0	0	Ki67+	 1019 2969
248	0	0	Ki67+	 1023 2988
249	0	0	Ki67+	 1035 2946
250	0	0	Ki67+	 1059 2832
251	0	0	Ki67+	 1096 2830
252	0	0	Ki67+	 1129 2871
253	0	0	Ki67+	 1138 2816
254	0	0	Ki67+	 1151 2914
255	0	0	Ki67+	 1160 2896
256	0	0	Ki67+	 1172 2899
257	0	0	Ki67+	 1180 3249
258	0	0	Ki67+	 1181 2867
259	0	0	Ki67+	 1192 3222
260	0	0	Ki67+	 1200 3284
261	0	0	Ki67+	 1200 3301
262	0	0	Ki67+	 1208 2897
263	0	0	Ki67+	 1213 2930
264	0	0	Ki67+	 1216 3244
265	0	0	Ki67+	 1238 2923
266	0	0	Ki67+	 1239 3223
267	0	0	Ki67+	 1242 2888
268	0	0	Ki67+	 1257 2907
269	0	0	Ki67+	 1258 3209
270	0	0	Ki67+	 1261 2871
271	0	0	Ki67+	 1269 2899
272	0	0	Ki67+	 1293 2886
273	0	0	Ki67+	 1295 2922
274	0	0	Ki67+	 1322 2878
275	0	0	Ki67+	 1323 3342
276	0	0	Ki67+	 1327 2907
277	0	0	Ki67+	 1337 2962
278	0	0	Ki67+	 1346 2934
279	0	0	Ki67+	 1348 2876
280	0	0	Ki67+	 1363 2977
281	0	0	Ki67+	 1364 2876
282	0	0	Ki67+	 1367 2941
283	0	0	Ki67+	 1370 2899
284	0	0	Ki67+	 1373 2921
285	0	0	Ki67+	 1408 2871
286	0	0	Ki67+	 1415 2846
287	0	0	Ki67+	 1446 2875
288	0	0	Ki67+	 1454 2858
289	0	0	Ki67+	 1458 2831
290	0	0	Ki67+	 1474 2861
291	0	0	Ki67+	 1480 3513
292	0	0	Ki67+	 1490 2861
293	0	0	Ki67+	 1493 3398
294	0	0	Ki67+	 1494 2845
295	0	0	Ki67+	 1500 3433
296	0	0	Ki67+	 1504 3494
297	0	0	Ki67+	 1506 3524
298	0	0	Ki67+	 1511 3474
299	0	0	Ki67+	 1517 3413
300	0	0	Ki67+	 1517 3460
301	0	0	Ki67+	 1549 3315
302	0	0	Ki67+	 1552 3294
303	0	0	Ki67+	 1567 3256
304	0	0	Ki67+	 1574 3318
305	0	0	Ki67+	 1637 3463
306	0	0	Ki67+	 1649 3464
307	0	0	Ki67+	 1700 3524
308	0	0	Ki67+	 941 3787
309	0	0	Ki67+	 950 4330
310	0	0	Ki67+	 952 3803
311	0	0	Ki67+	 966 4039
312	0	0	Ki67+	 982 4050
313	0	0	Ki67+	 986 4302
314	0	0	Ki67+	 1000 4309
315	0	0	Ki67+	 1010 4275
316	0	0	Ki67+	 1011 4230
317	0	0	Ki67+	 1016 4199
318	0	0	Ki67+	 1021 3811
319	0	0	Ki67+	 1025 4040
320	0	0	Ki67+	 1029 4311
321	0	0	Ki67+	 1039 4202
322	0	0	Ki67+	 1040 3777
323	0	0	Ki67+	 1051 4267
324	0	0	Ki67+	 1064 3914
325	0	0	Ki67+	 1069 3826
326	0	0	Ki67+	 1069 3874
327	0	0	Ki67+	 1081 3914
328	0	0	Ki67+	 1086 3948
329	0	0	Ki67+	 1089 4191
330	0	0	Ki67+	 1091 4323
331	0	0	Ki67+	 1097 3844
332	0	0	Ki67+	 1104 3857
333	0	0	Ki67+	 1108 3909
334	0	0	Ki67+	 1117 3963
335	0	0	Ki67+	 1117 4230
336	0	0	Ki67+	 1119 3976
337	0	0	Ki67+	 1133 3888
338	0	0	Ki67+	 1138 3953
339	0	0	Ki67+	 1144 3935
340	0	0	Ki67+	 1148 3866
341	0	0	Ki67+	 1151 3970
342	0	0	Ki67+	 1151 3989
343	0	0	Ki67+	 1162 3939
344	0	0	Ki67+	 1162 3974
345	0	0	Ki67+	 1164 3991
346	0	0	Ki67+	 1171 3870
347	0	0	Ki67+	 1182 4174
348	0	0	Ki67+	 1183 4016
349	0	0	Ki67+	 1192 3940
350	0	0	Ki67+	 1192 3989
351	0	0	Ki67+	 1198 4326
352	0	0	Ki67+	 1209 3913
353	0	0	Ki67+	 1212 4334
354	0	0	Ki67+	 1222 3901
355	0	0	Ki67+	 1225 4058
356	0	0	Ki67+	 1226 3950
357	0	0	Ki67+	 1228 3990
358	0	0	Ki67+	 1247 4333
359	0	0	Ki67+	 1248 4013
360	0	0	Ki67+	 1254 3918
361	0	0	Ki67+	 1257 3936
362	0	0	Ki67+	 1258 4032
363	0	0	Ki67+	 1267 3881
364	0	0	Ki67+	 1270 3969
365	0	0	Ki67+	 1274 4315
366	0	0	Ki67+	 1275 3888
367	0	0	Ki67+	 1276 3988
368	0	0	Ki67+	 1281 4011
369	0	0	Ki67+	 1289 4023
370	0	0	Ki67+	 1295 3966
371	0	0	Ki67+	 1299 4048
372	0	0	Ki67+	 1305 3858
373	0	0	Ki67+	 1306 4040
374	0	0	Ki67+	 1313 3995
375	0	0	Ki67+	 1319 4330
376	0	0	Ki67+	 1321 4024
377	0	0	Ki67+	 1326 4303
378	0	0	Ki67+	 1335 4052
379	0	0	Ki67+	 1351 3545
380	0	0	Ki67+	 1354 4314
381	0	0	Ki67+	 1375 3717
382	0	0	Ki67+	 1383 4324
383	0	0	Ki67+	 1385 4074
384	0	0	Ki67+	 1394 3951
385	0	0	Ki67+	 1396 4303
386	0	0	Ki67+	 1423 4333
387	0	0	Ki67+	 1447 3552
388	0	0	Ki67+	 1448 3809
389	0	0	Ki67+	 1467 3611
390	0	0	Ki67+	 1490 3717
391	0	0	Ki67+	 1490 3733
392	0	0	Ki67+	 1512 3634
393	0	0	Ki67+	 1529 3864
394	0	0	Ki67+	 1546 3646
395	0	0	Ki67+	 1574 4321
396	0	0	Ki67+	 1586 3723
397	0	0	Ki67+	 1588 4306
398	0	0	Ki67+	 1590 3689
399	0	0	Ki67+	 1592 4316
400	0	0	Ki67+	 1608 4007
401	0	0	Ki67+	 1613 4320
402	0	0	Ki67+	 1614 3586
403	0	0	Ki67+	 1651 3656
404	0	0	Ki67+	 1658 3619
405	0	0	Ki67+	 1665 3577
406	0	0	Ki67+	 1667 4007
407	0	0	Ki67+	 1669 3907
408	0	0	Ki67+	 1685 4225
409	0	0	Ki67+	 1692 3672
410	0	0	Ki67+	 1693 3547
411	0	0	Ki67+	 1697 4040
412	0	0	Ki67+	 1709 3621
413	0	0	Ki67+	 1713 3965
414	0	0	Ki67+	 1717 3694
415	0	0	Ki67+	 1723 4037
416	0	0	Ki67+	 1724 4003
417	0	0	Ki67+	 939 4880
418	0	0	Ki67+	 943 5015
419	0	0	Ki67+	 948 4400
420	0	0	Ki67+	 962 4471
421	0	0	Ki67+	 964 4397
422	0	0	Ki67+	 970 4805
423	0	0	Ki67+	 971 4491
424	0	0	Ki67+	 975 4384
425	0	0	Ki67+	 975 4425
426	0	0	Ki67+	 981 4354
427	0	0	Ki67+	 995 4933
428	0	0	Ki67+	 996 4385
429	0	0	Ki67+	 1017 4441
430	0	0	Ki67+	 1017 4969
431	0	0	Ki67+	 1020 4343
432	0	0	Ki67+	 1028 4416
433	0	0	Ki67+	 1045 5028
434	0	0	Ki67+	 1050 4910
435	0	0	Ki67+	 1053 4455
436	0	0	Ki67+	 1065 4880
437	0	0	Ki67+	 1070 4423
438	0	0	Ki67+	 1070 4891
439	0	0	Ki67+	 1075 4517
440	0	0	Ki67+	 1094 4447
441	0	0	Ki67+	 1105 4854
442	0	0	Ki67+	 1106 4395
443	0	0	Ki67+	 1111 4429
444	0	0	Ki67+	 1113 4364
445	0	0	Ki67+	 1113 4491
446	0	0	Ki67+	 1120 4417
447	0	0	Ki67+	 1123 4452
448	0	0	Ki67+	 1125 4916
449	0	0	Ki67+	 1129 4367
450	0	0	Ki67+	 1129 4380
451	0	0	Ki67+	 1136 4423
452	0	0	Ki67+	 1146 4355
453	0	0	Ki67+	 1150 4441
454	0	0	Ki67+	 1163 4384
455	0	0	Ki67+	 1164 4409
456	0	0	Ki67+	 1170 4468
457	0	0	Ki67+	 1181 4433
458	0	0	Ki67+	 1182 4537
459	0	0	Ki67+	 1184 4345
460	0	0	Ki67+	 1199 4503
461	0	0	Ki67+	 1202 4443
462	0	0	Ki67+	 1202 4515
463	0	0	Ki67+	 1209 4468
464	0	0	Ki67+	 1212 4546
465	0	0	Ki67+	 1224 4357
466	0	0	Ki67+	 1226 4389
467	0	0	Ki67+	 1239 4404
468	0	0	Ki67+	 1241 4534
469	0	0	Ki67+	 1265 4384
470	0	0	Ki67+	 1272 4505
471	0	0	Ki67+	 1288 4410
472	0	0	Ki67+	 1289 4463
473	0	0	Ki67+	 1294 4580
474	0	0	Ki67+	 1295 4541
475	0	0	Ki67+	 1302 4571
476	0	0	Ki67+	 1305 4380
477	0	0	Ki67+	 1310 4529
478	0	0	Ki67+	 1312 4667
479	0	0	Ki67+	 1313 4449
480	0	0	Ki67+	 1321 4364
481	0	0	Ki67+	 1323 4502
482	0	0	Ki67+	 1325 4469
483	0	0	Ki67+	 1327 4350
484	0	0	Ki67+	 1331 4421
485	0	0	Ki67+	 1332 4337
486	0	0	Ki67+	 1333 4384
487	0	0	Ki67+	 1333 4621
488	0	0	Ki67+	 1336 4512
489	0	0	Ki67+	 1343 4440
490	0	0	Ki67+	 1347 4653
491	0	0	Ki67+	 1352 4491
492	0	0	Ki67+	 1353 4546
493	0	0	Ki67+	 1353 4679
494	0	0	Ki67+	 1354 4564
495	0	0	Ki67+	 1356 4419
496	0	0	Ki67+	 1361 4635
497	0	0	Ki67+	 1366 4526
498	0	0	Ki67+	 1368 4472
499	0	0	Ki67+	 1369 4559
500	0	0	Ki67+	 1370 4353
501	0	0	Ki67+	 1387 5044
502	0	0	Ki67+	 1388 4430
503	0	0	Ki67+	 1402 5023
504	0	0	Ki67+	 1406 4665
505	0	0	Ki67+	 1417 5014
506	0	0	Ki67+	 1420 4639
507	0	0	Ki67+	 1426 4358
508	0	0	Ki67+	 1427 5012
509	0	0	Ki67+	 1461 4491
510	0	0	Ki67+	 1464 4449
511	0	0	Ki67+	 1465 4627
512	0	0	Ki67+	 1479 4396
513	0	0	Ki67+	 1491 4409
514	0	0	Ki67+	 1494 4384
515	0	0	Ki67+	 1511 4416
516	0	0	Ki67+	 1512 4379
517	0	0	Ki67+	 1514 4996
518	0	0	Ki67+	 1517 4428
519	0	0	Ki67+	 1520 4470
520	0	0	Ki67+	 1525 5012
521	0	0	Ki67+	 1528 4384
522	0	0	Ki67+	 1535 4993
523	0	0	Ki67+	 1540 4509
524	0	0	Ki67+	 1543 5019
525	0	0	Ki67+	 1564 4374
526	0	0	Ki67+	 1564 4462
527	0	0	Ki67+	 1568 4407
528	0	0	Ki67+	 1569 4477
529	0	0	Ki67+	 1574 4536
530	0	0	Ki67+	 1591 4397
531	0	0	Ki67+	 1595 4437
532	0	0	Ki67+	 1604 4551
533	0	0	Ki67+	 1606 4518
534	0	0	Ki67+	 1624 4507
535	0	0	Ki67+	 1627 4577
536	0	0	Ki67+	 1630 4969
537	0	0	Ki67+	 1631 4467
538	0	0	Ki67+	 1637 4340
539	0	0	Ki67+	 1652 4366
540	0	0	Ki67+	 1657 4452
541	0	0	Ki67+	 1664 4396
542	0	0	Ki67+	 1668 4384
543	0	0	Ki67+	 1684 4531
544	0	0	Ki67+	 1690 4416
545	0	0	Ki67+	 1690 4716
546	0	0	Ki67+	 1693 4920
547	0	0	Ki67+	 1695 4387
548	0	0	Ki67+	 1708 4989
549	0	0	Ki67+	 1713 5121
550	0	0	Ki67+	 1722 4399
551	0	0	Ki67+	 1725 5079
552	0	0	Ki67+	 931 5694
553	0	0	Ki67+	 946 5704
554	0	0	Ki67+	 982 5447
555	0	0	Ki67+	 990 5465
556	0	0	Ki67+	 1021 5188
557	0	0	Ki67+	 1027 5204
558	0	0	Ki67+	 1065 5353
559	0	0	Ki67+	 1093 5239
560	0	0	Ki67+	 1223 5749
561	0	0	Ki67+	 1224 5883
562	0	0	Ki67+	 1226 5896
563	0	0	Ki67+	 1228 5248
564	0	0	Ki67+	 1235 5913
565	0	0	Ki67+	 1239 5925
566	0	0	Ki67+	 1277 5871
567	0	0	Ki67+	 1278 5308
568	0	0	Ki67+	 1290 5264
569	0	0	Ki67+	 1292 5243
570	0	0	Ki67+	 1295 5783
571	0	0	Ki67+	 1314 5682
572	0	0	Ki67+	 1316 5876
573	0	0	Ki67+	 1317 5769
574	0	0	Ki67+	 1317 5788
575	0	0	Ki67+	 1324 5605
576	0	0	Ki67+	 1325 5232
577	0	0	Ki67+	 1333 5825
578	0	0	Ki67+	 1348 5809
579	0	0	Ki67+	 1352 5777
580	0	0	Ki67+	 1352 5885
581	0	0	Ki67+	 1359 5818
582	0	0	Ki67+	 1383 5687
583	0	0	Ki67+	 1412 5897
584	0	0	Ki67+	 1419 5917
585	0	0	Ki67+	 1428 5894
586	0	0	Ki67+	 1456 5887
587	0	0	Ki67+	 1467 5774
588	0	0	Ki67+	 1484 5752
589	0	0	Ki67+	 1487 5732
590	0	0	Ki67+	 1508 5714
591	0	0	Ki67+	 1520 5698
592	0	0	Ki67+	 1531 5466
593	0	0	Ki67+	 1536 5390
594	0	0	Ki67+	 1550 5656
595	0	0	Ki67+	 1558 5635
596	0	0	Ki67+	 933 6629
597	0	0	Ki67+	 955 6657
598	0	0	Ki67+	 956 6395
599	0	0	Ki67+	 960 6644
600	0	0	Ki67+	 967 6694
601	0	0	Ki67+	 983 6732
602	0	0	Ki67+	 1088 6202
603	0	0	Ki67+	 1113 5938
604	0	0	Ki67+	 1123 5937
605	0	0	Ki67+	 1136 6073
606	0	0	Ki67+	 1148 6147
607	0	0	Ki67+	 1173 6099
608	0	0	Ki67+	 1190 6399
609	0	0	Ki67+	 1191 6142
610	0	0	Ki67+	 1193 6544
611	0	0	Ki67+	 1208 6376
612	0	0	Ki67+	 1233 6547
613	0	0	Ki67+	 1267 6148
614	0	0	Ki67+	 1268 5957
615	0	0	Ki67+	 1281 6063
616	0	0	Ki67+	 1317 5988
617	0	0	Ki67+	 1362 6405
618	0	0	Ki67+	 1405 6517
619	0	0	Ki67+	 1417 6049
620	0	0	Ki67+	 1423 6507
621	0	0	Ki67+	 1434 6607
622	0	0	Ki67+	 1453 6595
623	0	0	Ki67+	 1454 6570
624	0	0	Ki67+	 1486 6661
625	0	0	Ki67+	 1515 6612
626	0	0	Ki67+	 1527 6162
627	0	0	Ki67+	 1543 6173
628	0	0	Ki67+	 1590 6541
629	0	0	Ki67+	 1607 6443
630	0	0	Ki67+	 1614 6594
631	0	0	Ki67+	 1615 6182
632	0	0	Ki67+	 1641 6116
633	0	0	Ki67+	 1643 6574
634	0	0	Ki67+	 1681 6285
635	0	0	Ki67+	 1691 6146
636	0	0	Ki67+	 1695 6464
637	0	0	Ki67+	 1720 6158
638	0	0	Ki67+	 1726 6089
639	0	0	Ki67+	 943 7113
640	0	0	Ki67+	 958 7079
641	0	0	Ki67+	 979 7172
642	0	0	Ki67+	 995 7145
643	0	0	Ki67+	 1168 7533
644	0	0	Ki67+	 1180 7031
645	0	0	Ki67+	 1192 7490
646	0	0	Ki67+	 1229 7533
647	0	0	Ki67+	 1231 7449
648	0	0	Ki67+	 1234 7511
649	0	0	Ki67+	 1236 6801
650	0	0	Ki67+	 1247 7470
651	0	0	Ki67+	 1258 7408
652	0	0	Ki67+	 1260 7535
653	0	0	Ki67+	 1264 7381
654	0	0	Ki67+	 1267 7479
655	0	0	Ki67+	 1296 7496
656	0	0	Ki67+	 1298 7522
657	0	0	Ki67+	 1299 6749
658	0	0	Ki67+	 1302 7457
659	0	0	Ki67+	 1321 7426
660	0	0	Ki67+	 1332 7488
661	0	0	Ki67+	 1334 7518
662	0	0	Ki67+	 1335 7430
663	0	0	Ki67+	 1348 7450
664	0	0	Ki67+	 1356 7381
665	0	0	Ki67+	 1368 7480
666	0	0	Ki67+	 1370 7497
667	0	0	Ki67+	 1371 7354
668	0	0	Ki67+	 1373 7287
669	0	0	Ki67+	 1375 7241
670	0	0	Ki67+	 1380 7307
671	0	0	Ki67+	 1383 7380
672	0	0	Ki67+	 1392 7289
673	0	0	Ki67+	 1397 7370
674	0	0	Ki67+	 1406 7407
675	0	0	Ki67+	 1407 6782
676	0	0	Ki67+	 1417 7255
677	0	0	Ki67+	 1446 7374
678	0	0	Ki67+	 1458 7339
679	0	0	Ki67+	 1480 7356
680	0	0	Ki67+	 1482 7428
681	0	0	Ki67+	 1491 7477
682	0	0	Ki67+	 1498 7380
683	0	0	Ki67+	 1498 7490
684	0	0	Ki67+	 1505 7481
685	0	0	Ki67+	 1510 7344
686	0	0	Ki67+	 1535 7328
687	0	0	Ki67+	 1607 7494
688	0	0	Ki67+	 1646 7503
689	0	0	Ki67+	 1127 7699
690	0	0	Ki67+	 1147 7653
691	0	0	Ki67+	 1154 7745
692	0	0	Ki67+	 1156 7783
693	0	0	Ki67+	 1170 7775
694	0	0	Ki67+	 1178 7800
695	0	0	Ki67+	 1179 7841
696	0	0	Ki67+	 1180 8041
697	0	0	Ki67+	 1193 7548
698	0	0	Ki67+	 1199 7810
699	0	0	Ki67+	 1206 8246
700	0	0	Ki67+	 1209 7842
701	0	0	Ki67+	 1213 7589
702	0	0	Ki67+	 1218 7787
703	0	0	Ki67+	 1221 8235
704	0	0	Ki67+	 1222 7674
705	0	0	Ki67+	 1222 7844
706	0	0	Ki67+	 1225 7824
707	0	0	Ki67+	 1240 7561
708	0	0	Ki67+	 1241 7630
709	0	0	Ki67+	 1242 8218
710	0	0	Ki67+	 1247 8011
711	0	0	Ki67+	 1252 8143
712	0	0	Ki67+	 1253 7761
713	0	0	Ki67+	 1253 8264
714	0	0	Ki67+	 1261 7731
715	0	0	Ki67+	 1261 8278
716	0	0	Ki67+	 1263 7787
717	0	0	Ki67+	 1263 8013
718	0	0	Ki67+	 1265 7884
719	0	0	Ki67+	 1269 7994
720	0	0	Ki67+	 1270 8312
721	0	0	Ki67+	 1273 7754
722	0	0	Ki67+	 1273 8253
723	0	0	Ki67+	 1277 7620
724	0	0	Ki67+	 1283 7588
725	0	0	Ki67+	 1289 7807
726	0	0	Ki67+	 1296 7564
727	0	0	Ki67+	 1298 7858
728	0	0	Ki67+	 1301 7608
729	0	0	Ki67+	 1302 7649
730	0	0	Ki67+	 1303 7636
731	0	0	Ki67+	 1316 7886
732	0	0	Ki67+	 1317 7549
733	0	0	Ki67+	 1324 7864
734	0	0	Ki67+	 1326 7758
735	0	0	Ki67+	 1330 7690
736	0	0	Ki67+	 1332 7575
737	0	0	Ki67+	 1333 7717
738	0	0	Ki67+	 1338 7840
739	0	0	Ki67+	 1357 7879
740	0	0	Ki67+	 1367 7578
741	0	0	Ki67+	 1370 7806
742	0	0	Ki67+	 1372 7732
743	0	0	Ki67+	 1397 7631
744	0	0	Ki67+	 1403 7574
745	0	0	Ki67+	 1411 7742
746	0	0	Ki67+	 1423 7560
747	0	0	Ki67+	 1466 7738
748	0	0	Ki67+	 1492 7807
749	0	0	Ki67+	 1514 7809
750	0	0	Ki67+	 1522 7670
751	0	0	Ki67+	 1537 7709
752	0	0	Ki67+	 1538 7788
753	0	0	Ki67+	 1557 7786
754	0	0	Ki67+	 1570 7735
755	0	0	Ki67+	 1592 7800
756	0	0	Ki67+	 1624 7720
757	0	0	Ki67+	 1642 7654
758	0	0	Ki67+	 1649 7709
759	0	0	Ki67+	 1653 7827
760	0	0	Ki67+	 1655 7723
761	0	0	Ki67+	 1678 7794
762	0	0	Ki67+	 1272 8659
763	0	0	Ki67+	 1287 8351
764	0	0	Ki67+	 1295 8681
765	0	0	Ki67+	 1298 8818
766	0	0	Ki67+	 1313 8712
767	0	0	Ki67+	 1317 8561
768	0	0	Ki67+	 1320 8434
769	0	0	Ki67+	 1344 8615
770	0	0	Ki67+	 1346 8954
771	0	0	Ki67+	 1348 8944
772	0	0	Ki67+	 1359 8445
773	0	0	Ki67+	 1360 8893
774	0	0	Ki67+	 1365 8642
775	0	0	Ki67+	 1373 8505
776	0	0	Ki67+	 1381 8969
777	0	0	Ki67+	 1389 8848
778	0	0	Ki67+	 1392 8996
779	0	0	Ki67+	 1396 8550
780	0	0	Ki67+	 1405 8859
781	0	0	Ki67+	 1406 8958
782	0	0	Ki67+	 1406 8997
783	0	0	Ki67+	 1411 8973
784	0	0	Ki67+	 1419 8839
785	0	0	Ki67+	 1426 8862
786	0	0	Ki67+	 1426 8919
787	0	0	Ki67+	 1431 9134
788	0	0	Ki67+	 1440 8796
789	0	0	Ki67+	 1442 8861
790	0	0	Ki67+	 1443 9101
791	0	0	Ki67+	 1446 8932
792	0	0	Ki67+	 1448 8837
793	0	0	Ki67+	 1456 9076
794	0	0	Ki67+	 1461 8824
795	0	0	Ki67+	 1466 8529
796	0	0	Ki67+	 1466 8765
797	0	0	Ki67+	 1470 9094
798	0	0	Ki67+	 1501 8639
799	0	0	Ki67+	 1503 8606
800	0	0	Ki67+	 1515 9116
801	0	0	Ki67+	 1522 8623
802	0	0	Ki67+	 1538 8597
803	0	0	Ki67+	 1556 8573
804	0	0	Ki67+	 1626 8840
805	0	0	Ki67+	 1649 8596
806	0	0	Ki67+	 1657 8897
807	0	0	Ki67+	 1662 8615
808	0	0	Ki67+	 1667 8521
809	0	0	Ki67+	 1675 8914
810	0	0	Ki67+	 1695 8523
811	0	0	Ki67+	 1707 8721
812	0	0	Ki67+	 1718 9119
813	0	0	Ki67+	 1725 8519
814	0	0	Ki67+	 1415 9205
815	0	0	Ki67+	 1426 9172
816	0	0	Ki67+	 1426 9195
817	0	0	Ki67+	 1438 9249
818	0	0	Ki67+	 1468 9233
819	0	0	Ki67+	 1472 9201
820	0	0	Ki67+	 1483 9169
821	0	0	Ki67+	 1585 9286
822	0	0	Ki67+	 1652 9277
823	0	0	Ki67+	 1669 9829
824	0	0	Ki67+	 1685 9215
825	0	0	Ki67+	 1715 9265
826	0	0	Ki67+	 1007 9966
827	0	0	Ki67+	 1035 9989
828	0	0	Ki67+	 1046 9965
829	0	0	Ki67+	 1178 14186
830	0	0	Ki67+	 1807 3215
831	0	0	Ki67+	 1811 3183
832	0	0	Ki67+	 1820 3197
833	0	0	Ki67+	 1821 3157
834	0	0	Ki67+	 1841 3170
835	0	0	Ki67+	 1848 3198
836	0	0	Ki67+	 1890 3136
837	0	0	Ki67+	 1893 3182
838	0	0	Ki67+	 1901 3127
839	0	0	Ki67+	 1904 2976
840	0	0	Ki67+	 1912 3182
841	0	0	Ki67+	 1916 3104
842	0	0	Ki67+	 1920 2983
843	0	0	Ki67+	 1922 2950
844	0	0	Ki67+	 1926 3163
845	0	0	Ki67+	 1927 2924
846	0	0	Ki67+	 1927 3141
847	0	0	Ki67+	 1950 2979
848	0	0	Ki67+	 1950 3155
849	0	0	Ki67+	 1952 3005
850	0	0	Ki67+	 1953 2955
851	0	0	Ki67+	 1954 3132
852	0	0	Ki67+	 1955 3094
853	0	0	Ki67+	 1960 3210
854	0	0	Ki67+	 1974 2927
855	0	0	Ki67+	 1976 2908
856	0	0	Ki67+	 1976 3087
857	0	0	Ki67+	 1984 2963
858	0	0	Ki67+	 1991 3143
859	0	0	Ki67+	 2001 3117
860	0	0	Ki67+	 2005 2910
861	0	0	Ki67+	 2007 3180
862	0	0	Ki67+	 2018 3142
863	0	0	Ki67+	 2019 2915
864	0	0	Ki67+	 2024 2863
865	0	0	Ki67+	 2025 2879
866	0	0	Ki67+	 2031 3107
867	0	0	Ki67+	 2031 3165
868	0	0	Ki67+	 2034 2851
869	0	0	Ki67+	 2034 3034
870	0	0	Ki67+	 2035 3002
871	0	0	Ki67+	 2041 3020
872	0	0	Ki67+	 2044 3184
873	0	0	Ki67+	 2046 2885
874	0	0	Ki67+	 2051 2859
875	0	0	Ki67+	 2052 2842
876	0	0	Ki67+	 2059 3107
877	0	0	Ki67+	 2062 2970
878	0	0	Ki67+	 2062 3154
879	0	0	Ki67+	 2074 3039
880	0	0	Ki67+	 2075 3002
881	0	0	Ki67+	 2080 3062
882	0	0	Ki67+	 2094 3202
883	0	0	Ki67+	 2095 3187
884	0	0	Ki67+	 2096 2985
885	0	0	Ki67+	 2098 3091
886	0	0	Ki67+	 2102 3171
887	0	0	Ki67+	 2107 2980
888	0	0	Ki67+	 2108 3055
889	0	0	Ki67+	 2111 3028
890	0	0	Ki67+	 2111 3200
891	0	0	Ki67+	 2112 3113
892	0	0	Ki67+	 2129 3042
893	0	0	Ki67+	 2131 3094
894	0	0	Ki67+	 2132 2989
895	0	0	Ki67+	 2138 3169
896	0	0	Ki67+	 2155 3025
897	0	0	Ki67+	 2159 3100
898	0	0	Ki67+	 2185 2642
899	0	0	Ki67+	 2198 3001
900	0	0	Ki67+	 2212 2951
901	0	0	Ki67+	 2228 2915
902	0	0	Ki67+	 2230 2867
903	0	0	Ki67+	 2243 2848
904	0	0	Ki67+	 2246 2903
905	0	0	Ki67+	 2272 2815
906	0	0	Ki67+	 2282 2807
907	0	0	Ki67+	 2288 2849
908	0	0	Ki67+	 2289 2831
909	0	0	Ki67+	 2292 2788
910	0	0	Ki67+	 2304 2776
911	0	0	Ki67+	 2304 2877
912	0	0	Ki67+	 2317 2837
913	0	0	Ki67+	 2319 2810
914	0	0	Ki67+	 2322 2904
915	0	0	Ki67+	 2332 2794
916	0	0	Ki67+	 2346 2804
917	0	0	Ki67+	 2359 2785
918	0	0	Ki67+	 2364 2806
919	0	0	Ki67+	 2381 2767
920	0	0	Ki67+	 2389 2746
921	0	0	Ki67+	 2428 2687
922	0	0	Ki67+	 2439 2662
923	0	0	Ki67+	 2474 2697
924	0	0	Ki67+	 2478 2801
925	0	0	Ki67+	 2487 2696
926	0	0	Ki67+	 2488 2725
927	0	0	Ki67+	 2491 2657
928	0	0	Ki67+	 2519 2715
929	0	0	Ki67+	 2521 2683
930	0	0	Ki67+	 1733 3661
931	0	0	Ki67+	 1747 3676
932	0	0	Ki67+	 1755 3725
933	0	0	Ki67+	 1760 3739
934	0	0	Ki67+	 1772 3686
935	0	0	Ki67+	 1776 3322
936	0	0	Ki67+	 1778 3874
937	0	0	Ki67+	 1780 3829
938	0	0	Ki67+	 1786 3643
939	0	0	Ki67+	 1791 3393
940	0	0	Ki67+	 1803 3866
941	0	0	Ki67+	 1805 3612
942	0	0	Ki67+	 1817 3682
943	0	0	Ki67+	 1819 3245
944	0	0	Ki67+	 1819 3456
945	0	0	Ki67+	 1820 3794
946	0	0	Ki67+	 1821 3844
947	0	0	Ki67+	 1838 3822
948	0	0	Ki67+	 1839 3844
949	0	0	Ki67+	 1858 3785
950	0	0	Ki67+	 1859 3218
951	0	0	Ki67+	 1863 3907
952	0	0	Ki67+	 1867 3745
953	0	0	Ki67+	 1872 3685
954	0	0	Ki67+	 1872 3884
955	0	0	Ki67+	 1885 3972
956	0	0	Ki67+	 1890 3670
957	0	0	Ki67+	 1891 3767
958	0	0	Ki67+	 1895 3997
959	0	0	Ki67+	 1897 3257
960	0	0	Ki67+	 1904 3711
961	0	0	Ki67+	 1906 3750
962	0	0	Ki67+	 1913 3761
963	0	0	Ki67+	 1927 3966
964	0	0	Ki67+	 1929 3683
965	0	0	Ki67+	 1932 3714
966	0	0	Ki67+	 1939 3767
967	0	0	Ki67+	 1941 3442
968	0	0	Ki67+	 1945 3309
969	0	0	Ki67+	 1961 3265
970	0	0	Ki67+	 1980 3739
971	0	0	Ki67+	 1986 3660
972	0	0	Ki67+	 1990 3273
973	0	0	Ki67+	 1991 3762
974	0	0	Ki67+	 1997 3224
975	0	0	Ki67+	 2002 3248
976	0	0	Ki67+	 2003 3885
977	0	0	Ki67+	 2018 3898
978	0	0	Ki67+	 2019 3771
979	0	0	Ki67+	 2023 3928
980	0	0	Ki67+	 2033 3700
981	0	0	Ki67+	 2036 3227
982	0	0	Ki67+	 2037 3791
983	0	0	Ki67+	 2039 3869
984	0	0	Ki67+	 2040 3726
985	0	0	Ki67+	 2041 3821
986	0	0	Ki67+	 2048 3233
987	0	0	Ki67+	 2050 3600
988	0	0	Ki67+	 2053 3930
989	0	0	Ki67+	 2071 3827
990	0	0	Ki67+	 2074 3634
991	0	0	Ki67+	 2085 3879
992	0	0	Ki67+	 2099 3646
993	0	0	Ki67+	 2102 3778
994	0	0	Ki67+	 2110 3826
995	0	0	Ki67+	 2117 3855
996	0	0	Ki67+	 2125 3915
997	0	0	Ki67+	 2140 3794
998	0	0	Ki67+	 2148 3891
999	0	0	Ki67+	 2150 3687
1000	0	0	Ki67+	 2153 3782
1001	0	0	Ki67+	 2198 3893
1002	0	0	Ki67+	 2213 3790
1003	0	0	Ki67+	 2229 3897
1004	0	0	Ki67+	 2260 3758
1005	0	0	Ki67+	 2295 3655
1006	0	0	Ki67+	 2301 3765
1007	0	0	Ki67+	 2312 3898
1008	0	0	Ki67+	 2318 3883
1009	0	0	Ki67+	 2321 3945
1010	0	0	Ki67+	 2323 3929
1011	0	0	Ki67+	 2355 3915
1012	0	0	Ki67+	 2357 3642
1013	0	0	Ki67+	 2359 3886
1014	0	0	Ki67+	 2375 3902
1015	0	0	Ki67+	 2402 3851
1016	0	0	Ki67+	 2403 3878
1017	0	0	Ki67+	 2406 3923
1018	0	0	Ki67+	 2438 3903
1019	0	0	Ki67+	 2489 3681
1020	0	0	Ki67+	 2525 3876
1021	0	0	Ki67+	 2527 3841
1022	0	0	Ki67+	 1737 4030
1023	0	0	Ki67+	 1766 4713
1024	0	0	Ki67+	 1773 4019
1025	0	0	Ki67+	 1774 4722
1026	0	0	Ki67+	 1788 4047
1027	0	0	Ki67+	 1806 4106
1028	0	0	Ki67+	 1809 4065
1029	0	0	Ki67+	 1848 4792
1030	0	0	Ki67+	 1895 4780
1031	0	0	Ki67+	 1954 4669
1032	0	0	Ki67+	 1957 4726
1033	0	0	Ki67+	 1963 4657
1034	0	0	Ki67+	 1990 4274
1035	0	0	Ki67+	 1998 4542
1036	0	0	Ki67+	 2002 4477
1037	0	0	Ki67+	 2003 4491
1038	0	0	Ki67+	 2056 4670
1039	0	0	Ki67+	 2079 4303
1040	0	0	Ki67+	 2186 4105
1041	0	0	Ki67+	 2190 4343
1042	0	0	Ki67+	 2191 4362
1043	0	0	Ki67+	 2222 4150
1044	0	0	Ki67+	 2237 4383
1045	0	0	Ki67+	 2245 4071
1046	0	0	Ki67+	 2264 4626
1047	0	0	Ki67+	 2284 4450
1048	0	0	Ki67+	 2285 4132
1049	0	0	Ki67+	 2332 4220
1050	0	0	Ki67+	 2337 4096
1051	0	0	Ki67+	 2348 4222
1052	0	0	Ki67+	 2352 4452
1053	0	0	Ki67+	 2358 4069
1054	0	0	Ki67+	 2381 4047
1055	0	0	Ki67+	 2394 4611
1056	0	0	Ki67+	 2409 4693
1057	0	0	Ki67+	 2410 4477
1058	0	0	Ki67+	 2434 4090
1059	0	0	Ki67+	 2448 4084
1060	0	0	Ki67+	 2464 4471
1061	0	0	Ki67+	 2469 4129
1062	0	0	Ki67+	 2482 4454
1063	0	0	Ki67+	 2497 4430
1064	0	0	Ki67+	 2502 4420
1065	0	0	Ki67+	 2513 4118
1066	0	0	Ki67+	 1733 5371
1067	0	0	Ki67+	 1736 5247
1068	0	0	Ki67+	 1765 4838
1069	0	0	Ki67+	 1771 5268
1070	0	0	Ki67+	 1902 4924
1071	0	0	Ki67+	 1928 4896
1072	0	0	Ki67+	 2003 5504
1073	0	0	Ki67+	 2041 5435
1074	0	0	Ki67+	 2118 5480
1075	0	0	Ki67+	 2142 5406
1076	0	0	Ki67+	 2143 5425
1077	0	0	Ki67+	 2157 5120
1078	0	0	Ki67+	 2233 5426
1079	0	0	Ki67+	 2242 4909
1080	0	0	Ki67+	 2254 4930
1081	0	0	Ki67+	 2267 4927
1082	0	0	Ki67+	 2274 4908
1083	0	0	Ki67+	 2277 5181
1084	0	0	Ki67+	 2291 4928
1085	0	0	Ki67+	 2301 5189
1086	0	0	Ki67+	 2305 4901
1087	0	0	Ki67+	 2322 5122
1088	0	0	Ki67+	 2343 5119
1089	0	0	Ki67+	 2350 5552
1090	0	0	Ki67+	 2361 5196
1091	0	0	Ki67+	 2365 5123
1092	0	0	Ki67+	 2386 5436
1093	0	0	Ki67+	 2392 5110
1094	0	0	Ki67+	 2410 4979
1095	0	0	Ki67+	 2414 4942
1096	0	0	Ki67+	 2447 5558
1097	0	0	Ki67+	 2454 5118
1098	0	0	Ki67+	 2502 5068
1099	0	0	Ki67+	 1742 6172
1100	0	0	Ki67+	 1751 6328
1101	0	0	Ki67+	 1752 6138
1102	0	0	Ki67+	 1761 6153
1103	0	0	Ki67+	 1772 6107
1104	0	0	Ki67+	 1775 6057
1105	0	0	Ki67+	 1803 6072
1106	0	0	Ki67+	 1827 6028
1107	0	0	Ki67+	 1830 6116
1108	0	0	Ki67+	 1831 6047
1109	0	0	Ki67+	 1845 5801
1110	0	0	Ki67+	 1848 6049
1111	0	0	Ki67+	 1850 6114
1112	0	0	Ki67+	 1851 6400
1113	0	0	Ki67+	 1853 5978
1114	0	0	Ki67+	 1878 5962
1115	0	0	Ki67+	 1890 6156
1116	0	0	Ki67+	 1906 6068
1117	0	0	Ki67+	 1971 6019
1118	0	0	Ki67+	 1991 6288
1119	0	0	Ki67+	 1993 6264
1120	0	0	Ki67+	 1997 6094
1121	0	0	Ki67+	 2002 5801
1122	0	0	Ki67+	 2003 5950
1123	0	0	Ki67+	 2004 6207
1124	0	0	Ki67+	 2037 6362
1125	0	0	Ki67+	 2039 6215
1126	0	0	Ki67+	 2043 5855
1127	0	0	Ki67+	 2047 5647
1128	0	0	Ki67+	 2047 6185
1129	0	0	Ki67+	 2048 6047
1130	0	0	Ki67+	 2051 5889
1131	0	0	Ki67+	 2067 5820
1132	0	0	Ki67+	 2068 6203
1133	0	0	Ki67+	 2073 6025
1134	0	0	Ki67+	 2080 6186
1135	0	0	Ki67+	 2093 6130
1136	0	0	Ki67+	 2105 6331
1137	0	0	Ki67+	 2151 5669
1138	0	0	Ki67+	 2191 5977
1139	0	0	Ki67+	 2203 6393
1140	0	0	Ki67+	 2242 6344
1141	0	0	Ki67+	 2340 6382
1142	0	0	Ki67+	 2344 6094
1143	0	0	Ki67+	 2364 6376
1144	0	0	Ki67+	 2372 6183
1145	0	0	Ki67+	 2377 6398
1146	0	0	Ki67+	 2385 6246
1147	0	0	Ki67+	 2393 6026
1148	0	0	Ki67+	 2420 5708
1149	0	0	Ki67+	 2438 6105
1150	0	0	Ki67+	 2456 6090
1151	0	0	Ki67+	 1750 6810
1152	0	0	Ki67+	 1762 6751
1153	0	0	Ki67+	 1765 6537
1154	0	0	Ki67+	 1773 7095
1155	0	0	Ki67+	 1778 7113
1156	0	0	Ki67+	 1780 6843
1157	0	0	Ki67+	 1781 6972
1158	0	0	Ki67+	 1785 6431
1159	0	0	Ki67+	 1787 6726
1160	0	0	Ki67+	 1789 6989
1161	0	0	Ki67+	 1792 6966
1162	0	0	Ki67+	 1798 6482
1163	0	0	Ki67+	 1806 6940
1164	0	0	Ki67+	 1876 6951
1165	0	0	Ki67+	 1881 6866
1166	0	0	Ki67+	 1886 6520
1167	0	0	Ki67+	 1901 6812
1168	0	0	Ki67+	 1929 6702
1169	0	0	Ki67+	 1942 6728
1170	0	0	Ki67+	 1943 6768
1171	0	0	Ki67+	 1955 6807
1172	0	0	Ki67+	 1978 6496
1173	0	0	Ki67+	 1983 6425
1174	0	0	Ki67+	 1997 6687
1175	0	0	Ki67+	 2003 6494
1176	0	0	Ki67+	 2014 6743
1177	0	0	Ki67+	 2024 7127
1178	0	0	Ki67+	 2039 6432
1179	0	0	Ki67+	 2120 6621
1180	0	0	Ki67+	 2120 6675
1181	0	0	Ki67+	 2129 6710
1182	0	0	Ki67+	 2132 6648
1183	0	0	Ki67+	 2135 6749
1184	0	0	Ki67+	 2136 6630
1185	0	0	Ki67+	 2158 6580
1186	0	0	Ki67+	 2176 6736
1187	0	0	Ki67+	 2193 6749
1188	0	0	Ki67+	 2243 6563
1189	0	0	Ki67+	 2262 6453
1190	0	0	Ki67+	 2282 6420
1191	0	0	Ki67+	 2421 6759
1192	0	0	Ki67+	 2434 6853
1193	0	0	Ki67+	 2438 7034
1194	0	0	Ki67+	 2459 6863
1195	0	0	Ki67+	 2474 6613
1196	0	0	Ki67+	 2477 6794
1197	0	0	Ki67+	 2481 7042
1198	0	0	Ki67+	 2492 6623
1199	0	0	Ki67+	 2499 7102
1200	0	0	Ki67+	 2504 6528
1201	0	0	Ki67+	 2504 6785
1202	0	0	Ki67+	 2519 6613
1203	0	0	Ki67+	 2523 7084
1204	0	0	Ki67+	 1747 7291
1205	0	0	Ki67+	 1748 7404
1206	0	0	Ki67+	 1831 7412
1207	0	0	Ki67+	 1853 7348
1208	0	0	Ki67+	 1866 7348
1209	0	0	Ki67+	 1868 7319
1210	0	0	Ki67+	 1928 7235
1211	0	0	Ki67+	 1973 7370
1212	0	0	Ki67+	 1744 8654
1213	0	0	Ki67+	 1751 8568
1214	0	0	Ki67+	 1778 8771
1215	0	0	Ki67+	 1802 8713
1216	0	0	Ki67+	 1804 8785
1217	0	0	Ki67+	 1805 8614
1218	0	0	Ki67+	 1835 8434
1219	0	0	Ki67+	 1849 8764
1220	0	0	Ki67+	 1859 8813
1221	0	0	Ki67+	 1888 8688
1222	0	0	Ki67+	 1929 8757
1223	0	0	Ki67+	 1948 8533
1224	0	0	Ki67+	 1975 8101
1225	0	0	Ki67+	 1990 8267
1226	0	0	Ki67+	 2025 8763
1227	0	0	Ki67+	 2029 8789
1228	0	0	Ki67+	 2089 8811
1229	0	0	Ki67+	 2100 8640
1230	0	0	Ki67+	 2110 8593
1231	0	0	Ki67+	 2125 8537
1232	0	0	Ki67+	 2127 8809
1233	0	0	Ki67+	 2133 8574
1234	0	0	Ki67+	 2136 8737
1235	0	0	Ki67+	 2142 8785
1236	0	0	Ki67+	 2155 8769
1237	0	0	Ki67+	 2181 8611
1238	0	0	Ki67+	 2181 8691
1239	0	0	Ki67+	 2195 8752
1240	0	0	Ki67+	 2207 8782
1241	0	0	Ki67+	 1754 9192
1242	0	0	Ki67+	 1784 8841
1243	0	0	Ki67+	 1818 9120
1244	0	0	Ki67+	 1860 8894
1245	0	0	Ki67+	 1866 8873
1246	0	0	Ki67+	 1872 9064
1247	0	0	Ki67+	 1902 8828
1248	0	0	Ki67+	 1924 8940
1249	0	0	Ki67+	 1999 8895
1250	0	0	Ki67+	 2022 9034
1251	0	0	Ki67+	 2040 9064
1252	0	0	Ki67+	 2044 8996
1253	0	0	Ki67+	 2056 8845
1254	0	0	Ki67+	 2064 9043
1255	0	0	Ki67+	 2069 8960
1256	0	0	Ki67+	 2085 9031
1257	0	0	Ki67+	 2099 8969
1258	0	0	Ki67+	 2133 8934
1259	0	0	Ki67+	 2133 9146
1260	0	0	Ki67+	 2147 8901
1261	0	0	Ki67+	 2147 9003
1262	0	0	Ki67+	 2150 8974
1263	0	0	Ki67+	 2163 8895
1264	0	0	Ki67+	 2230 8878
1265	0	0	Ki67+	 2237 8910
1266	0	0	Ki67+	 2436 9364
1267	0	0	Ki67+	 2110 14779
1268	0	0	Ki67+	 2113 14723
1269	0	0	Ki67+	 2456 14601
1270	0	0	Ki67+	 2058 15381
1271	0	0	Ki67+	 2069 15395
1272	0	0	Ki67+	 2073 15423
1273	0	0	Ki67+	 2161 15248
1274	0	0	Ki67+	 2200 15615
1275	0	0	Ki67+	 2221 15640
1276	0	0	Ki67+	 2226 15679
1277	0	0	Ki67+	 2053 16512
1278	0	0	Ki67+	 2096 16475
1279	0	0	Ki67+	 2098 16448
1280	0	0	Ki67+	 2103 16507
1281	0	0	Ki67+	 2117 16443
1282	0	0	Ki67+	 2127 16479
1283	0	0	Ki67+	 2145 16370
1284	0	0	Ki67+	 2165 16469
1285	0	0	Ki67+	 2191 16448
1286	0	0	Ki67+	 2379 16107
1287	0	0	Ki67+	 2685 2310
1288	0	0	Ki67+	 2720 2305
1289	0	0	Ki67+	 2751 2235
1290	0	0	Ki67+	 2759 2313
1291	0	0	Ki67+	 2761 2260
1292	0	0	Ki67+	 2776 2263
1293	0	0	Ki67+	 2776 2523
1294	0	0	Ki67+	 2781 2296
1295	0	0	Ki67+	 2782 2195
1296	0	0	Ki67+	 2786 2234
1297	0	0	Ki67+	 2788 2322
1298	0	0	Ki67+	 2798 2295
1299	0	0	Ki67+	 2804 2280
1300	0	0	Ki67+	 2811 2535
1301	0	0	Ki67+	 2813 2325
1302	0	0	Ki67+	 2824 2206
1303	0	0	Ki67+	 2824 2520
1304	0	0	Ki67+	 2830 2299
1305	0	0	Ki67+	 2832 2227
1306	0	0	Ki67+	 2834 2152
1307	0	0	Ki67+	 2844 2260
1308	0	0	Ki67+	 2853 2520
1309	0	0	Ki67+	 2858 2184
1310	0	0	Ki67+	 2872 2204
1311	0	0	Ki67+	 2873 2241
1312	0	0	Ki67+	 2882 2264
1313	0	0	Ki67+	 2888 2113
1314	0	0	Ki67+	 2890 2151
1315	0	0	Ki67+	 2898 2189
1316	0	0	Ki67+	 2899 2140
1317	0	0	Ki67+	 2901 2286
1318	0	0	Ki67+	 2902 2271
1319	0	0	Ki67+	 2911 2177
1320	0	0	Ki67+	 2920 2255
1321	0	0	Ki67+	 2921 2225
1322	0	0	Ki67+	 2922 2147
1323	0	0	Ki67+	 2932 2101
1324	0	0	Ki67+	 2941 2124
1325	0	0	Ki67+	 2942 2048
1326	0	0	Ki67+	 2944 2201
1327	0	0	Ki67+	 2952 2276
1328	0	0	Ki67+	 2965 2303
1329	0	0	Ki67+	 2966 2081
1330	0	0	Ki67+	 2976 2126
1331	0	0	Ki67+	 2983 2181
1332	0	0	Ki67+	 2996 2304
1333	0	0	Ki67+	 3008 2177
1334	0	0	Ki67+	 3020 2321
1335	0	0	Ki67+	 3033 2048
1336	0	0	Ki67+	 3040 2315
1337	0	0	Ki67+	 3048 2135
1338	0	0	Ki67+	 3058 2204
1339	0	0	Ki67+	 3058 2223
1340	0	0	Ki67+	 3062 2056
1341	0	0	Ki67+	 3063 2340
1342	0	0	Ki67+	 3077 2278
1343	0	0	Ki67+	 3084 2326
1344	0	0	Ki67+	 3085 2004
1345	0	0	Ki67+	 3088 2116
1346	0	0	Ki67+	 3089 2162
1347	0	0	Ki67+	 3096 2069
1348	0	0	Ki67+	 3099 2313
1349	0	0	Ki67+	 3102 2345
1350	0	0	Ki67+	 3108 2267
1351	0	0	Ki67+	 3109 2293
1352	0	0	Ki67+	 3109 2366
1353	0	0	Ki67+	 3111 2016
1354	0	0	Ki67+	 3135 2233
1355	0	0	Ki67+	 3136 2171
1356	0	0	Ki67+	 3144 2261
1357	0	0	Ki67+	 3145 2587
1358	0	0	Ki67+	 3147 2031
1359	0	0	Ki67+	 3153 2284
1360	0	0	Ki67+	 3155 2319
1361	0	0	Ki67+	 3159 2360
1362	0	0	Ki67+	 3160 2003
1363	0	0	Ki67+	 3160 2231
1364	0	0	Ki67+	 3163 2563
1365	0	0	Ki67+	 3164 2180
1366	0	0	Ki67+	 3168 2344
1367	0	0	Ki67+	 3183 2288
1368	0	0	Ki67+	 3190 1991
1369	0	0	Ki67+	 3190 2265
1370	0	0	Ki67+	 3190 2550
1371	0	0	Ki67+	 3192 2009
1372	0	0	Ki67+	 3200 2288
1373	0	0	Ki67+	 3215 2342
1374	0	0	Ki67+	 3216 2191
1375	0	0	Ki67+	 3217 2314
1376	0	0	Ki67+	 3224 2011
1377	0	0	Ki67+	 3224 2117
1378	0	0	Ki67+	 3226 2244
1379	0	0	Ki67+	 3236 2189
1380	0	0	Ki67+	 3248 1996
1381	0	0	Ki67+	 3281 2206
1382	0	0	Ki67+	 3284 2015
1383	0	0	Ki67+	 3290 2076
1384	0	0	Ki67+	 3312 2274
1385	0	0	Ki67+	 3313 2030
1386	0	0	Ki67+	 3319 2071
1387	0	0	Ki67+	 3320 2310
1388	0	0	Ki67+	 3322 2287
1389	0	0	Ki67+	 2533 2721
1390	0	0	Ki67+	 2548 3290
1391	0	0	Ki67+	 2554 2708
1392	0	0	Ki67+	 2655 2976
1393	0	0	Ki67+	 2829 3010
1394	0	0	Ki67+	 2836 3042
1395	0	0	Ki67+	 2839 2895
1396	0	0	Ki67+	 2849 3081
1397	0	0	Ki67+	 2854 2890
1398	0	0	Ki67+	 2855 2911
1399	0	0	Ki67+	 2857 2853
1400	0	0	Ki67+	 2858 2951
1401	0	0	Ki67+	 2873 2973
1402	0	0	Ki67+	 2886 2878
1403	0	0	Ki67+	 2888 3088
1404	0	0	Ki67+	 2909 2916
1405	0	0	Ki67+	 2909 3086
1406	0	0	Ki67+	 2913 2865
1407	0	0	Ki67+	 2917 2964
1408	0	0	Ki67+	 2930 2959
1409	0	0	Ki67+	 2937 3002
1410	0	0	Ki67+	 2938 3070
1411	0	0	Ki67+	 2946 2878
1412	0	0	Ki67+	 2946 2980
1413	0	0	Ki67+	 2952 2890
1414	0	0	Ki67+	 2953 2912
1415	0	0	Ki67+	 2968 2953
1416	0	0	Ki67+	 2972 2933
1417	0	0	Ki67+	 2975 2645
1418	0	0	Ki67+	 2984 2979
1419	0	0	Ki67+	 3005 2908
1420	0	0	Ki67+	 3006 2931
1421	0	0	Ki67+	 3017 3025
1422	0	0	Ki67+	 3019 2951
1423	0	0	Ki67+	 3020 3000
1424	0	0	Ki67+	 3025 2920
1425	0	0	Ki67+	 3032 2937
1426	0	0	Ki67+	 3043 3009
1427	0	0	Ki67+	 3045 2931
1428	0	0	Ki67+	 3048 2965
1429	0	0	Ki67+	 3079 2895
1430	0	0	Ki67+	 3108 2889
1431	0	0	Ki67+	 3109 2919
1432	0	0	Ki67+	 3149 2752
1433	0	0	Ki67+	 3155 2974
1434	0	0	Ki67+	 3161 2692
1435	0	0	Ki67+	 3162 2933
1436	0	0	Ki67+	 3166 2962
1437	0	0	Ki67+	 3167 2896
1438	0	0	Ki67+	 3168 2728
1439	0	0	Ki67+	 3172 2762
1440	0	0	Ki67+	 3185 2819
1441	0	0	Ki67+	 3198 2731
1442	0	0	Ki67+	 3198 2757
1443	0	0	Ki67+	 3199 2798
1444	0	0	Ki67+	 3206 2848
1445	0	0	Ki67+	 3210 2815
1446	0	0	Ki67+	 3210 2916
1447	0	0	Ki67+	 3220 2897
1448	0	0	Ki67+	 3226 2754
1449	0	0	Ki67+	 3230 2723
1450	0	0	Ki67+	 3243 2795
1451	0	0	Ki67+	 3257 2820
1452	0	0	Ki67+	 3260 2756
1453	0	0	Ki67+	 3262 2890
1454	0	0	Ki67+	 3270 2740
1455	0	0	Ki67+	 3274 2977
1456	0	0	Ki67+	 3282 2874
1457	0	0	Ki67+	 3297 2734
1458	0	0	Ki67+	 3299 2704
1459	0	0	Ki67+	 3299 2898
1460	0	0	Ki67+	 3303 2959
1461	0	0	Ki67+	 3304 2807
1462	0	0	Ki67+	 3306 2685
1463	0	0	Ki67+	 3312 2764
1464	0	0	Ki67+	 3318 2950
1465	0	0	Ki67+	 2533 4057
1466	0	0	Ki67+	 2540 3864
1467	0	0	Ki67+	 2551 3886
1468	0	0	Ki67+	 2564 4087
1469	0	0	Ki67+	 2570 4071
1470	0	0	Ki67+	 2579 3738
1471	0	0	Ki67+	 2580 4099
1472	0	0	Ki67+	 2584 3704
1473	0	0	Ki67+	 2591 3843
1474	0	0	Ki67+	 2591 4071
1475	0	0	Ki67+	 2595 4095
1476	0	0	Ki67+	 2600 4131
1477	0	0	Ki67+	 2606 3923
1478	0	0	Ki67+	 2621 4129
1479	0	0	Ki67+	 2626 3759
1480	0	0	Ki67+	 2627 3862
1481	0	0	Ki67+	 2635 3735
1482	0	0	Ki67+	 2650 3867
1483	0	0	Ki67+	 2658 4094
1484	0	0	Ki67+	 2674 4196
1485	0	0	Ki67+	 2679 3868
1486	0	0	Ki67+	 2695 3894
1487	0	0	Ki67+	 2706 4148
1488	0	0	Ki67+	 2706 4187
1489	0	0	Ki67+	 2728 4155
1490	0	0	Ki67+	 2743 4085
1491	0	0	Ki67+	 2749 4154
1492	0	0	Ki67+	 2751 4117
1493	0	0	Ki67+	 2772 4046
1494	0	0	Ki67+	 2786 4161
1495	0	0	Ki67+	 2830 3457
1496	0	0	Ki67+	 2830 3929
1497	0	0	Ki67+	 2835 4200
1498	0	0	Ki67+	 2886 4206
1499	0	0	Ki67+	 2893 3986
1500	0	0	Ki67+	 2979 3484
1501	0	0	Ki67+	 3045 4204
1502	0	0	Ki67+	 3067 4150
1503	0	0	Ki67+	 3087 4187
1504	0	0	Ki67+	 3100 4169
1505	0	0	Ki67+	 3129 3872
1506	0	0	Ki67+	 3145 3462
1507	0	0	Ki67+	 3277 4035
1508	0	0	Ki67+	 3295 4073
1509	0	0	Ki67+	 3324 4040
1510	0	0	Ki67+	 3325 4100
1511	0	0	Ki67+	 2543 4310
1512	0	0	Ki67+	 2544 4798
1513	0	0	Ki67+	 2544 5018
1514	0	0	Ki67+	 2608 4257
1515	0	0	Ki67+	 2626 4505
1516	0	0	Ki67+	 2652 4877
1517	0	0	Ki67+	 2683 4263
1518	0	0	Ki67+	 2685 4284
1519	0	0	Ki67+	 2722 4289
1520	0	0	Ki67+	 2724 4240
1521	0	0	Ki67+	 2725 4255
1522	0	0	Ki67+	 2823 4307
1523	0	0	Ki67+	 2854 4786
1524	0	0	Ki67+	 2859 4304
1525	0	0	Ki67+	 2868 4229
1526	0	0	Ki67+	 2884 4841
1527	0	0	Ki67+	 2901 4269
1528	0	0	Ki67+	 2912 4377
1529	0	0	Ki67+	 2941 4972
1530	0	0	Ki67+	 2948 4885
1531	0	0	Ki67+	 2959 4924
1532	0	0	Ki67+	 2960 4865
1533	0	0	Ki67+	 2964 4900
1534	0	0	Ki67+	 2969 4758
1535	0	0	Ki67+	 2979 4733
1536	0	0	Ki67+	 2988 4765
1537	0	0	Ki67+	 2994 4948
1538	0	0	Ki67+	 3007 4908
1539	0	0	Ki67+	 3023 4975
1540	0	0	Ki67+	 3027 4950
1541	0	0	Ki67+	 3065 4309
1542	0	0	Ki67+	 3067 4331
1543	0	0	Ki67+	 3077 4704
1544	0	0	Ki67+	 3092 4574
1545	0	0	Ki67+	 3094 4886
1546	0	0	Ki67+	 3118 4966
1547	0	0	Ki67+	 3135 4844
1548	0	0	Ki67+	 3168 4834
1549	0	0	Ki67+	 3182 4850
1550	0	0	Ki67+	 3185 4569
1551	0	0	Ki67+	 3190 4836
1552	0	0	Ki67+	 3208 4871
1553	0	0	Ki67+	 3260 4837
1554	0	0	Ki67+	 2538 5064
1555	0	0	Ki67+	 2544 5700
1556	0	0	Ki67+	 2545 5072
1557	0	0	Ki67+	 2561 5643
1558	0	0	Ki67+	 2601 5042
1559	0	0	Ki67+	 2608 5475
1560	0	0	Ki67+	 2610 5462
1561	0	0	Ki67+	 2611 5048
1562	0	0	Ki67+	 2621 5309
1563	0	0	Ki67+	 2633 5036
1564	0	0	Ki67+	 2641 5550
1565	0	0	Ki67+	 2646 5640
1566	0	0	Ki67+	 2677 5574
1567	0	0	Ki67+	 2686 5704
1568	0	0	Ki67+	 2689 5685
1569	0	0	Ki67+	 2690 5601
1570	0	0	Ki67+	 2767 5566
1571	0	0	Ki67+	 2773 5508
1572	0	0	Ki67+	 2810 5436
1573	0	0	Ki67+	 2818 5640
1574	0	0	Ki67+	 2821 5368
1575	0	0	Ki67+	 2822 5321
1576	0	0	Ki67+	 2827 5748
1577	0	0	Ki67+	 2845 5224
1578	0	0	Ki67+	 2854 5346
1579	0	0	Ki67+	 2891 5710
1580	0	0	Ki67+	 2905 5678
1581	0	0	Ki67+	 2927 5796
1582	0	0	Ki67+	 2967 5243
1583	0	0	Ki67+	 2976 5234
1584	0	0	Ki67+	 2982 5633
1585	0	0	Ki67+	 2984 5645
1586	0	0	Ki67+	 3014 5036
1587	0	0	Ki67+	 3026 5035
1588	0	0	Ki67+	 3089 5387
1589	0	0	Ki67+	 3105 5792
1590	0	0	Ki67+	 3116 5309
1591	0	0	Ki67+	 3122 5600
1592	0	0	Ki67+	 3144 5272
1593	0	0	Ki67+	 3153 5281
1594	0	0	Ki67+	 3186 5334
1595	0	0	Ki67+	 3196 5508
1596	0	0	Ki67+	 3207 5428
1597	0	0	Ki67+	 3211 5468
1598	0	0	Ki67+	 3223 5595
1599	0	0	Ki67+	 3248 5463
1600	0	0	Ki67+	 3252 5345
1601	0	0	Ki67+	 3310 5756
1602	0	0	Ki67+	 3316 5399
1603	0	0	Ki67+	 3326 5344
1604	0	0	Ki67+	 2534 6461
1605	0	0	Ki67+	 2552 6002
1606	0	0	Ki67+	 2554 6078
1607	0	0	Ki67+	 2557 6524
1608	0	0	Ki67+	 2568 6006
1609	0	0	Ki67+	 2577 6481
1610	0	0	Ki67+	 2589 6373
1611	0	0	Ki67+	 2625 6070
1612	0	0	Ki67+	 2632 5962
1613	0	0	Ki67+	 2634 5981
1614	0	0	Ki67+	 2651 6334
1615	0	0	Ki67+	 2652 6079
1616	0	0	Ki67+	 2659 6456
1617	0	0	Ki67+	 2661 6111
1618	0	0	Ki67+	 2678 6431
1619	0	0	Ki67+	 2682 6190
1620	0	0	Ki67+	 2687 5882
1621	0	0	Ki67+	 2712 5880
1622	0	0	Ki67+	 2829 6623
1623	0	0	Ki67+	 2869 6090
1624	0	0	Ki67+	 2901 5849
1625	0	0	Ki67+	 2984 6059
1626	0	0	Ki67+	 2984 6581
1627	0	0	Ki67+	 2999 5839
1628	0	0	Ki67+	 3010 5854
1629	0	0	Ki67+	 3071 6081
1630	0	0	Ki67+	 3137 5929
1631	0	0	Ki67+	 3220 6348
1632	0	0	Ki67+	 3235 6488
1633	0	0	Ki67+	 3245 6367
1634	0	0	Ki67+	 3272 6497
1635	0	0	Ki67+	 3298 6619
1636	0	0	Ki67+	 3321 6382
1637	0	0	Ki67+	 2534 6704
1638	0	0	Ki67+	 2566 6697
1639	0	0	Ki67+	 2569 6750
1640	0	0	Ki67+	 2588 6732
1641	0	0	Ki67+	 2590 6693
1642	0	0	Ki67+	 2595 6714
1643	0	0	Ki67+	 2624 7069
1644	0	0	Ki67+	 2632 6711
1645	0	0	Ki67+	 2632 6727
1646	0	0	Ki67+	 2635 7115
1647	0	0	Ki67+	 2646 6716
1648	0	0	Ki67+	 2676 6725
1649	0	0	Ki67+	 2880 6626
1650	0	0	Ki67+	 2903 6845
1651	0	0	Ki67+	 2932 6641
1652	0	0	Ki67+	 2767 8169
1653	0	0	Ki67+	 2722 8919
1654	0	0	Ki67+	 2988 10085
1655	0	0	Ki67+	 3235 10760
1656	0	0	Ki67+	 3294 15002
1657	0	0	Ki67+	 2574 16384
1658	0	0	Ki67+	 2602 16426
1659	0	0	Ki67+	 2699 16458
1660	0	0	Ki67+	 2720 16433
1661	0	0	Ki67+	 2754 16459
1662	0	0	Ki67+	 2760 16420
1663	0	0	Ki67+	 2762 16446
1664	0	0	Ki67+	 2798 16459
1665	0	0	Ki67+	 2819 16528
1666	0	0	Ki67+	 2826 16485
1667	0	0	Ki67+	 2842 16459
1668	0	0	Ki67+	 2851 16491
1669	0	0	Ki67+	 2891 16475
1670	0	0	Ki67+	 2895 16511
1671	0	0	Ki67+	 2907 16483
1672	0	0	Ki67+	 3335 2144
1673	0	0	Ki67+	 3340 2241
1674	0	0	Ki67+	 3342 1994
1675	0	0	Ki67+	 3383 2198
1676	0	0	Ki67+	 3389 2234
1677	0	0	Ki67+	 3427 2006
1678	0	0	Ki67+	 3436 2058
1679	0	0	Ki67+	 3468 1795
1680	0	0	Ki67+	 3469 2049
1681	0	0	Ki67+	 3470 1897
1682	0	0	Ki67+	 3477 2008
1683	0	0	Ki67+	 3488 1930
1684	0	0	Ki67+	 3492 2043
1685	0	0	Ki67+	 3496 1892
1686	0	0	Ki67+	 3504 2087
1687	0	0	Ki67+	 3508 2071
1688	0	0	Ki67+	 3511 2046
1689	0	0	Ki67+	 3516 2097
1690	0	0	Ki67+	 3535 1883
1691	0	0	Ki67+	 3536 2194
1692	0	0	Ki67+	 3550 1965
1693	0	0	Ki67+	 3559 1952
1694	0	0	Ki67+	 3565 1911
1695	0	0	Ki67+	 3565 2156
1696	0	0	Ki67+	 3568 1995
1697	0	0	Ki67+	 3573 2181
1698	0	0	Ki67+	 3581 2133
1699	0	0	Ki67+	 3581 2171
1700	0	0	Ki67+	 3588 2019
1701	0	0	Ki67+	 3595 2134
1702	0	0	Ki67+	 3599 2145
1703	0	0	Ki67+	 3603 1962
1704	0	0	Ki67+	 3606 2094
1705	0	0	Ki67+	 3609 1699
1706	0	0	Ki67+	 3634 2114
1707	0	0	Ki67+	 3640 1953
1708	0	0	Ki67+	 3654 1973
1709	0	0	Ki67+	 3661 2012
1710	0	0	Ki67+	 3745 2266
1711	0	0	Ki67+	 3901 2247
1712	0	0	Ki67+	 3979 1611
1713	0	0	Ki67+	 4021 1551
1714	0	0	Ki67+	 3329 2700
1715	0	0	Ki67+	 3340 2348
1716	0	0	Ki67+	 3340 2520
1717	0	0	Ki67+	 3342 2792
1718	0	0	Ki67+	 3343 2546
1719	0	0	Ki67+	 3345 2750
1720	0	0	Ki67+	 3357 2391
1721	0	0	Ki67+	 3360 2769
1722	0	0	Ki67+	 3361 2534
1723	0	0	Ki67+	 3361 2566
1724	0	0	Ki67+	 3365 2807
1725	0	0	Ki67+	 3367 2294
1726	0	0	Ki67+	 3368 2493
1727	0	0	Ki67+	 3368 2521
1728	0	0	Ki67+	 3383 2959
1729	0	0	Ki67+	 3385 2845
1730	0	0	Ki67+	 3387 2709
1731	0	0	Ki67+	 3392 2531
1732	0	0	Ki67+	 3394 2380
1733	0	0	Ki67+	 3394 2652
1734	0	0	Ki67+	 3396 2608
1735	0	0	Ki67+	 3396 2764
1736	0	0	Ki67+	 3399 2502
1737	0	0	Ki67+	 3400 2632
1738	0	0	Ki67+	 3401 2784
1739	0	0	Ki67+	 3404 2367
1740	0	0	Ki67+	 3416 2525
1741	0	0	Ki67+	 3416 2806
1742	0	0	Ki67+	 3417 2669
1743	0	0	Ki67+	 3418 2597
1744	0	0	Ki67+	 3425 2640
1745	0	0	Ki67+	 3430 2926
1746	0	0	Ki67+	 3431 2583
1747	0	0	Ki67+	 3437 2461
1748	0	0	Ki67+	 3441 2322
1749	0	0	Ki67+	 3442 2678
1750	0	0	Ki67+	 3448 2873
1751	0	0	Ki67+	 3448 2976
1752	0	0	Ki67+	 3449 2348
1753	0	0	Ki67+	 3451 2597
1754	0	0	Ki67+	 3462 2746
1755	0	0	Ki67+	 3462 2833
1756	0	0	Ki67+	 3470 2871
1757	0	0	Ki67+	 3486 2978
1758	0	0	Ki67+	 3493 2819
1759	0	0	Ki67+	 3499 2871
1760	0	0	Ki67+	 3510 2533
1761	0	0	Ki67+	 3512 2580
1762	0	0	Ki67+	 3541 2810
1763	0	0	Ki67+	 3548 2731
1764	0	0	Ki67+	 3585 2484
1765	0	0	Ki67+	 3604 2281
1766	0	0	Ki67+	 3661 2303
1767	0	0	Ki67+	 3681 2274
1768	0	0	Ki67+	 3722 2297
1769	0	0	Ki67+	 3747 2300
1770	0	0	Ki67+	 3777 2292
1771	0	0	Ki67+	 3826 2380
1772	0	0	Ki67+	 4075 2686
1773	0	0	Ki67+	 3501 3374
1774	0	0	Ki67+	 3556 3859
1775	0	0	Ki67+	 3592 3799
1776	0	0	Ki67+	 3617 3819
1777	0	0	Ki67+	 3631 3776
1778	0	0	Ki67+	 3638 3828
1779	0	0	Ki67+	 3666 3745
1780	0	0	Ki67+	 3703 3782
1781	0	0	Ki67+	 3897 3611
1782	0	0	Ki67+	 3922 3608
1783	0	0	Ki67+	 3972 3764
1784	0	0	Ki67+	 3999 3757
1785	0	0	Ki67+	 4026 3843
1786	0	0	Ki67+	 4074 3523
1787	0	0	Ki67+	 4102 3561
1788	0	0	Ki67+	 3360 4490
1789	0	0	Ki67+	 3371 3966
1790	0	0	Ki67+	 3408 4508
1791	0	0	Ki67+	 3416 4178
1792	0	0	Ki67+	 3433 4187
1793	0	0	Ki67+	 3474 3972
1794	0	0	Ki67+	 3495 4143
1795	0	0	Ki67+	 3522 4653
1796	0	0	Ki67+	 3554 4493
1797	0	0	Ki67+	 3594 4427
1798	0	0	Ki67+	 3605 4103
1799	0	0	Ki67+	 3633 4026
1800	0	0	Ki67+	 3635 4045
1801	0	0	Ki67+	 3648 4522
1802	0	0	Ki67+	 3693 4328
1803	0	0	Ki67+	 3697 4101
1804	0	0	Ki67+	 3724 3892
1805	0	0	Ki67+	 3747 3959
1806	0	0	Ki67+	 3747 4535
1807	0	0	Ki67+	 3759 4178
1808	0	0	Ki67+	 3793 4481
1809	0	0	Ki67+	 3841 3946
1810	0	0	Ki67+	 3914 4548
1811	0	0	Ki67+	 3926 4553
1812	0	0	Ki67+	 3953 4495
1813	0	0	Ki67+	 3966 4006
1814	0	0	Ki67+	 4010 4659
1815	0	0	Ki67+	 3334 5456
1816	0	0	Ki67+	 3358 5090
1817	0	0	Ki67+	 3410 5046
1818	0	0	Ki67+	 3441 5264
1819	0	0	Ki67+	 3458 5094
1820	0	0	Ki67+	 3472 5165
1821	0	0	Ki67+	 3487 5231
1822	0	0	Ki67+	 3568 4981
1823	0	0	Ki67+	 3573 5167
1824	0	0	Ki67+	 3587 5106
1825	0	0	Ki67+	 3599 5311
1826	0	0	Ki67+	 3636 4698
1827	0	0	Ki67+	 3657 4716
1828	0	0	Ki67+	 3673 5269
1829	0	0	Ki67+	 3705 5140
1830	0	0	Ki67+	 3711 5445
1831	0	0	Ki67+	 3720 5314
1832	0	0	Ki67+	 3721 5152
1833	0	0	Ki67+	 3741 5403
1834	0	0	Ki67+	 3766 5413
1835	0	0	Ki67+	 3768 5158
1836	0	0	Ki67+	 3771 5310
1837	0	0	Ki67+	 3790 5322
1838	0	0	Ki67+	 3813 4999
1839	0	0	Ki67+	 3835 5071
1840	0	0	Ki67+	 3859 5230
1841	0	0	Ki67+	 3881 4968
1842	0	0	Ki67+	 3891 5122
1843	0	0	Ki67+	 3904 5301
1844	0	0	Ki67+	 3907 5076
1845	0	0	Ki67+	 3924 5102
1846	0	0	Ki67+	 3963 5344
1847	0	0	Ki67+	 4028 5285
1848	0	0	Ki67+	 4032 4935
1849	0	0	Ki67+	 4035 5044
1850	0	0	Ki67+	 4044 5010
1851	0	0	Ki67+	 4058 5126
1852	0	0	Ki67+	 4064 4685
1853	0	0	Ki67+	 4092 5269
1854	0	0	Ki67+	 4108 5062
1855	0	0	Ki67+	 4118 4947
1856	0	0	Ki67+	 4124 5239
1857	0	0	Ki67+	 4127 5035
1858	0	0	Ki67+	 3350 5504
1859	0	0	Ki67+	 3401 6226
1860	0	0	Ki67+	 3472 5794
1861	0	0	Ki67+	 3533 5874
1862	0	0	Ki67+	 3541 5863
1863	0	0	Ki67+	 3579 5758
1864	0	0	Ki67+	 3587 5807
1865	0	0	Ki67+	 3614 6094
1866	0	0	Ki67+	 3623 6107
1867	0	0	Ki67+	 3661 5951
1868	0	0	Ki67+	 3676 5674
1869	0	0	Ki67+	 3685 5693
1870	0	0	Ki67+	 3698 5490
1871	0	0	Ki67+	 3734 5766
1872	0	0	Ki67+	 3752 5770
1873	0	0	Ki67+	 3812 5591
1874	0	0	Ki67+	 3858 6169
1875	0	0	Ki67+	 3859 6154
1876	0	0	Ki67+	 3878 5669
1877	0	0	Ki67+	 3894 6045
1878	0	0	Ki67+	 3901 6254
1879	0	0	Ki67+	 3911 5595
1880	0	0	Ki67+	 3912 6266
1881	0	0	Ki67+	 3913 6153
1882	0	0	Ki67+	 3925 6224
1883	0	0	Ki67+	 3935 5799
1884	0	0	Ki67+	 3943 6020
1885	0	0	Ki67+	 3983 6220
1886	0	0	Ki67+	 3995 5927
1887	0	0	Ki67+	 4003 5918
1888	0	0	Ki67+	 4020 6034
1889	0	0	Ki67+	 3590 6697
1890	0	0	Ki67+	 3640 6343
1891	0	0	Ki67+	 3674 6393
1892	0	0	Ki67+	 3687 6337
1893	0	0	Ki67+	 3705 6400
1894	0	0	Ki67+	 3709 6354
1895	0	0	Ki67+	 3722 6300
1896	0	0	Ki67+	 3731 6733
1897	0	0	Ki67+	 3767 6655
1898	0	0	Ki67+	 3791 6336
1899	0	0	Ki67+	 3791 6531
1900	0	0	Ki67+	 3813 6365
1901	0	0	Ki67+	 3836 6289
1902	0	0	Ki67+	 3844 6695
1903	0	0	Ki67+	 3912 6341
1904	0	0	Ki67+	 3920 6975
1905	0	0	Ki67+	 3963 6497
1906	0	0	Ki67+	 3989 6405
1907	0	0	Ki67+	 3991 6392
1908	0	0	Ki67+	 4019 6376
1909	0	0	Ki67+	 4031 6364
1910	0	0	Ki67+	 4032 6351
1911	0	0	Ki67+	 4033 6378
1912	0	0	Ki67+	 4069 6562
1913	0	0	Ki67+	 3340 7705
1914	0	0	Ki67+	 3374 7616
1915	0	0	Ki67+	 3420 7499
1916	0	0	Ki67+	 3561 7834
1917	0	0	Ki67+	 3844 7490
1918	0	0	Ki67+	 3536 9435
1919	0	0	Ki67+	 3546 9441
1920	0	0	Ki67+	 3958 9359
1921	0	0	Ki67+	 4008 9894
1922	0	0	Ki67+	 4057 10271
1923	0	0	Ki67+	 3693 12596
1924	0	0	Ki67+	 3763 12651
1925	0	0	Ki67+	 3987 12492
1926	0	0	Ki67+	 3970 13192
1927	0	0	Ki67+	 3394 14543
1928	0	0	Ki67+	 3418 14662
1929	0	0	Ki67+	 3489 14662
1930	0	0	Ki67+	 3512 14650
1931	0	0	Ki67+	 3519 14535
1932	0	0	Ki67+	 3547 14515
1933	0	0	Ki67+	 3573 14525
1934	0	0	Ki67+	 3596 14521
1935	0	0	Ki67+	 3615 14514
1936	0	0	Ki67+	 3618 14531
1937	0	0	Ki67+	 3690 14674
1938	0	0	Ki67+	 3703 14491
1939	0	0	Ki67+	 3757 14712
1940	0	0	Ki67+	 3760 14649
1941	0	0	Ki67+	 3766 14498
1942	0	0	Ki67+	 3773 14663
1943	0	0	Ki67+	 3774 14458
1944	0	0	Ki67+	 3780 14643
1945	0	0	Ki67+	 3785 14496
1946	0	0	Ki67+	 3796 14704
1947	0	0	Ki67+	 3799 14457
1948	0	0	Ki67+	 3810 14523
1949	0	0	Ki67+	 3815 14479
1950	0	0	Ki67+	 3821 14646
1951	0	0	Ki67+	 3824 14666
1952	0	0	Ki67+	 3829 14536
1953	0	0	Ki67+	 3832 14639
1954	0	0	Ki67+	 3834 14493
1955	0	0	Ki67+	 3835 14681
1956	0	0	Ki67+	 3845 14454
1957	0	0	Ki67+	 3849 14663
1958	0	0	Ki67+	 3857 14679
1959	0	0	Ki67+	 3865 14457
1960	0	0	Ki67+	 3877 14646
1961	0	0	Ki67+	 3884 14710
1962	0	0	Ki67+	 3888 14593
1963	0	0	Ki67+	 3912 14663
1964	0	0	Ki67+	 3937 14480
1965	0	0	Ki67+	 3952 14542
1966	0	0	Ki67+	 3957 14700
1967	0	0	Ki67+	 3982 14695
1968	0	0	Ki67+	 3984 14399
1969	0	0	Ki67+	 3991 14536
1970	0	0	Ki67+	 3993 14589
1971	0	0	Ki67+	 3994 14665
1972	0	0	Ki67+	 3999 14401
1973	0	0	Ki67+	 4007 14536
1974	0	0	Ki67+	 4016 14695
1975	0	0	Ki67+	 4019 14407
1976	0	0	Ki67+	 4021 14594
1977	0	0	Ki67+	 4030 14625
1978	0	0	Ki67+	 4039 14586
1979	0	0	Ki67+	 4043 14609
1980	0	0	Ki67+	 4045 14710
1981	0	0	Ki67+	 4060 14413
1982	0	0	Ki67+	 4064 14715
1983	0	0	Ki67+	 3464 15391
1984	0	0	Ki67+	 3636 14928
1985	0	0	Ki67+	 3651 14900
1986	0	0	Ki67+	 3657 14942
1987	0	0	Ki67+	 3664 14963
1988	0	0	Ki67+	 3707 15515
1989	0	0	Ki67+	 3709 15504
1990	0	0	Ki67+	 3750 15519
1991	0	0	Ki67+	 3751 14730
1992	0	0	Ki67+	 3752 14883
1993	0	0	Ki67+	 3754 14802
1994	0	0	Ki67+	 3903 14991
1995	0	0	Ki67+	 3906 15035
1996	0	0	Ki67+	 3910 15020
1997	0	0	Ki67+	 3916 15056
1998	0	0	Ki67+	 3934 15085
1999	0	0	Ki67+	 3937 15047
2000	0	0	Ki67+	 3992 14923
2001	0	0	Ki67+	 4031 15147
2002	0	0	Ki67+	 4093 15422
2003	0	0	Ki67+	 4095 15279
2004	0	0	Ki67+	 4114 14868
2005	0	0	Ki67+	 3845 15692
2006	0	0	Ki67+	 3984 15748
2007	0	0	Ki67+	 4001 15746
2008	0	0	Ki67+	 3714 16983
2009	0	0	Ki67+	 4055 17728
2010	0	0	Ki67+	 3889 18094
2011	0	0	Ki67+	 3912 18133
2012	0	0	Ki67+	 3913 18103
2013	0	0	Ki67+	 3919 18160
2014	0	0	Ki67+	 3934 18222
2015	0	0	Ki67+	 3936 18175
2016	0	0	Ki67+	 3944 18130
2017	0	0	Ki67+	 3948 18140
2018	0	0	Ki67+	 3954 18200
2019	0	0	Ki67+	 3956 18153
2020	0	0	Ki67+	 3964 18229
2021	0	0	Ki67+	 3974 18257
2022	0	0	Ki67+	 3991 18273
2023	0	0	Ki67+	 4001 18297
2024	0	0	Ki67+	 4065 18342
2025	0	0	Ki67+	 4107 18404
2026	0	0	Ki67+	 4183 1443
2027	0	0	Ki67+	 4212 1440
2028	0	0	Ki67+	 4225 1426
2029	0	0	Ki67+	 4411 1440
2030	0	0	Ki67+	 4455 1317
2031	0	0	Ki67+	 4508 1346
2032	0	0	Ki67+	 4520 1324
2033	0	0	Ki67+	 4541 1319
2034	0	0	Ki67+	 4543 1337
2035	0	0	Ki67+	 4616 1302
2036	0	0	Ki67+	 4639 1294
2037	0	0	Ki67+	 4643 1280
2038	0	0	Ki67+	 4649 1310
2039	0	0	Ki67+	 4658 1328
2040	0	0	Ki67+	 4679 1300
2041	0	0	Ki67+	 4684 1289
2042	0	0	Ki67+	 4705 1286
2043	0	0	Ki67+	 4706 1256
2044	0	0	Ki67+	 4722 1295
2045	0	0	Ki67+	 4734 1325
2046	0	0	Ki67+	 4743 1301
2047	0	0	Ki67+	 4747 1256
2048	0	0	Ki67+	 4749 1272
2049	0	0	Ki67+	 4750 1327
2050	0	0	Ki67+	 4757 1230
2051	0	0	Ki67+	 4776 1284
2052	0	0	Ki67+	 4777 1245
2053	0	0	Ki67+	 4785 1219
2054	0	0	Ki67+	 4786 1233
2055	0	0	Ki67+	 4786 1330
2056	0	0	Ki67+	 4796 1254
2057	0	0	Ki67+	 4800 1298
2058	0	0	Ki67+	 4803 1338
2059	0	0	Ki67+	 4811 1208
2060	0	0	Ki67+	 4812 1198
2061	0	0	Ki67+	 4824 1252
2062	0	0	Ki67+	 4830 1225
2063	0	0	Ki67+	 4834 1207
2064	0	0	Ki67+	 4834 1302
2065	0	0	Ki67+	 4838 1182
2066	0	0	Ki67+	 4838 1325
2067	0	0	Ki67+	 4857 1254
2068	0	0	Ki67+	 4861 1168
2069	0	0	Ki67+	 4875 1175
2070	0	0	Ki67+	 4882 1320
2071	0	0	Ki67+	 4894 1435
2072	0	0	Ki67+	 4899 1253
2073	0	0	Ki67+	 4899 1413
2074	0	0	Ki67+	 4917 1619
2075	0	0	Ki67+	 4921 1225
2076	0	0	Ki67+	 4922 1594
2077	0	0	Ki67+	 4923 1152
2078	0	0	Ki67+	 4393 2566
2079	0	0	Ki67+	 4433 2574
2080	0	0	Ki67+	 4707 1930
2081	0	0	Ki67+	 4257 3384
2082	0	0	Ki67+	 4263 3426
2083	0	0	Ki67+	 4361 3229
2084	0	0	Ki67+	 4457 3394
2085	0	0	Ki67+	 4548 2941
2086	0	0	Ki67+	 4551 2905
2087	0	0	Ki67+	 4557 2767
2088	0	0	Ki67+	 4585 3303
2089	0	0	Ki67+	 4597 2810
2090	0	0	Ki67+	 4627 2830
2091	0	0	Ki67+	 4627 3356
2092	0	0	Ki67+	 4630 2717
2093	0	0	Ki67+	 4643 2849
2094	0	0	Ki67+	 4729 2963
2095	0	0	Ki67+	 4747 3110
2096	0	0	Ki67+	 4768 3079
2097	0	0	Ki67+	 4768 3152
2098	0	0	Ki67+	 4847 3006
2099	0	0	Ki67+	 4859 3008
2100	0	0	Ki67+	 4209 3582
2101	0	0	Ki67+	 4270 4088
2102	0	0	Ki67+	 4272 3649
2103	0	0	Ki67+	 4291 3446
2104	0	0	Ki67+	 4308 4097
2105	0	0	Ki67+	 4317 4144
2106	0	0	Ki67+	 4321 3878
2107	0	0	Ki67+	 4343 3928
2108	0	0	Ki67+	 4349 4053
2109	0	0	Ki67+	 4356 4016
2110	0	0	Ki67+	 4364 3854
2111	0	0	Ki67+	 4395 3533
2112	0	0	Ki67+	 4402 3860
2113	0	0	Ki67+	 4416 4059
2114	0	0	Ki67+	 4432 3940
2115	0	0	Ki67+	 4434 3927
2116	0	0	Ki67+	 4439 3589
2117	0	0	Ki67+	 4456 3893
2118	0	0	Ki67+	 4456 4208
2119	0	0	Ki67+	 4519 4214
2120	0	0	Ki67+	 4524 3540
2121	0	0	Ki67+	 4526 3568
2122	0	0	Ki67+	 4542 4107
2123	0	0	Ki67+	 4545 3841
2124	0	0	Ki67+	 4574 4066
2125	0	0	Ki67+	 4632 4061
2126	0	0	Ki67+	 4646 4107
2127	0	0	Ki67+	 4701 4222
2128	0	0	Ki67+	 4712 3813
2129	0	0	Ki67+	 4719 3782
2130	0	0	Ki67+	 4719 4234
2131	0	0	Ki67+	 4730 3831
2132	0	0	Ki67+	 4731 3801
2133	0	0	Ki67+	 4746 3811
2134	0	0	Ki67+	 4751 4102
2135	0	0	Ki67+	 4761 3781
2136	0	0	Ki67+	 4811 3791
2137	0	0	Ki67+	 4815 4183
2138	0	0	Ki67+	 4820 3836
2139	0	0	Ki67+	 4831 3857
2140	0	0	Ki67+	 4848 3882
2141	0	0	Ki67+	 4856 3817
2142	0	0	Ki67+	 4873 3928
2143	0	0	Ki67+	 4905 3861
2144	0	0	Ki67+	 4911 3767
2145	0	0	Ki67+	 4147 4586
2146	0	0	Ki67+	 4147 4994
2147	0	0	Ki67+	 4187 4597
2148	0	0	Ki67+	 4221 4527
2149	0	0	Ki67+	 4254 4986
2150	0	0	Ki67+	 4278 4552
2151	0	0	Ki67+	 4300 4978
2152	0	0	Ki67+	 4319 4660
2153	0	0	Ki67+	 4357 5007
2154	0	0	Ki67+	 4399 4952
2155	0	0	Ki67+	 4490 4786
2156	0	0	Ki67+	 4645 4734
2157	0	0	Ki67+	 4654 4280
2158	0	0	Ki67+	 4686 4345
2159	0	0	Ki67+	 4778 5016
2160	0	0	Ki67+	 4897 4965
2161	0	0	Ki67+	 4923 4992
2162	0	0	Ki67+	 4140 5511
2163	0	0	Ki67+	 4147 5568
2164	0	0	Ki67+	 4198 5133
2165	0	0	Ki67+	 4220 5813
2166	0	0	Ki67+	 4233 5209
2167	0	0	Ki67+	 4248 5822
2168	0	0	Ki67+	 4329 5253
2169	0	0	Ki67+	 4336 5314
2170	0	0	Ki67+	 4343 5649
2171	0	0	Ki67+	 4348 5138
2172	0	0	Ki67+	 4352 5643
2173	0	0	Ki67+	 4361 5045
2174	0	0	Ki67+	 4368 5769
2175	0	0	Ki67+	 4403 5314
2176	0	0	Ki67+	 4419 5154
2177	0	0	Ki67+	 4437 5298
2178	0	0	Ki67+	 4450 5476
2179	0	0	Ki67+	 4462 5255
2180	0	0	Ki67+	 4480 5132
2181	0	0	Ki67+	 4487 5787
2182	0	0	Ki67+	 4496 5177
2183	0	0	Ki67+	 4526 5478
2184	0	0	Ki67+	 4546 5329
2185	0	0	Ki67+	 4552 5194
2186	0	0	Ki67+	 4553 5236
2187	0	0	Ki67+	 4559 5319
2188	0	0	Ki67+	 4575 5322
2189	0	0	Ki67+	 4583 5311
2190	0	0	Ki67+	 4586 5055
2191	0	0	Ki67+	 4596 5354
2192	0	0	Ki67+	 4608 5170
2193	0	0	Ki67+	 4628 5520
2194	0	0	Ki67+	 4631 5303
2195	0	0	Ki67+	 4633 5321
2196	0	0	Ki67+	 4635 5201
2197	0	0	Ki67+	 4640 5770
2198	0	0	Ki67+	 4641 5805
2199	0	0	Ki67+	 4642 5247
2200	0	0	Ki67+	 4653 5744
2201	0	0	Ki67+	 4667 5159
2202	0	0	Ki67+	 4686 5205
2203	0	0	Ki67+	 4689 5141
2204	0	0	Ki67+	 4696 5800
2205	0	0	Ki67+	 4701 5471
2206	0	0	Ki67+	 4729 5488
2207	0	0	Ki67+	 4784 5239
2208	0	0	Ki67+	 4819 5176
2209	0	0	Ki67+	 4848 5201
2210	0	0	Ki67+	 4851 5452
2211	0	0	Ki67+	 4878 5126
2212	0	0	Ki67+	 4914 5177
2213	0	0	Ki67+	 4140 5886
2214	0	0	Ki67+	 4145 6537
2215	0	0	Ki67+	 4155 5906
2216	0	0	Ki67+	 4161 5866
2217	0	0	Ki67+	 4176 6277
2218	0	0	Ki67+	 4240 5861
2219	0	0	Ki67+	 4263 6538
2220	0	0	Ki67+	 4496 6444
2221	0	0	Ki67+	 4511 6078
2222	0	0	Ki67+	 4548 5891
2223	0	0	Ki67+	 4553 6460
2224	0	0	Ki67+	 4563 6432
2225	0	0	Ki67+	 4571 5925
2226	0	0	Ki67+	 4606 6440
2227	0	0	Ki67+	 4608 5841
2228	0	0	Ki67+	 4635 6429
2229	0	0	Ki67+	 4637 5841
2230	0	0	Ki67+	 4689 5907
2231	0	0	Ki67+	 4689 6242
2232	0	0	Ki67+	 4716 6243
2233	0	0	Ki67+	 4778 6336
2234	0	0	Ki67+	 4819 5919
2235	0	0	Ki67+	 4827 6420
2236	0	0	Ki67+	 4198 6789
2237	0	0	Ki67+	 4312 7228
2238	0	0	Ki67+	 4380 6822
2239	0	0	Ki67+	 4425 7416
2240	0	0	Ki67+	 4434 7269
2241	0	0	Ki67+	 4446 7282
2242	0	0	Ki67+	 4476 7035
2243	0	0	Ki67+	 4511 7140
2244	0	0	Ki67+	 4543 7411
2245	0	0	Ki67+	 4603 6891
2246	0	0	Ki67+	 4650 7343
2247	0	0	Ki67+	 4664 7042
2248	0	0	Ki67+	 4701 7111
2249	0	0	Ki67+	 4703 7085
2250	0	0	Ki67+	 4776 7151
2251	0	0	Ki67+	 4777 7084
2252	0	0	Ki67+	 4800 7417
2253	0	0	Ki67+	 4811 7268
2254	0	0	Ki67+	 4815 7249
2255	0	0	Ki67+	 4840 7097
2256	0	0	Ki67+	 4843 6987
2257	0	0	Ki67+	 4844 7131
2258	0	0	Ki67+	 4845 6666
2259	0	0	Ki67+	 4849 6680
2260	0	0	Ki67+	 4863 6666
2261	0	0	Ki67+	 4882 7079
2262	0	0	Ki67+	 4350 7837
2263	0	0	Ki67+	 4363 7838
2264	0	0	Ki67+	 4399 7729
2265	0	0	Ki67+	 4431 7632
2266	0	0	Ki67+	 4438 7456
2267	0	0	Ki67+	 4464 7642
2268	0	0	Ki67+	 4497 7658
2269	0	0	Ki67+	 4501 7680
2270	0	0	Ki67+	 4540 7477
2271	0	0	Ki67+	 4555 7626
2272	0	0	Ki67+	 4559 7673
2273	0	0	Ki67+	 4576 7548
2274	0	0	Ki67+	 4577 7744
2275	0	0	Ki67+	 4585 7586
2276	0	0	Ki67+	 4644 7669
2277	0	0	Ki67+	 4648 7613
2278	0	0	Ki67+	 4659 7688
2279	0	0	Ki67+	 4662 7506
2280	0	0	Ki67+	 4711 8148
2281	0	0	Ki67+	 4717 7508
2282	0	0	Ki67+	 4722 7641
2283	0	0	Ki67+	 4741 7526
2284	0	0	Ki67+	 4741 7582
2285	0	0	Ki67+	 4747 7662
2286	0	0	Ki67+	 4769 7581
2287	0	0	Ki67+	 4875 7463
2288	0	0	Ki67+	 4889 7466
2289	0	0	Ki67+	 4907 7566
2290	0	0	Ki67+	 4919 7527
2291	0	0	Ki67+	 4162 8523
2292	0	0	Ki67+	 4494 8334
2293	0	0	Ki67+	 4372 9742
2294	0	0	Ki67+	 4545 9695
2295	0	0	Ki67+	 4808 12227
2296	0	0	Ki67+	 4286 13636
2297	0	0	Ki67+	 4137 15243
2298	0	0	Ki67+	 4142 15372
2299	0	0	Ki67+	 4149 14774
2300	0	0	Ki67+	 4179 14937
2301	0	0	Ki67+	 4183 15181
2302	0	0	Ki67+	 4185 15118
2303	0	0	Ki67+	 4195 15190
2304	0	0	Ki67+	 4201 15247
2305	0	0	Ki67+	 4214 15356
2306	0	0	Ki67+	 4219 15334
2307	0	0	Ki67+	 4233 15337
2308	0	0	Ki67+	 4237 15223
2309	0	0	Ki67+	 4241 15182
2310	0	0	Ki67+	 4247 15237
2311	0	0	Ki67+	 4250 15343
2312	0	0	Ki67+	 4263 15203
2313	0	0	Ki67+	 4282 15377
2314	0	0	Ki67+	 4284 15230
2315	0	0	Ki67+	 4285 15149
2316	0	0	Ki67+	 4285 15188
2317	0	0	Ki67+	 4290 15351
2318	0	0	Ki67+	 4294 15287
2319	0	0	Ki67+	 4305 15223
2320	0	0	Ki67+	 4310 15346
2321	0	0	Ki67+	 4312 15254
2322	0	0	Ki67+	 4315 15179
2323	0	0	Ki67+	 4322 15311
2324	0	0	Ki67+	 4326 15245
2325	0	0	Ki67+	 4329 15415
2326	0	0	Ki67+	 4387 15391
2327	0	0	Ki67+	 4215 15528
2328	0	0	Ki67+	 4229 15660
2329	0	0	Ki67+	 4298 15531
2330	0	0	Ki67+	 4310 15496
2331	0	0	Ki67+	 4351 15678
2332	0	0	Ki67+	 4375 15591
2333	0	0	Ki67+	 4395 15534
2334	0	0	Ki67+	 4395 15552
2335	0	0	Ki67+	 4397 15563
2336	0	0	Ki67+	 4410 15551
2337	0	0	Ki67+	 4411 15577
2338	0	0	Ki67+	 4420 15515
2339	0	0	Ki67+	 4432 15539
2340	0	0	Ki67+	 4436 15586
2341	0	0	Ki67+	 4446 15462
2342	0	0	Ki67+	 4459 15585
2343	0	0	Ki67+	 4461 15563
2344	0	0	Ki67+	 4463 15601
2345	0	0	Ki67+	 4465 15691
2346	0	0	Ki67+	 4490 15476
2347	0	0	Ki67+	 4494 15569
2348	0	0	Ki67+	 4255 16679
2349	0	0	Ki67+	 4570 16709
2350	0	0	Ki67+	 4931 1621
2351	0	0	Ki67+	 4938 1362
2352	0	0	Ki67+	 4940 1265
2353	0	0	Ki67+	 4941 1226
2354	0	0	Ki67+	 4945 1175
2355	0	0	Ki67+	 4956 1219
2356	0	0	Ki67+	 4957 1177
2357	0	0	Ki67+	 4961 1668
2358	0	0	Ki67+	 4965 1150
2359	0	0	Ki67+	 4967 1228
2360	0	0	Ki67+	 4982 1595
2361	0	0	Ki67+	 4985 1364
2362	0	0	Ki67+	 4993 1182
2363	0	0	Ki67+	 4993 1208
2364	0	0	Ki67+	 4995 1235
2365	0	0	Ki67+	 4998 1570
2366	0	0	Ki67+	 4999 1491
2367	0	0	Ki67+	 5006 1468
2368	0	0	Ki67+	 5007 1216
2369	0	0	Ki67+	 5015 1564
2370	0	0	Ki67+	 5024 1604
2371	0	0	Ki67+	 5035 1489
2372	0	0	Ki67+	 5036 1571
2373	0	0	Ki67+	 5044 1521
2374	0	0	Ki67+	 5045 1354
2375	0	0	Ki67+	 5045 1634
2376	0	0	Ki67+	 5053 1395
2377	0	0	Ki67+	 5055 1491
2378	0	0	Ki67+	 5069 1521
2379	0	0	Ki67+	 5073 1642
2380	0	0	Ki67+	 5088 1431
2381	0	0	Ki67+	 5097 1561
2382	0	0	Ki67+	 5099 1519
2383	0	0	Ki67+	 5115 1222
2384	0	0	Ki67+	 5118 1623
2385	0	0	Ki67+	 5120 1432
2386	0	0	Ki67+	 5124 1374
2387	0	0	Ki67+	 5127 1565
2388	0	0	Ki67+	 5146 1457
2389	0	0	Ki67+	 5147 1224
2390	0	0	Ki67+	 5157 1394
2391	0	0	Ki67+	 5160 1244
2392	0	0	Ki67+	 5167 1252
2393	0	0	Ki67+	 5177 1678
2394	0	0	Ki67+	 5179 1566
2395	0	0	Ki67+	 5191 1228
2396	0	0	Ki67+	 5191 1488
2397	0	0	Ki67+	 5194 1239
2398	0	0	Ki67+	 5215 1190
2399	0	0	Ki67+	 5232 1186
2400	0	0	Ki67+	 5236 1460
2401	0	0	Ki67+	 5240 1496
2402	0	0	Ki67+	 5245 1662
2403	0	0	Ki67+	 5247 1211
2404	0	0	Ki67+	 5247 1252
2405	0	0	Ki67+	 5248 1161
2406	0	0	Ki67+	 5250 1180
2407	0	0	Ki67+	 5255 1276
2408	0	0	Ki67+	 5267 1173
2409	0	0	Ki67+	 5272 1201
2410	0	0	Ki67+	 5272 1565
2411	0	0	Ki67+	 5274 1257
2412	0	0	Ki67+	 5275 1134
2413	0	0	Ki67+	 5276 1289
2414	0	0	Ki67+	 5277 1509
2415	0	0	Ki67+	 5294 1237
2416	0	0	Ki67+	 5295 1189
2417	0	0	Ki67+	 5297 1304
2418	0	0	Ki67+	 5302 1155
2419	0	0	Ki67+	 5304 1652
2420	0	0	Ki67+	 5314 1253
2421	0	0	Ki67+	 5319 1323
2422	0	0	Ki67+	 5325 1166
2423	0	0	Ki67+	 5325 1181
2424	0	0	Ki67+	 5326 1639
2425	0	0	Ki67+	 5331 1280
2426	0	0	Ki67+	 5336 1333
2427	0	0	Ki67+	 5336 1676
2428	0	0	Ki67+	 5339 1553
2429	0	0	Ki67+	 5340 1168
2430	0	0	Ki67+	 5344 1594
2431	0	0	Ki67+	 5347 1306
2432	0	0	Ki67+	 5350 1135
2433	0	0	Ki67+	 5350 1662
2434	0	0	Ki67+	 5356 1521
2435	0	0	Ki67+	 5359 1304
2436	0	0	Ki67+	 5363 1359
2437	0	0	Ki67+	 5370 1168
2438	0	0	Ki67+	 5373 1538
2439	0	0	Ki67+	 5375 1648
2440	0	0	Ki67+	 5377 1595
2441	0	0	Ki67+	 5378 1499
2442	0	0	Ki67+	 5380 1511
2443	0	0	Ki67+	 5385 1185
2444	0	0	Ki67+	 5394 1397
2445	0	0	Ki67+	 5399 1196
2446	0	0	Ki67+	 5399 1343
2447	0	0	Ki67+	 5401 1221
2448	0	0	Ki67+	 5402 1602
2449	0	0	Ki67+	 5409 1370
2450	0	0	Ki67+	 5417 1205
2451	0	0	Ki67+	 5417 1574
2452	0	0	Ki67+	 5431 1388
2453	0	0	Ki67+	 5432 1548
2454	0	0	Ki67+	 5435 1244
2455	0	0	Ki67+	 5436 1155
2456	0	0	Ki67+	 5438 1597
2457	0	0	Ki67+	 5446 1374
2458	0	0	Ki67+	 5447 1566
2459	0	0	Ki67+	 5449 1411
2460	0	0	Ki67+	 5450 1244
2461	0	0	Ki67+	 5452 1210
2462	0	0	Ki67+	 5455 1628
2463	0	0	Ki67+	 5460 1008
2464	0	0	Ki67+	 5460 1392
2465	0	0	Ki67+	 5470 1382
2466	0	0	Ki67+	 5479 1239
2467	0	0	Ki67+	 5480 1427
2468	0	0	Ki67+	 5484 1603
2469	0	0	Ki67+	 5489 990
2470	0	0	Ki67+	 5489 1417
2471	0	0	Ki67+	 5491 1559
2472	0	0	Ki67+	 5492 1212
2473	0	0	Ki67+	 5492 1258
2474	0	0	Ki67+	 5494 1629
2475	0	0	Ki67+	 5500 1454
2476	0	0	Ki67+	 5501 1564
2477	0	0	Ki67+	 5504 1179
2478	0	0	Ki67+	 5511 1233
2479	0	0	Ki67+	 5516 1424
2480	0	0	Ki67+	 5517 1621
2481	0	0	Ki67+	 5520 1665
2482	0	0	Ki67+	 5523 1217
2483	0	0	Ki67+	 5525 1592
2484	0	0	Ki67+	 5526 1273
2485	0	0	Ki67+	 5528 1254
2486	0	0	Ki67+	 5529 989
2487	0	0	Ki67+	 5529 1480
2488	0	0	Ki67+	 5532 1207
2489	0	0	Ki67+	 5533 1221
2490	0	0	Ki67+	 5537 1644
2491	0	0	Ki67+	 5540 1440
2492	0	0	Ki67+	 5546 1283
2493	0	0	Ki67+	 5549 1511
2494	0	0	Ki67+	 5554 1492
2495	0	0	Ki67+	 5561 1675
2496	0	0	Ki67+	 5569 1212
2497	0	0	Ki67+	 5571 1305
2498	0	0	Ki67+	 5571 1528
2499	0	0	Ki67+	 5572 1472
2500	0	0	Ki67+	 5577 1484
2501	0	0	Ki67+	 5578 1254
2502	0	0	Ki67+	 5581 1290
2503	0	0	Ki67+	 5584 1556
2504	0	0	Ki67+	 5586 1221
2505	0	0	Ki67+	 5593 1576
2506	0	0	Ki67+	 5601 1545
2507	0	0	Ki67+	 5605 1312
2508	0	0	Ki67+	 5605 1617
2509	0	0	Ki67+	 5614 1276
2510	0	0	Ki67+	 5615 1238
2511	0	0	Ki67+	 5622 1570
2512	0	0	Ki67+	 5632 1326
2513	0	0	Ki67+	 5638 1234
2514	0	0	Ki67+	 5642 1290
2515	0	0	Ki67+	 5648 943
2516	0	0	Ki67+	 5655 1623
2517	0	0	Ki67+	 5657 1259
2518	0	0	Ki67+	 5660 1306
2519	0	0	Ki67+	 5662 1341
2520	0	0	Ki67+	 5664 1324
2521	0	0	Ki67+	 5673 1647
2522	0	0	Ki67+	 5681 1347
2523	0	0	Ki67+	 5689 1269
2524	0	0	Ki67+	 5691 1370
2525	0	0	Ki67+	 5694 1238
2526	0	0	Ki67+	 5697 1303
2527	0	0	Ki67+	 5707 1243
2528	0	0	Ki67+	 5713 1322
2529	0	0	Ki67+	 5714 1346
2530	0	0	Ki67+	 5719 1359
2531	0	0	Ki67+	 5720 1383
2532	0	0	Ki67+	 5724 1268
2533	0	0	Ki67+	 4933 1958
2534	0	0	Ki67+	 5002 1691
2535	0	0	Ki67+	 5004 1750
2536	0	0	Ki67+	 5046 1824
2537	0	0	Ki67+	 5047 1800
2538	0	0	Ki67+	 5047 1849
2539	0	0	Ki67+	 5065 1764
2540	0	0	Ki67+	 5070 1837
2541	0	0	Ki67+	 5071 1892
2542	0	0	Ki67+	 5089 1874
2543	0	0	Ki67+	 5090 1915
2544	0	0	Ki67+	 5098 1853
2545	0	0	Ki67+	 5105 2069
2546	0	0	Ki67+	 5117 1743
2547	0	0	Ki67+	 5133 1908
2548	0	0	Ki67+	 5137 1768
2549	0	0	Ki67+	 5147 1782
2550	0	0	Ki67+	 5154 1733
2551	0	0	Ki67+	 5157 1984
2552	0	0	Ki67+	 5166 1971
2553	0	0	Ki67+	 5176 1880
2554	0	0	Ki67+	 5182 1959
2555	0	0	Ki67+	 5186 1690
2556	0	0	Ki67+	 5195 1984
2557	0	0	Ki67+	 5205 1951
2558	0	0	Ki67+	 5211 1775
2559	0	0	Ki67+	 5220 1926
2560	0	0	Ki67+	 5221 1693
2561	0	0	Ki67+	 5222 1880
2562	0	0	Ki67+	 5223 2044
2563	0	0	Ki67+	 5224 1768
2564	0	0	Ki67+	 5224 2015
2565	0	0	Ki67+	 5227 1723
2566	0	0	Ki67+	 5228 1847
2567	0	0	Ki67+	 5231 1977
2568	0	0	Ki67+	 5238 2058
2569	0	0	Ki67+	 5242 1859
2570	0	0	Ki67+	 5261 2076
2571	0	0	Ki67+	 5262 2237
2572	0	0	Ki67+	 5266 1946
2573	0	0	Ki67+	 5271 1854
2574	0	0	Ki67+	 5274 2045
2575	0	0	Ki67+	 5288 1848
2576	0	0	Ki67+	 5290 1897
2577	0	0	Ki67+	 5295 1775
2578	0	0	Ki67+	 5305 1762
2579	0	0	Ki67+	 5310 1882
2580	0	0	Ki67+	 5328 2122
2581	0	0	Ki67+	 5349 1683
2582	0	0	Ki67+	 5360 1996
2583	0	0	Ki67+	 5363 1709
2584	0	0	Ki67+	 5372 1810
2585	0	0	Ki67+	 5382 1772
2586	0	0	Ki67+	 5387 1721
2587	0	0	Ki67+	 5389 2002
2588	0	0	Ki67+	 5389 2063
2589	0	0	Ki67+	 5390 2043
2590	0	0	Ki67+	 5409 1791
2591	0	0	Ki67+	 5411 1734
2592	0	0	Ki67+	 5412 1755
2593	0	0	Ki67+	 5417 2065
2594	0	0	Ki67+	 5422 1822
2595	0	0	Ki67+	 5424 2286
2596	0	0	Ki67+	 5425 2269
2597	0	0	Ki67+	 5438 1947
2598	0	0	Ki67+	 5438 2300
2599	0	0	Ki67+	 5446 2006
2600	0	0	Ki67+	 5448 1843
2601	0	0	Ki67+	 5459 2172
2602	0	0	Ki67+	 5459 2341
2603	0	0	Ki67+	 5460 2315
2604	0	0	Ki67+	 5470 1780
2605	0	0	Ki67+	 5477 1739
2606	0	0	Ki67+	 5483 2379
2607	0	0	Ki67+	 5487 1772
2608	0	0	Ki67+	 5491 1883
2609	0	0	Ki67+	 5492 1853
2610	0	0	Ki67+	 5495 1765
2611	0	0	Ki67+	 5495 1826
2612	0	0	Ki67+	 5495 2190
2613	0	0	Ki67+	 5498 1746
2614	0	0	Ki67+	 5501 2303
2615	0	0	Ki67+	 5504 1781
2616	0	0	Ki67+	 5504 2313
2617	0	0	Ki67+	 5508 2227
2618	0	0	Ki67+	 5515 1723
2619	0	0	Ki67+	 5518 2363
2620	0	0	Ki67+	 5530 2329
2621	0	0	Ki67+	 5531 1807
2622	0	0	Ki67+	 5539 2073
2623	0	0	Ki67+	 5540 2350
2624	0	0	Ki67+	 5543 1765
2625	0	0	Ki67+	 5546 2246
2626	0	0	Ki67+	 5546 2287
2627	0	0	Ki67+	 5553 2433
2628	0	0	Ki67+	 5554 1788
2629	0	0	Ki67+	 5555 1685
2630	0	0	Ki67+	 5560 2256
2631	0	0	Ki67+	 5563 1716
2632	0	0	Ki67+	 5565 2287
2633	0	0	Ki67+	 5566 2346
2634	0	0	Ki67+	 5596 2463
2635	0	0	Ki67+	 5601 2363
2636	0	0	Ki67+	 5602 2397
2637	0	0	Ki67+	 5608 1694
2638	0	0	Ki67+	 5618 1771
2639	0	0	Ki67+	 5620 2434
2640	0	0	Ki67+	 5623 2467
2641	0	0	Ki67+	 5625 2323
2642	0	0	Ki67+	 5640 2188
2643	0	0	Ki67+	 5644 1704
2644	0	0	Ki67+	 5652 2370
2645	0	0	Ki67+	 5653 2305
2646	0	0	Ki67+	 5673 1736
2647	0	0	Ki67+	 5676 2449
2648	0	0	Ki67+	 5679 2146
2649	0	0	Ki67+	 5679 2291
2650	0	0	Ki67+	 5693 2350
2651	0	0	Ki67+	 5707 1732
2652	0	0	Ki67+	 5720 2339
2653	0	0	Ki67+	 5724 2244
2654	0	0	Ki67+	 4936 3062
2655	0	0	Ki67+	 4964 2988
2656	0	0	Ki67+	 4987 2549
2657	0	0	Ki67+	 5026 2553
2658	0	0	Ki67+	 5030 3260
2659	0	0	Ki67+	 5042 3210
2660	0	0	Ki67+	 5090 3150
2661	0	0	Ki67+	 5112 3169
2662	0	0	Ki67+	 5125 3256
2663	0	0	Ki67+	 5162 3140
2664	0	0	Ki67+	 5166 3122
2665	0	0	Ki67+	 5175 2811
2666	0	0	Ki67+	 5175 3056
2667	0	0	Ki67+	 5178 2554
2668	0	0	Ki67+	 5190 2778
2669	0	0	Ki67+	 5193 3168
2670	0	0	Ki67+	 5196 2587
2671	0	0	Ki67+	 5201 3059
2672	0	0	Ki67+	 5208 3119
2673	0	0	Ki67+	 5211 3144
2674	0	0	Ki67+	 5223 3206
2675	0	0	Ki67+	 5224 2585
2676	0	0	Ki67+	 5248 3086
2677	0	0	Ki67+	 5263 2745
2678	0	0	Ki67+	 5270 3167
2679	0	0	Ki67+	 5287 3180
2680	0	0	Ki67+	 5291 2632
2681	0	0	Ki67+	 5292 2557
2682	0	0	Ki67+	 5303 2656
2683	0	0	Ki67+	 5333 2555
2684	0	0	Ki67+	 5345 2550
2685	0	0	Ki67+	 5364 2630
2686	0	0	Ki67+	 5364 2644
2687	0	0	Ki67+	 5393 2538
2688	0	0	Ki67+	 5393 2643
2689	0	0	Ki67+	 5421 3018
2690	0	0	Ki67+	 5433 2603
2691	0	0	Ki67+	 5442 2676
2692	0	0	Ki67+	 5443 3016
2693	0	0	Ki67+	 5464 2653
2694	0	0	Ki67+	 5469 3197
2695	0	0	Ki67+	 5489 2572
2696	0	0	Ki67+	 5491 3087
2697	0	0	Ki67+	 5501 2619
2698	0	0	Ki67+	 5514 2570
2699	0	0	Ki67+	 5517 2689
2700	0	0	Ki67+	 5520 2652
2701	0	0	Ki67+	 5538 2797
2702	0	0	Ki67+	 5538 2864
2703	0	0	Ki67+	 5551 2602
2704	0	0	Ki67+	 5553 2890
2705	0	0	Ki67+	 5558 2816
2706	0	0	Ki67+	 5569 2630
2707	0	0	Ki67+	 5570 3239
2708	0	0	Ki67+	 5583 2711
2709	0	0	Ki67+	 5586 2772
2710	0	0	Ki67+	 5653 2887
2711	0	0	Ki67+	 5655 3182
2712	0	0	Ki67+	 5662 2854
2713	0	0	Ki67+	 5663 2831
2714	0	0	Ki67+	 5668 3171
2715	0	0	Ki67+	 5698 3161
2716	0	0	Ki67+	 5704 3140
2717	0	0	Ki67+	 5727 3145
2718	0	0	Ki67+	 4935 3785
2719	0	0	Ki67+	 4949 3800
2720	0	0	Ki67+	 4949 3900
2721	0	0	Ki67+	 4972 3801
2722	0	0	Ki67+	 4976 3687
2723	0	0	Ki67+	 4983 3896
2724	0	0	Ki67+	 4992 3935
2725	0	0	Ki67+	 5036 3948
2726	0	0	Ki67+	 5168 3548
2727	0	0	Ki67+	 5176 3417
2728	0	0	Ki67+	 5180 3962
2729	0	0	Ki67+	 5194 3534
2730	0	0	Ki67+	 5230 3447
2731	0	0	Ki67+	 5236 3438
2732	0	0	Ki67+	 5283 3481
2733	0	0	Ki67+	 5310 3954
2734	0	0	Ki67+	 5340 3389
2735	0	0	Ki67+	 5346 3986
2736	0	0	Ki67+	 5355 3303
2737	0	0	Ki67+	 5450 3519
2738	0	0	Ki67+	 5664 3345
2739	0	0	Ki67+	 5686 3315
2740	0	0	Ki67+	 5719 3320
2741	0	0	Ki67+	 4961 4110
2742	0	0	Ki67+	 5029 4534
2743	0	0	Ki67+	 5053 4285
2744	0	0	Ki67+	 5213 4276
2745	0	0	Ki67+	 5525 4322
2746	0	0	Ki67+	 5527 4140
2747	0	0	Ki67+	 5559 4358
2748	0	0	Ki67+	 5562 4342
2749	0	0	Ki67+	 5585 4142
2750	0	0	Ki67+	 5585 4242
2751	0	0	Ki67+	 5659 4211
2752	0	0	Ki67+	 5678 4238
2753	0	0	Ki67+	 4940 5036
2754	0	0	Ki67+	 4952 4932
2755	0	0	Ki67+	 4957 5005
2756	0	0	Ki67+	 4976 5057
2757	0	0	Ki67+	 5010 4975
2758	0	0	Ki67+	 5019 4994
2759	0	0	Ki67+	 5025 5156
2760	0	0	Ki67+	 5029 4926
2761	0	0	Ki67+	 5070 5067
2762	0	0	Ki67+	 5077 5402
2763	0	0	Ki67+	 5083 5412
2764	0	0	Ki67+	 5142 4945
2765	0	0	Ki67+	 5150 5249
2766	0	0	Ki67+	 5169 5396
2767	0	0	Ki67+	 5176 5001
2768	0	0	Ki67+	 5197 4958
2769	0	0	Ki67+	 5226 5421
2770	0	0	Ki67+	 5233 5443
2771	0	0	Ki67+	 5246 5022
2772	0	0	Ki67+	 5248 5506
2773	0	0	Ki67+	 5286 5628
2774	0	0	Ki67+	 5323 5642
2775	0	0	Ki67+	 5395 5045
2776	0	0	Ki67+	 5417 5630
2777	0	0	Ki67+	 5450 5097
2778	0	0	Ki67+	 5521 5266
2779	0	0	Ki67+	 5544 5175
2780	0	0	Ki67+	 5600 5418
2781	0	0	Ki67+	 5687 5131
2782	0	0	Ki67+	 5706 5336
2783	0	0	Ki67+	 4952 6044
2784	0	0	Ki67+	 4961 6011
2785	0	0	Ki67+	 4988 5867
2786	0	0	Ki67+	 5039 6043
2787	0	0	Ki67+	 5086 6454
2788	0	0	Ki67+	 5169 5838
2789	0	0	Ki67+	 5171 6089
2790	0	0	Ki67+	 5172 6400
2791	0	0	Ki67+	 5224 6001
2792	0	0	Ki67+	 5238 6469
2793	0	0	Ki67+	 5245 5979
2794	0	0	Ki67+	 5343 6106
2795	0	0	Ki67+	 5402 5939
2796	0	0	Ki67+	 5602 5775
2797	0	0	Ki67+	 4929 7130
2798	0	0	Ki67+	 4943 6770
2799	0	0	Ki67+	 4956 6788
2800	0	0	Ki67+	 4994 6843
2801	0	0	Ki67+	 5000 6767
2802	0	0	Ki67+	 5005 6880
2803	0	0	Ki67+	 5061 6780
2804	0	0	Ki67+	 5091 6900
2805	0	0	Ki67+	 5104 6516
2806	0	0	Ki67+	 5105 6932
2807	0	0	Ki67+	 5132 6568
2808	0	0	Ki67+	 5142 7217
2809	0	0	Ki67+	 5260 6743
2810	0	0	Ki67+	 5363 6881
2811	0	0	Ki67+	 5412 6534
2812	0	0	Ki67+	 5489 6713
2813	0	0	Ki67+	 5542 6679
2814	0	0	Ki67+	 5560 6665
2815	0	0	Ki67+	 4943 7489
2816	0	0	Ki67+	 4960 7536
2817	0	0	Ki67+	 4995 7412
2818	0	0	Ki67+	 5066 8047
2819	0	0	Ki67+	 5068 7789
2820	0	0	Ki67+	 5099 8058
2821	0	0	Ki67+	 5119 7968
2822	0	0	Ki67+	 5128 7994
2823	0	0	Ki67+	 5144 7956
2824	0	0	Ki67+	 5147 8051
2825	0	0	Ki67+	 5148 7915
2826	0	0	Ki67+	 5191 8017
2827	0	0	Ki67+	 5201 7790
2828	0	0	Ki67+	 5219 7840
2829	0	0	Ki67+	 5220 7797
2830	0	0	Ki67+	 5220 7988
2831	0	0	Ki67+	 5233 7731
2832	0	0	Ki67+	 5236 7832
2833	0	0	Ki67+	 5241 7859
2834	0	0	Ki67+	 5246 7674
2835	0	0	Ki67+	 5249 7687
2836	0	0	Ki67+	 5258 7963
2837	0	0	Ki67+	 5259 8044
2838	0	0	Ki67+	 5299 7956
2839	0	0	Ki67+	 5351 7947
2840	0	0	Ki67+	 5380 7846
2841	0	0	Ki67+	 5122 8104
2842	0	0	Ki67+	 5135 8657
2843	0	0	Ki67+	 5141 8084
2844	0	0	Ki67+	 5298 8210
2845	0	0	Ki67+	 5657 10886
2846	0	0	Ki67+	 5673 10490
2847	0	0	Ki67+	 5137 13557
2848	0	0	Ki67+	 4971 14374
2849	0	0	Ki67+	 4977 14396
2850	0	0	Ki67+	 5004 14390
2851	0	0	Ki67+	 5067 14462
2852	0	0	Ki67+	 5080 16223
2853	0	0	Ki67+	 5134 16283
2854	0	0	Ki67+	 5163 16310
2855	0	0	Ki67+	 5183 16344
2856	0	0	Ki67+	 5186 16313
2857	0	0	Ki67+	 5210 16358
2858	0	0	Ki67+	 5303 16468
2859	0	0	Ki67+	 5472 16658
2860	0	0	Ki67+	 5492 16686
2861	0	0	Ki67+	 5512 16709
2862	0	0	Ki67+	 5545 16761
2863	0	0	Ki67+	 5552 17875
2864	0	0	Ki67+	 5386 18136
2865	0	0	Ki67+	 5739 1324
2866	0	0	Ki67+	 5744 1247
2867	0	0	Ki67+	 5756 1331
2868	0	0	Ki67+	 5757 1365
2869	0	0	Ki67+	 5758 1400
2870	0	0	Ki67+	 5768 1268
2871	0	0	Ki67+	 5769 946
2872	0	0	Ki67+	 5771 910
2873	0	0	Ki67+	 5774 1435
2874	0	0	Ki67+	 5782 1398
2875	0	0	Ki67+	 5784 990
2876	0	0	Ki67+	 5785 923
2877	0	0	Ki67+	 5789 970
2878	0	0	Ki67+	 5789 1339
2879	0	0	Ki67+	 5793 1313
2880	0	0	Ki67+	 5795 942
2881	0	0	Ki67+	 5802 901
2882	0	0	Ki67+	 5802 1005
2883	0	0	Ki67+	 5802 1026
2884	0	0	Ki67+	 5802 1455
2885	0	0	Ki67+	 5804 1402
2886	0	0	Ki67+	 5807 1440
2887	0	0	Ki67+	 5808 994
2888	0	0	Ki67+	 5821 954
2889	0	0	Ki67+	 5821 1390
2890	0	0	Ki67+	 5823 923
2891	0	0	Ki67+	 5825 1356
2892	0	0	Ki67+	 5826 1039
2893	0	0	Ki67+	 5831 945
2894	0	0	Ki67+	 5832 1322
2895	0	0	Ki67+	 5833 992
2896	0	0	Ki67+	 5834 1026
2897	0	0	Ki67+	 5857 959
2898	0	0	Ki67+	 5862 890
2899	0	0	Ki67+	 5864 1047
2900	0	0	Ki67+	 5869 916
2901	0	0	Ki67+	 5871 935
2902	0	0	Ki67+	 5872 1005
2903	0	0	Ki67+	 5873 968
2904	0	0	Ki67+	 5873 1485
2905	0	0	Ki67+	 5875 1419
2906	0	0	Ki67+	 5883 904
2907	0	0	Ki67+	 5888 975
2908	0	0	Ki67+	 5894 932
2909	0	0	Ki67+	 5894 1451
2910	0	0	Ki67+	 5895 958
2911	0	0	Ki67+	 5895 1587
2912	0	0	Ki67+	 5905 1297
2913	0	0	Ki67+	 5911 1319
2914	0	0	Ki67+	 5912 1470
2915	0	0	Ki67+	 5913 961
2916	0	0	Ki67+	 5914 1046
2917	0	0	Ki67+	 5917 975
2918	0	0	Ki67+	 5917 996
2919	0	0	Ki67+	 5924 1331
2920	0	0	Ki67+	 5927 1432
2921	0	0	Ki67+	 5929 1014
2922	0	0	Ki67+	 5933 965
2923	0	0	Ki67+	 5934 1079
2924	0	0	Ki67+	 5937 1104
2925	0	0	Ki67+	 5942 1403
2926	0	0	Ki67+	 5944 977
2927	0	0	Ki67+	 5944 1486
2928	0	0	Ki67+	 5946 1342
2929	0	0	Ki67+	 5946 1452
2930	0	0	Ki67+	 5947 1131
2931	0	0	Ki67+	 5947 1387
2932	0	0	Ki67+	 5952 1059
2933	0	0	Ki67+	 5953 1033
2934	0	0	Ki67+	 5959 1427
2935	0	0	Ki67+	 5963 1095
2936	0	0	Ki67+	 5965 1002
2937	0	0	Ki67+	 5965 1384
2938	0	0	Ki67+	 5965 1476
2939	0	0	Ki67+	 5967 1338
2940	0	0	Ki67+	 5969 1080
2941	0	0	Ki67+	 5976 1455
2942	0	0	Ki67+	 5977 1372
2943	0	0	Ki67+	 5979 1113
2944	0	0	Ki67+	 5980 1045
2945	0	0	Ki67+	 5987 1134
2946	0	0	Ki67+	 5991 1407
2947	0	0	Ki67+	 5997 1396
2948	0	0	Ki67+	 5999 1382
2949	0	0	Ki67+	 6001 1348
2950	0	0	Ki67+	 6005 1176
2951	0	0	Ki67+	 6006 1029
2952	0	0	Ki67+	 6007 1082
2953	0	0	Ki67+	 6007 1540
2954	0	0	Ki67+	 6008 1475
2955	0	0	Ki67+	 6012 1043
2956	0	0	Ki67+	 6014 1418
2957	0	0	Ki67+	 6014 1504
2958	0	0	Ki67+	 6016 1584
2959	0	0	Ki67+	 6021 1369
2960	0	0	Ki67+	 6025 1453
2961	0	0	Ki67+	 6028 1209
2962	0	0	Ki67+	 6030 1177
2963	0	0	Ki67+	 6033 1141
2964	0	0	Ki67+	 6034 1069
2965	0	0	Ki67+	 6036 1127
2966	0	0	Ki67+	 6036 1562
2967	0	0	Ki67+	 6040 1521
2968	0	0	Ki67+	 6041 1489
2969	0	0	Ki67+	 6042 1384
2970	0	0	Ki67+	 6046 1076
2971	0	0	Ki67+	 6047 1110
2972	0	0	Ki67+	 6048 1052
2973	0	0	Ki67+	 6051 1451
2974	0	0	Ki67+	 6053 1425
2975	0	0	Ki67+	 6059 1166
2976	0	0	Ki67+	 6060 1555
2977	0	0	Ki67+	 6061 1089
2978	0	0	Ki67+	 6063 1141
2979	0	0	Ki67+	 6063 1218
2980	0	0	Ki67+	 6066 1397
2981	0	0	Ki67+	 6069 1067
2982	0	0	Ki67+	 6069 1500
2983	0	0	Ki67+	 6071 1445
2984	0	0	Ki67+	 6073 1077
2985	0	0	Ki67+	 6076 977
2986	0	0	Ki67+	 6079 1037
2987	0	0	Ki67+	 6082 1562
2988	0	0	Ki67+	 6083 1530
2989	0	0	Ki67+	 6087 1157
2990	0	0	Ki67+	 6089 1503
2991	0	0	Ki67+	 6093 1116
2992	0	0	Ki67+	 6098 1044
2993	0	0	Ki67+	 6101 1073
2994	0	0	Ki67+	 6105 1595
2995	0	0	Ki67+	 6107 1206
2996	0	0	Ki67+	 6107 1234
2997	0	0	Ki67+	 6111 1541
2998	0	0	Ki67+	 6115 1274
2999	0	0	Ki67+	 6116 1246
3000	0	0	Ki67+	 6120 1169
3001	0	0	Ki67+	 6125 1601
3002	0	0	Ki67+	 6129 1047
3003	0	0	Ki67+	 6132 1222
3004	0	0	Ki67+	 6134 1078
3005	0	0	Ki67+	 6135 1248
3006	0	0	Ki67+	 6138 1168
3007	0	0	Ki67+	 6138 1581
3008	0	0	Ki67+	 6146 1050
3009	0	0	Ki67+	 6163 1197
3010	0	0	Ki67+	 6164 1143
3011	0	0	Ki67+	 6166 1613
3012	0	0	Ki67+	 6168 1229
3013	0	0	Ki67+	 6174 1070
3014	0	0	Ki67+	 6174 1128
3015	0	0	Ki67+	 6178 1146
3016	0	0	Ki67+	 6179 1280
3017	0	0	Ki67+	 6180 1188
3018	0	0	Ki67+	 6183 1087
3019	0	0	Ki67+	 6185 1240
3020	0	0	Ki67+	 6187 1128
3021	0	0	Ki67+	 6192 1101
3022	0	0	Ki67+	 6196 1233
3023	0	0	Ki67+	 6199 1311
3024	0	0	Ki67+	 6200 1169
3025	0	0	Ki67+	 6202 1275
3026	0	0	Ki67+	 6202 1297
3027	0	0	Ki67+	 6204 1152
3028	0	0	Ki67+	 6205 983
3029	0	0	Ki67+	 6215 1413
3030	0	0	Ki67+	 6223 1363
3031	0	0	Ki67+	 6225 1393
3032	0	0	Ki67+	 6226 1151
3033	0	0	Ki67+	 6230 1433
3034	0	0	Ki67+	 6231 1302
3035	0	0	Ki67+	 6232 1242
3036	0	0	Ki67+	 6242 1105
3037	0	0	Ki67+	 6244 1135
3038	0	0	Ki67+	 6245 1275
3039	0	0	Ki67+	 6246 928
3040	0	0	Ki67+	 6247 1309
3041	0	0	Ki67+	 6249 1445
3042	0	0	Ki67+	 6250 1206
3043	0	0	Ki67+	 6251 1117
3044	0	0	Ki67+	 6253 1157
3045	0	0	Ki67+	 6254 1187
3046	0	0	Ki67+	 6256 1276
3047	0	0	Ki67+	 6259 1362
3048	0	0	Ki67+	 6263 1423
3049	0	0	Ki67+	 6268 1244
3050	0	0	Ki67+	 6272 1410
3051	0	0	Ki67+	 6276 1336
3052	0	0	Ki67+	 6278 1216
3053	0	0	Ki67+	 6278 1322
3054	0	0	Ki67+	 6279 1507
3055	0	0	Ki67+	 6282 1159
3056	0	0	Ki67+	 6288 1364
3057	0	0	Ki67+	 6288 1381
3058	0	0	Ki67+	 6288 1519
3059	0	0	Ki67+	 6289 1264
3060	0	0	Ki67+	 6292 1131
3061	0	0	Ki67+	 6292 1333
3062	0	0	Ki67+	 6293 1179
3063	0	0	Ki67+	 6294 1285
3064	0	0	Ki67+	 6308 1326
3065	0	0	Ki67+	 6310 1141
3066	0	0	Ki67+	 6311 1439
3067	0	0	Ki67+	 6312 1357
3068	0	0	Ki67+	 6313 1455
3069	0	0	Ki67+	 6318 1153
3070	0	0	Ki67+	 6318 1572
3071	0	0	Ki67+	 6324 1395
3072	0	0	Ki67+	 6324 1466
3073	0	0	Ki67+	 6326 1382
3074	0	0	Ki67+	 6331 1215
3075	0	0	Ki67+	 6338 1290
3076	0	0	Ki67+	 6341 1349
3077	0	0	Ki67+	 6342 1448
3078	0	0	Ki67+	 6343 1491
3079	0	0	Ki67+	 6343 1506
3080	0	0	Ki67+	 6347 1368
3081	0	0	Ki67+	 6349 1382
3082	0	0	Ki67+	 6349 1415
3083	0	0	Ki67+	 6351 1298
3084	0	0	Ki67+	 6353 1452
3085	0	0	Ki67+	 6353 1534
3086	0	0	Ki67+	 6356 1327
3087	0	0	Ki67+	 6361 1259
3088	0	0	Ki67+	 6367 1450
3089	0	0	Ki67+	 6368 1319
3090	0	0	Ki67+	 6368 1592
3091	0	0	Ki67+	 6373 1239
3092	0	0	Ki67+	 6374 1411
3093	0	0	Ki67+	 6376 1505
3094	0	0	Ki67+	 6377 1546
3095	0	0	Ki67+	 6380 1576
3096	0	0	Ki67+	 6381 1477
3097	0	0	Ki67+	 6382 1382
3098	0	0	Ki67+	 6385 1436
3099	0	0	Ki67+	 6388 1537
3100	0	0	Ki67+	 6391 1298
3101	0	0	Ki67+	 6391 1586
3102	0	0	Ki67+	 6402 1419
3103	0	0	Ki67+	 6402 1509
3104	0	0	Ki67+	 6403 1488
3105	0	0	Ki67+	 6404 1579
3106	0	0	Ki67+	 6406 1377
3107	0	0	Ki67+	 6406 1551
3108	0	0	Ki67+	 6409 1614
3109	0	0	Ki67+	 6413 1456
3110	0	0	Ki67+	 6417 1344
3111	0	0	Ki67+	 6419 1433
3112	0	0	Ki67+	 6421 1582
3113	0	0	Ki67+	 6426 1602
3114	0	0	Ki67+	 6427 1526
3115	0	0	Ki67+	 6429 1566
3116	0	0	Ki67+	 6430 1485
3117	0	0	Ki67+	 6437 1355
3118	0	0	Ki67+	 6440 1461
3119	0	0	Ki67+	 6444 1507
3120	0	0	Ki67+	 6454 1380
3121	0	0	Ki67+	 6456 1563
3122	0	0	Ki67+	 6458 1513
3123	0	0	Ki67+	 6460 1546
3124	0	0	Ki67+	 6464 1394
3125	0	0	Ki67+	 6464 1594
3126	0	0	Ki67+	 6467 1480
3127	0	0	Ki67+	 6476 1460
3128	0	0	Ki67+	 6476 1582
3129	0	0	Ki67+	 6477 1511
3130	0	0	Ki67+	 6478 1536
3131	0	0	Ki67+	 6480 1437
3132	0	0	Ki67+	 6480 1486
3133	0	0	Ki67+	 6487 1138
3134	0	0	Ki67+	 6490 1454
3135	0	0	Ki67+	 6490 1550
3136	0	0	Ki67+	 6514 1611
3137	0	0	Ki67+	 6525 1359
3138	0	0	Ki67+	 5733 1634
3139	0	0	Ki67+	 5735 1763
3140	0	0	Ki67+	 5737 1645
3141	0	0	Ki67+	 5744 1813
3142	0	0	Ki67+	 5744 2174
3143	0	0	Ki67+	 5746 1744
3144	0	0	Ki67+	 5746 2290
3145	0	0	Ki67+	 5751 2230
3146	0	0	Ki67+	 5752 2162
3147	0	0	Ki67+	 5755 1846
3148	0	0	Ki67+	 5755 2150
3149	0	0	Ki67+	 5759 1675
3150	0	0	Ki67+	 5767 1838
3151	0	0	Ki67+	 5770 1787
3152	0	0	Ki67+	 5773 2259
3153	0	0	Ki67+	 5777 2148
3154	0	0	Ki67+	 5780 2354
3155	0	0	Ki67+	 5784 2311
3156	0	0	Ki67+	 5791 1686
3157	0	0	Ki67+	 5791 1814
3158	0	0	Ki67+	 5791 2204
3159	0	0	Ki67+	 5795 1644
3160	0	0	Ki67+	 5797 2293
3161	0	0	Ki67+	 5797 2304
3162	0	0	Ki67+	 5802 2170
3163	0	0	Ki67+	 5803 2251
3164	0	0	Ki67+	 5804 2114
3165	0	0	Ki67+	 5807 1707
3166	0	0	Ki67+	 5809 2067
3167	0	0	Ki67+	 5809 2131
3168	0	0	Ki67+	 5816 2182
3169	0	0	Ki67+	 5816 2213
3170	0	0	Ki67+	 5818 2164
3171	0	0	Ki67+	 5820 2037
3172	0	0	Ki67+	 5821 2066
3173	0	0	Ki67+	 5825 1786
3174	0	0	Ki67+	 5826 1892
3175	0	0	Ki67+	 5827 2261
3176	0	0	Ki67+	 5838 1683
3177	0	0	Ki67+	 5840 1943
3178	0	0	Ki67+	 5840 2144
3179	0	0	Ki67+	 5847 1998
3180	0	0	Ki67+	 5854 2114
3181	0	0	Ki67+	 5858 1720
3182	0	0	Ki67+	 5858 1930
3183	0	0	Ki67+	 5858 2170
3184	0	0	Ki67+	 5860 1870
3185	0	0	Ki67+	 5863 1811
3186	0	0	Ki67+	 5864 2197
3187	0	0	Ki67+	 5866 2108
3188	0	0	Ki67+	 5869 1857
3189	0	0	Ki67+	 5869 2055
3190	0	0	Ki67+	 5872 2355
3191	0	0	Ki67+	 5873 1997
3192	0	0	Ki67+	 5876 2034
3193	0	0	Ki67+	 5876 2381
3194	0	0	Ki67+	 5877 1987
3195	0	0	Ki67+	 5881 1701
3196	0	0	Ki67+	 5882 2252
3197	0	0	Ki67+	 5886 1894
3198	0	0	Ki67+	 5887 2176
3199	0	0	Ki67+	 5893 1931
3200	0	0	Ki67+	 5896 1954
3201	0	0	Ki67+	 5901 1873
3202	0	0	Ki67+	 5904 1906
3203	0	0	Ki67+	 5904 1990
3204	0	0	Ki67+	 5911 2023
3205	0	0	Ki67+	 5913 2396
3206	0	0	Ki67+	 5914 2136
3207	0	0	Ki67+	 5915 2114
3208	0	0	Ki67+	 5915 2209
3209	0	0	Ki67+	 5916 1990
3210	0	0	Ki67+	 5919 1695
3211	0	0	Ki67+	 5919 1888
3212	0	0	Ki67+	 5920 1952
3213	0	0	Ki67+	 5923 1669
3214	0	0	Ki67+	 5925 2104
3215	0	0	Ki67+	 5926 2382
3216	0	0	Ki67+	 5930 1677
3217	0	0	Ki67+	 5930 2223
3218	0	0	Ki67+	 5931 2014
3219	0	0	Ki67+	 5933 1818
3220	0	0	Ki67+	 5936 1651
3221	0	0	Ki67+	 5937 1781
3222	0	0	Ki67+	 5937 2148
3223	0	0	Ki67+	 5939 1853
3224	0	0	Ki67+	 5941 1995
3225	0	0	Ki67+	 5942 2309
3226	0	0	Ki67+	 5945 2069
3227	0	0	Ki67+	 5949 1630
3228	0	0	Ki67+	 5951 2258
3229	0	0	Ki67+	 5952 2354
3230	0	0	Ki67+	 5953 1804
3231	0	0	Ki67+	 5962 2113
3232	0	0	Ki67+	 5963 2037
3233	0	0	Ki67+	 5966 1980
3234	0	0	Ki67+	 5970 1629
3235	0	0	Ki67+	 5971 1994
3236	0	0	Ki67+	 5972 2320
3237	0	0	Ki67+	 5974 2133
3238	0	0	Ki67+	 5975 1659
3239	0	0	Ki67+	 5977 1690
3240	0	0	Ki67+	 5990 1781
3241	0	0	Ki67+	 5993 2184
3242	0	0	Ki67+	 5994 1639
3243	0	0	Ki67+	 5995 2051
3244	0	0	Ki67+	 5995 2351
3245	0	0	Ki67+	 5996 1898
3246	0	0	Ki67+	 5997 1984
3247	0	0	Ki67+	 5997 2226
3248	0	0	Ki67+	 6001 1743
3249	0	0	Ki67+	 6001 1944
3250	0	0	Ki67+	 6002 1756
3251	0	0	Ki67+	 6003 1698
3252	0	0	Ki67+	 6004 1664
3253	0	0	Ki67+	 6005 1835
3254	0	0	Ki67+	 6005 2149
3255	0	0	Ki67+	 6007 1968
3256	0	0	Ki67+	 6009 2205
3257	0	0	Ki67+	 6011 2293
3258	0	0	Ki67+	 6013 1940
3259	0	0	Ki67+	 6018 2072
3260	0	0	Ki67+	 6024 1902
3261	0	0	Ki67+	 6024 2171
3262	0	0	Ki67+	 6025 1879
3263	0	0	Ki67+	 6028 2206
3264	0	0	Ki67+	 6034 1790
3265	0	0	Ki67+	 6035 1676
3266	0	0	Ki67+	 6040 1628
3267	0	0	Ki67+	 6040 2094
3268	0	0	Ki67+	 6040 2255
3269	0	0	Ki67+	 6045 1833
3270	0	0	Ki67+	 6046 2139
3271	0	0	Ki67+	 6047 1772
3272	0	0	Ki67+	 6048 1757
3273	0	0	Ki67+	 6051 1654
3274	0	0	Ki67+	 6051 1862
3275	0	0	Ki67+	 6054 1631
3276	0	0	Ki67+	 6056 1939
3277	0	0	Ki67+	 6061 2162
3278	0	0	Ki67+	 6064 1821
3279	0	0	Ki67+	 6066 1676
3280	0	0	Ki67+	 6071 2046
3281	0	0	Ki67+	 6071 2120
3282	0	0	Ki67+	 6073 1941
3283	0	0	Ki67+	 6074 2216
3284	0	0	Ki67+	 6076 1990
3285	0	0	Ki67+	 6077 2076
3286	0	0	Ki67+	 6078 1751
3287	0	0	Ki67+	 6079 1650
3288	0	0	Ki67+	 6080 1631
3289	0	0	Ki67+	 6083 1738
3290	0	0	Ki67+	 6084 1784
3291	0	0	Ki67+	 6085 1673
3292	0	0	Ki67+	 6085 2058
3293	0	0	Ki67+	 6097 1813
3294	0	0	Ki67+	 6100 1894
3295	0	0	Ki67+	 6110 1756
3296	0	0	Ki67+	 6116 1871
3297	0	0	Ki67+	 6119 2219
3298	0	0	Ki67+	 6120 1617
3299	0	0	Ki67+	 6122 2142
3300	0	0	Ki67+	 6123 1717
3301	0	0	Ki67+	 6123 1829
3302	0	0	Ki67+	 6126 1770
3303	0	0	Ki67+	 6134 1759
3304	0	0	Ki67+	 6134 1991
3305	0	0	Ki67+	 6134 2081
3306	0	0	Ki67+	 6140 1700
3307	0	0	Ki67+	 6140 2141
3308	0	0	Ki67+	 6145 1851
3309	0	0	Ki67+	 6152 1678
3310	0	0	Ki67+	 6154 1625
3311	0	0	Ki67+	 6155 1749
3312	0	0	Ki67+	 6158 2064
3313	0	0	Ki67+	 6160 2051
3314	0	0	Ki67+	 6162 1759
3315	0	0	Ki67+	 6165 1936
3316	0	0	Ki67+	 6167 1806
3317	0	0	Ki67+	 6169 1712
3318	0	0	Ki67+	 6169 1967
3319	0	0	Ki67+	 6173 2015
3320	0	0	Ki67+	 6177 2187
3321	0	0	Ki67+	 6181 1697
3322	0	0	Ki67+	 6185 1787
3323	0	0	Ki67+	 6186 1997
3324	0	0	Ki67+	 6188 1731
3325	0	0	Ki67+	 6190 1836
3326	0	0	Ki67+	 6191 1762
3327	0	0	Ki67+	 6191 1856
3328	0	0	Ki67+	 6192 2036
3329	0	0	Ki67+	 6193 2112
3330	0	0	Ki67+	 6199 1992
3331	0	0	Ki67+	 6200 1885
3332	0	0	Ki67+	 6202 1709
3333	0	0	Ki67+	 6202 1789
3334	0	0	Ki67+	 6212 1915
3335	0	0	Ki67+	 6213 1811
3336	0	0	Ki67+	 6214 1722
3337	0	0	Ki67+	 6214 2029
3338	0	0	Ki67+	 6219 1767
3339	0	0	Ki67+	 6219 1992
3340	0	0	Ki67+	 6220 2202
3341	0	0	Ki67+	 6224 2122
3342	0	0	Ki67+	 6225 1801
3343	0	0	Ki67+	 6225 2187
3344	0	0	Ki67+	 6227 2054
3345	0	0	Ki67+	 6234 1915
3346	0	0	Ki67+	 6235 1830
3347	0	0	Ki67+	 6242 2136
3348	0	0	Ki67+	 6246 1845
3349	0	0	Ki67+	 6246 1949
3350	0	0	Ki67+	 6249 1921
3351	0	0	Ki67+	 6258 1762
3352	0	0	Ki67+	 6259 1822
3353	0	0	Ki67+	 6259 1967
3354	0	0	Ki67+	 6259 2070
3355	0	0	Ki67+	 6265 2119
3356	0	0	Ki67+	 6267 2178
3357	0	0	Ki67+	 6284 1757
3358	0	0	Ki67+	 6286 2078
3359	0	0	Ki67+	 6289 2143
3360	0	0	Ki67+	 6291 1836
3361	0	0	Ki67+	 6292 2124
3362	0	0	Ki67+	 6303 2015
3363	0	0	Ki67+	 6304 1820
3364	0	0	Ki67+	 6307 1767
3365	0	0	Ki67+	 6308 2204
3366	0	0	Ki67+	 6313 1803
3367	0	0	Ki67+	 6313 2146
3368	0	0	Ki67+	 6322 1890
3369	0	0	Ki67+	 6329 1951
3370	0	0	Ki67+	 6331 2182
3371	0	0	Ki67+	 6334 2035
3372	0	0	Ki67+	 6337 1797
3373	0	0	Ki67+	 6339 1620
3374	0	0	Ki67+	 6342 2163
3375	0	0	Ki67+	 6348 1900
3376	0	0	Ki67+	 6353 1944
3377	0	0	Ki67+	 6356 1813
3378	0	0	Ki67+	 6361 2057
3379	0	0	Ki67+	 6366 1992
3380	0	0	Ki67+	 6375 1963
3381	0	0	Ki67+	 6378 1626
3382	0	0	Ki67+	 6380 1980
3383	0	0	Ki67+	 6382 1642
3384	0	0	Ki67+	 6388 2008
3385	0	0	Ki67+	 6393 1909
3386	0	0	Ki67+	 6406 2124
3387	0	0	Ki67+	 6417 1639
3388	0	0	Ki67+	 6419 1620
3389	0	0	Ki67+	 6425 1647
3390	0	0	Ki67+	 6427 1711
3391	0	0	Ki67+	 6429 2409
3392	0	0	Ki67+	 6434 1626
3393	0	0	Ki67+	 6435 2022
3394	0	0	Ki67+	 6435 2094
3395	0	0	Ki67+	 6436 1772
3396	0	0	Ki67+	 6438 2047
3397	0	0	Ki67+	 6439 1728
3398	0	0	Ki67+	 6441 1712
3399	0	0	Ki67+	 6452 1620
3400	0	0	Ki67+	 6454 1839
3401	0	0	Ki67+	 6458 1873
3402	0	0	Ki67+	 6463 2114
3403	0	0	Ki67+	 6464 2017
3404	0	0	Ki67+	 6464 2077
3405	0	0	Ki67+	 6465 1690
3406	0	0	Ki67+	 6465 1918
3407	0	0	Ki67+	 6465 2060
3408	0	0	Ki67+	 6473 1671
3409	0	0	Ki67+	 6473 2399
3410	0	0	Ki67+	 6477 1722
3411	0	0	Ki67+	 6477 1763
3412	0	0	Ki67+	 6482 2027
3413	0	0	Ki67+	 6485 1685
3414	0	0	Ki67+	 6490 1880
3415	0	0	Ki67+	 6502 1773
3416	0	0	Ki67+	 6502 2072
3417	0	0	Ki67+	 6503 1642
3418	0	0	Ki67+	 6504 1721
3419	0	0	Ki67+	 6504 1817
3420	0	0	Ki67+	 6504 2359
3421	0	0	Ki67+	 6504 2375
3422	0	0	Ki67+	 6506 1918
3423	0	0	Ki67+	 6507 1833
3424	0	0	Ki67+	 6508 1760
3425	0	0	Ki67+	 6513 2066
3426	0	0	Ki67+	 6515 2046
3427	0	0	Ki67+	 6519 2020
3428	0	0	Ki67+	 6521 1677
3429	0	0	Ki67+	 6524 1842
3430	0	0	Ki67+	 6524 1883
3431	0	0	Ki67+	 6527 1869
3432	0	0	Ki67+	 5734 3129
3433	0	0	Ki67+	 5774 3174
3434	0	0	Ki67+	 5785 2525
3435	0	0	Ki67+	 5820 3215
3436	0	0	Ki67+	 5823 3042
3437	0	0	Ki67+	 5825 2918
3438	0	0	Ki67+	 5826 3110
3439	0	0	Ki67+	 5861 3197
3440	0	0	Ki67+	 5873 3111
3441	0	0	Ki67+	 5882 3009
3442	0	0	Ki67+	 5886 2895
3443	0	0	Ki67+	 5902 3204
3444	0	0	Ki67+	 5906 2963
3445	0	0	Ki67+	 5911 3066
3446	0	0	Ki67+	 5914 2887
3447	0	0	Ki67+	 5928 2801
3448	0	0	Ki67+	 5930 3003
3449	0	0	Ki67+	 5953 2987
3450	0	0	Ki67+	 5956 3057
3451	0	0	Ki67+	 5959 2912
3452	0	0	Ki67+	 5971 3213
3453	0	0	Ki67+	 5975 2816
3454	0	0	Ki67+	 5976 3047
3455	0	0	Ki67+	 6000 3023
3456	0	0	Ki67+	 6002 2986
3457	0	0	Ki67+	 6026 2983
3458	0	0	Ki67+	 6026 3112
3459	0	0	Ki67+	 6027 3007
3460	0	0	Ki67+	 6038 3023
3461	0	0	Ki67+	 6064 2889
3462	0	0	Ki67+	 6064 3030
3463	0	0	Ki67+	 6090 2892
3464	0	0	Ki67+	 6160 2858
3465	0	0	Ki67+	 6160 2924
3466	0	0	Ki67+	 6199 2936
3467	0	0	Ki67+	 6205 2866
3468	0	0	Ki67+	 6212 2893
3469	0	0	Ki67+	 6221 2919
3470	0	0	Ki67+	 6236 2937
3471	0	0	Ki67+	 6237 3085
3472	0	0	Ki67+	 6249 2939
3473	0	0	Ki67+	 6258 2968
3474	0	0	Ki67+	 6304 2961
3475	0	0	Ki67+	 6323 3038
3476	0	0	Ki67+	 6326 2893
3477	0	0	Ki67+	 6326 2995
3478	0	0	Ki67+	 6341 2917
3479	0	0	Ki67+	 6358 3036
3480	0	0	Ki67+	 6367 2571
3481	0	0	Ki67+	 6382 2593
3482	0	0	Ki67+	 6402 2490
3483	0	0	Ki67+	 6408 2760
3484	0	0	Ki67+	 6419 3162
3485	0	0	Ki67+	 6447 3011
3486	0	0	Ki67+	 6455 2687
3487	0	0	Ki67+	 6458 2722
3488	0	0	Ki67+	 6475 2454
3489	0	0	Ki67+	 6485 2589
3490	0	0	Ki67+	 6490 2690
3491	0	0	Ki67+	 6511 2423
3492	0	0	Ki67+	 5730 3219
3493	0	0	Ki67+	 5733 3253
3494	0	0	Ki67+	 5789 3252
3495	0	0	Ki67+	 5844 3236
3496	0	0	Ki67+	 5880 3911
3497	0	0	Ki67+	 5898 3225
3498	0	0	Ki67+	 6264 3518
3499	0	0	Ki67+	 6282 3516
3500	0	0	Ki67+	 6377 3551
3501	0	0	Ki67+	 6391 3607
3502	0	0	Ki67+	 6432 3509
3503	0	0	Ki67+	 6436 3537
3504	0	0	Ki67+	 6452 3498
3505	0	0	Ki67+	 6452 3998
3506	0	0	Ki67+	 6471 3567
3507	0	0	Ki67+	 6474 4003
3508	0	0	Ki67+	 6504 3498
3509	0	0	Ki67+	 6506 3464
3510	0	0	Ki67+	 6511 3547
3511	0	0	Ki67+	 6521 3456
3512	0	0	Ki67+	 6396 4101
3513	0	0	Ki67+	 6402 4038
3514	0	0	Ki67+	 6411 4082
3515	0	0	Ki67+	 6413 4221
3516	0	0	Ki67+	 6427 4135
3517	0	0	Ki67+	 6433 4735
3518	0	0	Ki67+	 6437 4120
3519	0	0	Ki67+	 6442 4196
3520	0	0	Ki67+	 6443 4281
3521	0	0	Ki67+	 6462 4094
3522	0	0	Ki67+	 6475 4381
3523	0	0	Ki67+	 6502 4384
3524	0	0	Ki67+	 5740 5117
3525	0	0	Ki67+	 5768 5338
3526	0	0	Ki67+	 5777 5075
3527	0	0	Ki67+	 5784 5322
3528	0	0	Ki67+	 5891 5347
3529	0	0	Ki67+	 5893 5056
3530	0	0	Ki67+	 5896 5388
3531	0	0	Ki67+	 5934 5363
3532	0	0	Ki67+	 6022 5038
3533	0	0	Ki67+	 6067 5059
3534	0	0	Ki67+	 6132 5108
3535	0	0	Ki67+	 6145 5097
3536	0	0	Ki67+	 6157 5103
3537	0	0	Ki67+	 6162 5295
3538	0	0	Ki67+	 6162 5331
3539	0	0	Ki67+	 6171 5078
3540	0	0	Ki67+	 6188 5074
3541	0	0	Ki67+	 6220 5032
3542	0	0	Ki67+	 6221 5044
3543	0	0	Ki67+	 6272 5010
3544	0	0	Ki67+	 6281 5377
3545	0	0	Ki67+	 6351 5212
3546	0	0	Ki67+	 6355 5225
3547	0	0	Ki67+	 6430 4975
3548	0	0	Ki67+	 6499 5464
3549	0	0	Ki67+	 6511 5306
3550	0	0	Ki67+	 6513 5468
3551	0	0	Ki67+	 5744 6146
3552	0	0	Ki67+	 5875 5850
3553	0	0	Ki67+	 5895 5970
3554	0	0	Ki67+	 5918 5849
3555	0	0	Ki67+	 5987 6096
3556	0	0	Ki67+	 5990 6138
3557	0	0	Ki67+	 6000 5934
3558	0	0	Ki67+	 6016 5946
3559	0	0	Ki67+	 6021 6312
3560	0	0	Ki67+	 6036 6077
3561	0	0	Ki67+	 6075 6296
3562	0	0	Ki67+	 6083 6350
3563	0	0	Ki67+	 6085 6198
3564	0	0	Ki67+	 6102 5860
3565	0	0	Ki67+	 6132 5945
3566	0	0	Ki67+	 6153 6213
3567	0	0	Ki67+	 6204 6171
3568	0	0	Ki67+	 6208 6276
3569	0	0	Ki67+	 6210 5875
3570	0	0	Ki67+	 6242 6231
3571	0	0	Ki67+	 6260 5915
3572	0	0	Ki67+	 6285 6365
3573	0	0	Ki67+	 6374 5917
3574	0	0	Ki67+	 6377 6139
3575	0	0	Ki67+	 6379 5937
3576	0	0	Ki67+	 6417 5973
3577	0	0	Ki67+	 6442 6126
3578	0	0	Ki67+	 6458 6359
3579	0	0	Ki67+	 6460 6387
3580	0	0	Ki67+	 6507 6173
3581	0	0	Ki67+	 6515 6198
3582	0	0	Ki67+	 6527 6018
3583	0	0	Ki67+	 6527 6379
3584	0	0	Ki67+	 6050 6667
3585	0	0	Ki67+	 6179 6496
3586	0	0	Ki67+	 6182 6566
3587	0	0	Ki67+	 6193 6955
3588	0	0	Ki67+	 6195 6499
3589	0	0	Ki67+	 6218 6496
3590	0	0	Ki67+	 6264 6979
3591	0	0	Ki67+	 6279 6818
3592	0	0	Ki67+	 6281 6655
3593	0	0	Ki67+	 6328 7143
3594	0	0	Ki67+	 6353 6685
3595	0	0	Ki67+	 6396 6454
3596	0	0	Ki67+	 6404 6641
3597	0	0	Ki67+	 6410 6457
3598	0	0	Ki67+	 6422 6892
3599	0	0	Ki67+	 6507 7095
3600	0	0	Ki67+	 5890 7570
3601	0	0	Ki67+	 6080 7588
3602	0	0	Ki67+	 6205 7644
3603	0	0	Ki67+	 6239 7657
3604	0	0	Ki67+	 6240 7373
3605	0	0	Ki67+	 6242 7634
3606	0	0	Ki67+	 6259 7661
3607	0	0	Ki67+	 6263 7642
3608	0	0	Ki67+	 6270 7714
3609	0	0	Ki67+	 6271 7432
3610	0	0	Ki67+	 6280 7712
3611	0	0	Ki67+	 6283 7362
3612	0	0	Ki67+	 6285 7394
3613	0	0	Ki67+	 6286 7419
3614	0	0	Ki67+	 6286 7527
3615	0	0	Ki67+	 6307 7776
3616	0	0	Ki67+	 6312 7339
3617	0	0	Ki67+	 6320 7372
3618	0	0	Ki67+	 6327 7467
3619	0	0	Ki67+	 6329 7790
3620	0	0	Ki67+	 6337 7274
3621	0	0	Ki67+	 6343 7625
3622	0	0	Ki67+	 6361 7781
3623	0	0	Ki67+	 6382 7778
3624	0	0	Ki67+	 6404 7511
3625	0	0	Ki67+	 6415 7775
3626	0	0	Ki67+	 6423 7218
3627	0	0	Ki67+	 6427 7643
3628	0	0	Ki67+	 6429 7320
3629	0	0	Ki67+	 6444 7316
3630	0	0	Ki67+	 6452 7584
3631	0	0	Ki67+	 6453 7782
3632	0	0	Ki67+	 6458 7648
3633	0	0	Ki67+	 6469 7873
3634	0	0	Ki67+	 6476 7763
3635	0	0	Ki67+	 6483 7447
3636	0	0	Ki67+	 6483 7852
3637	0	0	Ki67+	 6487 7305
3638	0	0	Ki67+	 6509 7273
3639	0	0	Ki67+	 6513 7733
3640	0	0	Ki67+	 6525 7290
3641	0	0	Ki67+	 5980 8781
3642	0	0	Ki67+	 6001 8811
3643	0	0	Ki67+	 6050 8746
3644	0	0	Ki67+	 6090 8639
3645	0	0	Ki67+	 6090 8757
3646	0	0	Ki67+	 6106 8645
3647	0	0	Ki67+	 6110 8668
3648	0	0	Ki67+	 6200 8700
3649	0	0	Ki67+	 6212 8569
3650	0	0	Ki67+	 6242 8622
3651	0	0	Ki67+	 6249 8613
3652	0	0	Ki67+	 6287 8619
3653	0	0	Ki67+	 6290 8600
3654	0	0	Ki67+	 6308 8268
3655	0	0	Ki67+	 6013 8835
3656	0	0	Ki67+	 6168 8959
3657	0	0	Ki67+	 5729 10216
3658	0	0	Ki67+	 5739 9776
3659	0	0	Ki67+	 5984 10323
3660	0	0	Ki67+	 6057 10194
3661	0	0	Ki67+	 6093 10322
3662	0	0	Ki67+	 6124 10287
3663	0	0	Ki67+	 6143 10334
3664	0	0	Ki67+	 6428 9669
3665	0	0	Ki67+	 6462 10163
3666	0	0	Ki67+	 5877 10668
3667	0	0	Ki67+	 5890 10934
3668	0	0	Ki67+	 6227 10920
3669	0	0	Ki67+	 5756 13996
3670	0	0	Ki67+	 5792 17569
3671	0	0	Ki67+	 6529 1656
3672	0	0	Ki67+	 6533 1730
3673	0	0	Ki67+	 6538 1703
3674	0	0	Ki67+	 6541 1655
3675	0	0	Ki67+	 6549 1746
3676	0	0	Ki67+	 6581 1760
3677	0	0	Ki67+	 6597 1292
3678	0	0	Ki67+	 6795 1290
3679	0	0	Ki67+	 6814 1685
3680	0	0	Ki67+	 6826 1678
3681	0	0	Ki67+	 6851 1669
3682	0	0	Ki67+	 6854 1724
3683	0	0	Ki67+	 6906 1289
3684	0	0	Ki67+	 6943 1293
3685	0	0	Ki67+	 6944 1742
3686	0	0	Ki67+	 6954 1773
3687	0	0	Ki67+	 6966 1724
3688	0	0	Ki67+	 6988 1752
3689	0	0	Ki67+	 7197 1462
3690	0	0	Ki67+	 7255 1769
3691	0	0	Ki67+	 7312 1587
3692	0	0	Ki67+	 6533 2424
3693	0	0	Ki67+	 6535 1911
3694	0	0	Ki67+	 6545 1822
3695	0	0	Ki67+	 6546 1954
3696	0	0	Ki67+	 6547 1865
3697	0	0	Ki67+	 6548 2566
3698	0	0	Ki67+	 6549 1978
3699	0	0	Ki67+	 6552 2361
3700	0	0	Ki67+	 6553 1790
3701	0	0	Ki67+	 6555 1890
3702	0	0	Ki67+	 6556 1878
3703	0	0	Ki67+	 6556 1910
3704	0	0	Ki67+	 6558 1814
3705	0	0	Ki67+	 6563 1847
3706	0	0	Ki67+	 6627 2451
3707	0	0	Ki67+	 6921 1816
3708	0	0	Ki67+	 6924 1788
3709	0	0	Ki67+	 6929 2020
3710	0	0	Ki67+	 6943 2045
3711	0	0	Ki67+	 6951 1984
3712	0	0	Ki67+	 6952 1828
3713	0	0	Ki67+	 6954 1886
3714	0	0	Ki67+	 6967 1811
3715	0	0	Ki67+	 6968 2065
3716	0	0	Ki67+	 6982 2223
3717	0	0	Ki67+	 6985 1780
3718	0	0	Ki67+	 6988 1897
3719	0	0	Ki67+	 6989 1819
3720	0	0	Ki67+	 6994 2529
3721	0	0	Ki67+	 6997 1904
3722	0	0	Ki67+	 6999 1810
3723	0	0	Ki67+	 7000 1871
3724	0	0	Ki67+	 7003 1851
3725	0	0	Ki67+	 7011 1953
3726	0	0	Ki67+	 7015 1923
3727	0	0	Ki67+	 7025 1854
3728	0	0	Ki67+	 7027 1895
3729	0	0	Ki67+	 7027 2534
3730	0	0	Ki67+	 7032 1821
3731	0	0	Ki67+	 7041 1846
3732	0	0	Ki67+	 7041 1893
3733	0	0	Ki67+	 7051 1871
3734	0	0	Ki67+	 7051 1980
3735	0	0	Ki67+	 7056 2535
3736	0	0	Ki67+	 7065 2567
3737	0	0	Ki67+	 7082 1964
3738	0	0	Ki67+	 7088 2537
3739	0	0	Ki67+	 7142 2413
3740	0	0	Ki67+	 7160 1959
3741	0	0	Ki67+	 7163 1867
3742	0	0	Ki67+	 7168 1916
3743	0	0	Ki67+	 7205 1920
3744	0	0	Ki67+	 7210 1937
3745	0	0	Ki67+	 7214 1965
3746	0	0	Ki67+	 7220 1880
3747	0	0	Ki67+	 7233 1915
3748	0	0	Ki67+	 7244 1980
3749	0	0	Ki67+	 7252 2008
3750	0	0	Ki67+	 7253 1961
3751	0	0	Ki67+	 7281 1899
3752	0	0	Ki67+	 7286 1983
3753	0	0	Ki67+	 7292 1854
3754	0	0	Ki67+	 7293 2044
3755	0	0	Ki67+	 7297 2016
3756	0	0	Ki67+	 7300 1914
3757	0	0	Ki67+	 7308 2046
3758	0	0	Ki67+	 7314 1888
3759	0	0	Ki67+	 6582 3100
3760	0	0	Ki67+	 6661 3246
3761	0	0	Ki67+	 6670 3281
3762	0	0	Ki67+	 6708 2935
3763	0	0	Ki67+	 6713 3158
3764	0	0	Ki67+	 6738 3268
3765	0	0	Ki67+	 6747 3299
3766	0	0	Ki67+	 6748 3247
3767	0	0	Ki67+	 6762 3277
3768	0	0	Ki67+	 6786 2804
3769	0	0	Ki67+	 6899 3199
3770	0	0	Ki67+	 6910 2694
3771	0	0	Ki67+	 6911 3262
3772	0	0	Ki67+	 6930 2848
3773	0	0	Ki67+	 6941 2851
3774	0	0	Ki67+	 6948 2792
3775	0	0	Ki67+	 6958 2748
3776	0	0	Ki67+	 6972 2829
3777	0	0	Ki67+	 7008 2744
3778	0	0	Ki67+	 7031 2589
3779	0	0	Ki67+	 7062 2612
3780	0	0	Ki67+	 7075 2583
3781	0	0	Ki67+	 7090 2619
3782	0	0	Ki67+	 7153 3197
3783	0	0	Ki67+	 6570 4061
3784	0	0	Ki67+	 6573 4037
3785	0	0	Ki67+	 6809 4054
3786	0	0	Ki67+	 6811 4000
3787	0	0	Ki67+	 6983 3872
3788	0	0	Ki67+	 7000 3866
3789	0	0	Ki67+	 7001 3878
3790	0	0	Ki67+	 7008 3951
3791	0	0	Ki67+	 7015 3997
3792	0	0	Ki67+	 7025 4065
3793	0	0	Ki67+	 7027 3600
3794	0	0	Ki67+	 7050 4009
3795	0	0	Ki67+	 7061 4037
3796	0	0	Ki67+	 7087 4156
3797	0	0	Ki67+	 7279 4124
3798	0	0	Ki67+	 7303 4103
3799	0	0	Ki67+	 7309 4076
3800	0	0	Ki67+	 7313 4144
3801	0	0	Ki67+	 7314 4163
3802	0	0	Ki67+	 7322 4049
3803	0	0	Ki67+	 7324 3565
3804	0	0	Ki67+	 6548 4286
3805	0	0	Ki67+	 6659 4222
3806	0	0	Ki67+	 6886 4407
3807	0	0	Ki67+	 6898 4639
3808	0	0	Ki67+	 6941 4675
3809	0	0	Ki67+	 6960 4675
3810	0	0	Ki67+	 6980 4660
3811	0	0	Ki67+	 7104 4268
3812	0	0	Ki67+	 7235 4205
3813	0	0	Ki67+	 7320 4178
3814	0	0	Ki67+	 6543 5380
3815	0	0	Ki67+	 6556 5353
3816	0	0	Ki67+	 6563 5374
3817	0	0	Ki67+	 6635 5699
3818	0	0	Ki67+	 6651 5435
3819	0	0	Ki67+	 6651 5455
3820	0	0	Ki67+	 6652 5678
3821	0	0	Ki67+	 6656 5115
3822	0	0	Ki67+	 6663 5700
3823	0	0	Ki67+	 6665 5263
3824	0	0	Ki67+	 6678 5689
3825	0	0	Ki67+	 6687 5476
3826	0	0	Ki67+	 6699 5277
3827	0	0	Ki67+	 6709 5479
3828	0	0	Ki67+	 6712 5133
3829	0	0	Ki67+	 6718 5403
3830	0	0	Ki67+	 6734 5392
3831	0	0	Ki67+	 6742 5461
3832	0	0	Ki67+	 6751 5314
3833	0	0	Ki67+	 6779 5404
3834	0	0	Ki67+	 6785 5347
3835	0	0	Ki67+	 6789 5386
3836	0	0	Ki67+	 6789 5528
3837	0	0	Ki67+	 6793 5399
3838	0	0	Ki67+	 6794 5357
3839	0	0	Ki67+	 6806 5529
3840	0	0	Ki67+	 6817 5514
3841	0	0	Ki67+	 6898 5068
3842	0	0	Ki67+	 6935 5200
3843	0	0	Ki67+	 6984 5530
3844	0	0	Ki67+	 7103 5148
3845	0	0	Ki67+	 7118 5165
3846	0	0	Ki67+	 7201 5239
3847	0	0	Ki67+	 7215 5710
3848	0	0	Ki67+	 7219 5581
3849	0	0	Ki67+	 6544 6025
3850	0	0	Ki67+	 6557 6422
3851	0	0	Ki67+	 6559 6016
3852	0	0	Ki67+	 6564 6113
3853	0	0	Ki67+	 6575 6428
3854	0	0	Ki67+	 6577 6221
3855	0	0	Ki67+	 6590 6093
3856	0	0	Ki67+	 6595 5914
3857	0	0	Ki67+	 6598 6014
3858	0	0	Ki67+	 6606 6100
3859	0	0	Ki67+	 6639 6108
3860	0	0	Ki67+	 6647 5929
3861	0	0	Ki67+	 6651 6102
3862	0	0	Ki67+	 6887 6170
3863	0	0	Ki67+	 6892 6370
3864	0	0	Ki67+	 6905 6235
3865	0	0	Ki67+	 6987 6444
3866	0	0	Ki67+	 6988 6434
3867	0	0	Ki67+	 6997 6421
3868	0	0	Ki67+	 7003 6574
3869	0	0	Ki67+	 7006 6450
3870	0	0	Ki67+	 7154 6007
3871	0	0	Ki67+	 7175 6022
3872	0	0	Ki67+	 7192 6083
3873	0	0	Ki67+	 7205 6014
3874	0	0	Ki67+	 7213 6496
3875	0	0	Ki67+	 7216 6160
3876	0	0	Ki67+	 7236 6319
3877	0	0	Ki67+	 7251 6325
3878	0	0	Ki67+	 7259 6070
3879	0	0	Ki67+	 7264 6159
3880	0	0	Ki67+	 7270 6329
3881	0	0	Ki67+	 6539 7273
3882	0	0	Ki67+	 6551 7196
3883	0	0	Ki67+	 6554 7164
3884	0	0	Ki67+	 6560 6781
3885	0	0	Ki67+	 6561 7194
3886	0	0	Ki67+	 6563 6742
3887	0	0	Ki67+	 6569 7277
3888	0	0	Ki67+	 6600 7123
3889	0	0	Ki67+	 6611 7125
3890	0	0	Ki67+	 6614 7222
3891	0	0	Ki67+	 6624 7217
3892	0	0	Ki67+	 6655 6820
3893	0	0	Ki67+	 6709 7130
3894	0	0	Ki67+	 6727 6850
3895	0	0	Ki67+	 6736 6811
3896	0	0	Ki67+	 6750 6989
3897	0	0	Ki67+	 6753 7310
3898	0	0	Ki67+	 6768 6984
3899	0	0	Ki67+	 6809 6960
3900	0	0	Ki67+	 6811 7024
3901	0	0	Ki67+	 6816 7206
3902	0	0	Ki67+	 6903 6936
3903	0	0	Ki67+	 6945 6877
3904	0	0	Ki67+	 7032 6625
3905	0	0	Ki67+	 7084 6580
3906	0	0	Ki67+	 7096 6713
3907	0	0	Ki67+	 7168 6825
3908	0	0	Ki67+	 7277 7001
3909	0	0	Ki67+	 6573 7770
3910	0	0	Ki67+	 6589 7519
3911	0	0	Ki67+	 6615 7702
3912	0	0	Ki67+	 6616 7752
3913	0	0	Ki67+	 6625 7689
3914	0	0	Ki67+	 6632 7574
3915	0	0	Ki67+	 6645 7574
3916	0	0	Ki67+	 6657 7556
3917	0	0	Ki67+	 6658 7448
3918	0	0	Ki67+	 6700 7707
3919	0	0	Ki67+	 6711 7525
3920	0	0	Ki67+	 6733 7873
3921	0	0	Ki67+	 6734 7510
3922	0	0	Ki67+	 6735 7547
3923	0	0	Ki67+	 6787 7618
3924	0	0	Ki67+	 6797 7861
3925	0	0	Ki67+	 6860 7509
3926	0	0	Ki67+	 6871 7590
3927	0	0	Ki67+	 6886 7587
3928	0	0	Ki67+	 6892 7424
3929	0	0	Ki67+	 6942 7658
3930	0	0	Ki67+	 6943 7778
3931	0	0	Ki67+	 6972 7679
3932	0	0	Ki67+	 6993 7630
3933	0	0	Ki67+	 7101 8905
3934	0	0	Ki67+	 7124 8932
3935	0	0	Ki67+	 6568 9620
3936	0	0	Ki67+	 6581 9577
3937	0	0	Ki67+	 6603 9606
3938	0	0	Ki67+	 6603 9623
3939	0	0	Ki67+	 6623 9602
3940	0	0	Ki67+	 6633 9708
3941	0	0	Ki67+	 6647 9614
3942	0	0	Ki67+	 6647 9678
3943	0	0	Ki67+	 6650 9645
3944	0	0	Ki67+	 6659 9536
3945	0	0	Ki67+	 6662 9665
3946	0	0	Ki67+	 6664 9631
3947	0	0	Ki67+	 6673 9771
3948	0	0	Ki67+	 6679 9735
3949	0	0	Ki67+	 6689 9513
3950	0	0	Ki67+	 6694 9637
3951	0	0	Ki67+	 6694 9748
3952	0	0	Ki67+	 6699 9707
3953	0	0	Ki67+	 6716 9557
3954	0	0	Ki67+	 6717 9486
3955	0	0	Ki67+	 6724 9665
3956	0	0	Ki67+	 6728 9747
3957	0	0	Ki67+	 6735 9526
3958	0	0	Ki67+	 6743 9741
3959	0	0	Ki67+	 6750 9632
3960	0	0	Ki67+	 6750 9717
3961	0	0	Ki67+	 6762 9769
3962	0	0	Ki67+	 6766 9688
3963	0	0	Ki67+	 6767 9754
3964	0	0	Ki67+	 6783 9627
3965	0	0	Ki67+	 6815 9697
3966	0	0	Ki67+	 6819 9683
3967	0	0	Ki67+	 6824 9078
3968	0	0	Ki67+	 6832 9702
3969	0	0	Ki67+	 6907 9706
3970	0	0	Ki67+	 6909 9656
3971	0	0	Ki67+	 6914 9420
3972	0	0	Ki67+	 6914 9696
3973	0	0	Ki67+	 6915 9766
3974	0	0	Ki67+	 6920 9645
3975	0	0	Ki67+	 6929 9672
3976	0	0	Ki67+	 6931 9524
3977	0	0	Ki67+	 6934 9732
3978	0	0	Ki67+	 6942 9643
3979	0	0	Ki67+	 6945 9429
3980	0	0	Ki67+	 6945 9671
3981	0	0	Ki67+	 6960 9731
3982	0	0	Ki67+	 6970 9711
3983	0	0	Ki67+	 6971 9538
3984	0	0	Ki67+	 6974 9611
3985	0	0	Ki67+	 6976 9775
3986	0	0	Ki67+	 6993 9431
3987	0	0	Ki67+	 6994 9746
3988	0	0	Ki67+	 6997 9659
3989	0	0	Ki67+	 7000 9635
3990	0	0	Ki67+	 7001 9718
3991	0	0	Ki67+	 7004 9590
3992	0	0	Ki67+	 7019 9709
3993	0	0	Ki67+	 7021 9415
3994	0	0	Ki67+	 7024 9646
3995	0	0	Ki67+	 7037 9521
3996	0	0	Ki67+	 7044 9688
3997	0	0	Ki67+	 7060 9588
3998	0	0	Ki67+	 7074 9451
3999	0	0	Ki67+	 7079 8994
4000	0	0	Ki67+	 7085 9437
4001	0	0	Ki67+	 7088 9011
4002	0	0	Ki67+	 7098 9029
4003	0	0	Ki67+	 7109 9003
4004	0	0	Ki67+	 7118 8981
4005	0	0	Ki67+	 7178 9000
4006	0	0	Ki67+	 7189 9074
4007	0	0	Ki67+	 7250 9758
4008	0	0	Ki67+	 7251 9088
4009	0	0	Ki67+	 7264 9762
4010	0	0	Ki67+	 7273 9728
4011	0	0	Ki67+	 7319 9678
4012	0	0	Ki67+	 7325 9149
4013	0	0	Ki67+	 6547 10188
4014	0	0	Ki67+	 6605 10204
4015	0	0	Ki67+	 6634 10195
4016	0	0	Ki67+	 6682 9830
4017	0	0	Ki67+	 6709 9787
4018	0	0	Ki67+	 6726 9861
4019	0	0	Ki67+	 6734 9789
4020	0	0	Ki67+	 6748 9801
4021	0	0	Ki67+	 6755 9810
4022	0	0	Ki67+	 6764 9798
4023	0	0	Ki67+	 6779 9839
4024	0	0	Ki67+	 6797 9780
4025	0	0	Ki67+	 6804 9822
4026	0	0	Ki67+	 6839 9824
4027	0	0	Ki67+	 6841 9812
4028	0	0	Ki67+	 6882 9812
4029	0	0	Ki67+	 6916 9805
4030	0	0	Ki67+	 6937 9820
4031	0	0	Ki67+	 6983 9839
4032	0	0	Ki67+	 6996 9795
4033	0	0	Ki67+	 7012 9886
4034	0	0	Ki67+	 7111 9877
4035	0	0	Ki67+	 7121 9898
4036	0	0	Ki67+	 7170 9810
4037	0	0	Ki67+	 7196 9864
4038	0	0	Ki67+	 7222 9839
4039	0	0	Ki67+	 7234 10565
4040	0	0	Ki67+	 6934 14907
4041	0	0	Ki67+	 6997 14656
4042	0	0	Ki67+	 7348 1969
4043	0	0	Ki67+	 7349 2034
4044	0	0	Ki67+	 7354 1596
4045	0	0	Ki67+	 7362 2022
4046	0	0	Ki67+	 7366 1911
4047	0	0	Ki67+	 7366 1972
4048	0	0	Ki67+	 7370 1950
4049	0	0	Ki67+	 7377 2034
4050	0	0	Ki67+	 7396 2029
4051	0	0	Ki67+	 7399 1935
4052	0	0	Ki67+	 7408 1853
4053	0	0	Ki67+	 7416 1956
4054	0	0	Ki67+	 7433 1949
4055	0	0	Ki67+	 7479 1950
4056	0	0	Ki67+	 7479 2024
4057	0	0	Ki67+	 7507 2044
4058	0	0	Ki67+	 7512 1698
4059	0	0	Ki67+	 7532 2041
4060	0	0	Ki67+	 7537 2144
4061	0	0	Ki67+	 7540 2005
4062	0	0	Ki67+	 7547 2022
4063	0	0	Ki67+	 7554 1858
4064	0	0	Ki67+	 7563 1997
4065	0	0	Ki67+	 7564 2168
4066	0	0	Ki67+	 7570 2114
4067	0	0	Ki67+	 7579 1883
4068	0	0	Ki67+	 7580 1979
4069	0	0	Ki67+	 7594 1991
4070	0	0	Ki67+	 7606 1967
4071	0	0	Ki67+	 7613 1950
4072	0	0	Ki67+	 7623 1559
4073	0	0	Ki67+	 7623 2082
4074	0	0	Ki67+	 7629 2121
4075	0	0	Ki67+	 7639 2105
4076	0	0	Ki67+	 7643 1970
4077	0	0	Ki67+	 7649 2154
4078	0	0	Ki67+	 7662 1821
4079	0	0	Ki67+	 7664 1898
4080	0	0	Ki67+	 7667 2104
4081	0	0	Ki67+	 7686 2092
4082	0	0	Ki67+	 7689 1858
4083	0	0	Ki67+	 7703 1596
4084	0	0	Ki67+	 7710 1849
4085	0	0	Ki67+	 7717 2080
4086	0	0	Ki67+	 7719 1924
4087	0	0	Ki67+	 7724 1861
4088	0	0	Ki67+	 7732 2155
4089	0	0	Ki67+	 7741 1877
4090	0	0	Ki67+	 7742 1927
4091	0	0	Ki67+	 7743 1910
4092	0	0	Ki67+	 7746 2074
4093	0	0	Ki67+	 7752 2124
4094	0	0	Ki67+	 7754 2100
4095	0	0	Ki67+	 7763 1563
4096	0	0	Ki67+	 7765 1867
4097	0	0	Ki67+	 7784 1827
4098	0	0	Ki67+	 7788 1936
4099	0	0	Ki67+	 7801 1557
4100	0	0	Ki67+	 7804 1898
4101	0	0	Ki67+	 7808 1682
4102	0	0	Ki67+	 7814 1891
4103	0	0	Ki67+	 7815 1844
4104	0	0	Ki67+	 7816 1598
4105	0	0	Ki67+	 7816 1810
4106	0	0	Ki67+	 7821 1696
4107	0	0	Ki67+	 7833 1820
4108	0	0	Ki67+	 7836 1748
4109	0	0	Ki67+	 7837 1680
4110	0	0	Ki67+	 7844 1626
4111	0	0	Ki67+	 7844 1904
4112	0	0	Ki67+	 7846 1855
4113	0	0	Ki67+	 7849 1940
4114	0	0	Ki67+	 7850 1795
4115	0	0	Ki67+	 7858 1738
4116	0	0	Ki67+	 7861 1919
4117	0	0	Ki67+	 7867 1890
4118	0	0	Ki67+	 7868 2152
4119	0	0	Ki67+	 7872 1809
4120	0	0	Ki67+	 7879 1847
4121	0	0	Ki67+	 7887 1898
4122	0	0	Ki67+	 7894 1742
4123	0	0	Ki67+	 7894 1819
4124	0	0	Ki67+	 7896 1702
4125	0	0	Ki67+	 7901 1796
4126	0	0	Ki67+	 7905 1727
4127	0	0	Ki67+	 7908 1934
4128	0	0	Ki67+	 7910 2167
4129	0	0	Ki67+	 7912 1854
4130	0	0	Ki67+	 7913 1888
4131	0	0	Ki67+	 7916 1782
4132	0	0	Ki67+	 7921 1874
4133	0	0	Ki67+	 7930 2166
4134	0	0	Ki67+	 7934 2120
4135	0	0	Ki67+	 7937 1789
4136	0	0	Ki67+	 7945 2101
4137	0	0	Ki67+	 7946 1796
4138	0	0	Ki67+	 7946 1823
4139	0	0	Ki67+	 7963 1873
4140	0	0	Ki67+	 7972 1844
4141	0	0	Ki67+	 7973 1814
4142	0	0	Ki67+	 7979 1879
4143	0	0	Ki67+	 7984 2077
4144	0	0	Ki67+	 7995 2105
4145	0	0	Ki67+	 7997 1849
4146	0	0	Ki67+	 8001 1891
4147	0	0	Ki67+	 8008 2066
4148	0	0	Ki67+	 8012 2153
4149	0	0	Ki67+	 8019 1864
4150	0	0	Ki67+	 8023 1938
4151	0	0	Ki67+	 8026 2160
4152	0	0	Ki67+	 8040 2070
4153	0	0	Ki67+	 8051 2027
4154	0	0	Ki67+	 8062 2040
4155	0	0	Ki67+	 8068 2016
4156	0	0	Ki67+	 8106 2020
4157	0	0	Ki67+	 8110 2035
4158	0	0	Ki67+	 7458 2591
4159	0	0	Ki67+	 7537 2182
4160	0	0	Ki67+	 7551 2526
4161	0	0	Ki67+	 7553 2499
4162	0	0	Ki67+	 7572 2430
4163	0	0	Ki67+	 7583 2416
4164	0	0	Ki67+	 7586 2537
4165	0	0	Ki67+	 7587 2390
4166	0	0	Ki67+	 7594 2521
4167	0	0	Ki67+	 7605 2203
4168	0	0	Ki67+	 7611 2413
4169	0	0	Ki67+	 7631 2203
4170	0	0	Ki67+	 7647 2547
4171	0	0	Ki67+	 7658 2500
4172	0	0	Ki67+	 7666 2383
4173	0	0	Ki67+	 7678 2295
4174	0	0	Ki67+	 7681 2414
4175	0	0	Ki67+	 7682 2327
4176	0	0	Ki67+	 7682 2437
4177	0	0	Ki67+	 7686 2178
4178	0	0	Ki67+	 7695 2399
4179	0	0	Ki67+	 7702 2349
4180	0	0	Ki67+	 7722 2298
4181	0	0	Ki67+	 7752 2504
4182	0	0	Ki67+	 7755 2219
4183	0	0	Ki67+	 7758 2247
4184	0	0	Ki67+	 7759 2545
4185	0	0	Ki67+	 7763 2501
4186	0	0	Ki67+	 7770 2534
4187	0	0	Ki67+	 7774 2417
4188	0	0	Ki67+	 7775 2460
4189	0	0	Ki67+	 7778 2329
4190	0	0	Ki67+	 7785 2438
4191	0	0	Ki67+	 7788 2318
4192	0	0	Ki67+	 7795 2488
4193	0	0	Ki67+	 7796 2283
4194	0	0	Ki67+	 7800 2311
4195	0	0	Ki67+	 7810 2467
4196	0	0	Ki67+	 7815 2260
4197	0	0	Ki67+	 7817 2499
4198	0	0	Ki67+	 7819 2231
4199	0	0	Ki67+	 7826 2472
4200	0	0	Ki67+	 7840 2393
4201	0	0	Ki67+	 7859 2251
4202	0	0	Ki67+	 7875 2392
4203	0	0	Ki67+	 7876 2234
4204	0	0	Ki67+	 7876 2291
4205	0	0	Ki67+	 7886 2188
4206	0	0	Ki67+	 7892 2255
4207	0	0	Ki67+	 7902 2226
4208	0	0	Ki67+	 7906 2184
4209	0	0	Ki67+	 7909 2287
4210	0	0	Ki67+	 7917 2206
4211	0	0	Ki67+	 7917 2248
4212	0	0	Ki67+	 7941 2371
4213	0	0	Ki67+	 7944 2186
4214	0	0	Ki67+	 7946 2211
4215	0	0	Ki67+	 7946 2311
4216	0	0	Ki67+	 7949 2242
4217	0	0	Ki67+	 7974 2241
4218	0	0	Ki67+	 7985 2184
4219	0	0	Ki67+	 7996 2215
4220	0	0	Ki67+	 7999 2587
4221	0	0	Ki67+	 8003 2364
4222	0	0	Ki67+	 8008 2353
4223	0	0	Ki67+	 8010 2200
4224	0	0	Ki67+	 8084 2254
4225	0	0	Ki67+	 8086 2389
4226	0	0	Ki67+	 8032 3294
4227	0	0	Ki67+	 8040 3309
4228	0	0	Ki67+	 8061 3297
4229	0	0	Ki67+	 7353 4002
4230	0	0	Ki67+	 7353 4094
4231	0	0	Ki67+	 7361 4260
4232	0	0	Ki67+	 7364 4240
4233	0	0	Ki67+	 7377 4244
4234	0	0	Ki67+	 7381 4116
4235	0	0	Ki67+	 7392 4200
4236	0	0	Ki67+	 7399 3999
4237	0	0	Ki67+	 7403 4046
4238	0	0	Ki67+	 7412 4216
4239	0	0	Ki67+	 7445 4184
4240	0	0	Ki67+	 7449 4048
4241	0	0	Ki67+	 7474 4004
4242	0	0	Ki67+	 7479 4025
4243	0	0	Ki67+	 7486 4087
4244	0	0	Ki67+	 7493 4110
4245	0	0	Ki67+	 7511 4080
4246	0	0	Ki67+	 7514 4091
4247	0	0	Ki67+	 7518 4522
4248	0	0	Ki67+	 7530 4558
4249	0	0	Ki67+	 7540 4548
4250	0	0	Ki67+	 7551 4077
4251	0	0	Ki67+	 7569 4270
4252	0	0	Ki67+	 7574 4539
4253	0	0	Ki67+	 7575 4565
4254	0	0	Ki67+	 7581 4460
4255	0	0	Ki67+	 7584 4095
4256	0	0	Ki67+	 7634 4464
4257	0	0	Ki67+	 7662 4226
4258	0	0	Ki67+	 7667 4516
4259	0	0	Ki67+	 7736 4544
4260	0	0	Ki67+	 7762 4136
4261	0	0	Ki67+	 7772 4164
4262	0	0	Ki67+	 7781 4108
4263	0	0	Ki67+	 7797 4127
4264	0	0	Ki67+	 7817 4189
4265	0	0	Ki67+	 7821 4165
4266	0	0	Ki67+	 7828 4153
4267	0	0	Ki67+	 7842 4087
4268	0	0	Ki67+	 7843 4123
4269	0	0	Ki67+	 7865 4247
4270	0	0	Ki67+	 7865 4284
4271	0	0	Ki67+	 7866 4062
4272	0	0	Ki67+	 7873 4000
4273	0	0	Ki67+	 7890 4258
4274	0	0	Ki67+	 7989 4352
4275	0	0	Ki67+	 8021 4078
4276	0	0	Ki67+	 8049 4058
4277	0	0	Ki67+	 8082 4139
4278	0	0	Ki67+	 8088 4537
4279	0	0	Ki67+	 8097 4564
4280	0	0	Ki67+	 7396 5103
4281	0	0	Ki67+	 7401 5246
4282	0	0	Ki67+	 7415 5129
4283	0	0	Ki67+	 7422 5189
4284	0	0	Ki67+	 7445 5231
4285	0	0	Ki67+	 7524 5149
4286	0	0	Ki67+	 7530 5322
4287	0	0	Ki67+	 7551 5342
4288	0	0	Ki67+	 7562 5320
4289	0	0	Ki67+	 7569 5354
4290	0	0	Ki67+	 7570 5332
4291	0	0	Ki67+	 7571 5281
4292	0	0	Ki67+	 7611 4720
4293	0	0	Ki67+	 7634 4627
4294	0	0	Ki67+	 7685 4580
4295	0	0	Ki67+	 7699 5192
4296	0	0	Ki67+	 7707 4742
4297	0	0	Ki67+	 7710 4789
4298	0	0	Ki67+	 7714 4608
4299	0	0	Ki67+	 7724 4669
4300	0	0	Ki67+	 7740 5245
4301	0	0	Ki67+	 7774 4790
4302	0	0	Ki67+	 7782 4683
4303	0	0	Ki67+	 7806 4797
4304	0	0	Ki67+	 7816 4607
4305	0	0	Ki67+	 7826 4831
4306	0	0	Ki67+	 7848 4851
4307	0	0	Ki67+	 7874 4626
4308	0	0	Ki67+	 7886 4615
4309	0	0	Ki67+	 7892 4747
4310	0	0	Ki67+	 7923 4792
4311	0	0	Ki67+	 7941 4830
4312	0	0	Ki67+	 7985 4760
4313	0	0	Ki67+	 8019 4803
4314	0	0	Ki67+	 8049 4744
4315	0	0	Ki67+	 8106 4858
4316	0	0	Ki67+	 8117 4578
4317	0	0	Ki67+	 7334 6043
4318	0	0	Ki67+	 7349 6004
4319	0	0	Ki67+	 7385 5968
4320	0	0	Ki67+	 7445 5601
4321	0	0	Ki67+	 7455 6035
4322	0	0	Ki67+	 7467 6027
4323	0	0	Ki67+	 7506 5712
4324	0	0	Ki67+	 7522 5994
4325	0	0	Ki67+	 7526 6070
4326	0	0	Ki67+	 7530 6042
4327	0	0	Ki67+	 7593 5696
4328	0	0	Ki67+	 7642 5667
4329	0	0	Ki67+	 7680 6136
4330	0	0	Ki67+	 7713 5962
4331	0	0	Ki67+	 7715 6119
4332	0	0	Ki67+	 7729 6118
4333	0	0	Ki67+	 7746 6148
4334	0	0	Ki67+	 7762 5963
4335	0	0	Ki67+	 7792 6157
4336	0	0	Ki67+	 7799 6172
4337	0	0	Ki67+	 7825 5594
4338	0	0	Ki67+	 7853 5554
4339	0	0	Ki67+	 7855 5627
4340	0	0	Ki67+	 7929 5825
4341	0	0	Ki67+	 7967 5879
4342	0	0	Ki67+	 7978 5597
4343	0	0	Ki67+	 7995 5603
4344	0	0	Ki67+	 8010 5604
4345	0	0	Ki67+	 8050 5699
4346	0	0	Ki67+	 8057 5876
4347	0	0	Ki67+	 7340 6250
4348	0	0	Ki67+	 7348 6607
4349	0	0	Ki67+	 7387 6353
4350	0	0	Ki67+	 7388 6278
4351	0	0	Ki67+	 7432 6224
4352	0	0	Ki67+	 7433 6754
4353	0	0	Ki67+	 7443 6553
4354	0	0	Ki67+	 7458 6232
4355	0	0	Ki67+	 7461 6200
4356	0	0	Ki67+	 7463 6287
4357	0	0	Ki67+	 7465 6761
4358	0	0	Ki67+	 7475 6531
4359	0	0	Ki67+	 7516 6495
4360	0	0	Ki67+	 7527 6255
4361	0	0	Ki67+	 7537 6539
4362	0	0	Ki67+	 7602 6572
4363	0	0	Ki67+	 7669 6618
4364	0	0	Ki67+	 7680 6626
4365	0	0	Ki67+	 7734 6597
4366	0	0	Ki67+	 7743 6591
4367	0	0	Ki67+	 7745 6603
4368	0	0	Ki67+	 7785 6740
4369	0	0	Ki67+	 7812 6684
4370	0	0	Ki67+	 7813 6664
4371	0	0	Ki67+	 7856 6745
4372	0	0	Ki67+	 7864 6736
4373	0	0	Ki67+	 7943 6607
4374	0	0	Ki67+	 7962 6727
4375	0	0	Ki67+	 8010 6585
4376	0	0	Ki67+	 8028 6373
4377	0	0	Ki67+	 8047 6623
4378	0	0	Ki67+	 8123 6822
4379	0	0	Ki67+	 7899 7334
4380	0	0	Ki67+	 7345 8131
4381	0	0	Ki67+	 7347 8194
4382	0	0	Ki67+	 7420 8343
4383	0	0	Ki67+	 7440 8329
4384	0	0	Ki67+	 7479 8565
4385	0	0	Ki67+	 7499 8560
4386	0	0	Ki67+	 7564 8512
4387	0	0	Ki67+	 7567 8551
4388	0	0	Ki67+	 7576 8254
4389	0	0	Ki67+	 7600 8271
4390	0	0	Ki67+	 7606 8080
4391	0	0	Ki67+	 7622 8037
4392	0	0	Ki67+	 7647 8064
4393	0	0	Ki67+	 7667 8058
4394	0	0	Ki67+	 7886 8079
4395	0	0	Ki67+	 7915 8362
4396	0	0	Ki67+	 8002 8472
4397	0	0	Ki67+	 7357 9232
4398	0	0	Ki67+	 7360 9210
4399	0	0	Ki67+	 7381 9157
4400	0	0	Ki67+	 7384 9250
4401	0	0	Ki67+	 7399 9172
4402	0	0	Ki67+	 7407 9224
4403	0	0	Ki67+	 7420 9234
4404	0	0	Ki67+	 7421 9280
4405	0	0	Ki67+	 7429 9266
4406	0	0	Ki67+	 7435 8674
4407	0	0	Ki67+	 7438 9169
4408	0	0	Ki67+	 7440 9206
4409	0	0	Ki67+	 7447 9233
4410	0	0	Ki67+	 7453 9245
4411	0	0	Ki67+	 7457 9130
4412	0	0	Ki67+	 7471 8729
4413	0	0	Ki67+	 7471 9216
4414	0	0	Ki67+	 7475 8626
4415	0	0	Ki67+	 7478 8682
4416	0	0	Ki67+	 7483 9149
4417	0	0	Ki67+	 7483 9255
4418	0	0	Ki67+	 7484 8765
4419	0	0	Ki67+	 7484 8852
4420	0	0	Ki67+	 7487 9267
4421	0	0	Ki67+	 7490 9196
4422	0	0	Ki67+	 7491 8686
4423	0	0	Ki67+	 7494 8711
4424	0	0	Ki67+	 7497 8768
4425	0	0	Ki67+	 7497 8809
4426	0	0	Ki67+	 7509 9299
4427	0	0	Ki67+	 7510 8639
4428	0	0	Ki67+	 7524 9284
4429	0	0	Ki67+	 7530 8822
4430	0	0	Ki67+	 7549 9193
4431	0	0	Ki67+	 7566 9244
4432	0	0	Ki67+	 7570 8742
4433	0	0	Ki67+	 7585 9266
4434	0	0	Ki67+	 7594 8774
4435	0	0	Ki67+	 7604 9230
4436	0	0	Ki67+	 7604 9284
4437	0	0	Ki67+	 7627 8909
4438	0	0	Ki67+	 7653 9262
4439	0	0	Ki67+	 7695 8903
4440	0	0	Ki67+	 7705 8698
4441	0	0	Ki67+	 7741 8688
4442	0	0	Ki67+	 7743 9365
4443	0	0	Ki67+	 7752 9350
4444	0	0	Ki67+	 7759 9327
4445	0	0	Ki67+	 7774 9362
4446	0	0	Ki67+	 7788 9360
4447	0	0	Ki67+	 7337 9449
4448	0	0	Ki67+	 7366 9543
4449	0	0	Ki67+	 7408 9524
4450	0	0	Ki67+	 7435 9443
4451	0	0	Ki67+	 7525 9545
4452	0	0	Ki67+	 7694 9475
4453	0	0	Ki67+	 7710 9423
4454	0	0	Ki67+	 7710 9497
4455	0	0	Ki67+	 7736 9584
4456	0	0	Ki67+	 7740 9630
4457	0	0	Ki67+	 7743 9533
4458	0	0	Ki67+	 7747 9472
4459	0	0	Ki67+	 7762 9483
4460	0	0	Ki67+	 7763 9550
4461	0	0	Ki67+	 7782 9748
4462	0	0	Ki67+	 7785 9758
4463	0	0	Ki67+	 7788 9562
4464	0	0	Ki67+	 7794 9745
4465	0	0	Ki67+	 7803 9546
4466	0	0	Ki67+	 7804 9702
4467	0	0	Ki67+	 7805 9819
4468	0	0	Ki67+	 7808 9684
4469	0	0	Ki67+	 7818 9767
4470	0	0	Ki67+	 7820 9779
4471	0	0	Ki67+	 7823 9576
4472	0	0	Ki67+	 7827 9640
4473	0	0	Ki67+	 7835 9833
4474	0	0	Ki67+	 7836 9747
4475	0	0	Ki67+	 7854 9755
4476	0	0	Ki67+	 7858 9520
4477	0	0	Ki67+	 7860 9591
4478	0	0	Ki67+	 7871 9735
4479	0	0	Ki67+	 7872 9714
4480	0	0	Ki67+	 7886 9519
4481	0	0	Ki67+	 7894 9474
4482	0	0	Ki67+	 7898 9598
4483	0	0	Ki67+	 7905 9610
4484	0	0	Ki67+	 7910 9784
4485	0	0	Ki67+	 7918 9843
4486	0	0	Ki67+	 7930 9557
4487	0	0	Ki67+	 7956 9705
4488	0	0	Ki67+	 7957 9743
4489	0	0	Ki67+	 7969 9731
4490	0	0	Ki67+	 7973 9497
4491	0	0	Ki67+	 7978 9519
4492	0	0	Ki67+	 7979 9651
4493	0	0	Ki67+	 8000 9490
4494	0	0	Ki67+	 8000 9750
4495	0	0	Ki67+	 8015 9772
4496	0	0	Ki67+	 8017 9740
4497	0	0	Ki67+	 8019 9703
4498	0	0	Ki67+	 8024 9594
4499	0	0	Ki67+	 8026 9958
4500	0	0	Ki67+	 8050 9532
4501	0	0	Ki67+	 8052 9662
4502	0	0	Ki67+	 8056 9720
4503	0	0	Ki67+	 8061 9859
4504	0	0	Ki67+	 7477 13353
4505	0	0	Ki67+	 7489 13272
4506	0	0	Ki67+	 7507 13257
4507	0	0	Ki67+	 7554 13287
4508	0	0	Ki67+	 7586 13325
4509	0	0	Ki67+	 7595 13338
4510	0	0	Ki67+	 7629 13402
4511	0	0	Ki67+	 7631 13424
4512	0	0	Ki67+	 7660 13443
4513	0	0	Ki67+	 7670 13363
4514	0	0	Ki67+	 7688 13365
4515	0	0	Ki67+	 7689 13458
4516	0	0	Ki67+	 7697 13326
4517	0	0	Ki67+	 7721 13368
4518	0	0	Ki67+	 7721 13479
4519	0	0	Ki67+	 7724 13340
4520	0	0	Ki67+	 7754 13366
4521	0	0	Ki67+	 7774 13479
4522	0	0	Ki67+	 7800 12835
4523	0	0	Ki67+	 7821 13500
4524	0	0	Ki67+	 7834 13443
4525	0	0	Ki67+	 7840 13530
4526	0	0	Ki67+	 7846 13479
4527	0	0	Ki67+	 7864 13474
4528	0	0	Ki67+	 7423 13698
4529	0	0	Ki67+	 7830 13908
4530	0	0	Ki67+	 7332 15903
4531	0	0	Ki67+	 8140 2036
4532	0	0	Ki67+	 8142 2021
4533	0	0	Ki67+	 8161 2010
4534	0	0	Ki67+	 8172 2158
4535	0	0	Ki67+	 8199 2347
4536	0	0	Ki67+	 8201 2178
4537	0	0	Ki67+	 8204 2109
4538	0	0	Ki67+	 8206 2162
4539	0	0	Ki67+	 8230 2066
4540	0	0	Ki67+	 8414 2250
4541	0	0	Ki67+	 8153 2864
4542	0	0	Ki67+	 8168 2661
4543	0	0	Ki67+	 8174 3081
4544	0	0	Ki67+	 8195 3038
4545	0	0	Ki67+	 8203 3115
4546	0	0	Ki67+	 8249 3048
4547	0	0	Ki67+	 8408 2907
4548	0	0	Ki67+	 8429 3295
4549	0	0	Ki67+	 8481 2664
4550	0	0	Ki67+	 8536 3219
4551	0	0	Ki67+	 8580 3165
4552	0	0	Ki67+	 8848 3272
4553	0	0	Ki67+	 8218 3697
4554	0	0	Ki67+	 8219 3652
4555	0	0	Ki67+	 8244 3697
4556	0	0	Ki67+	 8248 3680
4557	0	0	Ki67+	 8253 3646
4558	0	0	Ki67+	 8268 3760
4559	0	0	Ki67+	 8283 3681
4560	0	0	Ki67+	 8312 3781
4561	0	0	Ki67+	 8317 3808
4562	0	0	Ki67+	 8346 3865
4563	0	0	Ki67+	 8354 3801
4564	0	0	Ki67+	 8362 3853
4565	0	0	Ki67+	 8371 3876
4566	0	0	Ki67+	 8380 3852
4567	0	0	Ki67+	 8386 3902
4568	0	0	Ki67+	 8400 3887
4569	0	0	Ki67+	 8410 3907
4570	0	0	Ki67+	 8417 3850
4571	0	0	Ki67+	 8422 3862
4572	0	0	Ki67+	 8434 3825
4573	0	0	Ki67+	 8441 3887
4574	0	0	Ki67+	 8441 3909
4575	0	0	Ki67+	 8459 3896
4576	0	0	Ki67+	 8470 3950
4577	0	0	Ki67+	 8487 3907
4578	0	0	Ki67+	 8490 3946
4579	0	0	Ki67+	 8609 4065
4580	0	0	Ki67+	 8622 4090
4581	0	0	Ki67+	 8628 4042
4582	0	0	Ki67+	 8730 3385
4583	0	0	Ki67+	 8750 3453
4584	0	0	Ki67+	 8773 3655
4585	0	0	Ki67+	 8788 3674
4586	0	0	Ki67+	 8810 3463
4587	0	0	Ki67+	 8822 3672
4588	0	0	Ki67+	 8829 3642
4589	0	0	Ki67+	 8847 3491
4590	0	0	Ki67+	 8877 3534
4591	0	0	Ki67+	 8908 3459
4592	0	0	Ki67+	 8908 3535
4593	0	0	Ki67+	 8922 3678
4594	0	0	Ki67+	 8130 4851
4595	0	0	Ki67+	 8132 4245
4596	0	0	Ki67+	 8133 4130
4597	0	0	Ki67+	 8133 4333
4598	0	0	Ki67+	 8141 4140
4599	0	0	Ki67+	 8147 4878
4600	0	0	Ki67+	 8179 4533
4601	0	0	Ki67+	 8189 4296
4602	0	0	Ki67+	 8222 4721
4603	0	0	Ki67+	 8238 4708
4604	0	0	Ki67+	 8323 4724
4605	0	0	Ki67+	 8360 4718
4606	0	0	Ki67+	 8366 4693
4607	0	0	Ki67+	 8371 4707
4608	0	0	Ki67+	 8630 4693
4609	0	0	Ki67+	 8915 4646
4610	0	0	Ki67+	 8149 5533
4611	0	0	Ki67+	 8185 5680
4612	0	0	Ki67+	 8207 5673
4613	0	0	Ki67+	 8283 5694
4614	0	0	Ki67+	 8285 5714
4615	0	0	Ki67+	 8295 5690
4616	0	0	Ki67+	 8316 5392
4617	0	0	Ki67+	 8493 5716
4618	0	0	Ki67+	 8518 5726
4619	0	0	Ki67+	 8529 5720
4620	0	0	Ki67+	 8629 5606
4621	0	0	Ki67+	 8704 5344
4622	0	0	Ki67+	 8149 6159
4623	0	0	Ki67+	 8152 6169
4624	0	0	Ki67+	 8174 5812
4625	0	0	Ki67+	 8174 5966
4626	0	0	Ki67+	 8184 5837
4627	0	0	Ki67+	 8210 5892
4628	0	0	Ki67+	 8211 5843
4629	0	0	Ki67+	 8231 5944
4630	0	0	Ki67+	 8250 5864
4631	0	0	Ki67+	 8250 6087
4632	0	0	Ki67+	 8258 5989
4633	0	0	Ki67+	 8261 5869
4634	0	0	Ki67+	 8267 6079
4635	0	0	Ki67+	 8267 6100
4636	0	0	Ki67+	 8345 5843
4637	0	0	Ki67+	 8563 5816
4638	0	0	Ki67+	 8153 6803
4639	0	0	Ki67+	 8546 6646
4640	0	0	Ki67+	 8743 7042
4641	0	0	Ki67+	 8763 7245
4642	0	0	Ki67+	 8468 7924
4643	0	0	Ki67+	 8476 7866
4644	0	0	Ki67+	 8528 7728
4645	0	0	Ki67+	 8537 7632
4646	0	0	Ki67+	 8545 7759
4647	0	0	Ki67+	 8550 7903
4648	0	0	Ki67+	 8555 8030
4649	0	0	Ki67+	 8570 7719
4650	0	0	Ki67+	 8581 7734
4651	0	0	Ki67+	 8581 8000
4652	0	0	Ki67+	 8591 7900
4653	0	0	Ki67+	 8598 7857
4654	0	0	Ki67+	 8607 7874
4655	0	0	Ki67+	 8612 7706
4656	0	0	Ki67+	 8624 7868
4657	0	0	Ki67+	 8641 8000
4658	0	0	Ki67+	 8648 7768
4659	0	0	Ki67+	 8678 7880
4660	0	0	Ki67+	 8698 7947
4661	0	0	Ki67+	 8701 7869
4662	0	0	Ki67+	 8717 7871
4663	0	0	Ki67+	 8734 7883
4664	0	0	Ki67+	 8746 7915
4665	0	0	Ki67+	 8762 7947
4666	0	0	Ki67+	 8769 8054
4667	0	0	Ki67+	 8777 7925
4668	0	0	Ki67+	 8827 7926
4669	0	0	Ki67+	 8489 8427
4670	0	0	Ki67+	 8517 8426
4671	0	0	Ki67+	 8527 8197
4672	0	0	Ki67+	 8530 8463
4673	0	0	Ki67+	 8546 8452
4674	0	0	Ki67+	 8568 8434
4675	0	0	Ki67+	 8569 8360
4676	0	0	Ki67+	 8610 8471
4677	0	0	Ki67+	 8621 8367
4678	0	0	Ki67+	 8634 8516
4679	0	0	Ki67+	 8648 8345
4680	0	0	Ki67+	 8649 8488
4681	0	0	Ki67+	 8660 8516
4682	0	0	Ki67+	 8665 8582
4683	0	0	Ki67+	 8666 8460
4684	0	0	Ki67+	 8672 8194
4685	0	0	Ki67+	 8673 8534
4686	0	0	Ki67+	 8675 8468
4687	0	0	Ki67+	 8677 8183
4688	0	0	Ki67+	 8682 8570
4689	0	0	Ki67+	 8693 8358
4690	0	0	Ki67+	 8695 8398
4691	0	0	Ki67+	 8700 8449
4692	0	0	Ki67+	 8708 8532
4693	0	0	Ki67+	 8710 8408
4694	0	0	Ki67+	 8712 8477
4695	0	0	Ki67+	 8712 8605
4696	0	0	Ki67+	 8718 8435
4697	0	0	Ki67+	 8719 8578
4698	0	0	Ki67+	 8727 8400
4699	0	0	Ki67+	 8729 8512
4700	0	0	Ki67+	 8731 8582
4701	0	0	Ki67+	 8737 8360
4702	0	0	Ki67+	 8739 8554
4703	0	0	Ki67+	 8747 8378
4704	0	0	Ki67+	 8747 8437
4705	0	0	Ki67+	 8763 8570
4706	0	0	Ki67+	 8769 8395
4707	0	0	Ki67+	 8772 8433
4708	0	0	Ki67+	 8784 8393
4709	0	0	Ki67+	 8786 8614
4710	0	0	Ki67+	 8787 8468
4711	0	0	Ki67+	 8789 8434
4712	0	0	Ki67+	 8790 8541
4713	0	0	Ki67+	 8794 8524
4714	0	0	Ki67+	 8795 8495
4715	0	0	Ki67+	 8796 8407
4716	0	0	Ki67+	 8797 8358
4717	0	0	Ki67+	 8806 8351
4718	0	0	Ki67+	 8806 8491
4719	0	0	Ki67+	 8812 8402
4720	0	0	Ki67+	 8819 8579
4721	0	0	Ki67+	 8830 8349
4722	0	0	Ki67+	 8830 8378
4723	0	0	Ki67+	 8830 8525
4724	0	0	Ki67+	 8848 8373
4725	0	0	Ki67+	 8863 8519
4726	0	0	Ki67+	 8891 8347
4727	0	0	Ki67+	 8901 8567
4728	0	0	Ki67+	 8907 8393
4729	0	0	Ki67+	 8917 8594
4730	0	0	Ki67+	 8925 8369
4731	0	0	Ki67+	 8372 9598
4732	0	0	Ki67+	 8444 9382
4733	0	0	Ki67+	 8490 9405
4734	0	0	Ki67+	 8709 9268
4735	0	0	Ki67+	 8157 10488
4736	0	0	Ki67+	 8161 9818
4737	0	0	Ki67+	 8211 10487
4738	0	0	Ki67+	 8255 10432
4739	0	0	Ki67+	 8266 10499
4740	0	0	Ki67+	 8281 10497
4741	0	0	Ki67+	 8283 9920
4742	0	0	Ki67+	 8291 9905
4743	0	0	Ki67+	 8305 10384
4744	0	0	Ki67+	 8311 10409
4745	0	0	Ki67+	 8333 10366
4746	0	0	Ki67+	 8463 10069
4747	0	0	Ki67+	 8484 10244
4748	0	0	Ki67+	 8496 10243
4749	0	0	Ki67+	 8589 10171
4750	0	0	Ki67+	 8164 10535
4751	0	0	Ki67+	 8186 10583
4752	0	0	Ki67+	 8216 10540
4753	0	0	Ki67+	 8245 10539
4754	0	0	Ki67+	 8255 10531
4755	0	0	Ki67+	 8346 12029
4756	0	0	Ki67+	 8489 11922
4757	0	0	Ki67+	 8926 12508
4758	0	0	Ki67+	 8230 13694
4759	0	0	Ki67+	 8314 14435
4760	0	0	Ki67+	 8328 14451
4761	0	0	Ki67+	 8418 14492
4762	0	0	Ki67+	 8433 14455
4763	0	0	Ki67+	 8449 14406
4764	0	0	Ki67+	 8458 14397
4765	0	0	Ki67+	 8462 14441
4766	0	0	Ki67+	 8463 14485
4767	0	0	Ki67+	 8472 14477
4768	0	0	Ki67+	 8474 14416
4769	0	0	Ki67+	 8484 14389
4770	0	0	Ki67+	 8502 14481
4771	0	0	Ki67+	 8503 14409
4772	0	0	Ki67+	 8513 14454
4773	0	0	Ki67+	 9201 2441
4774	0	0	Ki67+	 9230 2876
4775	0	0	Ki67+	 9260 2865
4776	0	0	Ki67+	 9291 2842
4777	0	0	Ki67+	 9343 2814
4778	0	0	Ki67+	 9355 2841
4779	0	0	Ki67+	 9364 2489
4780	0	0	Ki67+	 9424 2792
4781	0	0	Ki67+	 9467 2696
4782	0	0	Ki67+	 9482 2700
4783	0	0	Ki67+	 9494 2182
4784	0	0	Ki67+	 9508 2181
4785	0	0	Ki67+	 9522 2183
4786	0	0	Ki67+	 9563 2749
4787	0	0	Ki67+	 9646 2763
4788	0	0	Ki67+	 9693 2771
4789	0	0	Ki67+	 8954 3349
4790	0	0	Ki67+	 8955 3548
4791	0	0	Ki67+	 8961 3393
4792	0	0	Ki67+	 8984 3432
4793	0	0	Ki67+	 8985 3611
4794	0	0	Ki67+	 9022 3393
4795	0	0	Ki67+	 9058 3469
4796	0	0	Ki67+	 9065 3448
4797	0	0	Ki67+	 9069 3496
4798	0	0	Ki67+	 9098 3482
4799	0	0	Ki67+	 9112 3491
4800	0	0	Ki67+	 9222 3447
4801	0	0	Ki67+	 9225 2931
4802	0	0	Ki67+	 9554 3131
4803	0	0	Ki67+	 9574 3114
4804	0	0	Ki67+	 9608 3190
4805	0	0	Ki67+	 9637 3393
4806	0	0	Ki67+	 9644 3267
4807	0	0	Ki67+	 9649 3354
4808	0	0	Ki67+	 9684 3371
4809	0	0	Ki67+	 9685 3281
4810	0	0	Ki67+	 9688 3004
4811	0	0	Ki67+	 9694 3259
4812	0	0	Ki67+	 9707 3126
4813	0	0	Ki67+	 9708 3377
4814	0	0	Ki67+	 9717 3241
4815	0	0	Ki67+	 8956 3791
4816	0	0	Ki67+	 8980 4505
4817	0	0	Ki67+	 8998 4342
4818	0	0	Ki67+	 9164 5007
4819	0	0	Ki67+	 9247 4920
4820	0	0	Ki67+	 9278 4943
4821	0	0	Ki67+	 9286 5090
4822	0	0	Ki67+	 9295 4904
4823	0	0	Ki67+	 9304 4887
4824	0	0	Ki67+	 9309 4949
4825	0	0	Ki67+	 9316 4860
4826	0	0	Ki67+	 9320 5093
4827	0	0	Ki67+	 9370 5075
4828	0	0	Ki67+	 9383 5057
4829	0	0	Ki67+	 9400 5087
4830	0	0	Ki67+	 9416 5070
4831	0	0	Ki67+	 9417 4825
4832	0	0	Ki67+	 9431 5127
4833	0	0	Ki67+	 9433 5041
4834	0	0	Ki67+	 9435 5074
4835	0	0	Ki67+	 9438 5016
4836	0	0	Ki67+	 9440 4786
4837	0	0	Ki67+	 9492 4887
4838	0	0	Ki67+	 9495 5181
4839	0	0	Ki67+	 9496 4954
4840	0	0	Ki67+	 9499 5086
4841	0	0	Ki67+	 9519 4811
4842	0	0	Ki67+	 9521 4857
4843	0	0	Ki67+	 9523 4921
4844	0	0	Ki67+	 9524 5071
4845	0	0	Ki67+	 9533 4840
4846	0	0	Ki67+	 9536 4947
4847	0	0	Ki67+	 9547 5092
4848	0	0	Ki67+	 9561 5082
4849	0	0	Ki67+	 9596 4749
4850	0	0	Ki67+	 9706 4793
4851	0	0	Ki67+	 9707 6730
4852	0	0	Ki67+	 9091 7540
4853	0	0	Ki67+	 9292 7387
4854	0	0	Ki67+	 9296 7430
4855	0	0	Ki67+	 8939 8021
4856	0	0	Ki67+	 8971 8447
4857	0	0	Ki67+	 8984 8461
4858	0	0	Ki67+	 9203 8197
4859	0	0	Ki67+	 9228 7887
4860	0	0	Ki67+	 9262 8341
4861	0	0	Ki67+	 9430 8045
4862	0	0	Ki67+	 8964 9299
4863	0	0	Ki67+	 9078 8810
4864	0	0	Ki67+	 9561 10072
4865	0	0	Ki67+	 9126 15435
4866	0	0	Ki67+	 9565 16307
4867	0	0	Ki67+	 9831 2363
4868	0	0	Ki67+	 9847 2975
4869	0	0	Ki67+	 9863 2946
4870	0	0	Ki67+	 9887 2949
4871	0	0	Ki67+	 9905 2223
4872	0	0	Ki67+	 9929 2221
4873	0	0	Ki67+	 9995 2251
4874	0	0	Ki67+	 10023 2257
4875	0	0	Ki67+	 10081 2281
4876	0	0	Ki67+	 9729 3138
4877	0	0	Ki67+	 9730 2986
4878	0	0	Ki67+	 9733 3358
4879	0	0	Ki67+	 9738 3376
4880	0	0	Ki67+	 9761 3140
4881	0	0	Ki67+	 9776 3157
4882	0	0	Ki67+	 9784 3066
4883	0	0	Ki67+	 9784 3144
4884	0	0	Ki67+	 9793 3020
4885	0	0	Ki67+	 9796 3128
4886	0	0	Ki67+	 9822 2993
4887	0	0	Ki67+	 9832 3117
4888	0	0	Ki67+	 9861 3073
4889	0	0	Ki67+	 9898 2987
4890	0	0	Ki67+	 10523 3762
4891	0	0	Ki67+	 10168 3837
4892	0	0	Ki67+	 10508 3814
4893	0	0	Ki67+	 10218 4822
4894	0	0	Ki67+	 9757 5845
4895	0	0	Ki67+	 9761 6677
4896	0	0	Ki67+	 9882 6808
4897	0	0	Ki67+	 10305 9203
4898	0	0	Ki67+	 9893 9928
4899	0	0	Ki67+	 9911 9934
4900	0	0	Ki67+	 9929 9973
4901	0	0	Ki67+	 9930 9881
4902	0	0	Ki67+	 9964 9889
4903	0	0	Ki67+	 9981 9898
4904	0	0	Ki67+	 10005 9880
4905	0	0	Ki67+	 10022 9937
4906	0	0	Ki67+	 10034 9781
4907	0	0	Ki67+	 10054 9962
4908	0	0	Ki67+	 10097 9789
4909	0	0	Ki67+	 10123 9809
4910	0	0	Ki67+	 10170 10108
4911	0	0	Ki67+	 10180 10173
4912	0	0	Ki67+	 10182 10093
4913	0	0	Ki67+	 10185 9793
4914	0	0	Ki67+	 10189 10160
4915	0	0	Ki67+	 10196 10116
4916	0	0	Ki67+	 10201 10149
4917	0	0	Ki67+	 10223 10146
4918	0	0	Ki67+	 10224 10112
4919	0	0	Ki67+	 10226 10071
4920	0	0	Ki67+	 10236 10049
4921	0	0	Ki67+	 10239 10082
4922	0	0	Ki67+	 10242 10100
4923	0	0	Ki67+	 10251 10118
4924	0	0	Ki67+	 10253 10159
4925	0	0	Ki67+	 10274 9586
4926	0	0	Ki67+	 10274 10155
4927	0	0	Ki67+	 10285 10165
4928	0	0	Ki67+	 10291 9584
4929	0	0	Ki67+	 10295 10099
4930	0	0	Ki67+	 10306 10120
4931	0	0	Ki67+	 10310 9580
4932	0	0	Ki67+	 10334 9471
4933	0	0	Ki67+	 10385 9536
4934	0	0	Ki67+	 10393 9518
4935	0	0	Ki67+	 10202 10752
4936	0	0	Ki67+	 10211 10184
4937	0	0	Ki67+	 10212 10821
4938	0	0	Ki67+	 10220 10782
4939	0	0	Ki67+	 10228 10760
4940	0	0	Ki67+	 10236 10802
4941	0	0	Ki67+	 10241 10728
4942	0	0	Ki67+	 10246 10184
4943	0	0	Ki67+	 10256 10657
4944	0	0	Ki67+	 10258 10679
4945	0	0	Ki67+	 10268 10608
4946	0	0	Ki67+	 10271 10714
4947	0	0	Ki67+	 10281 10186
4948	0	0	Ki67+	 10282 10660
4949	0	0	Ki67+	 10286 10703
4950	0	0	Ki67+	 10292 10621
4951	0	0	Ki67+	 10294 10656
4952	0	0	Ki67+	 10298 10643
4953	0	0	Ki67+	 10311 10575
4954	0	0	Ki67+	 10320 10615
4955	0	0	Ki67+	 10333 10603
4956	0	0	Ki67+	 10333 10656
4957	0	0	Ki67+	 10336 10645
4958	0	0	Ki67+	 10337 10582
4959	0	0	Ki67+	 10341 10441
4960	0	0	Ki67+	 10343 10549
4961	0	0	Ki67+	 10345 10506
4962	0	0	Ki67+	 10349 10465
4963	0	0	Ki67+	 10354 10410
4964	0	0	Ki67+	 10368 10539
4965	0	0	Ki67+	 10372 10431
4966	0	0	Ki67+	 10372 10557
4967	0	0	Ki67+	 10382 10476
4968	0	0	Ki67+	 10383 10499
4969	0	0	Ki67+	 10393 10442
4970	0	0	Ki67+	 10413 10494
4971	0	0	Ki67+	 10169 11695
4972	0	0	Ki67+	 10192 11679
4973	0	0	Ki67+	 10193 11710
4974	0	0	Ki67+	 10218 11753
4975	0	0	Ki67+	 10223 11674
4976	0	0	Ki67+	 10228 11758
4977	0	0	Ki67+	 10230 11501
4978	0	0	Ki67+	 10246 11656
4979	0	0	Ki67+	 10269 11463
4980	0	0	Ki67+	 10307 11678
4981	0	0	Ki67+	 10480 10993
4982	0	0	Ki67+	 10526 11064
4983	0	0	Ki67+	 10272 11817
4984	0	0	Ki67+	 10276 11794
4985	0	0	Ki67+	 10309 11836
4986	0	0	Ki67+	 10381 11980
4987	0	0	Ki67+	 10382 11997
4988	0	0	Ki67+	 10458 11873
4989	0	0	Ki67+	 10466 11811
4990	0	0	Ki67+	 10506 12021
4991	0	0	Ki67+	 10210 16401
4992	0	0	Ki67+	 10368 16212
4993	0	0	Ki67+	 10501 16495
4994	0	0	Ki67+	 10316 16884
4995	0	0	Ki67+	 10326 17247
4996	0	0	Ki67+	 10344 16932
4997	0	0	Ki67+	 10454 17301
4998	0	0	Ki67+	 10479 17262
4999	0	0	Ki67+	 9994 17653
5000	0	0	Ki67+	 10443 17546
5001	0	0	Ki67+	 10452 17532
5002	0	0	Ki67+	 10620 2456
5003	0	0	Ki67+	 10654 2452
5004	0	0	Ki67+	 10759 3079
5005	0	0	Ki67+	 10908 2474
5006	0	0	Ki67+	 10932 2482
5007	0	0	Ki67+	 11013 2530
5008	0	0	Ki67+	 11072 2594
5009	0	0	Ki67+	 11079 2570
5010	0	0	Ki67+	 11084 2650
5011	0	0	Ki67+	 11089 2535
5012	0	0	Ki67+	 11110 2622
5013	0	0	Ki67+	 11116 2546
5014	0	0	Ki67+	 11119 2560
5015	0	0	Ki67+	 11120 2608
5016	0	0	Ki67+	 11132 2590
5017	0	0	Ki67+	 11141 2558
5018	0	0	Ki67+	 11148 2572
5019	0	0	Ki67+	 11178 2577
5020	0	0	Ki67+	 10544 4041
5021	0	0	Ki67+	 10663 4304
5022	0	0	Ki67+	 11220 7368
5023	0	0	Ki67+	 10560 8281
5024	0	0	Ki67+	 10789 8670
5025	0	0	Ki67+	 10808 8717
5026	0	0	Ki67+	 10820 8685
5027	0	0	Ki67+	 10628 9481
5028	0	0	Ki67+	 10656 9142
5029	0	0	Ki67+	 10666 9127
5030	0	0	Ki67+	 10669 8826
5031	0	0	Ki67+	 10670 9157
5032	0	0	Ki67+	 10679 8848
5033	0	0	Ki67+	 10680 9134
5034	0	0	Ki67+	 10689 8826
5035	0	0	Ki67+	 10699 8908
5036	0	0	Ki67+	 10704 9019
5037	0	0	Ki67+	 10704 9129
5038	0	0	Ki67+	 10705 9096
5039	0	0	Ki67+	 10706 8945
5040	0	0	Ki67+	 10707 9038
5041	0	0	Ki67+	 10708 8788
5042	0	0	Ki67+	 10725 8937
5043	0	0	Ki67+	 10732 8755
5044	0	0	Ki67+	 10735 8993
5045	0	0	Ki67+	 10742 8721
5046	0	0	Ki67+	 10747 8795
5047	0	0	Ki67+	 10749 8962
5048	0	0	Ki67+	 10757 8991
5049	0	0	Ki67+	 10761 8758
5050	0	0	Ki67+	 10761 9017
5051	0	0	Ki67+	 10761 9060
5052	0	0	Ki67+	 10769 9106
5053	0	0	Ki67+	 10779 8938
5054	0	0	Ki67+	 10802 8853
5055	0	0	Ki67+	 10803 8820
5056	0	0	Ki67+	 10804 8863
5057	0	0	Ki67+	 10805 8963
5058	0	0	Ki67+	 10809 8753
5059	0	0	Ki67+	 10822 8847
5060	0	0	Ki67+	 10823 8758
5061	0	0	Ki67+	 10824 9081
5062	0	0	Ki67+	 10826 9056
5063	0	0	Ki67+	 10830 8866
5064	0	0	Ki67+	 10837 9030
5065	0	0	Ki67+	 10839 9405
5066	0	0	Ki67+	 10840 9086
5067	0	0	Ki67+	 10848 9422
5068	0	0	Ki67+	 10853 8912
5069	0	0	Ki67+	 10855 9032
5070	0	0	Ki67+	 10858 9387
5071	0	0	Ki67+	 10860 9375
5072	0	0	Ki67+	 10862 8988
5073	0	0	Ki67+	 10863 8920
5074	0	0	Ki67+	 10869 9360
5075	0	0	Ki67+	 10870 9395
5076	0	0	Ki67+	 10873 9431
5077	0	0	Ki67+	 10876 8840
5078	0	0	Ki67+	 10881 8964
5079	0	0	Ki67+	 10894 8869
5080	0	0	Ki67+	 10894 9397
5081	0	0	Ki67+	 10899 9353
5082	0	0	Ki67+	 10901 9364
5083	0	0	Ki67+	 10913 8972
5084	0	0	Ki67+	 10939 9431
5085	0	0	Ki67+	 10941 9366
5086	0	0	Ki67+	 10946 9479
5087	0	0	Ki67+	 10952 8970
5088	0	0	Ki67+	 10957 9435
5089	0	0	Ki67+	 10964 9011
5090	0	0	Ki67+	 10965 9220
5091	0	0	Ki67+	 10971 9491
5092	0	0	Ki67+	 10973 9393
5093	0	0	Ki67+	 10980 9414
5094	0	0	Ki67+	 10980 9484
5095	0	0	Ki67+	 11002 9302
5096	0	0	Ki67+	 11011 9472
5097	0	0	Ki67+	 11015 9331
5098	0	0	Ki67+	 11018 9150
5099	0	0	Ki67+	 10607 10119
5100	0	0	Ki67+	 10756 10242
5101	0	0	Ki67+	 10766 9990
5102	0	0	Ki67+	 10601 10456
5103	0	0	Ki67+	 10664 10998
5104	0	0	Ki67+	 10677 11010
5105	0	0	Ki67+	 10963 11348
5106	0	0	Ki67+	 10770 16092
5107	0	0	Ki67+	 11249 16708
5108	0	0	Ki67+	 10538 17169
5109	0	0	Ki67+	 10559 17119
5110	0	0	Ki67+	 10597 17477
5111	0	0	Ki67+	 10622 17503
5112	0	0	Ki67+	 10623 17461
5113	0	0	Ki67+	 10638 17454
5114	0	0	Ki67+	 10640 17491
5115	0	0	Ki67+	 10683 17469
5116	0	0	Ki67+	 10708 17498
5117	0	0	Ki67+	 10709 17452
5118	0	0	Ki67+	 10730 16875
5119	0	0	Ki67+	 10733 17445
5120	0	0	Ki67+	 10734 17501
5121	0	0	Ki67+	 10735 17479
5122	0	0	Ki67+	 10763 17510
5123	0	0	Ki67+	 10774 17397
5124	0	0	Ki67+	 10781 17467
5125	0	0	Ki67+	 10786 17497
5126	0	0	Ki67+	 10789 17516
5127	0	0	Ki67+	 10799 17388
5128	0	0	Ki67+	 10809 17386
5129	0	0	Ki67+	 10814 17516
5130	0	0	Ki67+	 10822 17464
5131	0	0	Ki67+	 10828 17490
5132	0	0	Ki67+	 10866 17459
5133	0	0	Ki67+	 10880 17358
5134	0	0	Ki67+	 10889 17452
5135	0	0	Ki67+	 10898 17383
5136	0	0	Ki67+	 10914 17469
5137	0	0	Ki67+	 11023 17454
5138	0	0	Ki67+	 11057 17447
5139	0	0	Ki67+	 11067 17320
5140	0	0	Ki67+	 11087 16958
5141	0	0	Ki67+	 11089 17367
5142	0	0	Ki67+	 11096 17281
5143	0	0	Ki67+	 11112 17410
5144	0	0	Ki67+	 11117 17289
5145	0	0	Ki67+	 11123 17150
5146	0	0	Ki67+	 11124 17477
5147	0	0	Ki67+	 11173 17076
5148	0	0	Ki67+	 11176 17286
5149	0	0	Ki67+	 11193 17172
5150	0	0	Ki67+	 11224 16752
5151	0	0	Ki67+	 11225 17090
5152	0	0	Ki67+	 11232 17290
5153	0	0	Ki67+	 11236 17119
5154	0	0	Ki67+	 11252 17106
5155	0	0	Ki67+	 11259 16722
5156	0	0	Ki67+	 11274 17110
5157	0	0	Ki67+	 11277 16795
5158	0	0	Ki67+	 11277 17354
5159	0	0	Ki67+	 11295 16997
5160	0	0	Ki67+	 11304 16839
5161	0	0	Ki67+	 11318 16836
5162	0	0	Ki67+	 11318 16899
5163	0	0	Ki67+	 11323 16812
5164	0	0	Ki67+	 10543 17564
5165	0	0	Ki67+	 10613 17527
5166	0	0	Ki67+	 10643 17526
5167	0	0	Ki67+	 10659 18024
5168	0	0	Ki67+	 10694 17531
5169	0	0	Ki67+	 10709 17568
5170	0	0	Ki67+	 10712 17529
5171	0	0	Ki67+	 10738 17682
5172	0	0	Ki67+	 10742 17635
5173	0	0	Ki67+	 10755 17569
5174	0	0	Ki67+	 10761 17688
5175	0	0	Ki67+	 10763 17630
5176	0	0	Ki67+	 10764 17661
5177	0	0	Ki67+	 10777 17612
5178	0	0	Ki67+	 10785 17555
5179	0	0	Ki67+	 10818 17629
5180	0	0	Ki67+	 10821 17564
5181	0	0	Ki67+	 10867 17663
5182	0	0	Ki67+	 10888 17544
5183	0	0	Ki67+	 12103 3087
5184	0	0	Ki67+	 11587 7459
5185	0	0	Ki67+	 11908 8571
5186	0	0	Ki67+	 11835 9452
5187	0	0	Ki67+	 11802 16033
5188	0	0	Ki67+	 11336 16870
5189	0	0	Ki67+	 11358 16736
5190	0	0	Ki67+	 11360 16859
5191	0	0	Ki67+	 11369 16894
5192	0	0	Ki67+	 11372 16828
5193	0	0	Ki67+	 11375 16683
5194	0	0	Ki67+	 11377 16869
5195	0	0	Ki67+	 11384 16902
5196	0	0	Ki67+	 11391 16581
5197	0	0	Ki67+	 11396 16866
5198	0	0	Ki67+	 11399 16708
5199	0	0	Ki67+	 11401 16904
5200	0	0	Ki67+	 11417 16796
5201	0	0	Ki67+	 11422 16738
5202	0	0	Ki67+	 11437 16653
5203	0	0	Ki67+	 11444 16715
5204	0	0	Ki67+	 11450 16619
5205	0	0	Ki67+	 11452 16666
5206	0	0	Ki67+	 11464 16852
5207	0	0	Ki67+	 11471 16775
5208	0	0	Ki67+	 11478 16592
5209	0	0	Ki67+	 11484 16556
5210	0	0	Ki67+	 11503 16814
5211	0	0	Ki67+	 11504 16829
5212	0	0	Ki67+	 11508 16795
5213	0	0	Ki67+	 11510 16554
5214	0	0	Ki67+	 11510 16620
5215	0	0	Ki67+	 11519 16724
5216	0	0	Ki67+	 11526 16783
5217	0	0	Ki67+	 11538 16818
5218	0	0	Ki67+	 11543 16807
5219	0	0	Ki67+	 11544 16204
5220	0	0	Ki67+	 11563 16637
5221	0	0	Ki67+	 11566 16716
5222	0	0	Ki67+	 11569 16745
5223	0	0	Ki67+	 11574 16859
5224	0	0	Ki67+	 11585 16611
5225	0	0	Ki67+	 11588 16697
5226	0	0	Ki67+	 11610 16737
5227	0	0	Ki67+	 11617 16600
5228	0	0	Ki67+	 11623 16690
5229	0	0	Ki67+	 11628 16576
5230	0	0	Ki67+	 11632 16660
5231	0	0	Ki67+	 11637 16645
5232	0	0	Ki67+	 11662 16610
5233	0	0	Ki67+	 11687 16623
5234	0	0	Ki67+	 11698 16765
5235	0	0	Ki67+	 11703 16643
5236	0	0	Ki67+	 11721 16628
5237	0	0	Ki67+	 11733 16729
5238	0	0	Ki67+	 11739 16552
5239	0	0	Ki67+	 11818 16829
5240	0	0	Ki67+	 11903 16245
5241	0	0	Ki67+	 11919 16853
5242	0	0	Ki67+	 12092 16581
5243	0	0	Ki67+	 11338 16931
5244	0	0	Ki67+	 11341 17221
5245	0	0	Ki67+	 11343 17053
5246	0	0	Ki67+	 11355 16981
5247	0	0	Ki67+	 11356 16934
5248	0	0	Ki67+	 11359 17096
5249	0	0	Ki67+	 11366 16967
5250	0	0	Ki67+	 11369 17004
5251	0	0	Ki67+	 11373 17068
5252	0	0	Ki67+	 11374 16980
5253	0	0	Ki67+	 11374 17231
5254	0	0	Ki67+	 11381 16935
5255	0	0	Ki67+	 11382 17104
5256	0	0	Ki67+	 11402 17106
5257	0	0	Ki67+	 11404 17031
5258	0	0	Ki67+	 11405 17133
5259	0	0	Ki67+	 11406 17061
5260	0	0	Ki67+	 11407 17090
5261	0	0	Ki67+	 11414 16946
5262	0	0	Ki67+	 11426 17237
5263	0	0	Ki67+	 11434 17074
5264	0	0	Ki67+	 11446 17171
5265	0	0	Ki67+	 11447 17189
5266	0	0	Ki67+	 11449 17139
5267	0	0	Ki67+	 11450 17212
5268	0	0	Ki67+	 11455 17287
5269	0	0	Ki67+	 11457 17052
5270	0	0	Ki67+	 11473 17133
5271	0	0	Ki67+	 11475 17157
5272	0	0	Ki67+	 11482 17115
5273	0	0	Ki67+	 11493 17167
5274	0	0	Ki67+	 11498 16969
5275	0	0	Ki67+	 11498 17056
5276	0	0	Ki67+	 11500 17091
5277	0	0	Ki67+	 11501 17105
5278	0	0	Ki67+	 11521 17051
5279	0	0	Ki67+	 11524 17138
5280	0	0	Ki67+	 11528 17002
5281	0	0	Ki67+	 11542 17097
5282	0	0	Ki67+	 11543 16981
5283	0	0	Ki67+	 11544 17032
5284	0	0	Ki67+	 11557 17095
5285	0	0	Ki67+	 11560 17120
5286	0	0	Ki67+	 11590 17103
5287	0	0	Ki67+	 11591 17142
5288	0	0	Ki67+	 11613 17003
5289	0	0	Ki67+	 11628 17144
5290	0	0	Ki67+	 11628 17193
5291	0	0	Ki67+	 11648 16918
5292	0	0	Ki67+	 11433 18182
5293	0	0	Ki67+	 11444 18163
5294	0	0	Ki67+	 11452 18186
5295	0	0	Ki67+	 11476 18224
5296	0	0	Ki67+	 12252 3047
5297	0	0	Ki67+	 12731 4198
5298	0	0	Ki67+	 12772 4720
5299	0	0	Ki67+	 12147 5791
5300	0	0	Ki67+	 12158 5821
5301	0	0	Ki67+	 12708 8079
5302	0	0	Ki67+	 12749 10139
5303	0	0	Ki67+	 12507 11160
5304	0	0	Ki67+	 12518 11252
5305	0	0	Ki67+	 12890 10731
5306	0	0	Ki67+	 12457 15668
5307	0	0	Ki67+	 12668 15653
5308	0	0	Ki67+	 12217 16755
5309	0	0	Ki67+	 12611 16562
5310	0	0	Ki67+	 12503 17372
5311	0	0	Ki67+	 12504 17339
5312	0	0	Ki67+	 12752 17219
5313	0	0	Ki67+	 12774 17187
5314	0	0	Ki67+	 12780 17208
5315	0	0	Ki67+	 12802 17196
5316	0	0	Ki67+	 12808 17178
5317	0	0	Ki67+	 13276 4392
5318	0	0	Ki67+	 13291 4533
5319	0	0	Ki67+	 13203 8783
5320	0	0	Ki67+	 13426 11489
5321	0	0	Ki67+	 13619 14082
5322	0	0	Ki67+	 13145 16901
5323	0	0	Ki67+	 13164 16887
5324	0	0	Ki67+	 13372 16762
5325	0	0	Ki67+	 13896 3064
5326	0	0	Ki67+	 14513 3878
5327	0	0	Ki67+	 13995 4773
5328	0	0	Ki67+	 13978 7694
5329	0	0	Ki67+	 14458 10720
5330	0	0	Ki67+	 14413 11473
5331	0	0	Ki67+	 14076 12985
5332	0	0	Ki67+	 14078 13006
5333	0	0	Ki67+	 13993 13336
5334	0	0	Ki67+	 14741 4173
5335	0	0	Ki67+	 14849 4467
5336	0	0	Ki67+	 15072 4410
5337	0	0	Ki67+	 15051 4679
5338	0	0	Ki67+	 15076 5002
5339	0	0	Ki67+	 15084 5010
5340	0	0	Ki67+	 15088 4992
5341	0	0	Ki67+	 15092 5074
5342	0	0	Ki67+	 15093 5035
5343	0	0	Ki67+	 15099 4972
5344	0	0	Ki67+	 15104 4985
5345	0	0	Ki67+	 15109 5094
5346	0	0	Ki67+	 15123 5018
5347	0	0	Ki67+	 15129 5033
5348	0	0	Ki67+	 15130 5095
5349	0	0	Ki67+	 15135 5290
5350	0	0	Ki67+	 15195 5323
5351	0	0	Ki67+	 15204 5342
5352	0	0	Ki67+	 15217 5146
5353	0	0	Ki67+	 15221 5451
5354	0	0	Ki67+	 15222 5377
5355	0	0	Ki67+	 15232 5125
5356	0	0	Ki67+	 15233 5389
5357	0	0	Ki67+	 15236 5170
5358	0	0	Ki67+	 15236 5348
5359	0	0	Ki67+	 15251 5342
5360	0	0	Ki67+	 15253 5382
5361	0	0	Ki67+	 15280 5206
5362	0	0	Ki67+	 15321 5428
5363	0	0	Ki67+	 15323 5360
5364	0	0	Ki67+	 15323 5451
5365	0	0	Ki67+	 15016 6124
5366	0	0	Ki67+	 15032 6142
5367	0	0	Ki67+	 15044 6046
5368	0	0	Ki67+	 15074 6160
5369	0	0	Ki67+	 15081 6024
5370	0	0	Ki67+	 15111 6010
5371	0	0	Ki67+	 15147 5966
5372	0	0	Ki67+	 15167 6026
5373	0	0	Ki67+	 15177 5887
5374	0	0	Ki67+	 15182 5966
5375	0	0	Ki67+	 15184 6053
5376	0	0	Ki67+	 15190 5952
5377	0	0	Ki67+	 15196 5883
5378	0	0	Ki67+	 15196 6003
5379	0	0	Ki67+	 15198 5667
5380	0	0	Ki67+	 15199 6071
5381	0	0	Ki67+	 15208 5854
5382	0	0	Ki67+	 15208 5991
5383	0	0	Ki67+	 15211 5937
5384	0	0	Ki67+	 15211 6006
5385	0	0	Ki67+	 15214 5705
5386	0	0	Ki67+	 15216 5963
5387	0	0	Ki67+	 15217 5907
5388	0	0	Ki67+	 15220 5673
5389	0	0	Ki67+	 15225 5952
5390	0	0	Ki67+	 15227 5996
5391	0	0	Ki67+	 15229 5497
5392	0	0	Ki67+	 15229 6048
5393	0	0	Ki67+	 15230 5785
5394	0	0	Ki67+	 15232 5602
5395	0	0	Ki67+	 15233 5645
5396	0	0	Ki67+	 15235 5541
5397	0	0	Ki67+	 15238 5672
5398	0	0	Ki67+	 15240 5898
5399	0	0	Ki67+	 15241 5612
5400	0	0	Ki67+	 15244 5460
5401	0	0	Ki67+	 15249 6016
5402	0	0	Ki67+	 15251 5724
5403	0	0	Ki67+	 15251 5761
5404	0	0	Ki67+	 15251 5981
5405	0	0	Ki67+	 15253 5683
5406	0	0	Ki67+	 15263 5920
5407	0	0	Ki67+	 15266 5509
5408	0	0	Ki67+	 15266 5747
5409	0	0	Ki67+	 15270 5882
5410	0	0	Ki67+	 15270 5986
5411	0	0	Ki67+	 15273 5586
5412	0	0	Ki67+	 15277 5628
5413	0	0	Ki67+	 15277 6004
5414	0	0	Ki67+	 15290 5613
5415	0	0	Ki67+	 15290 5676
5416	0	0	Ki67+	 15294 5551
5417	0	0	Ki67+	 15300 5654
5418	0	0	Ki67+	 15318 5646
5419	0	0	Ki67+	 15319 5625
5420	0	0	Ki67+	 15141 6394
5421	0	0	Ki67+	 15142 6450
5422	0	0	Ki67+	 15211 6285
5423	0	0	Ki67+	 15319 6432
5424	0	0	Ki67+	 14918 8122
5425	0	0	Ki67+	 15077 9579
5426	0	0	Ki67+	 15196 10544
5427	0	0	Ki67+	 14584 12881
5428	0	0	Ki67+	 15627 3820
5429	0	0	Ki67+	 15633 3611
5430	0	0	Ki67+	 15633 3780
5431	0	0	Ki67+	 15646 3813
5432	0	0	Ki67+	 15651 3668
5433	0	0	Ki67+	 15652 3839
5434	0	0	Ki67+	 15661 3927
5435	0	0	Ki67+	 15663 3774
5436	0	0	Ki67+	 15666 3946
5437	0	0	Ki67+	 15670 3970
5438	0	0	Ki67+	 15673 3780
5439	0	0	Ki67+	 15675 3914
5440	0	0	Ki67+	 15678 3887
5441	0	0	Ki67+	 15680 3850
5442	0	0	Ki67+	 15680 3948
5443	0	0	Ki67+	 15683 3815
5444	0	0	Ki67+	 15692 3803
5445	0	0	Ki67+	 15695 3743
5446	0	0	Ki67+	 15701 3936
5447	0	0	Ki67+	 15702 3951
5448	0	0	Ki67+	 15705 3983
5449	0	0	Ki67+	 15713 3965
5450	0	0	Ki67+	 15714 3809
5451	0	0	Ki67+	 15717 3907
5452	0	0	Ki67+	 15728 3874
5453	0	0	Ki67+	 15735 3972
5454	0	0	Ki67+	 15736 3802
5455	0	0	Ki67+	 15738 3934
5456	0	0	Ki67+	 15744 3961
5457	0	0	Ki67+	 15746 3883
5458	0	0	Ki67+	 15748 3901
5459	0	0	Ki67+	 15748 3927
5460	0	0	Ki67+	 15758 3892
5461	0	0	Ki67+	 15764 3954
5462	0	0	Ki67+	 15773 3984
5463	0	0	Ki67+	 15777 3917
5464	0	0	Ki67+	 15782 3891
5465	0	0	Ki67+	 15701 4274
5466	0	0	Ki67+	 15713 4286
5467	0	0	Ki67+	 15717 4241
5468	0	0	Ki67+	 15732 4317
5469	0	0	Ki67+	 15746 4343
5470	0	0	Ki67+	 15759 4290
5471	0	0	Ki67+	 15771 4345
5472	0	0	Ki67+	 15771 4400
5473	0	0	Ki67+	 15772 4309
5474	0	0	Ki67+	 15774 4014
5475	0	0	Ki67+	 15779 4588
5476	0	0	Ki67+	 15779 4628
5477	0	0	Ki67+	 15782 4661
5478	0	0	Ki67+	 15786 4371
5479	0	0	Ki67+	 15790 4322
5480	0	0	Ki67+	 15791 4046
5481	0	0	Ki67+	 15794 4352
5482	0	0	Ki67+	 15797 4008
5483	0	0	Ki67+	 15815 4389
5484	0	0	Ki67+	 15829 4375
5485	0	0	Ki67+	 15333 5489
5486	0	0	Ki67+	 15351 5389
5487	0	0	Ki67+	 15357 5481
5488	0	0	Ki67+	 15365 5418
5489	0	0	Ki67+	 15371 5449
5490	0	0	Ki67+	 15445 5427
5491	0	0	Ki67+	 15483 4903
5492	0	0	Ki67+	 15739 4992
5493	0	0	Ki67+	 15753 4956
5494	0	0	Ki67+	 15341 6376
5495	0	0	Ki67+	 15358 5744
5496	0	0	Ki67+	 15363 6393
5497	0	0	Ki67+	 15368 6049
5498	0	0	Ki67+	 15376 6383
5499	0	0	Ki67+	 15386 6373
5500	0	0	Ki67+	 15400 5745
5501	0	0	Ki67+	 15401 6316
5502	0	0	Ki67+	 15410 6381
5503	0	0	Ki67+	 15430 6398
5504	0	0	Ki67+	 15449 6374
5505	0	0	Ki67+	 15456 6317
5506	0	0	Ki67+	 15459 5715
5507	0	0	Ki67+	 15471 6339
5508	0	0	Ki67+	 15580 6012
5509	0	0	Ki67+	 15595 6227
5510	0	0	Ki67+	 15603 6040
5511	0	0	Ki67+	 15611 6257
5512	0	0	Ki67+	 15612 6241
5513	0	0	Ki67+	 15614 6207
5514	0	0	Ki67+	 15617 6155
5515	0	0	Ki67+	 15620 6110
5516	0	0	Ki67+	 15625 6090
5517	0	0	Ki67+	 15635 6099
5518	0	0	Ki67+	 15653 6174
5519	0	0	Ki67+	 15656 6142
5520	0	0	Ki67+	 15658 6129
5521	0	0	Ki67+	 15666 6071
5522	0	0	Ki67+	 15682 6154
5523	0	0	Ki67+	 15693 6083
5524	0	0	Ki67+	 15713 6040
5525	0	0	Ki67+	 15714 6127
5526	0	0	Ki67+	 15719 6112
5527	0	0	Ki67+	 15720 6091
5528	0	0	Ki67+	 15867 6370
5529	0	0	Ki67+	 15948 6161
5530	0	0	Ki67+	 15961 6241
5531	0	0	Ki67+	 16012 6208
5532	0	0	Ki67+	 16014 6223
5533	0	0	Ki67+	 16023 6256
5534	0	0	Ki67+	 16039 6252
5535	0	0	Ki67+	 16080 6319
5536	0	0	Ki67+	 16098 6348
5537	0	0	Ki67+	 15333 6416
5538	0	0	Ki67+	 15399 6408
5539	0	0	Ki67+	 15715 6424
5540	0	0	Ki67+	 15718 6437
5541	0	0	Ki67+	 15740 6861
5542	0	0	Ki67+	 15762 6784
5543	0	0	Ki67+	 15815 6688
5544	0	0	Ki67+	 15826 6676
5545	0	0	Ki67+	 15833 6654
5546	0	0	Ki67+	 15903 6426
5547	0	0	Ki67+	 15988 6410
5548	0	0	Ki67+	 16059 6432
5549	0	0	Ki67+	 15753 9825
5550	0	0	Ki67+	 15450 11167
5551	0	0	Ki67+	 15340 11585
5552	0	0	Ki67+	 15354 11271
5553	0	0	Ki67+	 15362 11260
5554	0	0	Ki67+	 15384 11219
5555	0	0	Ki67+	 15403 11320
5556	0	0	Ki67+	 15408 11355
5557	0	0	Ki67+	 15423 11385
5558	0	0	Ki67+	 15431 11259
5559	0	0	Ki67+	 15435 11354
5560	0	0	Ki67+	 15440 11202
5561	0	0	Ki67+	 15453 11205
5562	0	0	Ki67+	 15457 11390
5563	0	0	Ki67+	 15460 11240
5564	0	0	Ki67+	 15589 11450
5565	0	0	Ki67+	 15698 13597
5566	0	0	Ki67+	 16052 13516
5567	0	0	Ki67+	 16059 13499
5568	0	0	Ki67+	 16067 13547
5569	0	0	Ki67+	 15843 13872
5570	0	0	Ki67+	 15590 15502
5571	0	0	Ki67+	 16548 5551
5572	0	0	Ki67+	 16142 5904
5573	0	0	Ki67+	 16230 8011
5574	0	0	Ki67+	 16531 7961
5575	0	0	Ki67+	 16868 7256
5576	0	0	Ki67+	 16728 8812
5577	0	0	Ki67+	 16160 8878
5578	0	0	Ki67+	 16727 10301
5579	0	0	Ki67+	 16163 13563
5580	0	0	Ki67+	 16166 13552
5581	0	0	Ki67+	 16185 13595
5582	0	0	Ki67+	 16196 13625
5583	0	0	Ki67+	 16201 13590
5584	0	0	Ki67+	 16211 13609
5585	0	0	Ki67+	 16250 13553
5586	0	0	Ki67+	 16270 13501
5587	0	0	Ki67+	 16273 13527
5588	0	0	Ki67+	 16273 13591
5589	0	0	Ki67+	 16337 13580
5590	0	0	Ki67+	 16340 13549
5591	0	0	Ki67+	 16367 13571
5592	0	0	Ki67+	 16382 13579
5593	0	0	Ki67+	 16400 13567
5594	0	0	Ki67+	 16428 13574
5595	0	0	Ki67+	 16459 13619
5596	0	0	Ki67+	 16543 13603
5597	0	0	Ki67+	 16546 13583
5598	0	0	Ki67+	 16752 13483
5599	0	0	Ki67+	 16221 13638
5600	0	0	Ki67+	 16234 13638
5601	0	0	Ki67+	 16373 13657
5602	0	0	Ki67+	 16418 13665
5603	0	0	Ki67+	 16451 13639
5604	0	0	Ki67+	 16496 13646
5605	0	0	Ki67+	 16525 13679
5606	0	0	Ki67+	 16536 13644
5607	0	0	Ki67+	 16548 13645
5608	0	0	Ki67+	 16580 13698
5609	0	0	Ki67+	 16614 13682
5610	0	0	Ki67+	 16619 13703
5611	0	0	Ki67+	 16860 13823
5612	0	0	Ki67+	 16611 15470
5613	0	0	Ki67+	 16965 4798
5614	0	0	Ki67+	 16980 4783
5615	0	0	Ki67+	 17187 6006
5616	0	0	Ki67+	 17568 5356
5617	0	0	Ki67+	 17107 10558
5618	0	0	Ki67+	 17535 10296
5619	0	0	Ki67+	 16986 13302
5620	0	0	Ki67+	 17008 13281
5621	0	0	Ki67+	 17099 13195
5622	0	0	Ki67+	 17133 13300
5623	0	0	Ki67+	 17167 13297
5624	0	0	Ki67+	 17182 13246
5625	0	0	Ki67+	 17239 13258
5626	0	0	Ki67+	 17286 13303
5627	0	0	Ki67+	 17295 13284
5628	0	0	Ki67+	 17382 13279
5629	0	0	Ki67+	 16944 13399
5630	0	0	Ki67+	 16946 13436
5631	0	0	Ki67+	 16959 13467
5632	0	0	Ki67+	 16960 13349
5633	0	0	Ki67+	 16960 13419
5634	0	0	Ki67+	 16964 13457
5635	0	0	Ki67+	 17016 13451
5636	0	0	Ki67+	 17026 13463
5637	0	0	Ki67+	 17031 13341
5638	0	0	Ki67+	 17035 13451
5639	0	0	Ki67+	 17038 13525
5640	0	0	Ki67+	 17047 13353
5641	0	0	Ki67+	 17062 13454
5642	0	0	Ki67+	 17075 13609
5643	0	0	Ki67+	 17082 13440
5644	0	0	Ki67+	 17087 13531
5645	0	0	Ki67+	 17101 13571
5646	0	0	Ki67+	 17119 13566
5647	0	0	Ki67+	 17123 13527
5648	0	0	Ki67+	 17128 13446
5649	0	0	Ki67+	 17133 13486
5650	0	0	Ki67+	 17135 13625
5651	0	0	Ki67+	 17139 13383
5652	0	0	Ki67+	 17145 13607
5653	0	0	Ki67+	 17151 13554
5654	0	0	Ki67+	 17160 13395
5655	0	0	Ki67+	 17163 13522
5656	0	0	Ki67+	 17171 13454
5657	0	0	Ki67+	 17189 13388
5658	0	0	Ki67+	 17210 13443
5659	0	0	Ki67+	 17210 13472
5660	0	0	Ki67+	 17216 13509
5661	0	0	Ki67+	 17226 13361
5662	0	0	Ki67+	 17226 13615
5663	0	0	Ki67+	 17244 13331
5664	0	0	Ki67+	 17251 13496
5665	0	0	Ki67+	 17265 13600
5666	0	0	Ki67+	 17268 13360
5667	0	0	Ki67+	 17288 13492
5668	0	0	Ki67+	 17326 13415
5669	0	0	Ki67+	 17329 13491
5670	0	0	Ki67+	 17337 13478
5671	0	0	Ki67+	 17337 13526
5672	0	0	Ki67+	 17338 13452
5673	0	0	Ki67+	 17349 13397
5674	0	0	Ki67+	 17368 13434
5675	0	0	Ki67+	 17390 13526
5676	0	0	Ki67+	 17397 13518
5677	0	0	Ki67+	 17399 13467
5678	0	0	Ki67+	 17418 13403
5679	0	0	Ki67+	 17418 13480
5680	0	0	Ki67+	 17433 13452
5681	0	0	Ki67+	 17438 13404
5682	0	0	Ki67+	 17518 13633
5683	0	0	Ki67+	 17403 17847
5684	0	0	Ki67+	 17411 19468
5685	0	0	Ki67+	 17514 19400
5686	0	0	Ki67+	 17408 19982
5687	0	0	Ki67+	 17472 20154
5688	0	0	Ki67+	 17647 19947
5689	0	0	Ki67+	 17645 20749
5690	0	0	Ki67+	 17581 21400
5691	0	0	Ki67+	 17948 6600
5692	0	0	Ki67+	 18119 8953
5693	0	0	Ki67+	 18037 15988
5694	0	0	Ki67+	 18112 16550
5695	0	0	Ki67+	 17923 17473
5696	0	0	Ki67+	 18220 17361
5697	0	0	Ki67+	 18331 17321
5698	0	0	Ki67+	 18331 17971
5699	0	0	Ki67+	 18429 17954
5700	0	0	Ki67+	 17961 18177
5701	0	0	Ki67+	 18213 18119
5702	0	0	Ki67+	 18360 18252
5703	0	0	Ki67+	 18454 18705
5704	0	0	Ki67+	 18422 19269
5705	0	0	Ki67+	 18424 19284
5706	0	0	Ki67+	 17863 20421
5707	0	0	Ki67+	 17867 20431
5708	0	0	Ki67+	 17952 20447
5709	0	0	Ki67+	 17991 20416
5710	0	0	Ki67+	 18099 19883
5711	0	0	Ki67+	 18125 19767
5712	0	0	Ki67+	 18168 20107
5713	0	0	Ki67+	 18292 19981
5714	0	0	Ki67+	 18395 20156
5715	0	0	Ki67+	 17892 20590
5716	0	0	Ki67+	 17907 20597
5717	0	0	Ki67+	 17928 20739
5718	0	0	Ki67+	 17939 20754
5719	0	0	Ki67+	 17944 20736
5720	0	0	Ki67+	 17947 20875
5721	0	0	Ki67+	 17956 21151
5722	0	0	Ki67+	 17959 20858
5723	0	0	Ki67+	 17960 20778
5724	0	0	Ki67+	 17962 20764
5725	0	0	Ki67+	 17964 21120
5726	0	0	Ki67+	 17969 20623
5727	0	0	Ki67+	 17969 20914
5728	0	0	Ki67+	 17975 20744
5729	0	0	Ki67+	 17980 20772
5730	0	0	Ki67+	 17985 20911
5731	0	0	Ki67+	 17998 20489
5732	0	0	Ki67+	 18000 20733
5733	0	0	Ki67+	 18000 20756
5734	0	0	Ki67+	 18010 20772
5735	0	0	Ki67+	 18016 21221
5736	0	0	Ki67+	 18017 20761
5737	0	0	Ki67+	 18021 21148
5738	0	0	Ki67+	 18024 20749
5739	0	0	Ki67+	 18036 20649
5740	0	0	Ki67+	 18036 21180
5741	0	0	Ki67+	 18039 20959
5742	0	0	Ki67+	 18045 20563
5743	0	0	Ki67+	 18049 20949
5744	0	0	Ki67+	 18051 21236
5745	0	0	Ki67+	 18057 21144
5746	0	0	Ki67+	 18069 21192
5747	0	0	Ki67+	 18070 21083
5748	0	0	Ki67+	 18075 20877
5749	0	0	Ki67+	 18076 20916
5750	0	0	Ki67+	 18076 21210
5751	0	0	Ki67+	 18077 20799
5752	0	0	Ki67+	 18078 20956
5753	0	0	Ki67+	 18079 20971
5754	0	0	Ki67+	 18080 21220
5755	0	0	Ki67+	 18083 21177
5756	0	0	Ki67+	 18084 21141
5757	0	0	Ki67+	 18089 20759
5758	0	0	Ki67+	 18091 20918
5759	0	0	Ki67+	 18100 20930
5760	0	0	Ki67+	 18101 20662
5761	0	0	Ki67+	 18101 21191
5762	0	0	Ki67+	 18110 20679
5763	0	0	Ki67+	 18110 21141
5764	0	0	Ki67+	 18112 20878
5765	0	0	Ki67+	 18121 20752
5766	0	0	Ki67+	 18127 21214
5767	0	0	Ki67+	 18131 21005
5768	0	0	Ki67+	 18132 21182
5769	0	0	Ki67+	 18133 21167
5770	0	0	Ki67+	 18136 20713
5771	0	0	Ki67+	 18137 20777
5772	0	0	Ki67+	 18139 20569
5773	0	0	Ki67+	 18154 20573
5774	0	0	Ki67+	 18156 21059
5775	0	0	Ki67+	 18157 20888
5776	0	0	Ki67+	 18162 20548
5777	0	0	Ki67+	 18162 21139
5778	0	0	Ki67+	 18167 20860
5779	0	0	Ki67+	 18169 20779
5780	0	0	Ki67+	 18173 20812
5781	0	0	Ki67+	 18183 20572
5782	0	0	Ki67+	 18185 20909
5783	0	0	Ki67+	 18189 20539
5784	0	0	Ki67+	 18191 21178
5785	0	0	Ki67+	 18193 20563
5786	0	0	Ki67+	 18197 20582
5787	0	0	Ki67+	 18200 20691
5788	0	0	Ki67+	 18202 21217
5789	0	0	Ki67+	 18205 20606
5790	0	0	Ki67+	 18205 20844
5791	0	0	Ki67+	 18206 21186
5792	0	0	Ki67+	 18209 20916
5793	0	0	Ki67+	 18211 20568
5794	0	0	Ki67+	 18219 20874
5795	0	0	Ki67+	 18221 20815
5796	0	0	Ki67+	 18227 20673
5797	0	0	Ki67+	 18228 20706
5798	0	0	Ki67+	 18230 21065
5799	0	0	Ki67+	 18235 20899
5800	0	0	Ki67+	 18237 21003
5801	0	0	Ki67+	 18242 21199
5802	0	0	Ki67+	 18244 20740
5803	0	0	Ki67+	 18246 20589
5804	0	0	Ki67+	 18246 20754
5805	0	0	Ki67+	 18249 21071
5806	0	0	Ki67+	 18253 20669
5807	0	0	Ki67+	 18262 21104
5808	0	0	Ki67+	 18264 21158
5809	0	0	Ki67+	 18265 20716
5810	0	0	Ki67+	 18267 21241
5811	0	0	Ki67+	 18272 20663
5812	0	0	Ki67+	 18273 20910
5813	0	0	Ki67+	 18276 20619
5814	0	0	Ki67+	 18278 21204
5815	0	0	Ki67+	 18282 20654
5816	0	0	Ki67+	 18291 21161
5817	0	0	Ki67+	 18302 20646
5818	0	0	Ki67+	 18305 20745
5819	0	0	Ki67+	 18311 20926
5820	0	0	Ki67+	 18312 20700
5821	0	0	Ki67+	 18312 21162
5822	0	0	Ki67+	 18313 20654
5823	0	0	Ki67+	 18318 20719
5824	0	0	Ki67+	 18319 21056
5825	0	0	Ki67+	 18327 20867
5826	0	0	Ki67+	 18338 21027
5827	0	0	Ki67+	 18342 20904
5828	0	0	Ki67+	 18342 21219
5829	0	0	Ki67+	 18350 20960
5830	0	0	Ki67+	 18361 21109
5831	0	0	Ki67+	 18361 21232
5832	0	0	Ki67+	 18363 21128
5833	0	0	Ki67+	 18364 21073
5834	0	0	Ki67+	 18371 20829
5835	0	0	Ki67+	 18377 20965
5836	0	0	Ki67+	 18380 21200
5837	0	0	Ki67+	 18381 20791
5838	0	0	Ki67+	 18382 20906
5839	0	0	Ki67+	 18396 21164
5840	0	0	Ki67+	 18397 20965
5841	0	0	Ki67+	 18401 20756
5842	0	0	Ki67+	 18402 21269
5843	0	0	Ki67+	 18408 21195
5844	0	0	Ki67+	 18411 20775
5845	0	0	Ki67+	 18413 20901
5846	0	0	Ki67+	 18440 20896
5847	0	0	Ki67+	 18446 21026
5848	0	0	Ki67+	 18452 20880
5849	0	0	Ki67+	 18454 21144
5850	0	0	Ki67+	 18455 21215
5851	0	0	Ki67+	 18464 21263
5852	0	0	Ki67+	 18472 21035
5853	0	0	Ki67+	 18473 21127
5854	0	0	Ki67+	 18484 21008
5855	0	0	Ki67+	 18501 21269
5856	0	0	Ki67+	 18513 21256
5857	0	0	Ki67+	 18515 21018
5858	0	0	Ki67+	 18515 21068
5859	0	0	Ki67+	 17781 21792
5860	0	0	Ki67+	 17858 21791
5861	0	0	Ki67+	 17869 21911
5862	0	0	Ki67+	 17934 21815
5863	0	0	Ki67+	 17966 21690
5864	0	0	Ki67+	 17969 21676
5865	0	0	Ki67+	 17975 22076
5866	0	0	Ki67+	 17978 21496
5867	0	0	Ki67+	 17978 21572
5868	0	0	Ki67+	 17981 21599
5869	0	0	Ki67+	 17984 21725
5870	0	0	Ki67+	 17986 21524
5871	0	0	Ki67+	 17986 21742
5872	0	0	Ki67+	 17987 21699
5873	0	0	Ki67+	 17988 21406
5874	0	0	Ki67+	 17988 21470
5875	0	0	Ki67+	 17988 21671
5876	0	0	Ki67+	 17989 21556
5877	0	0	Ki67+	 17990 21614
5878	0	0	Ki67+	 17998 21727
5879	0	0	Ki67+	 18012 21327
5880	0	0	Ki67+	 18015 21498
5881	0	0	Ki67+	 18018 21664
5882	0	0	Ki67+	 18021 21284
5883	0	0	Ki67+	 18022 21806
5884	0	0	Ki67+	 18029 21696
5885	0	0	Ki67+	 18031 21580
5886	0	0	Ki67+	 18031 21675
5887	0	0	Ki67+	 18038 21763
5888	0	0	Ki67+	 18040 21327
5889	0	0	Ki67+	 18040 21814
5890	0	0	Ki67+	 18044 21471
5891	0	0	Ki67+	 18048 21596
5892	0	0	Ki67+	 18057 21694
5893	0	0	Ki67+	 18061 21510
5894	0	0	Ki67+	 18064 21933
5895	0	0	Ki67+	 18069 21374
5896	0	0	Ki67+	 18083 21636
5897	0	0	Ki67+	 18085 21601
5898	0	0	Ki67+	 18093 21970
5899	0	0	Ki67+	 18094 21648
5900	0	0	Ki67+	 18094 21931
5901	0	0	Ki67+	 18095 21918
5902	0	0	Ki67+	 18099 21333
5903	0	0	Ki67+	 18101 21300
5904	0	0	Ki67+	 18103 21863
5905	0	0	Ki67+	 18104 21885
5906	0	0	Ki67+	 18116 21466
5907	0	0	Ki67+	 18119 21995
5908	0	0	Ki67+	 18121 21521
5909	0	0	Ki67+	 18125 21357
5910	0	0	Ki67+	 18128 21345
5911	0	0	Ki67+	 18131 22036
5912	0	0	Ki67+	 18132 21650
5913	0	0	Ki67+	 18132 21888
5914	0	0	Ki67+	 18134 21326
5915	0	0	Ki67+	 18135 21712
5916	0	0	Ki67+	 18145 21483
5917	0	0	Ki67+	 18146 21905
5918	0	0	Ki67+	 18155 21472
5919	0	0	Ki67+	 18156 22003
5920	0	0	Ki67+	 18157 21661
5921	0	0	Ki67+	 18165 21303
5922	0	0	Ki67+	 18180 21726
5923	0	0	Ki67+	 18189 21478
5924	0	0	Ki67+	 18205 21509
5925	0	0	Ki67+	 18218 21489
5926	0	0	Ki67+	 18236 21377
5927	0	0	Ki67+	 18242 21334
5928	0	0	Ki67+	 18247 21727
5929	0	0	Ki67+	 18250 21682
5930	0	0	Ki67+	 18260 21666
5931	0	0	Ki67+	 18263 22047
5932	0	0	Ki67+	 18271 21650
5933	0	0	Ki67+	 18271 21999
5934	0	0	Ki67+	 18274 21616
5935	0	0	Ki67+	 18276 21964
5936	0	0	Ki67+	 18282 21390
5937	0	0	Ki67+	 18291 22071
5938	0	0	Ki67+	 18303 22044
5939	0	0	Ki67+	 18308 21977
5940	0	0	Ki67+	 18317 21532
5941	0	0	Ki67+	 18318 21290
5942	0	0	Ki67+	 18318 21327
5943	0	0	Ki67+	 18327 21495
5944	0	0	Ki67+	 18330 21626
5945	0	0	Ki67+	 18335 21301
5946	0	0	Ki67+	 18335 21888
5947	0	0	Ki67+	 18354 21308
5948	0	0	Ki67+	 18376 21725
5949	0	0	Ki67+	 18398 21711
5950	0	0	Ki67+	 18400 21979
5951	0	0	Ki67+	 18416 22075
5952	0	0	Ki67+	 18421 21740
5953	0	0	Ki67+	 18435 21645
5954	0	0	Ki67+	 18438 21783
5955	0	0	Ki67+	 18439 22062
5956	0	0	Ki67+	 18443 21741
5957	0	0	Ki67+	 18477 21815
5958	0	0	Ki67+	 18489 21604
5959	0	0	Ki67+	 18501 21387
5960	0	0	Ki67+	 18503 21296
5961	0	0	Ki67+	 18506 21833
5962	0	0	Ki67+	 18510 21781
5963	0	0	Ki67+	 18520 21311
5964	0	0	Ki67+	 18524 21338
5965	0	0	Ki67+	 17948 22108
5966	0	0	Ki67+	 17966 22117
5967	0	0	Ki67+	 17977 22108
5968	0	0	Ki67+	 18065 22220
5969	0	0	Ki67+	 18065 22243
5970	0	0	Ki67+	 18117 22146
5971	0	0	Ki67+	 18229 22279
5972	0	0	Ki67+	 18232 22447
5973	0	0	Ki67+	 18249 22450
5974	0	0	Ki67+	 18253 22306
5975	0	0	Ki67+	 18255 22244
5976	0	0	Ki67+	 18257 22088
5977	0	0	Ki67+	 18258 22480
5978	0	0	Ki67+	 18260 22186
5979	0	0	Ki67+	 18261 22453
5980	0	0	Ki67+	 18263 22265
5981	0	0	Ki67+	 18276 22148
5982	0	0	Ki67+	 18276 22426
5983	0	0	Ki67+	 18278 22464
5984	0	0	Ki67+	 18280 22184
5985	0	0	Ki67+	 18281 22212
5986	0	0	Ki67+	 18281 22511
5987	0	0	Ki67+	 18282 22479
5988	0	0	Ki67+	 18289 22457
5989	0	0	Ki67+	 18292 22527
5990	0	0	Ki67+	 18296 22195
5991	0	0	Ki67+	 18297 22361
5992	0	0	Ki67+	 18298 22386
5993	0	0	Ki67+	 18299 22251
5994	0	0	Ki67+	 18328 22306
5995	0	0	Ki67+	 18332 22535
5996	0	0	Ki67+	 18336 22098
5997	0	0	Ki67+	 18346 22133
5998	0	0	Ki67+	 18347 22117
5999	0	0	Ki67+	 18347 22422
6000	0	0	Ki67+	 18364 22609
6001	0	0	Ki67+	 18367 22404
6002	0	0	Ki67+	 18372 22142
6003	0	0	Ki67+	 18373 22577
6004	0	0	Ki67+	 18375 22528
6005	0	0	Ki67+	 18379 22386
6006	0	0	Ki67+	 18380 22547
6007	0	0	Ki67+	 18381 22565
6008	0	0	Ki67+	 18385 22132
6009	0	0	Ki67+	 18393 22597
6010	0	0	Ki67+	 18395 22402
6011	0	0	Ki67+	 18396 22612
6012	0	0	Ki67+	 18399 22099
6013	0	0	Ki67+	 18406 22637
6014	0	0	Ki67+	 18410 22102
6015	0	0	Ki67+	 18412 22386
6016	0	0	Ki67+	 18424 22609
6017	0	0	Ki67+	 18425 22386
6018	0	0	Ki67+	 18428 22135
6019	0	0	Ki67+	 18431 22687
6020	0	0	Ki67+	 18432 22092
6021	0	0	Ki67+	 18440 22177
6022	0	0	Ki67+	 18444 22659
6023	0	0	Ki67+	 18451 22251
6024	0	0	Ki67+	 18464 22370
6025	0	0	Ki67+	 18465 22318
6026	0	0	Ki67+	 18468 22654
6027	0	0	Ki67+	 18474 22555
6028	0	0	Ki67+	 18476 22700
6029	0	0	Ki67+	 18479 22603
6030	0	0	Ki67+	 18482 22519
6031	0	0	Ki67+	 18498 22547
6032	0	0	Ki67+	 18504 22682
6033	0	0	Ki67+	 18505 22500
6034	0	0	Ki67+	 18509 22724
6035	0	0	Ki67+	 18515 22459
6036	0	0	Ki67+	 18523 22652
6037	0	0	Ki67+	 18524 22470
6038	0	0	Ki67+	 18524 22506
6039	0	0	Ki67+	 19247 5423
6040	0	0	Ki67+	 19253 5448
6041	0	0	Ki67+	 18885 7096
6042	0	0	Ki67+	 18677 8964
6043	0	0	Ki67+	 19238 8886
6044	0	0	Ki67+	 18899 9440
6045	0	0	Ki67+	 19219 9552
6046	0	0	Ki67+	 19222 9579
6047	0	0	Ki67+	 19252 9580
6048	0	0	Ki67+	 19302 9525
6049	0	0	Ki67+	 18789 15549
6050	0	0	Ki67+	 18764 16065
6051	0	0	Ki67+	 19096 15921
6052	0	0	Ki67+	 19134 16693
6053	0	0	Ki67+	 18547 18028
6054	0	0	Ki67+	 18565 17400
6055	0	0	Ki67+	 18748 17700
6056	0	0	Ki67+	 18760 17673
6057	0	0	Ki67+	 18764 17728
6058	0	0	Ki67+	 18771 17757
6059	0	0	Ki67+	 18800 17242
6060	0	0	Ki67+	 18800 17779
6061	0	0	Ki67+	 18814 17713
6062	0	0	Ki67+	 18817 17750
6063	0	0	Ki67+	 18826 17722
6064	0	0	Ki67+	 18826 17794
6065	0	0	Ki67+	 18849 17805
6066	0	0	Ki67+	 18858 17715
6067	0	0	Ki67+	 18870 17929
6068	0	0	Ki67+	 18874 17520
6069	0	0	Ki67+	 18887 17703
6070	0	0	Ki67+	 18887 17968
6071	0	0	Ki67+	 18888 17946
6072	0	0	Ki67+	 18889 17872
6073	0	0	Ki67+	 18890 17891
6074	0	0	Ki67+	 18893 17676
6075	0	0	Ki67+	 18906 17638
6076	0	0	Ki67+	 18907 17623
6077	0	0	Ki67+	 18908 17668
6078	0	0	Ki67+	 18908 17898
6079	0	0	Ki67+	 18914 17604
6080	0	0	Ki67+	 18914 17694
6081	0	0	Ki67+	 18915 17656
6082	0	0	Ki67+	 18919 17713
6083	0	0	Ki67+	 18927 17853
6084	0	0	Ki67+	 18933 17703
6085	0	0	Ki67+	 18934 17252
6086	0	0	Ki67+	 18935 17636
6087	0	0	Ki67+	 18935 17670
6088	0	0	Ki67+	 18948 17646
6089	0	0	Ki67+	 18950 17826
6090	0	0	Ki67+	 18951 17681
6091	0	0	Ki67+	 18952 17865
6092	0	0	Ki67+	 18953 17606
6093	0	0	Ki67+	 18956 17904
6094	0	0	Ki67+	 18962 17734
6095	0	0	Ki67+	 18968 17624
6096	0	0	Ki67+	 18970 17570
6097	0	0	Ki67+	 18973 17733
6098	0	0	Ki67+	 18978 17754
6099	0	0	Ki67+	 18984 17736
6100	0	0	Ki67+	 18991 17966
6101	0	0	Ki67+	 19000 17650
6102	0	0	Ki67+	 19000 17756
6103	0	0	Ki67+	 19010 17972
6104	0	0	Ki67+	 19017 17800
6105	0	0	Ki67+	 19018 17714
6106	0	0	Ki67+	 19026 17995
6107	0	0	Ki67+	 19033 18022
6108	0	0	Ki67+	 19038 17773
6109	0	0	Ki67+	 19040 17278
6110	0	0	Ki67+	 19042 17785
6111	0	0	Ki67+	 19044 17833
6112	0	0	Ki67+	 19044 18030
6113	0	0	Ki67+	 19049 17536
6114	0	0	Ki67+	 19054 17891
6115	0	0	Ki67+	 19080 17814
6116	0	0	Ki67+	 19100 17779
6117	0	0	Ki67+	 19103 17793
6118	0	0	Ki67+	 19103 17915
6119	0	0	Ki67+	 19108 17956
6120	0	0	Ki67+	 19112 17835
6121	0	0	Ki67+	 19142 17906
6122	0	0	Ki67+	 19153 17931
6123	0	0	Ki67+	 19176 17841
6124	0	0	Ki67+	 19190 17871
6125	0	0	Ki67+	 19205 18005
6126	0	0	Ki67+	 19210 17904
6127	0	0	Ki67+	 19218 17928
6128	0	0	Ki67+	 19219 17874
6129	0	0	Ki67+	 19232 17818
6130	0	0	Ki67+	 19242 17912
6131	0	0	Ki67+	 19244 17977
6132	0	0	Ki67+	 19245 18007
6133	0	0	Ki67+	 19248 17947
6134	0	0	Ki67+	 19257 17925
6135	0	0	Ki67+	 19275 17894
6136	0	0	Ki67+	 19282 18028
6137	0	0	Ki67+	 19291 17859
6138	0	0	Ki67+	 19293 18031
6139	0	0	Ki67+	 19294 17904
6140	0	0	Ki67+	 19303 17964
6141	0	0	Ki67+	 19314 17966
6142	0	0	Ki67+	 19315 17925
6143	0	0	Ki67+	 19316 17897
6144	0	0	Ki67+	 19326 17845
6145	0	0	Ki67+	 18636 18773
6146	0	0	Ki67+	 18725 18069
6147	0	0	Ki67+	 18897 18294
6148	0	0	Ki67+	 18928 18047
6149	0	0	Ki67+	 18946 18093
6150	0	0	Ki67+	 18961 18148
6151	0	0	Ki67+	 18969 18090
6152	0	0	Ki67+	 18983 18067
6153	0	0	Ki67+	 19002 18347
6154	0	0	Ki67+	 19020 18089
6155	0	0	Ki67+	 19031 18170
6156	0	0	Ki67+	 19033 18279
6157	0	0	Ki67+	 19038 18121
6158	0	0	Ki67+	 19041 18042
6159	0	0	Ki67+	 19044 18091
6160	0	0	Ki67+	 19058 18307
6161	0	0	Ki67+	 19078 18494
6162	0	0	Ki67+	 19086 18540
6163	0	0	Ki67+	 19104 18547
6164	0	0	Ki67+	 19108 18458
6165	0	0	Ki67+	 19114 18388
6166	0	0	Ki67+	 19123 18146
6167	0	0	Ki67+	 19132 18624
6168	0	0	Ki67+	 19139 18406
6169	0	0	Ki67+	 19139 18570
6170	0	0	Ki67+	 19140 18040
6171	0	0	Ki67+	 19147 18447
6172	0	0	Ki67+	 19198 18056
6173	0	0	Ki67+	 19204 18088
6174	0	0	Ki67+	 19208 18380
6175	0	0	Ki67+	 19226 18038
6176	0	0	Ki67+	 19249 18039
6177	0	0	Ki67+	 19260 18446
6178	0	0	Ki67+	 19262 18548
6179	0	0	Ki67+	 19266 18499
6180	0	0	Ki67+	 19275 18602
6181	0	0	Ki67+	 19283 18532
6182	0	0	Ki67+	 19303 18633
6183	0	0	Ki67+	 19323 18417
6184	0	0	Ki67+	 18587 19023
6185	0	0	Ki67+	 18834 19497
6186	0	0	Ki67+	 19292 18833
6187	0	0	Ki67+	 19292 18856
6188	0	0	Ki67+	 19317 19289
6189	0	0	Ki67+	 18572 19743
6190	0	0	Ki67+	 19190 19903
6191	0	0	Ki67+	 18538 21221
6192	0	0	Ki67+	 18539 21046
6193	0	0	Ki67+	 18585 21038
6194	0	0	Ki67+	 18586 20995
6195	0	0	Ki67+	 18588 20956
6196	0	0	Ki67+	 18591 21181
6197	0	0	Ki67+	 18596 21096
6198	0	0	Ki67+	 18598 21210
6199	0	0	Ki67+	 18619 21179
6200	0	0	Ki67+	 18644 21186
6201	0	0	Ki67+	 18662 21167
6202	0	0	Ki67+	 18666 21023
6203	0	0	Ki67+	 18684 21127
6204	0	0	Ki67+	 18686 21005
6205	0	0	Ki67+	 18687 21228
6206	0	0	Ki67+	 18700 21164
6207	0	0	Ki67+	 18708 21173
6208	0	0	Ki67+	 18719 21009
6209	0	0	Ki67+	 18736 21225
6210	0	0	Ki67+	 18753 21221
6211	0	0	Ki67+	 18756 21192
6212	0	0	Ki67+	 18800 21060
6213	0	0	Ki67+	 18806 20859
6214	0	0	Ki67+	 18858 20858
6215	0	0	Ki67+	 18858 21146
6216	0	0	Ki67+	 18866 21187
6217	0	0	Ki67+	 18890 21142
6218	0	0	Ki67+	 18912 21121
6219	0	0	Ki67+	 18961 21025
6220	0	0	Ki67+	 18971 20924
6221	0	0	Ki67+	 19003 21078
6222	0	0	Ki67+	 19032 21199
6223	0	0	Ki67+	 19049 20934
6224	0	0	Ki67+	 19049 21100
6225	0	0	Ki67+	 19060 21026
6226	0	0	Ki67+	 19082 21026
6227	0	0	Ki67+	 19089 20470
6228	0	0	Ki67+	 19126 20991
6229	0	0	Ki67+	 19145 21218
6230	0	0	Ki67+	 19232 20500
6231	0	0	Ki67+	 19276 20951
6232	0	0	Ki67+	 18529 21358
6233	0	0	Ki67+	 18536 21330
6234	0	0	Ki67+	 18543 21389
6235	0	0	Ki67+	 18544 21289
6236	0	0	Ki67+	 18558 21235
6237	0	0	Ki67+	 18560 21759
6238	0	0	Ki67+	 18562 21374
6239	0	0	Ki67+	 18577 21723
6240	0	0	Ki67+	 18593 21862
6241	0	0	Ki67+	 18595 21408
6242	0	0	Ki67+	 18604 21255
6243	0	0	Ki67+	 18630 21483
6244	0	0	Ki67+	 18658 21338
6245	0	0	Ki67+	 18661 21238
6246	0	0	Ki67+	 18664 21314
6247	0	0	Ki67+	 18672 21451
6248	0	0	Ki67+	 18673 21376
6249	0	0	Ki67+	 18675 21245
6250	0	0	Ki67+	 18680 21426
6251	0	0	Ki67+	 18695 21371
6252	0	0	Ki67+	 18701 21486
6253	0	0	Ki67+	 18704 21969
6254	0	0	Ki67+	 18713 21527
6255	0	0	Ki67+	 18713 21545
6256	0	0	Ki67+	 18720 21585
6257	0	0	Ki67+	 18728 21320
6258	0	0	Ki67+	 18754 21338
6259	0	0	Ki67+	 18755 21247
6260	0	0	Ki67+	 18756 21308
6261	0	0	Ki67+	 18757 21383
6262	0	0	Ki67+	 18757 21434
6263	0	0	Ki67+	 18757 21516
6264	0	0	Ki67+	 18760 21487
6265	0	0	Ki67+	 18772 21693
6266	0	0	Ki67+	 18773 21554
6267	0	0	Ki67+	 18776 21659
6268	0	0	Ki67+	 18779 21471
6269	0	0	Ki67+	 18781 21411
6270	0	0	Ki67+	 18799 21713
6271	0	0	Ki67+	 18801 21881
6272	0	0	Ki67+	 18803 21654
6273	0	0	Ki67+	 18804 21525
6274	0	0	Ki67+	 18806 21691
6275	0	0	Ki67+	 18809 21729
6276	0	0	Ki67+	 18819 21589
6277	0	0	Ki67+	 18829 21741
6278	0	0	Ki67+	 18832 21772
6279	0	0	Ki67+	 18837 21784
6280	0	0	Ki67+	 18848 21414
6281	0	0	Ki67+	 18854 21405
6282	0	0	Ki67+	 18856 21246
6283	0	0	Ki67+	 18866 21792
6284	0	0	Ki67+	 18866 21807
6285	0	0	Ki67+	 18871 21750
6286	0	0	Ki67+	 18876 21584
6287	0	0	Ki67+	 18877 21645
6288	0	0	Ki67+	 18880 21846
6289	0	0	Ki67+	 18881 21291
6290	0	0	Ki67+	 18881 21803
6291	0	0	Ki67+	 18882 21248
6292	0	0	Ki67+	 18883 21398
6293	0	0	Ki67+	 18885 21708
6294	0	0	Ki67+	 18885 21817
6295	0	0	Ki67+	 18895 21329
6296	0	0	Ki67+	 18906 21891
6297	0	0	Ki67+	 18908 21719
6298	0	0	Ki67+	 18909 21499
6299	0	0	Ki67+	 18912 21855
6300	0	0	Ki67+	 18914 21344
6301	0	0	Ki67+	 18914 21650
6302	0	0	Ki67+	 18915 21366
6303	0	0	Ki67+	 18925 21238
6304	0	0	Ki67+	 18927 21823
6305	0	0	Ki67+	 18931 21354
6306	0	0	Ki67+	 18935 21498
6307	0	0	Ki67+	 18938 21312
6308	0	0	Ki67+	 18942 21398
6309	0	0	Ki67+	 18945 21366
6310	0	0	Ki67+	 18946 21331
6311	0	0	Ki67+	 18948 21451
6312	0	0	Ki67+	 18958 21934
6313	0	0	Ki67+	 18962 21257
6314	0	0	Ki67+	 18969 21924
6315	0	0	Ki67+	 18978 21439
6316	0	0	Ki67+	 18981 21281
6317	0	0	Ki67+	 18982 21639
6318	0	0	Ki67+	 18987 21761
6319	0	0	Ki67+	 18990 21895
6320	0	0	Ki67+	 18997 21278
6321	0	0	Ki67+	 18997 21709
6322	0	0	Ki67+	 19000 21509
6323	0	0	Ki67+	 19001 21459
6324	0	0	Ki67+	 19002 21470
6325	0	0	Ki67+	 19002 21658
6326	0	0	Ki67+	 19004 21403
6327	0	0	Ki67+	 19005 21310
6328	0	0	Ki67+	 19005 21777
6329	0	0	Ki67+	 19008 21919
6330	0	0	Ki67+	 19010 21483
6331	0	0	Ki67+	 19011 21533
6332	0	0	Ki67+	 19014 21566
6333	0	0	Ki67+	 19015 21721
6334	0	0	Ki67+	 19016 21591
6335	0	0	Ki67+	 19021 21831
6336	0	0	Ki67+	 19025 21816
6337	0	0	Ki67+	 19027 21267
6338	0	0	Ki67+	 19029 21464
6339	0	0	Ki67+	 19029 21768
6340	0	0	Ki67+	 19033 21874
6341	0	0	Ki67+	 19041 21503
6342	0	0	Ki67+	 19043 21616
6343	0	0	Ki67+	 19046 21372
6344	0	0	Ki67+	 19051 21871
6345	0	0	Ki67+	 19053 21416
6346	0	0	Ki67+	 19056 21430
6347	0	0	Ki67+	 19056 21650
6348	0	0	Ki67+	 19063 21453
6349	0	0	Ki67+	 19063 21758
6350	0	0	Ki67+	 19064 21641
6351	0	0	Ki67+	 19070 21235
6352	0	0	Ki67+	 19070 21559
6353	0	0	Ki67+	 19072 21500
6354	0	0	Ki67+	 19074 21714
6355	0	0	Ki67+	 19081 21278
6356	0	0	Ki67+	 19081 21681
6357	0	0	Ki67+	 19081 21845
6358	0	0	Ki67+	 19082 21665
6359	0	0	Ki67+	 19090 21620
6360	0	0	Ki67+	 19091 21788
6361	0	0	Ki67+	 19094 21585
6362	0	0	Ki67+	 19098 21728
6363	0	0	Ki67+	 19101 21364
6364	0	0	Ki67+	 19102 21801
6365	0	0	Ki67+	 19102 21937
6366	0	0	Ki67+	 19109 21602
6367	0	0	Ki67+	 19109 21875
6368	0	0	Ki67+	 19116 21669
6369	0	0	Ki67+	 19122 21417
6370	0	0	Ki67+	 19126 21636
6371	0	0	Ki67+	 19127 21442
6372	0	0	Ki67+	 19132 21856
6373	0	0	Ki67+	 19135 21823
6374	0	0	Ki67+	 19138 21548
6375	0	0	Ki67+	 19139 21649
6376	0	0	Ki67+	 19142 21569
6377	0	0	Ki67+	 19142 21599
6378	0	0	Ki67+	 19143 21809
6379	0	0	Ki67+	 19152 21747
6380	0	0	Ki67+	 19153 21467
6381	0	0	Ki67+	 19155 21313
6382	0	0	Ki67+	 19156 21593
6383	0	0	Ki67+	 19158 21674
6384	0	0	Ki67+	 19176 21727
6385	0	0	Ki67+	 19180 21246
6386	0	0	Ki67+	 19183 21293
6387	0	0	Ki67+	 19184 21341
6388	0	0	Ki67+	 19192 21845
6389	0	0	Ki67+	 19194 21755
6390	0	0	Ki67+	 19211 21285
6391	0	0	Ki67+	 19215 21703
6392	0	0	Ki67+	 19222 21782
6393	0	0	Ki67+	 19224 21861
6394	0	0	Ki67+	 19225 21726
6395	0	0	Ki67+	 19237 21550
6396	0	0	Ki67+	 19243 21767
6397	0	0	Ki67+	 19259 21488
6398	0	0	Ki67+	 19264 21769
6399	0	0	Ki67+	 19271 21662
6400	0	0	Ki67+	 19277 21516
6401	0	0	Ki67+	 19292 21553
6402	0	0	Ki67+	 19296 21591
6403	0	0	Ki67+	 19296 21786
6404	0	0	Ki67+	 19305 21522
6405	0	0	Ki67+	 19313 21266
6406	0	0	Ki67+	 19313 21552
6407	0	0	Ki67+	 19314 21331
6408	0	0	Ki67+	 19321 21779
6409	0	0	Ki67+	 18531 22434
6410	0	0	Ki67+	 18533 22745
6411	0	0	Ki67+	 18537 22681
6412	0	0	Ki67+	 18538 22207
6413	0	0	Ki67+	 18545 22233
6414	0	0	Ki67+	 18549 22444
6415	0	0	Ki67+	 18549 22646
6416	0	0	Ki67+	 18550 22632
6417	0	0	Ki67+	 18550 22720
6418	0	0	Ki67+	 18553 22477
6419	0	0	Ki67+	 18554 22502
6420	0	0	Ki67+	 18562 22147
6421	0	0	Ki67+	 18562 22433
6422	0	0	Ki67+	 18562 22612
6423	0	0	Ki67+	 18569 22647
6424	0	0	Ki67+	 18571 22469
6425	0	0	Ki67+	 18574 22715
6426	0	0	Ki67+	 18575 22733
6427	0	0	Ki67+	 18581 22622
6428	0	0	Ki67+	 18586 22594
6429	0	0	Ki67+	 18587 22759
6430	0	0	Ki67+	 18589 22606
6431	0	0	Ki67+	 18591 22167
6432	0	0	Ki67+	 18604 22765
6433	0	0	Ki67+	 18607 22612
6434	0	0	Ki67+	 18609 22638
6435	0	0	Ki67+	 18613 22589
6436	0	0	Ki67+	 18619 22732
6437	0	0	Ki67+	 18620 22657
6438	0	0	Ki67+	 18621 22565
6439	0	0	Ki67+	 18631 22223
6440	0	0	Ki67+	 18635 22162
6441	0	0	Ki67+	 18636 22592
6442	0	0	Ki67+	 18637 22619
6443	0	0	Ki67+	 18660 22591
6444	0	0	Ki67+	 18664 22609
6445	0	0	Ki67+	 18665 22084
6446	0	0	Ki67+	 18665 22624
6447	0	0	Ki67+	 18672 22702
6448	0	0	Ki67+	 18677 22666
6449	0	0	Ki67+	 18680 22640
6450	0	0	Ki67+	 18691 22624
6451	0	0	Ki67+	 18693 22787
6452	0	0	Ki67+	 18703 22537
6453	0	0	Ki67+	 18704 22683
6454	0	0	Ki67+	 18706 22597
6455	0	0	Ki67+	 18706 22697
6456	0	0	Ki67+	 18711 22655
6457	0	0	Ki67+	 18711 22735
6458	0	0	Ki67+	 18712 22565
6459	0	0	Ki67+	 18722 22619
6460	0	0	Ki67+	 18726 22647
6461	0	0	Ki67+	 18734 22525
6462	0	0	Ki67+	 18741 22615
6463	0	0	Ki67+	 18741 22785
6464	0	0	Ki67+	 18742 22547
6465	0	0	Ki67+	 18745 22726
6466	0	0	Ki67+	 18755 22631
6467	0	0	Ki67+	 18765 22717
6468	0	0	Ki67+	 18770 22616
6469	0	0	Ki67+	 18770 22648
6470	0	0	Ki67+	 18782 22657
6471	0	0	Ki67+	 18790 22608
6472	0	0	Ki67+	 18793 22722
6473	0	0	Ki67+	 18795 22679
6474	0	0	Ki67+	 18804 22649
6475	0	0	Ki67+	 18809 22764
6476	0	0	Ki67+	 18817 22037
6477	0	0	Ki67+	 18834 22615
6478	0	0	Ki67+	 18839 22670
6479	0	0	Ki67+	 18844 22731
6480	0	0	Ki67+	 18845 22617
6481	0	0	Ki67+	 18853 22459
6482	0	0	Ki67+	 18856 22772
6483	0	0	Ki67+	 18860 22645
6484	0	0	Ki67+	 18873 22765
6485	0	0	Ki67+	 18880 22519
6486	0	0	Ki67+	 18884 22556
6487	0	0	Ki67+	 18891 22584
6488	0	0	Ki67+	 18894 22474
6489	0	0	Ki67+	 18899 22447
6490	0	0	Ki67+	 18900 22667
6491	0	0	Ki67+	 18901 22559
6492	0	0	Ki67+	 18911 22505
6493	0	0	Ki67+	 18931 22470
6494	0	0	Ki67+	 18932 22579
6495	0	0	Ki67+	 18933 22643
6496	0	0	Ki67+	 18938 22520
6497	0	0	Ki67+	 18942 22611
6498	0	0	Ki67+	 18943 22447
6499	0	0	Ki67+	 18945 22652
6500	0	0	Ki67+	 18946 22558
6501	0	0	Ki67+	 18946 22589
6502	0	0	Ki67+	 18948 22578
6503	0	0	Ki67+	 18949 22684
6504	0	0	Ki67+	 18958 22627
6505	0	0	Ki67+	 18960 22703
6506	0	0	Ki67+	 18970 22639
6507	0	0	Ki67+	 18972 22553
6508	0	0	Ki67+	 18972 22585
6509	0	0	Ki67+	 18975 22615
6510	0	0	Ki67+	 18976 22479
6511	0	0	Ki67+	 18976 22518
6512	0	0	Ki67+	 18979 22438
6513	0	0	Ki67+	 18986 22535
6514	0	0	Ki67+	 18988 22642
6515	0	0	Ki67+	 18994 22401
6516	0	0	Ki67+	 18999 22570
6517	0	0	Ki67+	 18999 22757
6518	0	0	Ki67+	 19000 22502
6519	0	0	Ki67+	 19004 22409
6520	0	0	Ki67+	 19014 22608
6521	0	0	Ki67+	 19017 22448
6522	0	0	Ki67+	 19017 22536
6523	0	0	Ki67+	 19018 22518
6524	0	0	Ki67+	 19023 22485
6525	0	0	Ki67+	 19024 22673
6526	0	0	Ki67+	 19027 22401
6527	0	0	Ki67+	 19031 22752
6528	0	0	Ki67+	 19048 22434
6529	0	0	Ki67+	 19052 22484
6530	0	0	Ki67+	 19052 22676
6531	0	0	Ki67+	 19056 22503
6532	0	0	Ki67+	 19059 22447
6533	0	0	Ki67+	 19067 22743
6534	0	0	Ki67+	 19073 22664
6535	0	0	Ki67+	 19078 22445
6536	0	0	Ki67+	 19078 22539
6537	0	0	Ki67+	 19091 22685
6538	0	0	Ki67+	 19095 22306
6539	0	0	Ki67+	 19096 22716
6540	0	0	Ki67+	 19115 22460
6541	0	0	Ki67+	 19124 22307
6542	0	0	Ki67+	 19132 22739
6543	0	0	Ki67+	 19134 22703
6544	0	0	Ki67+	 19149 22312
6545	0	0	Ki67+	 19150 22478
6546	0	0	Ki67+	 19154 22660
6547	0	0	Ki67+	 19172 22285
6548	0	0	Ki67+	 19172 22708
6549	0	0	Ki67+	 19189 22630
6550	0	0	Ki67+	 19193 22452
6551	0	0	Ki67+	 19195 22716
6552	0	0	Ki67+	 19198 22322
6553	0	0	Ki67+	 19199 22352
6554	0	0	Ki67+	 19201 22288
6555	0	0	Ki67+	 19203 22253
6556	0	0	Ki67+	 19211 22495
6557	0	0	Ki67+	 19218 22620
6558	0	0	Ki67+	 19219 22444
6559	0	0	Ki67+	 19219 22583
6560	0	0	Ki67+	 19227 22275
6561	0	0	Ki67+	 19234 22677
6562	0	0	Ki67+	 19236 22587
6563	0	0	Ki67+	 19238 22653
6564	0	0	Ki67+	 19243 22238
6565	0	0	Ki67+	 19244 22604
6566	0	0	Ki67+	 19247 22454
6567	0	0	Ki67+	 19248 22306
6568	0	0	Ki67+	 19252 22275
6569	0	0	Ki67+	 19252 22478
6570	0	0	Ki67+	 19256 22332
6571	0	0	Ki67+	 19258 22346
6572	0	0	Ki67+	 19264 22241
6573	0	0	Ki67+	 19268 22423
6574	0	0	Ki67+	 19268 22537
6575	0	0	Ki67+	 19275 22343
6576	0	0	Ki67+	 19283 22546
6577	0	0	Ki67+	 19284 22301
6578	0	0	Ki67+	 19285 22287
6579	0	0	Ki67+	 19285 22513
6580	0	0	Ki67+	 19293 22258
6581	0	0	Ki67+	 19298 22282
6582	0	0	Ki67+	 19302 22433
6583	0	0	Ki67+	 19303 22674
6584	0	0	Ki67+	 19318 22278
6585	0	0	Ki67+	 19318 22317
6586	0	0	Ki67+	 19326 22114
6587	0	0	Ki67+	 19635 5837
6588	0	0	Ki67+	 19993 6294
6589	0	0	Ki67+	 20019 6301
6590	0	0	Ki67+	 20051 6307
6591	0	0	Ki67+	 19511 6899
6592	0	0	Ki67+	 19772 7795
6593	0	0	Ki67+	 19331 9449
6594	0	0	Ki67+	 19333 9571
6595	0	0	Ki67+	 19588 9521
6596	0	0	Ki67+	 19675 9677
6597	0	0	Ki67+	 19686 9781
6598	0	0	Ki67+	 19695 9685
6599	0	0	Ki67+	 19707 9698
6600	0	0	Ki67+	 19738 9735
6601	0	0	Ki67+	 19767 9787
6602	0	0	Ki67+	 19783 9884
6603	0	0	Ki67+	 19796 9703
6604	0	0	Ki67+	 19807 9866
6605	0	0	Ki67+	 19809 9915
6606	0	0	Ki67+	 19820 9680
6607	0	0	Ki67+	 19825 9499
6608	0	0	Ki67+	 19830 9670
6609	0	0	Ki67+	 19842 9702
6610	0	0	Ki67+	 19845 9616
6611	0	0	Ki67+	 19848 9683
6612	0	0	Ki67+	 19853 9631
6613	0	0	Ki67+	 19854 9827
6614	0	0	Ki67+	 19857 9655
6615	0	0	Ki67+	 19863 9793
6616	0	0	Ki67+	 19875 9686
6617	0	0	Ki67+	 19877 9742
6618	0	0	Ki67+	 19880 9610
6619	0	0	Ki67+	 19881 9835
6620	0	0	Ki67+	 19881 9872
6621	0	0	Ki67+	 19892 9905
6622	0	0	Ki67+	 19893 9557
6623	0	0	Ki67+	 19899 9872
6624	0	0	Ki67+	 19900 9729
6625	0	0	Ki67+	 19904 9598
6626	0	0	Ki67+	 19907 9673
6627	0	0	Ki67+	 19919 9893
6628	0	0	Ki67+	 19920 9707
6629	0	0	Ki67+	 19921 9747
6630	0	0	Ki67+	 19925 9559
6631	0	0	Ki67+	 19926 9735
6632	0	0	Ki67+	 19928 9580
6633	0	0	Ki67+	 19935 9601
6634	0	0	Ki67+	 19942 9728
6635	0	0	Ki67+	 19956 9634
6636	0	0	Ki67+	 19957 9827
6637	0	0	Ki67+	 19963 9655
6638	0	0	Ki67+	 19964 9847
6639	0	0	Ki67+	 19968 9753
6640	0	0	Ki67+	 19979 9845
6641	0	0	Ki67+	 19985 9652
6642	0	0	Ki67+	 19990 9688
6643	0	0	Ki67+	 19825 9943
6644	0	0	Ki67+	 19881 10041
6645	0	0	Ki67+	 19893 9951
6646	0	0	Ki67+	 19903 9937
6647	0	0	Ki67+	 19916 9945
6648	0	0	Ki67+	 19927 9935
6649	0	0	Ki67+	 19993 9983
6650	0	0	Ki67+	 20023 10024
6651	0	0	Ki67+	 20126 10005
6652	0	0	Ki67+	 19572 14166
6653	0	0	Ki67+	 19865 14238
6654	0	0	Ki67+	 19951 13962
6655	0	0	Ki67+	 19631 16271
6656	0	0	Ki67+	 19379 16625
6657	0	0	Ki67+	 19343 17879
6658	0	0	Ki67+	 19374 17890
6659	0	0	Ki67+	 19378 17872
6660	0	0	Ki67+	 19382 17844
6661	0	0	Ki67+	 19398 17818
6662	0	0	Ki67+	 19495 17910
6663	0	0	Ki67+	 19992 17201
6664	0	0	Ki67+	 19329 18189
6665	0	0	Ki67+	 19330 17965
6666	0	0	Ki67+	 19335 17934
6667	0	0	Ki67+	 19347 18037
6668	0	0	Ki67+	 19349 17981
6669	0	0	Ki67+	 19354 18026
6670	0	0	Ki67+	 19358 17953
6671	0	0	Ki67+	 19364 18124
6672	0	0	Ki67+	 19373 18006
6673	0	0	Ki67+	 19377 18542
6674	0	0	Ki67+	 19386 18177
6675	0	0	Ki67+	 19405 18164
6676	0	0	Ki67+	 19425 17999
6677	0	0	Ki67+	 19433 18251
6678	0	0	Ki67+	 19440 18200
6679	0	0	Ki67+	 19440 18577
6680	0	0	Ki67+	 19462 18222
6681	0	0	Ki67+	 19465 17969
6682	0	0	Ki67+	 19472 18577
6683	0	0	Ki67+	 19492 18184
6684	0	0	Ki67+	 19496 18697
6685	0	0	Ki67+	 19529 18037
6686	0	0	Ki67+	 19534 18019
6687	0	0	Ki67+	 19537 18675
6688	0	0	Ki67+	 19549 18602
6689	0	0	Ki67+	 19643 18471
6690	0	0	Ki67+	 19645 18488
6691	0	0	Ki67+	 19659 18416
6692	0	0	Ki67+	 19667 18484
6693	0	0	Ki67+	 19728 18481
6694	0	0	Ki67+	 19729 18378
6695	0	0	Ki67+	 19731 18447
6696	0	0	Ki67+	 19753 18245
6697	0	0	Ki67+	 19759 18591
6698	0	0	Ki67+	 19778 18403
6699	0	0	Ki67+	 19790 18520
6700	0	0	Ki67+	 19803 18525
6701	0	0	Ki67+	 19804 18413
6702	0	0	Ki67+	 19806 18617
6703	0	0	Ki67+	 19912 18650
6704	0	0	Ki67+	 19924 18566
6705	0	0	Ki67+	 19930 18644
6706	0	0	Ki67+	 19931 18589
6707	0	0	Ki67+	 19942 18548
6708	0	0	Ki67+	 19948 18428
6709	0	0	Ki67+	 19964 18612
6710	0	0	Ki67+	 19986 18546
6711	0	0	Ki67+	 19988 18684
6712	0	0	Ki67+	 19994 18495
6713	0	0	Ki67+	 20005 18699
6714	0	0	Ki67+	 20017 18545
6715	0	0	Ki67+	 20100 18024
6716	0	0	Ki67+	 19335 18999
6717	0	0	Ki67+	 19343 18831
6718	0	0	Ki67+	 19351 18874
6719	0	0	Ki67+	 19364 18987
6720	0	0	Ki67+	 19378 18938
6721	0	0	Ki67+	 19380 18978
6722	0	0	Ki67+	 19398 18762
6723	0	0	Ki67+	 19405 18900
6724	0	0	Ki67+	 19410 18955
6725	0	0	Ki67+	 19423 18959
6726	0	0	Ki67+	 19425 18941
6727	0	0	Ki67+	 19430 18885
6728	0	0	Ki67+	 19433 18855
6729	0	0	Ki67+	 19439 18891
6730	0	0	Ki67+	 19441 18985
6731	0	0	Ki67+	 19453 19009
6732	0	0	Ki67+	 19468 18827
6733	0	0	Ki67+	 19471 18982
6734	0	0	Ki67+	 19473 18839
6735	0	0	Ki67+	 19482 18856
6736	0	0	Ki67+	 19483 18968
6737	0	0	Ki67+	 19492 18932
6738	0	0	Ki67+	 19494 18848
6739	0	0	Ki67+	 19494 18943
6740	0	0	Ki67+	 19512 18822
6741	0	0	Ki67+	 19534 18905
6742	0	0	Ki67+	 19549 19056
6743	0	0	Ki67+	 19567 19006
6744	0	0	Ki67+	 19592 19047
6745	0	0	Ki67+	 19647 19216
6746	0	0	Ki67+	 20087 18744
6747	0	0	Ki67+	 19505 20233
6748	0	0	Ki67+	 19361 21080
6749	0	0	Ki67+	 19649 20350
6750	0	0	Ki67+	 19891 20342
6751	0	0	Ki67+	 20094 20866
6752	0	0	Ki67+	 19331 21548
6753	0	0	Ki67+	 19333 21495
6754	0	0	Ki67+	 19334 21879
6755	0	0	Ki67+	 19335 21267
6756	0	0	Ki67+	 19339 21520
6757	0	0	Ki67+	 19346 21507
6758	0	0	Ki67+	 19349 21776
6759	0	0	Ki67+	 19354 21568
6760	0	0	Ki67+	 19355 21445
6761	0	0	Ki67+	 19357 21596
6762	0	0	Ki67+	 19358 21609
6763	0	0	Ki67+	 19362 21406
6764	0	0	Ki67+	 19364 21520
6765	0	0	Ki67+	 19364 21540
6766	0	0	Ki67+	 19368 21231
6767	0	0	Ki67+	 19385 21424
6768	0	0	Ki67+	 19386 21723
6769	0	0	Ki67+	 19396 21339
6770	0	0	Ki67+	 19398 21715
6771	0	0	Ki67+	 19403 21238
6772	0	0	Ki67+	 19406 21657
6773	0	0	Ki67+	 19422 21205
6774	0	0	Ki67+	 19432 21229
6775	0	0	Ki67+	 19435 21380
6776	0	0	Ki67+	 19440 21406
6777	0	0	Ki67+	 19445 21715
6778	0	0	Ki67+	 19461 21254
6779	0	0	Ki67+	 19486 21414
6780	0	0	Ki67+	 19487 21267
6781	0	0	Ki67+	 19489 21600
6782	0	0	Ki67+	 19497 21330
6783	0	0	Ki67+	 19503 21363
6784	0	0	Ki67+	 19512 21393
6785	0	0	Ki67+	 19527 21407
6786	0	0	Ki67+	 19579 21816
6787	0	0	Ki67+	 19613 21399
6788	0	0	Ki67+	 19625 21274
6789	0	0	Ki67+	 19630 21419
6790	0	0	Ki67+	 19655 21429
6791	0	0	Ki67+	 19681 21541
6792	0	0	Ki67+	 19700 21319
6793	0	0	Ki67+	 19707 21511
6794	0	0	Ki67+	 19709 21773
6795	0	0	Ki67+	 19711 21634
6796	0	0	Ki67+	 19712 21362
6797	0	0	Ki67+	 19715 21524
6798	0	0	Ki67+	 19721 21873
6799	0	0	Ki67+	 19730 21529
6800	0	0	Ki67+	 19737 21806
6801	0	0	Ki67+	 19739 21400
6802	0	0	Ki67+	 19750 21893
6803	0	0	Ki67+	 19753 21809
6804	0	0	Ki67+	 19759 21376
6805	0	0	Ki67+	 19766 21525
6806	0	0	Ki67+	 19766 21676
6807	0	0	Ki67+	 19770 21350
6808	0	0	Ki67+	 19771 21886
6809	0	0	Ki67+	 19776 21899
6810	0	0	Ki67+	 19781 21817
6811	0	0	Ki67+	 19785 21555
6812	0	0	Ki67+	 19788 21625
6813	0	0	Ki67+	 19795 21611
6814	0	0	Ki67+	 19796 21550
6815	0	0	Ki67+	 19798 21376
6816	0	0	Ki67+	 19813 21550
6817	0	0	Ki67+	 19814 21790
6818	0	0	Ki67+	 19816 21837
6819	0	0	Ki67+	 19830 21484
6820	0	0	Ki67+	 19835 21772
6821	0	0	Ki67+	 19836 21367
6822	0	0	Ki67+	 19840 21743
6823	0	0	Ki67+	 19846 21814
6824	0	0	Ki67+	 19849 21332
6825	0	0	Ki67+	 19856 21581
6826	0	0	Ki67+	 19856 21801
6827	0	0	Ki67+	 19859 21348
6828	0	0	Ki67+	 19861 21514
6829	0	0	Ki67+	 19862 21548
6830	0	0	Ki67+	 19863 21708
6831	0	0	Ki67+	 19868 21482
6832	0	0	Ki67+	 19869 21805
6833	0	0	Ki67+	 19876 21866
6834	0	0	Ki67+	 19881 21375
6835	0	0	Ki67+	 19889 21838
6836	0	0	Ki67+	 19897 21548
6837	0	0	Ki67+	 19903 21522
6838	0	0	Ki67+	 19907 21462
6839	0	0	Ki67+	 19912 21338
6840	0	0	Ki67+	 19917 21727
6841	0	0	Ki67+	 19926 21596
6842	0	0	Ki67+	 19926 21919
6843	0	0	Ki67+	 19931 21733
6844	0	0	Ki67+	 19932 21544
6845	0	0	Ki67+	 19932 21669
6846	0	0	Ki67+	 19932 21853
6847	0	0	Ki67+	 19933 21893
6848	0	0	Ki67+	 19934 21686
6849	0	0	Ki67+	 19938 21413
6850	0	0	Ki67+	 19939 21339
6851	0	0	Ki67+	 19939 21566
6852	0	0	Ki67+	 19941 21359
6853	0	0	Ki67+	 19943 21441
6854	0	0	Ki67+	 19944 21595
6855	0	0	Ki67+	 19953 21405
6856	0	0	Ki67+	 19956 21393
6857	0	0	Ki67+	 19956 21748
6858	0	0	Ki67+	 19957 21371
6859	0	0	Ki67+	 19958 21603
6860	0	0	Ki67+	 19961 21708
6861	0	0	Ki67+	 19964 21350
6862	0	0	Ki67+	 19968 21498
6863	0	0	Ki67+	 19968 21520
6864	0	0	Ki67+	 19972 21649
6865	0	0	Ki67+	 19974 21608
6866	0	0	Ki67+	 19974 21729
6867	0	0	Ki67+	 19974 21811
6868	0	0	Ki67+	 19974 21833
6869	0	0	Ki67+	 19982 21499
6870	0	0	Ki67+	 19985 21847
6871	0	0	Ki67+	 19987 21386
6872	0	0	Ki67+	 19988 21366
6873	0	0	Ki67+	 19988 21704
6874	0	0	Ki67+	 19990 21674
6875	0	0	Ki67+	 19992 21623
6876	0	0	Ki67+	 19998 21474
6877	0	0	Ki67+	 20001 21581
6878	0	0	Ki67+	 20005 21491
6879	0	0	Ki67+	 20005 21874
6880	0	0	Ki67+	 20020 21898
6881	0	0	Ki67+	 20023 21462
6882	0	0	Ki67+	 20027 21679
6883	0	0	Ki67+	 20037 21799
6884	0	0	Ki67+	 20037 21833
6885	0	0	Ki67+	 20045 21473
6886	0	0	Ki67+	 20046 21882
6887	0	0	Ki67+	 20053 21715
6888	0	0	Ki67+	 20060 21770
6889	0	0	Ki67+	 20062 21669
6890	0	0	Ki67+	 20063 21561
6891	0	0	Ki67+	 20068 21866
6892	0	0	Ki67+	 20085 21825
6893	0	0	Ki67+	 20099 21673
6894	0	0	Ki67+	 20105 21623
6895	0	0	Ki67+	 20105 21911
6896	0	0	Ki67+	 20106 21882
6897	0	0	Ki67+	 20115 21707
6898	0	0	Ki67+	 19332 22202
6899	0	0	Ki67+	 19333 22284
6900	0	0	Ki67+	 19333 22613
6901	0	0	Ki67+	 19336 22471
6902	0	0	Ki67+	 19343 22225
6903	0	0	Ki67+	 19343 22357
6904	0	0	Ki67+	 19344 22674
6905	0	0	Ki67+	 19348 22304
6906	0	0	Ki67+	 19351 22387
6907	0	0	Ki67+	 19351 22602
6908	0	0	Ki67+	 19353 22367
6909	0	0	Ki67+	 19360 22621
6910	0	0	Ki67+	 19366 22636
6911	0	0	Ki67+	 19367 22262
6912	0	0	Ki67+	 19371 22508
6913	0	0	Ki67+	 19377 22390
6914	0	0	Ki67+	 19378 22299
6915	0	0	Ki67+	 19379 22466
6916	0	0	Ki67+	 19380 22659
6917	0	0	Ki67+	 19389 22620
6918	0	0	Ki67+	 19393 22546
6919	0	0	Ki67+	 19395 22327
6920	0	0	Ki67+	 19395 22343
6921	0	0	Ki67+	 19399 22378
6922	0	0	Ki67+	 19405 22423
6923	0	0	Ki67+	 19406 22355
6924	0	0	Ki67+	 19416 22498
6925	0	0	Ki67+	 19418 22310
6926	0	0	Ki67+	 19420 22402
6927	0	0	Ki67+	 19421 22582
6928	0	0	Ki67+	 19429 22270
6929	0	0	Ki67+	 19431 22468
6930	0	0	Ki67+	 19431 22607
6931	0	0	Ki67+	 19434 22431
6932	0	0	Ki67+	 19435 22372
6933	0	0	Ki67+	 19440 22535
6934	0	0	Ki67+	 19446 22567
6935	0	0	Ki67+	 19450 22359
6936	0	0	Ki67+	 19454 22463
6937	0	0	Ki67+	 19457 22302
6938	0	0	Ki67+	 19461 22599
6939	0	0	Ki67+	 19466 22351
6940	0	0	Ki67+	 19467 22412
6941	0	0	Ki67+	 19471 22339
6942	0	0	Ki67+	 19471 22541
6943	0	0	Ki67+	 19474 22530
6944	0	0	Ki67+	 19476 22500
6945	0	0	Ki67+	 19477 22577
6946	0	0	Ki67+	 19478 22382
6947	0	0	Ki67+	 19482 22463
6948	0	0	Ki67+	 19491 22555
6949	0	0	Ki67+	 19499 22304
6950	0	0	Ki67+	 19501 22426
6951	0	0	Ki67+	 19502 22459
6952	0	0	Ki67+	 19508 22530
6953	0	0	Ki67+	 19510 22335
6954	0	0	Ki67+	 19510 22485
6955	0	0	Ki67+	 19512 22464
6956	0	0	Ki67+	 19517 22508
6957	0	0	Ki67+	 19523 22410
6958	0	0	Ki67+	 19529 22444
6959	0	0	Ki67+	 19532 22464
6960	0	0	Ki67+	 19533 22474
6961	0	0	Ki67+	 19539 22431
6962	0	0	Ki67+	 19546 22416
6963	0	0	Ki67+	 19553 22544
6964	0	0	Ki67+	 19554 22499
6965	0	0	Ki67+	 19557 22477
6966	0	0	Ki67+	 19577 22481
6967	0	0	Ki67+	 19587 22452
6968	0	0	Ki67+	 19705 21986
6969	0	0	Ki67+	 19730 22019
6970	0	0	Ki67+	 19730 22072
6971	0	0	Ki67+	 19731 22056
6972	0	0	Ki67+	 19740 22102
6973	0	0	Ki67+	 19742 22113
6974	0	0	Ki67+	 19752 21965
6975	0	0	Ki67+	 19754 22190
6976	0	0	Ki67+	 19759 22162
6977	0	0	Ki67+	 19761 22042
6978	0	0	Ki67+	 19763 22004
6979	0	0	Ki67+	 19768 22051
6980	0	0	Ki67+	 19769 21931
6981	0	0	Ki67+	 19769 21948
6982	0	0	Ki67+	 19777 22086
6983	0	0	Ki67+	 19781 22037
6984	0	0	Ki67+	 19784 22165
6985	0	0	Ki67+	 19795 21967
6986	0	0	Ki67+	 19797 22231
6987	0	0	Ki67+	 19799 22050
6988	0	0	Ki67+	 19805 22179
6989	0	0	Ki67+	 19809 21938
6990	0	0	Ki67+	 19809 22149
6991	0	0	Ki67+	 19811 22031
6992	0	0	Ki67+	 19824 22042
6993	0	0	Ki67+	 19827 22212
6994	0	0	Ki67+	 19838 21973
6995	0	0	Ki67+	 19849 21954
6996	0	0	Ki67+	 19862 22204
6997	0	0	Ki67+	 19868 21985
6998	0	0	Ki67+	 19873 22014
6999	0	0	Ki67+	 19879 21974
7000	0	0	Ki67+	 19880 22195
7001	0	0	Ki67+	 19892 22185
7002	0	0	Ki67+	 19895 22230
7003	0	0	Ki67+	 19898 21997
7004	0	0	Ki67+	 19905 21931
7005	0	0	Ki67+	 19911 21954
7006	0	0	Ki67+	 19915 22010
7007	0	0	Ki67+	 19919 21963
7008	0	0	Ki67+	 19947 22029
7009	0	0	Ki67+	 19955 22004
7010	0	0	Ki67+	 19958 21957
7011	0	0	Ki67+	 19960 21970
7012	0	0	Ki67+	 20102 21937
7013	0	0	Ki67+	 20105 21965
7014	0	0	Ki67+	 20265 8292
7015	0	0	Ki67+	 20433 8555
7016	0	0	Ki67+	 20438 8584
7017	0	0	Ki67+	 20445 8493
7018	0	0	Ki67+	 20455 8624
7019	0	0	Ki67+	 20459 8451
7020	0	0	Ki67+	 20462 8422
7021	0	0	Ki67+	 20492 8569
7022	0	0	Ki67+	 20503 8608
7023	0	0	Ki67+	 20521 8344
7024	0	0	Ki67+	 20535 8500
7025	0	0	Ki67+	 20569 8512
7026	0	0	Ki67+	 20575 8357
7027	0	0	Ki67+	 20579 8422
7028	0	0	Ki67+	 20579 8613
7029	0	0	Ki67+	 20581 8566
7030	0	0	Ki67+	 20582 8603
7031	0	0	Ki67+	 20585 8381
7032	0	0	Ki67+	 20601 8487
7033	0	0	Ki67+	 20604 8467
7034	0	0	Ki67+	 20610 8629
7035	0	0	Ki67+	 20614 8494
7036	0	0	Ki67+	 20630 8355
7037	0	0	Ki67+	 20637 8374
7038	0	0	Ki67+	 20650 8159
7039	0	0	Ki67+	 20653 8182
7040	0	0	Ki67+	 20659 8337
7041	0	0	Ki67+	 20681 8225
7042	0	0	Ki67+	 20685 8213
7043	0	0	Ki67+	 20689 8407
7044	0	0	Ki67+	 20692 8435
7045	0	0	Ki67+	 20694 8501
7046	0	0	Ki67+	 20694 8511
7047	0	0	Ki67+	 20702 8378
7048	0	0	Ki67+	 20708 8217
7049	0	0	Ki67+	 20711 8534
7050	0	0	Ki67+	 20717 8415
7051	0	0	Ki67+	 20731 8343
7052	0	0	Ki67+	 20735 8269
7053	0	0	Ki67+	 20745 8185
7054	0	0	Ki67+	 20745 8275
7055	0	0	Ki67+	 20773 8253
7056	0	0	Ki67+	 20775 8210
7057	0	0	Ki67+	 20858 8141
7058	0	0	Ki67+	 20396 9040
7059	0	0	Ki67+	 20397 8848
7060	0	0	Ki67+	 20405 8905
7061	0	0	Ki67+	 20415 8889
7062	0	0	Ki67+	 20416 8913
7063	0	0	Ki67+	 20420 9018
7064	0	0	Ki67+	 20420 9042
7065	0	0	Ki67+	 20433 8979
7066	0	0	Ki67+	 20434 8859
7067	0	0	Ki67+	 20451 8822
7068	0	0	Ki67+	 20452 8805
7069	0	0	Ki67+	 20457 8962
7070	0	0	Ki67+	 20463 8852
7071	0	0	Ki67+	 20472 8656
7072	0	0	Ki67+	 20474 8892
7073	0	0	Ki67+	 20530 8698
7074	0	0	Ki67+	 20532 9010
7075	0	0	Ki67+	 20541 8641
7076	0	0	Ki67+	 20547 8680
7077	0	0	Ki67+	 20566 8889
7078	0	0	Ki67+	 20609 8808
7079	0	0	Ki67+	 20610 8790
7080	0	0	Ki67+	 20629 8853
7081	0	0	Ki67+	 20631 8708
7082	0	0	Ki67+	 20635 8973
7083	0	0	Ki67+	 20645 8750
7084	0	0	Ki67+	 20647 8914
7085	0	0	Ki67+	 20655 8961
7086	0	0	Ki67+	 20723 9005
7087	0	0	Ki67+	 20893 8966
7088	0	0	Ki67+	 20454 10090
7089	0	0	Ki67+	 20325 10338
7090	0	0	Ki67+	 20372 10474
7091	0	0	Ki67+	 20486 10266
7092	0	0	Ki67+	 20536 10258
7093	0	0	Ki67+	 20543 10419
7094	0	0	Ki67+	 20580 10291
7095	0	0	Ki67+	 20585 10337
7096	0	0	Ki67+	 20587 10321
7097	0	0	Ki67+	 20760 10561
7098	0	0	Ki67+	 20327 14116
7099	0	0	Ki67+	 20627 14159
7100	0	0	Ki67+	 20636 14179
7101	0	0	Ki67+	 20770 14099
7102	0	0	Ki67+	 20787 14087
7103	0	0	Ki67+	 20897 14196
7104	0	0	Ki67+	 20917 14174
7105	0	0	Ki67+	 20916 14266
7106	0	0	Ki67+	 20883 15043
7107	0	0	Ki67+	 20205 15930
7108	0	0	Ki67+	 20148 17953
7109	0	0	Ki67+	 20349 17726
7110	0	0	Ki67+	 20380 17569
7111	0	0	Ki67+	 20394 17561
7112	0	0	Ki67+	 20672 17545
7113	0	0	Ki67+	 20168 18335
7114	0	0	Ki67+	 20253 18463
7115	0	0	Ki67+	 20258 18507
7116	0	0	Ki67+	 20271 18482
7117	0	0	Ki67+	 20302 18359
7118	0	0	Ki67+	 20304 18437
7119	0	0	Ki67+	 20334 18507
7120	0	0	Ki67+	 20336 18436
7121	0	0	Ki67+	 20339 18481
7122	0	0	Ki67+	 20375 18460
7123	0	0	Ki67+	 20400 18510
7124	0	0	Ki67+	 20402 18321
7125	0	0	Ki67+	 20417 18357
7126	0	0	Ki67+	 20423 18583
7127	0	0	Ki67+	 20445 18510
7128	0	0	Ki67+	 20479 18442
7129	0	0	Ki67+	 20499 18394
7130	0	0	Ki67+	 20569 18431
7131	0	0	Ki67+	 20584 18448
7132	0	0	Ki67+	 20696 18369
7133	0	0	Ki67+	 20591 19720
7134	0	0	Ki67+	 20619 19502
7135	0	0	Ki67+	 20728 20029
7136	0	0	Ki67+	 20460 21132
7137	0	0	Ki67+	 20493 21134
7138	0	0	Ki67+	 20503 21043
7139	0	0	Ki67+	 20558 21014
7140	0	0	Ki67+	 20578 21147
7141	0	0	Ki67+	 20582 21034
7142	0	0	Ki67+	 20607 20976
7143	0	0	Ki67+	 20629 20949
7144	0	0	Ki67+	 20672 21093
7145	0	0	Ki67+	 20690 20904
7146	0	0	Ki67+	 20716 21023
7147	0	0	Ki67+	 20755 20894
7148	0	0	Ki67+	 20756 20854
7149	0	0	Ki67+	 20809 20828
7150	0	0	Ki67+	 20910 20729
7151	0	0	Ki67+	 20920 20660
7152	0	0	Ki67+	 20157 21865
7153	0	0	Ki67+	 20168 21860
7154	0	0	Ki67+	 20225 21818
7155	0	0	Ki67+	 20232 21788
7156	0	0	Ki67+	 21093 8218
7157	0	0	Ki67+	 21122 8247
7158	0	0	Ki67+	 21178 8223
7159	0	0	Ki67+	 21196 8223
7160	0	0	Ki67+	 21242 8199
7161	0	0	Ki67+	 21243 8228
7162	0	0	Ki67+	 21285 8141
7163	0	0	Ki67+	 21294 8183
7164	0	0	Ki67+	 21304 8099
7165	0	0	Ki67+	 21304 8135
7166	0	0	Ki67+	 21321 8168
7167	0	0	Ki67+	 21348 7765
7168	0	0	Ki67+	 21373 7748
7169	0	0	Ki67+	 21380 8195
7170	0	0	Ki67+	 21382 8176
7171	0	0	Ki67+	 21385 8218
7172	0	0	Ki67+	 21392 7736
7173	0	0	Ki67+	 21401 7715
7174	0	0	Ki67+	 21401 8030
7175	0	0	Ki67+	 21404 8115
7176	0	0	Ki67+	 21411 8002
7177	0	0	Ki67+	 21411 8194
7178	0	0	Ki67+	 21412 8248
7179	0	0	Ki67+	 21434 8200
7180	0	0	Ki67+	 21436 8129
7181	0	0	Ki67+	 21438 7645
7182	0	0	Ki67+	 21438 7714
7183	0	0	Ki67+	 21439 7770
7184	0	0	Ki67+	 21445 8195
7185	0	0	Ki67+	 21451 7726
7186	0	0	Ki67+	 21451 7972
7187	0	0	Ki67+	 21453 8183
7188	0	0	Ki67+	 21460 7769
7189	0	0	Ki67+	 21470 8134
7190	0	0	Ki67+	 21479 7638
7191	0	0	Ki67+	 21480 7627
7192	0	0	Ki67+	 21482 8081
7193	0	0	Ki67+	 21493 7687
7194	0	0	Ki67+	 21493 8096
7195	0	0	Ki67+	 21498 8259
7196	0	0	Ki67+	 21503 7724
7197	0	0	Ki67+	 21506 7625
7198	0	0	Ki67+	 21508 7752
7199	0	0	Ki67+	 21511 7669
7200	0	0	Ki67+	 21525 8139
7201	0	0	Ki67+	 21530 7648
7202	0	0	Ki67+	 21539 7743
7203	0	0	Ki67+	 21548 7699
7204	0	0	Ki67+	 21548 7756
7205	0	0	Ki67+	 21552 8128
7206	0	0	Ki67+	 21553 7813
7207	0	0	Ki67+	 21557 7783
7208	0	0	Ki67+	 21558 7883
7209	0	0	Ki67+	 21566 7556
7210	0	0	Ki67+	 21567 8208
7211	0	0	Ki67+	 21569 8108
7212	0	0	Ki67+	 21573 7751
7213	0	0	Ki67+	 21574 8134
7214	0	0	Ki67+	 21579 7729
7215	0	0	Ki67+	 21582 7819
7216	0	0	Ki67+	 21593 7564
7217	0	0	Ki67+	 21598 8163
7218	0	0	Ki67+	 21603 7766
7219	0	0	Ki67+	 21617 7746
7220	0	0	Ki67+	 21618 7572
7221	0	0	Ki67+	 21627 8245
7222	0	0	Ki67+	 21628 7648
7223	0	0	Ki67+	 21640 7575
7224	0	0	Ki67+	 21649 7674
7225	0	0	Ki67+	 21663 7608
7226	0	0	Ki67+	 21676 7624
7227	0	0	Ki67+	 21678 7583
7228	0	0	Ki67+	 21285 8574
7229	0	0	Ki67+	 21296 8824
7230	0	0	Ki67+	 21303 8887
7231	0	0	Ki67+	 21308 8623
7232	0	0	Ki67+	 21313 8873
7233	0	0	Ki67+	 21314 8467
7234	0	0	Ki67+	 21317 8499
7235	0	0	Ki67+	 21319 8525
7236	0	0	Ki67+	 21344 8945
7237	0	0	Ki67+	 21351 8649
7238	0	0	Ki67+	 21357 8727
7239	0	0	Ki67+	 21357 8908
7240	0	0	Ki67+	 21363 8786
7241	0	0	Ki67+	 21366 8810
7242	0	0	Ki67+	 21376 8877
7243	0	0	Ki67+	 21383 8912
7244	0	0	Ki67+	 21385 8937
7245	0	0	Ki67+	 21389 9022
7246	0	0	Ki67+	 21400 8478
7247	0	0	Ki67+	 21402 8495
7248	0	0	Ki67+	 21422 9029
7249	0	0	Ki67+	 21435 8868
7250	0	0	Ki67+	 21448 8403
7251	0	0	Ki67+	 21448 8505
7252	0	0	Ki67+	 21459 8662
7253	0	0	Ki67+	 21461 8537
7254	0	0	Ki67+	 21474 8460
7255	0	0	Ki67+	 21475 8313
7256	0	0	Ki67+	 21476 8698
7257	0	0	Ki67+	 21477 8856
7258	0	0	Ki67+	 21480 9031
7259	0	0	Ki67+	 21482 8423
7260	0	0	Ki67+	 21482 8626
7261	0	0	Ki67+	 21484 8644
7262	0	0	Ki67+	 21488 8665
7263	0	0	Ki67+	 21496 9034
7264	0	0	Ki67+	 21498 9055
7265	0	0	Ki67+	 21504 8486
7266	0	0	Ki67+	 21508 8732
7267	0	0	Ki67+	 21538 8850
7268	0	0	Ki67+	 21540 9004
7269	0	0	Ki67+	 21550 8859
7270	0	0	Ki67+	 21551 9017
7271	0	0	Ki67+	 21570 8957
7272	0	0	Ki67+	 21572 8379
7273	0	0	Ki67+	 21572 8398
7274	0	0	Ki67+	 21577 8297
7275	0	0	Ki67+	 21579 8309
7276	0	0	Ki67+	 21588 8485
7277	0	0	Ki67+	 21593 8508
7278	0	0	Ki67+	 21611 8387
7279	0	0	Ki67+	 21621 8292
7280	0	0	Ki67+	 21697 8321
7281	0	0	Ki67+	 21131 9185
7282	0	0	Ki67+	 21246 9368
7283	0	0	Ki67+	 21253 9254
7284	0	0	Ki67+	 21274 9218
7285	0	0	Ki67+	 21274 9396
7286	0	0	Ki67+	 21317 9150
7287	0	0	Ki67+	 21324 9301
7288	0	0	Ki67+	 21340 9190
7289	0	0	Ki67+	 21353 9186
7290	0	0	Ki67+	 21357 9160
7291	0	0	Ki67+	 21376 9681
7292	0	0	Ki67+	 21398 9304
7293	0	0	Ki67+	 21408 9252
7294	0	0	Ki67+	 21414 9104
7295	0	0	Ki67+	 21434 9159
7296	0	0	Ki67+	 21506 9090
7297	0	0	Ki67+	 21516 9111
7298	0	0	Ki67+	 21522 9124
7299	0	0	Ki67+	 21526 9105
7300	0	0	Ki67+	 21538 9135
7301	0	0	Ki67+	 21582 9624
7302	0	0	Ki67+	 21656 9553
7303	0	0	Ki67+	 21680 9126
7304	0	0	Ki67+	 21723 9187
7305	0	0	Ki67+	 21534 13620
7306	0	0	Ki67+	 21648 13788
7307	0	0	Ki67+	 21658 13814
7308	0	0	Ki67+	 20943 14456
7309	0	0	Ki67+	 20949 14216
7310	0	0	Ki67+	 20950 14184
7311	0	0	Ki67+	 20954 14274
7312	0	0	Ki67+	 20968 14285
7313	0	0	Ki67+	 20976 14223
7314	0	0	Ki67+	 20986 14293
7315	0	0	Ki67+	 20987 14195
7316	0	0	Ki67+	 20995 14233
7317	0	0	Ki67+	 21000 14205
7318	0	0	Ki67+	 21040 14319
7319	0	0	Ki67+	 21074 14340
7320	0	0	Ki67+	 21122 14407
7321	0	0	Ki67+	 21130 14436
7322	0	0	Ki67+	 21131 14323
7323	0	0	Ki67+	 21139 14406
7324	0	0	Ki67+	 21160 14075
7325	0	0	Ki67+	 21171 14449
7326	0	0	Ki67+	 21177 14371
7327	0	0	Ki67+	 21178 13994
7328	0	0	Ki67+	 21189 14494
7329	0	0	Ki67+	 21203 14423
7330	0	0	Ki67+	 21212 14476
7331	0	0	Ki67+	 21222 14107
7332	0	0	Ki67+	 21234 14456
7333	0	0	Ki67+	 21248 14437
7334	0	0	Ki67+	 21250 14068
7335	0	0	Ki67+	 21260 14397
7336	0	0	Ki67+	 21264 14082
7337	0	0	Ki67+	 21274 14422
7338	0	0	Ki67+	 21275 14458
7339	0	0	Ki67+	 21279 14173
7340	0	0	Ki67+	 21284 14447
7341	0	0	Ki67+	 21309 14478
7342	0	0	Ki67+	 21317 14270
7343	0	0	Ki67+	 21326 14381
7344	0	0	Ki67+	 21334 14389
7345	0	0	Ki67+	 21563 14157
7346	0	0	Ki67+	 21572 14087
7347	0	0	Ki67+	 21583 14409
7348	0	0	Ki67+	 21596 14003
7349	0	0	Ki67+	 21665 13969
7350	0	0	Ki67+	 21726 14015
7351	0	0	Ki67+	 20934 15962
7352	0	0	Ki67+	 21110 16892
7353	0	0	Ki67+	 21697 16787
7354	0	0	Ki67+	 21591 17661
7355	0	0	Ki67+	 20980 18565
7356	0	0	Ki67+	 21006 20228
7357	0	0	Ki67+	 21064 19597
7358	0	0	Ki67+	 21064 20191
7359	0	0	Ki67+	 21064 20227
7360	0	0	Ki67+	 21086 20254
7361	0	0	Ki67+	 21103 20226
7362	0	0	Ki67+	 21123 20244
7363	0	0	Ki67+	 21127 20266
7364	0	0	Ki67+	 21137 20254
7365	0	0	Ki67+	 21150 20221
7366	0	0	Ki67+	 21173 20258
7367	0	0	Ki67+	 21189 20140
7368	0	0	Ki67+	 21199 20144
7369	0	0	Ki67+	 21246 19909
7370	0	0	Ki67+	 21371 20098
7371	0	0	Ki67+	 20930 20703
7372	0	0	Ki67+	 20944 20665
7373	0	0	Ki67+	 20952 20620
7374	0	0	Ki67+	 20964 20579
7375	0	0	Ki67+	 20976 20504
7376	0	0	Ki67+	 20976 20555
7377	0	0	Ki67+	 20984 20593
7378	0	0	Ki67+	 20989 20470
7379	0	0	Ki67+	 20990 20570
7380	0	0	Ki67+	 20997 20524
7381	0	0	Ki67+	 20998 20486
7382	0	0	Ki67+	 21006 20545
7383	0	0	Ki67+	 21010 20502
7384	0	0	Ki67+	 21012 20445
7385	0	0	Ki67+	 21015 20608
7386	0	0	Ki67+	 21020 20560
7387	0	0	Ki67+	 21026 20511
7388	0	0	Ki67+	 21027 20463
7389	0	0	Ki67+	 21031 20487
7390	0	0	Ki67+	 21037 20386
7391	0	0	Ki67+	 21042 20352
7392	0	0	Ki67+	 21042 20586
7393	0	0	Ki67+	 21054 20459
7394	0	0	Ki67+	 21061 20382
7395	0	0	Ki67+	 21066 20429
7396	0	0	Ki67+	 21071 20448
7397	0	0	Ki67+	 21071 20543
7398	0	0	Ki67+	 21078 20408
7399	0	0	Ki67+	 21085 20369
7400	0	0	Ki67+	 21090 20426
7401	0	0	Ki67+	 21095 20395
7402	0	0	Ki67+	 21103 20433
7403	0	0	Ki67+	 21104 20445
7404	0	0	Ki67+	 21114 20367
7405	0	0	Ki67+	 21120 20329
7406	0	0	Ki67+	 21125 20390
7407	0	0	Ki67+	 21125 20423
7408	0	0	Ki67+	 21127 20291
7409	0	0	Ki67+	 21151 20440
7410	0	0	Ki67+	 21158 20412
7411	0	0	Ki67+	 21159 20308
7412	0	0	Ki67+	 21165 20347
7413	0	0	Ki67+	 21178 20292
7414	0	0	Ki67+	 21182 20383
7415	0	0	Ki67+	 21201 20311
7416	0	0	Ki67+	 21217 20294
7417	0	0	Ki67+	 21220 20304
7418	0	0	Ki67+	 21261 20295
7419	0	0	Ki67+	 21749 7969
7420	0	0	Ki67+	 22248 7937
7421	0	0	Ki67+	 22273 7956
7422	0	0	Ki67+	 22276 7941
7423	0	0	Ki67+	 22491 8136
7424	0	0	Ki67+	 21731 8602
7425	0	0	Ki67+	 21753 8651
7426	0	0	Ki67+	 21756 8674
7427	0	0	Ki67+	 21769 8690
7428	0	0	Ki67+	 21782 8797
7429	0	0	Ki67+	 21783 8962
7430	0	0	Ki67+	 21785 8849
7431	0	0	Ki67+	 21787 8418
7432	0	0	Ki67+	 21790 9001
7433	0	0	Ki67+	 21791 8598
7434	0	0	Ki67+	 21798 9036
7435	0	0	Ki67+	 21800 9072
7436	0	0	Ki67+	 21802 8931
7437	0	0	Ki67+	 21805 8618
7438	0	0	Ki67+	 21808 9019
7439	0	0	Ki67+	 21808 9057
7440	0	0	Ki67+	 21810 8910
7441	0	0	Ki67+	 21814 8994
7442	0	0	Ki67+	 21817 8580
7443	0	0	Ki67+	 21820 8689
7444	0	0	Ki67+	 21821 8971
7445	0	0	Ki67+	 21823 8614
7446	0	0	Ki67+	 21829 8593
7447	0	0	Ki67+	 21831 8668
7448	0	0	Ki67+	 21842 9045
7449	0	0	Ki67+	 21858 8826
7450	0	0	Ki67+	 21895 9074
7451	0	0	Ki67+	 21910 8704
7452	0	0	Ki67+	 21915 9022
7453	0	0	Ki67+	 21918 8741
7454	0	0	Ki67+	 21918 8831
7455	0	0	Ki67+	 21924 8763
7456	0	0	Ki67+	 21925 8851
7457	0	0	Ki67+	 21931 8932
7458	0	0	Ki67+	 21937 8796
7459	0	0	Ki67+	 21938 8879
7460	0	0	Ki67+	 21942 8704
7461	0	0	Ki67+	 21952 8833
7462	0	0	Ki67+	 21967 8925
7463	0	0	Ki67+	 21973 8880
7464	0	0	Ki67+	 21979 9067
7465	0	0	Ki67+	 21981 8863
7466	0	0	Ki67+	 21983 8756
7467	0	0	Ki67+	 21990 8774
7468	0	0	Ki67+	 21997 8987
7469	0	0	Ki67+	 21998 9032
7470	0	0	Ki67+	 22000 8956
7471	0	0	Ki67+	 22009 8811
7472	0	0	Ki67+	 22011 8788
7473	0	0	Ki67+	 22018 9004
7474	0	0	Ki67+	 22041 8901
7475	0	0	Ki67+	 22061 8888
7476	0	0	Ki67+	 22063 9085
7477	0	0	Ki67+	 22065 8876
7478	0	0	Ki67+	 22078 8923
7479	0	0	Ki67+	 22085 8892
7480	0	0	Ki67+	 22090 8941
7481	0	0	Ki67+	 22096 8921
7482	0	0	Ki67+	 22106 8971
7483	0	0	Ki67+	 22117 8932
7484	0	0	Ki67+	 22121 8957
7485	0	0	Ki67+	 22126 8984
7486	0	0	Ki67+	 22140 8964
7487	0	0	Ki67+	 22145 9043
7488	0	0	Ki67+	 22152 9078
7489	0	0	Ki67+	 22153 9058
7490	0	0	Ki67+	 22170 9041
7491	0	0	Ki67+	 22174 9068
7492	0	0	Ki67+	 22175 9084
7493	0	0	Ki67+	 22334 8961
7494	0	0	Ki67+	 22364 8606
7495	0	0	Ki67+	 21777 9333
7496	0	0	Ki67+	 21779 9443
7497	0	0	Ki67+	 21789 9280
7498	0	0	Ki67+	 21801 9686
7499	0	0	Ki67+	 21803 9668
7500	0	0	Ki67+	 21805 9309
7501	0	0	Ki67+	 21806 9289
7502	0	0	Ki67+	 21816 9274
7503	0	0	Ki67+	 21823 9449
7504	0	0	Ki67+	 21824 9639
7505	0	0	Ki67+	 21838 9146
7506	0	0	Ki67+	 21841 9401
7507	0	0	Ki67+	 21844 9310
7508	0	0	Ki67+	 21845 9617
7509	0	0	Ki67+	 21847 9293
7510	0	0	Ki67+	 21851 9649
7511	0	0	Ki67+	 21853 9355
7512	0	0	Ki67+	 21854 9421
7513	0	0	Ki67+	 21856 9380
7514	0	0	Ki67+	 21861 9611
7515	0	0	Ki67+	 21862 9581
7516	0	0	Ki67+	 21866 9343
7517	0	0	Ki67+	 21872 9112
7518	0	0	Ki67+	 21874 9367
7519	0	0	Ki67+	 21874 9446
7520	0	0	Ki67+	 21880 9399
7521	0	0	Ki67+	 21884 9180
7522	0	0	Ki67+	 21892 9464
7523	0	0	Ki67+	 21897 9138
7524	0	0	Ki67+	 21897 9566
7525	0	0	Ki67+	 21898 9346
7526	0	0	Ki67+	 21903 9261
7527	0	0	Ki67+	 21903 9607
7528	0	0	Ki67+	 21904 9104
7529	0	0	Ki67+	 21907 9124
7530	0	0	Ki67+	 21910 9629
7531	0	0	Ki67+	 21912 9333
7532	0	0	Ki67+	 21917 9309
7533	0	0	Ki67+	 21917 9449
7534	0	0	Ki67+	 21923 9650
7535	0	0	Ki67+	 21930 9268
7536	0	0	Ki67+	 21934 9453
7537	0	0	Ki67+	 21943 9617
7538	0	0	Ki67+	 21945 9135
7539	0	0	Ki67+	 21945 9300
7540	0	0	Ki67+	 21947 9339
7541	0	0	Ki67+	 21957 9157
7542	0	0	Ki67+	 21957 9575
7543	0	0	Ki67+	 21957 9591
7544	0	0	Ki67+	 21958 9394
7545	0	0	Ki67+	 21961 9123
7546	0	0	Ki67+	 21964 9335
7547	0	0	Ki67+	 21972 9152
7548	0	0	Ki67+	 21972 9610
7549	0	0	Ki67+	 21976 9361
7550	0	0	Ki67+	 21996 9627
7551	0	0	Ki67+	 21999 9344
7552	0	0	Ki67+	 22000 9243
7553	0	0	Ki67+	 22000 9277
7554	0	0	Ki67+	 22002 9359
7555	0	0	Ki67+	 22004 9670
7556	0	0	Ki67+	 22005 9165
7557	0	0	Ki67+	 22011 9135
7558	0	0	Ki67+	 22018 9340
7559	0	0	Ki67+	 22019 9648
7560	0	0	Ki67+	 22021 9673
7561	0	0	Ki67+	 22033 9203
7562	0	0	Ki67+	 22033 9225
7563	0	0	Ki67+	 22037 9461
7564	0	0	Ki67+	 22045 9114
7565	0	0	Ki67+	 22049 9275
7566	0	0	Ki67+	 22052 9170
7567	0	0	Ki67+	 22053 9355
7568	0	0	Ki67+	 22057 9248
7569	0	0	Ki67+	 22060 9131
7570	0	0	Ki67+	 22066 9292
7571	0	0	Ki67+	 22068 9198
7572	0	0	Ki67+	 22073 9270
7573	0	0	Ki67+	 22075 9133
7574	0	0	Ki67+	 22080 9104
7575	0	0	Ki67+	 22089 9146
7576	0	0	Ki67+	 22093 9220
7577	0	0	Ki67+	 22098 9159
7578	0	0	Ki67+	 22098 9425
7579	0	0	Ki67+	 22106 9252
7580	0	0	Ki67+	 22109 9335
7581	0	0	Ki67+	 22114 9226
7582	0	0	Ki67+	 22115 9265
7583	0	0	Ki67+	 22117 9577
7584	0	0	Ki67+	 22121 9122
7585	0	0	Ki67+	 22125 9281
7586	0	0	Ki67+	 22127 9090
7587	0	0	Ki67+	 22130 9299
7588	0	0	Ki67+	 22131 9250
7589	0	0	Ki67+	 22136 9114
7590	0	0	Ki67+	 22143 9201
7591	0	0	Ki67+	 22149 9224
7592	0	0	Ki67+	 22155 9206
7593	0	0	Ki67+	 22155 9634
7594	0	0	Ki67+	 22160 9313
7595	0	0	Ki67+	 22163 9135
7596	0	0	Ki67+	 22167 9112
7597	0	0	Ki67+	 22171 9204
7598	0	0	Ki67+	 22173 9177
7599	0	0	Ki67+	 22177 9288
7600	0	0	Ki67+	 22179 9627
7601	0	0	Ki67+	 22188 9133
7602	0	0	Ki67+	 22189 9197
7603	0	0	Ki67+	 22192 9218
7604	0	0	Ki67+	 22253 9647
7605	0	0	Ki67+	 21745 10250
7606	0	0	Ki67+	 22174 10073
7607	0	0	Ki67+	 22316 10528
7608	0	0	Ki67+	 21789 11458
7609	0	0	Ki67+	 21838 11411
7610	0	0	Ki67+	 22328 11046
7611	0	0	Ki67+	 22016 11918
7612	0	0	Ki67+	 21768 13752
7613	0	0	Ki67+	 21781 13639
7614	0	0	Ki67+	 21782 13765
7615	0	0	Ki67+	 21937 13196
7616	0	0	Ki67+	 21956 13267
7617	0	0	Ki67+	 22044 13754
7618	0	0	Ki67+	 22210 13539
7619	0	0	Ki67+	 22442 13739
7620	0	0	Ki67+	 22449 13687
7621	0	0	Ki67+	 21761 14030
7622	0	0	Ki67+	 21768 14142
7623	0	0	Ki67+	 21770 14177
7624	0	0	Ki67+	 21777 14084
7625	0	0	Ki67+	 21800 14161
7626	0	0	Ki67+	 21801 14052
7627	0	0	Ki67+	 21810 14116
7628	0	0	Ki67+	 21925 14174
7629	0	0	Ki67+	 21967 14106
7630	0	0	Ki67+	 21983 14176
7631	0	0	Ki67+	 21995 14118
7632	0	0	Ki67+	 22006 14091
7633	0	0	Ki67+	 22007 14068
7634	0	0	Ki67+	 22032 13923
7635	0	0	Ki67+	 22197 14104
7636	0	0	Ki67+	 22243 14237
7637	0	0	Ki67+	 22266 15036
7638	0	0	Ki67+	 22877 8374
7639	0	0	Ki67+	 22904 8355
7640	0	0	Ki67+	 23198 10508
7641	0	0	Ki67+	 22829 15977
7642	0	0	Ki67+	 22832 15891
7643	0	0	Ki67+	 23278 16467
7644	0	0	Ki67+	 23315 16167
7645	0	0	Ki67+	 23324 16409
7646	0	0	Ki67+	 23325 16475
7647	0	0	Ki67+	 23327 16264
7648	0	0	Ki67+	 22594 17216
7649	0	0	Ki67+	 22970 17112
7650	0	0	Ki67+	 23148 18176
7651	0	0	Ki67+	 22725 18540
7652	0	0	Ki67+	 23383 11312
7653	0	0	Ki67+	 23768 14239
7654	0	0	Ki67+	 23341 15608
7655	0	0	Ki67+	 23342 16436
7656	0	0	Ki67+	 23342 16538
7657	0	0	Ki67+	 23345 16503
7658	0	0	Ki67+	 23346 16371
7659	0	0	Ki67+	 23363 16269
7660	0	0	Ki67+	 23367 16492
7661	0	0	Ki67+	 23377 16497
7662	0	0	Ki67+	 23378 16312
7663	0	0	Ki67+	 23380 16267
7664	0	0	Ki67+	 23386 16299
7665	0	0	Ki67+	 23387 16341
7666	0	0	Ki67+	 23403 16242
7667	0	0	Ki67+	 23416 16316
7668	0	0	Ki67+	 23418 16221
7669	0	0	Ki67+	 23422 16183
7670	0	0	Ki67+	 23422 16433
7671	0	0	Ki67+	 23426 16280
7672	0	0	Ki67+	 23437 16202
7673	0	0	Ki67+	 23437 16436
7674	0	0	Ki67+	 23438 16298
7675	0	0	Ki67+	 23440 16235
7676	0	0	Ki67+	 23444 16218
7677	0	0	Ki67+	 23451 16495
7678	0	0	Ki67+	 23462 16240
7679	0	0	Ki67+	 23462 16522
7680	0	0	Ki67+	 23465 16532
7681	0	0	Ki67+	 23475 16316
7682	0	0	Ki67+	 23487 16297
7683	0	0	Ki67+	 23496 16455
7684	0	0	Ki67+	 23500 16514
7685	0	0	Ki67+	 23515 16355
7686	0	0	Ki67+	 23537 16520
7687	0	0	Ki67+	 23540 16485
7688	0	0	Ki67+	 23559 16295
7689	0	0	Ki67+	 23561 16494
7690	0	0	Ki67+	 23791 16635
7691	0	0	Ki67+	 23795 16616
7692	0	0	Ki67+	 23949 16348
7693	0	0	Ki67+	 23849 16775
7694	0	0	Ki67+	 23390 17883
7695	0	0	Ki67+	 23462 18838
7696	0	0	Ki67+	 24388 7952
7697	0	0	Ki67+	 24308 8840
7698	0	0	Ki67+	 24584 9346
7699	0	0	Ki67+	 24684 9310
7700	0	0	Ki67+	 24699 9303
7701	0	0	Ki67+	 24715 9118
7702	0	0	Ki67+	 24777 9117
7703	0	0	Ki67+	 24420 10653
7704	0	0	Ki67+	 25554 8131
7705	0	0	Ki67+	 25328 11009
7706	0	0	Ki67+	 26129 8093
7707	0	0	Ki67+	 26962 9334
7708	0	0	Ki67+	 27096 9315
7709	0	0	CD3+/CD4+	 714 3501
7710	0	0	CD3+/CD4+	 757 2728
7711	0	0	CD3+/CD4+	 823 3038
7712	0	0	CD3+/CD4+	 823 3418
7713	0	0	CD3+/CD4+	 750 3524
7714	0	0	CD3+/CD4+	 632 4350
7715	0	0	CD3+/CD4+	 705 4399
7716	0	0	CD3+/CD4+	 725 4438
7717	0	0	CD3+/CD4+	 739 4584
7718	0	0	CD3+/CD4+	 739 4600
7719	0	0	CD3+/CD4+	 757 4682
7720	0	0	CD3+/CD4+	 760 4515
7721	0	0	CD3+/CD4+	 770 4688
7722	0	0	CD3+/CD4+	 785 4617
7723	0	0	CD3+/CD4+	 805 4526
7724	0	0	CD3+/CD4+	 826 4495
7725	0	0	CD3+/CD4+	 831 4459
7726	0	0	CD3+/CD4+	 853 4491
7727	0	0	CD3+/CD4+	 859 4460
7728	0	0	CD3+/CD4+	 861 4574
7729	0	0	CD3+/CD4+	 872 4574
7730	0	0	CD3+/CD4+	 893 4531
7731	0	0	CD3+/CD4+	 902 4497
7732	0	0	CD3+/CD4+	 610 5251
7733	0	0	CD3+/CD4+	 619 5212
7734	0	0	CD3+/CD4+	 631 5524
7735	0	0	CD3+/CD4+	 664 5652
7736	0	0	CD3+/CD4+	 716 5532
7737	0	0	CD3+/CD4+	 778 5157
7738	0	0	CD3+/CD4+	 787 5690
7739	0	0	CD3+/CD4+	 837 5138
7740	0	0	CD3+/CD4+	 844 5661
7741	0	0	CD3+/CD4+	 849 5826
7742	0	0	CD3+/CD4+	 856 5144
7743	0	0	CD3+/CD4+	 880 5844
7744	0	0	CD3+/CD4+	 882 5760
7745	0	0	CD3+/CD4+	 893 5774
7746	0	0	CD3+/CD4+	 636 6421
7747	0	0	CD3+/CD4+	 674 6256
7748	0	0	CD3+/CD4+	 725 6526
7749	0	0	CD3+/CD4+	 748 6486
7750	0	0	CD3+/CD4+	 780 6610
7751	0	0	CD3+/CD4+	 796 6653
7752	0	0	CD3+/CD4+	 797 6472
7753	0	0	CD3+/CD4+	 798 6557
7754	0	0	CD3+/CD4+	 808 6368
7755	0	0	CD3+/CD4+	 812 6298
7756	0	0	CD3+/CD4+	 830 6418
7757	0	0	CD3+/CD4+	 837 6609
7758	0	0	CD3+/CD4+	 837 6690
7759	0	0	CD3+/CD4+	 853 6405
7760	0	0	CD3+/CD4+	 858 6373
7761	0	0	CD3+/CD4+	 494 6780
7762	0	0	CD3+/CD4+	 528 6902
7763	0	0	CD3+/CD4+	 538 7285
7764	0	0	CD3+/CD4+	 543 7431
7765	0	0	CD3+/CD4+	 548 7337
7766	0	0	CD3+/CD4+	 554 7449
7767	0	0	CD3+/CD4+	 570 7134
7768	0	0	CD3+/CD4+	 576 7125
7769	0	0	CD3+/CD4+	 599 7332
7770	0	0	CD3+/CD4+	 604 7453
7771	0	0	CD3+/CD4+	 609 7498
7772	0	0	CD3+/CD4+	 643 7191
7773	0	0	CD3+/CD4+	 645 7002
7774	0	0	CD3+/CD4+	 647 7211
7775	0	0	CD3+/CD4+	 649 6975
7776	0	0	CD3+/CD4+	 662 7201
7777	0	0	CD3+/CD4+	 674 7025
7778	0	0	CD3+/CD4+	 700 6889
7779	0	0	CD3+/CD4+	 701 6906
7780	0	0	CD3+/CD4+	 702 6920
7781	0	0	CD3+/CD4+	 713 6916
7782	0	0	CD3+/CD4+	 719 6874
7783	0	0	CD3+/CD4+	 720 6902
7784	0	0	CD3+/CD4+	 750 7338
7785	0	0	CD3+/CD4+	 769 7157
7786	0	0	CD3+/CD4+	 773 7134
7787	0	0	CD3+/CD4+	 776 7105
7788	0	0	CD3+/CD4+	 780 7234
7789	0	0	CD3+/CD4+	 829 7252
7790	0	0	CD3+/CD4+	 892 6710
7791	0	0	CD3+/CD4+	 899 6740
7792	0	0	CD3+/CD4+	 913 7424
7793	0	0	CD3+/CD4+	 917 6886
7794	0	0	CD3+/CD4+	 540 7892
7795	0	0	CD3+/CD4+	 549 7552
7796	0	0	CD3+/CD4+	 615 8250
7797	0	0	CD3+/CD4+	 657 8188
7798	0	0	CD3+/CD4+	 660 8006
7799	0	0	CD3+/CD4+	 667 7553
7800	0	0	CD3+/CD4+	 693 7923
7801	0	0	CD3+/CD4+	 696 7766
7802	0	0	CD3+/CD4+	 702 7707
7803	0	0	CD3+/CD4+	 746 7912
7804	0	0	CD3+/CD4+	 881 8149
7805	0	0	CD3+/CD4+	 415 8566
7806	0	0	CD3+/CD4+	 419 8641
7807	0	0	CD3+/CD4+	 474 8714
7808	0	0	CD3+/CD4+	 533 8463
7809	0	0	CD3+/CD4+	 583 8562
7810	0	0	CD3+/CD4+	 666 8947
7811	0	0	CD3+/CD4+	 727 8378
7812	0	0	CD3+/CD4+	 903 8953
7813	0	0	CD3+/CD4+	 445 9255
7814	0	0	CD3+/CD4+	 487 9121
7815	0	0	CD3+/CD4+	 624 9332
7816	0	0	CD3+/CD4+	 626 9313
7817	0	0	CD3+/CD4+	 893 9735
7818	0	0	CD3+/CD4+	 921 9717
7819	0	0	CD3+/CD4+	 350 10535
7820	0	0	CD3+/CD4+	 460 10389
7821	0	0	CD3+/CD4+	 662 10334
7822	0	0	CD3+/CD4+	 732 10659
7823	0	0	CD3+/CD4+	 814 10463
7824	0	0	CD3+/CD4+	 622 10721
7825	0	0	CD3+/CD4+	 789 10979
7826	0	0	CD3+/CD4+	 305 12189
7827	0	0	CD3+/CD4+	 571 12281
7828	0	0	CD3+/CD4+	 244 13013
7829	0	0	CD3+/CD4+	 317 12800
7830	0	0	CD3+/CD4+	 366 13010
7831	0	0	CD3+/CD4+	 440 12511
7832	0	0	CD3+/CD4+	 483 12528
7833	0	0	CD3+/CD4+	 523 12336
7834	0	0	CD3+/CD4+	 564 12416
7835	0	0	CD3+/CD4+	 591 12630
7836	0	0	CD3+/CD4+	 645 12466
7837	0	0	CD3+/CD4+	 645 12725
7838	0	0	CD3+/CD4+	 669 12970
7839	0	0	CD3+/CD4+	 699 12612
7840	0	0	CD3+/CD4+	 732 12606
7841	0	0	CD3+/CD4+	 764 12730
7842	0	0	CD3+/CD4+	 806 12614
7843	0	0	CD3+/CD4+	 259 13606
7844	0	0	CD3+/CD4+	 302 13619
7845	0	0	CD3+/CD4+	 384 13655
7846	0	0	CD3+/CD4+	 386 13712
7847	0	0	CD3+/CD4+	 438 13469
7848	0	0	CD3+/CD4+	 482 13242
7849	0	0	CD3+/CD4+	 492 13224
7850	0	0	CD3+/CD4+	 514 13434
7851	0	0	CD3+/CD4+	 519 13526
7852	0	0	CD3+/CD4+	 550 13567
7853	0	0	CD3+/CD4+	 555 13586
7854	0	0	CD3+/CD4+	 572 13849
7855	0	0	CD3+/CD4+	 577 13882
7856	0	0	CD3+/CD4+	 593 13470
7857	0	0	CD3+/CD4+	 602 13705
7858	0	0	CD3+/CD4+	 614 13410
7859	0	0	CD3+/CD4+	 653 13722
7860	0	0	CD3+/CD4+	 653 13780
7861	0	0	CD3+/CD4+	 662 13214
7862	0	0	CD3+/CD4+	 678 13823
7863	0	0	CD3+/CD4+	 762 13897
7864	0	0	CD3+/CD4+	 770 13635
7865	0	0	CD3+/CD4+	 830 13704
7866	0	0	CD3+/CD4+	 847 13502
7867	0	0	CD3+/CD4+	 858 13866
7868	0	0	CD3+/CD4+	 867 13778
7869	0	0	CD3+/CD4+	 904 13507
7870	0	0	CD3+/CD4+	 917 13622
7871	0	0	CD3+/CD4+	 927 13668
7872	0	0	CD3+/CD4+	 140 14650
7873	0	0	CD3+/CD4+	 222 14688
7874	0	0	CD3+/CD4+	 251 14245
7875	0	0	CD3+/CD4+	 291 14568
7876	0	0	CD3+/CD4+	 300 14173
7877	0	0	CD3+/CD4+	 303 14197
7878	0	0	CD3+/CD4+	 337 14368
7879	0	0	CD3+/CD4+	 342 13981
7880	0	0	CD3+/CD4+	 369 14599
7881	0	0	CD3+/CD4+	 390 14445
7882	0	0	CD3+/CD4+	 426 14645
7883	0	0	CD3+/CD4+	 459 13907
7884	0	0	CD3+/CD4+	 511 13924
7885	0	0	CD3+/CD4+	 566 14221
7886	0	0	CD3+/CD4+	 572 14251
7887	0	0	CD3+/CD4+	 589 14603
7888	0	0	CD3+/CD4+	 604 14354
7889	0	0	CD3+/CD4+	 611 14315
7890	0	0	CD3+/CD4+	 660 14243
7891	0	0	CD3+/CD4+	 663 14326
7892	0	0	CD3+/CD4+	 664 14349
7893	0	0	CD3+/CD4+	 669 14481
7894	0	0	CD3+/CD4+	 672 14380
7895	0	0	CD3+/CD4+	 675 14034
7896	0	0	CD3+/CD4+	 680 14402
7897	0	0	CD3+/CD4+	 683 14425
7898	0	0	CD3+/CD4+	 687 14172
7899	0	0	CD3+/CD4+	 703 14406
7900	0	0	CD3+/CD4+	 705 14126
7901	0	0	CD3+/CD4+	 710 14143
7902	0	0	CD3+/CD4+	 714 14251
7903	0	0	CD3+/CD4+	 730 14404
7904	0	0	CD3+/CD4+	 732 14345
7905	0	0	CD3+/CD4+	 735 14156
7906	0	0	CD3+/CD4+	 736 14099
7907	0	0	CD3+/CD4+	 737 14182
7908	0	0	CD3+/CD4+	 738 14370
7909	0	0	CD3+/CD4+	 746 14103
7910	0	0	CD3+/CD4+	 750 13953
7911	0	0	CD3+/CD4+	 750 13981
7912	0	0	CD3+/CD4+	 756 14200
7913	0	0	CD3+/CD4+	 757 14512
7914	0	0	CD3+/CD4+	 766 13923
7915	0	0	CD3+/CD4+	 768 14477
7916	0	0	CD3+/CD4+	 781 14514
7917	0	0	CD3+/CD4+	 798 14469
7918	0	0	CD3+/CD4+	 822 14630
7919	0	0	CD3+/CD4+	 831 14398
7920	0	0	CD3+/CD4+	 835 14110
7921	0	0	CD3+/CD4+	 840 13962
7922	0	0	CD3+/CD4+	 843 14019
7923	0	0	CD3+/CD4+	 844 14132
7924	0	0	CD3+/CD4+	 845 14391
7925	0	0	CD3+/CD4+	 853 14209
7926	0	0	CD3+/CD4+	 855 14463
7927	0	0	CD3+/CD4+	 858 13941
7928	0	0	CD3+/CD4+	 858 14227
7929	0	0	CD3+/CD4+	 868 14547
7930	0	0	CD3+/CD4+	 870 14257
7931	0	0	CD3+/CD4+	 883 14431
7932	0	0	CD3+/CD4+	 886 14282
7933	0	0	CD3+/CD4+	 892 14110
7934	0	0	CD3+/CD4+	 893 14700
7935	0	0	CD3+/CD4+	 905 14146
7936	0	0	CD3+/CD4+	 909 14634
7937	0	0	CD3+/CD4+	 912 14440
7938	0	0	CD3+/CD4+	 917 14081
7939	0	0	CD3+/CD4+	 922 14184
7940	0	0	CD3+/CD4+	 925 13925
7941	0	0	CD3+/CD4+	 607 14732
7942	0	0	CD3+/CD4+	 851 14823
7943	0	0	CD3+/CD4+	 901 14725
7944	0	0	CD3+/CD4+	 1238 2807
7945	0	0	CD3+/CD4+	 1265 3262
7946	0	0	CD3+/CD4+	 1349 3196
7947	0	0	CD3+/CD4+	 1354 3170
7948	0	0	CD3+/CD4+	 1365 3277
7949	0	0	CD3+/CD4+	 1383 3378
7950	0	0	CD3+/CD4+	 1393 3271
7951	0	0	CD3+/CD4+	 1403 3343
7952	0	0	CD3+/CD4+	 1413 3185
7953	0	0	CD3+/CD4+	 1421 3152
7954	0	0	CD3+/CD4+	 1435 3224
7955	0	0	CD3+/CD4+	 1435 3335
7956	0	0	CD3+/CD4+	 1437 3266
7957	0	0	CD3+/CD4+	 1441 3369
7958	0	0	CD3+/CD4+	 1442 3174
7959	0	0	CD3+/CD4+	 1458 3342
7960	0	0	CD3+/CD4+	 1458 3376
7961	0	0	CD3+/CD4+	 1459 3363
7962	0	0	CD3+/CD4+	 1488 3330
7963	0	0	CD3+/CD4+	 1491 3199
7964	0	0	CD3+/CD4+	 1531 3229
7965	0	0	CD3+/CD4+	 940 4510
7966	0	0	CD3+/CD4+	 980 4517
7967	0	0	CD3+/CD4+	 1000 4565
7968	0	0	CD3+/CD4+	 1010 4596
7969	0	0	CD3+/CD4+	 1057 4688
7970	0	0	CD3+/CD4+	 1058 4718
7971	0	0	CD3+/CD4+	 1090 4618
7972	0	0	CD3+/CD4+	 1099 4686
7973	0	0	CD3+/CD4+	 1126 4756
7974	0	0	CD3+/CD4+	 1143 4616
7975	0	0	CD3+/CD4+	 1169 5097
7976	0	0	CD3+/CD4+	 1188 4618
7977	0	0	CD3+/CD4+	 1199 4680
7978	0	0	CD3+/CD4+	 1202 4647
7979	0	0	CD3+/CD4+	 1211 4831
7980	0	0	CD3+/CD4+	 1227 4720
7981	0	0	CD3+/CD4+	 1230 5021
7982	0	0	CD3+/CD4+	 1249 5011
7983	0	0	CD3+/CD4+	 1252 4784
7984	0	0	CD3+/CD4+	 1260 5009
7985	0	0	CD3+/CD4+	 1269 4976
7986	0	0	CD3+/CD4+	 1283 4796
7987	0	0	CD3+/CD4+	 1283 4869
7988	0	0	CD3+/CD4+	 1288 4735
7989	0	0	CD3+/CD4+	 1297 4813
7990	0	0	CD3+/CD4+	 1298 5115
7991	0	0	CD3+/CD4+	 1301 4823
7992	0	0	CD3+/CD4+	 1301 4899
7993	0	0	CD3+/CD4+	 1305 4783
7994	0	0	CD3+/CD4+	 1336 4813
7995	0	0	CD3+/CD4+	 1340 5063
7996	0	0	CD3+/CD4+	 1342 4787
7997	0	0	CD3+/CD4+	 1356 4812
7998	0	0	CD3+/CD4+	 1357 4839
7999	0	0	CD3+/CD4+	 1359 5082
8000	0	0	CD3+/CD4+	 1375 5104
8001	0	0	CD3+/CD4+	 1388 4855
8002	0	0	CD3+/CD4+	 1423 4715
8003	0	0	CD3+/CD4+	 1429 4789
8004	0	0	CD3+/CD4+	 1442 4768
8005	0	0	CD3+/CD4+	 1572 5089
8006	0	0	CD3+/CD4+	 1579 5067
8007	0	0	CD3+/CD4+	 1583 5056
8008	0	0	CD3+/CD4+	 931 5901
8009	0	0	CD3+/CD4+	 932 5747
8010	0	0	CD3+/CD4+	 952 5543
8011	0	0	CD3+/CD4+	 972 5926
8012	0	0	CD3+/CD4+	 981 5623
8013	0	0	CD3+/CD4+	 985 5814
8014	0	0	CD3+/CD4+	 1006 5828
8015	0	0	CD3+/CD4+	 1012 5805
8016	0	0	CD3+/CD4+	 1015 5853
8017	0	0	CD3+/CD4+	 1017 5914
8018	0	0	CD3+/CD4+	 1057 5637
8019	0	0	CD3+/CD4+	 1074 5706
8020	0	0	CD3+/CD4+	 1078 5742
8021	0	0	CD3+/CD4+	 1105 5503
8022	0	0	CD3+/CD4+	 1129 5545
8023	0	0	CD3+/CD4+	 1156 5527
8024	0	0	CD3+/CD4+	 1164 5456
8025	0	0	CD3+/CD4+	 1170 5506
8026	0	0	CD3+/CD4+	 1188 5485
8027	0	0	CD3+/CD4+	 1200 5427
8028	0	0	CD3+/CD4+	 1205 5437
8029	0	0	CD3+/CD4+	 1233 5213
8030	0	0	CD3+/CD4+	 1245 5447
8031	0	0	CD3+/CD4+	 1271 5441
8032	0	0	CD3+/CD4+	 1273 5159
8033	0	0	CD3+/CD4+	 1277 5402
8034	0	0	CD3+/CD4+	 1322 5449
8035	0	0	CD3+/CD4+	 1338 5347
8036	0	0	CD3+/CD4+	 1342 5364
8037	0	0	CD3+/CD4+	 1347 5420
8038	0	0	CD3+/CD4+	 1367 5397
8039	0	0	CD3+/CD4+	 1389 5250
8040	0	0	CD3+/CD4+	 1397 5283
8041	0	0	CD3+/CD4+	 1407 5195
8042	0	0	CD3+/CD4+	 1407 5246
8043	0	0	CD3+/CD4+	 1433 5221
8044	0	0	CD3+/CD4+	 1434 5688
8045	0	0	CD3+/CD4+	 1456 5181
8046	0	0	CD3+/CD4+	 1460 5276
8047	0	0	CD3+/CD4+	 1460 5310
8048	0	0	CD3+/CD4+	 1499 5234
8049	0	0	CD3+/CD4+	 1508 5224
8050	0	0	CD3+/CD4+	 1563 5198
8051	0	0	CD3+/CD4+	 980 5942
8052	0	0	CD3+/CD4+	 1018 5946
8053	0	0	CD3+/CD4+	 1043 5980
8054	0	0	CD3+/CD4+	 1063 6673
8055	0	0	CD3+/CD4+	 1278 6252
8056	0	0	CD3+/CD4+	 1431 6342
8057	0	0	CD3+/CD4+	 1551 6230
8058	0	0	CD3+/CD4+	 937 6852
8059	0	0	CD3+/CD4+	 941 6872
8060	0	0	CD3+/CD4+	 982 7347
8061	0	0	CD3+/CD4+	 1009 7079
8062	0	0	CD3+/CD4+	 1010 7005
8063	0	0	CD3+/CD4+	 1026 7060
8064	0	0	CD3+/CD4+	 1038 7129
8065	0	0	CD3+/CD4+	 1040 7107
8066	0	0	CD3+/CD4+	 1055 7073
8067	0	0	CD3+/CD4+	 1077 7176
8068	0	0	CD3+/CD4+	 948 7661
8069	0	0	CD3+/CD4+	 960 7682
8070	0	0	CD3+/CD4+	 986 8078
8071	0	0	CD3+/CD4+	 1036 8057
8072	0	0	CD3+/CD4+	 1080 8335
8073	0	0	CD3+/CD4+	 1099 8318
8074	0	0	CD3+/CD4+	 1138 7864
8075	0	0	CD3+/CD4+	 1427 7657
8076	0	0	CD3+/CD4+	 1663 7797
8077	0	0	CD3+/CD4+	 1382 8770
8078	0	0	CD3+/CD4+	 930 9701
8079	0	0	CD3+/CD4+	 1229 9911
8080	0	0	CD3+/CD4+	 1288 9383
8081	0	0	CD3+/CD4+	 1404 9536
8082	0	0	CD3+/CD4+	 1482 9433
8083	0	0	CD3+/CD4+	 951 10429
8084	0	0	CD3+/CD4+	 1296 10339
8085	0	0	CD3+/CD4+	 1462 10272
8086	0	0	CD3+/CD4+	 1687 10393
8087	0	0	CD3+/CD4+	 1701 9966
8088	0	0	CD3+/CD4+	 1048 10991
8089	0	0	CD3+/CD4+	 1071 10887
8090	0	0	CD3+/CD4+	 1167 11429
8091	0	0	CD3+/CD4+	 1211 10762
8092	0	0	CD3+/CD4+	 1397 10879
8093	0	0	CD3+/CD4+	 1417 11046
8094	0	0	CD3+/CD4+	 1435 11014
8095	0	0	CD3+/CD4+	 1145 11987
8096	0	0	CD3+/CD4+	 1366 11787
8097	0	0	CD3+/CD4+	 1401 11747
8098	0	0	CD3+/CD4+	 1591 11753
8099	0	0	CD3+/CD4+	 933 13507
8100	0	0	CD3+/CD4+	 933 13716
8101	0	0	CD3+/CD4+	 939 13652
8102	0	0	CD3+/CD4+	 965 13922
8103	0	0	CD3+/CD4+	 983 14015
8104	0	0	CD3+/CD4+	 990 13948
8105	0	0	CD3+/CD4+	 1008 13960
8106	0	0	CD3+/CD4+	 1014 13895
8107	0	0	CD3+/CD4+	 1037 13752
8108	0	0	CD3+/CD4+	 1043 13867
8109	0	0	CD3+/CD4+	 1047 13824
8110	0	0	CD3+/CD4+	 1059 13887
8111	0	0	CD3+/CD4+	 1068 13870
8112	0	0	CD3+/CD4+	 1097 13900
8113	0	0	CD3+/CD4+	 1117 14053
8114	0	0	CD3+/CD4+	 1125 13981
8115	0	0	CD3+/CD4+	 1131 14060
8116	0	0	CD3+/CD4+	 1145 14076
8117	0	0	CD3+/CD4+	 939 14265
8118	0	0	CD3+/CD4+	 949 14600
8119	0	0	CD3+/CD4+	 978 14230
8120	0	0	CD3+/CD4+	 986 14192
8121	0	0	CD3+/CD4+	 1001 14251
8122	0	0	CD3+/CD4+	 1006 14472
8123	0	0	CD3+/CD4+	 1025 14415
8124	0	0	CD3+/CD4+	 1026 14274
8125	0	0	CD3+/CD4+	 1027 14480
8126	0	0	CD3+/CD4+	 1031 14230
8127	0	0	CD3+/CD4+	 1054 14130
8128	0	0	CD3+/CD4+	 1088 14706
8129	0	0	CD3+/CD4+	 1098 14089
8130	0	0	CD3+/CD4+	 1098 14610
8131	0	0	CD3+/CD4+	 1109 14460
8132	0	0	CD3+/CD4+	 1136 14334
8133	0	0	CD3+/CD4+	 1149 14423
8134	0	0	CD3+/CD4+	 1167 14704
8135	0	0	CD3+/CD4+	 1170 14424
8136	0	0	CD3+/CD4+	 1170 14632
8137	0	0	CD3+/CD4+	 1190 14391
8138	0	0	CD3+/CD4+	 1258 14508
8139	0	0	CD3+/CD4+	 1262 14354
8140	0	0	CD3+/CD4+	 1274 14572
8141	0	0	CD3+/CD4+	 1277 14269
8142	0	0	CD3+/CD4+	 1360 14620
8143	0	0	CD3+/CD4+	 1368 14523
8144	0	0	CD3+/CD4+	 1376 14596
8145	0	0	CD3+/CD4+	 2254 3077
8146	0	0	CD3+/CD4+	 2255 3206
8147	0	0	CD3+/CD4+	 2273 3166
8148	0	0	CD3+/CD4+	 2311 3211
8149	0	0	CD3+/CD4+	 2315 3147
8150	0	0	CD3+/CD4+	 2318 3181
8151	0	0	CD3+/CD4+	 2333 3149
8152	0	0	CD3+/CD4+	 2334 3130
8153	0	0	CD3+/CD4+	 2351 2868
8154	0	0	CD3+/CD4+	 2356 3072
8155	0	0	CD3+/CD4+	 2380 3194
8156	0	0	CD3+/CD4+	 2381 2900
8157	0	0	CD3+/CD4+	 2388 2953
8158	0	0	CD3+/CD4+	 2403 2934
8159	0	0	CD3+/CD4+	 2406 2878
8160	0	0	CD3+/CD4+	 2421 2888
8161	0	0	CD3+/CD4+	 2423 3091
8162	0	0	CD3+/CD4+	 2423 3105
8163	0	0	CD3+/CD4+	 2425 3146
8164	0	0	CD3+/CD4+	 2439 2997
8165	0	0	CD3+/CD4+	 2445 3152
8166	0	0	CD3+/CD4+	 2462 3031
8167	0	0	CD3+/CD4+	 2472 3158
8168	0	0	CD3+/CD4+	 2475 3071
8169	0	0	CD3+/CD4+	 2492 3061
8170	0	0	CD3+/CD4+	 2492 3169
8171	0	0	CD3+/CD4+	 2496 2951
8172	0	0	CD3+/CD4+	 2519 3144
8173	0	0	CD3+/CD4+	 2523 2830
8174	0	0	CD3+/CD4+	 1889 3599
8175	0	0	CD3+/CD4+	 1922 3523
8176	0	0	CD3+/CD4+	 1962 3402
8177	0	0	CD3+/CD4+	 1988 3499
8178	0	0	CD3+/CD4+	 1988 3553
8179	0	0	CD3+/CD4+	 1994 3414
8180	0	0	CD3+/CD4+	 2002 3393
8181	0	0	CD3+/CD4+	 2003 3448
8182	0	0	CD3+/CD4+	 2017 3528
8183	0	0	CD3+/CD4+	 2039 3335
8184	0	0	CD3+/CD4+	 2044 3448
8185	0	0	CD3+/CD4+	 2053 3485
8186	0	0	CD3+/CD4+	 2066 3337
8187	0	0	CD3+/CD4+	 2077 3533
8188	0	0	CD3+/CD4+	 2122 3254
8189	0	0	CD3+/CD4+	 2156 3471
8190	0	0	CD3+/CD4+	 2199 3279
8191	0	0	CD3+/CD4+	 2200 3571
8192	0	0	CD3+/CD4+	 2201 3252
8193	0	0	CD3+/CD4+	 2228 3399
8194	0	0	CD3+/CD4+	 2252 3392
8195	0	0	CD3+/CD4+	 2265 3575
8196	0	0	CD3+/CD4+	 2283 3262
8197	0	0	CD3+/CD4+	 2338 3279
8198	0	0	CD3+/CD4+	 2338 3444
8199	0	0	CD3+/CD4+	 2345 3463
8200	0	0	CD3+/CD4+	 2353 3301
8201	0	0	CD3+/CD4+	 2356 3256
8202	0	0	CD3+/CD4+	 2383 3410
8203	0	0	CD3+/CD4+	 2401 3301
8204	0	0	CD3+/CD4+	 2411 3758
8205	0	0	CD3+/CD4+	 2414 3715
8206	0	0	CD3+/CD4+	 2422 3748
8207	0	0	CD3+/CD4+	 2427 3610
8208	0	0	CD3+/CD4+	 2429 3545
8209	0	0	CD3+/CD4+	 2433 3496
8210	0	0	CD3+/CD4+	 2433 3629
8211	0	0	CD3+/CD4+	 2436 3399
8212	0	0	CD3+/CD4+	 2437 3758
8213	0	0	CD3+/CD4+	 2442 3264
8214	0	0	CD3+/CD4+	 2445 3285
8215	0	0	CD3+/CD4+	 2445 3368
8216	0	0	CD3+/CD4+	 2466 3233
8217	0	0	CD3+/CD4+	 2473 3316
8218	0	0	CD3+/CD4+	 2474 3242
8219	0	0	CD3+/CD4+	 2475 3625
8220	0	0	CD3+/CD4+	 2482 3234
8221	0	0	CD3+/CD4+	 2483 3604
8222	0	0	CD3+/CD4+	 2512 3512
8223	0	0	CD3+/CD4+	 2515 3444
8224	0	0	CD3+/CD4+	 2523 3514
8225	0	0	CD3+/CD4+	 1798 4696
8226	0	0	CD3+/CD4+	 1807 4686
8227	0	0	CD3+/CD4+	 1823 4695
8228	0	0	CD3+/CD4+	 2030 4501
8229	0	0	CD3+/CD4+	 2046 4503
8230	0	0	CD3+/CD4+	 2311 4563
8231	0	0	CD3+/CD4+	 2447 5240
8232	0	0	CD3+/CD4+	 2458 5203
8233	0	0	CD3+/CD4+	 2467 5250
8234	0	0	CD3+/CD4+	 1749 6227
8235	0	0	CD3+/CD4+	 1836 6305
8236	0	0	CD3+/CD4+	 1952 6354
8237	0	0	CD3+/CD4+	 2015 6396
8238	0	0	CD3+/CD4+	 2122 6005
8239	0	0	CD3+/CD4+	 2129 6283
8240	0	0	CD3+/CD4+	 2169 5717
8241	0	0	CD3+/CD4+	 2192 6030
8242	0	0	CD3+/CD4+	 2204 5854
8243	0	0	CD3+/CD4+	 2221 5929
8244	0	0	CD3+/CD4+	 2231 5913
8245	0	0	CD3+/CD4+	 2359 5816
8246	0	0	CD3+/CD4+	 1844 6768
8247	0	0	CD3+/CD4+	 1872 6456
8248	0	0	CD3+/CD4+	 1918 6620
8249	0	0	CD3+/CD4+	 1997 6422
8250	0	0	CD3+/CD4+	 2358 7173
8251	0	0	CD3+/CD4+	 2370 7152
8252	0	0	CD3+/CD4+	 2403 7148
8253	0	0	CD3+/CD4+	 2499 7042
8254	0	0	CD3+/CD4+	 1878 7813
8255	0	0	CD3+/CD4+	 1883 7671
8256	0	0	CD3+/CD4+	 1884 7764
8257	0	0	CD3+/CD4+	 1887 7798
8258	0	0	CD3+/CD4+	 1901 7829
8259	0	0	CD3+/CD4+	 1907 7778
8260	0	0	CD3+/CD4+	 1910 7586
8261	0	0	CD3+/CD4+	 1943 7785
8262	0	0	CD3+/CD4+	 1953 7892
8263	0	0	CD3+/CD4+	 1958 7505
8264	0	0	CD3+/CD4+	 1966 7754
8265	0	0	CD3+/CD4+	 2027 7312
8266	0	0	CD3+/CD4+	 2027 7410
8267	0	0	CD3+/CD4+	 2029 7919
8268	0	0	CD3+/CD4+	 2063 7738
8269	0	0	CD3+/CD4+	 2067 7656
8270	0	0	CD3+/CD4+	 2099 7835
8271	0	0	CD3+/CD4+	 2110 7885
8272	0	0	CD3+/CD4+	 2118 7822
8273	0	0	CD3+/CD4+	 2119 7382
8274	0	0	CD3+/CD4+	 2120 7709
8275	0	0	CD3+/CD4+	 2134 7476
8276	0	0	CD3+/CD4+	 2174 7740
8277	0	0	CD3+/CD4+	 2190 7716
8278	0	0	CD3+/CD4+	 2230 7875
8279	0	0	CD3+/CD4+	 2232 7577
8280	0	0	CD3+/CD4+	 2267 7497
8281	0	0	CD3+/CD4+	 2298 7485
8282	0	0	CD3+/CD4+	 2314 7333
8283	0	0	CD3+/CD4+	 2318 7752
8284	0	0	CD3+/CD4+	 2322 7225
8285	0	0	CD3+/CD4+	 2357 7662
8286	0	0	CD3+/CD4+	 2360 7419
8287	0	0	CD3+/CD4+	 2407 7858
8288	0	0	CD3+/CD4+	 2410 7416
8289	0	0	CD3+/CD4+	 2458 7980
8290	0	0	CD3+/CD4+	 2467 7433
8291	0	0	CD3+/CD4+	 2490 7479
8292	0	0	CD3+/CD4+	 2491 7954
8293	0	0	CD3+/CD4+	 2517 7527
8294	0	0	CD3+/CD4+	 1999 8102
8295	0	0	CD3+/CD4+	 2027 8055
8296	0	0	CD3+/CD4+	 2045 8107
8297	0	0	CD3+/CD4+	 2061 8078
8298	0	0	CD3+/CD4+	 2081 8305
8299	0	0	CD3+/CD4+	 2086 8148
8300	0	0	CD3+/CD4+	 2097 8348
8301	0	0	CD3+/CD4+	 2161 8353
8302	0	0	CD3+/CD4+	 2164 8193
8303	0	0	CD3+/CD4+	 2177 8174
8304	0	0	CD3+/CD4+	 2189 8220
8305	0	0	CD3+/CD4+	 2210 8149
8306	0	0	CD3+/CD4+	 2211 8392
8307	0	0	CD3+/CD4+	 2227 8364
8308	0	0	CD3+/CD4+	 2229 8140
8309	0	0	CD3+/CD4+	 2245 8152
8310	0	0	CD3+/CD4+	 2266 8494
8311	0	0	CD3+/CD4+	 2273 8401
8312	0	0	CD3+/CD4+	 2310 8549
8313	0	0	CD3+/CD4+	 2353 8697
8314	0	0	CD3+/CD4+	 2362 8555
8315	0	0	CD3+/CD4+	 2376 8693
8316	0	0	CD3+/CD4+	 2387 8400
8317	0	0	CD3+/CD4+	 2391 8559
8318	0	0	CD3+/CD4+	 2415 8560
8319	0	0	CD3+/CD4+	 2424 8364
8320	0	0	CD3+/CD4+	 2428 8225
8321	0	0	CD3+/CD4+	 2437 8769
8322	0	0	CD3+/CD4+	 2440 8020
8323	0	0	CD3+/CD4+	 2443 8437
8324	0	0	CD3+/CD4+	 2444 8639
8325	0	0	CD3+/CD4+	 2468 8235
8326	0	0	CD3+/CD4+	 2493 8576
8327	0	0	CD3+/CD4+	 2518 8100
8328	0	0	CD3+/CD4+	 2130 9056
8329	0	0	CD3+/CD4+	 2169 9239
8330	0	0	CD3+/CD4+	 2214 9282
8331	0	0	CD3+/CD4+	 2230 9604
8332	0	0	CD3+/CD4+	 2231 9292
8333	0	0	CD3+/CD4+	 2280 8895
8334	0	0	CD3+/CD4+	 2285 9100
8335	0	0	CD3+/CD4+	 2296 9053
8336	0	0	CD3+/CD4+	 2304 8943
8337	0	0	CD3+/CD4+	 2306 9226
8338	0	0	CD3+/CD4+	 2311 9429
8339	0	0	CD3+/CD4+	 2318 8923
8340	0	0	CD3+/CD4+	 2321 9070
8341	0	0	CD3+/CD4+	 2350 8861
8342	0	0	CD3+/CD4+	 2357 8897
8343	0	0	CD3+/CD4+	 2359 9064
8344	0	0	CD3+/CD4+	 2390 9012
8345	0	0	CD3+/CD4+	 2391 8903
8346	0	0	CD3+/CD4+	 2397 8939
8347	0	0	CD3+/CD4+	 2400 9110
8348	0	0	CD3+/CD4+	 2475 8847
8349	0	0	CD3+/CD4+	 2481 9097
8350	0	0	CD3+/CD4+	 2500 8847
8351	0	0	CD3+/CD4+	 1755 10201
8352	0	0	CD3+/CD4+	 1780 9819
8353	0	0	CD3+/CD4+	 1853 9884
8354	0	0	CD3+/CD4+	 1942 10232
8355	0	0	CD3+/CD4+	 1960 9944
8356	0	0	CD3+/CD4+	 2049 9891
8357	0	0	CD3+/CD4+	 2071 9891
8358	0	0	CD3+/CD4+	 2084 9692
8359	0	0	CD3+/CD4+	 2119 9633
8360	0	0	CD3+/CD4+	 2438 10314
8361	0	0	CD3+/CD4+	 2457 9810
8362	0	0	CD3+/CD4+	 2476 9952
8363	0	0	CD3+/CD4+	 2478 9973
8364	0	0	CD3+/CD4+	 1824 11078
8365	0	0	CD3+/CD4+	 1866 10758
8366	0	0	CD3+/CD4+	 1890 10900
8367	0	0	CD3+/CD4+	 1894 10728
8368	0	0	CD3+/CD4+	 2090 11174
8369	0	0	CD3+/CD4+	 2106 11171
8370	0	0	CD3+/CD4+	 2153 10891
8371	0	0	CD3+/CD4+	 2168 11152
8372	0	0	CD3+/CD4+	 2236 10513
8373	0	0	CD3+/CD4+	 2283 11173
8374	0	0	CD3+/CD4+	 2340 10963
8375	0	0	CD3+/CD4+	 2345 11167
8376	0	0	CD3+/CD4+	 2353 11070
8377	0	0	CD3+/CD4+	 2363 10531
8378	0	0	CD3+/CD4+	 2407 10818
8379	0	0	CD3+/CD4+	 2470 10834
8380	0	0	CD3+/CD4+	 1766 11554
8381	0	0	CD3+/CD4+	 1966 11336
8382	0	0	CD3+/CD4+	 2141 11370
8383	0	0	CD3+/CD4+	 2174 11346
8384	0	0	CD3+/CD4+	 2206 11318
8385	0	0	CD3+/CD4+	 2259 11333
8386	0	0	CD3+/CD4+	 2298 11245
8387	0	0	CD3+/CD4+	 2257 14315
8388	0	0	CD3+/CD4+	 2347 13900
8389	0	0	CD3+/CD4+	 2492 14171
8390	0	0	CD3+/CD4+	 2500 14107
8391	0	0	CD3+/CD4+	 2510 14325
8392	0	0	CD3+/CD4+	 2233 14469
8393	0	0	CD3+/CD4+	 2267 14602
8394	0	0	CD3+/CD4+	 2280 14644
8395	0	0	CD3+/CD4+	 2281 14706
8396	0	0	CD3+/CD4+	 2333 14720
8397	0	0	CD3+/CD4+	 2376 14627
8398	0	0	CD3+/CD4+	 2378 14471
8399	0	0	CD3+/CD4+	 2383 14652
8400	0	0	CD3+/CD4+	 2455 15189
8401	0	0	CD3+/CD4+	 2484 14915
8402	0	0	CD3+/CD4+	 1956 15958
8403	0	0	CD3+/CD4+	 2294 15348
8404	0	0	CD3+/CD4+	 2313 15489
8405	0	0	CD3+/CD4+	 2394 15779
8406	0	0	CD3+/CD4+	 2416 15396
8407	0	0	CD3+/CD4+	 2418 15291
8408	0	0	CD3+/CD4+	 2425 15390
8409	0	0	CD3+/CD4+	 2447 15456
8410	0	0	CD3+/CD4+	 2470 15205
8411	0	0	CD3+/CD4+	 2506 15667
8412	0	0	CD3+/CD4+	 1967 16174
8413	0	0	CD3+/CD4+	 2012 16152
8414	0	0	CD3+/CD4+	 2015 16380
8415	0	0	CD3+/CD4+	 2033 16130
8416	0	0	CD3+/CD4+	 2113 16241
8417	0	0	CD3+/CD4+	 2445 16099
8418	0	0	CD3+/CD4+	 2448 16204
8419	0	0	CD3+/CD4+	 3298 1989
8420	0	0	CD3+/CD4+	 2532 3370
8421	0	0	CD3+/CD4+	 2551 3225
8422	0	0	CD3+/CD4+	 2552 3332
8423	0	0	CD3+/CD4+	 2553 3210
8424	0	0	CD3+/CD4+	 2571 3242
8425	0	0	CD3+/CD4+	 2583 3180
8426	0	0	CD3+/CD4+	 2585 2806
8427	0	0	CD3+/CD4+	 2594 2792
8428	0	0	CD3+/CD4+	 2607 3193
8429	0	0	CD3+/CD4+	 2652 3144
8430	0	0	CD3+/CD4+	 2653 3190
8431	0	0	CD3+/CD4+	 2679 3182
8432	0	0	CD3+/CD4+	 2685 2859
8433	0	0	CD3+/CD4+	 2690 3226
8434	0	0	CD3+/CD4+	 2696 2751
8435	0	0	CD3+/CD4+	 2701 2801
8436	0	0	CD3+/CD4+	 2707 3178
8437	0	0	CD3+/CD4+	 2709 2782
8438	0	0	CD3+/CD4+	 2720 2728
8439	0	0	CD3+/CD4+	 2731 2839
8440	0	0	CD3+/CD4+	 2733 2713
8441	0	0	CD3+/CD4+	 2733 2757
8442	0	0	CD3+/CD4+	 2736 2779
8443	0	0	CD3+/CD4+	 2747 3354
8444	0	0	CD3+/CD4+	 2753 2827
8445	0	0	CD3+/CD4+	 2777 2745
8446	0	0	CD3+/CD4+	 2791 2726
8447	0	0	CD3+/CD4+	 2810 2737
8448	0	0	CD3+/CD4+	 2815 2727
8449	0	0	CD3+/CD4+	 2834 2746
8450	0	0	CD3+/CD4+	 2850 2784
8451	0	0	CD3+/CD4+	 2858 3310
8452	0	0	CD3+/CD4+	 2889 3233
8453	0	0	CD3+/CD4+	 2972 3175
8454	0	0	CD3+/CD4+	 3001 3087
8455	0	0	CD3+/CD4+	 3021 3157
8456	0	0	CD3+/CD4+	 3054 3239
8457	0	0	CD3+/CD4+	 3213 3137
8458	0	0	CD3+/CD4+	 3224 3156
8459	0	0	CD3+/CD4+	 3226 3078
8460	0	0	CD3+/CD4+	 2532 3439
8461	0	0	CD3+/CD4+	 2532 3596
8462	0	0	CD3+/CD4+	 2532 3692
8463	0	0	CD3+/CD4+	 2556 3623
8464	0	0	CD3+/CD4+	 2620 3481
8465	0	0	CD3+/CD4+	 2672 3655
8466	0	0	CD3+/CD4+	 2702 3443
8467	0	0	CD3+/CD4+	 2705 3478
8468	0	0	CD3+/CD4+	 2717 3719
8469	0	0	CD3+/CD4+	 2740 3485
8470	0	0	CD3+/CD4+	 2742 3716
8471	0	0	CD3+/CD4+	 2743 3623
8472	0	0	CD3+/CD4+	 2752 3688
8473	0	0	CD3+/CD4+	 2761 3532
8474	0	0	CD3+/CD4+	 2762 3688
8475	0	0	CD3+/CD4+	 2772 3632
8476	0	0	CD3+/CD4+	 2790 3451
8477	0	0	CD3+/CD4+	 2836 3732
8478	0	0	CD3+/CD4+	 2841 4156
8479	0	0	CD3+/CD4+	 2863 3748
8480	0	0	CD3+/CD4+	 2871 3792
8481	0	0	CD3+/CD4+	 2872 3610
8482	0	0	CD3+/CD4+	 2904 3677
8483	0	0	CD3+/CD4+	 2922 3615
8484	0	0	CD3+/CD4+	 2923 3638
8485	0	0	CD3+/CD4+	 2924 3676
8486	0	0	CD3+/CD4+	 2949 3778
8487	0	0	CD3+/CD4+	 2952 3707
8488	0	0	CD3+/CD4+	 2985 3799
8489	0	0	CD3+/CD4+	 2989 3785
8490	0	0	CD3+/CD4+	 2996 3814
8491	0	0	CD3+/CD4+	 3024 3672
8492	0	0	CD3+/CD4+	 3069 3839
8493	0	0	CD3+/CD4+	 3075 3804
8494	0	0	CD3+/CD4+	 3076 3561
8495	0	0	CD3+/CD4+	 3087 3830
8496	0	0	CD3+/CD4+	 3091 3984
8497	0	0	CD3+/CD4+	 3135 3837
8498	0	0	CD3+/CD4+	 3141 3765
8499	0	0	CD3+/CD4+	 3145 4163
8500	0	0	CD3+/CD4+	 3147 3756
8501	0	0	CD3+/CD4+	 3177 3585
8502	0	0	CD3+/CD4+	 3215 3698
8503	0	0	CD3+/CD4+	 3219 3856
8504	0	0	CD3+/CD4+	 3234 3425
8505	0	0	CD3+/CD4+	 3246 3502
8506	0	0	CD3+/CD4+	 3284 3876
8507	0	0	CD3+/CD4+	 3287 3524
8508	0	0	CD3+/CD4+	 3294 3774
8509	0	0	CD3+/CD4+	 3320 3451
8510	0	0	CD3+/CD4+	 3327 3850
8511	0	0	CD3+/CD4+	 2537 4975
8512	0	0	CD3+/CD4+	 2560 4972
8513	0	0	CD3+/CD4+	 2567 4947
8514	0	0	CD3+/CD4+	 2586 4808
8515	0	0	CD3+/CD4+	 2592 4944
8516	0	0	CD3+/CD4+	 2825 4253
8517	0	0	CD3+/CD4+	 2854 4653
8518	0	0	CD3+/CD4+	 3153 4672
8519	0	0	CD3+/CD4+	 3189 4290
8520	0	0	CD3+/CD4+	 3233 4796
8521	0	0	CD3+/CD4+	 3236 4532
8522	0	0	CD3+/CD4+	 3305 4668
8523	0	0	CD3+/CD4+	 3317 4853
8524	0	0	CD3+/CD4+	 2814 5034
8525	0	0	CD3+/CD4+	 3197 5652
8526	0	0	CD3+/CD4+	 3266 5696
8527	0	0	CD3+/CD4+	 3303 5660
8528	0	0	CD3+/CD4+	 3326 5627
8529	0	0	CD3+/CD4+	 2591 5865
8530	0	0	CD3+/CD4+	 2607 6612
8531	0	0	CD3+/CD4+	 2639 6560
8532	0	0	CD3+/CD4+	 2641 5867
8533	0	0	CD3+/CD4+	 2752 6465
8534	0	0	CD3+/CD4+	 2765 6411
8535	0	0	CD3+/CD4+	 2815 6340
8536	0	0	CD3+/CD4+	 3177 5942
8537	0	0	CD3+/CD4+	 2546 7403
8538	0	0	CD3+/CD4+	 2555 7389
8539	0	0	CD3+/CD4+	 2596 7299
8540	0	0	CD3+/CD4+	 2614 6637
8541	0	0	CD3+/CD4+	 2649 7418
8542	0	0	CD3+/CD4+	 2684 7281
8543	0	0	CD3+/CD4+	 2697 7190
8544	0	0	CD3+/CD4+	 2805 7205
8545	0	0	CD3+/CD4+	 2814 7411
8546	0	0	CD3+/CD4+	 2890 6956
8547	0	0	CD3+/CD4+	 2899 7389
8548	0	0	CD3+/CD4+	 2932 7178
8549	0	0	CD3+/CD4+	 2943 7369
8550	0	0	CD3+/CD4+	 2972 7037
8551	0	0	CD3+/CD4+	 2999 7160
8552	0	0	CD3+/CD4+	 3042 7010
8553	0	0	CD3+/CD4+	 3059 7254
8554	0	0	CD3+/CD4+	 3085 6969
8555	0	0	CD3+/CD4+	 3088 7282
8556	0	0	CD3+/CD4+	 3096 7187
8557	0	0	CD3+/CD4+	 3154 7278
8558	0	0	CD3+/CD4+	 3196 7257
8559	0	0	CD3+/CD4+	 3274 6994
8560	0	0	CD3+/CD4+	 3297 7388
8561	0	0	CD3+/CD4+	 3299 7327
8562	0	0	CD3+/CD4+	 2533 7773
8563	0	0	CD3+/CD4+	 2537 7688
8564	0	0	CD3+/CD4+	 2545 7479
8565	0	0	CD3+/CD4+	 2554 7846
8566	0	0	CD3+/CD4+	 2566 7545
8567	0	0	CD3+/CD4+	 2604 7716
8568	0	0	CD3+/CD4+	 2619 7956
8569	0	0	CD3+/CD4+	 2625 7464
8570	0	0	CD3+/CD4+	 2627 7604
8571	0	0	CD3+/CD4+	 2639 8019
8572	0	0	CD3+/CD4+	 2681 7577
8573	0	0	CD3+/CD4+	 2691 7862
8574	0	0	CD3+/CD4+	 2699 7740
8575	0	0	CD3+/CD4+	 2715 7545
8576	0	0	CD3+/CD4+	 2725 8059
8577	0	0	CD3+/CD4+	 2731 7515
8578	0	0	CD3+/CD4+	 2744 7522
8579	0	0	CD3+/CD4+	 2759 7542
8580	0	0	CD3+/CD4+	 2774 7876
8581	0	0	CD3+/CD4+	 2774 8106
8582	0	0	CD3+/CD4+	 2800 7469
8583	0	0	CD3+/CD4+	 2813 7789
8584	0	0	CD3+/CD4+	 2815 7558
8585	0	0	CD3+/CD4+	 2843 7791
8586	0	0	CD3+/CD4+	 2844 7765
8587	0	0	CD3+/CD4+	 2845 7634
8588	0	0	CD3+/CD4+	 2862 8191
8589	0	0	CD3+/CD4+	 2863 7805
8590	0	0	CD3+/CD4+	 2867 7527
8591	0	0	CD3+/CD4+	 2871 7846
8592	0	0	CD3+/CD4+	 2876 7982
8593	0	0	CD3+/CD4+	 2877 7614
8594	0	0	CD3+/CD4+	 2890 7754
8595	0	0	CD3+/CD4+	 2890 7875
8596	0	0	CD3+/CD4+	 2901 7786
8597	0	0	CD3+/CD4+	 2903 7503
8598	0	0	CD3+/CD4+	 2913 7702
8599	0	0	CD3+/CD4+	 2916 7630
8600	0	0	CD3+/CD4+	 2924 7488
8601	0	0	CD3+/CD4+	 2924 7884
8602	0	0	CD3+/CD4+	 2926 7425
8603	0	0	CD3+/CD4+	 2929 7601
8604	0	0	CD3+/CD4+	 2943 7965
8605	0	0	CD3+/CD4+	 2971 7740
8606	0	0	CD3+/CD4+	 2973 8120
8607	0	0	CD3+/CD4+	 2977 7565
8608	0	0	CD3+/CD4+	 3001 7588
8609	0	0	CD3+/CD4+	 3005 7724
8610	0	0	CD3+/CD4+	 3016 7708
8611	0	0	CD3+/CD4+	 3029 7800
8612	0	0	CD3+/CD4+	 3033 7755
8613	0	0	CD3+/CD4+	 3041 7709
8614	0	0	CD3+/CD4+	 3045 7998
8615	0	0	CD3+/CD4+	 3050 7635
8616	0	0	CD3+/CD4+	 3054 7791
8617	0	0	CD3+/CD4+	 3058 7697
8618	0	0	CD3+/CD4+	 3061 7752
8619	0	0	CD3+/CD4+	 3062 8027
8620	0	0	CD3+/CD4+	 3065 7530
8621	0	0	CD3+/CD4+	 3079 7681
8622	0	0	CD3+/CD4+	 3080 7738
8623	0	0	CD3+/CD4+	 3100 7673
8624	0	0	CD3+/CD4+	 3104 8148
8625	0	0	CD3+/CD4+	 3107 7583
8626	0	0	CD3+/CD4+	 3107 7909
8627	0	0	CD3+/CD4+	 3117 7631
8628	0	0	CD3+/CD4+	 3117 8133
8629	0	0	CD3+/CD4+	 3120 7492
8630	0	0	CD3+/CD4+	 3120 7679
8631	0	0	CD3+/CD4+	 3138 7769
8632	0	0	CD3+/CD4+	 3141 7627
8633	0	0	CD3+/CD4+	 3145 7479
8634	0	0	CD3+/CD4+	 3155 7772
8635	0	0	CD3+/CD4+	 3163 7831
8636	0	0	CD3+/CD4+	 3167 7546
8637	0	0	CD3+/CD4+	 3167 8059
8638	0	0	CD3+/CD4+	 3175 7778
8639	0	0	CD3+/CD4+	 3177 8097
8640	0	0	CD3+/CD4+	 3189 7825
8641	0	0	CD3+/CD4+	 3190 8051
8642	0	0	CD3+/CD4+	 3212 7592
8643	0	0	CD3+/CD4+	 3219 7449
8644	0	0	CD3+/CD4+	 3226 7640
8645	0	0	CD3+/CD4+	 3242 7458
8646	0	0	CD3+/CD4+	 3243 7904
8647	0	0	CD3+/CD4+	 3251 7764
8648	0	0	CD3+/CD4+	 3258 7637
8649	0	0	CD3+/CD4+	 3262 7654
8650	0	0	CD3+/CD4+	 3277 7672
8651	0	0	CD3+/CD4+	 3278 7545
8652	0	0	CD3+/CD4+	 3284 7633
8653	0	0	CD3+/CD4+	 3287 7464
8654	0	0	CD3+/CD4+	 3290 7879
8655	0	0	CD3+/CD4+	 3307 7631
8656	0	0	CD3+/CD4+	 3307 7857
8657	0	0	CD3+/CD4+	 3313 8038
8658	0	0	CD3+/CD4+	 3314 8103
8659	0	0	CD3+/CD4+	 3315 7988
8660	0	0	CD3+/CD4+	 3318 7663
8661	0	0	CD3+/CD4+	 2540 8428
8662	0	0	CD3+/CD4+	 2555 8596
8663	0	0	CD3+/CD4+	 2564 8472
8664	0	0	CD3+/CD4+	 2594 8575
8665	0	0	CD3+/CD4+	 2619 8657
8666	0	0	CD3+/CD4+	 2638 8817
8667	0	0	CD3+/CD4+	 2652 8415
8668	0	0	CD3+/CD4+	 2695 8602
8669	0	0	CD3+/CD4+	 2700 8390
8670	0	0	CD3+/CD4+	 2742 8528
8671	0	0	CD3+/CD4+	 2754 8253
8672	0	0	CD3+/CD4+	 2773 8877
8673	0	0	CD3+/CD4+	 2785 8578
8674	0	0	CD3+/CD4+	 2787 8357
8675	0	0	CD3+/CD4+	 2805 8487
8676	0	0	CD3+/CD4+	 2822 8530
8677	0	0	CD3+/CD4+	 2832 8558
8678	0	0	CD3+/CD4+	 2846 8692
8679	0	0	CD3+/CD4+	 2856 8273
8680	0	0	CD3+/CD4+	 2866 8386
8681	0	0	CD3+/CD4+	 2882 8742
8682	0	0	CD3+/CD4+	 2889 8289
8683	0	0	CD3+/CD4+	 2918 8486
8684	0	0	CD3+/CD4+	 2929 8543
8685	0	0	CD3+/CD4+	 2960 8875
8686	0	0	CD3+/CD4+	 2991 8418
8687	0	0	CD3+/CD4+	 3011 8639
8688	0	0	CD3+/CD4+	 3054 8237
8689	0	0	CD3+/CD4+	 3056 8839
8690	0	0	CD3+/CD4+	 3119 8660
8691	0	0	CD3+/CD4+	 3145 8314
8692	0	0	CD3+/CD4+	 3213 8386
8693	0	0	CD3+/CD4+	 3225 8938
8694	0	0	CD3+/CD4+	 3259 8477
8695	0	0	CD3+/CD4+	 3288 8481
8696	0	0	CD3+/CD4+	 3310 8286
8697	0	0	CD3+/CD4+	 2588 9086
8698	0	0	CD3+/CD4+	 2667 9042
8699	0	0	CD3+/CD4+	 2683 9034
8700	0	0	CD3+/CD4+	 2691 9047
8701	0	0	CD3+/CD4+	 2725 9149
8702	0	0	CD3+/CD4+	 2749 9817
8703	0	0	CD3+/CD4+	 3080 9286
8704	0	0	CD3+/CD4+	 3215 9430
8705	0	0	CD3+/CD4+	 3230 9124
8706	0	0	CD3+/CD4+	 3311 9518
8707	0	0	CD3+/CD4+	 2540 10147
8708	0	0	CD3+/CD4+	 2762 10303
8709	0	0	CD3+/CD4+	 2544 10981
8710	0	0	CD3+/CD4+	 2861 11086
8711	0	0	CD3+/CD4+	 2949 13284
8712	0	0	CD3+/CD4+	 3205 12997
8713	0	0	CD3+/CD4+	 3307 13471
8714	0	0	CD3+/CD4+	 2549 14125
8715	0	0	CD3+/CD4+	 2852 14141
8716	0	0	CD3+/CD4+	 3132 13913
8717	0	0	CD3+/CD4+	 3266 13715
8718	0	0	CD3+/CD4+	 3277 14369
8719	0	0	CD3+/CD4+	 2592 14886
8720	0	0	CD3+/CD4+	 2670 14870
8721	0	0	CD3+/CD4+	 2683 14597
8722	0	0	CD3+/CD4+	 2746 15221
8723	0	0	CD3+/CD4+	 3121 14720
8724	0	0	CD3+/CD4+	 3224 14485
8725	0	0	CD3+/CD4+	 3285 14608
8726	0	0	CD3+/CD4+	 2538 15759
8727	0	0	CD3+/CD4+	 2550 15527
8728	0	0	CD3+/CD4+	 2565 16025
8729	0	0	CD3+/CD4+	 2716 15602
8730	0	0	CD3+/CD4+	 2719 15537
8731	0	0	CD3+/CD4+	 2813 15439
8732	0	0	CD3+/CD4+	 2888 15251
8733	0	0	CD3+/CD4+	 2945 16019
8734	0	0	CD3+/CD4+	 2946 15281
8735	0	0	CD3+/CD4+	 2946 15832
8736	0	0	CD3+/CD4+	 2982 15661
8737	0	0	CD3+/CD4+	 2983 15836
8738	0	0	CD3+/CD4+	 2994 15645
8739	0	0	CD3+/CD4+	 3009 15943
8740	0	0	CD3+/CD4+	 3066 15741
8741	0	0	CD3+/CD4+	 3098 15505
8742	0	0	CD3+/CD4+	 2552 16169
8743	0	0	CD3+/CD4+	 2567 16184
8744	0	0	CD3+/CD4+	 2633 16270
8745	0	0	CD3+/CD4+	 2717 16054
8746	0	0	CD3+/CD4+	 2718 16113
8747	0	0	CD3+/CD4+	 2741 16343
8748	0	0	CD3+/CD4+	 2868 16315
8749	0	0	CD3+/CD4+	 2898 16165
8750	0	0	CD3+/CD4+	 2973 16398
8751	0	0	CD3+/CD4+	 3135 16210
8752	0	0	CD3+/CD4+	 3143 16355
8753	0	0	CD3+/CD4+	 3176 16460
8754	0	0	CD3+/CD4+	 3195 16385
8755	0	0	CD3+/CD4+	 3652 1727
8756	0	0	CD3+/CD4+	 3700 1727
8757	0	0	CD3+/CD4+	 3830 1663
8758	0	0	CD3+/CD4+	 3872 1847
8759	0	0	CD3+/CD4+	 3927 1933
8760	0	0	CD3+/CD4+	 3965 1736
8761	0	0	CD3+/CD4+	 3980 1554
8762	0	0	CD3+/CD4+	 4028 1687
8763	0	0	CD3+/CD4+	 4031 1815
8764	0	0	CD3+/CD4+	 4064 1678
8765	0	0	CD3+/CD4+	 4071 1827
8766	0	0	CD3+/CD4+	 4072 2237
8767	0	0	CD3+/CD4+	 4075 2037
8768	0	0	CD3+/CD4+	 4079 1477
8769	0	0	CD3+/CD4+	 4083 2245
8770	0	0	CD3+/CD4+	 4104 2135
8771	0	0	CD3+/CD4+	 3347 3036
8772	0	0	CD3+/CD4+	 3353 3050
8773	0	0	CD3+/CD4+	 3371 3061
8774	0	0	CD3+/CD4+	 3394 3062
8775	0	0	CD3+/CD4+	 3395 3032
8776	0	0	CD3+/CD4+	 3398 2874
8777	0	0	CD3+/CD4+	 3503 2990
8778	0	0	CD3+/CD4+	 3512 2437
8779	0	0	CD3+/CD4+	 3516 3029
8780	0	0	CD3+/CD4+	 3523 2989
8781	0	0	CD3+/CD4+	 3531 2946
8782	0	0	CD3+/CD4+	 3563 2391
8783	0	0	CD3+/CD4+	 3563 2959
8784	0	0	CD3+/CD4+	 3568 2944
8785	0	0	CD3+/CD4+	 3580 2922
8786	0	0	CD3+/CD4+	 3583 2897
8787	0	0	CD3+/CD4+	 3610 2978
8788	0	0	CD3+/CD4+	 3633 2970
8789	0	0	CD3+/CD4+	 3634 2503
8790	0	0	CD3+/CD4+	 3645 2729
8791	0	0	CD3+/CD4+	 3660 2605
8792	0	0	CD3+/CD4+	 3660 2972
8793	0	0	CD3+/CD4+	 3663 2503
8794	0	0	CD3+/CD4+	 3666 2451
8795	0	0	CD3+/CD4+	 3786 2480
8796	0	0	CD3+/CD4+	 3790 2663
8797	0	0	CD3+/CD4+	 3795 2563
8798	0	0	CD3+/CD4+	 3833 2707
8799	0	0	CD3+/CD4+	 3844 2629
8800	0	0	CD3+/CD4+	 3850 2597
8801	0	0	CD3+/CD4+	 3867 2588
8802	0	0	CD3+/CD4+	 3904 2967
8803	0	0	CD3+/CD4+	 3914 2623
8804	0	0	CD3+/CD4+	 3927 2989
8805	0	0	CD3+/CD4+	 3945 2349
8806	0	0	CD3+/CD4+	 3981 2723
8807	0	0	CD3+/CD4+	 4008 2592
8808	0	0	CD3+/CD4+	 4036 2984
8809	0	0	CD3+/CD4+	 3342 3073
8810	0	0	CD3+/CD4+	 3342 3693
8811	0	0	CD3+/CD4+	 3349 3136
8812	0	0	CD3+/CD4+	 3353 3860
8813	0	0	CD3+/CD4+	 3404 3662
8814	0	0	CD3+/CD4+	 3415 3644
8815	0	0	CD3+/CD4+	 3424 3087
8816	0	0	CD3+/CD4+	 3430 3104
8817	0	0	CD3+/CD4+	 3430 3808
8818	0	0	CD3+/CD4+	 3454 3136
8819	0	0	CD3+/CD4+	 3491 3102
8820	0	0	CD3+/CD4+	 3499 3088
8821	0	0	CD3+/CD4+	 3509 3141
8822	0	0	CD3+/CD4+	 3526 3094
8823	0	0	CD3+/CD4+	 3540 3347
8824	0	0	CD3+/CD4+	 3551 3076
8825	0	0	CD3+/CD4+	 3555 3167
8826	0	0	CD3+/CD4+	 3591 3304
8827	0	0	CD3+/CD4+	 3617 3306
8828	0	0	CD3+/CD4+	 3677 3081
8829	0	0	CD3+/CD4+	 3678 3161
8830	0	0	CD3+/CD4+	 3679 3114
8831	0	0	CD3+/CD4+	 3681 3205
8832	0	0	CD3+/CD4+	 3748 3584
8833	0	0	CD3+/CD4+	 3752 3531
8834	0	0	CD3+/CD4+	 3756 3281
8835	0	0	CD3+/CD4+	 3871 3569
8836	0	0	CD3+/CD4+	 3922 3567
8837	0	0	CD3+/CD4+	 3972 3394
8838	0	0	CD3+/CD4+	 3982 3359
8839	0	0	CD3+/CD4+	 4007 3147
8840	0	0	CD3+/CD4+	 3622 4130
8841	0	0	CD3+/CD4+	 3634 4118
8842	0	0	CD3+/CD4+	 3662 3988
8843	0	0	CD3+/CD4+	 3827 4660
8844	0	0	CD3+/CD4+	 3833 3996
8845	0	0	CD3+/CD4+	 3837 4019
8846	0	0	CD3+/CD4+	 3876 4124
8847	0	0	CD3+/CD4+	 3889 4053
8848	0	0	CD3+/CD4+	 3893 4096
8849	0	0	CD3+/CD4+	 3904 4112
8850	0	0	CD3+/CD4+	 3922 4084
8851	0	0	CD3+/CD4+	 3933 4615
8852	0	0	CD3+/CD4+	 3937 4165
8853	0	0	CD3+/CD4+	 4021 4435
8854	0	0	CD3+/CD4+	 4063 4426
8855	0	0	CD3+/CD4+	 4081 4405
8856	0	0	CD3+/CD4+	 4088 4054
8857	0	0	CD3+/CD4+	 4097 4398
8858	0	0	CD3+/CD4+	 4114 4309
8859	0	0	CD3+/CD4+	 3361 4844
8860	0	0	CD3+/CD4+	 3369 4715
8861	0	0	CD3+/CD4+	 3406 4795
8862	0	0	CD3+/CD4+	 3439 4766
8863	0	0	CD3+/CD4+	 3597 4861
8864	0	0	CD3+/CD4+	 3666 4835
8865	0	0	CD3+/CD4+	 3688 4992
8866	0	0	CD3+/CD4+	 3704 4841
8867	0	0	CD3+/CD4+	 3714 4844
8868	0	0	CD3+/CD4+	 3778 4846
8869	0	0	CD3+/CD4+	 3784 4794
8870	0	0	CD3+/CD4+	 3822 4761
8871	0	0	CD3+/CD4+	 3822 4795
8872	0	0	CD3+/CD4+	 3900 4673
8873	0	0	CD3+/CD4+	 3956 4779
8874	0	0	CD3+/CD4+	 3975 4822
8875	0	0	CD3+/CD4+	 4009 4763
8876	0	0	CD3+/CD4+	 4037 4874
8877	0	0	CD3+/CD4+	 4043 4724
8878	0	0	CD3+/CD4+	 4047 4805
8879	0	0	CD3+/CD4+	 4055 4789
8880	0	0	CD3+/CD4+	 4118 4827
8881	0	0	CD3+/CD4+	 3361 5666
8882	0	0	CD3+/CD4+	 3528 5637
8883	0	0	CD3+/CD4+	 3579 5572
8884	0	0	CD3+/CD4+	 3635 5598
8885	0	0	CD3+/CD4+	 3720 5570
8886	0	0	CD3+/CD4+	 3798 5567
8887	0	0	CD3+/CD4+	 3801 5644
8888	0	0	CD3+/CD4+	 3816 5559
8889	0	0	CD3+/CD4+	 3837 5975
8890	0	0	CD3+/CD4+	 3855 5966
8891	0	0	CD3+/CD4+	 3581 6334
8892	0	0	CD3+/CD4+	 3622 7030
8893	0	0	CD3+/CD4+	 3645 7016
8894	0	0	CD3+/CD4+	 3926 7053
8895	0	0	CD3+/CD4+	 3956 6977
8896	0	0	CD3+/CD4+	 3980 6747
8897	0	0	CD3+/CD4+	 3995 6749
8898	0	0	CD3+/CD4+	 4038 6883
8899	0	0	CD3+/CD4+	 4039 7022
8900	0	0	CD3+/CD4+	 4048 6971
8901	0	0	CD3+/CD4+	 4056 6954
8902	0	0	CD3+/CD4+	 4078 6692
8903	0	0	CD3+/CD4+	 3329 7180
8904	0	0	CD3+/CD4+	 3333 7622
8905	0	0	CD3+/CD4+	 3349 7674
8906	0	0	CD3+/CD4+	 3357 7771
8907	0	0	CD3+/CD4+	 3388 7606
8908	0	0	CD3+/CD4+	 3398 7843
8909	0	0	CD3+/CD4+	 3406 7660
8910	0	0	CD3+/CD4+	 3407 7224
8911	0	0	CD3+/CD4+	 3415 7618
8912	0	0	CD3+/CD4+	 3422 7569
8913	0	0	CD3+/CD4+	 3422 7843
8914	0	0	CD3+/CD4+	 3431 7804
8915	0	0	CD3+/CD4+	 3447 7643
8916	0	0	CD3+/CD4+	 3448 7856
8917	0	0	CD3+/CD4+	 3458 7755
8918	0	0	CD3+/CD4+	 3463 7842
8919	0	0	CD3+/CD4+	 3467 7813
8920	0	0	CD3+/CD4+	 3476 7681
8921	0	0	CD3+/CD4+	 3479 7754
8922	0	0	CD3+/CD4+	 3485 7620
8923	0	0	CD3+/CD4+	 3487 7639
8924	0	0	CD3+/CD4+	 3492 7390
8925	0	0	CD3+/CD4+	 3494 7493
8926	0	0	CD3+/CD4+	 3494 7670
8927	0	0	CD3+/CD4+	 3497 7787
8928	0	0	CD3+/CD4+	 3505 7646
8929	0	0	CD3+/CD4+	 3505 7827
8930	0	0	CD3+/CD4+	 3507 7457
8931	0	0	CD3+/CD4+	 3509 7580
8932	0	0	CD3+/CD4+	 3516 7858
8933	0	0	CD3+/CD4+	 3520 7615
8934	0	0	CD3+/CD4+	 3524 7565
8935	0	0	CD3+/CD4+	 3540 7583
8936	0	0	CD3+/CD4+	 3546 7802
8937	0	0	CD3+/CD4+	 3547 7441
8938	0	0	CD3+/CD4+	 3548 7627
8939	0	0	CD3+/CD4+	 3554 7781
8940	0	0	CD3+/CD4+	 3561 7698
8941	0	0	CD3+/CD4+	 3566 7686
8942	0	0	CD3+/CD4+	 3571 7803
8943	0	0	CD3+/CD4+	 3579 7711
8944	0	0	CD3+/CD4+	 3581 7522
8945	0	0	CD3+/CD4+	 3581 7731
8946	0	0	CD3+/CD4+	 3593 7758
8947	0	0	CD3+/CD4+	 3596 7404
8948	0	0	CD3+/CD4+	 3600 7391
8949	0	0	CD3+/CD4+	 3602 7621
8950	0	0	CD3+/CD4+	 3605 7647
8951	0	0	CD3+/CD4+	 3612 7748
8952	0	0	CD3+/CD4+	 3614 7469
8953	0	0	CD3+/CD4+	 3614 7840
8954	0	0	CD3+/CD4+	 3616 7665
8955	0	0	CD3+/CD4+	 3627 7727
8956	0	0	CD3+/CD4+	 3631 7138
8957	0	0	CD3+/CD4+	 3635 7864
8958	0	0	CD3+/CD4+	 3651 7866
8959	0	0	CD3+/CD4+	 3653 7776
8960	0	0	CD3+/CD4+	 3656 7830
8961	0	0	CD3+/CD4+	 3657 7224
8962	0	0	CD3+/CD4+	 3657 7642
8963	0	0	CD3+/CD4+	 3664 7575
8964	0	0	CD3+/CD4+	 3677 7763
8965	0	0	CD3+/CD4+	 3683 7843
8966	0	0	CD3+/CD4+	 3693 7200
8967	0	0	CD3+/CD4+	 3694 7431
8968	0	0	CD3+/CD4+	 3694 7676
8969	0	0	CD3+/CD4+	 3700 7553
8970	0	0	CD3+/CD4+	 3712 7654
8971	0	0	CD3+/CD4+	 3722 7712
8972	0	0	CD3+/CD4+	 3737 7633
8973	0	0	CD3+/CD4+	 3738 7667
8974	0	0	CD3+/CD4+	 3740 7697
8975	0	0	CD3+/CD4+	 3750 7865
8976	0	0	CD3+/CD4+	 3755 7797
8977	0	0	CD3+/CD4+	 3759 7681
8978	0	0	CD3+/CD4+	 3759 7727
8979	0	0	CD3+/CD4+	 3775 7677
8980	0	0	CD3+/CD4+	 3781 7620
8981	0	0	CD3+/CD4+	 3791 7411
8982	0	0	CD3+/CD4+	 3807 7713
8983	0	0	CD3+/CD4+	 3811 7134
8984	0	0	CD3+/CD4+	 3811 7726
8985	0	0	CD3+/CD4+	 3823 7233
8986	0	0	CD3+/CD4+	 3830 7193
8987	0	0	CD3+/CD4+	 3832 7730
8988	0	0	CD3+/CD4+	 3833 7113
8989	0	0	CD3+/CD4+	 3839 7697
8990	0	0	CD3+/CD4+	 3850 7458
8991	0	0	CD3+/CD4+	 3853 7701
8992	0	0	CD3+/CD4+	 3863 7102
8993	0	0	CD3+/CD4+	 3863 7450
8994	0	0	CD3+/CD4+	 3889 7622
8995	0	0	CD3+/CD4+	 3890 7717
8996	0	0	CD3+/CD4+	 3905 7513
8997	0	0	CD3+/CD4+	 3909 7408
8998	0	0	CD3+/CD4+	 3925 7718
8999	0	0	CD3+/CD4+	 3943 7314
9000	0	0	CD3+/CD4+	 3943 7544
9001	0	0	CD3+/CD4+	 3946 7674
9002	0	0	CD3+/CD4+	 3954 7736
9003	0	0	CD3+/CD4+	 3968 7309
9004	0	0	CD3+/CD4+	 3971 7184
9005	0	0	CD3+/CD4+	 3972 7740
9006	0	0	CD3+/CD4+	 3975 7331
9007	0	0	CD3+/CD4+	 3985 7094
9008	0	0	CD3+/CD4+	 4031 7093
9009	0	0	CD3+/CD4+	 4079 7269
9010	0	0	CD3+/CD4+	 4094 7760
9011	0	0	CD3+/CD4+	 4102 7543
9012	0	0	CD3+/CD4+	 4102 7829
9013	0	0	CD3+/CD4+	 3355 8080
9014	0	0	CD3+/CD4+	 3473 8485
9015	0	0	CD3+/CD4+	 3539 7945
9016	0	0	CD3+/CD4+	 3608 8469
9017	0	0	CD3+/CD4+	 3625 8459
9018	0	0	CD3+/CD4+	 3679 8158
9019	0	0	CD3+/CD4+	 3698 7926
9020	0	0	CD3+/CD4+	 3710 8619
9021	0	0	CD3+/CD4+	 3848 8437
9022	0	0	CD3+/CD4+	 3850 7914
9023	0	0	CD3+/CD4+	 3864 8149
9024	0	0	CD3+/CD4+	 3883 8484
9025	0	0	CD3+/CD4+	 3910 8211
9026	0	0	CD3+/CD4+	 3952 8217
9027	0	0	CD3+/CD4+	 4032 7988
9028	0	0	CD3+/CD4+	 4041 8195
9029	0	0	CD3+/CD4+	 4075 8192
9030	0	0	CD3+/CD4+	 4076 8249
9031	0	0	CD3+/CD4+	 4104 8202
9032	0	0	CD3+/CD4+	 4104 8249
9033	0	0	CD3+/CD4+	 3576 8773
9034	0	0	CD3+/CD4+	 3917 9405
9035	0	0	CD3+/CD4+	 3940 9397
9036	0	0	CD3+/CD4+	 4044 9059
9037	0	0	CD3+/CD4+	 3467 10098
9038	0	0	CD3+/CD4+	 3469 9980
9039	0	0	CD3+/CD4+	 3633 9974
9040	0	0	CD3+/CD4+	 3773 9655
9041	0	0	CD3+/CD4+	 3995 10070
9042	0	0	CD3+/CD4+	 4068 9811
9043	0	0	CD3+/CD4+	 3633 12707
9044	0	0	CD3+/CD4+	 3646 12793
9045	0	0	CD3+/CD4+	 3453 13604
9046	0	0	CD3+/CD4+	 3675 13469
9047	0	0	CD3+/CD4+	 3980 13155
9048	0	0	CD3+/CD4+	 3439 14252
9049	0	0	CD3+/CD4+	 3531 13979
9050	0	0	CD3+/CD4+	 3668 14709
9051	0	0	CD3+/CD4+	 3964 14390
9052	0	0	CD3+/CD4+	 4124 14369
9053	0	0	CD3+/CD4+	 3337 15210
9054	0	0	CD3+/CD4+	 3468 15452
9055	0	0	CD3+/CD4+	 3471 15026
9056	0	0	CD3+/CD4+	 3479 15438
9057	0	0	CD3+/CD4+	 3556 14998
9058	0	0	CD3+/CD4+	 3640 15062
9059	0	0	CD3+/CD4+	 4001 15281
9060	0	0	CD3+/CD4+	 4019 15081
9061	0	0	CD3+/CD4+	 4092 14931
9062	0	0	CD3+/CD4+	 4112 14911
9063	0	0	CD3+/CD4+	 4122 14903
9064	0	0	CD3+/CD4+	 3340 15965
9065	0	0	CD3+/CD4+	 3363 15972
9066	0	0	CD3+/CD4+	 3363 16144
9067	0	0	CD3+/CD4+	 3369 16158
9068	0	0	CD3+/CD4+	 3439 15770
9069	0	0	CD3+/CD4+	 3531 15956
9070	0	0	CD3+/CD4+	 3538 16014
9071	0	0	CD3+/CD4+	 4061 16236
9072	0	0	CD3+/CD4+	 4090 16049
9073	0	0	CD3+/CD4+	 4110 15905
9074	0	0	CD3+/CD4+	 3387 16701
9075	0	0	CD3+/CD4+	 3491 16647
9076	0	0	CD3+/CD4+	 3499 16551
9077	0	0	CD3+/CD4+	 3511 16601
9078	0	0	CD3+/CD4+	 3517 16740
9079	0	0	CD3+/CD4+	 3542 16732
9080	0	0	CD3+/CD4+	 3726 16567
9081	0	0	CD3+/CD4+	 3763 16888
9082	0	0	CD3+/CD4+	 3870 17011
9083	0	0	CD3+/CD4+	 3928 16722
9084	0	0	CD3+/CD4+	 3994 17099
9085	0	0	CD3+/CD4+	 3995 16823
9086	0	0	CD3+/CD4+	 4002 17040
9087	0	0	CD3+/CD4+	 4051 16906
9088	0	0	CD3+/CD4+	 3794 17500
9089	0	0	CD3+/CD4+	 3828 17719
9090	0	0	CD3+/CD4+	 3866 17123
9091	0	0	CD3+/CD4+	 3896 17786
9092	0	0	CD3+/CD4+	 3899 17866
9093	0	0	CD3+/CD4+	 3926 17843
9094	0	0	CD3+/CD4+	 3979 17663
9095	0	0	CD3+/CD4+	 4017 17487
9096	0	0	CD3+/CD4+	 3917 18074
9097	0	0	CD3+/CD4+	 3971 17961
9098	0	0	CD3+/CD4+	 3984 17941
9099	0	0	CD3+/CD4+	 4139 1678
9100	0	0	CD3+/CD4+	 4156 1470
9101	0	0	CD3+/CD4+	 4180 1597
9102	0	0	CD3+/CD4+	 4187 1533
9103	0	0	CD3+/CD4+	 4189 1670
9104	0	0	CD3+/CD4+	 4209 1682
9105	0	0	CD3+/CD4+	 4302 1490
9106	0	0	CD3+/CD4+	 4306 1437
9107	0	0	CD3+/CD4+	 4320 1456
9108	0	0	CD3+/CD4+	 4342 1714
9109	0	0	CD3+/CD4+	 4345 1447
9110	0	0	CD3+/CD4+	 4350 1327
9111	0	0	CD3+/CD4+	 4417 1556
9112	0	0	CD3+/CD4+	 4419 1475
9113	0	0	CD3+/CD4+	 4422 1789
9114	0	0	CD3+/CD4+	 4445 1787
9115	0	0	CD3+/CD4+	 4462 1460
9116	0	0	CD3+/CD4+	 4468 1823
9117	0	0	CD3+/CD4+	 4478 1439
9118	0	0	CD3+/CD4+	 4493 1829
9119	0	0	CD3+/CD4+	 4521 1528
9120	0	0	CD3+/CD4+	 4534 1580
9121	0	0	CD3+/CD4+	 4539 1570
9122	0	0	CD3+/CD4+	 4544 1780
9123	0	0	CD3+/CD4+	 4561 1479
9124	0	0	CD3+/CD4+	 4602 1590
9125	0	0	CD3+/CD4+	 4687 1595
9126	0	0	CD3+/CD4+	 4751 1729
9127	0	0	CD3+/CD4+	 4842 1677
9128	0	0	CD3+/CD4+	 4868 1724
9129	0	0	CD3+/CD4+	 4899 1742
9130	0	0	CD3+/CD4+	 4907 1766
9131	0	0	CD3+/CD4+	 4158 2242
9132	0	0	CD3+/CD4+	 4162 1847
9133	0	0	CD3+/CD4+	 4222 2170
9134	0	0	CD3+/CD4+	 4238 1995
9135	0	0	CD3+/CD4+	 4276 2182
9136	0	0	CD3+/CD4+	 4420 2063
9137	0	0	CD3+/CD4+	 4436 1857
9138	0	0	CD3+/CD4+	 4513 2021
9139	0	0	CD3+/CD4+	 4515 2249
9140	0	0	CD3+/CD4+	 4535 2218
9141	0	0	CD3+/CD4+	 4553 1880
9142	0	0	CD3+/CD4+	 4561 2287
9143	0	0	CD3+/CD4+	 4573 2244
9144	0	0	CD3+/CD4+	 4613 1911
9145	0	0	CD3+/CD4+	 4615 1900
9146	0	0	CD3+/CD4+	 4624 2297
9147	0	0	CD3+/CD4+	 4638 1910
9148	0	0	CD3+/CD4+	 4649 1913
9149	0	0	CD3+/CD4+	 4650 2344
9150	0	0	CD3+/CD4+	 4693 2381
9151	0	0	CD3+/CD4+	 4757 2437
9152	0	0	CD3+/CD4+	 4771 2435
9153	0	0	CD3+/CD4+	 4819 2578
9154	0	0	CD3+/CD4+	 4847 2498
9155	0	0	CD3+/CD4+	 4868 2536
9156	0	0	CD3+/CD4+	 4897 2552
9157	0	0	CD3+/CD4+	 4899 2579
9158	0	0	CD3+/CD4+	 4141 2754
9159	0	0	CD3+/CD4+	 4145 2781
9160	0	0	CD3+/CD4+	 4204 2764
9161	0	0	CD3+/CD4+	 4263 2814
9162	0	0	CD3+/CD4+	 4275 2953
9163	0	0	CD3+/CD4+	 4284 2892
9164	0	0	CD3+/CD4+	 4321 2967
9165	0	0	CD3+/CD4+	 4387 2968
9166	0	0	CD3+/CD4+	 4485 3107
9167	0	0	CD3+/CD4+	 4529 3107
9168	0	0	CD3+/CD4+	 4531 3119
9169	0	0	CD3+/CD4+	 4622 3212
9170	0	0	CD3+/CD4+	 4665 3294
9171	0	0	CD3+/CD4+	 4674 3309
9172	0	0	CD3+/CD4+	 4693 3318
9173	0	0	CD3+/CD4+	 4693 3337
9174	0	0	CD3+/CD4+	 4761 3204
9175	0	0	CD3+/CD4+	 4788 3212
9176	0	0	CD3+/CD4+	 4814 3351
9177	0	0	CD3+/CD4+	 4842 3278
9178	0	0	CD3+/CD4+	 4854 3409
9179	0	0	CD3+/CD4+	 4878 3285
9180	0	0	CD3+/CD4+	 4221 4141
9181	0	0	CD3+/CD4+	 4272 4130
9182	0	0	CD3+/CD4+	 4286 4128
9183	0	0	CD3+/CD4+	 4540 3950
9184	0	0	CD3+/CD4+	 4620 3656
9185	0	0	CD3+/CD4+	 4802 4238
9186	0	0	CD3+/CD4+	 4164 4307
9187	0	0	CD3+/CD4+	 4180 4828
9188	0	0	CD3+/CD4+	 4197 4775
9189	0	0	CD3+/CD4+	 4209 4295
9190	0	0	CD3+/CD4+	 4211 4251
9191	0	0	CD3+/CD4+	 4265 4853
9192	0	0	CD3+/CD4+	 4279 4781
9193	0	0	CD3+/CD4+	 4341 4881
9194	0	0	CD3+/CD4+	 4350 4292
9195	0	0	CD3+/CD4+	 4353 4713
9196	0	0	CD3+/CD4+	 4378 4896
9197	0	0	CD3+/CD4+	 4395 4801
9198	0	0	CD3+/CD4+	 4443 4948
9199	0	0	CD3+/CD4+	 4446 4802
9200	0	0	CD3+/CD4+	 4462 4818
9201	0	0	CD3+/CD4+	 4464 4923
9202	0	0	CD3+/CD4+	 4487 4751
9203	0	0	CD3+/CD4+	 4499 4671
9204	0	0	CD3+/CD4+	 4503 4949
9205	0	0	CD3+/CD4+	 4524 4895
9206	0	0	CD3+/CD4+	 4540 4955
9207	0	0	CD3+/CD4+	 4580 4956
9208	0	0	CD3+/CD4+	 4582 4887
9209	0	0	CD3+/CD4+	 4593 4955
9210	0	0	CD3+/CD4+	 4625 4892
9211	0	0	CD3+/CD4+	 4659 4898
9212	0	0	CD3+/CD4+	 4682 4908
9213	0	0	CD3+/CD4+	 4725 4960
9214	0	0	CD3+/CD4+	 4736 4286
9215	0	0	CD3+/CD4+	 4759 4934
9216	0	0	CD3+/CD4+	 4761 4468
9217	0	0	CD3+/CD4+	 4812 4903
9218	0	0	CD3+/CD4+	 4832 4507
9219	0	0	CD3+/CD4+	 4886 4902
9220	0	0	CD3+/CD4+	 4352 5705
9221	0	0	CD3+/CD4+	 4420 5666
9222	0	0	CD3+/CD4+	 4529 5254
9223	0	0	CD3+/CD4+	 4728 5692
9224	0	0	CD3+/CD4+	 4767 5648
9225	0	0	CD3+/CD4+	 4825 5623
9226	0	0	CD3+/CD4+	 4915 5756
9227	0	0	CD3+/CD4+	 4617 6488
9228	0	0	CD3+/CD4+	 4775 6502
9229	0	0	CD3+/CD4+	 4914 6012
9230	0	0	CD3+/CD4+	 4133 6890
9231	0	0	CD3+/CD4+	 4138 7257
9232	0	0	CD3+/CD4+	 4150 7249
9233	0	0	CD3+/CD4+	 4159 7135
9234	0	0	CD3+/CD4+	 4161 7243
9235	0	0	CD3+/CD4+	 4184 7413
9236	0	0	CD3+/CD4+	 4187 7328
9237	0	0	CD3+/CD4+	 4192 6879
9238	0	0	CD3+/CD4+	 4207 6881
9239	0	0	CD3+/CD4+	 4212 6914
9240	0	0	CD3+/CD4+	 4215 6872
9241	0	0	CD3+/CD4+	 4229 6910
9242	0	0	CD3+/CD4+	 4274 7251
9243	0	0	CD3+/CD4+	 4286 6826
9244	0	0	CD3+/CD4+	 4329 7040
9245	0	0	CD3+/CD4+	 4346 7253
9246	0	0	CD3+/CD4+	 4368 7059
9247	0	0	CD3+/CD4+	 4472 6976
9248	0	0	CD3+/CD4+	 4708 6930
9249	0	0	CD3+/CD4+	 4746 6906
9250	0	0	CD3+/CD4+	 4751 6932
9251	0	0	CD3+/CD4+	 4822 6683
9252	0	0	CD3+/CD4+	 4129 7871
9253	0	0	CD3+/CD4+	 4136 7681
9254	0	0	CD3+/CD4+	 4150 7832
9255	0	0	CD3+/CD4+	 4158 8202
9256	0	0	CD3+/CD4+	 4160 7898
9257	0	0	CD3+/CD4+	 4222 7471
9258	0	0	CD3+/CD4+	 4232 7709
9259	0	0	CD3+/CD4+	 4248 7720
9260	0	0	CD3+/CD4+	 4249 7590
9261	0	0	CD3+/CD4+	 4255 8180
9262	0	0	CD3+/CD4+	 4321 7748
9263	0	0	CD3+/CD4+	 4352 7741
9264	0	0	CD3+/CD4+	 4401 7497
9265	0	0	CD3+/CD4+	 4413 7539
9266	0	0	CD3+/CD4+	 4601 7935
9267	0	0	CD3+/CD4+	 4602 8021
9268	0	0	CD3+/CD4+	 4677 7894
9269	0	0	CD3+/CD4+	 4689 7807
9270	0	0	CD3+/CD4+	 4700 7777
9271	0	0	CD3+/CD4+	 4707 7806
9272	0	0	CD3+/CD4+	 4782 7711
9273	0	0	CD3+/CD4+	 4832 7843
9274	0	0	CD3+/CD4+	 4847 8173
9275	0	0	CD3+/CD4+	 4879 7766
9276	0	0	CD3+/CD4+	 4892 7908
9277	0	0	CD3+/CD4+	 4901 8044
9278	0	0	CD3+/CD4+	 4903 7960
9279	0	0	CD3+/CD4+	 4772 8635
9280	0	0	CD3+/CD4+	 4183 9744
9281	0	0	CD3+/CD4+	 4319 9775
9282	0	0	CD3+/CD4+	 4363 9600
9283	0	0	CD3+/CD4+	 4371 9146
9284	0	0	CD3+/CD4+	 4527 9627
9285	0	0	CD3+/CD4+	 4187 10331
9286	0	0	CD3+/CD4+	 4232 10181
9287	0	0	CD3+/CD4+	 4843 10600
9288	0	0	CD3+/CD4+	 4874 10066
9289	0	0	CD3+/CD4+	 4874 10304
9290	0	0	CD3+/CD4+	 4186 10874
9291	0	0	CD3+/CD4+	 4203 10860
9292	0	0	CD3+/CD4+	 4590 10738
9293	0	0	CD3+/CD4+	 4752 10685
9294	0	0	CD3+/CD4+	 4518 12808
9295	0	0	CD3+/CD4+	 4249 13622
9296	0	0	CD3+/CD4+	 4299 13256
9297	0	0	CD3+/CD4+	 4527 13226
9298	0	0	CD3+/CD4+	 4149 14384
9299	0	0	CD3+/CD4+	 4247 14285
9300	0	0	CD3+/CD4+	 4258 13836
9301	0	0	CD3+/CD4+	 4417 14117
9302	0	0	CD3+/CD4+	 4553 13921
9303	0	0	CD3+/CD4+	 4661 14134
9304	0	0	CD3+/CD4+	 4701 14201
9305	0	0	CD3+/CD4+	 4208 15140
9306	0	0	CD3+/CD4+	 4175 16133
9307	0	0	CD3+/CD4+	 4442 16198
9308	0	0	CD3+/CD4+	 4489 16186
9309	0	0	CD3+/CD4+	 4491 16152
9310	0	0	CD3+/CD4+	 4496 15734
9311	0	0	CD3+/CD4+	 4591 16174
9312	0	0	CD3+/CD4+	 4220 16736
9313	0	0	CD3+/CD4+	 4237 16816
9314	0	0	CD3+/CD4+	 4288 16801
9315	0	0	CD3+/CD4+	 4294 16737
9316	0	0	CD3+/CD4+	 4353 16726
9317	0	0	CD3+/CD4+	 4369 16283
9318	0	0	CD3+/CD4+	 4468 16599
9319	0	0	CD3+/CD4+	 4474 16343
9320	0	0	CD3+/CD4+	 4474 16356
9321	0	0	CD3+/CD4+	 4479 16635
9322	0	0	CD3+/CD4+	 4510 16278
9323	0	0	CD3+/CD4+	 4514 16288
9324	0	0	CD3+/CD4+	 4541 16669
9325	0	0	CD3+/CD4+	 4564 16756
9326	0	0	CD3+/CD4+	 4651 16488
9327	0	0	CD3+/CD4+	 4690 16849
9328	0	0	CD3+/CD4+	 4702 16659
9329	0	0	CD3+/CD4+	 4729 16536
9330	0	0	CD3+/CD4+	 4850 16564
9331	0	0	CD3+/CD4+	 4230 17598
9332	0	0	CD3+/CD4+	 4243 17163
9333	0	0	CD3+/CD4+	 4390 17482
9334	0	0	CD3+/CD4+	 4495 17778
9335	0	0	CD3+/CD4+	 4763 17300
9336	0	0	CD3+/CD4+	 4772 17325
9337	0	0	CD3+/CD4+	 4825 17324
9338	0	0	CD3+/CD4+	 4875 17692
9339	0	0	CD3+/CD4+	 4172 18452
9340	0	0	CD3+/CD4+	 4258 18274
9341	0	0	CD3+/CD4+	 4369 18186
9342	0	0	CD3+/CD4+	 4498 17959
9343	0	0	CD3+/CD4+	 4561 17947
9344	0	0	CD3+/CD4+	 4702 17944
9345	0	0	CD3+/CD4+	 4718 17939
9346	0	0	CD3+/CD4+	 4748 18090
9347	0	0	CD3+/CD4+	 4776 18085
9348	0	0	CD3+/CD4+	 4822 18118
9349	0	0	CD3+/CD4+	 4829 18241
9350	0	0	CD3+/CD4+	 4892 17967
9351	0	0	CD3+/CD4+	 4917 18256
9352	0	0	CD3+/CD4+	 4922 18190
9353	0	0	CD3+/CD4+	 5278 1216
9354	0	0	CD3+/CD4+	 5388 1277
9355	0	0	CD3+/CD4+	 5547 1338
9356	0	0	CD3+/CD4+	 5641 1406
9357	0	0	CD3+/CD4+	 5661 1568
9358	0	0	CD3+/CD4+	 5713 1487
9359	0	0	CD3+/CD4+	 4930 1725
9360	0	0	CD3+/CD4+	 4945 1847
9361	0	0	CD3+/CD4+	 4948 1731
9362	0	0	CD3+/CD4+	 4971 2030
9363	0	0	CD3+/CD4+	 5001 1839
9364	0	0	CD3+/CD4+	 5047 1938
9365	0	0	CD3+/CD4+	 5069 1971
9366	0	0	CD3+/CD4+	 5094 2171
9367	0	0	CD3+/CD4+	 5210 2131
9368	0	0	CD3+/CD4+	 5324 2272
9369	0	0	CD3+/CD4+	 5403 2368
9370	0	0	CD3+/CD4+	 5436 2338
9371	0	0	CD3+/CD4+	 5472 2392
9372	0	0	CD3+/CD4+	 5498 2118
9373	0	0	CD3+/CD4+	 5504 2051
9374	0	0	CD3+/CD4+	 5521 2134
9375	0	0	CD3+/CD4+	 5532 2152
9376	0	0	CD3+/CD4+	 5540 1896
9377	0	0	CD3+/CD4+	 5549 2183
9378	0	0	CD3+/CD4+	 5554 1954
9379	0	0	CD3+/CD4+	 5560 2202
9380	0	0	CD3+/CD4+	 5592 1821
9381	0	0	CD3+/CD4+	 5592 2110
9382	0	0	CD3+/CD4+	 5595 1996
9383	0	0	CD3+/CD4+	 5650 1845
9384	0	0	CD3+/CD4+	 5673 1943
9385	0	0	CD3+/CD4+	 5689 2024
9386	0	0	CD3+/CD4+	 5696 2106
9387	0	0	CD3+/CD4+	 5726 2203
9388	0	0	CD3+/CD4+	 5061 2691
9389	0	0	CD3+/CD4+	 5118 2528
9390	0	0	CD3+/CD4+	 5169 2514
9391	0	0	CD3+/CD4+	 5494 2928
9392	0	0	CD3+/CD4+	 5624 2834
9393	0	0	CD3+/CD4+	 5701 2730
9394	0	0	CD3+/CD4+	 5715 2895
9395	0	0	CD3+/CD4+	 4952 3434
9396	0	0	CD3+/CD4+	 4954 3416
9397	0	0	CD3+/CD4+	 4972 3390
9398	0	0	CD3+/CD4+	 4973 3419
9399	0	0	CD3+/CD4+	 5041 3635
9400	0	0	CD3+/CD4+	 5082 3542
9401	0	0	CD3+/CD4+	 5099 3597
9402	0	0	CD3+/CD4+	 5101 3520
9403	0	0	CD3+/CD4+	 5128 3589
9404	0	0	CD3+/CD4+	 5151 3563
9405	0	0	CD3+/CD4+	 5163 3684
9406	0	0	CD3+/CD4+	 5202 3640
9407	0	0	CD3+/CD4+	 5244 3750
9408	0	0	CD3+/CD4+	 5348 3578
9409	0	0	CD3+/CD4+	 5388 3616
9410	0	0	CD3+/CD4+	 5390 3581
9411	0	0	CD3+/CD4+	 5407 3636
9412	0	0	CD3+/CD4+	 5410 3649
9413	0	0	CD3+/CD4+	 5457 3758
9414	0	0	CD3+/CD4+	 5465 3607
9415	0	0	CD3+/CD4+	 5515 3620
9416	0	0	CD3+/CD4+	 5519 3767
9417	0	0	CD3+/CD4+	 5534 3688
9418	0	0	CD3+/CD4+	 5575 3315
9419	0	0	CD3+/CD4+	 5579 3691
9420	0	0	CD3+/CD4+	 5645 3663
9421	0	0	CD3+/CD4+	 5687 3786
9422	0	0	CD3+/CD4+	 5722 3724
9423	0	0	CD3+/CD4+	 5029 4858
9424	0	0	CD3+/CD4+	 5040 4813
9425	0	0	CD3+/CD4+	 5166 4483
9426	0	0	CD3+/CD4+	 5175 4508
9427	0	0	CD3+/CD4+	 5202 4863
9428	0	0	CD3+/CD4+	 5253 4839
9429	0	0	CD3+/CD4+	 5317 4753
9430	0	0	CD3+/CD4+	 5320 4837
9431	0	0	CD3+/CD4+	 5324 4657
9432	0	0	CD3+/CD4+	 5340 4502
9433	0	0	CD3+/CD4+	 5341 4841
9434	0	0	CD3+/CD4+	 5358 4773
9435	0	0	CD3+/CD4+	 5376 4726
9436	0	0	CD3+/CD4+	 5433 4819
9437	0	0	CD3+/CD4+	 4948 4883
9438	0	0	CD3+/CD4+	 5203 4898
9439	0	0	CD3+/CD4+	 5204 4887
9440	0	0	CD3+/CD4+	 5257 5583
9441	0	0	CD3+/CD4+	 5316 5591
9442	0	0	CD3+/CD4+	 5411 5548
9443	0	0	CD3+/CD4+	 5555 5449
9444	0	0	CD3+/CD4+	 5564 5647
9445	0	0	CD3+/CD4+	 5580 4917
9446	0	0	CD3+/CD4+	 5592 4892
9447	0	0	CD3+/CD4+	 5600 4934
9448	0	0	CD3+/CD4+	 5602 4922
9449	0	0	CD3+/CD4+	 5617 4893
9450	0	0	CD3+/CD4+	 5667 5679
9451	0	0	CD3+/CD4+	 5674 5632
9452	0	0	CD3+/CD4+	 4961 6358
9453	0	0	CD3+/CD4+	 5284 6357
9454	0	0	CD3+/CD4+	 5295 6263
9455	0	0	CD3+/CD4+	 5383 5714
9456	0	0	CD3+/CD4+	 5396 6388
9457	0	0	CD3+/CD4+	 5429 5684
9458	0	0	CD3+/CD4+	 5449 5697
9459	0	0	CD3+/CD4+	 5529 5753
9460	0	0	CD3+/CD4+	 5588 5939
9461	0	0	CD3+/CD4+	 5625 6203
9462	0	0	CD3+/CD4+	 5628 5734
9463	0	0	CD3+/CD4+	 5653 5828
9464	0	0	CD3+/CD4+	 5654 5883
9465	0	0	CD3+/CD4+	 5697 6075
9466	0	0	CD3+/CD4+	 5706 5953
9467	0	0	CD3+/CD4+	 5715 5708
9468	0	0	CD3+/CD4+	 5369 7250
9469	0	0	CD3+/CD4+	 5473 7156
9470	0	0	CD3+/CD4+	 5484 7255
9471	0	0	CD3+/CD4+	 5597 7273
9472	0	0	CD3+/CD4+	 5671 6773
9473	0	0	CD3+/CD4+	 4945 8045
9474	0	0	CD3+/CD4+	 5007 7601
9475	0	0	CD3+/CD4+	 5227 7438
9476	0	0	CD3+/CD4+	 5274 7341
9477	0	0	CD3+/CD4+	 5297 7406
9478	0	0	CD3+/CD4+	 5298 7520
9479	0	0	CD3+/CD4+	 5356 7404
9480	0	0	CD3+/CD4+	 5360 8079
9481	0	0	CD3+/CD4+	 5373 7426
9482	0	0	CD3+/CD4+	 5417 8039
9483	0	0	CD3+/CD4+	 5434 7428
9484	0	0	CD3+/CD4+	 5446 7429
9485	0	0	CD3+/CD4+	 5493 7677
9486	0	0	CD3+/CD4+	 5540 7878
9487	0	0	CD3+/CD4+	 5550 7293
9488	0	0	CD3+/CD4+	 5551 7771
9489	0	0	CD3+/CD4+	 5575 7847
9490	0	0	CD3+/CD4+	 5586 7876
9491	0	0	CD3+/CD4+	 5630 7836
9492	0	0	CD3+/CD4+	 5660 7386
9493	0	0	CD3+/CD4+	 5691 7649
9494	0	0	CD3+/CD4+	 5703 8007
9495	0	0	CD3+/CD4+	 5711 7942
9496	0	0	CD3+/CD4+	 5716 7487
9497	0	0	CD3+/CD4+	 4937 8149
9498	0	0	CD3+/CD4+	 5003 8545
9499	0	0	CD3+/CD4+	 5040 8105
9500	0	0	CD3+/CD4+	 5057 8159
9501	0	0	CD3+/CD4+	 5087 8446
9502	0	0	CD3+/CD4+	 5159 8223
9503	0	0	CD3+/CD4+	 5179 8265
9504	0	0	CD3+/CD4+	 5208 8230
9505	0	0	CD3+/CD4+	 5272 8677
9506	0	0	CD3+/CD4+	 5371 8426
9507	0	0	CD3+/CD4+	 5470 8491
9508	0	0	CD3+/CD4+	 5541 8260
9509	0	0	CD3+/CD4+	 5605 8877
9510	0	0	CD3+/CD4+	 5675 8294
9511	0	0	CD3+/CD4+	 5682 8319
9512	0	0	CD3+/CD4+	 5091 8889
9513	0	0	CD3+/CD4+	 5104 8972
9514	0	0	CD3+/CD4+	 5177 8931
9515	0	0	CD3+/CD4+	 5426 9651
9516	0	0	CD3+/CD4+	 5430 9388
9517	0	0	CD3+/CD4+	 5509 9224
9518	0	0	CD3+/CD4+	 5584 9218
9519	0	0	CD3+/CD4+	 5629 9210
9520	0	0	CD3+/CD4+	 5637 8924
9521	0	0	CD3+/CD4+	 5675 9247
9522	0	0	CD3+/CD4+	 5688 9018
9523	0	0	CD3+/CD4+	 5710 8903
9524	0	0	CD3+/CD4+	 4970 10336
9525	0	0	CD3+/CD4+	 5183 10222
9526	0	0	CD3+/CD4+	 5200 10214
9527	0	0	CD3+/CD4+	 5225 10445
9528	0	0	CD3+/CD4+	 5350 10424
9529	0	0	CD3+/CD4+	 5390 9900
9530	0	0	CD3+/CD4+	 5429 9824
9531	0	0	CD3+/CD4+	 5515 10280
9532	0	0	CD3+/CD4+	 5540 10264
9533	0	0	CD3+/CD4+	 5552 9859
9534	0	0	CD3+/CD4+	 5556 10215
9535	0	0	CD3+/CD4+	 5630 10467
9536	0	0	CD3+/CD4+	 5645 10246
9537	0	0	CD3+/CD4+	 5647 9954
9538	0	0	CD3+/CD4+	 5670 10036
9539	0	0	CD3+/CD4+	 5719 10473
9540	0	0	CD3+/CD4+	 5137 11013
9541	0	0	CD3+/CD4+	 5164 10874
9542	0	0	CD3+/CD4+	 5186 10842
9543	0	0	CD3+/CD4+	 5191 10957
9544	0	0	CD3+/CD4+	 5202 10817
9545	0	0	CD3+/CD4+	 5282 10933
9546	0	0	CD3+/CD4+	 5430 11085
9547	0	0	CD3+/CD4+	 5443 10691
9548	0	0	CD3+/CD4+	 5452 10662
9549	0	0	CD3+/CD4+	 5524 10921
9550	0	0	CD3+/CD4+	 5563 10883
9551	0	0	CD3+/CD4+	 5575 11036
9552	0	0	CD3+/CD4+	 5588 10644
9553	0	0	CD3+/CD4+	 5634 10531
9554	0	0	CD3+/CD4+	 5667 10838
9555	0	0	CD3+/CD4+	 5668 10692
9556	0	0	CD3+/CD4+	 5693 11050
9557	0	0	CD3+/CD4+	 5694 10542
9558	0	0	CD3+/CD4+	 5715 10780
9559	0	0	CD3+/CD4+	 5719 10522
9560	0	0	CD3+/CD4+	 5348 12369
9561	0	0	CD3+/CD4+	 5539 12930
9562	0	0	CD3+/CD4+	 5557 12585
9563	0	0	CD3+/CD4+	 5560 12946
9564	0	0	CD3+/CD4+	 5597 12811
9565	0	0	CD3+/CD4+	 5598 12726
9566	0	0	CD3+/CD4+	 5614 12250
9567	0	0	CD3+/CD4+	 5627 12317
9568	0	0	CD3+/CD4+	 5664 12232
9569	0	0	CD3+/CD4+	 5677 12746
9570	0	0	CD3+/CD4+	 5678 12698
9571	0	0	CD3+/CD4+	 5692 12279
9572	0	0	CD3+/CD4+	 5095 13107
9573	0	0	CD3+/CD4+	 5119 13595
9574	0	0	CD3+/CD4+	 5144 13229
9575	0	0	CD3+/CD4+	 5291 13112
9576	0	0	CD3+/CD4+	 5465 13245
9577	0	0	CD3+/CD4+	 5468 13439
9578	0	0	CD3+/CD4+	 5658 13506
9579	0	0	CD3+/CD4+	 5032 14285
9580	0	0	CD3+/CD4+	 5148 14530
9581	0	0	CD3+/CD4+	 5358 14174
9582	0	0	CD3+/CD4+	 5031 16471
9583	0	0	CD3+/CD4+	 5270 16838
9584	0	0	CD3+/CD4+	 5273 16665
9585	0	0	CD3+/CD4+	 5316 16834
9586	0	0	CD3+/CD4+	 5326 17084
9587	0	0	CD3+/CD4+	 5380 16685
9588	0	0	CD3+/CD4+	 5013 17888
9589	0	0	CD3+/CD4+	 5150 17891
9590	0	0	CD3+/CD4+	 5214 18075
9591	0	0	CD3+/CD4+	 5250 17843
9592	0	0	CD3+/CD4+	 5250 17935
9593	0	0	CD3+/CD4+	 5258 18036
9594	0	0	CD3+/CD4+	 5349 17905
9595	0	0	CD3+/CD4+	 5434 18059
9596	0	0	CD3+/CD4+	 5442 18066
9597	0	0	CD3+/CD4+	 5471 17872
9598	0	0	CD3+/CD4+	 5479 17712
9599	0	0	CD3+/CD4+	 5504 17487
9600	0	0	CD3+/CD4+	 5564 17843
9601	0	0	CD3+/CD4+	 5666 17557
9602	0	0	CD3+/CD4+	 5030 18171
9603	0	0	CD3+/CD4+	 5091 18237
9604	0	0	CD3+/CD4+	 5170 18165
9605	0	0	CD3+/CD4+	 5175 18184
9606	0	0	CD3+/CD4+	 5756 1561
9607	0	0	CD3+/CD4+	 5804 1602
9608	0	0	CD3+/CD4+	 5825 1535
9609	0	0	CD3+/CD4+	 5930 1590
9610	0	0	CD3+/CD4+	 5991 1003
9611	0	0	CD3+/CD4+	 6099 951
9612	0	0	CD3+/CD4+	 6129 1023
9613	0	0	CD3+/CD4+	 6178 949
9614	0	0	CD3+/CD4+	 6188 917
9615	0	0	CD3+/CD4+	 6214 913
9616	0	0	CD3+/CD4+	 6278 1010
9617	0	0	CD3+/CD4+	 6308 1063
9618	0	0	CD3+/CD4+	 6318 962
9619	0	0	CD3+/CD4+	 6328 1025
9620	0	0	CD3+/CD4+	 6339 1052
9621	0	0	CD3+/CD4+	 6352 1040
9622	0	0	CD3+/CD4+	 6409 1142
9623	0	0	CD3+/CD4+	 6437 1243
9624	0	0	CD3+/CD4+	 6438 1180
9625	0	0	CD3+/CD4+	 6485 1103
9626	0	0	CD3+/CD4+	 6498 1354
9627	0	0	CD3+/CD4+	 5755 1911
9628	0	0	CD3+/CD4+	 5773 2092
9629	0	0	CD3+/CD4+	 6134 2301
9630	0	0	CD3+/CD4+	 6185 2378
9631	0	0	CD3+/CD4+	 6187 2408
9632	0	0	CD3+/CD4+	 6258 2366
9633	0	0	CD3+/CD4+	 6324 1996
9634	0	0	CD3+/CD4+	 6411 2180
9635	0	0	CD3+/CD4+	 6425 2176
9636	0	0	CD3+/CD4+	 6458 2268
9637	0	0	CD3+/CD4+	 6469 2271
9638	0	0	CD3+/CD4+	 6481 2246
9639	0	0	CD3+/CD4+	 6500 2326
9640	0	0	CD3+/CD4+	 6509 2317
9641	0	0	CD3+/CD4+	 5841 2593
9642	0	0	CD3+/CD4+	 5935 2470
9643	0	0	CD3+/CD4+	 6016 2693
9644	0	0	CD3+/CD4+	 6027 2530
9645	0	0	CD3+/CD4+	 6077 2614
9646	0	0	CD3+/CD4+	 6100 2568
9647	0	0	CD3+/CD4+	 6102 2439
9648	0	0	CD3+/CD4+	 6119 2632
9649	0	0	CD3+/CD4+	 6129 2629
9650	0	0	CD3+/CD4+	 6131 2545
9651	0	0	CD3+/CD4+	 6138 2481
9652	0	0	CD3+/CD4+	 6248 2710
9653	0	0	CD3+/CD4+	 6255 3171
9654	0	0	CD3+/CD4+	 6284 2691
9655	0	0	CD3+/CD4+	 6298 2494
9656	0	0	CD3+/CD4+	 6338 2461
9657	0	0	CD3+/CD4+	 6371 3209
9658	0	0	CD3+/CD4+	 6451 2854
9659	0	0	CD3+/CD4+	 6458 3205
9660	0	0	CD3+/CD4+	 6518 2740
9661	0	0	CD3+/CD4+	 5740 3422
9662	0	0	CD3+/CD4+	 5766 3541
9663	0	0	CD3+/CD4+	 5775 3320
9664	0	0	CD3+/CD4+	 5783 3998
9665	0	0	CD3+/CD4+	 5943 3493
9666	0	0	CD3+/CD4+	 5953 3827
9667	0	0	CD3+/CD4+	 5962 3633
9668	0	0	CD3+/CD4+	 6041 3356
9669	0	0	CD3+/CD4+	 6131 3371
9670	0	0	CD3+/CD4+	 6167 3332
9671	0	0	CD3+/CD4+	 6188 3673
9672	0	0	CD3+/CD4+	 6211 3648
9673	0	0	CD3+/CD4+	 6214 3659
9674	0	0	CD3+/CD4+	 6239 3987
9675	0	0	CD3+/CD4+	 6266 3838
9676	0	0	CD3+/CD4+	 6285 3939
9677	0	0	CD3+/CD4+	 6312 3806
9678	0	0	CD3+/CD4+	 6443 3771
9679	0	0	CD3+/CD4+	 6446 3649
9680	0	0	CD3+/CD4+	 6448 3906
9681	0	0	CD3+/CD4+	 6478 3746
9682	0	0	CD3+/CD4+	 6487 3656
9683	0	0	CD3+/CD4+	 6515 3806
9684	0	0	CD3+/CD4+	 6524 3765
9685	0	0	CD3+/CD4+	 5818 4134
9686	0	0	CD3+/CD4+	 5823 4794
9687	0	0	CD3+/CD4+	 5867 4548
9688	0	0	CD3+/CD4+	 5944 4161
9689	0	0	CD3+/CD4+	 5980 4132
9690	0	0	CD3+/CD4+	 6009 4099
9691	0	0	CD3+/CD4+	 6042 4059
9692	0	0	CD3+/CD4+	 6055 4804
9693	0	0	CD3+/CD4+	 6083 4189
9694	0	0	CD3+/CD4+	 6128 4685
9695	0	0	CD3+/CD4+	 6184 4184
9696	0	0	CD3+/CD4+	 6200 4187
9697	0	0	CD3+/CD4+	 6208 4136
9698	0	0	CD3+/CD4+	 6217 4779
9699	0	0	CD3+/CD4+	 6243 4103
9700	0	0	CD3+/CD4+	 6281 4504
9701	0	0	CD3+/CD4+	 6353 4773
9702	0	0	CD3+/CD4+	 6367 4392
9703	0	0	CD3+/CD4+	 5735 4845
9704	0	0	CD3+/CD4+	 5741 5612
9705	0	0	CD3+/CD4+	 5774 4875
9706	0	0	CD3+/CD4+	 5850 4980
9707	0	0	CD3+/CD4+	 5895 4908
9708	0	0	CD3+/CD4+	 5986 4840
9709	0	0	CD3+/CD4+	 6003 4847
9710	0	0	CD3+/CD4+	 6023 5567
9711	0	0	CD3+/CD4+	 6024 4946
9712	0	0	CD3+/CD4+	 6040 5386
9713	0	0	CD3+/CD4+	 6057 5464
9714	0	0	CD3+/CD4+	 6065 5381
9715	0	0	CD3+/CD4+	 6070 5305
9716	0	0	CD3+/CD4+	 6072 5456
9717	0	0	CD3+/CD4+	 6081 5408
9718	0	0	CD3+/CD4+	 6091 4863
9719	0	0	CD3+/CD4+	 6097 4937
9720	0	0	CD3+/CD4+	 6132 4974
9721	0	0	CD3+/CD4+	 6160 5521
9722	0	0	CD3+/CD4+	 6165 5219
9723	0	0	CD3+/CD4+	 6181 4958
9724	0	0	CD3+/CD4+	 6186 4817
9725	0	0	CD3+/CD4+	 6201 5205
9726	0	0	CD3+/CD4+	 6372 4941
9727	0	0	CD3+/CD4+	 6379 4883
9728	0	0	CD3+/CD4+	 6400 4934
9729	0	0	CD3+/CD4+	 6441 4843
9730	0	0	CD3+/CD4+	 6478 4818
9731	0	0	CD3+/CD4+	 6488 4927
9732	0	0	CD3+/CD4+	 6494 4979
9733	0	0	CD3+/CD4+	 5739 6376
9734	0	0	CD3+/CD4+	 5864 6359
9735	0	0	CD3+/CD4+	 6041 6257
9736	0	0	CD3+/CD4+	 6316 5647
9737	0	0	CD3+/CD4+	 5804 6948
9738	0	0	CD3+/CD4+	 5856 7188
9739	0	0	CD3+/CD4+	 5890 6535
9740	0	0	CD3+/CD4+	 5911 6562
9741	0	0	CD3+/CD4+	 5944 6468
9742	0	0	CD3+/CD4+	 5982 6975
9743	0	0	CD3+/CD4+	 6011 6917
9744	0	0	CD3+/CD4+	 6016 6960
9745	0	0	CD3+/CD4+	 6028 6936
9746	0	0	CD3+/CD4+	 6154 6930
9747	0	0	CD3+/CD4+	 6172 6833
9748	0	0	CD3+/CD4+	 6175 7061
9749	0	0	CD3+/CD4+	 6183 7094
9750	0	0	CD3+/CD4+	 6220 7048
9751	0	0	CD3+/CD4+	 6268 7091
9752	0	0	CD3+/CD4+	 6445 6669
9753	0	0	CD3+/CD4+	 5772 7426
9754	0	0	CD3+/CD4+	 5789 7375
9755	0	0	CD3+/CD4+	 5801 7350
9756	0	0	CD3+/CD4+	 5822 7325
9757	0	0	CD3+/CD4+	 5829 7397
9758	0	0	CD3+/CD4+	 5906 7656
9759	0	0	CD3+/CD4+	 5916 7842
9760	0	0	CD3+/CD4+	 5954 7842
9761	0	0	CD3+/CD4+	 6065 7547
9762	0	0	CD3+/CD4+	 6120 7968
9763	0	0	CD3+/CD4+	 6139 7673
9764	0	0	CD3+/CD4+	 6158 7257
9765	0	0	CD3+/CD4+	 6164 7240
9766	0	0	CD3+/CD4+	 6194 7814
9767	0	0	CD3+/CD4+	 6205 7980
9768	0	0	CD3+/CD4+	 6251 7912
9769	0	0	CD3+/CD4+	 6379 7946
9770	0	0	CD3+/CD4+	 6390 7865
9771	0	0	CD3+/CD4+	 5745 8264
9772	0	0	CD3+/CD4+	 5777 8315
9773	0	0	CD3+/CD4+	 5779 8671
9774	0	0	CD3+/CD4+	 5814 8813
9775	0	0	CD3+/CD4+	 5843 8810
9776	0	0	CD3+/CD4+	 5861 8798
9777	0	0	CD3+/CD4+	 5866 8415
9778	0	0	CD3+/CD4+	 5884 8096
9779	0	0	CD3+/CD4+	 5898 8323
9780	0	0	CD3+/CD4+	 5899 8697
9781	0	0	CD3+/CD4+	 5907 8708
9782	0	0	CD3+/CD4+	 5909 8795
9783	0	0	CD3+/CD4+	 5912 8347
9784	0	0	CD3+/CD4+	 5913 8171
9785	0	0	CD3+/CD4+	 5919 8196
9786	0	0	CD3+/CD4+	 5924 8322
9787	0	0	CD3+/CD4+	 5928 8362
9788	0	0	CD3+/CD4+	 5929 8258
9789	0	0	CD3+/CD4+	 5937 8377
9790	0	0	CD3+/CD4+	 5938 8710
9791	0	0	CD3+/CD4+	 5940 8450
9792	0	0	CD3+/CD4+	 5943 8215
9793	0	0	CD3+/CD4+	 5945 8305
9794	0	0	CD3+/CD4+	 5950 8272
9795	0	0	CD3+/CD4+	 5952 8403
9796	0	0	CD3+/CD4+	 5955 8642
9797	0	0	CD3+/CD4+	 5957 8812
9798	0	0	CD3+/CD4+	 5958 8660
9799	0	0	CD3+/CD4+	 5959 8611
9800	0	0	CD3+/CD4+	 5979 8307
9801	0	0	CD3+/CD4+	 5980 8179
9802	0	0	CD3+/CD4+	 5980 8685
9803	0	0	CD3+/CD4+	 5981 8527
9804	0	0	CD3+/CD4+	 5989 8605
9805	0	0	CD3+/CD4+	 5993 8494
9806	0	0	CD3+/CD4+	 5995 8220
9807	0	0	CD3+/CD4+	 5995 8561
9808	0	0	CD3+/CD4+	 6009 8261
9809	0	0	CD3+/CD4+	 6016 8416
9810	0	0	CD3+/CD4+	 6017 8195
9811	0	0	CD3+/CD4+	 6038 8309
9812	0	0	CD3+/CD4+	 6040 8207
9813	0	0	CD3+/CD4+	 6041 8217
9814	0	0	CD3+/CD4+	 6045 8191
9815	0	0	CD3+/CD4+	 6054 8209
9816	0	0	CD3+/CD4+	 6057 8230
9817	0	0	CD3+/CD4+	 6057 8329
9818	0	0	CD3+/CD4+	 6063 8249
9819	0	0	CD3+/CD4+	 6067 8360
9820	0	0	CD3+/CD4+	 6071 8376
9821	0	0	CD3+/CD4+	 6076 8292
9822	0	0	CD3+/CD4+	 6083 8234
9823	0	0	CD3+/CD4+	 6086 8405
9824	0	0	CD3+/CD4+	 6087 8247
9825	0	0	CD3+/CD4+	 6089 8204
9826	0	0	CD3+/CD4+	 6092 8382
9827	0	0	CD3+/CD4+	 6099 8319
9828	0	0	CD3+/CD4+	 6100 8525
9829	0	0	CD3+/CD4+	 6107 8057
9830	0	0	CD3+/CD4+	 6111 8121
9831	0	0	CD3+/CD4+	 6111 8356
9832	0	0	CD3+/CD4+	 6120 8277
9833	0	0	CD3+/CD4+	 6123 8073
9834	0	0	CD3+/CD4+	 6123 8332
9835	0	0	CD3+/CD4+	 6135 8724
9836	0	0	CD3+/CD4+	 6149 8119
9837	0	0	CD3+/CD4+	 6150 8400
9838	0	0	CD3+/CD4+	 6151 8059
9839	0	0	CD3+/CD4+	 6157 8246
9840	0	0	CD3+/CD4+	 6162 8410
9841	0	0	CD3+/CD4+	 6173 8383
9842	0	0	CD3+/CD4+	 6179 8110
9843	0	0	CD3+/CD4+	 6181 8126
9844	0	0	CD3+/CD4+	 6181 8399
9845	0	0	CD3+/CD4+	 6183 8792
9846	0	0	CD3+/CD4+	 6194 8125
9847	0	0	CD3+/CD4+	 6194 8800
9848	0	0	CD3+/CD4+	 6197 8279
9849	0	0	CD3+/CD4+	 6205 8341
9850	0	0	CD3+/CD4+	 6210 8810
9851	0	0	CD3+/CD4+	 6216 8170
9852	0	0	CD3+/CD4+	 6229 8030
9853	0	0	CD3+/CD4+	 6235 8446
9854	0	0	CD3+/CD4+	 6236 8106
9855	0	0	CD3+/CD4+	 6250 8107
9856	0	0	CD3+/CD4+	 6260 8202
9857	0	0	CD3+/CD4+	 6263 8792
9858	0	0	CD3+/CD4+	 6264 8351
9859	0	0	CD3+/CD4+	 6269 8502
9860	0	0	CD3+/CD4+	 6272 8162
9861	0	0	CD3+/CD4+	 6272 8330
9862	0	0	CD3+/CD4+	 6278 8116
9863	0	0	CD3+/CD4+	 6279 8105
9864	0	0	CD3+/CD4+	 6312 8195
9865	0	0	CD3+/CD4+	 6312 8207
9866	0	0	CD3+/CD4+	 6321 8415
9867	0	0	CD3+/CD4+	 6321 8659
9868	0	0	CD3+/CD4+	 6329 8360
9869	0	0	CD3+/CD4+	 6329 8699
9870	0	0	CD3+/CD4+	 6335 8372
9871	0	0	CD3+/CD4+	 6344 8158
9872	0	0	CD3+/CD4+	 6355 8760
9873	0	0	CD3+/CD4+	 6356 8630
9874	0	0	CD3+/CD4+	 6369 8332
9875	0	0	CD3+/CD4+	 6371 8686
9876	0	0	CD3+/CD4+	 6371 8745
9877	0	0	CD3+/CD4+	 6372 8083
9878	0	0	CD3+/CD4+	 6386 8605
9879	0	0	CD3+/CD4+	 6389 8186
9880	0	0	CD3+/CD4+	 6399 8331
9881	0	0	CD3+/CD4+	 6404 8510
9882	0	0	CD3+/CD4+	 6408 8266
9883	0	0	CD3+/CD4+	 6409 8812
9884	0	0	CD3+/CD4+	 6410 8031
9885	0	0	CD3+/CD4+	 6417 8517
9886	0	0	CD3+/CD4+	 6420 8030
9887	0	0	CD3+/CD4+	 6421 8151
9888	0	0	CD3+/CD4+	 6432 8322
9889	0	0	CD3+/CD4+	 6442 8322
9890	0	0	CD3+/CD4+	 6465 8797
9891	0	0	CD3+/CD4+	 6468 8287
9892	0	0	CD3+/CD4+	 6469 8607
9893	0	0	CD3+/CD4+	 6473 8381
9894	0	0	CD3+/CD4+	 6476 8586
9895	0	0	CD3+/CD4+	 6478 8727
9896	0	0	CD3+/CD4+	 6479 8430
9897	0	0	CD3+/CD4+	 6483 8107
9898	0	0	CD3+/CD4+	 6486 8286
9899	0	0	CD3+/CD4+	 6491 8573
9900	0	0	CD3+/CD4+	 6499 8405
9901	0	0	CD3+/CD4+	 6507 8704
9902	0	0	CD3+/CD4+	 6507 8756
9903	0	0	CD3+/CD4+	 6508 8305
9904	0	0	CD3+/CD4+	 6519 8621
9905	0	0	CD3+/CD4+	 6523 8437
9906	0	0	CD3+/CD4+	 6523 8752
9907	0	0	CD3+/CD4+	 6526 8534
9908	0	0	CD3+/CD4+	 5772 8898
9909	0	0	CD3+/CD4+	 5774 9108
9910	0	0	CD3+/CD4+	 5780 8866
9911	0	0	CD3+/CD4+	 5792 8844
9912	0	0	CD3+/CD4+	 5804 8866
9913	0	0	CD3+/CD4+	 5813 8860
9914	0	0	CD3+/CD4+	 5839 8888
9915	0	0	CD3+/CD4+	 5843 8908
9916	0	0	CD3+/CD4+	 5854 8964
9917	0	0	CD3+/CD4+	 5897 9575
9918	0	0	CD3+/CD4+	 5904 8828
9919	0	0	CD3+/CD4+	 5917 9484
9920	0	0	CD3+/CD4+	 5938 8911
9921	0	0	CD3+/CD4+	 5951 8966
9922	0	0	CD3+/CD4+	 5977 8916
9923	0	0	CD3+/CD4+	 6004 9007
9924	0	0	CD3+/CD4+	 6006 8985
9925	0	0	CD3+/CD4+	 6022 8977
9926	0	0	CD3+/CD4+	 6022 9003
9927	0	0	CD3+/CD4+	 6027 9037
9928	0	0	CD3+/CD4+	 6040 9348
9929	0	0	CD3+/CD4+	 6053 8976
9930	0	0	CD3+/CD4+	 6055 9033
9931	0	0	CD3+/CD4+	 6075 8992
9932	0	0	CD3+/CD4+	 6075 9035
9933	0	0	CD3+/CD4+	 6088 9087
9934	0	0	CD3+/CD4+	 6097 9029
9935	0	0	CD3+/CD4+	 6097 9129
9936	0	0	CD3+/CD4+	 6107 8987
9937	0	0	CD3+/CD4+	 6115 9083
9938	0	0	CD3+/CD4+	 6120 8993
9939	0	0	CD3+/CD4+	 6141 9078
9940	0	0	CD3+/CD4+	 6172 9062
9941	0	0	CD3+/CD4+	 6186 9054
9942	0	0	CD3+/CD4+	 6199 8887
9943	0	0	CD3+/CD4+	 6204 8913
9944	0	0	CD3+/CD4+	 6214 8924
9945	0	0	CD3+/CD4+	 6216 9047
9946	0	0	CD3+/CD4+	 6219 9138
9947	0	0	CD3+/CD4+	 6221 8964
9948	0	0	CD3+/CD4+	 6223 8886
9949	0	0	CD3+/CD4+	 6244 8902
9950	0	0	CD3+/CD4+	 6252 8939
9951	0	0	CD3+/CD4+	 6252 8988
9952	0	0	CD3+/CD4+	 6278 8996
9953	0	0	CD3+/CD4+	 6282 8974
9954	0	0	CD3+/CD4+	 6297 9003
9955	0	0	CD3+/CD4+	 6312 9075
9956	0	0	CD3+/CD4+	 6324 8895
9957	0	0	CD3+/CD4+	 6325 8967
9958	0	0	CD3+/CD4+	 6337 9022
9959	0	0	CD3+/CD4+	 6342 9461
9960	0	0	CD3+/CD4+	 6362 8859
9961	0	0	CD3+/CD4+	 6371 8954
9962	0	0	CD3+/CD4+	 6380 9063
9963	0	0	CD3+/CD4+	 6391 9088
9964	0	0	CD3+/CD4+	 6393 9016
9965	0	0	CD3+/CD4+	 6405 9161
9966	0	0	CD3+/CD4+	 6414 8881
9967	0	0	CD3+/CD4+	 6420 9192
9968	0	0	CD3+/CD4+	 6422 8838
9969	0	0	CD3+/CD4+	 6424 8912
9970	0	0	CD3+/CD4+	 6427 8951
9971	0	0	CD3+/CD4+	 6430 9017
9972	0	0	CD3+/CD4+	 6431 8971
9973	0	0	CD3+/CD4+	 6434 9056
9974	0	0	CD3+/CD4+	 6444 9467
9975	0	0	CD3+/CD4+	 6447 9052
9976	0	0	CD3+/CD4+	 6457 9203
9977	0	0	CD3+/CD4+	 6461 9335
9978	0	0	CD3+/CD4+	 6464 8883
9979	0	0	CD3+/CD4+	 6465 9010
9980	0	0	CD3+/CD4+	 6469 9060
9981	0	0	CD3+/CD4+	 6483 9075
9982	0	0	CD3+/CD4+	 6486 8872
9983	0	0	CD3+/CD4+	 6486 9530
9984	0	0	CD3+/CD4+	 6489 9234
9985	0	0	CD3+/CD4+	 6490 9155
9986	0	0	CD3+/CD4+	 6495 8987
9987	0	0	CD3+/CD4+	 6501 9142
9988	0	0	CD3+/CD4+	 6505 8870
9989	0	0	CD3+/CD4+	 6507 8993
9990	0	0	CD3+/CD4+	 6509 8899
9991	0	0	CD3+/CD4+	 5740 10108
9992	0	0	CD3+/CD4+	 5745 10342
9993	0	0	CD3+/CD4+	 5775 10275
9994	0	0	CD3+/CD4+	 5785 10256
9995	0	0	CD3+/CD4+	 5814 10214
9996	0	0	CD3+/CD4+	 5824 10382
9997	0	0	CD3+/CD4+	 5826 9817
9998	0	0	CD3+/CD4+	 5838 9747
9999	0	0	CD3+/CD4+	 5874 10305
10000	0	0	CD3+/CD4+	 5885 10161
10001	0	0	CD3+/CD4+	 5895 9643
10002	0	0	CD3+/CD4+	 5898 10313
10003	0	0	CD3+/CD4+	 5915 9657
10004	0	0	CD3+/CD4+	 5955 10217
10005	0	0	CD3+/CD4+	 5964 9709
10006	0	0	CD3+/CD4+	 5983 10369
10007	0	0	CD3+/CD4+	 6012 10314
10008	0	0	CD3+/CD4+	 6014 9987
10009	0	0	CD3+/CD4+	 6017 9969
10010	0	0	CD3+/CD4+	 6018 10060
10011	0	0	CD3+/CD4+	 6021 10282
10012	0	0	CD3+/CD4+	 6022 10396
10013	0	0	CD3+/CD4+	 6033 10330
10014	0	0	CD3+/CD4+	 6062 10378
10015	0	0	CD3+/CD4+	 6122 10331
10016	0	0	CD3+/CD4+	 6130 10358
10017	0	0	CD3+/CD4+	 6135 9995
10018	0	0	CD3+/CD4+	 6170 10219
10019	0	0	CD3+/CD4+	 6256 10287
10020	0	0	CD3+/CD4+	 6267 10305
10021	0	0	CD3+/CD4+	 6278 10400
10022	0	0	CD3+/CD4+	 6314 10125
10023	0	0	CD3+/CD4+	 6320 10238
10024	0	0	CD3+/CD4+	 6347 9668
10025	0	0	CD3+/CD4+	 6354 10074
10026	0	0	CD3+/CD4+	 6365 9892
10027	0	0	CD3+/CD4+	 6387 10015
10028	0	0	CD3+/CD4+	 6418 10120
10029	0	0	CD3+/CD4+	 6434 9955
10030	0	0	CD3+/CD4+	 6455 10330
10031	0	0	CD3+/CD4+	 6500 10374
10032	0	0	CD3+/CD4+	 6511 9798
10033	0	0	CD3+/CD4+	 5731 10570
10034	0	0	CD3+/CD4+	 5791 10885
10035	0	0	CD3+/CD4+	 5797 10490
10036	0	0	CD3+/CD4+	 5797 10518
10037	0	0	CD3+/CD4+	 5802 10601
10038	0	0	CD3+/CD4+	 5815 10550
10039	0	0	CD3+/CD4+	 5822 10488
10040	0	0	CD3+/CD4+	 5825 10501
10041	0	0	CD3+/CD4+	 5827 10703
10042	0	0	CD3+/CD4+	 5848 10581
10043	0	0	CD3+/CD4+	 5850 10617
10044	0	0	CD3+/CD4+	 5852 10797
10045	0	0	CD3+/CD4+	 5855 10775
10046	0	0	CD3+/CD4+	 5857 10477
10047	0	0	CD3+/CD4+	 5860 10583
10048	0	0	CD3+/CD4+	 5862 10942
10049	0	0	CD3+/CD4+	 5863 10501
10050	0	0	CD3+/CD4+	 5885 10604
10051	0	0	CD3+/CD4+	 5912 10666
10052	0	0	CD3+/CD4+	 5917 10785
10053	0	0	CD3+/CD4+	 5921 10520
10054	0	0	CD3+/CD4+	 5922 10745
10055	0	0	CD3+/CD4+	 5923 10554
10056	0	0	CD3+/CD4+	 5930 10621
10057	0	0	CD3+/CD4+	 5939 10719
10058	0	0	CD3+/CD4+	 5942 10684
10059	0	0	CD3+/CD4+	 5950 10589
10060	0	0	CD3+/CD4+	 5956 10553
10061	0	0	CD3+/CD4+	 5957 10690
10062	0	0	CD3+/CD4+	 5963 10969
10063	0	0	CD3+/CD4+	 5985 10860
10064	0	0	CD3+/CD4+	 5988 10746
10065	0	0	CD3+/CD4+	 5989 10621
10066	0	0	CD3+/CD4+	 6017 10858
10067	0	0	CD3+/CD4+	 6018 10569
10068	0	0	CD3+/CD4+	 6033 10596
10069	0	0	CD3+/CD4+	 6041 10776
10070	0	0	CD3+/CD4+	 6047 10517
10071	0	0	CD3+/CD4+	 6050 10608
10072	0	0	CD3+/CD4+	 6051 10553
10073	0	0	CD3+/CD4+	 6051 10957
10074	0	0	CD3+/CD4+	 6052 10998
10075	0	0	CD3+/CD4+	 6056 10530
10076	0	0	CD3+/CD4+	 6071 10932
10077	0	0	CD3+/CD4+	 6076 10527
10078	0	0	CD3+/CD4+	 6079 10973
10079	0	0	CD3+/CD4+	 6080 10444
10080	0	0	CD3+/CD4+	 6081 10644
10081	0	0	CD3+/CD4+	 6098 10863
10082	0	0	CD3+/CD4+	 6109 10763
10083	0	0	CD3+/CD4+	 6114 10465
10084	0	0	CD3+/CD4+	 6118 10590
10085	0	0	CD3+/CD4+	 6120 10551
10086	0	0	CD3+/CD4+	 6126 10702
10087	0	0	CD3+/CD4+	 6130 10422
10088	0	0	CD3+/CD4+	 6130 10648
10089	0	0	CD3+/CD4+	 6136 10573
10090	0	0	CD3+/CD4+	 6136 11016
10091	0	0	CD3+/CD4+	 6140 10491
10092	0	0	CD3+/CD4+	 6149 10423
10093	0	0	CD3+/CD4+	 6151 10695
10094	0	0	CD3+/CD4+	 6151 10712
10095	0	0	CD3+/CD4+	 6159 11009
10096	0	0	CD3+/CD4+	 6163 10832
10097	0	0	CD3+/CD4+	 6167 10767
10098	0	0	CD3+/CD4+	 6170 10916
10099	0	0	CD3+/CD4+	 6174 10689
10100	0	0	CD3+/CD4+	 6177 11044
10101	0	0	CD3+/CD4+	 6179 10751
10102	0	0	CD3+/CD4+	 6191 10992
10103	0	0	CD3+/CD4+	 6192 10845
10104	0	0	CD3+/CD4+	 6198 10728
10105	0	0	CD3+/CD4+	 6201 10777
10106	0	0	CD3+/CD4+	 6209 10821
10107	0	0	CD3+/CD4+	 6213 10849
10108	0	0	CD3+/CD4+	 6216 10417
10109	0	0	CD3+/CD4+	 6245 10572
10110	0	0	CD3+/CD4+	 6257 10469
10111	0	0	CD3+/CD4+	 6257 10676
10112	0	0	CD3+/CD4+	 6270 10691
10113	0	0	CD3+/CD4+	 6273 10652
10114	0	0	CD3+/CD4+	 6275 10789
10115	0	0	CD3+/CD4+	 6276 10628
10116	0	0	CD3+/CD4+	 6292 10436
10117	0	0	CD3+/CD4+	 6296 11009
10118	0	0	CD3+/CD4+	 6309 10421
10119	0	0	CD3+/CD4+	 6351 10515
10120	0	0	CD3+/CD4+	 6385 10747
10121	0	0	CD3+/CD4+	 6392 10560
10122	0	0	CD3+/CD4+	 6404 10509
10123	0	0	CD3+/CD4+	 6424 10768
10124	0	0	CD3+/CD4+	 6453 10721
10125	0	0	CD3+/CD4+	 6455 10479
10126	0	0	CD3+/CD4+	 6466 10780
10127	0	0	CD3+/CD4+	 6469 10718
10128	0	0	CD3+/CD4+	 6473 10446
10129	0	0	CD3+/CD4+	 6473 10607
10130	0	0	CD3+/CD4+	 6496 10971
10131	0	0	CD3+/CD4+	 6516 10669
10132	0	0	CD3+/CD4+	 6517 10630
10133	0	0	CD3+/CD4+	 6520 10785
10134	0	0	CD3+/CD4+	 6526 10699
10135	0	0	CD3+/CD4+	 5762 12668
10136	0	0	CD3+/CD4+	 5802 12666
10137	0	0	CD3+/CD4+	 6182 12902
10138	0	0	CD3+/CD4+	 6229 12604
10139	0	0	CD3+/CD4+	 5788 13306
10140	0	0	CD3+/CD4+	 5921 13277
10141	0	0	CD3+/CD4+	 5946 13328
10142	0	0	CD3+/CD4+	 6525 13300
10143	0	0	CD3+/CD4+	 5817 14521
10144	0	0	CD3+/CD4+	 6035 14455
10145	0	0	CD3+/CD4+	 6218 14510
10146	0	0	CD3+/CD4+	 5959 15236
10147	0	0	CD3+/CD4+	 6034 15301
10148	0	0	CD3+/CD4+	 6104 15292
10149	0	0	CD3+/CD4+	 6343 15150
10150	0	0	CD3+/CD4+	 6362 15324
10151	0	0	CD3+/CD4+	 6419 14946
10152	0	0	CD3+/CD4+	 6318 15424
10153	0	0	CD3+/CD4+	 6323 15451
10154	0	0	CD3+/CD4+	 6354 15445
10155	0	0	CD3+/CD4+	 6535 1110
10156	0	0	CD3+/CD4+	 6536 1632
10157	0	0	CD3+/CD4+	 6540 1091
10158	0	0	CD3+/CD4+	 6556 1241
10159	0	0	CD3+/CD4+	 6592 1530
10160	0	0	CD3+/CD4+	 6593 1543
10161	0	0	CD3+/CD4+	 6598 1565
10162	0	0	CD3+/CD4+	 6602 1479
10163	0	0	CD3+/CD4+	 6603 1612
10164	0	0	CD3+/CD4+	 6627 1750
10165	0	0	CD3+/CD4+	 6629 1507
10166	0	0	CD3+/CD4+	 6651 1500
10167	0	0	CD3+/CD4+	 6655 1573
10168	0	0	CD3+/CD4+	 6674 1479
10169	0	0	CD3+/CD4+	 6674 1724
10170	0	0	CD3+/CD4+	 6674 1761
10171	0	0	CD3+/CD4+	 6840 1495
10172	0	0	CD3+/CD4+	 7151 1703
10173	0	0	CD3+/CD4+	 7246 1748
10174	0	0	CD3+/CD4+	 7304 1754
10175	0	0	CD3+/CD4+	 7316 1379
10176	0	0	CD3+/CD4+	 6562 2180
10177	0	0	CD3+/CD4+	 6601 1801
10178	0	0	CD3+/CD4+	 6604 2397
10179	0	0	CD3+/CD4+	 6607 2575
10180	0	0	CD3+/CD4+	 6608 2475
10181	0	0	CD3+/CD4+	 6609 1903
10182	0	0	CD3+/CD4+	 6609 1961
10183	0	0	CD3+/CD4+	 6613 2495
10184	0	0	CD3+/CD4+	 6614 1834
10185	0	0	CD3+/CD4+	 6614 2275
10186	0	0	CD3+/CD4+	 6617 1921
10187	0	0	CD3+/CD4+	 6617 2518
10188	0	0	CD3+/CD4+	 6621 2417
10189	0	0	CD3+/CD4+	 6631 2183
10190	0	0	CD3+/CD4+	 6632 2246
10191	0	0	CD3+/CD4+	 6633 1922
10192	0	0	CD3+/CD4+	 6634 2088
10193	0	0	CD3+/CD4+	 6635 2347
10194	0	0	CD3+/CD4+	 6637 1979
10195	0	0	CD3+/CD4+	 6637 2562
10196	0	0	CD3+/CD4+	 6642 1865
10197	0	0	CD3+/CD4+	 6642 2516
10198	0	0	CD3+/CD4+	 6643 2213
10199	0	0	CD3+/CD4+	 6648 2084
10200	0	0	CD3+/CD4+	 6650 2263
10201	0	0	CD3+/CD4+	 6653 2055
10202	0	0	CD3+/CD4+	 6655 2175
10203	0	0	CD3+/CD4+	 6656 2280
10204	0	0	CD3+/CD4+	 6661 2230
10205	0	0	CD3+/CD4+	 6666 2282
10206	0	0	CD3+/CD4+	 6670 2269
10207	0	0	CD3+/CD4+	 6672 2407
10208	0	0	CD3+/CD4+	 6673 1907
10209	0	0	CD3+/CD4+	 6673 2487
10210	0	0	CD3+/CD4+	 6675 2356
10211	0	0	CD3+/CD4+	 6675 2570
10212	0	0	CD3+/CD4+	 6676 2195
10213	0	0	CD3+/CD4+	 6679 2504
10214	0	0	CD3+/CD4+	 6680 2032
10215	0	0	CD3+/CD4+	 6684 1827
10216	0	0	CD3+/CD4+	 6684 2099
10217	0	0	CD3+/CD4+	 6688 1884
10218	0	0	CD3+/CD4+	 6689 2541
10219	0	0	CD3+/CD4+	 6690 2359
10220	0	0	CD3+/CD4+	 6692 2048
10221	0	0	CD3+/CD4+	 6696 2503
10222	0	0	CD3+/CD4+	 6708 2226
10223	0	0	CD3+/CD4+	 6710 2563
10224	0	0	CD3+/CD4+	 6712 2342
10225	0	0	CD3+/CD4+	 6712 2398
10226	0	0	CD3+/CD4+	 6712 2463
10227	0	0	CD3+/CD4+	 6714 2094
10228	0	0	CD3+/CD4+	 6714 2168
10229	0	0	CD3+/CD4+	 6724 2503
10230	0	0	CD3+/CD4+	 6725 2516
10231	0	0	CD3+/CD4+	 6726 2350
10232	0	0	CD3+/CD4+	 6731 2049
10233	0	0	CD3+/CD4+	 6732 2084
10234	0	0	CD3+/CD4+	 6732 2414
10235	0	0	CD3+/CD4+	 6732 2532
10236	0	0	CD3+/CD4+	 6735 2256
10237	0	0	CD3+/CD4+	 6738 2172
10238	0	0	CD3+/CD4+	 6742 2564
10239	0	0	CD3+/CD4+	 6743 2319
10240	0	0	CD3+/CD4+	 6743 2407
10241	0	0	CD3+/CD4+	 6745 2295
10242	0	0	CD3+/CD4+	 6746 2216
10243	0	0	CD3+/CD4+	 6748 2338
10244	0	0	CD3+/CD4+	 6750 2201
10245	0	0	CD3+/CD4+	 6752 2534
10246	0	0	CD3+/CD4+	 6757 2119
10247	0	0	CD3+/CD4+	 6760 2422
10248	0	0	CD3+/CD4+	 6761 2438
10249	0	0	CD3+/CD4+	 6775 2221
10250	0	0	CD3+/CD4+	 6782 2516
10251	0	0	CD3+/CD4+	 6802 2555
10252	0	0	CD3+/CD4+	 6819 2427
10253	0	0	CD3+/CD4+	 6826 2531
10254	0	0	CD3+/CD4+	 6828 2462
10255	0	0	CD3+/CD4+	 6840 2571
10256	0	0	CD3+/CD4+	 6850 2504
10257	0	0	CD3+/CD4+	 6855 2472
10258	0	0	CD3+/CD4+	 6546 2730
10259	0	0	CD3+/CD4+	 6582 2844
10260	0	0	CD3+/CD4+	 6598 2827
10261	0	0	CD3+/CD4+	 6599 2615
10262	0	0	CD3+/CD4+	 6599 2853
10263	0	0	CD3+/CD4+	 6639 2865
10264	0	0	CD3+/CD4+	 6642 2773
10265	0	0	CD3+/CD4+	 6642 2999
10266	0	0	CD3+/CD4+	 6667 2864
10267	0	0	CD3+/CD4+	 6673 2662
10268	0	0	CD3+/CD4+	 6687 2963
10269	0	0	CD3+/CD4+	 6701 2684
10270	0	0	CD3+/CD4+	 6705 2804
10271	0	0	CD3+/CD4+	 6715 2727
10272	0	0	CD3+/CD4+	 6723 2651
10273	0	0	CD3+/CD4+	 6724 3282
10274	0	0	CD3+/CD4+	 6754 2640
10275	0	0	CD3+/CD4+	 6754 2901
10276	0	0	CD3+/CD4+	 6778 2719
10277	0	0	CD3+/CD4+	 6785 2844
10278	0	0	CD3+/CD4+	 6789 3341
10279	0	0	CD3+/CD4+	 6794 2727
10280	0	0	CD3+/CD4+	 6800 2838
10281	0	0	CD3+/CD4+	 6805 2751
10282	0	0	CD3+/CD4+	 6805 3369
10283	0	0	CD3+/CD4+	 6810 2599
10284	0	0	CD3+/CD4+	 6836 2893
10285	0	0	CD3+/CD4+	 6838 2810
10286	0	0	CD3+/CD4+	 6844 2602
10287	0	0	CD3+/CD4+	 6845 2840
10288	0	0	CD3+/CD4+	 6847 2829
10289	0	0	CD3+/CD4+	 6856 2678
10290	0	0	CD3+/CD4+	 6865 2703
10291	0	0	CD3+/CD4+	 6870 2761
10292	0	0	CD3+/CD4+	 6875 2625
10293	0	0	CD3+/CD4+	 6876 2738
10294	0	0	CD3+/CD4+	 6878 2588
10295	0	0	CD3+/CD4+	 6880 2652
10296	0	0	CD3+/CD4+	 6891 2666
10297	0	0	CD3+/CD4+	 6893 2966
10298	0	0	CD3+/CD4+	 6911 2602
10299	0	0	CD3+/CD4+	 6911 3227
10300	0	0	CD3+/CD4+	 6924 3328
10301	0	0	CD3+/CD4+	 6930 2964
10302	0	0	CD3+/CD4+	 6943 3350
10303	0	0	CD3+/CD4+	 6965 2894
10304	0	0	CD3+/CD4+	 6987 2870
10305	0	0	CD3+/CD4+	 7027 2673
10306	0	0	CD3+/CD4+	 7036 2841
10307	0	0	CD3+/CD4+	 7043 3114
10308	0	0	CD3+/CD4+	 7063 2983
10309	0	0	CD3+/CD4+	 7100 3158
10310	0	0	CD3+/CD4+	 7101 3138
10311	0	0	CD3+/CD4+	 7103 2916
10312	0	0	CD3+/CD4+	 7114 3368
10313	0	0	CD3+/CD4+	 7118 2898
10314	0	0	CD3+/CD4+	 7135 3012
10315	0	0	CD3+/CD4+	 7148 3172
10316	0	0	CD3+/CD4+	 7166 3066
10317	0	0	CD3+/CD4+	 7194 2948
10318	0	0	CD3+/CD4+	 7200 3090
10319	0	0	CD3+/CD4+	 7205 2925
10320	0	0	CD3+/CD4+	 7244 2636
10321	0	0	CD3+/CD4+	 7245 2660
10322	0	0	CD3+/CD4+	 7272 3188
10323	0	0	CD3+/CD4+	 7283 2599
10324	0	0	CD3+/CD4+	 7284 3145
10325	0	0	CD3+/CD4+	 7296 2744
10326	0	0	CD3+/CD4+	 7299 2720
10327	0	0	CD3+/CD4+	 6542 3654
10328	0	0	CD3+/CD4+	 6563 3810
10329	0	0	CD3+/CD4+	 6574 3943
10330	0	0	CD3+/CD4+	 6621 3392
10331	0	0	CD3+/CD4+	 6629 3731
10332	0	0	CD3+/CD4+	 6638 3530
10333	0	0	CD3+/CD4+	 6643 3731
10334	0	0	CD3+/CD4+	 6650 3863
10335	0	0	CD3+/CD4+	 6659 3919
10336	0	0	CD3+/CD4+	 6679 3566
10337	0	0	CD3+/CD4+	 6703 3727
10338	0	0	CD3+/CD4+	 6731 3819
10339	0	0	CD3+/CD4+	 6752 3618
10340	0	0	CD3+/CD4+	 6768 3632
10341	0	0	CD3+/CD4+	 6770 3609
10342	0	0	CD3+/CD4+	 6771 3568
10343	0	0	CD3+/CD4+	 6782 3670
10344	0	0	CD3+/CD4+	 6783 3444
10345	0	0	CD3+/CD4+	 6788 3528
10346	0	0	CD3+/CD4+	 6804 3443
10347	0	0	CD3+/CD4+	 6812 3750
10348	0	0	CD3+/CD4+	 6821 3432
10349	0	0	CD3+/CD4+	 6828 3686
10350	0	0	CD3+/CD4+	 6842 3652
10351	0	0	CD3+/CD4+	 6860 3591
10352	0	0	CD3+/CD4+	 6861 3438
10353	0	0	CD3+/CD4+	 6864 3634
10354	0	0	CD3+/CD4+	 6866 3581
10355	0	0	CD3+/CD4+	 6879 3414
10356	0	0	CD3+/CD4+	 6895 3517
10357	0	0	CD3+/CD4+	 6910 3510
10358	0	0	CD3+/CD4+	 6915 3522
10359	0	0	CD3+/CD4+	 6916 3423
10360	0	0	CD3+/CD4+	 6941 3501
10361	0	0	CD3+/CD4+	 6942 3435
10362	0	0	CD3+/CD4+	 6957 3447
10363	0	0	CD3+/CD4+	 6966 3470
10364	0	0	CD3+/CD4+	 6979 3508
10365	0	0	CD3+/CD4+	 7004 3435
10366	0	0	CD3+/CD4+	 7019 3546
10367	0	0	CD3+/CD4+	 7034 3407
10368	0	0	CD3+/CD4+	 7041 3451
10369	0	0	CD3+/CD4+	 7043 3428
10370	0	0	CD3+/CD4+	 7075 3417
10371	0	0	CD3+/CD4+	 7112 3383
10372	0	0	CD3+/CD4+	 7114 3456
10373	0	0	CD3+/CD4+	 7129 3887
10374	0	0	CD3+/CD4+	 7138 3782
10375	0	0	CD3+/CD4+	 7142 4051
10376	0	0	CD3+/CD4+	 7162 3802
10377	0	0	CD3+/CD4+	 7171 3831
10378	0	0	CD3+/CD4+	 7174 3454
10379	0	0	CD3+/CD4+	 7188 3399
10380	0	0	CD3+/CD4+	 7190 3926
10381	0	0	CD3+/CD4+	 7211 3481
10382	0	0	CD3+/CD4+	 7223 3879
10383	0	0	CD3+/CD4+	 7282 3944
10384	0	0	CD3+/CD4+	 7283 3508
10385	0	0	CD3+/CD4+	 7285 3915
10386	0	0	CD3+/CD4+	 6533 4595
10387	0	0	CD3+/CD4+	 6590 4785
10388	0	0	CD3+/CD4+	 6592 4869
10389	0	0	CD3+/CD4+	 6596 4612
10390	0	0	CD3+/CD4+	 6639 4918
10391	0	0	CD3+/CD4+	 6666 4675
10392	0	0	CD3+/CD4+	 6717 4698
10393	0	0	CD3+/CD4+	 6807 4709
10394	0	0	CD3+/CD4+	 6826 4871
10395	0	0	CD3+/CD4+	 6908 4764
10396	0	0	CD3+/CD4+	 6933 4422
10397	0	0	CD3+/CD4+	 6933 4890
10398	0	0	CD3+/CD4+	 7063 4487
10399	0	0	CD3+/CD4+	 7071 4746
10400	0	0	CD3+/CD4+	 7157 4744
10401	0	0	CD3+/CD4+	 7193 4591
10402	0	0	CD3+/CD4+	 7246 4541
10403	0	0	CD3+/CD4+	 7288 4506
10404	0	0	CD3+/CD4+	 6553 5694
10405	0	0	CD3+/CD4+	 6688 4985
10406	0	0	CD3+/CD4+	 7010 5683
10407	0	0	CD3+/CD4+	 7114 5602
10408	0	0	CD3+/CD4+	 6631 6453
10409	0	0	CD3+/CD4+	 6726 6312
10410	0	0	CD3+/CD4+	 6744 6165
10411	0	0	CD3+/CD4+	 6754 5984
10412	0	0	CD3+/CD4+	 6875 5872
10413	0	0	CD3+/CD4+	 6936 6333
10414	0	0	CD3+/CD4+	 6732 7303
10415	0	0	CD3+/CD4+	 6801 7340
10416	0	0	CD3+/CD4+	 6859 7314
10417	0	0	CD3+/CD4+	 6876 7164
10418	0	0	CD3+/CD4+	 7105 7145
10419	0	0	CD3+/CD4+	 6539 8166
10420	0	0	CD3+/CD4+	 6601 8100
10421	0	0	CD3+/CD4+	 6723 8092
10422	0	0	CD3+/CD4+	 6786 7959
10423	0	0	CD3+/CD4+	 6807 8109
10424	0	0	CD3+/CD4+	 7122 7557
10425	0	0	CD3+/CD4+	 7245 7737
10426	0	0	CD3+/CD4+	 7310 7618
10427	0	0	CD3+/CD4+	 6530 8773
10428	0	0	CD3+/CD4+	 6530 8920
10429	0	0	CD3+/CD4+	 6532 8785
10430	0	0	CD3+/CD4+	 6534 8426
10431	0	0	CD3+/CD4+	 6535 8861
10432	0	0	CD3+/CD4+	 6536 8457
10433	0	0	CD3+/CD4+	 6543 8515
10434	0	0	CD3+/CD4+	 6552 8850
10435	0	0	CD3+/CD4+	 6553 8932
10436	0	0	CD3+/CD4+	 6554 8801
10437	0	0	CD3+/CD4+	 6562 8838
10438	0	0	CD3+/CD4+	 6562 8889
10439	0	0	CD3+/CD4+	 6574 8251
10440	0	0	CD3+/CD4+	 6575 8755
10441	0	0	CD3+/CD4+	 6575 8791
10442	0	0	CD3+/CD4+	 6576 8955
10443	0	0	CD3+/CD4+	 6577 8507
10444	0	0	CD3+/CD4+	 6578 8455
10445	0	0	CD3+/CD4+	 6581 8826
10446	0	0	CD3+/CD4+	 6582 8714
10447	0	0	CD3+/CD4+	 6584 8804
10448	0	0	CD3+/CD4+	 6587 8518
10449	0	0	CD3+/CD4+	 6594 8505
10450	0	0	CD3+/CD4+	 6595 8727
10451	0	0	CD3+/CD4+	 6595 8811
10452	0	0	CD3+/CD4+	 6602 8921
10453	0	0	CD3+/CD4+	 6603 8460
10454	0	0	CD3+/CD4+	 6603 8837
10455	0	0	CD3+/CD4+	 6609 8343
10456	0	0	CD3+/CD4+	 6609 8512
10457	0	0	CD3+/CD4+	 6609 8719
10458	0	0	CD3+/CD4+	 6609 8753
10459	0	0	CD3+/CD4+	 6612 8735
10460	0	0	CD3+/CD4+	 6615 8768
10461	0	0	CD3+/CD4+	 6618 8803
10462	0	0	CD3+/CD4+	 6621 8492
10463	0	0	CD3+/CD4+	 6621 8831
10464	0	0	CD3+/CD4+	 6624 8777
10465	0	0	CD3+/CD4+	 6625 8682
10466	0	0	CD3+/CD4+	 6627 8848
10467	0	0	CD3+/CD4+	 6636 8698
10468	0	0	CD3+/CD4+	 6637 8665
10469	0	0	CD3+/CD4+	 6642 8289
10470	0	0	CD3+/CD4+	 6654 8346
10471	0	0	CD3+/CD4+	 6654 8599
10472	0	0	CD3+/CD4+	 6659 8616
10473	0	0	CD3+/CD4+	 6661 8724
10474	0	0	CD3+/CD4+	 6663 8671
10475	0	0	CD3+/CD4+	 6692 8655
10476	0	0	CD3+/CD4+	 6693 8780
10477	0	0	CD3+/CD4+	 6697 8694
10478	0	0	CD3+/CD4+	 6704 8565
10479	0	0	CD3+/CD4+	 6713 8315
10480	0	0	CD3+/CD4+	 6717 8446
10481	0	0	CD3+/CD4+	 6718 8665
10482	0	0	CD3+/CD4+	 6721 8503
10483	0	0	CD3+/CD4+	 6721 8844
10484	0	0	CD3+/CD4+	 6729 8926
10485	0	0	CD3+/CD4+	 6759 8488
10486	0	0	CD3+/CD4+	 6761 8657
10487	0	0	CD3+/CD4+	 6773 8784
10488	0	0	CD3+/CD4+	 6798 8468
10489	0	0	CD3+/CD4+	 6798 8645
10490	0	0	CD3+/CD4+	 6810 8798
10491	0	0	CD3+/CD4+	 6818 8476
10492	0	0	CD3+/CD4+	 6825 8733
10493	0	0	CD3+/CD4+	 6857 8717
10494	0	0	CD3+/CD4+	 6877 8708
10495	0	0	CD3+/CD4+	 6895 8769
10496	0	0	CD3+/CD4+	 6905 8696
10497	0	0	CD3+/CD4+	 6907 8395
10498	0	0	CD3+/CD4+	 6928 8683
10499	0	0	CD3+/CD4+	 6951 8755
10500	0	0	CD3+/CD4+	 6954 8610
10501	0	0	CD3+/CD4+	 6965 8393
10502	0	0	CD3+/CD4+	 6984 8721
10503	0	0	CD3+/CD4+	 6987 8249
10504	0	0	CD3+/CD4+	 6995 8635
10505	0	0	CD3+/CD4+	 7012 8626
10506	0	0	CD3+/CD4+	 7032 8416
10507	0	0	CD3+/CD4+	 7036 8788
10508	0	0	CD3+/CD4+	 7042 8628
10509	0	0	CD3+/CD4+	 7065 8555
10510	0	0	CD3+/CD4+	 7065 8624
10511	0	0	CD3+/CD4+	 7086 8855
10512	0	0	CD3+/CD4+	 7087 8651
10513	0	0	CD3+/CD4+	 7095 8762
10514	0	0	CD3+/CD4+	 7118 8757
10515	0	0	CD3+/CD4+	 7181 8543
10516	0	0	CD3+/CD4+	 7185 8616
10517	0	0	CD3+/CD4+	 7270 8756
10518	0	0	CD3+/CD4+	 7287 8758
10519	0	0	CD3+/CD4+	 6547 9033
10520	0	0	CD3+/CD4+	 6556 8981
10521	0	0	CD3+/CD4+	 6567 9036
10522	0	0	CD3+/CD4+	 6589 8977
10523	0	0	CD3+/CD4+	 6602 9218
10524	0	0	CD3+/CD4+	 6697 9432
10525	0	0	CD3+/CD4+	 6727 9062
10526	0	0	CD3+/CD4+	 6770 9155
10527	0	0	CD3+/CD4+	 6799 9403
10528	0	0	CD3+/CD4+	 6885 9210
10529	0	0	CD3+/CD4+	 6932 9285
10530	0	0	CD3+/CD4+	 6994 9270
10531	0	0	CD3+/CD4+	 7036 9245
10532	0	0	CD3+/CD4+	 7060 9225
10533	0	0	CD3+/CD4+	 7060 9316
10534	0	0	CD3+/CD4+	 7181 9341
10535	0	0	CD3+/CD4+	 7187 9167
10536	0	0	CD3+/CD4+	 7208 9203
10537	0	0	CD3+/CD4+	 7247 9311
10538	0	0	CD3+/CD4+	 7302 9328
10539	0	0	CD3+/CD4+	 6577 10046
10540	0	0	CD3+/CD4+	 6581 10381
10541	0	0	CD3+/CD4+	 6602 10053
10542	0	0	CD3+/CD4+	 6606 10381
10543	0	0	CD3+/CD4+	 6634 10359
10544	0	0	CD3+/CD4+	 6642 10418
10545	0	0	CD3+/CD4+	 6729 10434
10546	0	0	CD3+/CD4+	 6765 10436
10547	0	0	CD3+/CD4+	 6791 10468
10548	0	0	CD3+/CD4+	 6794 10495
10549	0	0	CD3+/CD4+	 6832 10414
10550	0	0	CD3+/CD4+	 6843 10279
10551	0	0	CD3+/CD4+	 6848 9909
10552	0	0	CD3+/CD4+	 6924 10444
10553	0	0	CD3+/CD4+	 6925 10195
10554	0	0	CD3+/CD4+	 6931 10042
10555	0	0	CD3+/CD4+	 6957 9964
10556	0	0	CD3+/CD4+	 6973 10042
10557	0	0	CD3+/CD4+	 6994 10090
10558	0	0	CD3+/CD4+	 7000 10255
10559	0	0	CD3+/CD4+	 7132 9983
10560	0	0	CD3+/CD4+	 7205 10002
10561	0	0	CD3+/CD4+	 6552 10648
10562	0	0	CD3+/CD4+	 6568 10695
10563	0	0	CD3+/CD4+	 6692 10730
10564	0	0	CD3+/CD4+	 6766 10938
10565	0	0	CD3+/CD4+	 6878 10747
10566	0	0	CD3+/CD4+	 6881 10827
10567	0	0	CD3+/CD4+	 7011 10731
10568	0	0	CD3+/CD4+	 7178 10794
10569	0	0	CD3+/CD4+	 7189 10778
10570	0	0	CD3+/CD4+	 6540 12304
10571	0	0	CD3+/CD4+	 7100 12393
10572	0	0	CD3+/CD4+	 7272 12840
10573	0	0	CD3+/CD4+	 6837 13564
10574	0	0	CD3+/CD4+	 6867 13358
10575	0	0	CD3+/CD4+	 7006 13341
10576	0	0	CD3+/CD4+	 7021 13512
10577	0	0	CD3+/CD4+	 7276 12866
10578	0	0	CD3+/CD4+	 6555 14220
10579	0	0	CD3+/CD4+	 6840 14088
10580	0	0	CD3+/CD4+	 6899 13907
10581	0	0	CD3+/CD4+	 7045 13844
10582	0	0	CD3+/CD4+	 7064 14430
10583	0	0	CD3+/CD4+	 7147 14279
10584	0	0	CD3+/CD4+	 6627 14727
10585	0	0	CD3+/CD4+	 6751 14931
10586	0	0	CD3+/CD4+	 6766 14533
10587	0	0	CD3+/CD4+	 6767 14847
10588	0	0	CD3+/CD4+	 6774 14837
10589	0	0	CD3+/CD4+	 6944 14739
10590	0	0	CD3+/CD4+	 7214 14484
10591	0	0	CD3+/CD4+	 7257 14704
10592	0	0	CD3+/CD4+	 7438 1846
10593	0	0	CD3+/CD4+	 7444 1822
10594	0	0	CD3+/CD4+	 7456 1842
10595	0	0	CD3+/CD4+	 7465 1429
10596	0	0	CD3+/CD4+	 7478 1831
10597	0	0	CD3+/CD4+	 7481 1869
10598	0	0	CD3+/CD4+	 7515 1830
10599	0	0	CD3+/CD4+	 7531 1552
10600	0	0	CD3+/CD4+	 7532 1536
10601	0	0	CD3+/CD4+	 7690 1521
10602	0	0	CD3+/CD4+	 7790 1857
10603	0	0	CD3+/CD4+	 7795 1588
10604	0	0	CD3+/CD4+	 7737 2482
10605	0	0	CD3+/CD4+	 7866 2210
10606	0	0	CD3+/CD4+	 8024 2845
10607	0	0	CD3+/CD4+	 8033 2945
10608	0	0	CD3+/CD4+	 8051 2956
10609	0	0	CD3+/CD4+	 8115 2713
10610	0	0	CD3+/CD4+	 7342 3432
10611	0	0	CD3+/CD4+	 7523 3759
10612	0	0	CD3+/CD4+	 7555 3176
10613	0	0	CD3+/CD4+	 7560 3614
10614	0	0	CD3+/CD4+	 7565 3682
10615	0	0	CD3+/CD4+	 7570 3512
10616	0	0	CD3+/CD4+	 7613 3654
10617	0	0	CD3+/CD4+	 7665 3661
10618	0	0	CD3+/CD4+	 7704 3712
10619	0	0	CD3+/CD4+	 7825 3611
10620	0	0	CD3+/CD4+	 7863 3290
10621	0	0	CD3+/CD4+	 7872 3632
10622	0	0	CD3+/CD4+	 7889 3460
10623	0	0	CD3+/CD4+	 7959 3677
10624	0	0	CD3+/CD4+	 7979 3102
10625	0	0	CD3+/CD4+	 7985 3408
10626	0	0	CD3+/CD4+	 7997 3405
10627	0	0	CD3+/CD4+	 8021 3363
10628	0	0	CD3+/CD4+	 8023 3379
10629	0	0	CD3+/CD4+	 8099 3435
10630	0	0	CD3+/CD4+	 8106 3096
10631	0	0	CD3+/CD4+	 7368 3821
10632	0	0	CD3+/CD4+	 7439 3810
10633	0	0	CD3+/CD4+	 7445 3882
10634	0	0	CD3+/CD4+	 7514 4353
10635	0	0	CD3+/CD4+	 7553 3975
10636	0	0	CD3+/CD4+	 7578 3960
10637	0	0	CD3+/CD4+	 7606 3951
10638	0	0	CD3+/CD4+	 7607 3894
10639	0	0	CD3+/CD4+	 7619 3976
10640	0	0	CD3+/CD4+	 7619 4359
10641	0	0	CD3+/CD4+	 7661 3828
10642	0	0	CD3+/CD4+	 7663 4105
10643	0	0	CD3+/CD4+	 7737 4045
10644	0	0	CD3+/CD4+	 7750 4025
10645	0	0	CD3+/CD4+	 7757 3888
10646	0	0	CD3+/CD4+	 7818 3868
10647	0	0	CD3+/CD4+	 7830 3898
10648	0	0	CD3+/CD4+	 7834 4446
10649	0	0	CD3+/CD4+	 7840 4505
10650	0	0	CD3+/CD4+	 7924 3844
10651	0	0	CD3+/CD4+	 7959 3801
10652	0	0	CD3+/CD4+	 8014 3991
10653	0	0	CD3+/CD4+	 8037 3866
10654	0	0	CD3+/CD4+	 8038 3911
10655	0	0	CD3+/CD4+	 8052 3975
10656	0	0	CD3+/CD4+	 8059 3964
10657	0	0	CD3+/CD4+	 8060 3927
10658	0	0	CD3+/CD4+	 8104 4044
10659	0	0	CD3+/CD4+	 7695 4840
10660	0	0	CD3+/CD4+	 7877 4922
10661	0	0	CD3+/CD4+	 7932 4914
10662	0	0	CD3+/CD4+	 7978 4945
10663	0	0	CD3+/CD4+	 8009 4658
10664	0	0	CD3+/CD4+	 8047 5314
10665	0	0	CD3+/CD4+	 8122 5355
10666	0	0	CD3+/CD4+	 7740 5738
10667	0	0	CD3+/CD4+	 7583 6504
10668	0	0	CD3+/CD4+	 7651 6224
10669	0	0	CD3+/CD4+	 7782 6855
10670	0	0	CD3+/CD4+	 7902 6752
10671	0	0	CD3+/CD4+	 7422 7529
10672	0	0	CD3+/CD4+	 7584 7771
10673	0	0	CD3+/CD4+	 7623 7761
10674	0	0	CD3+/CD4+	 7643 7031
10675	0	0	CD3+/CD4+	 7740 7096
10676	0	0	CD3+/CD4+	 7785 7193
10677	0	0	CD3+/CD4+	 7807 7163
10678	0	0	CD3+/CD4+	 7862 7222
10679	0	0	CD3+/CD4+	 7939 7271
10680	0	0	CD3+/CD4+	 7943 7148
10681	0	0	CD3+/CD4+	 7961 7296
10682	0	0	CD3+/CD4+	 7976 7298
10683	0	0	CD3+/CD4+	 8010 7289
10684	0	0	CD3+/CD4+	 8028 7227
10685	0	0	CD3+/CD4+	 8039 7303
10686	0	0	CD3+/CD4+	 8044 7133
10687	0	0	CD3+/CD4+	 8045 7417
10688	0	0	CD3+/CD4+	 8046 7258
10689	0	0	CD3+/CD4+	 8047 7008
10690	0	0	CD3+/CD4+	 8057 7036
10691	0	0	CD3+/CD4+	 8057 7295
10692	0	0	CD3+/CD4+	 8063 7256
10693	0	0	CD3+/CD4+	 8087 7165
10694	0	0	CD3+/CD4+	 8089 6999
10695	0	0	CD3+/CD4+	 8099 7118
10696	0	0	CD3+/CD4+	 7371 8533
10697	0	0	CD3+/CD4+	 7409 7888
10698	0	0	CD3+/CD4+	 8071 7942
10699	0	0	CD3+/CD4+	 7386 9319
10700	0	0	CD3+/CD4+	 7703 9052
10701	0	0	CD3+/CD4+	 7748 9254
10702	0	0	CD3+/CD4+	 7995 8734
10703	0	0	CD3+/CD4+	 7337 9809
10704	0	0	CD3+/CD4+	 7372 9656
10705	0	0	CD3+/CD4+	 7377 10039
10706	0	0	CD3+/CD4+	 7417 10058
10707	0	0	CD3+/CD4+	 7431 10078
10708	0	0	CD3+/CD4+	 7438 9790
10709	0	0	CD3+/CD4+	 7445 9627
10710	0	0	CD3+/CD4+	 7469 9829
10711	0	0	CD3+/CD4+	 7511 10143
10712	0	0	CD3+/CD4+	 7526 9940
10713	0	0	CD3+/CD4+	 7533 10150
10714	0	0	CD3+/CD4+	 7555 10154
10715	0	0	CD3+/CD4+	 7556 10068
10716	0	0	CD3+/CD4+	 7557 10116
10717	0	0	CD3+/CD4+	 7558 9594
10718	0	0	CD3+/CD4+	 7564 9943
10719	0	0	CD3+/CD4+	 7573 9637
10720	0	0	CD3+/CD4+	 7596 9682
10721	0	0	CD3+/CD4+	 7629 9687
10722	0	0	CD3+/CD4+	 7632 9666
10723	0	0	CD3+/CD4+	 7637 9461
10724	0	0	CD3+/CD4+	 7637 9764
10725	0	0	CD3+/CD4+	 7704 9723
10726	0	0	CD3+/CD4+	 7790 9908
10727	0	0	CD3+/CD4+	 7807 10150
10728	0	0	CD3+/CD4+	 7829 10102
10729	0	0	CD3+/CD4+	 7834 10114
10730	0	0	CD3+/CD4+	 7852 10038
10731	0	0	CD3+/CD4+	 7883 10088
10732	0	0	CD3+/CD4+	 7930 10172
10733	0	0	CD3+/CD4+	 7950 9963
10734	0	0	CD3+/CD4+	 7959 10026
10735	0	0	CD3+/CD4+	 8020 9991
10736	0	0	CD3+/CD4+	 8026 9911
10737	0	0	CD3+/CD4+	 8071 10026
10738	0	0	CD3+/CD4+	 8082 10161
10739	0	0	CD3+/CD4+	 8084 9422
10740	0	0	CD3+/CD4+	 8089 10041
10741	0	0	CD3+/CD4+	 8124 9394
10742	0	0	CD3+/CD4+	 8125 10124
10743	0	0	CD3+/CD4+	 7350 10630
10744	0	0	CD3+/CD4+	 7673 10251
10745	0	0	CD3+/CD4+	 7801 10691
10746	0	0	CD3+/CD4+	 7806 10239
10747	0	0	CD3+/CD4+	 7821 10567
10748	0	0	CD3+/CD4+	 7845 10587
10749	0	0	CD3+/CD4+	 7856 10677
10750	0	0	CD3+/CD4+	 7881 10181
10751	0	0	CD3+/CD4+	 7887 10610
10752	0	0	CD3+/CD4+	 7889 10351
10753	0	0	CD3+/CD4+	 7893 10595
10754	0	0	CD3+/CD4+	 7922 10241
10755	0	0	CD3+/CD4+	 7925 10332
10756	0	0	CD3+/CD4+	 7927 10315
10757	0	0	CD3+/CD4+	 7929 10461
10758	0	0	CD3+/CD4+	 7938 10432
10759	0	0	CD3+/CD4+	 7945 10232
10760	0	0	CD3+/CD4+	 7948 10400
10761	0	0	CD3+/CD4+	 7954 10374
10762	0	0	CD3+/CD4+	 7955 10571
10763	0	0	CD3+/CD4+	 7958 10436
10764	0	0	CD3+/CD4+	 7964 10367
10765	0	0	CD3+/CD4+	 7965 10341
10766	0	0	CD3+/CD4+	 7973 10292
10767	0	0	CD3+/CD4+	 7976 10559
10768	0	0	CD3+/CD4+	 7981 10336
10769	0	0	CD3+/CD4+	 7989 10408
10770	0	0	CD3+/CD4+	 7989 10434
10771	0	0	CD3+/CD4+	 7990 10289
10772	0	0	CD3+/CD4+	 7992 10511
10773	0	0	CD3+/CD4+	 7993 10719
10774	0	0	CD3+/CD4+	 7997 10251
10775	0	0	CD3+/CD4+	 7998 10457
10776	0	0	CD3+/CD4+	 7999 10397
10777	0	0	CD3+/CD4+	 8007 10361
10778	0	0	CD3+/CD4+	 8014 10450
10779	0	0	CD3+/CD4+	 8016 10268
10780	0	0	CD3+/CD4+	 8017 10208
10781	0	0	CD3+/CD4+	 8017 10705
10782	0	0	CD3+/CD4+	 8023 10421
10783	0	0	CD3+/CD4+	 8023 10514
10784	0	0	CD3+/CD4+	 8030 10390
10785	0	0	CD3+/CD4+	 8031 10341
10786	0	0	CD3+/CD4+	 8035 10530
10787	0	0	CD3+/CD4+	 8036 10725
10788	0	0	CD3+/CD4+	 8037 10439
10789	0	0	CD3+/CD4+	 8041 10700
10790	0	0	CD3+/CD4+	 8043 10473
10791	0	0	CD3+/CD4+	 8045 10238
10792	0	0	CD3+/CD4+	 8045 10345
10793	0	0	CD3+/CD4+	 8046 10277
10794	0	0	CD3+/CD4+	 8048 10296
10795	0	0	CD3+/CD4+	 8053 10525
10796	0	0	CD3+/CD4+	 8055 10196
10797	0	0	CD3+/CD4+	 8059 10544
10798	0	0	CD3+/CD4+	 8062 10332
10799	0	0	CD3+/CD4+	 8069 10432
10800	0	0	CD3+/CD4+	 8069 10718
10801	0	0	CD3+/CD4+	 8071 10266
10802	0	0	CD3+/CD4+	 8071 10383
10803	0	0	CD3+/CD4+	 8074 10475
10804	0	0	CD3+/CD4+	 8077 10321
10805	0	0	CD3+/CD4+	 8083 10190
10806	0	0	CD3+/CD4+	 8083 10291
10807	0	0	CD3+/CD4+	 8084 10676
10808	0	0	CD3+/CD4+	 8085 10739
10809	0	0	CD3+/CD4+	 8086 10370
10810	0	0	CD3+/CD4+	 8089 10455
10811	0	0	CD3+/CD4+	 8091 10333
10812	0	0	CD3+/CD4+	 8091 10415
10813	0	0	CD3+/CD4+	 8092 10699
10814	0	0	CD3+/CD4+	 8102 10438
10815	0	0	CD3+/CD4+	 8105 10486
10816	0	0	CD3+/CD4+	 8106 10397
10817	0	0	CD3+/CD4+	 8109 10183
10818	0	0	CD3+/CD4+	 8118 10469
10819	0	0	CD3+/CD4+	 8119 10663
10820	0	0	CD3+/CD4+	 8122 10694
10821	0	0	CD3+/CD4+	 7329 12795
10822	0	0	CD3+/CD4+	 7812 12340
10823	0	0	CD3+/CD4+	 7820 12789
10824	0	0	CD3+/CD4+	 7834 12274
10825	0	0	CD3+/CD4+	 7848 12323
10826	0	0	CD3+/CD4+	 7949 12147
10827	0	0	CD3+/CD4+	 7962 12715
10828	0	0	CD3+/CD4+	 8102 12107
10829	0	0	CD3+/CD4+	 7698 12924
10830	0	0	CD3+/CD4+	 7698 13067
10831	0	0	CD3+/CD4+	 7838 13023
10832	0	0	CD3+/CD4+	 8061 13463
10833	0	0	CD3+/CD4+	 7443 14152
10834	0	0	CD3+/CD4+	 7559 13940
10835	0	0	CD3+/CD4+	 7608 14214
10836	0	0	CD3+/CD4+	 7736 13875
10837	0	0	CD3+/CD4+	 7759 14297
10838	0	0	CD3+/CD4+	 7852 13936
10839	0	0	CD3+/CD4+	 7381 14716
10840	0	0	CD3+/CD4+	 7389 14830
10841	0	0	CD3+/CD4+	 7566 14739
10842	0	0	CD3+/CD4+	 7670 14725
10843	0	0	CD3+/CD4+	 7688 14769
10844	0	0	CD3+/CD4+	 7690 14791
10845	0	0	CD3+/CD4+	 7803 14869
10846	0	0	CD3+/CD4+	 7946 14897
10847	0	0	CD3+/CD4+	 8029 15107
10848	0	0	CD3+/CD4+	 8106 14856
10849	0	0	CD3+/CD4+	 7355 15225
10850	0	0	CD3+/CD4+	 7383 15276
10851	0	0	CD3+/CD4+	 7504 15386
10852	0	0	CD3+/CD4+	 7663 15805
10853	0	0	CD3+/CD4+	 7888 15982
10854	0	0	CD3+/CD4+	 7601 16149
10855	0	0	CD3+/CD4+	 8151 2370
10856	0	0	CD3+/CD4+	 8273 2469
10857	0	0	CD3+/CD4+	 8440 2391
10858	0	0	CD3+/CD4+	 8136 2920
10859	0	0	CD3+/CD4+	 8143 2952
10860	0	0	CD3+/CD4+	 8145 2975
10861	0	0	CD3+/CD4+	 8194 3193
10862	0	0	CD3+/CD4+	 8200 2830
10863	0	0	CD3+/CD4+	 8216 2740
10864	0	0	CD3+/CD4+	 8284 2708
10865	0	0	CD3+/CD4+	 8291 2921
10866	0	0	CD3+/CD4+	 8314 2678
10867	0	0	CD3+/CD4+	 8333 3052
10868	0	0	CD3+/CD4+	 8337 2805
10869	0	0	CD3+/CD4+	 8404 2996
10870	0	0	CD3+/CD4+	 8468 3034
10871	0	0	CD3+/CD4+	 8495 2991
10872	0	0	CD3+/CD4+	 8574 2776
10873	0	0	CD3+/CD4+	 8638 3121
10874	0	0	CD3+/CD4+	 8679 2772
10875	0	0	CD3+/CD4+	 8850 2554
10876	0	0	CD3+/CD4+	 8885 3089
10877	0	0	CD3+/CD4+	 8258 4008
10878	0	0	CD3+/CD4+	 8275 4042
10879	0	0	CD3+/CD4+	 8388 3405
10880	0	0	CD3+/CD4+	 8404 3524
10881	0	0	CD3+/CD4+	 8415 3518
10882	0	0	CD3+/CD4+	 8418 4041
10883	0	0	CD3+/CD4+	 8479 3677
10884	0	0	CD3+/CD4+	 8492 3618
10885	0	0	CD3+/CD4+	 8494 3424
10886	0	0	CD3+/CD4+	 8495 3665
10887	0	0	CD3+/CD4+	 8509 4079
10888	0	0	CD3+/CD4+	 8526 4079
10889	0	0	CD3+/CD4+	 8528 3445
10890	0	0	CD3+/CD4+	 8553 3555
10891	0	0	CD3+/CD4+	 8553 3803
10892	0	0	CD3+/CD4+	 8557 3697
10893	0	0	CD3+/CD4+	 8558 3489
10894	0	0	CD3+/CD4+	 8577 3675
10895	0	0	CD3+/CD4+	 8598 4036
10896	0	0	CD3+/CD4+	 8609 3633
10897	0	0	CD3+/CD4+	 8612 3845
10898	0	0	CD3+/CD4+	 8642 3932
10899	0	0	CD3+/CD4+	 8659 3930
10900	0	0	CD3+/CD4+	 8705 3899
10901	0	0	CD3+/CD4+	 8749 3855
10902	0	0	CD3+/CD4+	 8781 3884
10903	0	0	CD3+/CD4+	 8799 4081
10904	0	0	CD3+/CD4+	 8809 4114
10905	0	0	CD3+/CD4+	 8815 4087
10906	0	0	CD3+/CD4+	 8879 3806
10907	0	0	CD3+/CD4+	 8897 4093
10908	0	0	CD3+/CD4+	 8926 4080
10909	0	0	CD3+/CD4+	 8213 4177
10910	0	0	CD3+/CD4+	 8317 4783
10911	0	0	CD3+/CD4+	 8446 4166
10912	0	0	CD3+/CD4+	 8495 4343
10913	0	0	CD3+/CD4+	 8579 4366
10914	0	0	CD3+/CD4+	 8618 4181
10915	0	0	CD3+/CD4+	 8646 4391
10916	0	0	CD3+/CD4+	 8658 4244
10917	0	0	CD3+/CD4+	 8680 4350
10918	0	0	CD3+/CD4+	 8757 4207
10919	0	0	CD3+/CD4+	 8782 4440
10920	0	0	CD3+/CD4+	 8820 4320
10921	0	0	CD3+/CD4+	 8893 4417
10922	0	0	CD3+/CD4+	 8897 4204
10923	0	0	CD3+/CD4+	 8910 4486
10924	0	0	CD3+/CD4+	 8213 5335
10925	0	0	CD3+/CD4+	 8481 5378
10926	0	0	CD3+/CD4+	 8725 4959
10927	0	0	CD3+/CD4+	 8837 5615
10928	0	0	CD3+/CD4+	 8873 5598
10929	0	0	CD3+/CD4+	 8506 6322
10930	0	0	CD3+/CD4+	 8584 6193
10931	0	0	CD3+/CD4+	 8586 6431
10932	0	0	CD3+/CD4+	 8627 5935
10933	0	0	CD3+/CD4+	 8640 5938
10934	0	0	CD3+/CD4+	 8130 7110
10935	0	0	CD3+/CD4+	 8139 7145
10936	0	0	CD3+/CD4+	 8160 7107
10937	0	0	CD3+/CD4+	 8173 7110
10938	0	0	CD3+/CD4+	 8175 7261
10939	0	0	CD3+/CD4+	 8206 7252
10940	0	0	CD3+/CD4+	 8211 7313
10941	0	0	CD3+/CD4+	 8216 7141
10942	0	0	CD3+/CD4+	 8217 7068
10943	0	0	CD3+/CD4+	 8231 6708
10944	0	0	CD3+/CD4+	 8241 7259
10945	0	0	CD3+/CD4+	 8242 7021
10946	0	0	CD3+/CD4+	 8244 6666
10947	0	0	CD3+/CD4+	 8249 7323
10948	0	0	CD3+/CD4+	 8263 7068
10949	0	0	CD3+/CD4+	 8281 6894
10950	0	0	CD3+/CD4+	 8299 7061
10951	0	0	CD3+/CD4+	 8311 7176
10952	0	0	CD3+/CD4+	 8325 7216
10953	0	0	CD3+/CD4+	 8334 6755
10954	0	0	CD3+/CD4+	 8350 6917
10955	0	0	CD3+/CD4+	 8360 6820
10956	0	0	CD3+/CD4+	 8388 7264
10957	0	0	CD3+/CD4+	 8392 6803
10958	0	0	CD3+/CD4+	 8414 7060
10959	0	0	CD3+/CD4+	 8425 6948
10960	0	0	CD3+/CD4+	 8438 7053
10961	0	0	CD3+/CD4+	 8439 7118
10962	0	0	CD3+/CD4+	 8443 7165
10963	0	0	CD3+/CD4+	 8517 7208
10964	0	0	CD3+/CD4+	 8559 6611
10965	0	0	CD3+/CD4+	 8559 6972
10966	0	0	CD3+/CD4+	 8571 7017
10967	0	0	CD3+/CD4+	 8585 6971
10968	0	0	CD3+/CD4+	 8596 7068
10969	0	0	CD3+/CD4+	 8639 6996
10970	0	0	CD3+/CD4+	 8690 7067
10971	0	0	CD3+/CD4+	 8766 7324
10972	0	0	CD3+/CD4+	 8767 7267
10973	0	0	CD3+/CD4+	 8791 7324
10974	0	0	CD3+/CD4+	 8811 7156
10975	0	0	CD3+/CD4+	 8815 7304
10976	0	0	CD3+/CD4+	 8817 7234
10977	0	0	CD3+/CD4+	 8826 7209
10978	0	0	CD3+/CD4+	 8838 7265
10979	0	0	CD3+/CD4+	 8839 7293
10980	0	0	CD3+/CD4+	 8845 7275
10981	0	0	CD3+/CD4+	 8861 7260
10982	0	0	CD3+/CD4+	 8866 7318
10983	0	0	CD3+/CD4+	 8869 7270
10984	0	0	CD3+/CD4+	 8921 6930
10985	0	0	CD3+/CD4+	 8921 6945
10986	0	0	CD3+/CD4+	 8926 7287
10987	0	0	CD3+/CD4+	 8185 7392
10988	0	0	CD3+/CD4+	 8185 7420
10989	0	0	CD3+/CD4+	 8246 7565
10990	0	0	CD3+/CD4+	 8257 7450
10991	0	0	CD3+/CD4+	 8263 7474
10992	0	0	CD3+/CD4+	 8269 7563
10993	0	0	CD3+/CD4+	 8274 7329
10994	0	0	CD3+/CD4+	 8278 7469
10995	0	0	CD3+/CD4+	 8305 7341
10996	0	0	CD3+/CD4+	 8314 7481
10997	0	0	CD3+/CD4+	 8320 7340
10998	0	0	CD3+/CD4+	 8327 7464
10999	0	0	CD3+/CD4+	 8341 7523
11000	0	0	CD3+/CD4+	 8342 7694
11001	0	0	CD3+/CD4+	 8349 7404
11002	0	0	CD3+/CD4+	 8373 7381
11003	0	0	CD3+/CD4+	 8373 7439
11004	0	0	CD3+/CD4+	 8378 7454
11005	0	0	CD3+/CD4+	 8378 7475
11006	0	0	CD3+/CD4+	 8386 7749
11007	0	0	CD3+/CD4+	 8392 7330
11008	0	0	CD3+/CD4+	 8395 7802
11009	0	0	CD3+/CD4+	 8396 7438
11010	0	0	CD3+/CD4+	 8410 7668
11011	0	0	CD3+/CD4+	 8413 7553
11012	0	0	CD3+/CD4+	 8414 7331
11013	0	0	CD3+/CD4+	 8419 7982
11014	0	0	CD3+/CD4+	 8424 7350
11015	0	0	CD3+/CD4+	 8424 7449
11016	0	0	CD3+/CD4+	 8425 7429
11017	0	0	CD3+/CD4+	 8442 7397
11018	0	0	CD3+/CD4+	 8447 7707
11019	0	0	CD3+/CD4+	 8449 7374
11020	0	0	CD3+/CD4+	 8451 7469
11021	0	0	CD3+/CD4+	 8462 7393
11022	0	0	CD3+/CD4+	 8468 7587
11023	0	0	CD3+/CD4+	 8484 7449
11024	0	0	CD3+/CD4+	 8485 7435
11025	0	0	CD3+/CD4+	 8510 7370
11026	0	0	CD3+/CD4+	 8515 7577
11027	0	0	CD3+/CD4+	 8518 7393
11028	0	0	CD3+/CD4+	 8521 7490
11029	0	0	CD3+/CD4+	 8530 7558
11030	0	0	CD3+/CD4+	 8530 7579
11031	0	0	CD3+/CD4+	 8532 7459
11032	0	0	CD3+/CD4+	 8538 7498
11033	0	0	CD3+/CD4+	 8545 7832
11034	0	0	CD3+/CD4+	 8554 7561
11035	0	0	CD3+/CD4+	 8579 7502
11036	0	0	CD3+/CD4+	 8585 7529
11037	0	0	CD3+/CD4+	 8599 7527
11038	0	0	CD3+/CD4+	 8603 7576
11039	0	0	CD3+/CD4+	 8605 7406
11040	0	0	CD3+/CD4+	 8612 7524
11041	0	0	CD3+/CD4+	 8613 7599
11042	0	0	CD3+/CD4+	 8624 7347
11043	0	0	CD3+/CD4+	 8628 7541
11044	0	0	CD3+/CD4+	 8628 7584
11045	0	0	CD3+/CD4+	 8645 7509
11046	0	0	CD3+/CD4+	 8647 7536
11047	0	0	CD3+/CD4+	 8647 7642
11048	0	0	CD3+/CD4+	 8675 7419
11049	0	0	CD3+/CD4+	 8681 7542
11050	0	0	CD3+/CD4+	 8687 7380
11051	0	0	CD3+/CD4+	 8690 7467
11052	0	0	CD3+/CD4+	 8699 7403
11053	0	0	CD3+/CD4+	 8724 7361
11054	0	0	CD3+/CD4+	 8726 7400
11055	0	0	CD3+/CD4+	 8735 7425
11056	0	0	CD3+/CD4+	 8739 7509
11057	0	0	CD3+/CD4+	 8740 7487
11058	0	0	CD3+/CD4+	 8744 7687
11059	0	0	CD3+/CD4+	 8745 7361
11060	0	0	CD3+/CD4+	 8747 7560
11061	0	0	CD3+/CD4+	 8755 7443
11062	0	0	CD3+/CD4+	 8755 7573
11063	0	0	CD3+/CD4+	 8758 7492
11064	0	0	CD3+/CD4+	 8780 7386
11065	0	0	CD3+/CD4+	 8780 7405
11066	0	0	CD3+/CD4+	 8785 7438
11067	0	0	CD3+/CD4+	 8786 7529
11068	0	0	CD3+/CD4+	 8790 7540
11069	0	0	CD3+/CD4+	 8792 7454
11070	0	0	CD3+/CD4+	 8797 7483
11071	0	0	CD3+/CD4+	 8803 7417
11072	0	0	CD3+/CD4+	 8804 7384
11073	0	0	CD3+/CD4+	 8811 7502
11074	0	0	CD3+/CD4+	 8813 7961
11075	0	0	CD3+/CD4+	 8814 7488
11076	0	0	CD3+/CD4+	 8833 7461
11077	0	0	CD3+/CD4+	 8833 7491
11078	0	0	CD3+/CD4+	 8836 7613
11079	0	0	CD3+/CD4+	 8839 7389
11080	0	0	CD3+/CD4+	 8841 7816
11081	0	0	CD3+/CD4+	 8843 7329
11082	0	0	CD3+/CD4+	 8844 7896
11083	0	0	CD3+/CD4+	 8854 7512
11084	0	0	CD3+/CD4+	 8860 7773
11085	0	0	CD3+/CD4+	 8869 7365
11086	0	0	CD3+/CD4+	 8870 7435
11087	0	0	CD3+/CD4+	 8877 7515
11088	0	0	CD3+/CD4+	 8878 7497
11089	0	0	CD3+/CD4+	 8884 7464
11090	0	0	CD3+/CD4+	 8887 7901
11091	0	0	CD3+/CD4+	 8888 7484
11092	0	0	CD3+/CD4+	 8894 7511
11093	0	0	CD3+/CD4+	 8896 7555
11094	0	0	CD3+/CD4+	 8898 7362
11095	0	0	CD3+/CD4+	 8898 7408
11096	0	0	CD3+/CD4+	 8899 7376
11097	0	0	CD3+/CD4+	 8906 7630
11098	0	0	CD3+/CD4+	 8908 7383
11099	0	0	CD3+/CD4+	 8911 8050
11100	0	0	CD3+/CD4+	 8921 7429
11101	0	0	CD3+/CD4+	 8924 7483
11102	0	0	CD3+/CD4+	 8925 7720
11103	0	0	CD3+/CD4+	 8134 8572
11104	0	0	CD3+/CD4+	 8207 8235
11105	0	0	CD3+/CD4+	 8246 8776
11106	0	0	CD3+/CD4+	 8312 8834
11107	0	0	CD3+/CD4+	 8402 8844
11108	0	0	CD3+/CD4+	 8403 8746
11109	0	0	CD3+/CD4+	 8447 8757
11110	0	0	CD3+/CD4+	 8550 8238
11111	0	0	CD3+/CD4+	 8839 8148
11112	0	0	CD3+/CD4+	 8869 8630
11113	0	0	CD3+/CD4+	 8903 8190
11114	0	0	CD3+/CD4+	 8927 8163
11115	0	0	CD3+/CD4+	 8137 9490
11116	0	0	CD3+/CD4+	 8141 9461
11117	0	0	CD3+/CD4+	 8145 9502
11118	0	0	CD3+/CD4+	 8151 9427
11119	0	0	CD3+/CD4+	 8181 9454
11120	0	0	CD3+/CD4+	 8182 9439
11121	0	0	CD3+/CD4+	 8184 9577
11122	0	0	CD3+/CD4+	 8187 9007
11123	0	0	CD3+/CD4+	 8208 9582
11124	0	0	CD3+/CD4+	 8222 9673
11125	0	0	CD3+/CD4+	 8227 9319
11126	0	0	CD3+/CD4+	 8256 9386
11127	0	0	CD3+/CD4+	 8279 9238
11128	0	0	CD3+/CD4+	 8281 9432
11129	0	0	CD3+/CD4+	 8293 9650
11130	0	0	CD3+/CD4+	 8316 9479
11131	0	0	CD3+/CD4+	 8335 9346
11132	0	0	CD3+/CD4+	 8341 9400
11133	0	0	CD3+/CD4+	 8344 9214
11134	0	0	CD3+/CD4+	 8363 9695
11135	0	0	CD3+/CD4+	 8372 9299
11136	0	0	CD3+/CD4+	 8375 9264
11137	0	0	CD3+/CD4+	 8384 9479
11138	0	0	CD3+/CD4+	 8385 9555
11139	0	0	CD3+/CD4+	 8415 9680
11140	0	0	CD3+/CD4+	 8419 9441
11141	0	0	CD3+/CD4+	 8425 9199
11142	0	0	CD3+/CD4+	 8426 9592
11143	0	0	CD3+/CD4+	 8439 9239
11144	0	0	CD3+/CD4+	 8487 9255
11145	0	0	CD3+/CD4+	 8495 9234
11146	0	0	CD3+/CD4+	 8496 9209
11147	0	0	CD3+/CD4+	 8512 9604
11148	0	0	CD3+/CD4+	 8540 9202
11149	0	0	CD3+/CD4+	 8553 9241
11150	0	0	CD3+/CD4+	 8577 9234
11151	0	0	CD3+/CD4+	 8581 8989
11152	0	0	CD3+/CD4+	 8599 9223
11153	0	0	CD3+/CD4+	 8620 9238
11154	0	0	CD3+/CD4+	 8647 9183
11155	0	0	CD3+/CD4+	 8653 9140
11156	0	0	CD3+/CD4+	 8654 9683
11157	0	0	CD3+/CD4+	 8664 9158
11158	0	0	CD3+/CD4+	 8678 9017
11159	0	0	CD3+/CD4+	 8718 9246
11160	0	0	CD3+/CD4+	 8731 9229
11161	0	0	CD3+/CD4+	 8764 8976
11162	0	0	CD3+/CD4+	 8826 9209
11163	0	0	CD3+/CD4+	 8835 9179
11164	0	0	CD3+/CD4+	 8846 9597
11165	0	0	CD3+/CD4+	 8863 9291
11166	0	0	CD3+/CD4+	 8886 9368
11167	0	0	CD3+/CD4+	 8889 9285
11168	0	0	CD3+/CD4+	 8900 9297
11169	0	0	CD3+/CD4+	 8907 9314
11170	0	0	CD3+/CD4+	 8912 9215
11171	0	0	CD3+/CD4+	 8139 10143
11172	0	0	CD3+/CD4+	 8139 10387
11173	0	0	CD3+/CD4+	 8141 10052
11174	0	0	CD3+/CD4+	 8142 10301
11175	0	0	CD3+/CD4+	 8155 10115
11176	0	0	CD3+/CD4+	 8155 10391
11177	0	0	CD3+/CD4+	 8156 10198
11178	0	0	CD3+/CD4+	 8158 10245
11179	0	0	CD3+/CD4+	 8161 10289
11180	0	0	CD3+/CD4+	 8166 10339
11181	0	0	CD3+/CD4+	 8167 10304
11182	0	0	CD3+/CD4+	 8183 10198
11183	0	0	CD3+/CD4+	 8184 10390
11184	0	0	CD3+/CD4+	 8186 10111
11185	0	0	CD3+/CD4+	 8188 10360
11186	0	0	CD3+/CD4+	 8189 10378
11187	0	0	CD3+/CD4+	 8193 10181
11188	0	0	CD3+/CD4+	 8197 10094
11189	0	0	CD3+/CD4+	 8203 10131
11190	0	0	CD3+/CD4+	 8208 10211
11191	0	0	CD3+/CD4+	 8209 10373
11192	0	0	CD3+/CD4+	 8215 9965
11193	0	0	CD3+/CD4+	 8215 10018
11194	0	0	CD3+/CD4+	 8220 10304
11195	0	0	CD3+/CD4+	 8222 10271
11196	0	0	CD3+/CD4+	 8224 10160
11197	0	0	CD3+/CD4+	 8226 10085
11198	0	0	CD3+/CD4+	 8230 10372
11199	0	0	CD3+/CD4+	 8232 9959
11200	0	0	CD3+/CD4+	 8234 10241
11201	0	0	CD3+/CD4+	 8239 9837
11202	0	0	CD3+/CD4+	 8239 10169
11203	0	0	CD3+/CD4+	 8240 10224
11204	0	0	CD3+/CD4+	 8241 9770
11205	0	0	CD3+/CD4+	 8243 9800
11206	0	0	CD3+/CD4+	 8244 10208
11207	0	0	CD3+/CD4+	 8246 10279
11208	0	0	CD3+/CD4+	 8248 10266
11209	0	0	CD3+/CD4+	 8250 10364
11210	0	0	CD3+/CD4+	 8257 10189
11211	0	0	CD3+/CD4+	 8261 10291
11212	0	0	CD3+/CD4+	 8262 10082
11213	0	0	CD3+/CD4+	 8263 10222
11214	0	0	CD3+/CD4+	 8268 10115
11215	0	0	CD3+/CD4+	 8273 9990
11216	0	0	CD3+/CD4+	 8276 10200
11217	0	0	CD3+/CD4+	 8278 10171
11218	0	0	CD3+/CD4+	 8284 10081
11219	0	0	CD3+/CD4+	 8286 9879
11220	0	0	CD3+/CD4+	 8287 10284
11221	0	0	CD3+/CD4+	 8288 10133
11222	0	0	CD3+/CD4+	 8294 10244
11223	0	0	CD3+/CD4+	 8295 10146
11224	0	0	CD3+/CD4+	 8299 10063
11225	0	0	CD3+/CD4+	 8299 10182
11226	0	0	CD3+/CD4+	 8303 10102
11227	0	0	CD3+/CD4+	 8313 10247
11228	0	0	CD3+/CD4+	 8317 10139
11229	0	0	CD3+/CD4+	 8323 9995
11230	0	0	CD3+/CD4+	 8328 9827
11231	0	0	CD3+/CD4+	 8333 10334
11232	0	0	CD3+/CD4+	 8334 9927
11233	0	0	CD3+/CD4+	 8340 10232
11234	0	0	CD3+/CD4+	 8341 9981
11235	0	0	CD3+/CD4+	 8342 9992
11236	0	0	CD3+/CD4+	 8347 10498
11237	0	0	CD3+/CD4+	 8349 10210
11238	0	0	CD3+/CD4+	 8350 9867
11239	0	0	CD3+/CD4+	 8353 9930
11240	0	0	CD3+/CD4+	 8353 10163
11241	0	0	CD3+/CD4+	 8354 10518
11242	0	0	CD3+/CD4+	 8359 10489
11243	0	0	CD3+/CD4+	 8362 10070
11244	0	0	CD3+/CD4+	 8371 10216
11245	0	0	CD3+/CD4+	 8372 10197
11246	0	0	CD3+/CD4+	 8376 10466
11247	0	0	CD3+/CD4+	 8376 10507
11248	0	0	CD3+/CD4+	 8379 10078
11249	0	0	CD3+/CD4+	 8380 9735
11250	0	0	CD3+/CD4+	 8384 10182
11251	0	0	CD3+/CD4+	 8387 10125
11252	0	0	CD3+/CD4+	 8398 9868
11253	0	0	CD3+/CD4+	 8399 9772
11254	0	0	CD3+/CD4+	 8400 10420
11255	0	0	CD3+/CD4+	 8401 10227
11256	0	0	CD3+/CD4+	 8402 10072
11257	0	0	CD3+/CD4+	 8413 10250
11258	0	0	CD3+/CD4+	 8413 10426
11259	0	0	CD3+/CD4+	 8414 10070
11260	0	0	CD3+/CD4+	 8414 10500
11261	0	0	CD3+/CD4+	 8425 10029
11262	0	0	CD3+/CD4+	 8425 10399
11263	0	0	CD3+/CD4+	 8427 10263
11264	0	0	CD3+/CD4+	 8427 10527
11265	0	0	CD3+/CD4+	 8429 9753
11266	0	0	CD3+/CD4+	 8430 10241
11267	0	0	CD3+/CD4+	 8431 10098
11268	0	0	CD3+/CD4+	 8432 9850
11269	0	0	CD3+/CD4+	 8433 9984
11270	0	0	CD3+/CD4+	 8433 10074
11271	0	0	CD3+/CD4+	 8434 10451
11272	0	0	CD3+/CD4+	 8435 10192
11273	0	0	CD3+/CD4+	 8438 10290
11274	0	0	CD3+/CD4+	 8441 10327
11275	0	0	CD3+/CD4+	 8445 10040
11276	0	0	CD3+/CD4+	 8450 10336
11277	0	0	CD3+/CD4+	 8452 10468
11278	0	0	CD3+/CD4+	 8453 10189
11279	0	0	CD3+/CD4+	 8454 10374
11280	0	0	CD3+/CD4+	 8455 10427
11281	0	0	CD3+/CD4+	 8459 10310
11282	0	0	CD3+/CD4+	 8464 9921
11283	0	0	CD3+/CD4+	 8471 10352
11284	0	0	CD3+/CD4+	 8474 10510
11285	0	0	CD3+/CD4+	 8475 10117
11286	0	0	CD3+/CD4+	 8476 10096
11287	0	0	CD3+/CD4+	 8480 10329
11288	0	0	CD3+/CD4+	 8483 10455
11289	0	0	CD3+/CD4+	 8491 10349
11290	0	0	CD3+/CD4+	 8494 10299
11291	0	0	CD3+/CD4+	 8495 10473
11292	0	0	CD3+/CD4+	 8496 10163
11293	0	0	CD3+/CD4+	 8496 10438
11294	0	0	CD3+/CD4+	 8497 9930
11295	0	0	CD3+/CD4+	 8503 10192
11296	0	0	CD3+/CD4+	 8505 10013
11297	0	0	CD3+/CD4+	 8508 10122
11298	0	0	CD3+/CD4+	 8510 10326
11299	0	0	CD3+/CD4+	 8510 10493
11300	0	0	CD3+/CD4+	 8512 10300
11301	0	0	CD3+/CD4+	 8515 9958
11302	0	0	CD3+/CD4+	 8516 9801
11303	0	0	CD3+/CD4+	 8517 10425
11304	0	0	CD3+/CD4+	 8518 10003
11305	0	0	CD3+/CD4+	 8520 9911
11306	0	0	CD3+/CD4+	 8523 10076
11307	0	0	CD3+/CD4+	 8523 10521
11308	0	0	CD3+/CD4+	 8525 10490
11309	0	0	CD3+/CD4+	 8527 10118
11310	0	0	CD3+/CD4+	 8528 10213
11311	0	0	CD3+/CD4+	 8531 10312
11312	0	0	CD3+/CD4+	 8536 10513
11313	0	0	CD3+/CD4+	 8538 10128
11314	0	0	CD3+/CD4+	 8545 10472
11315	0	0	CD3+/CD4+	 8548 10447
11316	0	0	CD3+/CD4+	 8549 9962
11317	0	0	CD3+/CD4+	 8555 10051
11318	0	0	CD3+/CD4+	 8558 10313
11319	0	0	CD3+/CD4+	 8560 10135
11320	0	0	CD3+/CD4+	 8561 10453
11321	0	0	CD3+/CD4+	 8562 10241
11322	0	0	CD3+/CD4+	 8565 10279
11323	0	0	CD3+/CD4+	 8567 10335
11324	0	0	CD3+/CD4+	 8570 10080
11325	0	0	CD3+/CD4+	 8574 9989
11326	0	0	CD3+/CD4+	 8574 10142
11327	0	0	CD3+/CD4+	 8579 10112
11328	0	0	CD3+/CD4+	 8579 10369
11329	0	0	CD3+/CD4+	 8580 10266
11330	0	0	CD3+/CD4+	 8581 10314
11331	0	0	CD3+/CD4+	 8584 10345
11332	0	0	CD3+/CD4+	 8586 10439
11333	0	0	CD3+/CD4+	 8586 10470
11334	0	0	CD3+/CD4+	 8587 9950
11335	0	0	CD3+/CD4+	 8595 9966
11336	0	0	CD3+/CD4+	 8595 10222
11337	0	0	CD3+/CD4+	 8595 10408
11338	0	0	CD3+/CD4+	 8599 10507
11339	0	0	CD3+/CD4+	 8604 10524
11340	0	0	CD3+/CD4+	 8606 10118
11341	0	0	CD3+/CD4+	 8612 10229
11342	0	0	CD3+/CD4+	 8612 10352
11343	0	0	CD3+/CD4+	 8613 10442
11344	0	0	CD3+/CD4+	 8614 10144
11345	0	0	CD3+/CD4+	 8615 10301
11346	0	0	CD3+/CD4+	 8616 10509
11347	0	0	CD3+/CD4+	 8618 10471
11348	0	0	CD3+/CD4+	 8619 10260
11349	0	0	CD3+/CD4+	 8621 10457
11350	0	0	CD3+/CD4+	 8622 10247
11351	0	0	CD3+/CD4+	 8623 10197
11352	0	0	CD3+/CD4+	 8624 10164
11353	0	0	CD3+/CD4+	 8625 10491
11354	0	0	CD3+/CD4+	 8626 10139
11355	0	0	CD3+/CD4+	 8626 10377
11356	0	0	CD3+/CD4+	 8631 10288
11357	0	0	CD3+/CD4+	 8632 10402
11358	0	0	CD3+/CD4+	 8641 10052
11359	0	0	CD3+/CD4+	 8642 10136
11360	0	0	CD3+/CD4+	 8647 10477
11361	0	0	CD3+/CD4+	 8648 10448
11362	0	0	CD3+/CD4+	 8651 9944
11363	0	0	CD3+/CD4+	 8653 10246
11364	0	0	CD3+/CD4+	 8655 10078
11365	0	0	CD3+/CD4+	 8656 10404
11366	0	0	CD3+/CD4+	 8656 10500
11367	0	0	CD3+/CD4+	 8658 10383
11368	0	0	CD3+/CD4+	 8672 10430
11369	0	0	CD3+/CD4+	 8678 10116
11370	0	0	CD3+/CD4+	 8678 10472
11371	0	0	CD3+/CD4+	 8680 10163
11372	0	0	CD3+/CD4+	 8684 10036
11373	0	0	CD3+/CD4+	 8698 10384
11374	0	0	CD3+/CD4+	 8704 10518
11375	0	0	CD3+/CD4+	 8708 10088
11376	0	0	CD3+/CD4+	 8719 10148
11377	0	0	CD3+/CD4+	 8720 10373
11378	0	0	CD3+/CD4+	 8723 10518
11379	0	0	CD3+/CD4+	 8731 10258
11380	0	0	CD3+/CD4+	 8733 9959
11381	0	0	CD3+/CD4+	 8736 10050
11382	0	0	CD3+/CD4+	 8743 10333
11383	0	0	CD3+/CD4+	 8748 10506
11384	0	0	CD3+/CD4+	 8749 10273
11385	0	0	CD3+/CD4+	 8764 10160
11386	0	0	CD3+/CD4+	 8769 10444
11387	0	0	CD3+/CD4+	 8770 10362
11388	0	0	CD3+/CD4+	 8783 10105
11389	0	0	CD3+/CD4+	 8796 10460
11390	0	0	CD3+/CD4+	 8804 10193
11391	0	0	CD3+/CD4+	 8837 9767
11392	0	0	CD3+/CD4+	 8138 10670
11393	0	0	CD3+/CD4+	 8155 10704
11394	0	0	CD3+/CD4+	 8166 10644
11395	0	0	CD3+/CD4+	 8176 10729
11396	0	0	CD3+/CD4+	 8191 10626
11397	0	0	CD3+/CD4+	 8193 10653
11398	0	0	CD3+/CD4+	 8208 10689
11399	0	0	CD3+/CD4+	 8215 10613
11400	0	0	CD3+/CD4+	 8227 10706
11401	0	0	CD3+/CD4+	 8228 10644
11402	0	0	CD3+/CD4+	 8235 10681
11403	0	0	CD3+/CD4+	 8245 10630
11404	0	0	CD3+/CD4+	 8255 10664
11405	0	0	CD3+/CD4+	 8261 10576
11406	0	0	CD3+/CD4+	 8265 10645
11407	0	0	CD3+/CD4+	 8265 10694
11408	0	0	CD3+/CD4+	 8282 10632
11409	0	0	CD3+/CD4+	 8285 10706
11410	0	0	CD3+/CD4+	 8298 10688
11411	0	0	CD3+/CD4+	 8306 10577
11412	0	0	CD3+/CD4+	 8310 10552
11413	0	0	CD3+/CD4+	 8312 10690
11414	0	0	CD3+/CD4+	 8314 10622
11415	0	0	CD3+/CD4+	 8325 10542
11416	0	0	CD3+/CD4+	 8330 10586
11417	0	0	CD3+/CD4+	 8334 10703
11418	0	0	CD3+/CD4+	 8338 10657
11419	0	0	CD3+/CD4+	 8357 10553
11420	0	0	CD3+/CD4+	 8357 10657
11421	0	0	CD3+/CD4+	 8357 10693
11422	0	0	CD3+/CD4+	 8372 10615
11423	0	0	CD3+/CD4+	 8382 10531
11424	0	0	CD3+/CD4+	 8382 10591
11425	0	0	CD3+/CD4+	 8384 10667
11426	0	0	CD3+/CD4+	 8384 10722
11427	0	0	CD3+/CD4+	 8394 10656
11428	0	0	CD3+/CD4+	 8396 10548
11429	0	0	CD3+/CD4+	 8396 10709
11430	0	0	CD3+/CD4+	 8406 10583
11431	0	0	CD3+/CD4+	 8409 10630
11432	0	0	CD3+/CD4+	 8411 10608
11433	0	0	CD3+/CD4+	 8413 10699
11434	0	0	CD3+/CD4+	 8430 10575
11435	0	0	CD3+/CD4+	 8435 10622
11436	0	0	CD3+/CD4+	 8440 10548
11437	0	0	CD3+/CD4+	 8444 10664
11438	0	0	CD3+/CD4+	 8452 10550
11439	0	0	CD3+/CD4+	 8454 10602
11440	0	0	CD3+/CD4+	 8459 10575
11441	0	0	CD3+/CD4+	 8465 10633
11442	0	0	CD3+/CD4+	 8483 10659
11443	0	0	CD3+/CD4+	 8485 10685
11444	0	0	CD3+/CD4+	 8487 10530
11445	0	0	CD3+/CD4+	 8489 10571
11446	0	0	CD3+/CD4+	 8498 10608
11447	0	0	CD3+/CD4+	 8498 10642
11448	0	0	CD3+/CD4+	 8502 10683
11449	0	0	CD3+/CD4+	 8512 10577
11450	0	0	CD3+/CD4+	 8520 10550
11451	0	0	CD3+/CD4+	 8524 10667
11452	0	0	CD3+/CD4+	 8525 10625
11453	0	0	CD3+/CD4+	 8526 10565
11454	0	0	CD3+/CD4+	 8526 10593
11455	0	0	CD3+/CD4+	 8531 10608
11456	0	0	CD3+/CD4+	 8538 10638
11457	0	0	CD3+/CD4+	 8541 10568
11458	0	0	CD3+/CD4+	 8547 10580
11459	0	0	CD3+/CD4+	 8561 10533
11460	0	0	CD3+/CD4+	 8566 10567
11461	0	0	CD3+/CD4+	 8566 10618
11462	0	0	CD3+/CD4+	 8566 10643
11463	0	0	CD3+/CD4+	 8573 10545
11464	0	0	CD3+/CD4+	 8588 10596
11465	0	0	CD3+/CD4+	 8600 10646
11466	0	0	CD3+/CD4+	 8602 10544
11467	0	0	CD3+/CD4+	 8653 10550
11468	0	0	CD3+/CD4+	 8667 10577
11469	0	0	CD3+/CD4+	 8673 10557
11470	0	0	CD3+/CD4+	 8682 10592
11471	0	0	CD3+/CD4+	 8707 10560
11472	0	0	CD3+/CD4+	 8729 10542
11473	0	0	CD3+/CD4+	 8151 12125
11474	0	0	CD3+/CD4+	 8213 12449
11475	0	0	CD3+/CD4+	 8436 11952
11476	0	0	CD3+/CD4+	 8575 11868
11477	0	0	CD3+/CD4+	 8782 11949
11478	0	0	CD3+/CD4+	 8802 12403
11479	0	0	CD3+/CD4+	 8191 12797
11480	0	0	CD3+/CD4+	 8252 13025
11481	0	0	CD3+/CD4+	 8370 12774
11482	0	0	CD3+/CD4+	 8408 12724
11483	0	0	CD3+/CD4+	 8452 13260
11484	0	0	CD3+/CD4+	 8529 12654
11485	0	0	CD3+/CD4+	 8531 13384
11486	0	0	CD3+/CD4+	 8562 12693
11487	0	0	CD3+/CD4+	 8651 12946
11488	0	0	CD3+/CD4+	 8656 13050
11489	0	0	CD3+/CD4+	 8758 12619
11490	0	0	CD3+/CD4+	 8800 13061
11491	0	0	CD3+/CD4+	 8813 12658
11492	0	0	CD3+/CD4+	 8833 12702
11493	0	0	CD3+/CD4+	 8870 12736
11494	0	0	CD3+/CD4+	 8914 12663
11495	0	0	CD3+/CD4+	 8147 13999
11496	0	0	CD3+/CD4+	 8212 13924
11497	0	0	CD3+/CD4+	 8335 14186
11498	0	0	CD3+/CD4+	 8450 13867
11499	0	0	CD3+/CD4+	 8491 14130
11500	0	0	CD3+/CD4+	 8696 13680
11501	0	0	CD3+/CD4+	 8265 15427
11502	0	0	CD3+/CD4+	 8283 15233
11503	0	0	CD3+/CD4+	 8307 15644
11504	0	0	CD3+/CD4+	 8330 15460
11505	0	0	CD3+/CD4+	 8377 15537
11506	0	0	CD3+/CD4+	 8386 15551
11507	0	0	CD3+/CD4+	 8405 15317
11508	0	0	CD3+/CD4+	 8409 15655
11509	0	0	CD3+/CD4+	 8446 15534
11510	0	0	CD3+/CD4+	 8456 15646
11511	0	0	CD3+/CD4+	 8463 15484
11512	0	0	CD3+/CD4+	 8472 15724
11513	0	0	CD3+/CD4+	 8477 15505
11514	0	0	CD3+/CD4+	 8482 15536
11515	0	0	CD3+/CD4+	 8486 15791
11516	0	0	CD3+/CD4+	 8489 15482
11517	0	0	CD3+/CD4+	 8500 15556
11518	0	0	CD3+/CD4+	 8505 15573
11519	0	0	CD3+/CD4+	 8510 15612
11520	0	0	CD3+/CD4+	 8524 15606
11521	0	0	CD3+/CD4+	 8539 15626
11522	0	0	CD3+/CD4+	 8573 15647
11523	0	0	CD3+/CD4+	 8711 15691
11524	0	0	CD3+/CD4+	 8877 15490
11525	0	0	CD3+/CD4+	 8893 15437
11526	0	0	CD3+/CD4+	 8129 16002
11527	0	0	CD3+/CD4+	 8135 15940
11528	0	0	CD3+/CD4+	 8414 15816
11529	0	0	CD3+/CD4+	 8421 15954
11530	0	0	CD3+/CD4+	 8446 15962
11531	0	0	CD3+/CD4+	 8464 15954
11532	0	0	CD3+/CD4+	 8483 15900
11533	0	0	CD3+/CD4+	 8497 15890
11534	0	0	CD3+/CD4+	 8502 15956
11535	0	0	CD3+/CD4+	 8544 15850
11536	0	0	CD3+/CD4+	 8566 15823
11537	0	0	CD3+/CD4+	 8958 2693
11538	0	0	CD3+/CD4+	 8990 2244
11539	0	0	CD3+/CD4+	 9015 2393
11540	0	0	CD3+/CD4+	 9024 2567
11541	0	0	CD3+/CD4+	 9074 2706
11542	0	0	CD3+/CD4+	 9074 2749
11543	0	0	CD3+/CD4+	 9084 2681
11544	0	0	CD3+/CD4+	 9110 2652
11545	0	0	CD3+/CD4+	 9122 2630
11546	0	0	CD3+/CD4+	 9142 2673
11547	0	0	CD3+/CD4+	 9211 2567
11548	0	0	CD3+/CD4+	 9214 2582
11549	0	0	CD3+/CD4+	 9263 2594
11550	0	0	CD3+/CD4+	 9368 2532
11551	0	0	CD3+/CD4+	 9424 2419
11552	0	0	CD3+/CD4+	 9461 2613
11553	0	0	CD3+/CD4+	 9464 2623
11554	0	0	CD3+/CD4+	 9470 2186
11555	0	0	CD3+/CD4+	 9509 2582
11556	0	0	CD3+/CD4+	 9555 2564
11557	0	0	CD3+/CD4+	 9621 2197
11558	0	0	CD3+/CD4+	 9665 2563
11559	0	0	CD3+/CD4+	 9679 2597
11560	0	0	CD3+/CD4+	 8950 3058
11561	0	0	CD3+/CD4+	 8952 3029
11562	0	0	CD3+/CD4+	 9060 3682
11563	0	0	CD3+/CD4+	 9104 3416
11564	0	0	CD3+/CD4+	 9166 3577
11565	0	0	CD3+/CD4+	 9258 3075
11566	0	0	CD3+/CD4+	 9347 3021
11567	0	0	CD3+/CD4+	 9453 3190
11568	0	0	CD3+/CD4+	 9476 3086
11569	0	0	CD3+/CD4+	 9572 3258
11570	0	0	CD3+/CD4+	 9601 3087
11571	0	0	CD3+/CD4+	 9700 3432
11572	0	0	CD3+/CD4+	 8957 4403
11573	0	0	CD3+/CD4+	 8973 3910
11574	0	0	CD3+/CD4+	 8981 4219
11575	0	0	CD3+/CD4+	 8986 4271
11576	0	0	CD3+/CD4+	 8988 4238
11577	0	0	CD3+/CD4+	 9027 3806
11578	0	0	CD3+/CD4+	 9146 4497
11579	0	0	CD3+/CD4+	 9156 4498
11580	0	0	CD3+/CD4+	 9176 4509
11581	0	0	CD3+/CD4+	 9246 4080
11582	0	0	CD3+/CD4+	 9014 4793
11583	0	0	CD3+/CD4+	 9164 5020
11584	0	0	CD3+/CD4+	 9177 4641
11585	0	0	CD3+/CD4+	 9182 4845
11586	0	0	CD3+/CD4+	 9195 4824
11587	0	0	CD3+/CD4+	 9212 4957
11588	0	0	CD3+/CD4+	 9247 4719
11589	0	0	CD3+/CD4+	 9282 4804
11590	0	0	CD3+/CD4+	 9305 4669
11591	0	0	CD3+/CD4+	 9311 4799
11592	0	0	CD3+/CD4+	 9328 4668
11593	0	0	CD3+/CD4+	 9332 4720
11594	0	0	CD3+/CD4+	 9359 4743
11595	0	0	CD3+/CD4+	 9392 5178
11596	0	0	CD3+/CD4+	 9439 4674
11597	0	0	CD3+/CD4+	 9474 5291
11598	0	0	CD3+/CD4+	 9539 4711
11599	0	0	CD3+/CD4+	 9544 5308
11600	0	0	CD3+/CD4+	 9566 5279
11601	0	0	CD3+/CD4+	 9601 4811
11602	0	0	CD3+/CD4+	 9650 5245
11603	0	0	CD3+/CD4+	 9651 4901
11604	0	0	CD3+/CD4+	 9657 4853
11605	0	0	CD3+/CD4+	 9664 5279
11606	0	0	CD3+/CD4+	 9665 5263
11607	0	0	CD3+/CD4+	 9669 4830
11608	0	0	CD3+/CD4+	 9669 4846
11609	0	0	CD3+/CD4+	 9679 4815
11610	0	0	CD3+/CD4+	 9698 4865
11611	0	0	CD3+/CD4+	 9722 5001
11612	0	0	CD3+/CD4+	 9727 5141
11613	0	0	CD3+/CD4+	 9209 5343
11614	0	0	CD3+/CD4+	 9314 5648
11615	0	0	CD3+/CD4+	 9335 5658
11616	0	0	CD3+/CD4+	 9352 5480
11617	0	0	CD3+/CD4+	 9549 5372
11618	0	0	CD3+/CD4+	 9560 5734
11619	0	0	CD3+/CD4+	 9579 5338
11620	0	0	CD3+/CD4+	 9603 5318
11621	0	0	CD3+/CD4+	 9608 5359
11622	0	0	CD3+/CD4+	 9614 5518
11623	0	0	CD3+/CD4+	 9657 5338
11624	0	0	CD3+/CD4+	 9673 5326
11625	0	0	CD3+/CD4+	 9686 5315
11626	0	0	CD3+/CD4+	 9041 6905
11627	0	0	CD3+/CD4+	 9378 6899
11628	0	0	CD3+/CD4+	 9388 6859
11629	0	0	CD3+/CD4+	 9451 6803
11630	0	0	CD3+/CD4+	 9706 6893
11631	0	0	CD3+/CD4+	 8935 7438
11632	0	0	CD3+/CD4+	 8937 7193
11633	0	0	CD3+/CD4+	 8937 7398
11634	0	0	CD3+/CD4+	 8937 7514
11635	0	0	CD3+/CD4+	 8940 6934
11636	0	0	CD3+/CD4+	 8940 7223
11637	0	0	CD3+/CD4+	 8942 7460
11638	0	0	CD3+/CD4+	 8942 7577
11639	0	0	CD3+/CD4+	 8945 7480
11640	0	0	CD3+/CD4+	 8946 7334
11641	0	0	CD3+/CD4+	 8950 7564
11642	0	0	CD3+/CD4+	 8951 7371
11643	0	0	CD3+/CD4+	 8952 7453
11644	0	0	CD3+/CD4+	 8961 7372
11645	0	0	CD3+/CD4+	 8964 7548
11646	0	0	CD3+/CD4+	 8965 7536
11647	0	0	CD3+/CD4+	 8969 7278
11648	0	0	CD3+/CD4+	 8969 7473
11649	0	0	CD3+/CD4+	 8970 7211
11650	0	0	CD3+/CD4+	 8975 7434
11651	0	0	CD3+/CD4+	 8979 7241
11652	0	0	CD3+/CD4+	 8982 7310
11653	0	0	CD3+/CD4+	 8982 7409
11654	0	0	CD3+/CD4+	 8984 7282
11655	0	0	CD3+/CD4+	 8984 7538
11656	0	0	CD3+/CD4+	 8997 7320
11657	0	0	CD3+/CD4+	 9003 7452
11658	0	0	CD3+/CD4+	 9004 7238
11659	0	0	CD3+/CD4+	 9011 7307
11660	0	0	CD3+/CD4+	 9016 7257
11661	0	0	CD3+/CD4+	 9017 7280
11662	0	0	CD3+/CD4+	 9017 7469
11663	0	0	CD3+/CD4+	 9026 7443
11664	0	0	CD3+/CD4+	 9037 7159
11665	0	0	CD3+/CD4+	 9039 7241
11666	0	0	CD3+/CD4+	 9044 7273
11667	0	0	CD3+/CD4+	 9052 7166
11668	0	0	CD3+/CD4+	 9054 7434
11669	0	0	CD3+/CD4+	 9058 7215
11670	0	0	CD3+/CD4+	 9061 6994
11671	0	0	CD3+/CD4+	 9062 7540
11672	0	0	CD3+/CD4+	 9070 7299
11673	0	0	CD3+/CD4+	 9088 7222
11674	0	0	CD3+/CD4+	 9096 6963
11675	0	0	CD3+/CD4+	 9099 7263
11676	0	0	CD3+/CD4+	 9101 7342
11677	0	0	CD3+/CD4+	 9105 7245
11678	0	0	CD3+/CD4+	 9114 7195
11679	0	0	CD3+/CD4+	 9116 7334
11680	0	0	CD3+/CD4+	 9124 7220
11681	0	0	CD3+/CD4+	 9130 7309
11682	0	0	CD3+/CD4+	 9133 7266
11683	0	0	CD3+/CD4+	 9136 7293
11684	0	0	CD3+/CD4+	 9138 7161
11685	0	0	CD3+/CD4+	 9141 7191
11686	0	0	CD3+/CD4+	 9149 7369
11687	0	0	CD3+/CD4+	 9152 7223
11688	0	0	CD3+/CD4+	 9154 7126
11689	0	0	CD3+/CD4+	 9158 7262
11690	0	0	CD3+/CD4+	 9159 7343
11691	0	0	CD3+/CD4+	 9169 7100
11692	0	0	CD3+/CD4+	 9170 7376
11693	0	0	CD3+/CD4+	 9171 7193
11694	0	0	CD3+/CD4+	 9172 7360
11695	0	0	CD3+/CD4+	 9175 7254
11696	0	0	CD3+/CD4+	 9178 7279
11697	0	0	CD3+/CD4+	 9184 7319
11698	0	0	CD3+/CD4+	 9187 7090
11699	0	0	CD3+/CD4+	 9192 7217
11700	0	0	CD3+/CD4+	 9193 7236
11701	0	0	CD3+/CD4+	 9195 7271
11702	0	0	CD3+/CD4+	 9202 7136
11703	0	0	CD3+/CD4+	 9205 7271
11704	0	0	CD3+/CD4+	 9210 7422
11705	0	0	CD3+/CD4+	 9215 7330
11706	0	0	CD3+/CD4+	 9224 7254
11707	0	0	CD3+/CD4+	 9227 7084
11708	0	0	CD3+/CD4+	 9235 7320
11709	0	0	CD3+/CD4+	 9239 7344
11710	0	0	CD3+/CD4+	 9259 7143
11711	0	0	CD3+/CD4+	 9259 7173
11712	0	0	CD3+/CD4+	 9264 7095
11713	0	0	CD3+/CD4+	 9264 7192
11714	0	0	CD3+/CD4+	 9266 7151
11715	0	0	CD3+/CD4+	 9277 7289
11716	0	0	CD3+/CD4+	 9282 7124
11717	0	0	CD3+/CD4+	 9296 7233
11718	0	0	CD3+/CD4+	 9307 7058
11719	0	0	CD3+/CD4+	 9311 6981
11720	0	0	CD3+/CD4+	 9311 7117
11721	0	0	CD3+/CD4+	 9311 7206
11722	0	0	CD3+/CD4+	 9312 7221
11723	0	0	CD3+/CD4+	 9313 7310
11724	0	0	CD3+/CD4+	 9324 7062
11725	0	0	CD3+/CD4+	 9340 7195
11726	0	0	CD3+/CD4+	 9347 7016
11727	0	0	CD3+/CD4+	 9348 7282
11728	0	0	CD3+/CD4+	 9352 7224
11729	0	0	CD3+/CD4+	 9354 7008
11730	0	0	CD3+/CD4+	 9358 7027
11731	0	0	CD3+/CD4+	 9370 7104
11732	0	0	CD3+/CD4+	 9378 7013
11733	0	0	CD3+/CD4+	 9385 7082
11734	0	0	CD3+/CD4+	 9388 7114
11735	0	0	CD3+/CD4+	 9389 6992
11736	0	0	CD3+/CD4+	 9409 6956
11737	0	0	CD3+/CD4+	 9410 6975
11738	0	0	CD3+/CD4+	 9415 7109
11739	0	0	CD3+/CD4+	 9422 7032
11740	0	0	CD3+/CD4+	 9434 7007
11741	0	0	CD3+/CD4+	 9438 7250
11742	0	0	CD3+/CD4+	 9440 7232
11743	0	0	CD3+/CD4+	 9443 7015
11744	0	0	CD3+/CD4+	 9472 7410
11745	0	0	CD3+/CD4+	 9478 7204
11746	0	0	CD3+/CD4+	 9480 7251
11747	0	0	CD3+/CD4+	 9495 7077
11748	0	0	CD3+/CD4+	 9504 7164
11749	0	0	CD3+/CD4+	 9524 7150
11750	0	0	CD3+/CD4+	 9535 7694
11751	0	0	CD3+/CD4+	 9552 7043
11752	0	0	CD3+/CD4+	 9553 7104
11753	0	0	CD3+/CD4+	 9625 7173
11754	0	0	CD3+/CD4+	 9677 7041
11755	0	0	CD3+/CD4+	 9690 7183
11756	0	0	CD3+/CD4+	 9702 7610
11757	0	0	CD3+/CD4+	 8937 8247
11758	0	0	CD3+/CD4+	 8948 8282
11759	0	0	CD3+/CD4+	 8967 8050
11760	0	0	CD3+/CD4+	 8978 8091
11761	0	0	CD3+/CD4+	 8988 8254
11762	0	0	CD3+/CD4+	 9003 8248
11763	0	0	CD3+/CD4+	 9005 7966
11764	0	0	CD3+/CD4+	 9008 7956
11765	0	0	CD3+/CD4+	 9036 8443
11766	0	0	CD3+/CD4+	 9043 7913
11767	0	0	CD3+/CD4+	 9049 7950
11768	0	0	CD3+/CD4+	 9070 8485
11769	0	0	CD3+/CD4+	 9082 7977
11770	0	0	CD3+/CD4+	 9095 8339
11771	0	0	CD3+/CD4+	 9150 8296
11772	0	0	CD3+/CD4+	 9213 7973
11773	0	0	CD3+/CD4+	 9230 7980
11774	0	0	CD3+/CD4+	 9233 8303
11775	0	0	CD3+/CD4+	 9246 8432
11776	0	0	CD3+/CD4+	 9255 8418
11777	0	0	CD3+/CD4+	 9264 8147
11778	0	0	CD3+/CD4+	 9269 7955
11779	0	0	CD3+/CD4+	 9277 8433
11780	0	0	CD3+/CD4+	 9328 8470
11781	0	0	CD3+/CD4+	 9373 8318
11782	0	0	CD3+/CD4+	 9543 8405
11783	0	0	CD3+/CD4+	 9552 7766
11784	0	0	CD3+/CD4+	 8943 8637
11785	0	0	CD3+/CD4+	 8995 9279
11786	0	0	CD3+/CD4+	 9060 8554
11787	0	0	CD3+/CD4+	 9068 9296
11788	0	0	CD3+/CD4+	 9161 8791
11789	0	0	CD3+/CD4+	 9178 8704
11790	0	0	CD3+/CD4+	 9224 8775
11791	0	0	CD3+/CD4+	 9226 8841
11792	0	0	CD3+/CD4+	 9231 8729
11793	0	0	CD3+/CD4+	 9251 8739
11794	0	0	CD3+/CD4+	 9283 8654
11795	0	0	CD3+/CD4+	 9402 8595
11796	0	0	CD3+/CD4+	 9505 8711
11797	0	0	CD3+/CD4+	 8949 9352
11798	0	0	CD3+/CD4+	 8956 9339
11799	0	0	CD3+/CD4+	 8996 9357
11800	0	0	CD3+/CD4+	 9126 9423
11801	0	0	CD3+/CD4+	 9128 9390
11802	0	0	CD3+/CD4+	 9144 9441
11803	0	0	CD3+/CD4+	 9270 9661
11804	0	0	CD3+/CD4+	 9289 10108
11805	0	0	CD3+/CD4+	 9435 9769
11806	0	0	CD3+/CD4+	 9660 9590
11807	0	0	CD3+/CD4+	 9299 10121
11808	0	0	CD3+/CD4+	 9108 12026
11809	0	0	CD3+/CD4+	 9129 11999
11810	0	0	CD3+/CD4+	 9131 12027
11811	0	0	CD3+/CD4+	 9168 12176
11812	0	0	CD3+/CD4+	 9229 12003
11813	0	0	CD3+/CD4+	 9246 11948
11814	0	0	CD3+/CD4+	 9250 12009
11815	0	0	CD3+/CD4+	 9374 12525
11816	0	0	CD3+/CD4+	 9474 12309
11817	0	0	CD3+/CD4+	 9671 11907
11818	0	0	CD3+/CD4+	 9727 11874
11819	0	0	CD3+/CD4+	 8935 12666
11820	0	0	CD3+/CD4+	 8951 12675
11821	0	0	CD3+/CD4+	 8974 12894
11822	0	0	CD3+/CD4+	 8993 12792
11823	0	0	CD3+/CD4+	 9055 12888
11824	0	0	CD3+/CD4+	 9074 12869
11825	0	0	CD3+/CD4+	 9091 12822
11826	0	0	CD3+/CD4+	 9112 12827
11827	0	0	CD3+/CD4+	 9128 13323
11828	0	0	CD3+/CD4+	 9167 12805
11829	0	0	CD3+/CD4+	 9193 13190
11830	0	0	CD3+/CD4+	 9201 12910
11831	0	0	CD3+/CD4+	 9218 12875
11832	0	0	CD3+/CD4+	 9226 12983
11833	0	0	CD3+/CD4+	 9227 13159
11834	0	0	CD3+/CD4+	 9249 12741
11835	0	0	CD3+/CD4+	 9253 12881
11836	0	0	CD3+/CD4+	 9268 12727
11837	0	0	CD3+/CD4+	 9284 12838
11838	0	0	CD3+/CD4+	 9287 12889
11839	0	0	CD3+/CD4+	 9294 12805
11840	0	0	CD3+/CD4+	 9299 13060
11841	0	0	CD3+/CD4+	 9372 12749
11842	0	0	CD3+/CD4+	 9431 13369
11843	0	0	CD3+/CD4+	 9450 13370
11844	0	0	CD3+/CD4+	 9451 12855
11845	0	0	CD3+/CD4+	 9452 13145
11846	0	0	CD3+/CD4+	 9514 12856
11847	0	0	CD3+/CD4+	 9517 13046
11848	0	0	CD3+/CD4+	 9525 13053
11849	0	0	CD3+/CD4+	 9621 12909
11850	0	0	CD3+/CD4+	 9681 12846
11851	0	0	CD3+/CD4+	 9682 12875
11852	0	0	CD3+/CD4+	 9725 12881
11853	0	0	CD3+/CD4+	 9442 13395
11854	0	0	CD3+/CD4+	 9450 13488
11855	0	0	CD3+/CD4+	 9570 13964
11856	0	0	CD3+/CD4+	 9722 14142
11857	0	0	CD3+/CD4+	 9159 14350
11858	0	0	CD3+/CD4+	 9482 14848
11859	0	0	CD3+/CD4+	 9620 14749
11860	0	0	CD3+/CD4+	 9047 15601
11861	0	0	CD3+/CD4+	 9168 15679
11862	0	0	CD3+/CD4+	 9177 15713
11863	0	0	CD3+/CD4+	 9181 15360
11864	0	0	CD3+/CD4+	 9224 15422
11865	0	0	CD3+/CD4+	 9262 15704
11866	0	0	CD3+/CD4+	 9274 15560
11867	0	0	CD3+/CD4+	 9278 15682
11868	0	0	CD3+/CD4+	 9491 15528
11869	0	0	CD3+/CD4+	 9577 15525
11870	0	0	CD3+/CD4+	 9701 15442
11871	0	0	CD3+/CD4+	 9705 15552
11872	0	0	CD3+/CD4+	 9036 15935
11873	0	0	CD3+/CD4+	 9041 15954
11874	0	0	CD3+/CD4+	 9051 16010
11875	0	0	CD3+/CD4+	 9137 16077
11876	0	0	CD3+/CD4+	 9156 16568
11877	0	0	CD3+/CD4+	 9196 16312
11878	0	0	CD3+/CD4+	 9206 15786
11879	0	0	CD3+/CD4+	 9225 16489
11880	0	0	CD3+/CD4+	 9231 16299
11881	0	0	CD3+/CD4+	 9235 16376
11882	0	0	CD3+/CD4+	 9330 16443
11883	0	0	CD3+/CD4+	 9355 15843
11884	0	0	CD3+/CD4+	 9361 16280
11885	0	0	CD3+/CD4+	 9413 15948
11886	0	0	CD3+/CD4+	 9421 16173
11887	0	0	CD3+/CD4+	 9422 15861
11888	0	0	CD3+/CD4+	 9425 16245
11889	0	0	CD3+/CD4+	 9427 16029
11890	0	0	CD3+/CD4+	 9430 16180
11891	0	0	CD3+/CD4+	 9440 15939
11892	0	0	CD3+/CD4+	 9442 16006
11893	0	0	CD3+/CD4+	 9445 16303
11894	0	0	CD3+/CD4+	 9480 16529
11895	0	0	CD3+/CD4+	 9493 15891
11896	0	0	CD3+/CD4+	 9554 15954
11897	0	0	CD3+/CD4+	 9595 15966
11898	0	0	CD3+/CD4+	 9706 16421
11899	0	0	CD3+/CD4+	 9718 15880
11900	0	0	CD3+/CD4+	 9126 16843
11901	0	0	CD3+/CD4+	 9141 16689
11902	0	0	CD3+/CD4+	 9156 16790
11903	0	0	CD3+/CD4+	 9181 16854
11904	0	0	CD3+/CD4+	 9185 16874
11905	0	0	CD3+/CD4+	 9196 16813
11906	0	0	CD3+/CD4+	 9219 16848
11907	0	0	CD3+/CD4+	 9233 16785
11908	0	0	CD3+/CD4+	 9233 16880
11909	0	0	CD3+/CD4+	 9234 16908
11910	0	0	CD3+/CD4+	 9247 16847
11911	0	0	CD3+/CD4+	 9271 16800
11912	0	0	CD3+/CD4+	 9295 16858
11913	0	0	CD3+/CD4+	 9298 16813
11914	0	0	CD3+/CD4+	 9304 17033
11915	0	0	CD3+/CD4+	 9311 17004
11916	0	0	CD3+/CD4+	 9316 16961
11917	0	0	CD3+/CD4+	 9320 16861
11918	0	0	CD3+/CD4+	 9326 16837
11919	0	0	CD3+/CD4+	 9326 16899
11920	0	0	CD3+/CD4+	 9329 16939
11921	0	0	CD3+/CD4+	 9329 17086
11922	0	0	CD3+/CD4+	 9338 16885
11923	0	0	CD3+/CD4+	 9339 17032
11924	0	0	CD3+/CD4+	 9341 17001
11925	0	0	CD3+/CD4+	 9343 17106
11926	0	0	CD3+/CD4+	 9344 17054
11927	0	0	CD3+/CD4+	 9346 16979
11928	0	0	CD3+/CD4+	 9354 16916
11929	0	0	CD3+/CD4+	 9354 16962
11930	0	0	CD3+/CD4+	 9356 17021
11931	0	0	CD3+/CD4+	 9358 17078
11932	0	0	CD3+/CD4+	 9365 16897
11933	0	0	CD3+/CD4+	 9369 17093
11934	0	0	CD3+/CD4+	 9370 16991
11935	0	0	CD3+/CD4+	 9373 16694
11936	0	0	CD3+/CD4+	 9377 16704
11937	0	0	CD3+/CD4+	 9379 16675
11938	0	0	CD3+/CD4+	 9380 16878
11939	0	0	CD3+/CD4+	 9380 16904
11940	0	0	CD3+/CD4+	 9381 16978
11941	0	0	CD3+/CD4+	 9382 16950
11942	0	0	CD3+/CD4+	 9389 17034
11943	0	0	CD3+/CD4+	 9391 16862
11944	0	0	CD3+/CD4+	 9391 17100
11945	0	0	CD3+/CD4+	 9393 17060
11946	0	0	CD3+/CD4+	 9402 16816
11947	0	0	CD3+/CD4+	 9404 17013
11948	0	0	CD3+/CD4+	 9410 17087
11949	0	0	CD3+/CD4+	 9414 16866
11950	0	0	CD3+/CD4+	 9417 16883
11951	0	0	CD3+/CD4+	 9417 16907
11952	0	0	CD3+/CD4+	 9417 17127
11953	0	0	CD3+/CD4+	 9421 16975
11954	0	0	CD3+/CD4+	 9423 17143
11955	0	0	CD3+/CD4+	 9430 17051
11956	0	0	CD3+/CD4+	 9433 16882
11957	0	0	CD3+/CD4+	 9442 16943
11958	0	0	CD3+/CD4+	 9443 16864
11959	0	0	CD3+/CD4+	 9446 16986
11960	0	0	CD3+/CD4+	 9449 16815
11961	0	0	CD3+/CD4+	 9449 16885
11962	0	0	CD3+/CD4+	 9451 16962
11963	0	0	CD3+/CD4+	 9453 17088
11964	0	0	CD3+/CD4+	 9460 17080
11965	0	0	CD3+/CD4+	 9461 16921
11966	0	0	CD3+/CD4+	 9461 17051
11967	0	0	CD3+/CD4+	 9462 17125
11968	0	0	CD3+/CD4+	 9464 16764
11969	0	0	CD3+/CD4+	 9465 16962
11970	0	0	CD3+/CD4+	 9466 17140
11971	0	0	CD3+/CD4+	 9469 16985
11972	0	0	CD3+/CD4+	 9474 16889
11973	0	0	CD3+/CD4+	 9474 17045
11974	0	0	CD3+/CD4+	 9475 16950
11975	0	0	CD3+/CD4+	 9489 16861
11976	0	0	CD3+/CD4+	 9489 16912
11977	0	0	CD3+/CD4+	 9489 17027
11978	0	0	CD3+/CD4+	 9498 16953
11979	0	0	CD3+/CD4+	 9503 16984
11980	0	0	CD3+/CD4+	 9513 16929
11981	0	0	CD3+/CD4+	 9516 16939
11982	0	0	CD3+/CD4+	 9521 16681
11983	0	0	CD3+/CD4+	 9528 17095
11984	0	0	CD3+/CD4+	 9531 16726
11985	0	0	CD3+/CD4+	 9534 17138
11986	0	0	CD3+/CD4+	 9535 16788
11987	0	0	CD3+/CD4+	 9538 16864
11988	0	0	CD3+/CD4+	 9542 17163
11989	0	0	CD3+/CD4+	 9554 16893
11990	0	0	CD3+/CD4+	 9554 17170
11991	0	0	CD3+/CD4+	 9555 16980
11992	0	0	CD3+/CD4+	 9557 17134
11993	0	0	CD3+/CD4+	 9558 17103
11994	0	0	CD3+/CD4+	 9563 16958
11995	0	0	CD3+/CD4+	 9570 17143
11996	0	0	CD3+/CD4+	 9571 17238
11997	0	0	CD3+/CD4+	 9572 17074
11998	0	0	CD3+/CD4+	 9575 16864
11999	0	0	CD3+/CD4+	 9579 16782
12000	0	0	CD3+/CD4+	 9582 17036
12001	0	0	CD3+/CD4+	 9589 17002
12002	0	0	CD3+/CD4+	 9590 17214
12003	0	0	CD3+/CD4+	 9593 17019
12004	0	0	CD3+/CD4+	 9594 16857
12005	0	0	CD3+/CD4+	 9595 17094
12006	0	0	CD3+/CD4+	 9601 17369
12007	0	0	CD3+/CD4+	 9605 16831
12008	0	0	CD3+/CD4+	 9606 17315
12009	0	0	CD3+/CD4+	 9610 16986
12010	0	0	CD3+/CD4+	 9611 17021
12011	0	0	CD3+/CD4+	 9614 17157
12012	0	0	CD3+/CD4+	 9615 17193
12013	0	0	CD3+/CD4+	 9620 17080
12014	0	0	CD3+/CD4+	 9621 17045
12015	0	0	CD3+/CD4+	 9621 17059
12016	0	0	CD3+/CD4+	 9622 16969
12017	0	0	CD3+/CD4+	 9624 16862
12018	0	0	CD3+/CD4+	 9627 16932
12019	0	0	CD3+/CD4+	 9628 17026
12020	0	0	CD3+/CD4+	 9629 17307
12021	0	0	CD3+/CD4+	 9630 16897
12022	0	0	CD3+/CD4+	 9634 17014
12023	0	0	CD3+/CD4+	 9639 17324
12024	0	0	CD3+/CD4+	 9641 16983
12025	0	0	CD3+/CD4+	 9641 17116
12026	0	0	CD3+/CD4+	 9644 16869
12027	0	0	CD3+/CD4+	 9646 16745
12028	0	0	CD3+/CD4+	 9646 16932
12029	0	0	CD3+/CD4+	 9646 17069
12030	0	0	CD3+/CD4+	 9647 17097
12031	0	0	CD3+/CD4+	 9650 16964
12032	0	0	CD3+/CD4+	 9653 17254
12033	0	0	CD3+/CD4+	 9656 17038
12034	0	0	CD3+/CD4+	 9659 16900
12035	0	0	CD3+/CD4+	 9659 17015
12036	0	0	CD3+/CD4+	 9664 17213
12037	0	0	CD3+/CD4+	 9665 16786
12038	0	0	CD3+/CD4+	 9670 17359
12039	0	0	CD3+/CD4+	 9673 16689
12040	0	0	CD3+/CD4+	 9674 16942
12041	0	0	CD3+/CD4+	 9675 16767
12042	0	0	CD3+/CD4+	 9675 16982
12043	0	0	CD3+/CD4+	 9685 16927
12044	0	0	CD3+/CD4+	 9688 17106
12045	0	0	CD3+/CD4+	 9691 16976
12046	0	0	CD3+/CD4+	 9694 16727
12047	0	0	CD3+/CD4+	 9696 17060
12048	0	0	CD3+/CD4+	 9697 16815
12049	0	0	CD3+/CD4+	 9704 16781
12050	0	0	CD3+/CD4+	 9706 17135
12051	0	0	CD3+/CD4+	 9710 17102
12052	0	0	CD3+/CD4+	 9711 17239
12053	0	0	CD3+/CD4+	 9711 17333
12054	0	0	CD3+/CD4+	 9718 16835
12055	0	0	CD3+/CD4+	 9719 17039
12056	0	0	CD3+/CD4+	 9727 17069
12057	0	0	CD3+/CD4+	 9590 17417
12058	0	0	CD3+/CD4+	 9598 17429
12059	0	0	CD3+/CD4+	 9604 17415
12060	0	0	CD3+/CD4+	 9667 17480
12061	0	0	CD3+/CD4+	 9757 2841
12062	0	0	CD3+/CD4+	 9798 2952
12063	0	0	CD3+/CD4+	 9806 2914
12064	0	0	CD3+/CD4+	 9807 2827
12065	0	0	CD3+/CD4+	 9834 2895
12066	0	0	CD3+/CD4+	 9845 2877
12067	0	0	CD3+/CD4+	 9861 2890
12068	0	0	CD3+/CD4+	 9866 2448
12069	0	0	CD3+/CD4+	 9867 2476
12070	0	0	CD3+/CD4+	 9868 2901
12071	0	0	CD3+/CD4+	 9875 2910
12072	0	0	CD3+/CD4+	 9881 2318
12073	0	0	CD3+/CD4+	 9881 2890
12074	0	0	CD3+/CD4+	 9885 2306
12075	0	0	CD3+/CD4+	 9897 2889
12076	0	0	CD3+/CD4+	 9901 2910
12077	0	0	CD3+/CD4+	 9938 2633
12078	0	0	CD3+/CD4+	 9977 2237
12079	0	0	CD3+/CD4+	 10024 2532
12080	0	0	CD3+/CD4+	 10062 2363
12081	0	0	CD3+/CD4+	 10066 2859
12082	0	0	CD3+/CD4+	 10249 2426
12083	0	0	CD3+/CD4+	 10451 2945
12084	0	0	CD3+/CD4+	 10454 2955
12085	0	0	CD3+/CD4+	 10496 2756
12086	0	0	CD3+/CD4+	 10502 2734
12087	0	0	CD3+/CD4+	 9775 3216
12088	0	0	CD3+/CD4+	 9801 3568
12089	0	0	CD3+/CD4+	 9818 3428
12090	0	0	CD3+/CD4+	 9822 3200
12091	0	0	CD3+/CD4+	 9825 3442
12092	0	0	CD3+/CD4+	 9848 3491
12093	0	0	CD3+/CD4+	 9857 3457
12094	0	0	CD3+/CD4+	 9863 3000
12095	0	0	CD3+/CD4+	 9871 3174
12096	0	0	CD3+/CD4+	 9877 3411
12097	0	0	CD3+/CD4+	 9878 3103
12098	0	0	CD3+/CD4+	 9883 3251
12099	0	0	CD3+/CD4+	 9890 3278
12100	0	0	CD3+/CD4+	 9894 3382
12101	0	0	CD3+/CD4+	 9905 3340
12102	0	0	CD3+/CD4+	 9911 3172
12103	0	0	CD3+/CD4+	 9911 3322
12104	0	0	CD3+/CD4+	 9916 3151
12105	0	0	CD3+/CD4+	 9926 3296
12106	0	0	CD3+/CD4+	 9930 3130
12107	0	0	CD3+/CD4+	 9934 3312
12108	0	0	CD3+/CD4+	 9981 3271
12109	0	0	CD3+/CD4+	 10005 3183
12110	0	0	CD3+/CD4+	 10028 3134
12111	0	0	CD3+/CD4+	 10193 3235
12112	0	0	CD3+/CD4+	 10285 3195
12113	0	0	CD3+/CD4+	 10507 3627
12114	0	0	CD3+/CD4+	 10004 3980
12115	0	0	CD3+/CD4+	 10343 4222
12116	0	0	CD3+/CD4+	 9735 4787
12117	0	0	CD3+/CD4+	 9741 5099
12118	0	0	CD3+/CD4+	 9746 5306
12119	0	0	CD3+/CD4+	 9750 4975
12120	0	0	CD3+/CD4+	 9761 4894
12121	0	0	CD3+/CD4+	 9769 4941
12122	0	0	CD3+/CD4+	 9772 5081
12123	0	0	CD3+/CD4+	 9804 4945
12124	0	0	CD3+/CD4+	 9815 4888
12125	0	0	CD3+/CD4+	 9815 5149
12126	0	0	CD3+/CD4+	 9915 4798
12127	0	0	CD3+/CD4+	 10004 4879
12128	0	0	CD3+/CD4+	 9737 5536
12129	0	0	CD3+/CD4+	 9794 5838
12130	0	0	CD3+/CD4+	 9903 6008
12131	0	0	CD3+/CD4+	 10242 5973
12132	0	0	CD3+/CD4+	 10285 5857
12133	0	0	CD3+/CD4+	 10375 6150
12134	0	0	CD3+/CD4+	 9787 6945
12135	0	0	CD3+/CD4+	 9802 6817
12136	0	0	CD3+/CD4+	 10019 6472
12137	0	0	CD3+/CD4+	 10182 6381
12138	0	0	CD3+/CD4+	 10428 6428
12139	0	0	CD3+/CD4+	 10463 6530
12140	0	0	CD3+/CD4+	 10057 7575
12141	0	0	CD3+/CD4+	 10221 7565
12142	0	0	CD3+/CD4+	 10236 7689
12143	0	0	CD3+/CD4+	 10258 7569
12144	0	0	CD3+/CD4+	 10295 7561
12145	0	0	CD3+/CD4+	 9737 8235
12146	0	0	CD3+/CD4+	 9769 8564
12147	0	0	CD3+/CD4+	 9796 8496
12148	0	0	CD3+/CD4+	 9805 8389
12149	0	0	CD3+/CD4+	 9822 8262
12150	0	0	CD3+/CD4+	 9826 8431
12151	0	0	CD3+/CD4+	 9852 8475
12152	0	0	CD3+/CD4+	 9861 8288
12153	0	0	CD3+/CD4+	 9871 8482
12154	0	0	CD3+/CD4+	 9873 8470
12155	0	0	CD3+/CD4+	 9874 8334
12156	0	0	CD3+/CD4+	 9880 8312
12157	0	0	CD3+/CD4+	 9899 8301
12158	0	0	CD3+/CD4+	 9907 8449
12159	0	0	CD3+/CD4+	 9925 8524
12160	0	0	CD3+/CD4+	 9934 8411
12161	0	0	CD3+/CD4+	 9938 8276
12162	0	0	CD3+/CD4+	 9946 8359
12163	0	0	CD3+/CD4+	 9951 8380
12164	0	0	CD3+/CD4+	 9964 8401
12165	0	0	CD3+/CD4+	 9981 8289
12166	0	0	CD3+/CD4+	 9987 8403
12167	0	0	CD3+/CD4+	 9989 8498
12168	0	0	CD3+/CD4+	 9990 8010
12169	0	0	CD3+/CD4+	 10001 8362
12170	0	0	CD3+/CD4+	 10005 8465
12171	0	0	CD3+/CD4+	 10006 8480
12172	0	0	CD3+/CD4+	 10012 8403
12173	0	0	CD3+/CD4+	 10012 8506
12174	0	0	CD3+/CD4+	 10018 8366
12175	0	0	CD3+/CD4+	 10021 8433
12176	0	0	CD3+/CD4+	 10024 8168
12177	0	0	CD3+/CD4+	 10031 8477
12178	0	0	CD3+/CD4+	 10034 8146
12179	0	0	CD3+/CD4+	 10035 8404
12180	0	0	CD3+/CD4+	 10045 8371
12181	0	0	CD3+/CD4+	 10053 8436
12182	0	0	CD3+/CD4+	 10056 8476
12183	0	0	CD3+/CD4+	 10059 8403
12184	0	0	CD3+/CD4+	 10059 8506
12185	0	0	CD3+/CD4+	 10061 8363
12186	0	0	CD3+/CD4+	 10067 8379
12187	0	0	CD3+/CD4+	 10069 8080
12188	0	0	CD3+/CD4+	 10077 8552
12189	0	0	CD3+/CD4+	 10081 8484
12190	0	0	CD3+/CD4+	 10085 8504
12191	0	0	CD3+/CD4+	 10088 8564
12192	0	0	CD3+/CD4+	 10096 8410
12193	0	0	CD3+/CD4+	 10097 8485
12194	0	0	CD3+/CD4+	 10098 8025
12195	0	0	CD3+/CD4+	 10098 8159
12196	0	0	CD3+/CD4+	 10102 8505
12197	0	0	CD3+/CD4+	 10107 8474
12198	0	0	CD3+/CD4+	 10112 8401
12199	0	0	CD3+/CD4+	 10113 8458
12200	0	0	CD3+/CD4+	 10121 8273
12201	0	0	CD3+/CD4+	 10122 8076
12202	0	0	CD3+/CD4+	 10122 8385
12203	0	0	CD3+/CD4+	 10124 8095
12204	0	0	CD3+/CD4+	 10126 8407
12205	0	0	CD3+/CD4+	 10129 8508
12206	0	0	CD3+/CD4+	 10131 8052
12207	0	0	CD3+/CD4+	 10136 8080
12208	0	0	CD3+/CD4+	 10139 8530
12209	0	0	CD3+/CD4+	 10141 8162
12210	0	0	CD3+/CD4+	 10149 8525
12211	0	0	CD3+/CD4+	 10150 8320
12212	0	0	CD3+/CD4+	 10164 8514
12213	0	0	CD3+/CD4+	 10166 7993
12214	0	0	CD3+/CD4+	 10168 8494
12215	0	0	CD3+/CD4+	 10169 8158
12216	0	0	CD3+/CD4+	 10172 8243
12217	0	0	CD3+/CD4+	 10174 8139
12218	0	0	CD3+/CD4+	 10181 8405
12219	0	0	CD3+/CD4+	 10189 8200
12220	0	0	CD3+/CD4+	 10194 8113
12221	0	0	CD3+/CD4+	 10199 8379
12222	0	0	CD3+/CD4+	 10206 8550
12223	0	0	CD3+/CD4+	 10207 8035
12224	0	0	CD3+/CD4+	 10209 8363
12225	0	0	CD3+/CD4+	 10214 8397
12226	0	0	CD3+/CD4+	 10220 8325
12227	0	0	CD3+/CD4+	 10222 8006
12228	0	0	CD3+/CD4+	 10228 8467
12229	0	0	CD3+/CD4+	 10243 8398
12230	0	0	CD3+/CD4+	 10248 8460
12231	0	0	CD3+/CD4+	 10252 8368
12232	0	0	CD3+/CD4+	 10254 8027
12233	0	0	CD3+/CD4+	 10260 8407
12234	0	0	CD3+/CD4+	 10262 8446
12235	0	0	CD3+/CD4+	 10271 8155
12236	0	0	CD3+/CD4+	 10275 8089
12237	0	0	CD3+/CD4+	 10277 8412
12238	0	0	CD3+/CD4+	 10281 8372
12239	0	0	CD3+/CD4+	 10282 8397
12240	0	0	CD3+/CD4+	 10296 8444
12241	0	0	CD3+/CD4+	 10298 8198
12242	0	0	CD3+/CD4+	 10302 8468
12243	0	0	CD3+/CD4+	 10314 8207
12244	0	0	CD3+/CD4+	 10315 8163
12245	0	0	CD3+/CD4+	 10319 8008
12246	0	0	CD3+/CD4+	 10321 8326
12247	0	0	CD3+/CD4+	 10322 8418
12248	0	0	CD3+/CD4+	 10326 8154
12249	0	0	CD3+/CD4+	 10340 8287
12250	0	0	CD3+/CD4+	 10342 8498
12251	0	0	CD3+/CD4+	 10349 8386
12252	0	0	CD3+/CD4+	 10351 8298
12253	0	0	CD3+/CD4+	 10356 8486
12254	0	0	CD3+/CD4+	 10362 7899
12255	0	0	CD3+/CD4+	 10363 8155
12256	0	0	CD3+/CD4+	 10363 8384
12257	0	0	CD3+/CD4+	 10365 8205
12258	0	0	CD3+/CD4+	 10366 7934
12259	0	0	CD3+/CD4+	 10368 8465
12260	0	0	CD3+/CD4+	 10374 8160
12261	0	0	CD3+/CD4+	 10375 8007
12262	0	0	CD3+/CD4+	 10378 8371
12263	0	0	CD3+/CD4+	 10385 8262
12264	0	0	CD3+/CD4+	 10400 8282
12265	0	0	CD3+/CD4+	 10414 8139
12266	0	0	CD3+/CD4+	 10427 8118
12267	0	0	CD3+/CD4+	 10430 8219
12268	0	0	CD3+/CD4+	 10432 7989
12269	0	0	CD3+/CD4+	 10440 7974
12270	0	0	CD3+/CD4+	 10504 8262
12271	0	0	CD3+/CD4+	 10517 8211
12272	0	0	CD3+/CD4+	 9784 8691
12273	0	0	CD3+/CD4+	 9796 8723
12274	0	0	CD3+/CD4+	 10288 8600
12275	0	0	CD3+/CD4+	 10353 8649
12276	0	0	CD3+/CD4+	 10435 9346
12277	0	0	CD3+/CD4+	 10465 9362
12278	0	0	CD3+/CD4+	 9979 9694
12279	0	0	CD3+/CD4+	 10384 9444
12280	0	0	CD3+/CD4+	 10483 9388
12281	0	0	CD3+/CD4+	 10210 10737
12282	0	0	CD3+/CD4+	 9862 11860
12283	0	0	CD3+/CD4+	 10439 12074
12284	0	0	CD3+/CD4+	 9943 13087
12285	0	0	CD3+/CD4+	 10094 13292
12286	0	0	CD3+/CD4+	 10294 12839
12287	0	0	CD3+/CD4+	 9794 13978
12288	0	0	CD3+/CD4+	 9854 14073
12289	0	0	CD3+/CD4+	 9855 13455
12290	0	0	CD3+/CD4+	 9930 13818
12291	0	0	CD3+/CD4+	 9971 13443
12292	0	0	CD3+/CD4+	 9992 13456
12293	0	0	CD3+/CD4+	 10003 13456
12294	0	0	CD3+/CD4+	 9825 15735
12295	0	0	CD3+/CD4+	 9885 15149
12296	0	0	CD3+/CD4+	 9960 15166
12297	0	0	CD3+/CD4+	 9965 15039
12298	0	0	CD3+/CD4+	 9984 15170
12299	0	0	CD3+/CD4+	 10122 15193
12300	0	0	CD3+/CD4+	 10179 15535
12301	0	0	CD3+/CD4+	 10226 15320
12302	0	0	CD3+/CD4+	 10251 15380
12303	0	0	CD3+/CD4+	 10484 15556
12304	0	0	CD3+/CD4+	 9815 15802
12305	0	0	CD3+/CD4+	 9816 15995
12306	0	0	CD3+/CD4+	 9819 15812
12307	0	0	CD3+/CD4+	 9839 15813
12308	0	0	CD3+/CD4+	 9941 15853
12309	0	0	CD3+/CD4+	 9981 16488
12310	0	0	CD3+/CD4+	 9992 16103
12311	0	0	CD3+/CD4+	 9997 16208
12312	0	0	CD3+/CD4+	 10084 16530
12313	0	0	CD3+/CD4+	 10130 16535
12314	0	0	CD3+/CD4+	 10142 16468
12315	0	0	CD3+/CD4+	 10155 16490
12316	0	0	CD3+/CD4+	 10183 16427
12317	0	0	CD3+/CD4+	 10216 16492
12318	0	0	CD3+/CD4+	 10253 16539
12319	0	0	CD3+/CD4+	 10254 16484
12320	0	0	CD3+/CD4+	 10260 16312
12321	0	0	CD3+/CD4+	 10268 16513
12322	0	0	CD3+/CD4+	 10275 16430
12323	0	0	CD3+/CD4+	 10281 16567
12324	0	0	CD3+/CD4+	 10300 16435
12325	0	0	CD3+/CD4+	 10316 16483
12326	0	0	CD3+/CD4+	 10329 16388
12327	0	0	CD3+/CD4+	 10346 16529
12328	0	0	CD3+/CD4+	 10375 16569
12329	0	0	CD3+/CD4+	 10378 15991
12330	0	0	CD3+/CD4+	 10378 16366
12331	0	0	CD3+/CD4+	 10383 16321
12332	0	0	CD3+/CD4+	 10383 16432
12333	0	0	CD3+/CD4+	 10386 16521
12334	0	0	CD3+/CD4+	 10403 16313
12335	0	0	CD3+/CD4+	 10406 16522
12336	0	0	CD3+/CD4+	 10412 16493
12337	0	0	CD3+/CD4+	 10418 16387
12338	0	0	CD3+/CD4+	 10445 16474
12339	0	0	CD3+/CD4+	 10464 16528
12340	0	0	CD3+/CD4+	 10466 16560
12341	0	0	CD3+/CD4+	 10480 16413
12342	0	0	CD3+/CD4+	 10514 16462
12343	0	0	CD3+/CD4+	 10517 16561
12344	0	0	CD3+/CD4+	 9748 17197
12345	0	0	CD3+/CD4+	 9754 17084
12346	0	0	CD3+/CD4+	 9758 17114
12347	0	0	CD3+/CD4+	 9758 17319
12348	0	0	CD3+/CD4+	 9761 17061
12349	0	0	CD3+/CD4+	 9767 17188
12350	0	0	CD3+/CD4+	 9776 17157
12351	0	0	CD3+/CD4+	 9780 17132
12352	0	0	CD3+/CD4+	 9795 17164
12353	0	0	CD3+/CD4+	 9802 16690
12354	0	0	CD3+/CD4+	 9803 17104
12355	0	0	CD3+/CD4+	 9804 17092
12356	0	0	CD3+/CD4+	 9822 16594
12357	0	0	CD3+/CD4+	 9831 16636
12358	0	0	CD3+/CD4+	 9832 17090
12359	0	0	CD3+/CD4+	 9839 17121
12360	0	0	CD3+/CD4+	 9859 17122
12361	0	0	CD3+/CD4+	 9868 17190
12362	0	0	CD3+/CD4+	 9869 17063
12363	0	0	CD3+/CD4+	 9899 17027
12364	0	0	CD3+/CD4+	 9899 17106
12365	0	0	CD3+/CD4+	 9899 17143
12366	0	0	CD3+/CD4+	 9911 16711
12367	0	0	CD3+/CD4+	 9936 16688
12368	0	0	CD3+/CD4+	 9953 16793
12369	0	0	CD3+/CD4+	 9959 16946
12370	0	0	CD3+/CD4+	 9973 16681
12371	0	0	CD3+/CD4+	 9975 16729
12372	0	0	CD3+/CD4+	 9979 17034
12373	0	0	CD3+/CD4+	 9984 16737
12374	0	0	CD3+/CD4+	 9984 16909
12375	0	0	CD3+/CD4+	 9999 17072
12376	0	0	CD3+/CD4+	 10000 16863
12377	0	0	CD3+/CD4+	 10001 16694
12378	0	0	CD3+/CD4+	 10001 16885
12379	0	0	CD3+/CD4+	 10002 16959
12380	0	0	CD3+/CD4+	 10016 16729
12381	0	0	CD3+/CD4+	 10017 16749
12382	0	0	CD3+/CD4+	 10023 17053
12383	0	0	CD3+/CD4+	 10041 16719
12384	0	0	CD3+/CD4+	 10056 16711
12385	0	0	CD3+/CD4+	 10059 17207
12386	0	0	CD3+/CD4+	 10066 16894
12387	0	0	CD3+/CD4+	 10067 16869
12388	0	0	CD3+/CD4+	 10070 16966
12389	0	0	CD3+/CD4+	 10076 17140
12390	0	0	CD3+/CD4+	 10082 16834
12391	0	0	CD3+/CD4+	 10094 16614
12392	0	0	CD3+/CD4+	 10101 16598
12393	0	0	CD3+/CD4+	 10108 16872
12394	0	0	CD3+/CD4+	 10120 16866
12395	0	0	CD3+/CD4+	 10127 16826
12396	0	0	CD3+/CD4+	 10138 16903
12397	0	0	CD3+/CD4+	 10152 16603
12398	0	0	CD3+/CD4+	 10157 16639
12399	0	0	CD3+/CD4+	 10160 16741
12400	0	0	CD3+/CD4+	 10185 16768
12401	0	0	CD3+/CD4+	 10186 16928
12402	0	0	CD3+/CD4+	 10189 16902
12403	0	0	CD3+/CD4+	 10208 16596
12404	0	0	CD3+/CD4+	 10219 16803
12405	0	0	CD3+/CD4+	 10227 16897
12406	0	0	CD3+/CD4+	 10230 16675
12407	0	0	CD3+/CD4+	 10230 16854
12408	0	0	CD3+/CD4+	 10238 16696
12409	0	0	CD3+/CD4+	 10252 16659
12410	0	0	CD3+/CD4+	 10252 16914
12411	0	0	CD3+/CD4+	 10254 17355
12412	0	0	CD3+/CD4+	 10261 16842
12413	0	0	CD3+/CD4+	 10262 16920
12414	0	0	CD3+/CD4+	 10272 16580
12415	0	0	CD3+/CD4+	 10286 16620
12416	0	0	CD3+/CD4+	 10289 16586
12417	0	0	CD3+/CD4+	 10291 16854
12418	0	0	CD3+/CD4+	 10293 16659
12419	0	0	CD3+/CD4+	 10295 17314
12420	0	0	CD3+/CD4+	 10297 16946
12421	0	0	CD3+/CD4+	 10302 16687
12422	0	0	CD3+/CD4+	 10305 16849
12423	0	0	CD3+/CD4+	 10315 16604
12424	0	0	CD3+/CD4+	 10325 16675
12425	0	0	CD3+/CD4+	 10337 16608
12426	0	0	CD3+/CD4+	 10338 16837
12427	0	0	CD3+/CD4+	 10341 16860
12428	0	0	CD3+/CD4+	 10345 16667
12429	0	0	CD3+/CD4+	 10364 17270
12430	0	0	CD3+/CD4+	 10365 16698
12431	0	0	CD3+/CD4+	 10367 16902
12432	0	0	CD3+/CD4+	 10378 16885
12433	0	0	CD3+/CD4+	 10381 16648
12434	0	0	CD3+/CD4+	 10400 16616
12435	0	0	CD3+/CD4+	 10400 16724
12436	0	0	CD3+/CD4+	 10428 16793
12437	0	0	CD3+/CD4+	 10429 16778
12438	0	0	CD3+/CD4+	 10435 16759
12439	0	0	CD3+/CD4+	 10440 16817
12440	0	0	CD3+/CD4+	 10453 16746
12441	0	0	CD3+/CD4+	 10471 16671
12442	0	0	CD3+/CD4+	 10484 16610
12443	0	0	CD3+/CD4+	 10486 17041
12444	0	0	CD3+/CD4+	 10488 16707
12445	0	0	CD3+/CD4+	 10504 16640
12446	0	0	CD3+/CD4+	 10507 16861
12447	0	0	CD3+/CD4+	 10519 16676
12448	0	0	CD3+/CD4+	 10522 16835
12449	0	0	CD3+/CD4+	 9764 17511
12450	0	0	CD3+/CD4+	 9788 17565
12451	0	0	CD3+/CD4+	 9844 17585
12452	0	0	CD3+/CD4+	 9891 17581
12453	0	0	CD3+/CD4+	 9920 17528
12454	0	0	CD3+/CD4+	 9944 17470
12455	0	0	CD3+/CD4+	 9961 17544
12456	0	0	CD3+/CD4+	 9965 17473
12457	0	0	CD3+/CD4+	 9994 17561
12458	0	0	CD3+/CD4+	 9996 17404
12459	0	0	CD3+/CD4+	 10039 17542
12460	0	0	CD3+/CD4+	 10040 17431
12461	0	0	CD3+/CD4+	 10060 17455
12462	0	0	CD3+/CD4+	 10083 17693
12463	0	0	CD3+/CD4+	 10084 17581
12464	0	0	CD3+/CD4+	 10106 17542
12465	0	0	CD3+/CD4+	 10107 17552
12466	0	0	CD3+/CD4+	 10122 17397
12467	0	0	CD3+/CD4+	 10131 17662
12468	0	0	CD3+/CD4+	 10167 17462
12469	0	0	CD3+/CD4+	 10192 17689
12470	0	0	CD3+/CD4+	 10192 17702
12471	0	0	CD3+/CD4+	 10221 17786
12472	0	0	CD3+/CD4+	 10245 17758
12473	0	0	CD3+/CD4+	 10255 17453
12474	0	0	CD3+/CD4+	 10270 17505
12475	0	0	CD3+/CD4+	 10297 17608
12476	0	0	CD3+/CD4+	 10311 17458
12477	0	0	CD3+/CD4+	 10313 17794
12478	0	0	CD3+/CD4+	 10315 17690
12479	0	0	CD3+/CD4+	 10321 17669
12480	0	0	CD3+/CD4+	 10327 17785
12481	0	0	CD3+/CD4+	 10373 17819
12482	0	0	CD3+/CD4+	 10374 17778
12483	0	0	CD3+/CD4+	 10390 17657
12484	0	0	CD3+/CD4+	 10390 17856
12485	0	0	CD3+/CD4+	 10471 17916
12486	0	0	CD3+/CD4+	 10480 17467
12487	0	0	CD3+/CD4+	 10517 17771
12488	0	0	CD3+/CD4+	 10526 17876
12489	0	0	CD3+/CD4+	 10576 2705
12490	0	0	CD3+/CD4+	 10682 2614
12491	0	0	CD3+/CD4+	 10711 2449
12492	0	0	CD3+/CD4+	 10722 2433
12493	0	0	CD3+/CD4+	 10757 2931
12494	0	0	CD3+/CD4+	 10763 2951
12495	0	0	CD3+/CD4+	 10764 2807
12496	0	0	CD3+/CD4+	 10765 2833
12497	0	0	CD3+/CD4+	 10900 2870
12498	0	0	CD3+/CD4+	 11233 3025
12499	0	0	CD3+/CD4+	 11244 2709
12500	0	0	CD3+/CD4+	 10560 3829
12501	0	0	CD3+/CD4+	 10617 3297
12502	0	0	CD3+/CD4+	 10923 3285
12503	0	0	CD3+/CD4+	 11292 3734
12504	0	0	CD3+/CD4+	 11296 3762
12505	0	0	CD3+/CD4+	 10763 3934
12506	0	0	CD3+/CD4+	 10768 4185
12507	0	0	CD3+/CD4+	 10775 3927
12508	0	0	CD3+/CD4+	 10813 4139
12509	0	0	CD3+/CD4+	 10832 4011
12510	0	0	CD3+/CD4+	 10941 5377
12511	0	0	CD3+/CD4+	 11217 5119
12512	0	0	CD3+/CD4+	 11237 6231
12513	0	0	CD3+/CD4+	 10658 6484
12514	0	0	CD3+/CD4+	 10660 6575
12515	0	0	CD3+/CD4+	 10929 7877
12516	0	0	CD3+/CD4+	 10952 7255
12517	0	0	CD3+/CD4+	 10542 8128
12518	0	0	CD3+/CD4+	 10554 8115
12519	0	0	CD3+/CD4+	 10565 8362
12520	0	0	CD3+/CD4+	 10597 8106
12521	0	0	CD3+/CD4+	 10601 8093
12522	0	0	CD3+/CD4+	 10636 8069
12523	0	0	CD3+/CD4+	 10726 8504
12524	0	0	CD3+/CD4+	 10930 8719
12525	0	0	CD3+/CD4+	 11061 8526
12526	0	0	CD3+/CD4+	 11069 8452
12527	0	0	CD3+/CD4+	 11107 8544
12528	0	0	CD3+/CD4+	 11113 8712
12529	0	0	CD3+/CD4+	 11118 8574
12530	0	0	CD3+/CD4+	 11124 8491
12531	0	0	CD3+/CD4+	 11138 8516
12532	0	0	CD3+/CD4+	 11174 8340
12533	0	0	CD3+/CD4+	 11197 8342
12534	0	0	CD3+/CD4+	 11284 8507
12535	0	0	CD3+/CD4+	 10558 9104
12536	0	0	CD3+/CD4+	 10823 8920
12537	0	0	CD3+/CD4+	 10916 8722
12538	0	0	CD3+/CD4+	 10610 9881
12539	0	0	CD3+/CD4+	 11232 10599
12540	0	0	CD3+/CD4+	 10603 11372
12541	0	0	CD3+/CD4+	 10606 11541
12542	0	0	CD3+/CD4+	 10615 11557
12543	0	0	CD3+/CD4+	 10986 11539
12544	0	0	CD3+/CD4+	 10750 12209
12545	0	0	CD3+/CD4+	 10767 12270
12546	0	0	CD3+/CD4+	 10791 12622
12547	0	0	CD3+/CD4+	 11011 12563
12548	0	0	CD3+/CD4+	 11055 12478
12549	0	0	CD3+/CD4+	 11117 12423
12550	0	0	CD3+/CD4+	 10658 13418
12551	0	0	CD3+/CD4+	 10992 13468
12552	0	0	CD3+/CD4+	 10546 15464
12553	0	0	CD3+/CD4+	 10573 15798
12554	0	0	CD3+/CD4+	 10767 15636
12555	0	0	CD3+/CD4+	 10848 15177
12556	0	0	CD3+/CD4+	 10948 15870
12557	0	0	CD3+/CD4+	 11055 15505
12558	0	0	CD3+/CD4+	 11058 15789
12559	0	0	CD3+/CD4+	 11091 15917
12560	0	0	CD3+/CD4+	 11101 15534
12561	0	0	CD3+/CD4+	 11108 15400
12562	0	0	CD3+/CD4+	 11166 15829
12563	0	0	CD3+/CD4+	 10539 16485
12564	0	0	CD3+/CD4+	 10557 16247
12565	0	0	CD3+/CD4+	 10560 16506
12566	0	0	CD3+/CD4+	 10576 16533
12567	0	0	CD3+/CD4+	 10577 16636
12568	0	0	CD3+/CD4+	 10590 16631
12569	0	0	CD3+/CD4+	 10591 16718
12570	0	0	CD3+/CD4+	 10597 16602
12571	0	0	CD3+/CD4+	 10608 16470
12572	0	0	CD3+/CD4+	 10616 16396
12573	0	0	CD3+/CD4+	 10619 15997
12574	0	0	CD3+/CD4+	 10625 16503
12575	0	0	CD3+/CD4+	 10629 16660
12576	0	0	CD3+/CD4+	 10633 16380
12577	0	0	CD3+/CD4+	 10634 16299
12578	0	0	CD3+/CD4+	 10637 16469
12579	0	0	CD3+/CD4+	 10638 16567
12580	0	0	CD3+/CD4+	 10656 16516
12581	0	0	CD3+/CD4+	 10656 16574
12582	0	0	CD3+/CD4+	 10690 16661
12583	0	0	CD3+/CD4+	 10692 16544
12584	0	0	CD3+/CD4+	 10700 16184
12585	0	0	CD3+/CD4+	 10701 16347
12586	0	0	CD3+/CD4+	 10703 16695
12587	0	0	CD3+/CD4+	 10741 16713
12588	0	0	CD3+/CD4+	 10762 16456
12589	0	0	CD3+/CD4+	 10767 16528
12590	0	0	CD3+/CD4+	 10769 16695
12591	0	0	CD3+/CD4+	 10781 16658
12592	0	0	CD3+/CD4+	 10783 16412
12593	0	0	CD3+/CD4+	 10793 16542
12594	0	0	CD3+/CD4+	 10795 16583
12595	0	0	CD3+/CD4+	 10797 16615
12596	0	0	CD3+/CD4+	 10803 16635
12597	0	0	CD3+/CD4+	 10809 16440
12598	0	0	CD3+/CD4+	 10812 16021
12599	0	0	CD3+/CD4+	 10812 16453
12600	0	0	CD3+/CD4+	 10812 16559
12601	0	0	CD3+/CD4+	 10814 16657
12602	0	0	CD3+/CD4+	 10815 16684
12603	0	0	CD3+/CD4+	 10817 16635
12604	0	0	CD3+/CD4+	 10819 16178
12605	0	0	CD3+/CD4+	 10820 16582
12606	0	0	CD3+/CD4+	 10820 16613
12607	0	0	CD3+/CD4+	 10822 16158
12608	0	0	CD3+/CD4+	 10831 16086
12609	0	0	CD3+/CD4+	 10831 16598
12610	0	0	CD3+/CD4+	 10832 16346
12611	0	0	CD3+/CD4+	 10835 16248
12612	0	0	CD3+/CD4+	 10843 16484
12613	0	0	CD3+/CD4+	 10845 16246
12614	0	0	CD3+/CD4+	 10848 16684
12615	0	0	CD3+/CD4+	 10851 16372
12616	0	0	CD3+/CD4+	 10856 16358
12617	0	0	CD3+/CD4+	 10865 16463
12618	0	0	CD3+/CD4+	 10867 16299
12619	0	0	CD3+/CD4+	 10870 16657
12620	0	0	CD3+/CD4+	 10882 16564
12621	0	0	CD3+/CD4+	 10885 16288
12622	0	0	CD3+/CD4+	 10889 16613
12623	0	0	CD3+/CD4+	 10891 16487
12624	0	0	CD3+/CD4+	 10892 16382
12625	0	0	CD3+/CD4+	 10899 16338
12626	0	0	CD3+/CD4+	 10920 16088
12627	0	0	CD3+/CD4+	 10921 16362
12628	0	0	CD3+/CD4+	 10922 16588
12629	0	0	CD3+/CD4+	 10924 16053
12630	0	0	CD3+/CD4+	 10930 16536
12631	0	0	CD3+/CD4+	 10932 16622
12632	0	0	CD3+/CD4+	 10936 16710
12633	0	0	CD3+/CD4+	 10938 16458
12634	0	0	CD3+/CD4+	 10948 16433
12635	0	0	CD3+/CD4+	 10949 16415
12636	0	0	CD3+/CD4+	 10954 16457
12637	0	0	CD3+/CD4+	 10961 16407
12638	0	0	CD3+/CD4+	 10961 16654
12639	0	0	CD3+/CD4+	 10964 16561
12640	0	0	CD3+/CD4+	 10965 16330
12641	0	0	CD3+/CD4+	 10969 16607
12642	0	0	CD3+/CD4+	 10970 16716
12643	0	0	CD3+/CD4+	 10973 16438
12644	0	0	CD3+/CD4+	 10979 16521
12645	0	0	CD3+/CD4+	 10980 16510
12646	0	0	CD3+/CD4+	 10984 16404
12647	0	0	CD3+/CD4+	 10985 16458
12648	0	0	CD3+/CD4+	 10997 16350
12649	0	0	CD3+/CD4+	 10998 16287
12650	0	0	CD3+/CD4+	 10999 16493
12651	0	0	CD3+/CD4+	 11005 16640
12652	0	0	CD3+/CD4+	 11006 16406
12653	0	0	CD3+/CD4+	 11009 16654
12654	0	0	CD3+/CD4+	 11016 16670
12655	0	0	CD3+/CD4+	 11020 16463
12656	0	0	CD3+/CD4+	 11023 15989
12657	0	0	CD3+/CD4+	 11034 16244
12658	0	0	CD3+/CD4+	 11035 16541
12659	0	0	CD3+/CD4+	 11035 16558
12660	0	0	CD3+/CD4+	 11037 16450
12661	0	0	CD3+/CD4+	 11037 16570
12662	0	0	CD3+/CD4+	 11043 16304
12663	0	0	CD3+/CD4+	 11050 16203
12664	0	0	CD3+/CD4+	 11051 16666
12665	0	0	CD3+/CD4+	 11061 16628
12666	0	0	CD3+/CD4+	 11062 16255
12667	0	0	CD3+/CD4+	 11063 16236
12668	0	0	CD3+/CD4+	 11064 16141
12669	0	0	CD3+/CD4+	 11067 16052
12670	0	0	CD3+/CD4+	 11081 16517
12671	0	0	CD3+/CD4+	 11083 16470
12672	0	0	CD3+/CD4+	 11083 16558
12673	0	0	CD3+/CD4+	 11088 16535
12674	0	0	CD3+/CD4+	 11089 16109
12675	0	0	CD3+/CD4+	 11091 16703
12676	0	0	CD3+/CD4+	 11099 16217
12677	0	0	CD3+/CD4+	 11106 16644
12678	0	0	CD3+/CD4+	 11110 16466
12679	0	0	CD3+/CD4+	 11111 16198
12680	0	0	CD3+/CD4+	 11111 16603
12681	0	0	CD3+/CD4+	 11114 16483
12682	0	0	CD3+/CD4+	 11116 16558
12683	0	0	CD3+/CD4+	 11120 16629
12684	0	0	CD3+/CD4+	 11128 16424
12685	0	0	CD3+/CD4+	 11131 16499
12686	0	0	CD3+/CD4+	 11135 16304
12687	0	0	CD3+/CD4+	 11142 16479
12688	0	0	CD3+/CD4+	 11146 16570
12689	0	0	CD3+/CD4+	 11166 16291
12690	0	0	CD3+/CD4+	 11169 16446
12691	0	0	CD3+/CD4+	 11171 16533
12692	0	0	CD3+/CD4+	 11182 16163
12693	0	0	CD3+/CD4+	 11182 16395
12694	0	0	CD3+/CD4+	 11185 16653
12695	0	0	CD3+/CD4+	 11207 16151
12696	0	0	CD3+/CD4+	 11208 16601
12697	0	0	CD3+/CD4+	 11213 16453
12698	0	0	CD3+/CD4+	 11215 16472
12699	0	0	CD3+/CD4+	 11219 16628
12700	0	0	CD3+/CD4+	 11235 16104
12701	0	0	CD3+/CD4+	 11238 16556
12702	0	0	CD3+/CD4+	 11239 15929
12703	0	0	CD3+/CD4+	 11239 16032
12704	0	0	CD3+/CD4+	 11258 15928
12705	0	0	CD3+/CD4+	 11260 16322
12706	0	0	CD3+/CD4+	 11262 16307
12707	0	0	CD3+/CD4+	 11265 16284
12708	0	0	CD3+/CD4+	 11268 16429
12709	0	0	CD3+/CD4+	 11268 16497
12710	0	0	CD3+/CD4+	 11273 16252
12711	0	0	CD3+/CD4+	 11275 16215
12712	0	0	CD3+/CD4+	 11277 16296
12713	0	0	CD3+/CD4+	 11323 16417
12714	0	0	CD3+/CD4+	 11326 16392
12715	0	0	CD3+/CD4+	 10588 16765
12716	0	0	CD3+/CD4+	 10681 16873
12717	0	0	CD3+/CD4+	 10682 16926
12718	0	0	CD3+/CD4+	 10684 16759
12719	0	0	CD3+/CD4+	 10712 16725
12720	0	0	CD3+/CD4+	 10732 16770
12721	0	0	CD3+/CD4+	 10737 16753
12722	0	0	CD3+/CD4+	 10755 17033
12723	0	0	CD3+/CD4+	 10759 16722
12724	0	0	CD3+/CD4+	 10759 16838
12725	0	0	CD3+/CD4+	 10764 16734
12726	0	0	CD3+/CD4+	 10776 16799
12727	0	0	CD3+/CD4+	 10791 16861
12728	0	0	CD3+/CD4+	 10813 16845
12729	0	0	CD3+/CD4+	 10842 16879
12730	0	0	CD3+/CD4+	 10877 16955
12731	0	0	CD3+/CD4+	 10880 16804
12732	0	0	CD3+/CD4+	 10885 16942
12733	0	0	CD3+/CD4+	 10887 16787
12734	0	0	CD3+/CD4+	 10927 17007
12735	0	0	CD3+/CD4+	 10937 16724
12736	0	0	CD3+/CD4+	 10940 16825
12737	0	0	CD3+/CD4+	 10940 17259
12738	0	0	CD3+/CD4+	 10952 17219
12739	0	0	CD3+/CD4+	 10953 16805
12740	0	0	CD3+/CD4+	 10954 16764
12741	0	0	CD3+/CD4+	 11004 17045
12742	0	0	CD3+/CD4+	 11006 16856
12743	0	0	CD3+/CD4+	 11009 17105
12744	0	0	CD3+/CD4+	 11016 16910
12745	0	0	CD3+/CD4+	 11096 16773
12746	0	0	CD3+/CD4+	 11103 16762
12747	0	0	CD3+/CD4+	 11124 16779
12748	0	0	CD3+/CD4+	 10565 17771
12749	0	0	CD3+/CD4+	 10574 17991
12750	0	0	CD3+/CD4+	 10610 17745
12751	0	0	CD3+/CD4+	 10611 17885
12752	0	0	CD3+/CD4+	 10629 17981
12753	0	0	CD3+/CD4+	 10632 17881
12754	0	0	CD3+/CD4+	 10633 17912
12755	0	0	CD3+/CD4+	 10650 17966
12756	0	0	CD3+/CD4+	 10674 17872
12757	0	0	CD3+/CD4+	 10679 17843
12758	0	0	CD3+/CD4+	 10683 18002
12759	0	0	CD3+/CD4+	 10684 17775
12760	0	0	CD3+/CD4+	 10715 18065
12761	0	0	CD3+/CD4+	 10728 18093
12762	0	0	CD3+/CD4+	 10754 17834
12763	0	0	CD3+/CD4+	 10787 17847
12764	0	0	CD3+/CD4+	 10792 17983
12765	0	0	CD3+/CD4+	 10808 18074
12766	0	0	CD3+/CD4+	 10832 18050
12767	0	0	CD3+/CD4+	 10858 18025
12768	0	0	CD3+/CD4+	 10915 18102
12769	0	0	CD3+/CD4+	 10982 18141
12770	0	0	CD3+/CD4+	 10994 17786
12771	0	0	CD3+/CD4+	 11232 17844
12772	0	0	CD3+/CD4+	 11453 2879
12773	0	0	CD3+/CD4+	 11474 2842
12774	0	0	CD3+/CD4+	 11669 2668
12775	0	0	CD3+/CD4+	 11670 3271
12776	0	0	CD3+/CD4+	 11701 2765
12777	0	0	CD3+/CD4+	 11854 2719
12778	0	0	CD3+/CD4+	 11870 3237
12779	0	0	CD3+/CD4+	 11909 2723
12780	0	0	CD3+/CD4+	 12076 2733
12781	0	0	CD3+/CD4+	 11661 3707
12782	0	0	CD3+/CD4+	 11778 3793
12783	0	0	CD3+/CD4+	 12022 4080
12784	0	0	CD3+/CD4+	 11556 4190
12785	0	0	CD3+/CD4+	 11566 4183
12786	0	0	CD3+/CD4+	 11644 4618
12787	0	0	CD3+/CD4+	 11347 5417
12788	0	0	CD3+/CD4+	 11497 5942
12789	0	0	CD3+/CD4+	 11852 7212
12790	0	0	CD3+/CD4+	 11861 6974
12791	0	0	CD3+/CD4+	 12003 6777
12792	0	0	CD3+/CD4+	 12107 7270
12793	0	0	CD3+/CD4+	 12117 7271
12794	0	0	CD3+/CD4+	 11368 8019
12795	0	0	CD3+/CD4+	 11369 8104
12796	0	0	CD3+/CD4+	 11373 8056
12797	0	0	CD3+/CD4+	 11389 8106
12798	0	0	CD3+/CD4+	 11396 7854
12799	0	0	CD3+/CD4+	 11417 8063
12800	0	0	CD3+/CD4+	 11426 7880
12801	0	0	CD3+/CD4+	 11428 8050
12802	0	0	CD3+/CD4+	 11430 8095
12803	0	0	CD3+/CD4+	 11462 7913
12804	0	0	CD3+/CD4+	 11350 8468
12805	0	0	CD3+/CD4+	 11352 8431
12806	0	0	CD3+/CD4+	 11366 8562
12807	0	0	CD3+/CD4+	 11401 8232
12808	0	0	CD3+/CD4+	 11409 8192
12809	0	0	CD3+/CD4+	 11412 8350
12810	0	0	CD3+/CD4+	 11421 8356
12811	0	0	CD3+/CD4+	 11470 8318
12812	0	0	CD3+/CD4+	 11567 8136
12813	0	0	CD3+/CD4+	 11629 8116
12814	0	0	CD3+/CD4+	 12026 8463
12815	0	0	CD3+/CD4+	 11566 10376
12816	0	0	CD3+/CD4+	 11804 10158
12817	0	0	CD3+/CD4+	 12050 9846
12818	0	0	CD3+/CD4+	 11680 12044
12819	0	0	CD3+/CD4+	 11475 12664
12820	0	0	CD3+/CD4+	 11496 12661
12821	0	0	CD3+/CD4+	 11507 12698
12822	0	0	CD3+/CD4+	 11740 12803
12823	0	0	CD3+/CD4+	 11857 12624
12824	0	0	CD3+/CD4+	 11511 13237
12825	0	0	CD3+/CD4+	 11499 14086
12826	0	0	CD3+/CD4+	 12027 14139
12827	0	0	CD3+/CD4+	 11435 14573
12828	0	0	CD3+/CD4+	 11996 14755
12829	0	0	CD3+/CD4+	 11452 15981
12830	0	0	CD3+/CD4+	 11480 15977
12831	0	0	CD3+/CD4+	 11480 15989
12832	0	0	CD3+/CD4+	 11501 15983
12833	0	0	CD3+/CD4+	 11577 16082
12834	0	0	CD3+/CD4+	 11584 16029
12835	0	0	CD3+/CD4+	 11594 16069
12836	0	0	CD3+/CD4+	 11614 16054
12837	0	0	CD3+/CD4+	 11632 16053
12838	0	0	CD3+/CD4+	 11682 16084
12839	0	0	CD3+/CD4+	 11696 16082
12840	0	0	CD3+/CD4+	 11711 16081
12841	0	0	CD3+/CD4+	 11741 16083
12842	0	0	CD3+/CD4+	 11753 16001
12843	0	0	CD3+/CD4+	 11770 16040
12844	0	0	CD3+/CD4+	 11772 16066
12845	0	0	CD3+/CD4+	 11820 16090
12846	0	0	CD3+/CD4+	 11832 16050
12847	0	0	CD3+/CD4+	 11867 16069
12848	0	0	CD3+/CD4+	 11873 16094
12849	0	0	CD3+/CD4+	 11875 16016
12850	0	0	CD3+/CD4+	 11894 16088
12851	0	0	CD3+/CD4+	 11914 16061
12852	0	0	CD3+/CD4+	 11965 16073
12853	0	0	CD3+/CD4+	 11973 16102
12854	0	0	CD3+/CD4+	 12004 16092
12855	0	0	CD3+/CD4+	 12025 16053
12856	0	0	CD3+/CD4+	 12040 16060
12857	0	0	CD3+/CD4+	 12052 16094
12858	0	0	CD3+/CD4+	 12080 16086
12859	0	0	CD3+/CD4+	 12097 16082
12860	0	0	CD3+/CD4+	 12115 16013
12861	0	0	CD3+/CD4+	 11331 16530
12862	0	0	CD3+/CD4+	 11335 16432
12863	0	0	CD3+/CD4+	 11339 16386
12864	0	0	CD3+/CD4+	 11340 16478
12865	0	0	CD3+/CD4+	 11359 16383
12866	0	0	CD3+/CD4+	 11370 16335
12867	0	0	CD3+/CD4+	 11375 16301
12868	0	0	CD3+/CD4+	 11385 16348
12869	0	0	CD3+/CD4+	 11393 16366
12870	0	0	CD3+/CD4+	 11399 16433
12871	0	0	CD3+/CD4+	 11409 16399
12872	0	0	CD3+/CD4+	 11421 16407
12873	0	0	CD3+/CD4+	 11429 16310
12874	0	0	CD3+/CD4+	 11436 16355
12875	0	0	CD3+/CD4+	 11441 16445
12876	0	0	CD3+/CD4+	 11448 16229
12877	0	0	CD3+/CD4+	 11460 16117
12878	0	0	CD3+/CD4+	 11462 16397
12879	0	0	CD3+/CD4+	 11469 16375
12880	0	0	CD3+/CD4+	 11469 16490
12881	0	0	CD3+/CD4+	 11470 16327
12882	0	0	CD3+/CD4+	 11499 16259
12883	0	0	CD3+/CD4+	 11500 16168
12884	0	0	CD3+/CD4+	 11505 16399
12885	0	0	CD3+/CD4+	 11506 16291
12886	0	0	CD3+/CD4+	 11512 16209
12887	0	0	CD3+/CD4+	 11518 16155
12888	0	0	CD3+/CD4+	 11522 16133
12889	0	0	CD3+/CD4+	 11528 16218
12890	0	0	CD3+/CD4+	 11539 16338
12891	0	0	CD3+/CD4+	 11541 16148
12892	0	0	CD3+/CD4+	 11543 16126
12893	0	0	CD3+/CD4+	 11560 16322
12894	0	0	CD3+/CD4+	 11562 16184
12895	0	0	CD3+/CD4+	 11570 16147
12896	0	0	CD3+/CD4+	 11591 16179
12897	0	0	CD3+/CD4+	 11594 16114
12898	0	0	CD3+/CD4+	 11613 16193
12899	0	0	CD3+/CD4+	 11615 16400
12900	0	0	CD3+/CD4+	 11616 16377
12901	0	0	CD3+/CD4+	 11624 16159
12902	0	0	CD3+/CD4+	 11632 16142
12903	0	0	CD3+/CD4+	 11638 16319
12904	0	0	CD3+/CD4+	 11647 16252
12905	0	0	CD3+/CD4+	 11659 16241
12906	0	0	CD3+/CD4+	 11670 16179
12907	0	0	CD3+/CD4+	 11674 16157
12908	0	0	CD3+/CD4+	 11697 16835
12909	0	0	CD3+/CD4+	 11699 16216
12910	0	0	CD3+/CD4+	 11702 16193
12911	0	0	CD3+/CD4+	 11703 16155
12912	0	0	CD3+/CD4+	 11703 16463
12913	0	0	CD3+/CD4+	 11707 16239
12914	0	0	CD3+/CD4+	 11710 16392
12915	0	0	CD3+/CD4+	 11714 16372
12916	0	0	CD3+/CD4+	 11719 16306
12917	0	0	CD3+/CD4+	 11723 16345
12918	0	0	CD3+/CD4+	 11743 16281
12919	0	0	CD3+/CD4+	 11747 16688
12920	0	0	CD3+/CD4+	 11748 16340
12921	0	0	CD3+/CD4+	 11767 16825
12922	0	0	CD3+/CD4+	 11784 16372
12923	0	0	CD3+/CD4+	 11784 16474
12924	0	0	CD3+/CD4+	 11795 16494
12925	0	0	CD3+/CD4+	 11798 16646
12926	0	0	CD3+/CD4+	 11799 16635
12927	0	0	CD3+/CD4+	 11800 16853
12928	0	0	CD3+/CD4+	 11805 16334
12929	0	0	CD3+/CD4+	 11812 16281
12930	0	0	CD3+/CD4+	 11816 16879
12931	0	0	CD3+/CD4+	 11819 16122
12932	0	0	CD3+/CD4+	 11825 16798
12933	0	0	CD3+/CD4+	 11827 16340
12934	0	0	CD3+/CD4+	 11828 16581
12935	0	0	CD3+/CD4+	 11832 16430
12936	0	0	CD3+/CD4+	 11832 16663
12937	0	0	CD3+/CD4+	 11837 16440
12938	0	0	CD3+/CD4+	 11842 16392
12939	0	0	CD3+/CD4+	 11845 16595
12940	0	0	CD3+/CD4+	 11855 16364
12941	0	0	CD3+/CD4+	 11861 16907
12942	0	0	CD3+/CD4+	 11865 16507
12943	0	0	CD3+/CD4+	 11866 16466
12944	0	0	CD3+/CD4+	 11867 16551
12945	0	0	CD3+/CD4+	 11868 16592
12946	0	0	CD3+/CD4+	 11872 16280
12947	0	0	CD3+/CD4+	 11875 16269
12948	0	0	CD3+/CD4+	 11879 16760
12949	0	0	CD3+/CD4+	 11885 16416
12950	0	0	CD3+/CD4+	 11887 16366
12951	0	0	CD3+/CD4+	 11889 16545
12952	0	0	CD3+/CD4+	 11891 16830
12953	0	0	CD3+/CD4+	 11892 16585
12954	0	0	CD3+/CD4+	 11893 16283
12955	0	0	CD3+/CD4+	 11900 16811
12956	0	0	CD3+/CD4+	 11902 16404
12957	0	0	CD3+/CD4+	 11905 16330
12958	0	0	CD3+/CD4+	 11909 16211
12959	0	0	CD3+/CD4+	 11909 16617
12960	0	0	CD3+/CD4+	 11910 16535
12961	0	0	CD3+/CD4+	 11921 16522
12962	0	0	CD3+/CD4+	 11924 16498
12963	0	0	CD3+/CD4+	 11931 16457
12964	0	0	CD3+/CD4+	 11954 16895
12965	0	0	CD3+/CD4+	 11956 16638
12966	0	0	CD3+/CD4+	 11958 16295
12967	0	0	CD3+/CD4+	 11958 16852
12968	0	0	CD3+/CD4+	 11960 16392
12969	0	0	CD3+/CD4+	 11963 16590
12970	0	0	CD3+/CD4+	 11970 16230
12971	0	0	CD3+/CD4+	 11971 16144
12972	0	0	CD3+/CD4+	 11978 16180
12973	0	0	CD3+/CD4+	 11984 16326
12974	0	0	CD3+/CD4+	 11991 16486
12975	0	0	CD3+/CD4+	 11992 16688
12976	0	0	CD3+/CD4+	 11992 16708
12977	0	0	CD3+/CD4+	 11993 16571
12978	0	0	CD3+/CD4+	 11995 16221
12979	0	0	CD3+/CD4+	 11999 16827
12980	0	0	CD3+/CD4+	 12000 16871
12981	0	0	CD3+/CD4+	 12001 16548
12982	0	0	CD3+/CD4+	 12007 16291
12983	0	0	CD3+/CD4+	 12007 16537
12984	0	0	CD3+/CD4+	 12012 16622
12985	0	0	CD3+/CD4+	 12019 16269
12986	0	0	CD3+/CD4+	 12026 16287
12987	0	0	CD3+/CD4+	 12029 16210
12988	0	0	CD3+/CD4+	 12037 16321
12989	0	0	CD3+/CD4+	 12039 16150
12990	0	0	CD3+/CD4+	 12041 16690
12991	0	0	CD3+/CD4+	 12051 16256
12992	0	0	CD3+/CD4+	 12061 16310
12993	0	0	CD3+/CD4+	 12064 16348
12994	0	0	CD3+/CD4+	 12074 16242
12995	0	0	CD3+/CD4+	 12075 16191
12996	0	0	CD3+/CD4+	 12095 16695
12997	0	0	CD3+/CD4+	 12106 16229
12998	0	0	CD3+/CD4+	 12108 16685
12999	0	0	CD3+/CD4+	 12109 16171
13000	0	0	CD3+/CD4+	 12113 16126
13001	0	0	CD3+/CD4+	 12115 16155
13002	0	0	CD3+/CD4+	 12117 16288
13003	0	0	CD3+/CD4+	 12117 16665
13004	0	0	CD3+/CD4+	 11412 17228
13005	0	0	CD3+/CD4+	 11426 17408
13006	0	0	CD3+/CD4+	 11438 17569
13007	0	0	CD3+/CD4+	 11530 17525
13008	0	0	CD3+/CD4+	 11532 17305
13009	0	0	CD3+/CD4+	 11607 17350
13010	0	0	CD3+/CD4+	 11608 17479
13011	0	0	CD3+/CD4+	 11648 17186
13012	0	0	CD3+/CD4+	 11648 17318
13013	0	0	CD3+/CD4+	 11656 17225
13014	0	0	CD3+/CD4+	 11675 17297
13015	0	0	CD3+/CD4+	 11681 17154
13016	0	0	CD3+/CD4+	 11701 17209
13017	0	0	CD3+/CD4+	 11774 16922
13018	0	0	CD3+/CD4+	 11783 16984
13019	0	0	CD3+/CD4+	 11794 17184
13020	0	0	CD3+/CD4+	 11795 16963
13021	0	0	CD3+/CD4+	 11801 16952
13022	0	0	CD3+/CD4+	 11802 17248
13023	0	0	CD3+/CD4+	 11803 17126
13024	0	0	CD3+/CD4+	 11804 17033
13025	0	0	CD3+/CD4+	 11807 17539
13026	0	0	CD3+/CD4+	 11813 17209
13027	0	0	CD3+/CD4+	 11825 17197
13028	0	0	CD3+/CD4+	 11834 17007
13029	0	0	CD3+/CD4+	 11848 17016
13030	0	0	CD3+/CD4+	 11859 17185
13031	0	0	CD3+/CD4+	 11873 17247
13032	0	0	CD3+/CD4+	 11880 16966
13033	0	0	CD3+/CD4+	 11884 16997
13034	0	0	CD3+/CD4+	 11888 17017
13035	0	0	CD3+/CD4+	 11902 17028
13036	0	0	CD3+/CD4+	 11905 16926
13037	0	0	CD3+/CD4+	 11913 16990
13038	0	0	CD3+/CD4+	 11974 17005
13039	0	0	CD3+/CD4+	 11975 17090
13040	0	0	CD3+/CD4+	 12023 17107
13041	0	0	CD3+/CD4+	 12029 17428
13042	0	0	CD3+/CD4+	 12102 17178
13043	0	0	CD3+/CD4+	 12027 17943
13044	0	0	CD3+/CD4+	 12205 3214
13045	0	0	CD3+/CD4+	 12223 3108
13046	0	0	CD3+/CD4+	 12241 3060
13047	0	0	CD3+/CD4+	 12258 2899
13048	0	0	CD3+/CD4+	 12273 3182
13049	0	0	CD3+/CD4+	 12276 2909
13050	0	0	CD3+/CD4+	 12285 3019
13051	0	0	CD3+/CD4+	 12300 2949
13052	0	0	CD3+/CD4+	 12312 3229
13053	0	0	CD3+/CD4+	 12318 3469
13054	0	0	CD3+/CD4+	 12337 2987
13055	0	0	CD3+/CD4+	 12344 3460
13056	0	0	CD3+/CD4+	 12348 3299
13057	0	0	CD3+/CD4+	 12363 3270
13058	0	0	CD3+/CD4+	 12384 2833
13059	0	0	CD3+/CD4+	 12413 3369
13060	0	0	CD3+/CD4+	 12430 3260
13061	0	0	CD3+/CD4+	 12457 3513
13062	0	0	CD3+/CD4+	 12469 3509
13063	0	0	CD3+/CD4+	 12474 3437
13064	0	0	CD3+/CD4+	 12482 2944
13065	0	0	CD3+/CD4+	 12497 3023
13066	0	0	CD3+/CD4+	 12498 2947
13067	0	0	CD3+/CD4+	 12505 3277
13068	0	0	CD3+/CD4+	 12507 3122
13069	0	0	CD3+/CD4+	 12511 3157
13070	0	0	CD3+/CD4+	 12519 3406
13071	0	0	CD3+/CD4+	 12529 3025
13072	0	0	CD3+/CD4+	 12529 3438
13073	0	0	CD3+/CD4+	 12535 3097
13074	0	0	CD3+/CD4+	 12544 3301
13075	0	0	CD3+/CD4+	 12548 2824
13076	0	0	CD3+/CD4+	 12566 2813
13077	0	0	CD3+/CD4+	 12568 2946
13078	0	0	CD3+/CD4+	 12578 2796
13079	0	0	CD3+/CD4+	 12578 3311
13080	0	0	CD3+/CD4+	 12587 3424
13081	0	0	CD3+/CD4+	 12607 2793
13082	0	0	CD3+/CD4+	 12621 3309
13083	0	0	CD3+/CD4+	 12623 3078
13084	0	0	CD3+/CD4+	 12624 3231
13085	0	0	CD3+/CD4+	 12640 3008
13086	0	0	CD3+/CD4+	 12683 3015
13087	0	0	CD3+/CD4+	 12685 3084
13088	0	0	CD3+/CD4+	 12702 3029
13089	0	0	CD3+/CD4+	 12718 3289
13090	0	0	CD3+/CD4+	 12719 3345
13091	0	0	CD3+/CD4+	 12735 2867
13092	0	0	CD3+/CD4+	 12753 3362
13093	0	0	CD3+/CD4+	 12763 3395
13094	0	0	CD3+/CD4+	 12772 3245
13095	0	0	CD3+/CD4+	 12777 3300
13096	0	0	CD3+/CD4+	 12781 3283
13097	0	0	CD3+/CD4+	 12786 2996
13098	0	0	CD3+/CD4+	 12791 3305
13099	0	0	CD3+/CD4+	 12793 3014
13100	0	0	CD3+/CD4+	 12810 3075
13101	0	0	CD3+/CD4+	 12813 3058
13102	0	0	CD3+/CD4+	 12848 3000
13103	0	0	CD3+/CD4+	 12870 3108
13104	0	0	CD3+/CD4+	 12881 3118
13105	0	0	CD3+/CD4+	 12898 2939
13106	0	0	CD3+/CD4+	 12903 2984
13107	0	0	CD3+/CD4+	 12267 3892
13108	0	0	CD3+/CD4+	 12341 3628
13109	0	0	CD3+/CD4+	 12372 3576
13110	0	0	CD3+/CD4+	 12412 3783
13111	0	0	CD3+/CD4+	 12419 3531
13112	0	0	CD3+/CD4+	 12438 3522
13113	0	0	CD3+/CD4+	 12494 3738
13114	0	0	CD3+/CD4+	 12496 3878
13115	0	0	CD3+/CD4+	 12499 3927
13116	0	0	CD3+/CD4+	 12552 3688
13117	0	0	CD3+/CD4+	 12553 4070
13118	0	0	CD3+/CD4+	 12564 4105
13119	0	0	CD3+/CD4+	 12573 4219
13120	0	0	CD3+/CD4+	 12581 3904
13121	0	0	CD3+/CD4+	 12592 4243
13122	0	0	CD3+/CD4+	 12593 3630
13123	0	0	CD3+/CD4+	 12612 3899
13124	0	0	CD3+/CD4+	 12618 4156
13125	0	0	CD3+/CD4+	 12627 3532
13126	0	0	CD3+/CD4+	 12666 3945
13127	0	0	CD3+/CD4+	 12669 3920
13128	0	0	CD3+/CD4+	 12684 3887
13129	0	0	CD3+/CD4+	 12718 4012
13130	0	0	CD3+/CD4+	 12744 3935
13131	0	0	CD3+/CD4+	 12765 3972
13132	0	0	CD3+/CD4+	 12771 3521
13133	0	0	CD3+/CD4+	 12783 4125
13134	0	0	CD3+/CD4+	 12811 4021
13135	0	0	CD3+/CD4+	 12812 4082
13136	0	0	CD3+/CD4+	 12867 3722
13137	0	0	CD3+/CD4+	 12881 3602
13138	0	0	CD3+/CD4+	 12477 4907
13139	0	0	CD3+/CD4+	 12552 4461
13140	0	0	CD3+/CD4+	 12560 4698
13141	0	0	CD3+/CD4+	 12635 4623
13142	0	0	CD3+/CD4+	 12725 4470
13143	0	0	CD3+/CD4+	 12242 5606
13144	0	0	CD3+/CD4+	 12256 5643
13145	0	0	CD3+/CD4+	 12314 5712
13146	0	0	CD3+/CD4+	 12332 5127
13147	0	0	CD3+/CD4+	 12409 5338
13148	0	0	CD3+/CD4+	 12433 5471
13149	0	0	CD3+/CD4+	 12613 5883
13150	0	0	CD3+/CD4+	 12813 5858
13151	0	0	CD3+/CD4+	 12850 5816
13152	0	0	CD3+/CD4+	 12274 6424
13153	0	0	CD3+/CD4+	 12596 5934
13154	0	0	CD3+/CD4+	 12635 5969
13155	0	0	CD3+/CD4+	 12726 6371
13156	0	0	CD3+/CD4+	 12854 5967
13157	0	0	CD3+/CD4+	 12371 7155
13158	0	0	CD3+/CD4+	 12379 7197
13159	0	0	CD3+/CD4+	 12409 7316
13160	0	0	CD3+/CD4+	 12445 7482
13161	0	0	CD3+/CD4+	 12609 7432
13162	0	0	CD3+/CD4+	 12357 7605
13163	0	0	CD3+/CD4+	 12842 7619
13164	0	0	CD3+/CD4+	 12913 8094
13165	0	0	CD3+/CD4+	 12923 7792
13166	0	0	CD3+/CD4+	 12352 8736
13167	0	0	CD3+/CD4+	 12715 9569
13168	0	0	CD3+/CD4+	 12240 10274
13169	0	0	CD3+/CD4+	 12460 11077
13170	0	0	CD3+/CD4+	 12586 11118
13171	0	0	CD3+/CD4+	 12697 11296
13172	0	0	CD3+/CD4+	 12373 12004
13173	0	0	CD3+/CD4+	 12438 13059
13174	0	0	CD3+/CD4+	 12130 13504
13175	0	0	CD3+/CD4+	 12252 13378
13176	0	0	CD3+/CD4+	 12309 13207
13177	0	0	CD3+/CD4+	 12326 13592
13178	0	0	CD3+/CD4+	 12358 13328
13179	0	0	CD3+/CD4+	 12369 13572
13180	0	0	CD3+/CD4+	 12453 13172
13181	0	0	CD3+/CD4+	 12502 13894
13182	0	0	CD3+/CD4+	 12543 13544
13183	0	0	CD3+/CD4+	 12625 13293
13184	0	0	CD3+/CD4+	 12666 13541
13185	0	0	CD3+/CD4+	 12766 13800
13186	0	0	CD3+/CD4+	 12861 13545
13187	0	0	CD3+/CD4+	 12281 15451
13188	0	0	CD3+/CD4+	 12498 15483
13189	0	0	CD3+/CD4+	 12132 15996
13190	0	0	CD3+/CD4+	 12149 16193
13191	0	0	CD3+/CD4+	 12151 16304
13192	0	0	CD3+/CD4+	 12154 16152
13193	0	0	CD3+/CD4+	 12170 16135
13194	0	0	CD3+/CD4+	 12171 16095
13195	0	0	CD3+/CD4+	 12184 16270
13196	0	0	CD3+/CD4+	 12198 16181
13197	0	0	CD3+/CD4+	 12212 16108
13198	0	0	CD3+/CD4+	 12225 16111
13199	0	0	CD3+/CD4+	 12227 16048
13200	0	0	CD3+/CD4+	 12250 16218
13201	0	0	CD3+/CD4+	 12267 16162
13202	0	0	CD3+/CD4+	 12310 16079
13203	0	0	CD3+/CD4+	 12357 15986
13204	0	0	CD3+/CD4+	 12364 16150
13205	0	0	CD3+/CD4+	 12392 16238
13206	0	0	CD3+/CD4+	 12443 16261
13207	0	0	CD3+/CD4+	 12451 16294
13208	0	0	CD3+/CD4+	 12481 16249
13209	0	0	CD3+/CD4+	 12502 15582
13210	0	0	CD3+/CD4+	 12546 16214
13211	0	0	CD3+/CD4+	 12566 15634
13212	0	0	CD3+/CD4+	 12637 15711
13213	0	0	CD3+/CD4+	 12701 15694
13214	0	0	CD3+/CD4+	 12732 16290
13215	0	0	CD3+/CD4+	 12760 16284
13216	0	0	CD3+/CD4+	 12874 16261
13217	0	0	CD3+/CD4+	 12912 16270
13218	0	0	CD3+/CD4+	 12206 16848
13219	0	0	CD3+/CD4+	 12222 16842
13220	0	0	CD3+/CD4+	 12232 16518
13221	0	0	CD3+/CD4+	 12297 16356
13222	0	0	CD3+/CD4+	 12300 17073
13223	0	0	CD3+/CD4+	 12345 16949
13224	0	0	CD3+/CD4+	 12350 16782
13225	0	0	CD3+/CD4+	 12360 16921
13226	0	0	CD3+/CD4+	 12361 16909
13227	0	0	CD3+/CD4+	 12393 16898
13228	0	0	CD3+/CD4+	 12407 16869
13229	0	0	CD3+/CD4+	 12436 16600
13230	0	0	CD3+/CD4+	 12448 16369
13231	0	0	CD3+/CD4+	 12466 16720
13232	0	0	CD3+/CD4+	 12479 16743
13233	0	0	CD3+/CD4+	 12484 17077
13234	0	0	CD3+/CD4+	 12513 16716
13235	0	0	CD3+/CD4+	 12536 16408
13236	0	0	CD3+/CD4+	 12537 16452
13237	0	0	CD3+/CD4+	 12537 17102
13238	0	0	CD3+/CD4+	 12544 16651
13239	0	0	CD3+/CD4+	 12555 16363
13240	0	0	CD3+/CD4+	 12564 17032
13241	0	0	CD3+/CD4+	 12568 16429
13242	0	0	CD3+/CD4+	 12580 16425
13243	0	0	CD3+/CD4+	 12642 16389
13244	0	0	CD3+/CD4+	 12643 16379
13245	0	0	CD3+/CD4+	 12653 17109
13246	0	0	CD3+/CD4+	 12666 16896
13247	0	0	CD3+/CD4+	 12668 16987
13248	0	0	CD3+/CD4+	 12700 16812
13249	0	0	CD3+/CD4+	 12705 16987
13250	0	0	CD3+/CD4+	 12774 16573
13251	0	0	CD3+/CD4+	 12798 16583
13252	0	0	CD3+/CD4+	 12875 16687
13253	0	0	CD3+/CD4+	 12883 16626
13254	0	0	CD3+/CD4+	 12924 16555
13255	0	0	CD3+/CD4+	 12140 17528
13256	0	0	CD3+/CD4+	 12219 17330
13257	0	0	CD3+/CD4+	 12237 17451
13258	0	0	CD3+/CD4+	 12263 17318
13259	0	0	CD3+/CD4+	 12267 17147
13260	0	0	CD3+/CD4+	 12268 17437
13261	0	0	CD3+/CD4+	 12296 17479
13262	0	0	CD3+/CD4+	 12323 17498
13263	0	0	CD3+/CD4+	 12485 17397
13264	0	0	CD3+/CD4+	 12490 17261
13265	0	0	CD3+/CD4+	 12515 17268
13266	0	0	CD3+/CD4+	 12974 3285
13267	0	0	CD3+/CD4+	 13105 2963
13268	0	0	CD3+/CD4+	 13137 2916
13269	0	0	CD3+/CD4+	 13164 3107
13270	0	0	CD3+/CD4+	 13189 2958
13271	0	0	CD3+/CD4+	 13301 4414
13272	0	0	CD3+/CD4+	 13305 4404
13273	0	0	CD3+/CD4+	 13446 4345
13274	0	0	CD3+/CD4+	 13478 3663
13275	0	0	CD3+/CD4+	 13484 4193
13276	0	0	CD3+/CD4+	 13489 3819
13277	0	0	CD3+/CD4+	 13496 3832
13278	0	0	CD3+/CD4+	 13519 4028
13279	0	0	CD3+/CD4+	 13574 3828
13280	0	0	CD3+/CD4+	 13636 4146
13281	0	0	CD3+/CD4+	 13643 4261
13282	0	0	CD3+/CD4+	 13113 4930
13283	0	0	CD3+/CD4+	 13196 4754
13284	0	0	CD3+/CD4+	 13197 4906
13285	0	0	CD3+/CD4+	 13197 5175
13286	0	0	CD3+/CD4+	 13203 4692
13287	0	0	CD3+/CD4+	 13265 4566
13288	0	0	CD3+/CD4+	 13277 5146
13289	0	0	CD3+/CD4+	 13330 5098
13290	0	0	CD3+/CD4+	 13360 5208
13291	0	0	CD3+/CD4+	 13363 5073
13292	0	0	CD3+/CD4+	 13409 5144
13293	0	0	CD3+/CD4+	 13435 4944
13294	0	0	CD3+/CD4+	 13467 4647
13295	0	0	CD3+/CD4+	 13492 4932
13296	0	0	CD3+/CD4+	 13507 5075
13297	0	0	CD3+/CD4+	 13543 4487
13298	0	0	CD3+/CD4+	 13615 4663
13299	0	0	CD3+/CD4+	 13688 5179
13300	0	0	CD3+/CD4+	 13715 5203
13301	0	0	CD3+/CD4+	 12977 5659
13302	0	0	CD3+/CD4+	 12984 5501
13303	0	0	CD3+/CD4+	 13115 5454
13304	0	0	CD3+/CD4+	 13199 5809
13305	0	0	CD3+/CD4+	 13245 5539
13306	0	0	CD3+/CD4+	 13514 5742
13307	0	0	CD3+/CD4+	 13602 5724
13308	0	0	CD3+/CD4+	 13109 6167
13309	0	0	CD3+/CD4+	 13187 6441
13310	0	0	CD3+/CD4+	 13345 6158
13311	0	0	CD3+/CD4+	 13569 6124
13312	0	0	CD3+/CD4+	 13644 6425
13313	0	0	CD3+/CD4+	 13354 6975
13314	0	0	CD3+/CD4+	 13395 7364
13315	0	0	CD3+/CD4+	 13417 7398
13316	0	0	CD3+/CD4+	 13045 7890
13317	0	0	CD3+/CD4+	 13083 7864
13318	0	0	CD3+/CD4+	 13136 8103
13319	0	0	CD3+/CD4+	 13149 8026
13320	0	0	CD3+/CD4+	 13333 8252
13321	0	0	CD3+/CD4+	 13584 8317
13322	0	0	CD3+/CD4+	 13660 8396
13323	0	0	CD3+/CD4+	 13634 10486
13324	0	0	CD3+/CD4+	 12966 11299
13325	0	0	CD3+/CD4+	 13376 11414
13326	0	0	CD3+/CD4+	 13531 11062
13327	0	0	CD3+/CD4+	 13603 11521
13328	0	0	CD3+/CD4+	 13036 11707
13329	0	0	CD3+/CD4+	 12983 12628
13330	0	0	CD3+/CD4+	 13038 13067
13331	0	0	CD3+/CD4+	 13122 13189
13332	0	0	CD3+/CD4+	 13137 12943
13333	0	0	CD3+/CD4+	 13227 12916
13334	0	0	CD3+/CD4+	 13316 13081
13335	0	0	CD3+/CD4+	 13487 13006
13336	0	0	CD3+/CD4+	 13496 12843
13337	0	0	CD3+/CD4+	 13528 13000
13338	0	0	CD3+/CD4+	 13551 13222
13339	0	0	CD3+/CD4+	 12966 13267
13340	0	0	CD3+/CD4+	 13020 13273
13341	0	0	CD3+/CD4+	 13141 13337
13342	0	0	CD3+/CD4+	 13294 13342
13343	0	0	CD3+/CD4+	 13298 13305
13344	0	0	CD3+/CD4+	 13298 13353
13345	0	0	CD3+/CD4+	 13343 13394
13346	0	0	CD3+/CD4+	 13384 13411
13347	0	0	CD3+/CD4+	 13393 13384
13348	0	0	CD3+/CD4+	 13576 13484
13349	0	0	CD3+/CD4+	 13681 13324
13350	0	0	CD3+/CD4+	 13679 14295
13351	0	0	CD3+/CD4+	 12966 16316
13352	0	0	CD3+/CD4+	 13066 16270
13353	0	0	CD3+/CD4+	 13095 16273
13354	0	0	CD3+/CD4+	 13111 16292
13355	0	0	CD3+/CD4+	 13120 16337
13356	0	0	CD3+/CD4+	 13156 16189
13357	0	0	CD3+/CD4+	 13174 16188
13358	0	0	CD3+/CD4+	 13264 15822
13359	0	0	CD3+/CD4+	 13289 16205
13360	0	0	CD3+/CD4+	 13298 15843
13361	0	0	CD3+/CD4+	 13334 15832
13362	0	0	CD3+/CD4+	 13557 15726
13363	0	0	CD3+/CD4+	 13687 15768
13364	0	0	CD3+/CD4+	 12941 16535
13365	0	0	CD3+/CD4+	 12944 16847
13366	0	0	CD3+/CD4+	 12957 16467
13367	0	0	CD3+/CD4+	 12965 16660
13368	0	0	CD3+/CD4+	 12984 17015
13369	0	0	CD3+/CD4+	 13000 16451
13370	0	0	CD3+/CD4+	 13010 16457
13371	0	0	CD3+/CD4+	 13850 3256
13372	0	0	CD3+/CD4+	 13879 3592
13373	0	0	CD3+/CD4+	 13910 3105
13374	0	0	CD3+/CD4+	 13940 3074
13375	0	0	CD3+/CD4+	 14056 3562
13376	0	0	CD3+/CD4+	 14090 3481
13377	0	0	CD3+/CD4+	 14144 3074
13378	0	0	CD3+/CD4+	 14150 3176
13379	0	0	CD3+/CD4+	 14154 3332
13380	0	0	CD3+/CD4+	 14346 3502
13381	0	0	CD3+/CD4+	 14389 3669
13382	0	0	CD3+/CD4+	 14434 3143
13383	0	0	CD3+/CD4+	 13951 3727
13384	0	0	CD3+/CD4+	 14002 3748
13385	0	0	CD3+/CD4+	 14124 4142
13386	0	0	CD3+/CD4+	 14127 4275
13387	0	0	CD3+/CD4+	 14177 4198
13388	0	0	CD3+/CD4+	 14219 4226
13389	0	0	CD3+/CD4+	 14243 4384
13390	0	0	CD3+/CD4+	 13931 4652
13391	0	0	CD3+/CD4+	 13982 4712
13392	0	0	CD3+/CD4+	 14041 5031
13393	0	0	CD3+/CD4+	 14061 4755
13394	0	0	CD3+/CD4+	 14064 4786
13395	0	0	CD3+/CD4+	 14079 4797
13396	0	0	CD3+/CD4+	 14273 5006
13397	0	0	CD3+/CD4+	 14505 4621
13398	0	0	CD3+/CD4+	 13921 5393
13399	0	0	CD3+/CD4+	 13952 5625
13400	0	0	CD3+/CD4+	 14222 5324
13401	0	0	CD3+/CD4+	 14014 6314
13402	0	0	CD3+/CD4+	 14037 6719
13403	0	0	CD3+/CD4+	 14044 6695
13404	0	0	CD3+/CD4+	 14103 6747
13405	0	0	CD3+/CD4+	 14236 6550
13406	0	0	CD3+/CD4+	 14383 6849
13407	0	0	CD3+/CD4+	 14403 6718
13408	0	0	CD3+/CD4+	 14423 6714
13409	0	0	CD3+/CD4+	 14474 6681
13410	0	0	CD3+/CD4+	 14504 6754
13411	0	0	CD3+/CD4+	 13910 7087
13412	0	0	CD3+/CD4+	 13948 7541
13413	0	0	CD3+/CD4+	 13972 7159
13414	0	0	CD3+/CD4+	 14018 7613
13415	0	0	CD3+/CD4+	 14035 7578
13416	0	0	CD3+/CD4+	 14078 7170
13417	0	0	CD3+/CD4+	 14145 7102
13418	0	0	CD3+/CD4+	 14244 7202
13419	0	0	CD3+/CD4+	 14285 7620
13420	0	0	CD3+/CD4+	 14296 7439
13421	0	0	CD3+/CD4+	 14333 6899
13422	0	0	CD3+/CD4+	 14334 7080
13423	0	0	CD3+/CD4+	 14347 7480
13424	0	0	CD3+/CD4+	 14385 7293
13425	0	0	CD3+/CD4+	 14482 6891
13426	0	0	CD3+/CD4+	 14509 7480
13427	0	0	CD3+/CD4+	 14517 7337
13428	0	0	CD3+/CD4+	 14521 7438
13429	0	0	CD3+/CD4+	 14005 8473
13430	0	0	CD3+/CD4+	 14046 8429
13431	0	0	CD3+/CD4+	 14072 7877
13432	0	0	CD3+/CD4+	 14114 7754
13433	0	0	CD3+/CD4+	 14173 8212
13434	0	0	CD3+/CD4+	 14222 7987
13435	0	0	CD3+/CD4+	 14335 7688
13436	0	0	CD3+/CD4+	 14337 7718
13437	0	0	CD3+/CD4+	 14372 7834
13438	0	0	CD3+/CD4+	 14396 7847
13439	0	0	CD3+/CD4+	 13967 8562
13440	0	0	CD3+/CD4+	 13972 8546
13441	0	0	CD3+/CD4+	 14044 8753
13442	0	0	CD3+/CD4+	 14096 8732
13443	0	0	CD3+/CD4+	 14252 8489
13444	0	0	CD3+/CD4+	 14255 8515
13445	0	0	CD3+/CD4+	 14460 8770
13446	0	0	CD3+/CD4+	 13915 10489
13447	0	0	CD3+/CD4+	 13984 10831
13448	0	0	CD3+/CD4+	 14324 10863
13449	0	0	CD3+/CD4+	 14404 10510
13450	0	0	CD3+/CD4+	 14404 10527
13451	0	0	CD3+/CD4+	 14457 10748
13452	0	0	CD3+/CD4+	 14496 10622
13453	0	0	CD3+/CD4+	 14521 10535
13454	0	0	CD3+/CD4+	 13776 11257
13455	0	0	CD3+/CD4+	 14142 11320
13456	0	0	CD3+/CD4+	 14294 11142
13457	0	0	CD3+/CD4+	 14299 11057
13458	0	0	CD3+/CD4+	 14301 11330
13459	0	0	CD3+/CD4+	 14310 11187
13460	0	0	CD3+/CD4+	 14318 11215
13461	0	0	CD3+/CD4+	 14333 11134
13462	0	0	CD3+/CD4+	 14337 10935
13463	0	0	CD3+/CD4+	 14340 10980
13464	0	0	CD3+/CD4+	 14346 11516
13465	0	0	CD3+/CD4+	 14349 10937
13466	0	0	CD3+/CD4+	 14352 11355
13467	0	0	CD3+/CD4+	 14366 11349
13468	0	0	CD3+/CD4+	 14374 11359
13469	0	0	CD3+/CD4+	 14407 11420
13470	0	0	CD3+/CD4+	 14500 10893
13471	0	0	CD3+/CD4+	 14507 11013
13472	0	0	CD3+/CD4+	 14004 12434
13473	0	0	CD3+/CD4+	 13767 13038
13474	0	0	CD3+/CD4+	 13830 13024
13475	0	0	CD3+/CD4+	 13830 13088
13476	0	0	CD3+/CD4+	 13869 12954
13477	0	0	CD3+/CD4+	 13901 12879
13478	0	0	CD3+/CD4+	 13949 12703
13479	0	0	CD3+/CD4+	 13956 12960
13480	0	0	CD3+/CD4+	 13967 12906
13481	0	0	CD3+/CD4+	 14006 13244
13482	0	0	CD3+/CD4+	 14017 13073
13483	0	0	CD3+/CD4+	 14023 12867
13484	0	0	CD3+/CD4+	 14025 13090
13485	0	0	CD3+/CD4+	 14033 12993
13486	0	0	CD3+/CD4+	 14044 13244
13487	0	0	CD3+/CD4+	 14180 12748
13488	0	0	CD3+/CD4+	 14259 12871
13489	0	0	CD3+/CD4+	 13745 13672
13490	0	0	CD3+/CD4+	 13750 13608
13491	0	0	CD3+/CD4+	 13755 13346
13492	0	0	CD3+/CD4+	 13788 13739
13493	0	0	CD3+/CD4+	 13793 13444
13494	0	0	CD3+/CD4+	 13798 13720
13495	0	0	CD3+/CD4+	 13841 13579
13496	0	0	CD3+/CD4+	 13857 13695
13497	0	0	CD3+/CD4+	 13895 13974
13498	0	0	CD3+/CD4+	 14012 13766
13499	0	0	CD3+/CD4+	 14028 13817
13500	0	0	CD3+/CD4+	 14044 13425
13501	0	0	CD3+/CD4+	 14067 13335
13502	0	0	CD3+/CD4+	 14117 14007
13503	0	0	CD3+/CD4+	 14130 13721
13504	0	0	CD3+/CD4+	 14204 14038
13505	0	0	CD3+/CD4+	 14278 13681
13506	0	0	CD3+/CD4+	 14324 13613
13507	0	0	CD3+/CD4+	 14420 13439
13508	0	0	CD3+/CD4+	 14435 13660
13509	0	0	CD3+/CD4+	 13825 14094
13510	0	0	CD3+/CD4+	 13830 14331
13511	0	0	CD3+/CD4+	 13805 16301
13512	0	0	CD3+/CD4+	 13966 16396
13513	0	0	CD3+/CD4+	 13995 15751
13514	0	0	CD3+/CD4+	 14457 16412
13515	0	0	CD3+/CD4+	 14534 3151
13516	0	0	CD3+/CD4+	 14627 3519
13517	0	0	CD3+/CD4+	 14687 3737
13518	0	0	CD3+/CD4+	 14864 3756
13519	0	0	CD3+/CD4+	 14925 3418
13520	0	0	CD3+/CD4+	 15023 3609
13521	0	0	CD3+/CD4+	 15025 3453
13522	0	0	CD3+/CD4+	 15070 3421
13523	0	0	CD3+/CD4+	 15187 3359
13524	0	0	CD3+/CD4+	 14565 4340
13525	0	0	CD3+/CD4+	 14642 3920
13526	0	0	CD3+/CD4+	 14642 4649
13527	0	0	CD3+/CD4+	 14673 4595
13528	0	0	CD3+/CD4+	 14989 4213
13529	0	0	CD3+/CD4+	 15034 4202
13530	0	0	CD3+/CD4+	 15075 4458
13531	0	0	CD3+/CD4+	 15101 4096
13532	0	0	CD3+/CD4+	 15235 4422
13533	0	0	CD3+/CD4+	 15264 4345
13534	0	0	CD3+/CD4+	 15282 4160
13535	0	0	CD3+/CD4+	 15285 4274
13536	0	0	CD3+/CD4+	 15320 4195
13537	0	0	CD3+/CD4+	 14672 4949
13538	0	0	CD3+/CD4+	 14994 4954
13539	0	0	CD3+/CD4+	 15023 5290
13540	0	0	CD3+/CD4+	 15091 5453
13541	0	0	CD3+/CD4+	 15142 5215
13542	0	0	CD3+/CD4+	 15254 5041
13543	0	0	CD3+/CD4+	 15273 4843
13544	0	0	CD3+/CD4+	 15297 4920
13545	0	0	CD3+/CD4+	 14546 5878
13546	0	0	CD3+/CD4+	 14676 5510
13547	0	0	CD3+/CD4+	 14759 6212
13548	0	0	CD3+/CD4+	 14766 6198
13549	0	0	CD3+/CD4+	 15040 5918
13550	0	0	CD3+/CD4+	 15228 5740
13551	0	0	CD3+/CD4+	 14561 6882
13552	0	0	CD3+/CD4+	 14587 6574
13553	0	0	CD3+/CD4+	 14625 6814
13554	0	0	CD3+/CD4+	 14647 6807
13555	0	0	CD3+/CD4+	 14754 6324
13556	0	0	CD3+/CD4+	 14796 6857
13557	0	0	CD3+/CD4+	 14876 6978
13558	0	0	CD3+/CD4+	 14892 6849
13559	0	0	CD3+/CD4+	 14903 6814
13560	0	0	CD3+/CD4+	 14908 6828
13561	0	0	CD3+/CD4+	 14942 6778
13562	0	0	CD3+/CD4+	 15083 6969
13563	0	0	CD3+/CD4+	 15148 6684
13564	0	0	CD3+/CD4+	 15166 6941
13565	0	0	CD3+/CD4+	 15311 7002
13566	0	0	CD3+/CD4+	 14622 7429
13567	0	0	CD3+/CD4+	 14677 7218
13568	0	0	CD3+/CD4+	 14677 7831
13569	0	0	CD3+/CD4+	 14723 7373
13570	0	0	CD3+/CD4+	 14785 7125
13571	0	0	CD3+/CD4+	 14953 7062
13572	0	0	CD3+/CD4+	 15102 7785
13573	0	0	CD3+/CD4+	 15108 7548
13574	0	0	CD3+/CD4+	 15117 7700
13575	0	0	CD3+/CD4+	 15136 7505
13576	0	0	CD3+/CD4+	 15148 7483
13577	0	0	CD3+/CD4+	 15171 7435
13578	0	0	CD3+/CD4+	 15323 7633
13579	0	0	CD3+/CD4+	 14641 8126
13580	0	0	CD3+/CD4+	 14646 8332
13581	0	0	CD3+/CD4+	 14676 8446
13582	0	0	CD3+/CD4+	 14686 8455
13583	0	0	CD3+/CD4+	 14703 8264
13584	0	0	CD3+/CD4+	 14763 8194
13585	0	0	CD3+/CD4+	 14778 8246
13586	0	0	CD3+/CD4+	 14863 8013
13587	0	0	CD3+/CD4+	 15029 8368
13588	0	0	CD3+/CD4+	 15029 8530
13589	0	0	CD3+/CD4+	 15063 8607
13590	0	0	CD3+/CD4+	 15070 7898
13591	0	0	CD3+/CD4+	 15087 7912
13592	0	0	CD3+/CD4+	 15149 7868
13593	0	0	CD3+/CD4+	 15248 8616
13594	0	0	CD3+/CD4+	 15254 8528
13595	0	0	CD3+/CD4+	 14933 9032
13596	0	0	CD3+/CD4+	 14981 9117
13597	0	0	CD3+/CD4+	 14997 8839
13598	0	0	CD3+/CD4+	 15021 8820
13599	0	0	CD3+/CD4+	 15099 8676
13600	0	0	CD3+/CD4+	 15109 8677
13601	0	0	CD3+/CD4+	 15128 8669
13602	0	0	CD3+/CD4+	 15220 9049
13603	0	0	CD3+/CD4+	 15257 8917
13604	0	0	CD3+/CD4+	 15280 9116
13605	0	0	CD3+/CD4+	 14530 10853
13606	0	0	CD3+/CD4+	 14531 10876
13607	0	0	CD3+/CD4+	 14542 10881
13608	0	0	CD3+/CD4+	 14545 10590
13609	0	0	CD3+/CD4+	 14547 10712
13610	0	0	CD3+/CD4+	 14548 10697
13611	0	0	CD3+/CD4+	 14549 10495
13612	0	0	CD3+/CD4+	 14554 10760
13613	0	0	CD3+/CD4+	 14556 10664
13614	0	0	CD3+/CD4+	 14559 10747
13615	0	0	CD3+/CD4+	 14560 10777
13616	0	0	CD3+/CD4+	 14565 11038
13617	0	0	CD3+/CD4+	 14567 11002
13618	0	0	CD3+/CD4+	 14572 10773
13619	0	0	CD3+/CD4+	 14575 10968
13620	0	0	CD3+/CD4+	 14579 10843
13621	0	0	CD3+/CD4+	 14579 10931
13622	0	0	CD3+/CD4+	 14602 10886
13623	0	0	CD3+/CD4+	 14603 10566
13624	0	0	CD3+/CD4+	 14604 10652
13625	0	0	CD3+/CD4+	 14609 10991
13626	0	0	CD3+/CD4+	 14626 10810
13627	0	0	CD3+/CD4+	 14629 10873
13628	0	0	CD3+/CD4+	 14635 10608
13629	0	0	CD3+/CD4+	 14638 10793
13630	0	0	CD3+/CD4+	 14641 11016
13631	0	0	CD3+/CD4+	 14645 10810
13632	0	0	CD3+/CD4+	 14651 10557
13633	0	0	CD3+/CD4+	 14652 10349
13634	0	0	CD3+/CD4+	 14662 10797
13635	0	0	CD3+/CD4+	 14668 10567
13636	0	0	CD3+/CD4+	 14690 10670
13637	0	0	CD3+/CD4+	 14695 11010
13638	0	0	CD3+/CD4+	 14707 10946
13639	0	0	CD3+/CD4+	 14708 10927
13640	0	0	CD3+/CD4+	 14714 10864
13641	0	0	CD3+/CD4+	 14721 10591
13642	0	0	CD3+/CD4+	 14721 10838
13643	0	0	CD3+/CD4+	 14730 10783
13644	0	0	CD3+/CD4+	 14737 10982
13645	0	0	CD3+/CD4+	 14746 10956
13646	0	0	CD3+/CD4+	 14748 10581
13647	0	0	CD3+/CD4+	 14751 10936
13648	0	0	CD3+/CD4+	 14756 10825
13649	0	0	CD3+/CD4+	 14758 10909
13650	0	0	CD3+/CD4+	 14759 10572
13651	0	0	CD3+/CD4+	 14762 11043
13652	0	0	CD3+/CD4+	 14763 10602
13653	0	0	CD3+/CD4+	 14769 11028
13654	0	0	CD3+/CD4+	 14778 10904
13655	0	0	CD3+/CD4+	 14784 10883
13656	0	0	CD3+/CD4+	 14785 10612
13657	0	0	CD3+/CD4+	 14786 10826
13658	0	0	CD3+/CD4+	 14787 10783
13659	0	0	CD3+/CD4+	 14795 10769
13660	0	0	CD3+/CD4+	 14795 11029
13661	0	0	CD3+/CD4+	 14798 10909
13662	0	0	CD3+/CD4+	 14802 10826
13663	0	0	CD3+/CD4+	 14803 10731
13664	0	0	CD3+/CD4+	 14808 10682
13665	0	0	CD3+/CD4+	 14810 10982
13666	0	0	CD3+/CD4+	 14813 10615
13667	0	0	CD3+/CD4+	 14827 10874
13668	0	0	CD3+/CD4+	 14835 10660
13669	0	0	CD3+/CD4+	 14835 10767
13670	0	0	CD3+/CD4+	 14844 10699
13671	0	0	CD3+/CD4+	 14848 10879
13672	0	0	CD3+/CD4+	 14850 10897
13673	0	0	CD3+/CD4+	 14854 10972
13674	0	0	CD3+/CD4+	 14870 10986
13675	0	0	CD3+/CD4+	 14873 11037
13676	0	0	CD3+/CD4+	 14874 10917
13677	0	0	CD3+/CD4+	 14875 10837
13678	0	0	CD3+/CD4+	 14878 10774
13679	0	0	CD3+/CD4+	 14884 10961
13680	0	0	CD3+/CD4+	 14886 11054
13681	0	0	CD3+/CD4+	 14901 10712
13682	0	0	CD3+/CD4+	 14901 11032
13683	0	0	CD3+/CD4+	 14902 10888
13684	0	0	CD3+/CD4+	 14920 10805
13685	0	0	CD3+/CD4+	 14921 10766
13686	0	0	CD3+/CD4+	 14927 10693
13687	0	0	CD3+/CD4+	 14930 10998
13688	0	0	CD3+/CD4+	 14943 10568
13689	0	0	CD3+/CD4+	 14949 10846
13690	0	0	CD3+/CD4+	 14952 10790
13691	0	0	CD3+/CD4+	 14952 11033
13692	0	0	CD3+/CD4+	 14953 10770
13693	0	0	CD3+/CD4+	 14958 10892
13694	0	0	CD3+/CD4+	 14965 11037
13695	0	0	CD3+/CD4+	 14969 10983
13696	0	0	CD3+/CD4+	 14975 10850
13697	0	0	CD3+/CD4+	 14980 10830
13698	0	0	CD3+/CD4+	 14988 10804
13699	0	0	CD3+/CD4+	 14993 10942
13700	0	0	CD3+/CD4+	 14993 11047
13701	0	0	CD3+/CD4+	 14994 11032
13702	0	0	CD3+/CD4+	 14998 10735
13703	0	0	CD3+/CD4+	 15001 10779
13704	0	0	CD3+/CD4+	 15018 10834
13705	0	0	CD3+/CD4+	 15018 11009
13706	0	0	CD3+/CD4+	 15021 11045
13707	0	0	CD3+/CD4+	 15023 10935
13708	0	0	CD3+/CD4+	 15036 10955
13709	0	0	CD3+/CD4+	 15058 10827
13710	0	0	CD3+/CD4+	 15062 11017
13711	0	0	CD3+/CD4+	 15090 11054
13712	0	0	CD3+/CD4+	 15093 11017
13713	0	0	CD3+/CD4+	 15163 10833
13714	0	0	CD3+/CD4+	 15170 11041
13715	0	0	CD3+/CD4+	 15201 10888
13716	0	0	CD3+/CD4+	 15216 10898
13717	0	0	CD3+/CD4+	 15222 10805
13718	0	0	CD3+/CD4+	 15261 10893
13719	0	0	CD3+/CD4+	 15268 11049
13720	0	0	CD3+/CD4+	 15276 10845
13721	0	0	CD3+/CD4+	 15323 10906
13722	0	0	CD3+/CD4+	 14538 11472
13723	0	0	CD3+/CD4+	 14731 11517
13724	0	0	CD3+/CD4+	 14755 11121
13725	0	0	CD3+/CD4+	 14763 11133
13726	0	0	CD3+/CD4+	 14778 11079
13727	0	0	CD3+/CD4+	 14799 11196
13728	0	0	CD3+/CD4+	 14802 11068
13729	0	0	CD3+/CD4+	 14802 11139
13730	0	0	CD3+/CD4+	 14809 11174
13731	0	0	CD3+/CD4+	 14814 11191
13732	0	0	CD3+/CD4+	 14824 11209
13733	0	0	CD3+/CD4+	 14833 11284
13734	0	0	CD3+/CD4+	 14839 11116
13735	0	0	CD3+/CD4+	 14944 11074
13736	0	0	CD3+/CD4+	 15036 11189
13737	0	0	CD3+/CD4+	 15044 11068
13738	0	0	CD3+/CD4+	 15091 11082
13739	0	0	CD3+/CD4+	 15166 11069
13740	0	0	CD3+/CD4+	 15260 11092
13741	0	0	CD3+/CD4+	 15283 11110
13742	0	0	CD3+/CD4+	 15300 11732
13743	0	0	CD3+/CD4+	 14674 13129
13744	0	0	CD3+/CD4+	 14603 13592
13745	0	0	CD3+/CD4+	 14616 13653
13746	0	0	CD3+/CD4+	 14683 13649
13747	0	0	CD3+/CD4+	 14768 13590
13748	0	0	CD3+/CD4+	 14919 13963
13749	0	0	CD3+/CD4+	 14921 13576
13750	0	0	CD3+/CD4+	 14992 14073
13751	0	0	CD3+/CD4+	 15160 13713
13752	0	0	CD3+/CD4+	 15304 14216
13753	0	0	CD3+/CD4+	 14836 14347
13754	0	0	CD3+/CD4+	 14879 14965
13755	0	0	CD3+/CD4+	 15023 14933
13756	0	0	CD3+/CD4+	 15296 14537
13757	0	0	CD3+/CD4+	 14815 15790
13758	0	0	CD3+/CD4+	 14611 16421
13759	0	0	CD3+/CD4+	 14635 16431
13760	0	0	CD3+/CD4+	 14762 16396
13761	0	0	CD3+/CD4+	 15394 3959
13762	0	0	CD3+/CD4+	 15527 3996
13763	0	0	CD3+/CD4+	 15416 4361
13764	0	0	CD3+/CD4+	 15429 4348
13765	0	0	CD3+/CD4+	 15588 4707
13766	0	0	CD3+/CD4+	 15755 4091
13767	0	0	CD3+/CD4+	 15345 5040
13768	0	0	CD3+/CD4+	 15429 4869
13769	0	0	CD3+/CD4+	 15493 5104
13770	0	0	CD3+/CD4+	 15509 5209
13771	0	0	CD3+/CD4+	 15392 5758
13772	0	0	CD3+/CD4+	 15419 6238
13773	0	0	CD3+/CD4+	 15569 6046
13774	0	0	CD3+/CD4+	 15855 6249
13775	0	0	CD3+/CD4+	 15911 6331
13776	0	0	CD3+/CD4+	 15993 6240
13777	0	0	CD3+/CD4+	 16123 6270
13778	0	0	CD3+/CD4+	 15402 7128
13779	0	0	CD3+/CD4+	 15456 6912
13780	0	0	CD3+/CD4+	 15682 7065
13781	0	0	CD3+/CD4+	 15776 6823
13782	0	0	CD3+/CD4+	 15943 7042
13783	0	0	CD3+/CD4+	 15330 7686
13784	0	0	CD3+/CD4+	 15342 7393
13785	0	0	CD3+/CD4+	 15357 7330
13786	0	0	CD3+/CD4+	 15378 7372
13787	0	0	CD3+/CD4+	 15392 7802
13788	0	0	CD3+/CD4+	 15445 7376
13789	0	0	CD3+/CD4+	 15453 7400
13790	0	0	CD3+/CD4+	 15460 7303
13791	0	0	CD3+/CD4+	 15462 7349
13792	0	0	CD3+/CD4+	 15504 7277
13793	0	0	CD3+/CD4+	 15729 7358
13794	0	0	CD3+/CD4+	 15819 7804
13795	0	0	CD3+/CD4+	 15823 7463
13796	0	0	CD3+/CD4+	 15873 7728
13797	0	0	CD3+/CD4+	 15920 7449
13798	0	0	CD3+/CD4+	 15934 7501
13799	0	0	CD3+/CD4+	 15946 7479
13800	0	0	CD3+/CD4+	 15957 7446
13801	0	0	CD3+/CD4+	 15987 7401
13802	0	0	CD3+/CD4+	 16002 7385
13803	0	0	CD3+/CD4+	 16036 7526
13804	0	0	CD3+/CD4+	 16069 7385
13805	0	0	CD3+/CD4+	 16077 7469
13806	0	0	CD3+/CD4+	 16109 7882
13807	0	0	CD3+/CD4+	 15341 8619
13808	0	0	CD3+/CD4+	 15348 8157
13809	0	0	CD3+/CD4+	 15403 8518
13810	0	0	CD3+/CD4+	 15421 8200
13811	0	0	CD3+/CD4+	 15618 8724
13812	0	0	CD3+/CD4+	 15623 8277
13813	0	0	CD3+/CD4+	 15629 8672
13814	0	0	CD3+/CD4+	 15664 8421
13815	0	0	CD3+/CD4+	 15918 8697
13816	0	0	CD3+/CD4+	 15973 8308
13817	0	0	CD3+/CD4+	 15980 8777
13818	0	0	CD3+/CD4+	 16024 8398
13819	0	0	CD3+/CD4+	 16077 8640
13820	0	0	CD3+/CD4+	 15404 9040
13821	0	0	CD3+/CD4+	 15418 9017
13822	0	0	CD3+/CD4+	 15466 9479
13823	0	0	CD3+/CD4+	 15514 9215
13824	0	0	CD3+/CD4+	 15520 9194
13825	0	0	CD3+/CD4+	 15521 9036
13826	0	0	CD3+/CD4+	 15532 9028
13827	0	0	CD3+/CD4+	 15542 9093
13828	0	0	CD3+/CD4+	 15547 9044
13829	0	0	CD3+/CD4+	 15549 9000
13830	0	0	CD3+/CD4+	 15596 8801
13831	0	0	CD3+/CD4+	 15623 9048
13832	0	0	CD3+/CD4+	 15623 9060
13833	0	0	CD3+/CD4+	 15660 8928
13834	0	0	CD3+/CD4+	 15736 9183
13835	0	0	CD3+/CD4+	 15741 8944
13836	0	0	CD3+/CD4+	 15796 9001
13837	0	0	CD3+/CD4+	 15841 8972
13838	0	0	CD3+/CD4+	 15856 8972
13839	0	0	CD3+/CD4+	 15877 8888
13840	0	0	CD3+/CD4+	 15909 8853
13841	0	0	CD3+/CD4+	 15930 8810
13842	0	0	CD3+/CD4+	 15930 8943
13843	0	0	CD3+/CD4+	 16036 8963
13844	0	0	CD3+/CD4+	 16044 8893
13845	0	0	CD3+/CD4+	 15331 11111
13846	0	0	CD3+/CD4+	 15351 11139
13847	0	0	CD3+/CD4+	 15470 11185
13848	0	0	CD3+/CD4+	 15975 10826
13849	0	0	CD3+/CD4+	 15337 11304
13850	0	0	CD3+/CD4+	 15339 11436
13851	0	0	CD3+/CD4+	 15358 11425
13852	0	0	CD3+/CD4+	 15359 11215
13853	0	0	CD3+/CD4+	 15363 11475
13854	0	0	CD3+/CD4+	 15516 11334
13855	0	0	CD3+/CD4+	 15567 11516
13856	0	0	CD3+/CD4+	 15336 13440
13857	0	0	CD3+/CD4+	 15447 13549
13858	0	0	CD3+/CD4+	 15448 13561
13859	0	0	CD3+/CD4+	 15544 13569
13860	0	0	CD3+/CD4+	 15628 13568
13861	0	0	CD3+/CD4+	 15709 13536
13862	0	0	CD3+/CD4+	 15739 13547
13863	0	0	CD3+/CD4+	 15743 13417
13864	0	0	CD3+/CD4+	 15747 13508
13865	0	0	CD3+/CD4+	 15764 13544
13866	0	0	CD3+/CD4+	 15765 13461
13867	0	0	CD3+/CD4+	 15769 13595
13868	0	0	CD3+/CD4+	 15775 13555
13869	0	0	CD3+/CD4+	 15781 13524
13870	0	0	CD3+/CD4+	 15781 13534
13871	0	0	CD3+/CD4+	 15784 13393
13872	0	0	CD3+/CD4+	 15790 13508
13873	0	0	CD3+/CD4+	 15799 13407
13874	0	0	CD3+/CD4+	 15810 13561
13875	0	0	CD3+/CD4+	 15820 13540
13876	0	0	CD3+/CD4+	 15828 13365
13877	0	0	CD3+/CD4+	 15839 13349
13878	0	0	CD3+/CD4+	 15843 13501
13879	0	0	CD3+/CD4+	 15847 13462
13880	0	0	CD3+/CD4+	 15847 13557
13881	0	0	CD3+/CD4+	 15859 13457
13882	0	0	CD3+/CD4+	 15860 13562
13883	0	0	CD3+/CD4+	 15861 13594
13884	0	0	CD3+/CD4+	 15871 13443
13885	0	0	CD3+/CD4+	 15872 13491
13886	0	0	CD3+/CD4+	 15879 13455
13887	0	0	CD3+/CD4+	 15890 13483
13888	0	0	CD3+/CD4+	 15891 13524
13889	0	0	CD3+/CD4+	 15892 13316
13890	0	0	CD3+/CD4+	 15909 13477
13891	0	0	CD3+/CD4+	 15913 13433
13892	0	0	CD3+/CD4+	 15922 13523
13893	0	0	CD3+/CD4+	 15927 13313
13894	0	0	CD3+/CD4+	 15932 13558
13895	0	0	CD3+/CD4+	 15940 13503
13896	0	0	CD3+/CD4+	 15945 13425
13897	0	0	CD3+/CD4+	 15947 13453
13898	0	0	CD3+/CD4+	 15948 13587
13899	0	0	CD3+/CD4+	 15958 13534
13900	0	0	CD3+/CD4+	 15963 13353
13901	0	0	CD3+/CD4+	 15970 13377
13902	0	0	CD3+/CD4+	 15974 13562
13903	0	0	CD3+/CD4+	 15984 13014
13904	0	0	CD3+/CD4+	 15986 13390
13905	0	0	CD3+/CD4+	 15989 13462
13906	0	0	CD3+/CD4+	 15989 13513
13907	0	0	CD3+/CD4+	 15993 13308
13908	0	0	CD3+/CD4+	 15994 13424
13909	0	0	CD3+/CD4+	 15994 13447
13910	0	0	CD3+/CD4+	 16005 13309
13911	0	0	CD3+/CD4+	 16012 13279
13912	0	0	CD3+/CD4+	 16020 13392
13913	0	0	CD3+/CD4+	 16022 13330
13914	0	0	CD3+/CD4+	 16028 13416
13915	0	0	CD3+/CD4+	 16030 13315
13916	0	0	CD3+/CD4+	 16036 13379
13917	0	0	CD3+/CD4+	 16038 13347
13918	0	0	CD3+/CD4+	 16040 13237
13919	0	0	CD3+/CD4+	 16042 13295
13920	0	0	CD3+/CD4+	 16047 13376
13921	0	0	CD3+/CD4+	 16048 13426
13922	0	0	CD3+/CD4+	 16059 13382
13923	0	0	CD3+/CD4+	 16064 13419
13924	0	0	CD3+/CD4+	 16089 13345
13925	0	0	CD3+/CD4+	 16089 13424
13926	0	0	CD3+/CD4+	 16095 13407
13927	0	0	CD3+/CD4+	 16107 13372
13928	0	0	CD3+/CD4+	 16109 13238
13929	0	0	CD3+/CD4+	 16115 13287
13930	0	0	CD3+/CD4+	 16121 13252
13931	0	0	CD3+/CD4+	 16123 13378
13932	0	0	CD3+/CD4+	 16124 13318
13933	0	0	CD3+/CD4+	 15371 13879
13934	0	0	CD3+/CD4+	 15456 13827
13935	0	0	CD3+/CD4+	 15560 13859
13936	0	0	CD3+/CD4+	 15608 13662
13937	0	0	CD3+/CD4+	 15610 13857
13938	0	0	CD3+/CD4+	 15617 13704
13939	0	0	CD3+/CD4+	 15617 13935
13940	0	0	CD3+/CD4+	 15619 13886
13941	0	0	CD3+/CD4+	 15642 13921
13942	0	0	CD3+/CD4+	 15655 13941
13943	0	0	CD3+/CD4+	 15656 13765
13944	0	0	CD3+/CD4+	 15664 13886
13945	0	0	CD3+/CD4+	 15668 13924
13946	0	0	CD3+/CD4+	 15680 13958
13947	0	0	CD3+/CD4+	 15690 13951
13948	0	0	CD3+/CD4+	 15711 13918
13949	0	0	CD3+/CD4+	 15714 13733
13950	0	0	CD3+/CD4+	 15723 13901
13951	0	0	CD3+/CD4+	 15724 13966
13952	0	0	CD3+/CD4+	 15736 13924
13953	0	0	CD3+/CD4+	 15741 13635
13954	0	0	CD3+/CD4+	 15753 13714
13955	0	0	CD3+/CD4+	 15763 13699
13956	0	0	CD3+/CD4+	 15767 13730
13957	0	0	CD3+/CD4+	 15772 13848
13958	0	0	CD3+/CD4+	 15779 13862
13959	0	0	CD3+/CD4+	 15804 13831
13960	0	0	CD3+/CD4+	 15806 13666
[truncated: 265,052 more chars]
