# Supplementary material for: Data-Driven Discovery of Immune Contexture Biomarkers
Source: Front Oncol. 2018 Dec 18;8:627. doi: 10.3389/fonc.2018.00627 (PMC6305402; doi:10.3389/fonc.2018.00627)
Supplement: Data Sheet 5.zip — MSI/MSS dataset, part 3/3. [file Data_Sheet_5.zip › MSIMSSDataset/89922_ImageObjects.txt]

barcode_target	F16-000160-1 [5 channels]
barcode_origin	0
workflow_target	CD8-CD3-CD4-Ki67-DAPI_generic.wsa 
workflow_target_version	 build f14999727a346af05f524693b44526002539cc76, workflows f149997 2016-05-23 with local changes
workflow_origin	0
workflow_origin_version	0
iH	31568
iW	79184
user	txdsapps
hostname	RPZMB000020

1	0	0	Ki67+	 1367 24517
2	0	0	Ki67+	 1368 24543
3	0	0	Ki67+	 1382 24480
4	0	0	Ki67+	 1496 24449
5	0	0	Ki67+	 1504 24357
6	0	0	Ki67+	 1534 24297
7	0	0	Ki67+	 1535 24352
8	0	0	Ki67+	 1539 24313
9	0	0	Ki67+	 1555 24582
10	0	0	Ki67+	 1574 24323
11	0	0	Ki67+	 945 25407
12	0	0	Ki67+	 950 25502
13	0	0	Ki67+	 962 25643
14	0	0	Ki67+	 968 25452
15	0	0	Ki67+	 984 25407
16	0	0	Ki67+	 991 25416
17	0	0	Ki67+	 1017 25382
18	0	0	Ki67+	 1019 25394
19	0	0	Ki67+	 1032 25341
20	0	0	Ki67+	 1068 25267
21	0	0	Ki67+	 1069 25607
22	0	0	Ki67+	 1093 25483
23	0	0	Ki67+	 1113 25453
24	0	0	Ki67+	 1121 25607
25	0	0	Ki67+	 1121 25629
26	0	0	Ki67+	 1133 25650
27	0	0	Ki67+	 1135 25477
28	0	0	Ki67+	 1167 25597
29	0	0	Ki67+	 1184 25560
30	0	0	Ki67+	 1201 25563
31	0	0	Ki67+	 1207 25101
32	0	0	Ki67+	 1208 25632
33	0	0	Ki67+	 1278 25139
34	0	0	Ki67+	 1280 25327
35	0	0	Ki67+	 1290 24985
36	0	0	Ki67+	 1291 25021
37	0	0	Ki67+	 1295 25269
38	0	0	Ki67+	 1314 25080
39	0	0	Ki67+	 1322 24998
40	0	0	Ki67+	 1323 25035
41	0	0	Ki67+	 1335 25135
42	0	0	Ki67+	 1336 25064
43	0	0	Ki67+	 1341 25160
44	0	0	Ki67+	 1342 25093
45	0	0	Ki67+	 1345 24993
46	0	0	Ki67+	 1371 25291
47	0	0	Ki67+	 1373 25017
48	0	0	Ki67+	 1375 25034
49	0	0	Ki67+	 1380 25260
50	0	0	Ki67+	 1395 25104
51	0	0	Ki67+	 1412 25263
52	0	0	Ki67+	 1417 25336
53	0	0	Ki67+	 1423 25269
54	0	0	Ki67+	 1423 25313
55	0	0	Ki67+	 1432 25174
56	0	0	Ki67+	 1434 25323
57	0	0	Ki67+	 1439 25134
58	0	0	Ki67+	 1455 25156
59	0	0	Ki67+	 1456 25037
60	0	0	Ki67+	 1460 25275
61	0	0	Ki67+	 1463 25063
62	0	0	Ki67+	 1467 25301
63	0	0	Ki67+	 1472 25251
64	0	0	Ki67+	 1481 25198
65	0	0	Ki67+	 1491 25127
66	0	0	Ki67+	 1493 25147
67	0	0	Ki67+	 1499 25308
68	0	0	Ki67+	 1503 25331
69	0	0	Ki67+	 1537 25183
70	0	0	Ki67+	 1540 25213
71	0	0	Ki67+	 1556 25078
72	0	0	Ki67+	 1560 25185
73	0	0	Ki67+	 1568 25131
74	0	0	Ki67+	 1578 25091
75	0	0	Ki67+	 797 25776
76	0	0	Ki67+	 807 25771
77	0	0	Ki67+	 812 25810
78	0	0	Ki67+	 839 25900
79	0	0	Ki67+	 874 25907
80	0	0	Ki67+	 898 25929
81	0	0	Ki67+	 920 25952
82	0	0	Ki67+	 1220 25804
83	0	0	Ki67+	 1249 25890
84	0	0	Ki67+	 1330 25724
85	0	0	Ki67+	 1345 25705
86	0	0	Ki67+	 1550 25925
87	0	0	Ki67+	 1564 25942
88	0	0	Ki67+	 2283 22648
89	0	0	Ki67+	 2291 22627
90	0	0	Ki67+	 2297 22285
91	0	0	Ki67+	 2307 22258
92	0	0	Ki67+	 2312 22660
93	0	0	Ki67+	 2317 22672
94	0	0	Ki67+	 2332 22273
95	0	0	Ki67+	 2360 22281
96	0	0	Ki67+	 2380 22642
97	0	0	Ki67+	 2380 22718
98	0	0	Ki67+	 1951 23440
99	0	0	Ki67+	 1964 23447
100	0	0	Ki67+	 1972 23391
101	0	0	Ki67+	 1980 23300
102	0	0	Ki67+	 1994 23255
103	0	0	Ki67+	 1997 23225
104	0	0	Ki67+	 2010 23231
105	0	0	Ki67+	 2022 23296
106	0	0	Ki67+	 2026 23249
107	0	0	Ki67+	 2038 23221
108	0	0	Ki67+	 2042 23239
109	0	0	Ki67+	 2056 23271
110	0	0	Ki67+	 2058 23301
111	0	0	Ki67+	 2062 23203
112	0	0	Ki67+	 2065 22957
113	0	0	Ki67+	 2074 23243
114	0	0	Ki67+	 2074 23316
115	0	0	Ki67+	 2089 23289
116	0	0	Ki67+	 2090 23207
117	0	0	Ki67+	 2100 23228
118	0	0	Ki67+	 2117 23302
119	0	0	Ki67+	 2126 23249
120	0	0	Ki67+	 2129 23293
121	0	0	Ki67+	 2132 23223
122	0	0	Ki67+	 2146 23318
123	0	0	Ki67+	 2160 23353
124	0	0	Ki67+	 2161 23307
125	0	0	Ki67+	 2163 23245
126	0	0	Ki67+	 2165 23332
127	0	0	Ki67+	 2172 23281
128	0	0	Ki67+	 2198 23370
129	0	0	Ki67+	 2228 23348
130	0	0	Ki67+	 2229 23384
131	0	0	Ki67+	 2242 23016
132	0	0	Ki67+	 2250 22816
133	0	0	Ki67+	 2264 23387
134	0	0	Ki67+	 2267 22847
135	0	0	Ki67+	 2277 23436
136	0	0	Ki67+	 2281 23057
137	0	0	Ki67+	 2284 23030
138	0	0	Ki67+	 2284 23136
139	0	0	Ki67+	 2289 23046
140	0	0	Ki67+	 2290 23018
141	0	0	Ki67+	 2295 23089
142	0	0	Ki67+	 2298 23118
143	0	0	Ki67+	 2300 23026
144	0	0	Ki67+	 2301 23002
145	0	0	Ki67+	 2306 22976
146	0	0	Ki67+	 2307 23067
147	0	0	Ki67+	 2310 23146
148	0	0	Ki67+	 2319 23169
149	0	0	Ki67+	 2320 23106
150	0	0	Ki67+	 2324 23240
151	0	0	Ki67+	 2327 22849
152	0	0	Ki67+	 2333 23107
153	0	0	Ki67+	 2342 23252
154	0	0	Ki67+	 2349 23219
155	0	0	Ki67+	 2356 23051
156	0	0	Ki67+	 2363 23030
157	0	0	Ki67+	 2363 23336
158	0	0	Ki67+	 2371 23123
159	0	0	Ki67+	 2375 23438
160	0	0	Ki67+	 2383 23387
161	0	0	Ki67+	 1598 24191
162	0	0	Ki67+	 1621 24260
163	0	0	Ki67+	 1624 24226
164	0	0	Ki67+	 1627 24061
165	0	0	Ki67+	 1628 24151
166	0	0	Ki67+	 1637 24186
167	0	0	Ki67+	 1641 24110
168	0	0	Ki67+	 1653 24265
169	0	0	Ki67+	 1658 24242
170	0	0	Ki67+	 1665 24182
171	0	0	Ki67+	 1666 24300
172	0	0	Ki67+	 1668 24217
173	0	0	Ki67+	 1685 24156
174	0	0	Ki67+	 1686 24253
175	0	0	Ki67+	 1688 24308
176	0	0	Ki67+	 1695 24070
177	0	0	Ki67+	 1695 24108
178	0	0	Ki67+	 1695 24198
179	0	0	Ki67+	 1700 24051
180	0	0	Ki67+	 1710 24281
181	0	0	Ki67+	 1719 24269
182	0	0	Ki67+	 1723 23822
183	0	0	Ki67+	 1724 24220
184	0	0	Ki67+	 1727 23959
185	0	0	Ki67+	 1729 24148
186	0	0	Ki67+	 1731 24131
187	0	0	Ki67+	 1735 24074
188	0	0	Ki67+	 1735 24095
189	0	0	Ki67+	 1739 24156
190	0	0	Ki67+	 1739 24182
191	0	0	Ki67+	 1748 24083
192	0	0	Ki67+	 1759 24210
193	0	0	Ki67+	 1761 24237
194	0	0	Ki67+	 1763 23851
195	0	0	Ki67+	 1764 23696
196	0	0	Ki67+	 1765 24278
197	0	0	Ki67+	 1779 23752
198	0	0	Ki67+	 1785 23673
199	0	0	Ki67+	 1787 23888
200	0	0	Ki67+	 1789 24225
201	0	0	Ki67+	 1790 23694
202	0	0	Ki67+	 1792 23862
203	0	0	Ki67+	 1795 24258
204	0	0	Ki67+	 1796 23849
205	0	0	Ki67+	 1797 24165
206	0	0	Ki67+	 1802 23866
207	0	0	Ki67+	 1803 23912
208	0	0	Ki67+	 1824 23886
209	0	0	Ki67+	 1824 24217
210	0	0	Ki67+	 1825 24248
211	0	0	Ki67+	 1833 23938
212	0	0	Ki67+	 1833 24241
213	0	0	Ki67+	 1835 23913
214	0	0	Ki67+	 1836 24286
215	0	0	Ki67+	 1839 23587
216	0	0	Ki67+	 1847 23555
217	0	0	Ki67+	 1859 23922
218	0	0	Ki67+	 1861 24243
219	0	0	Ki67+	 1864 24029
220	0	0	Ki67+	 1871 23955
221	0	0	Ki67+	 1872 24277
222	0	0	Ki67+	 1891 23617
223	0	0	Ki67+	 1892 24263
224	0	0	Ki67+	 1894 24305
225	0	0	Ki67+	 1897 23921
226	0	0	Ki67+	 1898 23982
227	0	0	Ki67+	 1909 23619
228	0	0	Ki67+	 1910 23781
229	0	0	Ki67+	 1912 24279
230	0	0	Ki67+	 1913 23751
231	0	0	Ki67+	 1920 23598
232	0	0	Ki67+	 1920 24003
233	0	0	Ki67+	 1931 23586
234	0	0	Ki67+	 1932 23968
235	0	0	Ki67+	 1935 23683
236	0	0	Ki67+	 1935 23995
237	0	0	Ki67+	 1954 23692
238	0	0	Ki67+	 1964 23522
239	0	0	Ki67+	 1971 24035
240	0	0	Ki67+	 1977 23525
241	0	0	Ki67+	 1979 23606
242	0	0	Ki67+	 1981 23850
243	0	0	Ki67+	 1983 23545
244	0	0	Ki67+	 1983 23569
245	0	0	Ki67+	 1983 23708
246	0	0	Ki67+	 1990 23895
247	0	0	Ki67+	 1993 23536
248	0	0	Ki67+	 2004 23553
249	0	0	Ki67+	 2005 23717
250	0	0	Ki67+	 2026 23870
251	0	0	Ki67+	 2028 23839
252	0	0	Ki67+	 2032 23757
253	0	0	Ki67+	 2032 23817
254	0	0	Ki67+	 2033 23786
255	0	0	Ki67+	 2041 23562
256	0	0	Ki67+	 2045 23726
257	0	0	Ki67+	 2047 23862
258	0	0	Ki67+	 2049 24302
259	0	0	Ki67+	 2051 23890
260	0	0	Ki67+	 2053 23599
261	0	0	Ki67+	 2058 23825
262	0	0	Ki67+	 2061 23632
263	0	0	Ki67+	 2062 23796
264	0	0	Ki67+	 2065 23934
265	0	0	Ki67+	 2076 23916
266	0	0	Ki67+	 2084 23876
267	0	0	Ki67+	 2091 23626
268	0	0	Ki67+	 2093 23638
269	0	0	Ki67+	 2094 23655
270	0	0	Ki67+	 2102 23903
271	0	0	Ki67+	 2112 24161
272	0	0	Ki67+	 2113 23706
273	0	0	Ki67+	 2122 23645
274	0	0	Ki67+	 2125 23960
275	0	0	Ki67+	 2127 23884
276	0	0	Ki67+	 2131 23662
277	0	0	Ki67+	 2139 24028
278	0	0	Ki67+	 2139 24178
279	0	0	Ki67+	 2142 24231
280	0	0	Ki67+	 2143 24220
281	0	0	Ki67+	 2144 24207
282	0	0	Ki67+	 2147 23750
283	0	0	Ki67+	 2152 24003
284	0	0	Ki67+	 2161 24224
285	0	0	Ki67+	 2166 23703
286	0	0	Ki67+	 2175 23814
287	0	0	Ki67+	 2183 24018
288	0	0	Ki67+	 2187 24237
289	0	0	Ki67+	 2192 24285
290	0	0	Ki67+	 2195 24269
291	0	0	Ki67+	 2204 23984
292	0	0	Ki67+	 2213 23675
293	0	0	Ki67+	 2213 23901
294	0	0	Ki67+	 2215 24263
295	0	0	Ki67+	 2219 24284
296	0	0	Ki67+	 2229 23632
297	0	0	Ki67+	 2232 23577
298	0	0	Ki67+	 2237 23773
299	0	0	Ki67+	 2239 24252
300	0	0	Ki67+	 2240 24269
301	0	0	Ki67+	 2248 23796
302	0	0	Ki67+	 2249 24304
303	0	0	Ki67+	 2268 23691
304	0	0	Ki67+	 2270 24111
305	0	0	Ki67+	 2270 24271
306	0	0	Ki67+	 2273 23814
307	0	0	Ki67+	 2273 24313
308	0	0	Ki67+	 2277 23708
309	0	0	Ki67+	 2279 24257
310	0	0	Ki67+	 2286 23829
311	0	0	Ki67+	 2307 24263
312	0	0	Ki67+	 2314 24255
313	0	0	Ki67+	 2331 23918
314	0	0	Ki67+	 2347 24120
315	0	0	Ki67+	 1596 25116
316	0	0	Ki67+	 1605 25056
317	0	0	Ki67+	 1625 25106
318	0	0	Ki67+	 1629 25072
319	0	0	Ki67+	 1641 25070
320	0	0	Ki67+	 1645 24381
321	0	0	Ki67+	 1646 25112
322	0	0	Ki67+	 1647 24416
323	0	0	Ki67+	 1647 24631
324	0	0	Ki67+	 1652 24658
325	0	0	Ki67+	 1657 24412
326	0	0	Ki67+	 1657 24451
327	0	0	Ki67+	 1659 24695
328	0	0	Ki67+	 1659 25103
329	0	0	Ki67+	 1661 24674
330	0	0	Ki67+	 1662 24468
331	0	0	Ki67+	 1667 25111
332	0	0	Ki67+	 1669 24360
333	0	0	Ki67+	 1682 24341
334	0	0	Ki67+	 1683 24490
335	0	0	Ki67+	 1691 24736
336	0	0	Ki67+	 1692 24401
337	0	0	Ki67+	 1693 24385
338	0	0	Ki67+	 1700 24491
339	0	0	Ki67+	 1702 24690
340	0	0	Ki67+	 1703 24449
341	0	0	Ki67+	 1710 24702
342	0	0	Ki67+	 1711 24350
343	0	0	Ki67+	 1717 24742
344	0	0	Ki67+	 1719 24360
345	0	0	Ki67+	 1723 24715
346	0	0	Ki67+	 1728 24464
347	0	0	Ki67+	 1728 25117
348	0	0	Ki67+	 1731 24765
349	0	0	Ki67+	 1738 24420
350	0	0	Ki67+	 1742 24404
351	0	0	Ki67+	 1757 24351
352	0	0	Ki67+	 1763 24437
353	0	0	Ki67+	 1777 24415
354	0	0	Ki67+	 1781 24353
355	0	0	Ki67+	 1812 24534
356	0	0	Ki67+	 1814 24415
357	0	0	Ki67+	 1838 24399
358	0	0	Ki67+	 1841 24321
359	0	0	Ki67+	 1845 24564
360	0	0	Ki67+	 1849 24776
361	0	0	Ki67+	 1868 24581
362	0	0	Ki67+	 1898 24571
363	0	0	Ki67+	 1907 24335
364	0	0	Ki67+	 1913 24476
365	0	0	Ki67+	 1920 24325
366	0	0	Ki67+	 1920 24551
367	0	0	Ki67+	 1920 24570
368	0	0	Ki67+	 1920 24752
369	0	0	Ki67+	 1923 24434
370	0	0	Ki67+	 1926 24509
371	0	0	Ki67+	 1928 24353
372	0	0	Ki67+	 1928 24396
373	0	0	Ki67+	 1931 24807
374	0	0	Ki67+	 1932 25044
375	0	0	Ki67+	 1936 24837
376	0	0	Ki67+	 1939 24366
377	0	0	Ki67+	 1939 25007
378	0	0	Ki67+	 1940 24578
379	0	0	Ki67+	 1945 24619
380	0	0	Ki67+	 1946 24549
381	0	0	Ki67+	 1948 25095
382	0	0	Ki67+	 1950 24654
383	0	0	Ki67+	 1951 25064
384	0	0	Ki67+	 1952 25111
385	0	0	Ki67+	 1953 24469
386	0	0	Ki67+	 1954 24490
387	0	0	Ki67+	 1955 24408
388	0	0	Ki67+	 1958 24355
389	0	0	Ki67+	 1958 24393
390	0	0	Ki67+	 1958 24422
391	0	0	Ki67+	 1964 24999
392	0	0	Ki67+	 1967 24468
393	0	0	Ki67+	 1972 24519
394	0	0	Ki67+	 1975 24626
395	0	0	Ki67+	 1989 24625
396	0	0	Ki67+	 1991 24581
397	0	0	Ki67+	 1992 24529
398	0	0	Ki67+	 1992 24541
399	0	0	Ki67+	 1994 25112
400	0	0	Ki67+	 1995 24980
401	0	0	Ki67+	 1998 24460
402	0	0	Ki67+	 2001 24654
403	0	0	Ki67+	 2012 24990
404	0	0	Ki67+	 2013 24570
405	0	0	Ki67+	 2017 24356
406	0	0	Ki67+	 2025 24936
407	0	0	Ki67+	 2027 25042
408	0	0	Ki67+	 2028 24444
409	0	0	Ki67+	 2028 24497
410	0	0	Ki67+	 2034 24645
411	0	0	Ki67+	 2035 24462
412	0	0	Ki67+	 2036 24478
413	0	0	Ki67+	 2045 24609
414	0	0	Ki67+	 2047 24702
415	0	0	Ki67+	 2052 24475
416	0	0	Ki67+	 2055 24677
417	0	0	Ki67+	 2056 24967
418	0	0	Ki67+	 2061 24405
419	0	0	Ki67+	 2064 24945
420	0	0	Ki67+	 2070 24823
421	0	0	Ki67+	 2074 24331
422	0	0	Ki67+	 2074 25055
423	0	0	Ki67+	 2079 24673
424	0	0	Ki67+	 2086 25067
425	0	0	Ki67+	 2089 24359
426	0	0	Ki67+	 2091 24518
427	0	0	Ki67+	 2095 24712
428	0	0	Ki67+	 2095 24963
429	0	0	Ki67+	 2096 24536
430	0	0	Ki67+	 2101 24985
431	0	0	Ki67+	 2103 25006
432	0	0	Ki67+	 2108 24377
433	0	0	Ki67+	 2108 24430
434	0	0	Ki67+	 2109 24491
435	0	0	Ki67+	 2110 24530
436	0	0	Ki67+	 2110 25042
437	0	0	Ki67+	 2111 24467
438	0	0	Ki67+	 2120 24427
439	0	0	Ki67+	 2120 24562
440	0	0	Ki67+	 2123 24890
441	0	0	Ki67+	 2129 24445
442	0	0	Ki67+	 2132 24408
443	0	0	Ki67+	 2132 24982
444	0	0	Ki67+	 2137 24390
445	0	0	Ki67+	 2137 24736
446	0	0	Ki67+	 2140 24476
447	0	0	Ki67+	 2141 24588
448	0	0	Ki67+	 2145 24911
449	0	0	Ki67+	 2150 24580
450	0	0	Ki67+	 2151 24995
451	0	0	Ki67+	 2152 24416
452	0	0	Ki67+	 2154 24970
453	0	0	Ki67+	 2155 24486
454	0	0	Ki67+	 2158 24432
455	0	0	Ki67+	 2159 24390
456	0	0	Ki67+	 2166 24757
457	0	0	Ki67+	 2166 24812
458	0	0	Ki67+	 2167 24602
459	0	0	Ki67+	 2167 24724
460	0	0	Ki67+	 2168 24905
461	0	0	Ki67+	 2173 24470
462	0	0	Ki67+	 2173 25077
463	0	0	Ki67+	 2176 24984
464	0	0	Ki67+	 2177 25003
465	0	0	Ki67+	 2178 24425
466	0	0	Ki67+	 2179 25037
467	0	0	Ki67+	 2186 24524
468	0	0	Ki67+	 2192 24623
469	0	0	Ki67+	 2192 25093
470	0	0	Ki67+	 2193 24494
471	0	0	Ki67+	 2193 25063
472	0	0	Ki67+	 2195 24744
473	0	0	Ki67+	 2197 24513
474	0	0	Ki67+	 2197 24695
475	0	0	Ki67+	 2201 24875
476	0	0	Ki67+	 2202 24977
477	0	0	Ki67+	 2207 25116
478	0	0	Ki67+	 2208 24706
479	0	0	Ki67+	 2212 24419
480	0	0	Ki67+	 2213 25098
481	0	0	Ki67+	 2214 25076
482	0	0	Ki67+	 2219 24475
483	0	0	Ki67+	 2219 24644
484	0	0	Ki67+	 2219 25003
485	0	0	Ki67+	 2220 24657
486	0	0	Ki67+	 2226 24754
487	0	0	Ki67+	 2229 24439
488	0	0	Ki67+	 2232 24550
489	0	0	Ki67+	 2236 24687
490	0	0	Ki67+	 2236 24725
491	0	0	Ki67+	 2238 25098
492	0	0	Ki67+	 2239 24656
493	0	0	Ki67+	 2245 24477
494	0	0	Ki67+	 2245 24889
495	0	0	Ki67+	 2246 24988
496	0	0	Ki67+	 2247 24726
497	0	0	Ki67+	 2253 24715
498	0	0	Ki67+	 2256 24416
499	0	0	Ki67+	 2259 24569
500	0	0	Ki67+	 2259 24745
501	0	0	Ki67+	 2260 24555
502	0	0	Ki67+	 2262 24682
503	0	0	Ki67+	 2263 24769
504	0	0	Ki67+	 2269 25027
505	0	0	Ki67+	 2271 25081
506	0	0	Ki67+	 2273 25044
507	0	0	Ki67+	 2276 24588
508	0	0	Ki67+	 2279 25103
509	0	0	Ki67+	 2281 24571
510	0	0	Ki67+	 2282 24794
511	0	0	Ki67+	 2282 24826
512	0	0	Ki67+	 2287 24606
513	0	0	Ki67+	 2289 24431
514	0	0	Ki67+	 2291 24582
515	0	0	Ki67+	 2291 24756
516	0	0	Ki67+	 2292 24726
517	0	0	Ki67+	 2294 24995
518	0	0	Ki67+	 2295 25012
519	0	0	Ki67+	 2298 24329
520	0	0	Ki67+	 2301 24403
521	0	0	Ki67+	 2302 24466
522	0	0	Ki67+	 2307 24822
523	0	0	Ki67+	 2307 25052
524	0	0	Ki67+	 2312 24866
525	0	0	Ki67+	 2315 24629
526	0	0	Ki67+	 2317 25041
527	0	0	Ki67+	 2318 24327
528	0	0	Ki67+	 2319 24709
529	0	0	Ki67+	 2323 24345
530	0	0	Ki67+	 2324 24439
531	0	0	Ki67+	 2326 24825
532	0	0	Ki67+	 2327 24729
533	0	0	Ki67+	 2335 24326
534	0	0	Ki67+	 2338 24743
535	0	0	Ki67+	 2339 25040
536	0	0	Ki67+	 2342 24859
537	0	0	Ki67+	 2348 24453
538	0	0	Ki67+	 2348 24895
539	0	0	Ki67+	 2349 24369
540	0	0	Ki67+	 2349 24613
541	0	0	Ki67+	 2350 24492
542	0	0	Ki67+	 2351 24625
543	0	0	Ki67+	 2352 25017
544	0	0	Ki67+	 2356 24770
545	0	0	Ki67+	 2357 24338
546	0	0	Ki67+	 2357 24513
547	0	0	Ki67+	 2357 24731
548	0	0	Ki67+	 2359 24591
549	0	0	Ki67+	 2361 24606
550	0	0	Ki67+	 2361 25050
551	0	0	Ki67+	 2365 24481
552	0	0	Ki67+	 2365 24658
553	0	0	Ki67+	 2367 24380
554	0	0	Ki67+	 2368 25029
555	0	0	Ki67+	 2369 24595
556	0	0	Ki67+	 2369 25069
557	0	0	Ki67+	 2372 24491
558	0	0	Ki67+	 2374 24434
559	0	0	Ki67+	 2375 24608
560	0	0	Ki67+	 2375 24860
561	0	0	Ki67+	 2376 25105
562	0	0	Ki67+	 2378 24574
563	0	0	Ki67+	 2380 25060
564	0	0	Ki67+	 2381 24526
565	0	0	Ki67+	 2381 24543
566	0	0	Ki67+	 2381 24740
567	0	0	Ki67+	 1598 25164
568	0	0	Ki67+	 1600 25577
569	0	0	Ki67+	 1606 25143
570	0	0	Ki67+	 1609 25423
571	0	0	Ki67+	 1609 25463
572	0	0	Ki67+	 1621 25389
573	0	0	Ki67+	 1632 25641
574	0	0	Ki67+	 1643 25388
575	0	0	Ki67+	 1644 25135
576	0	0	Ki67+	 1651 25290
577	0	0	Ki67+	 1662 25464
578	0	0	Ki67+	 1664 25133
579	0	0	Ki67+	 1665 25526
580	0	0	Ki67+	 1665 25579
581	0	0	Ki67+	 1666 25442
582	0	0	Ki67+	 1669 25550
583	0	0	Ki67+	 1670 25497
584	0	0	Ki67+	 1676 25523
585	0	0	Ki67+	 1678 25156
586	0	0	Ki67+	 1678 25446
587	0	0	Ki67+	 1685 25141
588	0	0	Ki67+	 1692 25501
589	0	0	Ki67+	 1694 25474
590	0	0	Ki67+	 1696 25524
591	0	0	Ki67+	 1713 25556
592	0	0	Ki67+	 1716 25485
593	0	0	Ki67+	 1719 25412
594	0	0	Ki67+	 1725 25546
595	0	0	Ki67+	 1739 25297
596	0	0	Ki67+	 1748 25562
597	0	0	Ki67+	 1748 25878
598	0	0	Ki67+	 1753 25136
599	0	0	Ki67+	 1764 25613
600	0	0	Ki67+	 1767 25138
601	0	0	Ki67+	 1773 25483
602	0	0	Ki67+	 1776 25386
603	0	0	Ki67+	 1784 25874
604	0	0	Ki67+	 1786 25279
605	0	0	Ki67+	 1793 25642
606	0	0	Ki67+	 1795 25529
607	0	0	Ki67+	 1797 25751
608	0	0	Ki67+	 1799 25905
609	0	0	Ki67+	 1801 25306
610	0	0	Ki67+	 1803 25539
611	0	0	Ki67+	 1816 25917
612	0	0	Ki67+	 1818 25311
613	0	0	Ki67+	 1818 25556
614	0	0	Ki67+	 1824 25494
615	0	0	Ki67+	 1826 25458
616	0	0	Ki67+	 1832 25566
617	0	0	Ki67+	 1842 25629
618	0	0	Ki67+	 1847 25485
619	0	0	Ki67+	 1851 25372
620	0	0	Ki67+	 1855 25458
621	0	0	Ki67+	 1860 25568
622	0	0	Ki67+	 1862 25399
623	0	0	Ki67+	 1864 25476
624	0	0	Ki67+	 1875 25584
625	0	0	Ki67+	 1876 25352
626	0	0	Ki67+	 1881 25674
627	0	0	Ki67+	 1882 25438
628	0	0	Ki67+	 1883 25395
629	0	0	Ki67+	 1883 25503
630	0	0	Ki67+	 1888 25365
631	0	0	Ki67+	 1890 25606
632	0	0	Ki67+	 1892 25344
633	0	0	Ki67+	 1897 25695
634	0	0	Ki67+	 1900 25658
635	0	0	Ki67+	 1901 25572
636	0	0	Ki67+	 1903 25552
637	0	0	Ki67+	 1905 25671
638	0	0	Ki67+	 1923 25708
639	0	0	Ki67+	 1926 25624
640	0	0	Ki67+	 1929 25534
641	0	0	Ki67+	 1929 25642
642	0	0	Ki67+	 1933 25574
643	0	0	Ki67+	 1940 25547
644	0	0	Ki67+	 1943 25632
645	0	0	Ki67+	 1943 25685
646	0	0	Ki67+	 1947 25345
647	0	0	Ki67+	 1949 25587
648	0	0	Ki67+	 1956 25452
649	0	0	Ki67+	 1958 25156
650	0	0	Ki67+	 1961 25615
651	0	0	Ki67+	 1965 25497
652	0	0	Ki67+	 1996 25699
653	0	0	Ki67+	 2000 25498
654	0	0	Ki67+	 2014 25530
655	0	0	Ki67+	 2032 25279
656	0	0	Ki67+	 2034 25495
657	0	0	Ki67+	 2034 25516
658	0	0	Ki67+	 2044 25619
659	0	0	Ki67+	 2052 25601
660	0	0	Ki67+	 2063 25216
661	0	0	Ki67+	 2066 25500
662	0	0	Ki67+	 2070 25231
663	0	0	Ki67+	 2081 25613
664	0	0	Ki67+	 2081 25651
665	0	0	Ki67+	 2092 25185
666	0	0	Ki67+	 2094 25582
667	0	0	Ki67+	 2096 25641
668	0	0	Ki67+	 2098 25528
669	0	0	Ki67+	 2100 25249
670	0	0	Ki67+	 2105 25676
671	0	0	Ki67+	 2105 25711
672	0	0	Ki67+	 2108 25160
673	0	0	Ki67+	 2112 25601
674	0	0	Ki67+	 2114 25171
675	0	0	Ki67+	 2114 25566
676	0	0	Ki67+	 2118 25670
677	0	0	Ki67+	 2119 25131
678	0	0	Ki67+	 2120 25218
679	0	0	Ki67+	 2123 25260
680	0	0	Ki67+	 2129 25760
681	0	0	Ki67+	 2131 25631
682	0	0	Ki67+	 2142 25739
683	0	0	Ki67+	 2147 25611
684	0	0	Ki67+	 2155 25174
685	0	0	Ki67+	 2160 25280
686	0	0	Ki67+	 2164 25726
687	0	0	Ki67+	 2165 25779
688	0	0	Ki67+	 2171 25261
689	0	0	Ki67+	 2172 25386
690	0	0	Ki67+	 2173 25209
691	0	0	Ki67+	 2177 25224
692	0	0	Ki67+	 2179 25783
693	0	0	Ki67+	 2181 25762
694	0	0	Ki67+	 2183 25233
695	0	0	Ki67+	 2200 25754
696	0	0	Ki67+	 2203 25145
697	0	0	Ki67+	 2206 25702
698	0	0	Ki67+	 2207 25221
699	0	0	Ki67+	 2208 25739
700	0	0	Ki67+	 2213 25525
701	0	0	Ki67+	 2215 25474
702	0	0	Ki67+	 2217 25124
703	0	0	Ki67+	 2222 25781
704	0	0	Ki67+	 2225 25254
705	0	0	Ki67+	 2228 25651
706	0	0	Ki67+	 2229 25763
707	0	0	Ki67+	 2235 25155
708	0	0	Ki67+	 2241 25340
709	0	0	Ki67+	 2241 25665
710	0	0	Ki67+	 2243 25641
711	0	0	Ki67+	 2244 25282
712	0	0	Ki67+	 2250 25268
713	0	0	Ki67+	 2250 25788
714	0	0	Ki67+	 2258 25121
715	0	0	Ki67+	 2265 25689
716	0	0	Ki67+	 2265 25729
717	0	0	Ki67+	 2268 25768
718	0	0	Ki67+	 2281 25186
719	0	0	Ki67+	 2284 25815
720	0	0	Ki67+	 2285 25880
721	0	0	Ki67+	 2285 25915
722	0	0	Ki67+	 2286 25132
723	0	0	Ki67+	 2290 25870
724	0	0	Ki67+	 2293 25900
725	0	0	Ki67+	 2294 25206
726	0	0	Ki67+	 2301 25868
727	0	0	Ki67+	 2307 25760
728	0	0	Ki67+	 2312 25773
729	0	0	Ki67+	 2317 25185
730	0	0	Ki67+	 2318 25390
731	0	0	Ki67+	 2321 25739
732	0	0	Ki67+	 2327 25542
733	0	0	Ki67+	 2337 25604
734	0	0	Ki67+	 2342 25132
735	0	0	Ki67+	 2342 25201
736	0	0	Ki67+	 2343 25739
737	0	0	Ki67+	 2346 25533
738	0	0	Ki67+	 2348 25169
739	0	0	Ki67+	 2348 25229
740	0	0	Ki67+	 2349 25786
741	0	0	Ki67+	 2358 25133
742	0	0	Ki67+	 2358 25243
743	0	0	Ki67+	 2372 25123
744	0	0	Ki67+	 2376 25229
745	0	0	Ki67+	 2378 25765
746	0	0	Ki67+	 2382 25195
747	0	0	Ki67+	 1751 25955
748	0	0	Ki67+	 1752 25940
749	0	0	Ki67+	 1760 26000
750	0	0	Ki67+	 1763 25976
751	0	0	Ki67+	 1797 25938
752	0	0	Ki67+	 1810 25968
753	0	0	Ki67+	 1833 26039
754	0	0	Ki67+	 1838 25936
755	0	0	Ki67+	 1888 26093
756	0	0	Ki67+	 1896 25973
757	0	0	Ki67+	 1898 26100
758	0	0	Ki67+	 1900 25992
759	0	0	Ki67+	 1900 26063
760	0	0	Ki67+	 1924 26056
761	0	0	Ki67+	 1927 25996
762	0	0	Ki67+	 1955 26088
763	0	0	Ki67+	 2032 26307
764	0	0	Ki67+	 2043 26323
765	0	0	Ki67+	 2080 26364
766	0	0	Ki67+	 2116 26011
767	0	0	Ki67+	 2167 26389
768	0	0	Ki67+	 2202 26406
769	0	0	Ki67+	 2205 26344
770	0	0	Ki67+	 2236 26377
771	0	0	Ki67+	 2243 26325
772	0	0	Ki67+	 2264 26243
773	0	0	Ki67+	 2265 26373
774	0	0	Ki67+	 2267 26274
775	0	0	Ki67+	 2284 26406
776	0	0	Ki67+	 2290 26378
777	0	0	Ki67+	 2310 26431
778	0	0	Ki67+	 2325 26394
779	0	0	Ki67+	 2326 25922
780	0	0	Ki67+	 2326 26361
781	0	0	Ki67+	 2335 25945
782	0	0	Ki67+	 2344 26433
783	0	0	Ki67+	 2350 25960
784	0	0	Ki67+	 2354 25938
785	0	0	Ki67+	 2366 26368
786	0	0	Ki67+	 2375 25963
787	0	0	Ki67+	 2375 26429
788	0	0	Ki67+	 3035 20263
789	0	0	Ki67+	 3102 20072
790	0	0	Ki67+	 2804 21085
791	0	0	Ki67+	 2821 20921
792	0	0	Ki67+	 2933 20444
793	0	0	Ki67+	 2946 20674
794	0	0	Ki67+	 2951 20897
795	0	0	Ki67+	 2960 20645
796	0	0	Ki67+	 2965 20657
797	0	0	Ki67+	 3037 20795
798	0	0	Ki67+	 3047 20732
799	0	0	Ki67+	 3048 20540
800	0	0	Ki67+	 3049 20939
801	0	0	Ki67+	 3061 20820
802	0	0	Ki67+	 3064 20900
803	0	0	Ki67+	 3071 20300
804	0	0	Ki67+	 3104 20524
805	0	0	Ki67+	 3125 21040
806	0	0	Ki67+	 3173 20341
807	0	0	Ki67+	 2586 21851
808	0	0	Ki67+	 2595 21747
809	0	0	Ki67+	 2755 21569
810	0	0	Ki67+	 2771 21187
811	0	0	Ki67+	 2782 21564
812	0	0	Ki67+	 2783 21457
813	0	0	Ki67+	 2788 21289
814	0	0	Ki67+	 2788 21350
815	0	0	Ki67+	 2797 21256
816	0	0	Ki67+	 2809 21413
817	0	0	Ki67+	 2811 21262
818	0	0	Ki67+	 2815 21302
819	0	0	Ki67+	 2816 21398
820	0	0	Ki67+	 2818 21681
821	0	0	Ki67+	 2819 21349
822	0	0	Ki67+	 2823 21612
823	0	0	Ki67+	 2832 21620
824	0	0	Ki67+	 2832 21870
825	0	0	Ki67+	 2846 21296
826	0	0	Ki67+	 2856 21463
827	0	0	Ki67+	 2859 21220
828	0	0	Ki67+	 2860 21353
829	0	0	Ki67+	 2861 21280
830	0	0	Ki67+	 2864 21853
831	0	0	Ki67+	 2865 21550
832	0	0	Ki67+	 2867 21427
833	0	0	Ki67+	 2870 21568
834	0	0	Ki67+	 2873 21870
835	0	0	Ki67+	 2876 21359
836	0	0	Ki67+	 2883 21396
837	0	0	Ki67+	 2884 21306
838	0	0	Ki67+	 2885 21777
839	0	0	Ki67+	 2887 21418
840	0	0	Ki67+	 2888 21494
841	0	0	Ki67+	 2890 21173
842	0	0	Ki67+	 2893 21531
843	0	0	Ki67+	 2895 21545
844	0	0	Ki67+	 2900 21835
845	0	0	Ki67+	 2903 21631
846	0	0	Ki67+	 2904 21308
847	0	0	Ki67+	 2918 21833
848	0	0	Ki67+	 2924 21100
849	0	0	Ki67+	 2928 21297
850	0	0	Ki67+	 2928 21369
851	0	0	Ki67+	 2929 21312
852	0	0	Ki67+	 2930 21849
853	0	0	Ki67+	 2934 21413
854	0	0	Ki67+	 2936 21093
855	0	0	Ki67+	 2939 21431
856	0	0	Ki67+	 2949 21631
857	0	0	Ki67+	 2951 21427
858	0	0	Ki67+	 2954 21167
859	0	0	Ki67+	 2954 21295
860	0	0	Ki67+	 2956 21329
861	0	0	Ki67+	 2960 21541
862	0	0	Ki67+	 2968 21443
863	0	0	Ki67+	 2968 21635
864	0	0	Ki67+	 2972 21402
865	0	0	Ki67+	 2973 21138
866	0	0	Ki67+	 2973 21358
867	0	0	Ki67+	 2974 21325
868	0	0	Ki67+	 2981 21691
869	0	0	Ki67+	 2982 21876
870	0	0	Ki67+	 2985 21246
871	0	0	Ki67+	 2987 21190
872	0	0	Ki67+	 2993 21497
873	0	0	Ki67+	 2993 21853
874	0	0	Ki67+	 3000 21232
875	0	0	Ki67+	 3000 21526
876	0	0	Ki67+	 3002 21191
877	0	0	Ki67+	 3003 21595
878	0	0	Ki67+	 3009 21383
879	0	0	Ki67+	 3013 21811
880	0	0	Ki67+	 3014 21795
881	0	0	Ki67+	 3015 21126
882	0	0	Ki67+	 3018 21882
883	0	0	Ki67+	 3019 21654
884	0	0	Ki67+	 3020 21634
885	0	0	Ki67+	 3031 21152
886	0	0	Ki67+	 3034 21379
887	0	0	Ki67+	 3036 21193
888	0	0	Ki67+	 3036 21502
889	0	0	Ki67+	 3039 21551
890	0	0	Ki67+	 3040 21567
891	0	0	Ki67+	 3045 21831
892	0	0	Ki67+	 3052 21174
893	0	0	Ki67+	 3055 21576
894	0	0	Ki67+	 3062 21819
895	0	0	Ki67+	 3064 21132
896	0	0	Ki67+	 3064 21843
897	0	0	Ki67+	 3065 21222
898	0	0	Ki67+	 3065 21552
899	0	0	Ki67+	 3066 21388
900	0	0	Ki67+	 3071 21413
901	0	0	Ki67+	 3071 21639
902	0	0	Ki67+	 3071 21886
903	0	0	Ki67+	 3076 21209
904	0	0	Ki67+	 3078 21663
905	0	0	Ki67+	 3078 21867
906	0	0	Ki67+	 3079 21172
907	0	0	Ki67+	 3080 21834
908	0	0	Ki67+	 3082 21815
909	0	0	Ki67+	 3084 21575
910	0	0	Ki67+	 3093 21210
911	0	0	Ki67+	 3099 21879
912	0	0	Ki67+	 3101 21616
913	0	0	Ki67+	 3107 21405
914	0	0	Ki67+	 3112 21580
915	0	0	Ki67+	 3114 21225
916	0	0	Ki67+	 3118 21837
917	0	0	Ki67+	 3120 21416
918	0	0	Ki67+	 3122 21780
919	0	0	Ki67+	 3125 21870
920	0	0	Ki67+	 3128 21790
921	0	0	Ki67+	 3135 21287
922	0	0	Ki67+	 3136 21344
923	0	0	Ki67+	 3136 21386
924	0	0	Ki67+	 3141 21412
925	0	0	Ki67+	 3143 21248
926	0	0	Ki67+	 3144 21327
927	0	0	Ki67+	 3150 21261
928	0	0	Ki67+	 3151 21822
929	0	0	Ki67+	 3156 21874
930	0	0	Ki67+	 3158 21145
931	0	0	Ki67+	 3160 21681
932	0	0	Ki67+	 3165 21430
933	0	0	Ki67+	 3166 21339
934	0	0	Ki67+	 3169 21396
935	0	0	Ki67+	 3169 21882
936	0	0	Ki67+	 3172 21422
937	0	0	Ki67+	 3173 21291
938	0	0	Ki67+	 3179 21357
939	0	0	Ki67+	 3181 21852
940	0	0	Ki67+	 3183 21830
941	0	0	Ki67+	 2413 22677
942	0	0	Ki67+	 2452 22628
943	0	0	Ki67+	 2458 22683
944	0	0	Ki67+	 2464 22666
945	0	0	Ki67+	 2476 22680
946	0	0	Ki67+	 2495 22573
947	0	0	Ki67+	 2502 22640
948	0	0	Ki67+	 2511 22665
949	0	0	Ki67+	 2528 22680
950	0	0	Ki67+	 2536 22584
951	0	0	Ki67+	 2551 22588
952	0	0	Ki67+	 2569 22647
953	0	0	Ki67+	 2580 22629
954	0	0	Ki67+	 2586 22587
955	0	0	Ki67+	 2617 22659
956	0	0	Ki67+	 2693 22535
957	0	0	Ki67+	 2702 22632
958	0	0	Ki67+	 2736 22122
959	0	0	Ki67+	 2740 22544
960	0	0	Ki67+	 2754 22674
961	0	0	Ki67+	 2755 22241
962	0	0	Ki67+	 2755 22497
963	0	0	Ki67+	 2764 22575
964	0	0	Ki67+	 2767 22176
965	0	0	Ki67+	 2770 22498
966	0	0	Ki67+	 2774 22594
967	0	0	Ki67+	 2777 22216
968	0	0	Ki67+	 2781 21984
969	0	0	Ki67+	 2783 22527
970	0	0	Ki67+	 2784 22045
971	0	0	Ki67+	 2784 22650
972	0	0	Ki67+	 2785 22563
973	0	0	Ki67+	 2792 22674
974	0	0	Ki67+	 2795 21981
975	0	0	Ki67+	 2796 22179
976	0	0	Ki67+	 2797 22054
977	0	0	Ki67+	 2801 22137
978	0	0	Ki67+	 2801 22513
979	0	0	Ki67+	 2802 22533
980	0	0	Ki67+	 2809 22239
981	0	0	Ki67+	 2813 22551
982	0	0	Ki67+	 2825 22266
983	0	0	Ki67+	 2831 22494
984	0	0	Ki67+	 2833 22112
985	0	0	Ki67+	 2838 22228
986	0	0	Ki67+	 2843 22243
987	0	0	Ki67+	 2848 21965
988	0	0	Ki67+	 2850 22003
989	0	0	Ki67+	 2852 22654
990	0	0	Ki67+	 2857 22027
991	0	0	Ki67+	 2858 22679
992	0	0	Ki67+	 2859 22047
993	0	0	Ki67+	 2860 22499
994	0	0	Ki67+	 2862 22013
995	0	0	Ki67+	 2863 21902
996	0	0	Ki67+	 2864 22277
997	0	0	Ki67+	 2867 22308
998	0	0	Ki67+	 2871 22080
999	0	0	Ki67+	 2874 22206
1000	0	0	Ki67+	 2875 21950
1001	0	0	Ki67+	 2876 21927
1002	0	0	Ki67+	 2877 22187
1003	0	0	Ki67+	 2882 22654
1004	0	0	Ki67+	 2884 22137
1005	0	0	Ki67+	 2885 22028
1006	0	0	Ki67+	 2889 22125
1007	0	0	Ki67+	 2894 22559
1008	0	0	Ki67+	 2895 21982
1009	0	0	Ki67+	 2901 22315
1010	0	0	Ki67+	 2901 22639
1011	0	0	Ki67+	 2903 22263
1012	0	0	Ki67+	 2903 22330
1013	0	0	Ki67+	 2904 22583
1014	0	0	Ki67+	 2905 22009
1015	0	0	Ki67+	 2905 22203
1016	0	0	Ki67+	 2909 22224
1017	0	0	Ki67+	 2910 21891
1018	0	0	Ki67+	 2918 22039
1019	0	0	Ki67+	 2924 21996
1020	0	0	Ki67+	 2926 21985
1021	0	0	Ki67+	 2926 22296
1022	0	0	Ki67+	 2929 22082
1023	0	0	Ki67+	 2930 22102
1024	0	0	Ki67+	 2930 22413
1025	0	0	Ki67+	 2936 22002
1026	0	0	Ki67+	 2937 22050
1027	0	0	Ki67+	 2937 22160
1028	0	0	Ki67+	 2937 22260
1029	0	0	Ki67+	 2937 22276
1030	0	0	Ki67+	 2938 21956
1031	0	0	Ki67+	 2938 22030
1032	0	0	Ki67+	 2944 22214
1033	0	0	Ki67+	 2945 22143
1034	0	0	Ki67+	 2946 22184
1035	0	0	Ki67+	 2947 21919
1036	0	0	Ki67+	 2955 22311
1037	0	0	Ki67+	 2964 22158
1038	0	0	Ki67+	 2966 22238
1039	0	0	Ki67+	 2967 21894
1040	0	0	Ki67+	 2970 21974
1041	0	0	Ki67+	 2977 22000
1042	0	0	Ki67+	 2978 22273
1043	0	0	Ki67+	 2980 22204
1044	0	0	Ki67+	 2982 22283
1045	0	0	Ki67+	 2984 22293
1046	0	0	Ki67+	 2996 21908
1047	0	0	Ki67+	 3000 22106
1048	0	0	Ki67+	 3007 22011
1049	0	0	Ki67+	 3007 22153
1050	0	0	Ki67+	 3013 22199
1051	0	0	Ki67+	 3016 21986
1052	0	0	Ki67+	 3016 22000
1053	0	0	Ki67+	 3018 22240
1054	0	0	Ki67+	 3020 22045
1055	0	0	Ki67+	 3022 22131
1056	0	0	Ki67+	 3023 22071
1057	0	0	Ki67+	 3024 22028
1058	0	0	Ki67+	 3026 21911
1059	0	0	Ki67+	 3029 21971
1060	0	0	Ki67+	 3035 21938
1061	0	0	Ki67+	 3039 22053
1062	0	0	Ki67+	 3040 22097
1063	0	0	Ki67+	 3042 22159
1064	0	0	Ki67+	 3046 22064
1065	0	0	Ki67+	 3049 22356
1066	0	0	Ki67+	 3057 21913
1067	0	0	Ki67+	 3062 21950
1068	0	0	Ki67+	 3064 21980
1069	0	0	Ki67+	 3068 22073
1070	0	0	Ki67+	 3090 21911
1071	0	0	Ki67+	 3092 22546
1072	0	0	Ki67+	 3106 21920
1073	0	0	Ki67+	 3106 22249
1074	0	0	Ki67+	 3108 22638
1075	0	0	Ki67+	 3123 22092
1076	0	0	Ki67+	 3136 21913
1077	0	0	Ki67+	 3141 22451
1078	0	0	Ki67+	 3151 22086
1079	0	0	Ki67+	 3155 21960
1080	0	0	Ki67+	 3158 22435
1081	0	0	Ki67+	 3177 21937
1082	0	0	Ki67+	 3179 21902
1083	0	0	Ki67+	 2385 22864
1084	0	0	Ki67+	 2389 23210
1085	0	0	Ki67+	 2392 23184
1086	0	0	Ki67+	 2394 23374
1087	0	0	Ki67+	 2395 22808
1088	0	0	Ki67+	 2395 23229
1089	0	0	Ki67+	 2399 23110
1090	0	0	Ki67+	 2403 23408
1091	0	0	Ki67+	 2404 23463
1092	0	0	Ki67+	 2406 23447
1093	0	0	Ki67+	 2409 23120
1094	0	0	Ki67+	 2410 23149
1095	0	0	Ki67+	 2411 23044
1096	0	0	Ki67+	 2415 22738
1097	0	0	Ki67+	 2420 23185
1098	0	0	Ki67+	 2424 23042
1099	0	0	Ki67+	 2429 22884
1100	0	0	Ki67+	 2430 22872
1101	0	0	Ki67+	 2430 23487
1102	0	0	Ki67+	 2438 23244
1103	0	0	Ki67+	 2439 22839
1104	0	0	Ki67+	 2444 23421
1105	0	0	Ki67+	 2446 23401
1106	0	0	Ki67+	 2448 22714
1107	0	0	Ki67+	 2453 22756
1108	0	0	Ki67+	 2454 23285
1109	0	0	Ki67+	 2455 23254
1110	0	0	Ki67+	 2457 22901
1111	0	0	Ki67+	 2462 22850
1112	0	0	Ki67+	 2473 23429
1113	0	0	Ki67+	 2475 22792
1114	0	0	Ki67+	 2477 22835
1115	0	0	Ki67+	 2477 23385
1116	0	0	Ki67+	 2483 23328
1117	0	0	Ki67+	 2483 23437
1118	0	0	Ki67+	 2485 23282
1119	0	0	Ki67+	 2486 23417
1120	0	0	Ki67+	 2493 22913
1121	0	0	Ki67+	 2500 23250
1122	0	0	Ki67+	 2500 23344
1123	0	0	Ki67+	 2505 23427
1124	0	0	Ki67+	 2507 22921
1125	0	0	Ki67+	 2514 23191
1126	0	0	Ki67+	 2516 22693
1127	0	0	Ki67+	 2517 23396
1128	0	0	Ki67+	 2517 23439
1129	0	0	Ki67+	 2520 22823
1130	0	0	Ki67+	 2520 23129
1131	0	0	Ki67+	 2532 23025
1132	0	0	Ki67+	 2532 23205
1133	0	0	Ki67+	 2537 23377
1134	0	0	Ki67+	 2543 23404
1135	0	0	Ki67+	 2551 22941
1136	0	0	Ki67+	 2551 23281
1137	0	0	Ki67+	 2552 22695
1138	0	0	Ki67+	 2552 23437
1139	0	0	Ki67+	 2553 23029
1140	0	0	Ki67+	 2555 23392
1141	0	0	Ki67+	 2562 23124
1142	0	0	Ki67+	 2570 22724
1143	0	0	Ki67+	 2571 23173
1144	0	0	Ki67+	 2572 23464
1145	0	0	Ki67+	 2576 23258
1146	0	0	Ki67+	 2576 23402
1147	0	0	Ki67+	 2580 23392
1148	0	0	Ki67+	 2582 23031
1149	0	0	Ki67+	 2586 23289
1150	0	0	Ki67+	 2599 23214
1151	0	0	Ki67+	 2600 22985
1152	0	0	Ki67+	 2601 22959
1153	0	0	Ki67+	 2605 23052
1154	0	0	Ki67+	 2609 23080
1155	0	0	Ki67+	 2610 23455
1156	0	0	Ki67+	 2617 23398
1157	0	0	Ki67+	 2621 23050
1158	0	0	Ki67+	 2622 23464
1159	0	0	Ki67+	 2623 22962
1160	0	0	Ki67+	 2623 23106
1161	0	0	Ki67+	 2628 23078
1162	0	0	Ki67+	 2631 23341
1163	0	0	Ki67+	 2632 23370
1164	0	0	Ki67+	 2634 23278
1165	0	0	Ki67+	 2635 23266
1166	0	0	Ki67+	 2636 23148
1167	0	0	Ki67+	 2637 23051
1168	0	0	Ki67+	 2639 23193
1169	0	0	Ki67+	 2644 23419
1170	0	0	Ki67+	 2672 23053
1171	0	0	Ki67+	 2684 22937
1172	0	0	Ki67+	 2691 23165
1173	0	0	Ki67+	 2692 23392
1174	0	0	Ki67+	 2697 23437
1175	0	0	Ki67+	 2701 22994
1176	0	0	Ki67+	 2701 23064
1177	0	0	Ki67+	 2702 23185
1178	0	0	Ki67+	 2708 23165
1179	0	0	Ki67+	 2709 22734
1180	0	0	Ki67+	 2712 23073
1181	0	0	Ki67+	 2715 23029
1182	0	0	Ki67+	 2717 23206
1183	0	0	Ki67+	 2720 23384
1184	0	0	Ki67+	 2723 22699
1185	0	0	Ki67+	 2733 23196
1186	0	0	Ki67+	 2734 22783
1187	0	0	Ki67+	 2734 23452
1188	0	0	Ki67+	 2735 23329
1189	0	0	Ki67+	 2739 23095
1190	0	0	Ki67+	 2741 23424
1191	0	0	Ki67+	 2744 22966
1192	0	0	Ki67+	 2744 23354
1193	0	0	Ki67+	 2745 22744
1194	0	0	Ki67+	 2747 23039
1195	0	0	Ki67+	 2751 23104
1196	0	0	Ki67+	 2751 23452
1197	0	0	Ki67+	 2751 23473
1198	0	0	Ki67+	 2752 23192
1199	0	0	Ki67+	 2753 23239
1200	0	0	Ki67+	 2753 23348
1201	0	0	Ki67+	 2756 23301
1202	0	0	Ki67+	 2757 22892
1203	0	0	Ki67+	 2764 22981
1204	0	0	Ki67+	 2764 23388
1205	0	0	Ki67+	 2768 22741
1206	0	0	Ki67+	 2771 23223
1207	0	0	Ki67+	 2774 23480
1208	0	0	Ki67+	 2779 22992
1209	0	0	Ki67+	 2780 23211
1210	0	0	Ki67+	 2783 22702
1211	0	0	Ki67+	 2783 23438
1212	0	0	Ki67+	 2789 23337
1213	0	0	Ki67+	 2791 22811
1214	0	0	Ki67+	 2791 23101
1215	0	0	Ki67+	 2791 23385
1216	0	0	Ki67+	 2796 23186
1217	0	0	Ki67+	 2797 22749
1218	0	0	Ki67+	 2804 23233
1219	0	0	Ki67+	 2808 23020
1220	0	0	Ki67+	 2819 22969
1221	0	0	Ki67+	 2822 22740
1222	0	0	Ki67+	 2822 23412
1223	0	0	Ki67+	 2826 22997
1224	0	0	Ki67+	 2833 23054
1225	0	0	Ki67+	 2838 23205
1226	0	0	Ki67+	 2839 23316
1227	0	0	Ki67+	 2840 23269
1228	0	0	Ki67+	 2841 22711
1229	0	0	Ki67+	 2841 22800
1230	0	0	Ki67+	 2843 23140
1231	0	0	Ki67+	 2844 23431
1232	0	0	Ki67+	 2845 22767
1233	0	0	Ki67+	 2847 23088
1234	0	0	Ki67+	 2848 23238
1235	0	0	Ki67+	 2855 22721
1236	0	0	Ki67+	 2857 23260
1237	0	0	Ki67+	 2862 22751
1238	0	0	Ki67+	 2871 22869
1239	0	0	Ki67+	 2871 23063
1240	0	0	Ki67+	 2872 23326
1241	0	0	Ki67+	 2881 22835
1242	0	0	Ki67+	 2891 22785
1243	0	0	Ki67+	 2895 22734
1244	0	0	Ki67+	 2897 22929
1245	0	0	Ki67+	 2902 22977
1246	0	0	Ki67+	 2904 22912
1247	0	0	Ki67+	 2905 22704
1248	0	0	Ki67+	 2905 22730
1249	0	0	Ki67+	 2905 22828
1250	0	0	Ki67+	 2912 22892
1251	0	0	Ki67+	 2915 22801
1252	0	0	Ki67+	 2915 23052
1253	0	0	Ki67+	 2925 22883
1254	0	0	Ki67+	 2926 22753
1255	0	0	Ki67+	 2927 22902
1256	0	0	Ki67+	 2928 23108
1257	0	0	Ki67+	 2939 23014
1258	0	0	Ki67+	 2940 23085
1259	0	0	Ki67+	 2941 22691
1260	0	0	Ki67+	 2941 23134
1261	0	0	Ki67+	 2944 22945
1262	0	0	Ki67+	 2951 22709
1263	0	0	Ki67+	 2954 23056
1264	0	0	Ki67+	 2959 23124
1265	0	0	Ki67+	 2960 23154
1266	0	0	Ki67+	 2963 22857
1267	0	0	Ki67+	 2964 22736
1268	0	0	Ki67+	 2966 22842
1269	0	0	Ki67+	 2966 23482
1270	0	0	Ki67+	 2967 23428
1271	0	0	Ki67+	 2970 23104
1272	0	0	Ki67+	 2972 23139
1273	0	0	Ki67+	 2980 23435
1274	0	0	Ki67+	 2994 23471
1275	0	0	Ki67+	 2995 23429
1276	0	0	Ki67+	 3003 23114
1277	0	0	Ki67+	 3004 23416
1278	0	0	Ki67+	 3008 23361
1279	0	0	Ki67+	 3009 23447
1280	0	0	Ki67+	 3010 23435
1281	0	0	Ki67+	 3029 23405
1282	0	0	Ki67+	 3035 23186
1283	0	0	Ki67+	 3046 23391
1284	0	0	Ki67+	 3118 22735
1285	0	0	Ki67+	 3120 22890
1286	0	0	Ki67+	 3124 22984
1287	0	0	Ki67+	 3125 23345
1288	0	0	Ki67+	 3127 22819
1289	0	0	Ki67+	 3135 23320
1290	0	0	Ki67+	 3146 23328
1291	0	0	Ki67+	 3149 22736
1292	0	0	Ki67+	 3154 23011
1293	0	0	Ki67+	 3154 23157
1294	0	0	Ki67+	 3163 23303
1295	0	0	Ki67+	 3165 23331
1296	0	0	Ki67+	 3169 23436
1297	0	0	Ki67+	 3174 23462
1298	0	0	Ki67+	 2391 23959
1299	0	0	Ki67+	 2400 23982
1300	0	0	Ki67+	 2409 24148
1301	0	0	Ki67+	 2415 24242
1302	0	0	Ki67+	 2417 23996
1303	0	0	Ki67+	 2428 24028
1304	0	0	Ki67+	 2430 24171
1305	0	0	Ki67+	 2435 24145
1306	0	0	Ki67+	 2441 24057
1307	0	0	Ki67+	 2442 23900
1308	0	0	Ki67+	 2443 24169
1309	0	0	Ki67+	 2444 24209
1310	0	0	Ki67+	 2446 23510
1311	0	0	Ki67+	 2447 23975
1312	0	0	Ki67+	 2448 24095
1313	0	0	Ki67+	 2448 24156
1314	0	0	Ki67+	 2455 23524
1315	0	0	Ki67+	 2461 24091
1316	0	0	Ki67+	 2462 24012
1317	0	0	Ki67+	 2465 24233
1318	0	0	Ki67+	 2469 23513
1319	0	0	Ki67+	 2477 23932
1320	0	0	Ki67+	 2478 24185
1321	0	0	Ki67+	 2479 23520
1322	0	0	Ki67+	 2483 24121
1323	0	0	Ki67+	 2492 24151
1324	0	0	Ki67+	 2493 24193
1325	0	0	Ki67+	 2498 24263
1326	0	0	Ki67+	 2511 24200
1327	0	0	Ki67+	 2514 24242
1328	0	0	Ki67+	 2518 23523
1329	0	0	Ki67+	 2527 23536
1330	0	0	Ki67+	 2538 24262
1331	0	0	Ki67+	 2540 23588
1332	0	0	Ki67+	 2540 24096
1333	0	0	Ki67+	 2550 23580
1334	0	0	Ki67+	 2555 23533
1335	0	0	Ki67+	 2560 23634
1336	0	0	Ki67+	 2567 23603
1337	0	0	Ki67+	 2575 23587
1338	0	0	Ki67+	 2577 24119
1339	0	0	Ki67+	 2579 23808
1340	0	0	Ki67+	 2582 23551
1341	0	0	Ki67+	 2582 23764
1342	0	0	Ki67+	 2583 23653
1343	0	0	Ki67+	 2589 23615
1344	0	0	Ki67+	 2598 24178
1345	0	0	Ki67+	 2610 23761
1346	0	0	Ki67+	 2622 23660
1347	0	0	Ki67+	 2623 23801
1348	0	0	Ki67+	 2641 23554
1349	0	0	Ki67+	 2645 23882
1350	0	0	Ki67+	 2648 23725
1351	0	0	Ki67+	 2657 23763
1352	0	0	Ki67+	 2660 23562
1353	0	0	Ki67+	 2663 24037
1354	0	0	Ki67+	 2675 23668
1355	0	0	Ki67+	 2676 23545
1356	0	0	Ki67+	 2676 23883
1357	0	0	Ki67+	 2682 23715
1358	0	0	Ki67+	 2684 23897
1359	0	0	Ki67+	 2692 24001
1360	0	0	Ki67+	 2695 23678
1361	0	0	Ki67+	 2709 23716
1362	0	0	Ki67+	 2773 24188
1363	0	0	Ki67+	 2788 23526
1364	0	0	Ki67+	 2795 23962
1365	0	0	Ki67+	 2804 23515
1366	0	0	Ki67+	 2813 23915
1367	0	0	Ki67+	 2816 23941
1368	0	0	Ki67+	 2818 24059
1369	0	0	Ki67+	 2829 24258
1370	0	0	Ki67+	 2835 23512
1371	0	0	Ki67+	 2835 23985
1372	0	0	Ki67+	 2839 24225
1373	0	0	Ki67+	 2861 24206
1374	0	0	Ki67+	 2861 24258
1375	0	0	Ki67+	 2866 23998
1376	0	0	Ki67+	 2873 24219
1377	0	0	Ki67+	 2881 23550
1378	0	0	Ki67+	 2885 24231
1379	0	0	Ki67+	 2886 24156
1380	0	0	Ki67+	 2887 24250
1381	0	0	Ki67+	 2892 23786
1382	0	0	Ki67+	 2894 23968
1383	0	0	Ki67+	 2903 24123
1384	0	0	Ki67+	 2907 23822
1385	0	0	Ki67+	 2913 24130
1386	0	0	Ki67+	 2914 24219
1387	0	0	Ki67+	 2922 24183
1388	0	0	Ki67+	 2926 23520
1389	0	0	Ki67+	 2929 23587
1390	0	0	Ki67+	 2934 24164
1391	0	0	Ki67+	 2937 23512
1392	0	0	Ki67+	 2940 24212
1393	0	0	Ki67+	 2942 23591
1394	0	0	Ki67+	 2953 23572
1395	0	0	Ki67+	 2967 24127
1396	0	0	Ki67+	 2968 24188
1397	0	0	Ki67+	 2970 23631
1398	0	0	Ki67+	 2980 23622
1399	0	0	Ki67+	 2981 23675
1400	0	0	Ki67+	 2988 24115
1401	0	0	Ki67+	 2992 23532
1402	0	0	Ki67+	 2992 23705
1403	0	0	Ki67+	 2995 23641
1404	0	0	Ki67+	 2995 24175
1405	0	0	Ki67+	 2997 23511
1406	0	0	Ki67+	 3007 24152
1407	0	0	Ki67+	 3012 23593
1408	0	0	Ki67+	 3015 23694
1409	0	0	Ki67+	 3015 24189
1410	0	0	Ki67+	 3016 23726
1411	0	0	Ki67+	 3020 24172
1412	0	0	Ki67+	 3021 23517
1413	0	0	Ki67+	 3031 23673
1414	0	0	Ki67+	 3033 23595
1415	0	0	Ki67+	 3034 23564
1416	0	0	Ki67+	 3036 23616
1417	0	0	Ki67+	 3045 24192
1418	0	0	Ki67+	 3048 23534
1419	0	0	Ki67+	 3050 23709
1420	0	0	Ki67+	 3060 23742
1421	0	0	Ki67+	 3066 23690
1422	0	0	Ki67+	 3070 23563
1423	0	0	Ki67+	 3077 23712
1424	0	0	Ki67+	 3077 24171
1425	0	0	Ki67+	 3080 24204
1426	0	0	Ki67+	 3081 23512
1427	0	0	Ki67+	 3081 23813
1428	0	0	Ki67+	 3087 23676
1429	0	0	Ki67+	 3095 24207
1430	0	0	Ki67+	 3096 23540
1431	0	0	Ki67+	 3097 23973
1432	0	0	Ki67+	 3105 23704
1433	0	0	Ki67+	 3106 23860
1434	0	0	Ki67+	 3107 23780
1435	0	0	Ki67+	 3107 23830
1436	0	0	Ki67+	 3108 23609
1437	0	0	Ki67+	 3109 23648
1438	0	0	Ki67+	 3114 23815
1439	0	0	Ki67+	 3122 24179
1440	0	0	Ki67+	 3124 23568
1441	0	0	Ki67+	 3127 23681
1442	0	0	Ki67+	 3129 24137
1443	0	0	Ki67+	 3141 24125
1444	0	0	Ki67+	 3145 23519
1445	0	0	Ki67+	 3148 24078
1446	0	0	Ki67+	 3159 23716
1447	0	0	Ki67+	 3159 24068
1448	0	0	Ki67+	 3159 24188
1449	0	0	Ki67+	 3163 23771
1450	0	0	Ki67+	 3180 23489
1451	0	0	Ki67+	 3183 24137
1452	0	0	Ki67+	 2387 24358
1453	0	0	Ki67+	 2390 24762
1454	0	0	Ki67+	 2391 24377
1455	0	0	Ki67+	 2391 24577
1456	0	0	Ki67+	 2392 25087
1457	0	0	Ki67+	 2395 24535
1458	0	0	Ki67+	 2401 24604
1459	0	0	Ki67+	 2402 24784
1460	0	0	Ki67+	 2403 24501
1461	0	0	Ki67+	 2405 24660
1462	0	0	Ki67+	 2407 24370
1463	0	0	Ki67+	 2409 24880
1464	0	0	Ki67+	 2416 24556
1465	0	0	Ki67+	 2416 24654
1466	0	0	Ki67+	 2418 24538
1467	0	0	Ki67+	 2419 24364
1468	0	0	Ki67+	 2419 24903
1469	0	0	Ki67+	 2420 24775
1470	0	0	Ki67+	 2429 24301
1471	0	0	Ki67+	 2429 24918
1472	0	0	Ki67+	 2430 24390
1473	0	0	Ki67+	 2431 24597
1474	0	0	Ki67+	 2433 24697
1475	0	0	Ki67+	 2434 24327
1476	0	0	Ki67+	 2437 24804
1477	0	0	Ki67+	 2441 24368
1478	0	0	Ki67+	 2441 24882
1479	0	0	Ki67+	 2446 24568
1480	0	0	Ki67+	 2449 24837
1481	0	0	Ki67+	 2453 24382
1482	0	0	Ki67+	 2455 24290
1483	0	0	Ki67+	 2460 24716
1484	0	0	Ki67+	 2462 24526
1485	0	0	Ki67+	 2467 24834
1486	0	0	Ki67+	 2469 24803
1487	0	0	Ki67+	 2472 24315
1488	0	0	Ki67+	 2475 24562
1489	0	0	Ki67+	 2477 24717
1490	0	0	Ki67+	 2480 24336
1491	0	0	Ki67+	 2486 24294
1492	0	0	Ki67+	 2495 25087
1493	0	0	Ki67+	 2497 24735
1494	0	0	Ki67+	 2498 24312
1495	0	0	Ki67+	 2499 24354
1496	0	0	Ki67+	 2501 24425
1497	0	0	Ki67+	 2510 24650
1498	0	0	Ki67+	 2512 24301
1499	0	0	Ki67+	 2513 24403
1500	0	0	Ki67+	 2513 24716
1501	0	0	Ki67+	 2518 24583
1502	0	0	Ki67+	 2522 24411
1503	0	0	Ki67+	 2522 24437
1504	0	0	Ki67+	 2523 24737
1505	0	0	Ki67+	 2526 24291
1506	0	0	Ki67+	 2527 24316
1507	0	0	Ki67+	 2529 24721
1508	0	0	Ki67+	 2531 24386
1509	0	0	Ki67+	 2531 24687
1510	0	0	Ki67+	 2532 24609
1511	0	0	Ki67+	 2539 24626
1512	0	0	Ki67+	 2554 24347
1513	0	0	Ki67+	 2561 24385
1514	0	0	Ki67+	 2588 24671
1515	0	0	Ki67+	 2588 24699
1516	0	0	Ki67+	 2594 24606
1517	0	0	Ki67+	 2595 24628
1518	0	0	Ki67+	 2600 24646
1519	0	0	Ki67+	 2624 24751
1520	0	0	Ki67+	 2625 24767
1521	0	0	Ki67+	 2628 24300
1522	0	0	Ki67+	 2631 24587
1523	0	0	Ki67+	 2651 24728
1524	0	0	Ki67+	 2655 24742
1525	0	0	Ki67+	 2659 24794
1526	0	0	Ki67+	 2662 24775
1527	0	0	Ki67+	 2670 24897
1528	0	0	Ki67+	 2675 24727
1529	0	0	Ki67+	 2685 24800
1530	0	0	Ki67+	 2690 24817
1531	0	0	Ki67+	 2701 24405
1532	0	0	Ki67+	 2704 24763
1533	0	0	Ki67+	 2711 24750
1534	0	0	Ki67+	 2721 24800
1535	0	0	Ki67+	 2723 24626
1536	0	0	Ki67+	 2724 24611
1537	0	0	Ki67+	 2738 24624
1538	0	0	Ki67+	 2740 24576
1539	0	0	Ki67+	 2742 24822
1540	0	0	Ki67+	 2743 24837
1541	0	0	Ki67+	 2760 24393
1542	0	0	Ki67+	 2760 24570
1543	0	0	Ki67+	 2769 24594
1544	0	0	Ki67+	 2782 24723
1545	0	0	Ki67+	 2796 24931
1546	0	0	Ki67+	 2798 24670
1547	0	0	Ki67+	 2800 25033
1548	0	0	Ki67+	 2802 24300
1549	0	0	Ki67+	 2805 24572
1550	0	0	Ki67+	 2805 24760
1551	0	0	Ki67+	 2807 24743
1552	0	0	Ki67+	 2816 24591
1553	0	0	Ki67+	 2820 24673
1554	0	0	Ki67+	 2839 24860
1555	0	0	Ki67+	 2840 24771
1556	0	0	Ki67+	 2850 24868
1557	0	0	Ki67+	 2851 24413
1558	0	0	Ki67+	 2851 24883
1559	0	0	Ki67+	 2853 24591
1560	0	0	Ki67+	 2853 24778
1561	0	0	Ki67+	 2858 24895
1562	0	0	Ki67+	 2859 24739
1563	0	0	Ki67+	 2877 24766
1564	0	0	Ki67+	 2890 24988
1565	0	0	Ki67+	 2904 24798
1566	0	0	Ki67+	 2906 24907
1567	0	0	Ki67+	 2916 24977
1568	0	0	Ki67+	 2917 24817
1569	0	0	Ki67+	 2924 24903
1570	0	0	Ki67+	 2929 25076
1571	0	0	Ki67+	 2933 24844
1572	0	0	Ki67+	 2934 24359
1573	0	0	Ki67+	 2938 24862
1574	0	0	Ki67+	 2940 24372
1575	0	0	Ki67+	 2941 24827
1576	0	0	Ki67+	 2943 24409
1577	0	0	Ki67+	 2946 24842
1578	0	0	Ki67+	 2952 24324
1579	0	0	Ki67+	 2956 24426
1580	0	0	Ki67+	 2959 24695
1581	0	0	Ki67+	 2962 25069
1582	0	0	Ki67+	 2976 24887
1583	0	0	Ki67+	 2978 25062
1584	0	0	Ki67+	 2979 24918
1585	0	0	Ki67+	 2981 24383
1586	0	0	Ki67+	 2989 24865
1587	0	0	Ki67+	 2990 24375
1588	0	0	Ki67+	 2996 24388
1589	0	0	Ki67+	 2996 24548
1590	0	0	Ki67+	 3007 24552
1591	0	0	Ki67+	 3008 24511
1592	0	0	Ki67+	 3012 24849
1593	0	0	Ki67+	 3013 24643
1594	0	0	Ki67+	 3035 24826
1595	0	0	Ki67+	 3044 24886
1596	0	0	Ki67+	 3044 24923
1597	0	0	Ki67+	 3045 24661
1598	0	0	Ki67+	 3045 24831
1599	0	0	Ki67+	 3059 24395
1600	0	0	Ki67+	 3062 24439
1601	0	0	Ki67+	 3066 25071
1602	0	0	Ki67+	 3070 24921
1603	0	0	Ki67+	 3072 24821
1604	0	0	Ki67+	 3078 24893
1605	0	0	Ki67+	 3080 24833
1606	0	0	Ki67+	 3084 24695
1607	0	0	Ki67+	 3085 24918
1608	0	0	Ki67+	 3085 24938
1609	0	0	Ki67+	 3091 24322
1610	0	0	Ki67+	 3091 24861
1611	0	0	Ki67+	 3094 24476
1612	0	0	Ki67+	 3095 24915
1613	0	0	Ki67+	 3104 24868
1614	0	0	Ki67+	 3106 24824
1615	0	0	Ki67+	 3107 24444
1616	0	0	Ki67+	 3112 24943
1617	0	0	Ki67+	 3115 24904
1618	0	0	Ki67+	 3128 24693
1619	0	0	Ki67+	 3130 24478
1620	0	0	Ki67+	 3130 24826
1621	0	0	Ki67+	 3133 24939
1622	0	0	Ki67+	 3134 25083
1623	0	0	Ki67+	 3144 24843
1624	0	0	Ki67+	 3150 24906
1625	0	0	Ki67+	 3156 24482
1626	0	0	Ki67+	 3159 24496
1627	0	0	Ki67+	 3177 24433
1628	0	0	Ki67+	 3177 24468
1629	0	0	Ki67+	 3183 24807
1630	0	0	Ki67+	 2387 25112
1631	0	0	Ki67+	 2396 25383
1632	0	0	Ki67+	 2399 25236
1633	0	0	Ki67+	 2401 25104
1634	0	0	Ki67+	 2404 25128
1635	0	0	Ki67+	 2407 25395
1636	0	0	Ki67+	 2409 25805
1637	0	0	Ki67+	 2410 25363
1638	0	0	Ki67+	 2417 25310
1639	0	0	Ki67+	 2424 25787
1640	0	0	Ki67+	 2428 25296
1641	0	0	Ki67+	 2429 25268
1642	0	0	Ki67+	 2429 25419
1643	0	0	Ki67+	 2431 25384
1644	0	0	Ki67+	 2431 25798
1645	0	0	Ki67+	 2432 25829
1646	0	0	Ki67+	 2435 25313
1647	0	0	Ki67+	 2447 25504
1648	0	0	Ki67+	 2448 25477
1649	0	0	Ki67+	 2449 25859
1650	0	0	Ki67+	 2455 25847
1651	0	0	Ki67+	 2461 25223
1652	0	0	Ki67+	 2465 25835
1653	0	0	Ki67+	 2467 25733
1654	0	0	Ki67+	 2469 25880
1655	0	0	Ki67+	 2477 25402
1656	0	0	Ki67+	 2478 25311
1657	0	0	Ki67+	 2479 25866
1658	0	0	Ki67+	 2481 25353
1659	0	0	Ki67+	 2486 25787
1660	0	0	Ki67+	 2489 25413
1661	0	0	Ki67+	 2490 25397
1662	0	0	Ki67+	 2500 25274
1663	0	0	Ki67+	 2501 25348
1664	0	0	Ki67+	 2501 25365
1665	0	0	Ki67+	 2504 25313
1666	0	0	Ki67+	 2504 25389
1667	0	0	Ki67+	 2508 25884
1668	0	0	Ki67+	 2513 25865
1669	0	0	Ki67+	 2520 25452
1670	0	0	Ki67+	 2531 25253
1671	0	0	Ki67+	 2533 25427
1672	0	0	Ki67+	 2544 25438
1673	0	0	Ki67+	 2545 25393
1674	0	0	Ki67+	 2557 25260
1675	0	0	Ki67+	 2569 25301
1676	0	0	Ki67+	 2572 25427
1677	0	0	Ki67+	 2573 25373
1678	0	0	Ki67+	 2577 25386
1679	0	0	Ki67+	 2585 25414
1680	0	0	Ki67+	 2624 25150
1681	0	0	Ki67+	 2628 25428
1682	0	0	Ki67+	 2659 25651
1683	0	0	Ki67+	 2663 25743
1684	0	0	Ki67+	 2666 25778
1685	0	0	Ki67+	 2677 25445
1686	0	0	Ki67+	 2690 25380
1687	0	0	Ki67+	 2690 25576
1688	0	0	Ki67+	 2698 25483
1689	0	0	Ki67+	 2703 25415
1690	0	0	Ki67+	 2710 25287
1691	0	0	Ki67+	 2713 25657
1692	0	0	Ki67+	 2715 25304
1693	0	0	Ki67+	 2716 25509
1694	0	0	Ki67+	 2716 25751
1695	0	0	Ki67+	 2722 25761
1696	0	0	Ki67+	 2724 25253
1697	0	0	Ki67+	 2727 25225
1698	0	0	Ki67+	 2731 25376
1699	0	0	Ki67+	 2732 25510
1700	0	0	Ki67+	 2736 25266
1701	0	0	Ki67+	 2743 25179
1702	0	0	Ki67+	 2746 25290
1703	0	0	Ki67+	 2750 25205
1704	0	0	Ki67+	 2750 25218
1705	0	0	Ki67+	 2752 25164
1706	0	0	Ki67+	 2754 25358
1707	0	0	Ki67+	 2756 25186
1708	0	0	Ki67+	 2756 25252
1709	0	0	Ki67+	 2757 25324
1710	0	0	Ki67+	 2758 25725
1711	0	0	Ki67+	 2760 25412
1712	0	0	Ki67+	 2771 25398
1713	0	0	Ki67+	 2773 25551
1714	0	0	Ki67+	 2778 25522
1715	0	0	Ki67+	 2792 25566
1716	0	0	Ki67+	 2796 25207
1717	0	0	Ki67+	 2802 25426
1718	0	0	Ki67+	 2804 25463
1719	0	0	Ki67+	 2805 25366
1720	0	0	Ki67+	 2810 25493
1721	0	0	Ki67+	 2817 25638
1722	0	0	Ki67+	 2821 25600
1723	0	0	Ki67+	 2823 25503
1724	0	0	Ki67+	 2824 25160
1725	0	0	Ki67+	 2832 25515
1726	0	0	Ki67+	 2835 25687
1727	0	0	Ki67+	 2836 25211
1728	0	0	Ki67+	 2842 25590
1729	0	0	Ki67+	 2843 25194
1730	0	0	Ki67+	 2845 25464
1731	0	0	Ki67+	 2850 25608
1732	0	0	Ki67+	 2855 25560
1733	0	0	Ki67+	 2861 25600
1734	0	0	Ki67+	 2875 25543
1735	0	0	Ki67+	 2879 25470
1736	0	0	Ki67+	 2882 25266
1737	0	0	Ki67+	 2882 25280
1738	0	0	Ki67+	 2885 25665
1739	0	0	Ki67+	 2886 25187
1740	0	0	Ki67+	 2891 25477
1741	0	0	Ki67+	 2892 25093
1742	0	0	Ki67+	 2894 25428
1743	0	0	Ki67+	 2905 25305
1744	0	0	Ki67+	 2906 25882
1745	0	0	Ki67+	 2910 25399
1746	0	0	Ki67+	 2913 25118
1747	0	0	Ki67+	 2918 25138
1748	0	0	Ki67+	 2919 25158
1749	0	0	Ki67+	 2919 25614
1750	0	0	Ki67+	 2921 25227
1751	0	0	Ki67+	 2924 25857
1752	0	0	Ki67+	 2932 25519
1753	0	0	Ki67+	 2933 25322
1754	0	0	Ki67+	 2941 25167
1755	0	0	Ki67+	 2945 25531
1756	0	0	Ki67+	 2950 25139
1757	0	0	Ki67+	 2954 25297
1758	0	0	Ki67+	 2954 25335
1759	0	0	Ki67+	 2956 25526
1760	0	0	Ki67+	 2958 25662
1761	0	0	Ki67+	 2959 25543
1762	0	0	Ki67+	 2960 25241
1763	0	0	Ki67+	 2960 25396
1764	0	0	Ki67+	 2963 25365
1765	0	0	Ki67+	 2968 25530
1766	0	0	Ki67+	 2969 25109
1767	0	0	Ki67+	 2973 25540
1768	0	0	Ki67+	 2973 25567
1769	0	0	Ki67+	 2976 25877
1770	0	0	Ki67+	 2980 25389
1771	0	0	Ki67+	 2980 25407
1772	0	0	Ki67+	 2983 25808
1773	0	0	Ki67+	 2986 25485
1774	0	0	Ki67+	 2988 25129
1775	0	0	Ki67+	 2989 25112
1776	0	0	Ki67+	 2990 25587
1777	0	0	Ki67+	 2992 25610
1778	0	0	Ki67+	 2994 25160
1779	0	0	Ki67+	 2999 25560
1780	0	0	Ki67+	 2999 25599
1781	0	0	Ki67+	 3000 25638
1782	0	0	Ki67+	 3011 25824
1783	0	0	Ki67+	 3013 25128
1784	0	0	Ki67+	 3013 25531
1785	0	0	Ki67+	 3013 25863
1786	0	0	Ki67+	 3017 25351
1787	0	0	Ki67+	 3020 25118
1788	0	0	Ki67+	 3020 25415
1789	0	0	Ki67+	 3026 25455
1790	0	0	Ki67+	 3027 25386
1791	0	0	Ki67+	 3036 25129
1792	0	0	Ki67+	 3036 25448
1793	0	0	Ki67+	 3038 25841
1794	0	0	Ki67+	 3039 25343
1795	0	0	Ki67+	 3045 25353
1796	0	0	Ki67+	 3048 25148
1797	0	0	Ki67+	 3051 25277
1798	0	0	Ki67+	 3051 25437
1799	0	0	Ki67+	 3052 25562
1800	0	0	Ki67+	 3059 25135
1801	0	0	Ki67+	 3062 25813
1802	0	0	Ki67+	 3065 25483
1803	0	0	Ki67+	 3069 25846
1804	0	0	Ki67+	 3070 25454
1805	0	0	Ki67+	 3075 25501
1806	0	0	Ki67+	 3075 25610
1807	0	0	Ki67+	 3078 25380
1808	0	0	Ki67+	 3081 25412
1809	0	0	Ki67+	 3088 25363
1810	0	0	Ki67+	 3092 25446
1811	0	0	Ki67+	 3100 25551
1812	0	0	Ki67+	 3102 25231
1813	0	0	Ki67+	 3102 25431
1814	0	0	Ki67+	 3106 25377
1815	0	0	Ki67+	 3115 25165
1816	0	0	Ki67+	 3115 25182
1817	0	0	Ki67+	 3117 25219
1818	0	0	Ki67+	 3127 25372
1819	0	0	Ki67+	 3130 25604
1820	0	0	Ki67+	 3134 25585
1821	0	0	Ki67+	 3135 25499
1822	0	0	Ki67+	 3137 25515
1823	0	0	Ki67+	 3146 25423
1824	0	0	Ki67+	 3149 25250
1825	0	0	Ki67+	 3149 25273
1826	0	0	Ki67+	 3149 25769
1827	0	0	Ki67+	 3153 25170
1828	0	0	Ki67+	 3155 25313
1829	0	0	Ki67+	 3160 25698
1830	0	0	Ki67+	 3163 25237
1831	0	0	Ki67+	 3164 25365
1832	0	0	Ki67+	 3168 25565
1833	0	0	Ki67+	 3171 25206
1834	0	0	Ki67+	 2399 25969
1835	0	0	Ki67+	 2402 26386
1836	0	0	Ki67+	 2427 26012
1837	0	0	Ki67+	 2435 25974
1838	0	0	Ki67+	 2438 25933
1839	0	0	Ki67+	 2445 26263
1840	0	0	Ki67+	 2454 25906
1841	0	0	Ki67+	 2460 26020
1842	0	0	Ki67+	 2467 26044
1843	0	0	Ki67+	 2508 26247
1844	0	0	Ki67+	 2510 26033
1845	0	0	Ki67+	 2519 26318
1846	0	0	Ki67+	 2523 26059
1847	0	0	Ki67+	 2531 26032
1848	0	0	Ki67+	 2545 25896
1849	0	0	Ki67+	 2552 26237
1850	0	0	Ki67+	 2556 25932
1851	0	0	Ki67+	 2566 26051
1852	0	0	Ki67+	 2575 25916
1853	0	0	Ki67+	 2578 25903
1854	0	0	Ki67+	 2578 26020
1855	0	0	Ki67+	 2589 26404
1856	0	0	Ki67+	 2591 26027
1857	0	0	Ki67+	 2599 25932
1858	0	0	Ki67+	 2603 26047
1859	0	0	Ki67+	 2615 26028
1860	0	0	Ki67+	 2618 25912
1861	0	0	Ki67+	 2628 25996
1862	0	0	Ki67+	 2641 26002
1863	0	0	Ki67+	 2646 26022
1864	0	0	Ki67+	 2661 25962
1865	0	0	Ki67+	 2663 26115
1866	0	0	Ki67+	 2674 25991
1867	0	0	Ki67+	 2687 26290
1868	0	0	Ki67+	 2687 26450
1869	0	0	Ki67+	 2692 25995
1870	0	0	Ki67+	 2701 26460
1871	0	0	Ki67+	 2716 26468
1872	0	0	Ki67+	 2727 26436
1873	0	0	Ki67+	 2747 26399
1874	0	0	Ki67+	 2747 26439
1875	0	0	Ki67+	 2879 26036
1876	0	0	Ki67+	 2916 25955
1877	0	0	Ki67+	 2933 26025
1878	0	0	Ki67+	 2942 26369
1879	0	0	Ki67+	 2978 25936
1880	0	0	Ki67+	 2979 25904
1881	0	0	Ki67+	 3005 25933
1882	0	0	Ki67+	 3021 25892
1883	0	0	Ki67+	 3038 25965
1884	0	0	Ki67+	 3054 25968
1885	0	0	Ki67+	 3067 25940
1886	0	0	Ki67+	 3081 25919
1887	0	0	Ki67+	 3084 25967
1888	0	0	Ki67+	 3106 25964
1889	0	0	Ki67+	 3112 26098
1890	0	0	Ki67+	 3115 25907
1891	0	0	Ki67+	 3115 25944
1892	0	0	Ki67+	 3122 25969
1893	0	0	Ki67+	 3123 26527
1894	0	0	Ki67+	 3124 26110
1895	0	0	Ki67+	 3134 25932
1896	0	0	Ki67+	 3155 25921
1897	0	0	Ki67+	 3159 25957
1898	0	0	Ki67+	 3173 26045
1899	0	0	Ki67+	 3181 25945
1900	0	0	Ki67+	 3781 18772
1901	0	0	Ki67+	 3924 18774
1902	0	0	Ki67+	 3493 19506
1903	0	0	Ki67+	 3676 19499
1904	0	0	Ki67+	 3687 19334
1905	0	0	Ki67+	 3689 19467
1906	0	0	Ki67+	 3697 19291
1907	0	0	Ki67+	 3701 19438
1908	0	0	Ki67+	 3712 19306
1909	0	0	Ki67+	 3712 19323
1910	0	0	Ki67+	 3731 19238
1911	0	0	Ki67+	 3743 19121
1912	0	0	Ki67+	 3748 19135
1913	0	0	Ki67+	 3759 19409
1914	0	0	Ki67+	 3764 19435
1915	0	0	Ki67+	 3767 19499
1916	0	0	Ki67+	 3770 19223
1917	0	0	Ki67+	 3770 19252
1918	0	0	Ki67+	 3783 19229
1919	0	0	Ki67+	 3788 19336
1920	0	0	Ki67+	 3792 19124
1921	0	0	Ki67+	 3793 19397
1922	0	0	Ki67+	 3800 19368
1923	0	0	Ki67+	 3806 19160
1924	0	0	Ki67+	 3816 19342
1925	0	0	Ki67+	 3817 19426
1926	0	0	Ki67+	 3818 19200
1927	0	0	Ki67+	 3830 19212
1928	0	0	Ki67+	 3837 19263
1929	0	0	Ki67+	 3838 19392
1930	0	0	Ki67+	 3840 18970
1931	0	0	Ki67+	 3847 19013
1932	0	0	Ki67+	 3850 19416
1933	0	0	Ki67+	 3855 19223
1934	0	0	Ki67+	 3856 19528
1935	0	0	Ki67+	 3859 19272
1936	0	0	Ki67+	 3863 19483
1937	0	0	Ki67+	 3866 19025
1938	0	0	Ki67+	 3870 19357
1939	0	0	Ki67+	 3873 19440
1940	0	0	Ki67+	 3874 19504
1941	0	0	Ki67+	 3876 19383
1942	0	0	Ki67+	 3884 19476
1943	0	0	Ki67+	 3892 19527
1944	0	0	Ki67+	 3893 19264
1945	0	0	Ki67+	 3894 18994
1946	0	0	Ki67+	 3896 19459
1947	0	0	Ki67+	 3896 19583
1948	0	0	Ki67+	 3902 19530
1949	0	0	Ki67+	 3905 18980
1950	0	0	Ki67+	 3906 19489
1951	0	0	Ki67+	 3908 19417
1952	0	0	Ki67+	 3919 19050
1953	0	0	Ki67+	 3923 18990
1954	0	0	Ki67+	 3926 19081
1955	0	0	Ki67+	 3929 19276
1956	0	0	Ki67+	 3934 19502
1957	0	0	Ki67+	 3936 19123
1958	0	0	Ki67+	 3946 19515
1959	0	0	Ki67+	 3947 19053
1960	0	0	Ki67+	 3953 19494
1961	0	0	Ki67+	 3958 18975
1962	0	0	Ki67+	 3958 19115
1963	0	0	Ki67+	 3958 19304
1964	0	0	Ki67+	 3967 19035
1965	0	0	Ki67+	 3972 19321
1966	0	0	Ki67+	 3313 19870
1967	0	0	Ki67+	 3351 19995
1968	0	0	Ki67+	 3373 19998
1969	0	0	Ki67+	 3427 20334
1970	0	0	Ki67+	 3433 20351
1971	0	0	Ki67+	 3456 20083
1972	0	0	Ki67+	 3463 20104
1973	0	0	Ki67+	 3465 20351
1974	0	0	Ki67+	 3474 20368
1975	0	0	Ki67+	 3479 20104
1976	0	0	Ki67+	 3487 20096
1977	0	0	Ki67+	 3504 20258
1978	0	0	Ki67+	 3508 20071
1979	0	0	Ki67+	 3513 20050
1980	0	0	Ki67+	 3542 20016
1981	0	0	Ki67+	 3543 20095
1982	0	0	Ki67+	 3545 20037
1983	0	0	Ki67+	 3558 19668
1984	0	0	Ki67+	 3565 20109
1985	0	0	Ki67+	 3570 20072
1986	0	0	Ki67+	 3578 19923
1987	0	0	Ki67+	 3582 20044
1988	0	0	Ki67+	 3627 19693
1989	0	0	Ki67+	 3639 20049
1990	0	0	Ki67+	 3639 20063
1991	0	0	Ki67+	 3641 19690
1992	0	0	Ki67+	 3677 19686
1993	0	0	Ki67+	 3688 19736
1994	0	0	Ki67+	 3689 19724
1995	0	0	Ki67+	 3690 19641
1996	0	0	Ki67+	 3696 19714
1997	0	0	Ki67+	 3707 19760
1998	0	0	Ki67+	 3714 19613
1999	0	0	Ki67+	 3722 19670
2000	0	0	Ki67+	 3727 20185
2001	0	0	Ki67+	 3728 19638
2002	0	0	Ki67+	 3742 19742
2003	0	0	Ki67+	 3745 19651
2004	0	0	Ki67+	 3747 19700
2005	0	0	Ki67+	 3749 19607
2006	0	0	Ki67+	 3750 20146
2007	0	0	Ki67+	 3760 19742
2008	0	0	Ki67+	 3768 19639
2009	0	0	Ki67+	 3768 19672
2010	0	0	Ki67+	 3779 19976
2011	0	0	Ki67+	 3781 19671
2012	0	0	Ki67+	 3784 19604
2013	0	0	Ki67+	 3797 19770
2014	0	0	Ki67+	 3806 19704
2015	0	0	Ki67+	 3817 19822
2016	0	0	Ki67+	 3833 19767
2017	0	0	Ki67+	 3833 20344
2018	0	0	Ki67+	 3839 19792
2019	0	0	Ki67+	 3844 19837
2020	0	0	Ki67+	 3852 19856
2021	0	0	Ki67+	 3863 19834
2022	0	0	Ki67+	 3872 19883
2023	0	0	Ki67+	 3876 20278
2024	0	0	Ki67+	 3882 19859
2025	0	0	Ki67+	 3882 19893
2026	0	0	Ki67+	 3901 19946
2027	0	0	Ki67+	 3903 20242
2028	0	0	Ki67+	 3908 20286
2029	0	0	Ki67+	 3915 20251
2030	0	0	Ki67+	 3918 20234
2031	0	0	Ki67+	 3922 19983
2032	0	0	Ki67+	 3927 19754
2033	0	0	Ki67+	 3930 20333
2034	0	0	Ki67+	 3932 19930
2035	0	0	Ki67+	 3941 20236
2036	0	0	Ki67+	 3942 20359
2037	0	0	Ki67+	 3943 20018
2038	0	0	Ki67+	 3945 20295
2039	0	0	Ki67+	 3947 20328
2040	0	0	Ki67+	 3955 19821
2041	0	0	Ki67+	 3960 20265
2042	0	0	Ki67+	 3963 19807
2043	0	0	Ki67+	 3963 20297
2044	0	0	Ki67+	 3963 20373
2045	0	0	Ki67+	 3978 19842
2046	0	0	Ki67+	 3983 19896
2047	0	0	Ki67+	 3194 20427
2048	0	0	Ki67+	 3231 20829
2049	0	0	Ki67+	 3251 20835
2050	0	0	Ki67+	 3256 20932
2051	0	0	Ki67+	 3262 21164
2052	0	0	Ki67+	 3273 21021
2053	0	0	Ki67+	 3274 20813
2054	0	0	Ki67+	 3291 21145
2055	0	0	Ki67+	 3296 21046
2056	0	0	Ki67+	 3318 20966
2057	0	0	Ki67+	 3330 21058
2058	0	0	Ki67+	 3348 21035
2059	0	0	Ki67+	 3351 20940
2060	0	0	Ki67+	 3357 20867
2061	0	0	Ki67+	 3358 21062
2062	0	0	Ki67+	 3361 21018
2063	0	0	Ki67+	 3370 20960
2064	0	0	Ki67+	 3372 20948
2065	0	0	Ki67+	 3376 20469
2066	0	0	Ki67+	 3383 20991
2067	0	0	Ki67+	 3390 21072
2068	0	0	Ki67+	 3405 20761
2069	0	0	Ki67+	 3408 20942
2070	0	0	Ki67+	 3412 20962
2071	0	0	Ki67+	 3414 21084
2072	0	0	Ki67+	 3425 20954
2073	0	0	Ki67+	 3440 20843
2074	0	0	Ki67+	 3465 20986
2075	0	0	Ki67+	 3475 20886
2076	0	0	Ki67+	 3483 20973
2077	0	0	Ki67+	 3485 21109
2078	0	0	Ki67+	 3486 21154
2079	0	0	Ki67+	 3489 20985
2080	0	0	Ki67+	 3496 20428
2081	0	0	Ki67+	 3508 21194
2082	0	0	Ki67+	 3514 20948
2083	0	0	Ki67+	 3518 21010
2084	0	0	Ki67+	 3523 20516
2085	0	0	Ki67+	 3534 20421
2086	0	0	Ki67+	 3537 21063
2087	0	0	Ki67+	 3545 21161
2088	0	0	Ki67+	 3546 20881
2089	0	0	Ki67+	 3554 20846
2090	0	0	Ki67+	 3564 20440
2091	0	0	Ki67+	 3570 21085
2092	0	0	Ki67+	 3570 21155
2093	0	0	Ki67+	 3576 20454
2094	0	0	Ki67+	 3576 20495
2095	0	0	Ki67+	 3596 20483
2096	0	0	Ki67+	 3597 21156
2097	0	0	Ki67+	 3605 21184
2098	0	0	Ki67+	 3624 20734
2099	0	0	Ki67+	 3626 20747
2100	0	0	Ki67+	 3637 20508
2101	0	0	Ki67+	 3640 20850
2102	0	0	Ki67+	 3641 20524
2103	0	0	Ki67+	 3650 20744
2104	0	0	Ki67+	 3657 20848
2105	0	0	Ki67+	 3658 21100
2106	0	0	Ki67+	 3661 21114
2107	0	0	Ki67+	 3666 20534
2108	0	0	Ki67+	 3668 20858
2109	0	0	Ki67+	 3680 21013
2110	0	0	Ki67+	 3681 21170
2111	0	0	Ki67+	 3682 20554
2112	0	0	Ki67+	 3690 20540
2113	0	0	Ki67+	 3693 21088
2114	0	0	Ki67+	 3693 21152
2115	0	0	Ki67+	 3697 20991
2116	0	0	Ki67+	 3706 21095
2117	0	0	Ki67+	 3706 21115
2118	0	0	Ki67+	 3708 20950
2119	0	0	Ki67+	 3724 21137
2120	0	0	Ki67+	 3727 20823
2121	0	0	Ki67+	 3732 20933
2122	0	0	Ki67+	 3734 21004
2123	0	0	Ki67+	 3736 20547
2124	0	0	Ki67+	 3736 20563
2125	0	0	Ki67+	 3736 21158
2126	0	0	Ki67+	 3742 20882
2127	0	0	Ki67+	 3744 21120
2128	0	0	Ki67+	 3750 21027
2129	0	0	Ki67+	 3752 20471
2130	0	0	Ki67+	 3752 21140
2131	0	0	Ki67+	 3760 20828
2132	0	0	Ki67+	 3761 20845
2133	0	0	Ki67+	 3761 21134
2134	0	0	Ki67+	 3762 21144
2135	0	0	Ki67+	 3763 20997
2136	0	0	Ki67+	 3767 20763
2137	0	0	Ki67+	 3772 20555
2138	0	0	Ki67+	 3773 20956
2139	0	0	Ki67+	 3775 20864
2140	0	0	Ki67+	 3777 20745
2141	0	0	Ki67+	 3783 20721
2142	0	0	Ki67+	 3783 20758
2143	0	0	Ki67+	 3788 20811
2144	0	0	Ki67+	 3789 20991
2145	0	0	Ki67+	 3790 21001
2146	0	0	Ki67+	 3800 20796
2147	0	0	Ki67+	 3804 20716
2148	0	0	Ki67+	 3805 21142
2149	0	0	Ki67+	 3808 20843
2150	0	0	Ki67+	 3812 20992
2151	0	0	Ki67+	 3814 20723
2152	0	0	Ki67+	 3814 20779
2153	0	0	Ki67+	 3820 20866
2154	0	0	Ki67+	 3822 20749
2155	0	0	Ki67+	 3831 20671
2156	0	0	Ki67+	 3833 20800
2157	0	0	Ki67+	 3836 20844
2158	0	0	Ki67+	 3842 20810
2159	0	0	Ki67+	 3848 20931
2160	0	0	Ki67+	 3853 20764
2161	0	0	Ki67+	 3868 20858
2162	0	0	Ki67+	 3875 20411
2163	0	0	Ki67+	 3881 20833
2164	0	0	Ki67+	 3890 20792
2165	0	0	Ki67+	 3895 20652
2166	0	0	Ki67+	 3897 20877
2167	0	0	Ki67+	 3899 20839
2168	0	0	Ki67+	 3909 21099
2169	0	0	Ki67+	 3912 20872
2170	0	0	Ki67+	 3912 21137
2171	0	0	Ki67+	 3914 21119
2172	0	0	Ki67+	 3921 21012
2173	0	0	Ki67+	 3922 21176
2174	0	0	Ki67+	 3924 21104
2175	0	0	Ki67+	 3929 20853
2176	0	0	Ki67+	 3930 20805
2177	0	0	Ki67+	 3931 21189
2178	0	0	Ki67+	 3940 20858
2179	0	0	Ki67+	 3940 21055
2180	0	0	Ki67+	 3943 20537
2181	0	0	Ki67+	 3950 20440
2182	0	0	Ki67+	 3950 21017
2183	0	0	Ki67+	 3953 21145
2184	0	0	Ki67+	 3955 20840
2185	0	0	Ki67+	 3960 21110
2186	0	0	Ki67+	 3979 20454
2187	0	0	Ki67+	 3186 21392
2188	0	0	Ki67+	 3189 21982
2189	0	0	Ki67+	 3192 21847
2190	0	0	Ki67+	 3195 21323
2191	0	0	Ki67+	 3197 21836
2192	0	0	Ki67+	 3202 21394
2193	0	0	Ki67+	 3205 21934
2194	0	0	Ki67+	 3206 21883
2195	0	0	Ki67+	 3213 21473
2196	0	0	Ki67+	 3221 21909
2197	0	0	Ki67+	 3223 21961
2198	0	0	Ki67+	 3224 21988
2199	0	0	Ki67+	 3225 21360
2200	0	0	Ki67+	 3238 21909
2201	0	0	Ki67+	 3244 21209
2202	0	0	Ki67+	 3244 21295
2203	0	0	Ki67+	 3256 21701
2204	0	0	Ki67+	 3262 21679
2205	0	0	Ki67+	 3285 21296
2206	0	0	Ki67+	 3304 21890
2207	0	0	Ki67+	 3312 21671
2208	0	0	Ki67+	 3317 21811
2209	0	0	Ki67+	 3322 21844
2210	0	0	Ki67+	 3325 21613
2211	0	0	Ki67+	 3326 21781
2212	0	0	Ki67+	 3333 21735
2213	0	0	Ki67+	 3334 21367
2214	0	0	Ki67+	 3335 21705
2215	0	0	Ki67+	 3344 21921
2216	0	0	Ki67+	 3345 21222
2217	0	0	Ki67+	 3352 21620
2218	0	0	Ki67+	 3352 21850
2219	0	0	Ki67+	 3358 21238
2220	0	0	Ki67+	 3370 21217
2221	0	0	Ki67+	 3370 21977
2222	0	0	Ki67+	 3378 21858
2223	0	0	Ki67+	 3383 21982
2224	0	0	Ki67+	 3384 21398
2225	0	0	Ki67+	 3386 21909
2226	0	0	Ki67+	 3390 21994
2227	0	0	Ki67+	 3394 21709
2228	0	0	Ki67+	 3394 21870
2229	0	0	Ki67+	 3397 21626
2230	0	0	Ki67+	 3407 21262
2231	0	0	Ki67+	 3415 21977
2232	0	0	Ki67+	 3419 21632
2233	0	0	Ki67+	 3419 21695
2234	0	0	Ki67+	 3421 21746
2235	0	0	Ki67+	 3423 21440
2236	0	0	Ki67+	 3425 21397
2237	0	0	Ki67+	 3436 21397
2238	0	0	Ki67+	 3442 21207
2239	0	0	Ki67+	 3442 21832
2240	0	0	Ki67+	 3445 21807
2241	0	0	Ki67+	 3448 21570
2242	0	0	Ki67+	 3454 21699
2243	0	0	Ki67+	 3458 21450
2244	0	0	Ki67+	 3462 21717
2245	0	0	Ki67+	 3467 21212
2246	0	0	Ki67+	 3471 21239
2247	0	0	Ki67+	 3473 21280
2248	0	0	Ki67+	 3473 21901
2249	0	0	Ki67+	 3475 21381
2250	0	0	Ki67+	 3481 21397
2251	0	0	Ki67+	 3485 21861
2252	0	0	Ki67+	 3488 21710
2253	0	0	Ki67+	 3489 21889
2254	0	0	Ki67+	 3490 21306
2255	0	0	Ki67+	 3491 21451
2256	0	0	Ki67+	 3492 21729
2257	0	0	Ki67+	 3502 21578
2258	0	0	Ki67+	 3504 21237
2259	0	0	Ki67+	 3506 21946
2260	0	0	Ki67+	 3511 21911
2261	0	0	Ki67+	 3512 21747
2262	0	0	Ki67+	 3516 21303
2263	0	0	Ki67+	 3518 21279
2264	0	0	Ki67+	 3526 21574
2265	0	0	Ki67+	 3530 21249
2266	0	0	Ki67+	 3530 21458
2267	0	0	Ki67+	 3538 21933
2268	0	0	Ki67+	 3540 21280
2269	0	0	Ki67+	 3550 21981
2270	0	0	Ki67+	 3552 21332
2271	0	0	Ki67+	 3552 21947
2272	0	0	Ki67+	 3554 21684
2273	0	0	Ki67+	 3555 21755
2274	0	0	Ki67+	 3564 21985
2275	0	0	Ki67+	 3576 21989
2276	0	0	Ki67+	 3577 21946
2277	0	0	Ki67+	 3578 21687
2278	0	0	Ki67+	 3585 21335
2279	0	0	Ki67+	 3587 21353
2280	0	0	Ki67+	 3598 21263
2281	0	0	Ki67+	 3599 21676
2282	0	0	Ki67+	 3602 21417
2283	0	0	Ki67+	 3611 21357
2284	0	0	Ki67+	 3612 21330
2285	0	0	Ki67+	 3614 21776
2286	0	0	Ki67+	 3616 21300
2287	0	0	Ki67+	 3627 21204
2288	0	0	Ki67+	 3627 21851
2289	0	0	Ki67+	 3640 21665
2290	0	0	Ki67+	 3644 21352
2291	0	0	Ki67+	 3646 21369
2292	0	0	Ki67+	 3646 21584
2293	0	0	Ki67+	 3646 21754
2294	0	0	Ki67+	 3655 21238
2295	0	0	Ki67+	 3656 21359
2296	0	0	Ki67+	 3664 21333
2297	0	0	Ki67+	 3673 21777
2298	0	0	Ki67+	 3677 21937
2299	0	0	Ki67+	 3682 21210
2300	0	0	Ki67+	 3682 21770
2301	0	0	Ki67+	 3683 21790
2302	0	0	Ki67+	 3685 21259
2303	0	0	Ki67+	 3690 21400
2304	0	0	Ki67+	 3690 21780
2305	0	0	Ki67+	 3691 21283
2306	0	0	Ki67+	 3691 21353
2307	0	0	Ki67+	 3696 21334
2308	0	0	Ki67+	 3700 21431
2309	0	0	Ki67+	 3707 21305
2310	0	0	Ki67+	 3709 21337
2311	0	0	Ki67+	 3710 21366
2312	0	0	Ki67+	 3714 21438
2313	0	0	Ki67+	 3715 21795
2314	0	0	Ki67+	 3716 21232
2315	0	0	Ki67+	 3718 21352
2316	0	0	Ki67+	 3718 21948
2317	0	0	Ki67+	 3720 21409
2318	0	0	Ki67+	 3723 21820
2319	0	0	Ki67+	 3730 21712
2320	0	0	Ki67+	 3737 21817
2321	0	0	Ki67+	 3738 21681
2322	0	0	Ki67+	 3752 21339
2323	0	0	Ki67+	 3753 21249
2324	0	0	Ki67+	 3753 21705
2325	0	0	Ki67+	 3754 21480
2326	0	0	Ki67+	 3757 21413
2327	0	0	Ki67+	 3758 21205
2328	0	0	Ki67+	 3758 21273
2329	0	0	Ki67+	 3759 21311
2330	0	0	Ki67+	 3759 21848
2331	0	0	Ki67+	 3762 21688
2332	0	0	Ki67+	 3764 21436
2333	0	0	Ki67+	 3769 21801
2334	0	0	Ki67+	 3771 21326
2335	0	0	Ki67+	 3776 21201
2336	0	0	Ki67+	 3779 21372
2337	0	0	Ki67+	 3783 21296
2338	0	0	Ki67+	 3783 21405
2339	0	0	Ki67+	 3788 21868
2340	0	0	Ki67+	 3791 21469
2341	0	0	Ki67+	 3792 21426
2342	0	0	Ki67+	 3796 21993
2343	0	0	Ki67+	 3797 21346
2344	0	0	Ki67+	 3799 21824
2345	0	0	Ki67+	 3800 21897
2346	0	0	Ki67+	 3802 21462
2347	0	0	Ki67+	 3802 21810
2348	0	0	Ki67+	 3802 21872
2349	0	0	Ki67+	 3806 21232
2350	0	0	Ki67+	 3808 21717
2351	0	0	Ki67+	 3811 21390
2352	0	0	Ki67+	 3815 21989
2353	0	0	Ki67+	 3816 21882
2354	0	0	Ki67+	 3817 21907
2355	0	0	Ki67+	 3823 21680
2356	0	0	Ki67+	 3824 21421
2357	0	0	Ki67+	 3833 21364
2358	0	0	Ki67+	 3835 21715
2359	0	0	Ki67+	 3836 21822
2360	0	0	Ki67+	 3841 21918
2361	0	0	Ki67+	 3843 21729
2362	0	0	Ki67+	 3846 21896
2363	0	0	Ki67+	 3848 21393
2364	0	0	Ki67+	 3849 21886
2365	0	0	Ki67+	 3850 21448
2366	0	0	Ki67+	 3855 21928
2367	0	0	Ki67+	 3858 21694
2368	0	0	Ki67+	 3864 21681
2369	0	0	Ki67+	 3865 21711
2370	0	0	Ki67+	 3867 21879
2371	0	0	Ki67+	 3867 21996
2372	0	0	Ki67+	 3868 21488
2373	0	0	Ki67+	 3871 21646
2374	0	0	Ki67+	 3883 21937
2375	0	0	Ki67+	 3887 21664
2376	0	0	Ki67+	 3887 21705
2377	0	0	Ki67+	 3890 21625
2378	0	0	Ki67+	 3894 21737
2379	0	0	Ki67+	 3894 21916
2380	0	0	Ki67+	 3900 21636
2381	0	0	Ki67+	 3901 21664
2382	0	0	Ki67+	 3903 21712
2383	0	0	Ki67+	 3909 21882
2384	0	0	Ki67+	 3911 21608
2385	0	0	Ki67+	 3912 21902
2386	0	0	Ki67+	 3913 21684
2387	0	0	Ki67+	 3921 21630
2388	0	0	Ki67+	 3922 21663
2389	0	0	Ki67+	 3923 21574
2390	0	0	Ki67+	 3924 21894
2391	0	0	Ki67+	 3927 21694
2392	0	0	Ki67+	 3929 21605
2393	0	0	Ki67+	 3932 21727
2394	0	0	Ki67+	 3937 21490
2395	0	0	Ki67+	 3947 21572
2396	0	0	Ki67+	 3947 21615
2397	0	0	Ki67+	 3949 21213
2398	0	0	Ki67+	 3964 21603
2399	0	0	Ki67+	 3966 21242
2400	0	0	Ki67+	 3972 21818
2401	0	0	Ki67+	 3980 21396
2402	0	0	Ki67+	 3982 21527
2403	0	0	Ki67+	 3225 22751
2404	0	0	Ki67+	 3240 22257
2405	0	0	Ki67+	 3248 22606
2406	0	0	Ki67+	 3253 22010
2407	0	0	Ki67+	 3258 22252
2408	0	0	Ki67+	 3261 22054
2409	0	0	Ki67+	 3261 22265
2410	0	0	Ki67+	 3261 22680
2411	0	0	Ki67+	 3267 22650
2412	0	0	Ki67+	 3275 22762
2413	0	0	Ki67+	 3276 22603
2414	0	0	Ki67+	 3282 22113
2415	0	0	Ki67+	 3291 22341
2416	0	0	Ki67+	 3294 22680
2417	0	0	Ki67+	 3297 22248
2418	0	0	Ki67+	 3297 22624
2419	0	0	Ki67+	 3302 22787
2420	0	0	Ki67+	 3304 22085
2421	0	0	Ki67+	 3307 22557
2422	0	0	Ki67+	 3308 22593
2423	0	0	Ki67+	 3314 22356
2424	0	0	Ki67+	 3317 22662
2425	0	0	Ki67+	 3322 22703
2426	0	0	Ki67+	 3332 22731
2427	0	0	Ki67+	 3335 22043
2428	0	0	Ki67+	 3340 22091
2429	0	0	Ki67+	 3347 22102
2430	0	0	Ki67+	 3349 22033
2431	0	0	Ki67+	 3354 22716
2432	0	0	Ki67+	 3355 22559
2433	0	0	Ki67+	 3357 22545
2434	0	0	Ki67+	 3357 22645
2435	0	0	Ki67+	 3363 22045
2436	0	0	Ki67+	 3364 22732
2437	0	0	Ki67+	 3380 22119
2438	0	0	Ki67+	 3380 22701
2439	0	0	Ki67+	 3382 22719
2440	0	0	Ki67+	 3388 22562
2441	0	0	Ki67+	 3397 22793
2442	0	0	Ki67+	 3398 22274
2443	0	0	Ki67+	 3402 22450
2444	0	0	Ki67+	 3408 22667
2445	0	0	Ki67+	 3427 22796
2446	0	0	Ki67+	 3431 22021
2447	0	0	Ki67+	 3435 22033
2448	0	0	Ki67+	 3437 22696
2449	0	0	Ki67+	 3439 22766
2450	0	0	Ki67+	 3441 22106
2451	0	0	Ki67+	 3443 22710
2452	0	0	Ki67+	 3449 22322
2453	0	0	Ki67+	 3451 22525
2454	0	0	Ki67+	 3468 22601
2455	0	0	Ki67+	 3476 22133
2456	0	0	Ki67+	 3483 22571
2457	0	0	Ki67+	 3485 22472
2458	0	0	Ki67+	 3486 22794
2459	0	0	Ki67+	 3487 22063
2460	0	0	Ki67+	 3487 22769
2461	0	0	Ki67+	 3503 22465
2462	0	0	Ki67+	 3506 22636
2463	0	0	Ki67+	 3515 22164
2464	0	0	Ki67+	 3519 22495
2465	0	0	Ki67+	 3530 22459
2466	0	0	Ki67+	 3536 22675
2467	0	0	Ki67+	 3538 22180
2468	0	0	Ki67+	 3540 22700
2469	0	0	Ki67+	 3547 22199
2470	0	0	Ki67+	 3548 22636
2471	0	0	Ki67+	 3549 22753
2472	0	0	Ki67+	 3553 22222
2473	0	0	Ki67+	 3560 22180
2474	0	0	Ki67+	 3561 22336
2475	0	0	Ki67+	 3567 22543
2476	0	0	Ki67+	 3570 22223
2477	0	0	Ki67+	 3570 22490
2478	0	0	Ki67+	 3571 22666
2479	0	0	Ki67+	 3572 22573
2480	0	0	Ki67+	 3573 22237
2481	0	0	Ki67+	 3575 22203
2482	0	0	Ki67+	 3575 22709
2483	0	0	Ki67+	 3578 22475
2484	0	0	Ki67+	 3593 22233
2485	0	0	Ki67+	 3593 22582
2486	0	0	Ki67+	 3595 22301
2487	0	0	Ki67+	 3595 22545
2488	0	0	Ki67+	 3599 22271
2489	0	0	Ki67+	 3601 22766
2490	0	0	Ki67+	 3602 22031
2491	0	0	Ki67+	 3603 22005
2492	0	0	Ki67+	 3608 22522
2493	0	0	Ki67+	 3612 22502
2494	0	0	Ki67+	 3612 22754
2495	0	0	Ki67+	 3616 22564
2496	0	0	Ki67+	 3617 22765
2497	0	0	Ki67+	 3618 22547
2498	0	0	Ki67+	 3623 22323
2499	0	0	Ki67+	 3630 22052
2500	0	0	Ki67+	 3630 22349
2501	0	0	Ki67+	 3632 22315
2502	0	0	Ki67+	 3634 22330
2503	0	0	Ki67+	 3637 22666
2504	0	0	Ki67+	 3645 22279
2505	0	0	Ki67+	 3648 22306
2506	0	0	Ki67+	 3648 22520
2507	0	0	Ki67+	 3656 22655
2508	0	0	Ki67+	 3658 22369
2509	0	0	Ki67+	 3663 22640
2510	0	0	Ki67+	 3667 22092
2511	0	0	Ki67+	 3670 22426
2512	0	0	Ki67+	 3671 22267
2513	0	0	Ki67+	 3671 22329
2514	0	0	Ki67+	 3671 22680
2515	0	0	Ki67+	 3676 22348
2516	0	0	Ki67+	 3680 22135
2517	0	0	Ki67+	 3680 22563
2518	0	0	Ki67+	 3683 22543
2519	0	0	Ki67+	 3684 22360
2520	0	0	Ki67+	 3687 22160
2521	0	0	Ki67+	 3688 22595
2522	0	0	Ki67+	 3694 22139
2523	0	0	Ki67+	 3696 22311
2524	0	0	Ki67+	 3700 22221
2525	0	0	Ki67+	 3709 22177
2526	0	0	Ki67+	 3710 22343
2527	0	0	Ki67+	 3710 22354
2528	0	0	Ki67+	 3711 22671
2529	0	0	Ki67+	 3712 22245
2530	0	0	Ki67+	 3713 22738
2531	0	0	Ki67+	 3715 22273
2532	0	0	Ki67+	 3717 22545
2533	0	0	Ki67+	 3717 22562
2534	0	0	Ki67+	 3717 22755
2535	0	0	Ki67+	 3719 22284
2536	0	0	Ki67+	 3721 22197
2537	0	0	Ki67+	 3721 22608
2538	0	0	Ki67+	 3725 22622
2539	0	0	Ki67+	 3732 22361
2540	0	0	Ki67+	 3734 22706
2541	0	0	Ki67+	 3735 22321
2542	0	0	Ki67+	 3739 22554
2543	0	0	Ki67+	 3743 22039
2544	0	0	Ki67+	 3754 22382
2545	0	0	Ki67+	 3765 22310
2546	0	0	Ki67+	 3770 22192
2547	0	0	Ki67+	 3772 22328
2548	0	0	Ki67+	 3780 22560
2549	0	0	Ki67+	 3782 22047
2550	0	0	Ki67+	 3783 22240
2551	0	0	Ki67+	 3783 22413
2552	0	0	Ki67+	 3789 22065
2553	0	0	Ki67+	 3792 22039
2554	0	0	Ki67+	 3798 22285
2555	0	0	Ki67+	 3798 22403
2556	0	0	Ki67+	 3805 22010
2557	0	0	Ki67+	 3809 22306
2558	0	0	Ki67+	 3814 22628
2559	0	0	Ki67+	 3816 22602
2560	0	0	Ki67+	 3817 22014
2561	0	0	Ki67+	 3824 22124
2562	0	0	Ki67+	 3827 22042
2563	0	0	Ki67+	 3827 22579
2564	0	0	Ki67+	 3834 22207
2565	0	0	Ki67+	 3841 22240
2566	0	0	Ki67+	 3845 22368
2567	0	0	Ki67+	 3845 22636
2568	0	0	Ki67+	 3846 22336
2569	0	0	Ki67+	 3851 22602
2570	0	0	Ki67+	 3858 22015
2571	0	0	Ki67+	 3864 22386
2572	0	0	Ki67+	 3867 22615
2573	0	0	Ki67+	 3869 22501
2574	0	0	Ki67+	 3871 22511
2575	0	0	Ki67+	 3874 22203
2576	0	0	Ki67+	 3875 22186
2577	0	0	Ki67+	 3875 22331
2578	0	0	Ki67+	 3877 22353
2579	0	0	Ki67+	 3878 22609
2580	0	0	Ki67+	 3880 22151
2581	0	0	Ki67+	 3881 22378
2582	0	0	Ki67+	 3885 22230
2583	0	0	Ki67+	 3886 22211
2584	0	0	Ki67+	 3894 22640
2585	0	0	Ki67+	 3900 22607
2586	0	0	Ki67+	 3905 22150
2587	0	0	Ki67+	 3910 22202
2588	0	0	Ki67+	 3910 22637
2589	0	0	Ki67+	 3920 22217
2590	0	0	Ki67+	 3924 22388
2591	0	0	Ki67+	 3924 22625
2592	0	0	Ki67+	 3925 22360
2593	0	0	Ki67+	 3930 22237
2594	0	0	Ki67+	 3937 22356
2595	0	0	Ki67+	 3943 22399
2596	0	0	Ki67+	 3943 22635
2597	0	0	Ki67+	 3950 22365
2598	0	0	Ki67+	 3952 22349
2599	0	0	Ki67+	 3953 22134
2600	0	0	Ki67+	 3954 22047
2601	0	0	Ki67+	 3957 22644
2602	0	0	Ki67+	 3957 22729
2603	0	0	Ki67+	 3957 22779
2604	0	0	Ki67+	 3958 22745
2605	0	0	Ki67+	 3961 22144
2606	0	0	Ki67+	 3962 22267
2607	0	0	Ki67+	 3963 22342
2608	0	0	Ki67+	 3965 22005
2609	0	0	Ki67+	 3968 22303
2610	0	0	Ki67+	 3970 22390
2611	0	0	Ki67+	 3974 22677
2612	0	0	Ki67+	 3976 22224
2613	0	0	Ki67+	 3982 22716
2614	0	0	Ki67+	 3983 22358
2615	0	0	Ki67+	 3188 23166
2616	0	0	Ki67+	 3190 23281
2617	0	0	Ki67+	 3192 23315
2618	0	0	Ki67+	 3192 23525
2619	0	0	Ki67+	 3200 23302
2620	0	0	Ki67+	 3213 23384
2621	0	0	Ki67+	 3217 23311
2622	0	0	Ki67+	 3220 23480
2623	0	0	Ki67+	 3221 23496
2624	0	0	Ki67+	 3221 23539
2625	0	0	Ki67+	 3237 23477
2626	0	0	Ki67+	 3238 23416
2627	0	0	Ki67+	 3257 23381
2628	0	0	Ki67+	 3264 22818
2629	0	0	Ki67+	 3266 23571
2630	0	0	Ki67+	 3272 23510
2631	0	0	Ki67+	 3282 23181
2632	0	0	Ki67+	 3282 23331
2633	0	0	Ki67+	 3285 23253
2634	0	0	Ki67+	 3295 23283
2635	0	0	Ki67+	 3301 22814
2636	0	0	Ki67+	 3302 22845
2637	0	0	Ki67+	 3303 22891
2638	0	0	Ki67+	 3318 23250
2639	0	0	Ki67+	 3319 22876
2640	0	0	Ki67+	 3321 22887
2641	0	0	Ki67+	 3332 22923
2642	0	0	Ki67+	 3335 23287
2643	0	0	Ki67+	 3339 22840
2644	0	0	Ki67+	 3340 23426
2645	0	0	Ki67+	 3344 22862
2646	0	0	Ki67+	 3345 23252
2647	0	0	Ki67+	 3356 22900
2648	0	0	Ki67+	 3360 22834
2649	0	0	Ki67+	 3362 23521
2650	0	0	Ki67+	 3364 22859
2651	0	0	Ki67+	 3365 23471
2652	0	0	Ki67+	 3370 23455
2653	0	0	Ki67+	 3380 23555
2654	0	0	Ki67+	 3383 23404
2655	0	0	Ki67+	 3384 23416
2656	0	0	Ki67+	 3387 22957
2657	0	0	Ki67+	 3389 23510
2658	0	0	Ki67+	 3394 23489
2659	0	0	Ki67+	 3396 23478
2660	0	0	Ki67+	 3397 22827
2661	0	0	Ki67+	 3409 23546
2662	0	0	Ki67+	 3415 22892
2663	0	0	Ki67+	 3428 23009
2664	0	0	Ki67+	 3437 22971
2665	0	0	Ki67+	 3440 22806
2666	0	0	Ki67+	 3442 22870
2667	0	0	Ki67+	 3448 23162
2668	0	0	Ki67+	 3462 23447
2669	0	0	Ki67+	 3468 23506
2670	0	0	Ki67+	 3470 22960
2671	0	0	Ki67+	 3470 23431
2672	0	0	Ki67+	 3472 23059
2673	0	0	Ki67+	 3474 23105
2674	0	0	Ki67+	 3483 23377
2675	0	0	Ki67+	 3504 23023
2676	0	0	Ki67+	 3505 22990
2677	0	0	Ki67+	 3512 23472
2678	0	0	Ki67+	 3514 23572
2679	0	0	Ki67+	 3518 23400
2680	0	0	Ki67+	 3526 23435
2681	0	0	Ki67+	 3528 23281
2682	0	0	Ki67+	 3551 23359
2683	0	0	Ki67+	 3576 23030
2684	0	0	Ki67+	 3597 22901
2685	0	0	Ki67+	 3612 23376
2686	0	0	Ki67+	 3615 23461
2687	0	0	Ki67+	 3621 22818
2688	0	0	Ki67+	 3623 22911
2689	0	0	Ki67+	 3627 23503
2690	0	0	Ki67+	 3636 23243
2691	0	0	Ki67+	 3648 22913
2692	0	0	Ki67+	 3650 23307
2693	0	0	Ki67+	 3657 23381
2694	0	0	Ki67+	 3661 23171
2695	0	0	Ki67+	 3662 22910
2696	0	0	Ki67+	 3664 22866
2697	0	0	Ki67+	 3693 23083
2698	0	0	Ki67+	 3695 23161
2699	0	0	Ki67+	 3703 23179
2700	0	0	Ki67+	 3721 23477
2701	0	0	Ki67+	 3722 23267
2702	0	0	Ki67+	 3732 22843
2703	0	0	Ki67+	 3737 23270
2704	0	0	Ki67+	 3738 22874
2705	0	0	Ki67+	 3739 23320
2706	0	0	Ki67+	 3741 23427
2707	0	0	Ki67+	 3743 23283
2708	0	0	Ki67+	 3746 23195
2709	0	0	Ki67+	 3756 23240
2710	0	0	Ki67+	 3767 23299
2711	0	0	Ki67+	 3769 23255
2712	0	0	Ki67+	 3770 23078
2713	0	0	Ki67+	 3772 23271
2714	0	0	Ki67+	 3775 23207
2715	0	0	Ki67+	 3779 22821
2716	0	0	Ki67+	 3779 23114
2717	0	0	Ki67+	 3780 22907
2718	0	0	Ki67+	 3786 23341
2719	0	0	Ki67+	 3788 22864
2720	0	0	Ki67+	 3789 23298
2721	0	0	Ki67+	 3796 23006
2722	0	0	Ki67+	 3800 23130
2723	0	0	Ki67+	 3802 23359
2724	0	0	Ki67+	 3803 23101
2725	0	0	Ki67+	 3803 23321
2726	0	0	Ki67+	 3813 23056
2727	0	0	Ki67+	 3813 23272
2728	0	0	Ki67+	 3816 22875
2729	0	0	Ki67+	 3817 23127
2730	0	0	Ki67+	 3818 23032
2731	0	0	Ki67+	 3824 23151
2732	0	0	Ki67+	 3824 23230
2733	0	0	Ki67+	 3824 23290
2734	0	0	Ki67+	 3824 23387
2735	0	0	Ki67+	 3826 23173
2736	0	0	Ki67+	 3830 23403
2737	0	0	Ki67+	 3832 23336
2738	0	0	Ki67+	 3834 23258
2739	0	0	Ki67+	 3837 22881
2740	0	0	Ki67+	 3840 23148
2741	0	0	Ki67+	 3844 23066
2742	0	0	Ki67+	 3848 23451
2743	0	0	Ki67+	 3851 23418
2744	0	0	Ki67+	 3852 23143
2745	0	0	Ki67+	 3853 23368
2746	0	0	Ki67+	 3854 23004
2747	0	0	Ki67+	 3855 23281
2748	0	0	Ki67+	 3862 23030
2749	0	0	Ki67+	 3865 23486
2750	0	0	Ki67+	 3868 23556
2751	0	0	Ki67+	 3869 23224
2752	0	0	Ki67+	 3869 23381
2753	0	0	Ki67+	 3869 23399
2754	0	0	Ki67+	 3871 23190
2755	0	0	Ki67+	 3872 23056
2756	0	0	Ki67+	 3873 23455
2757	0	0	Ki67+	 3875 23297
2758	0	0	Ki67+	 3880 23240
2759	0	0	Ki67+	 3881 23424
2760	0	0	Ki67+	 3886 23502
2761	0	0	Ki67+	 3888 22853
2762	0	0	Ki67+	 3889 22979
2763	0	0	Ki67+	 3891 23158
2764	0	0	Ki67+	 3895 22953
2765	0	0	Ki67+	 3899 23081
2766	0	0	Ki67+	 3903 22878
2767	0	0	Ki67+	 3903 23483
2768	0	0	Ki67+	 3905 23252
2769	0	0	Ki67+	 3905 23290
2770	0	0	Ki67+	 3905 23319
2771	0	0	Ki67+	 3906 23035
2772	0	0	Ki67+	 3907 23195
2773	0	0	Ki67+	 3907 23374
2774	0	0	Ki67+	 3911 23419
2775	0	0	Ki67+	 3917 23055
2776	0	0	Ki67+	 3918 23172
2777	0	0	Ki67+	 3919 23446
2778	0	0	Ki67+	 3920 22972
2779	0	0	Ki67+	 3922 22872
2780	0	0	Ki67+	 3925 23351
2781	0	0	Ki67+	 3928 22886
2782	0	0	Ki67+	 3932 22816
2783	0	0	Ki67+	 3936 23567
2784	0	0	Ki67+	 3938 23018
2785	0	0	Ki67+	 3938 23346
2786	0	0	Ki67+	 3939 23387
2787	0	0	Ki67+	 3939 23492
2788	0	0	Ki67+	 3941 22842
2789	0	0	Ki67+	 3941 22944
2790	0	0	Ki67+	 3941 23219
2791	0	0	Ki67+	 3950 22971
2792	0	0	Ki67+	 3950 23514
2793	0	0	Ki67+	 3952 23333
2794	0	0	Ki67+	 3955 23040
2795	0	0	Ki67+	 3959 23179
2796	0	0	Ki67+	 3967 23531
2797	0	0	Ki67+	 3971 23013
2798	0	0	Ki67+	 3981 23379
2799	0	0	Ki67+	 3982 22929
2800	0	0	Ki67+	 3187 24166
2801	0	0	Ki67+	 3188 24248
2802	0	0	Ki67+	 3193 24278
2803	0	0	Ki67+	 3196 24052
2804	0	0	Ki67+	 3199 23716
2805	0	0	Ki67+	 3199 24155
2806	0	0	Ki67+	 3202 23738
2807	0	0	Ki67+	 3212 23729
2808	0	0	Ki67+	 3219 23603
2809	0	0	Ki67+	 3219 24064
2810	0	0	Ki67+	 3221 24320
2811	0	0	Ki67+	 3222 24182
2812	0	0	Ki67+	 3223 24308
2813	0	0	Ki67+	 3224 23635
2814	0	0	Ki67+	 3224 23714
2815	0	0	Ki67+	 3226 24207
2816	0	0	Ki67+	 3229 23673
2817	0	0	Ki67+	 3232 24195
2818	0	0	Ki67+	 3236 23690
2819	0	0	Ki67+	 3239 23762
2820	0	0	Ki67+	 3244 24158
2821	0	0	Ki67+	 3248 23730
2822	0	0	Ki67+	 3251 24231
2823	0	0	Ki67+	 3259 23674
2824	0	0	Ki67+	 3262 24142
2825	0	0	Ki67+	 3266 24181
2826	0	0	Ki67+	 3268 24289
2827	0	0	Ki67+	 3270 23744
2828	0	0	Ki67+	 3273 23694
2829	0	0	Ki67+	 3276 24266
2830	0	0	Ki67+	 3278 23707
2831	0	0	Ki67+	 3284 24122
2832	0	0	Ki67+	 3288 24221
2833	0	0	Ki67+	 3293 24166
2834	0	0	Ki67+	 3296 23720
2835	0	0	Ki67+	 3304 24156
2836	0	0	Ki67+	 3310 23703
2837	0	0	Ki67+	 3311 23674
2838	0	0	Ki67+	 3313 24198
2839	0	0	Ki67+	 3315 23724
2840	0	0	Ki67+	 3318 24055
2841	0	0	Ki67+	 3322 23961
2842	0	0	Ki67+	 3328 24181
2843	0	0	Ki67+	 3332 23749
2844	0	0	Ki67+	 3339 23710
2845	0	0	Ki67+	 3346 23806
2846	0	0	Ki67+	 3349 23733
2847	0	0	Ki67+	 3352 23824
2848	0	0	Ki67+	 3366 23890
2849	0	0	Ki67+	 3367 23648
2850	0	0	Ki67+	 3373 23725
2851	0	0	Ki67+	 3374 24351
2852	0	0	Ki67+	 3376 24312
2853	0	0	Ki67+	 3382 24246
2854	0	0	Ki67+	 3388 23749
2855	0	0	Ki67+	 3391 23650
2856	0	0	Ki67+	 3394 24316
2857	0	0	Ki67+	 3403 23657
2858	0	0	Ki67+	 3404 23680
2859	0	0	Ki67+	 3405 23615
2860	0	0	Ki67+	 3406 24307
2861	0	0	Ki67+	 3410 24288
2862	0	0	Ki67+	 3411 24320
2863	0	0	Ki67+	 3411 24362
2864	0	0	Ki67+	 3419 23691
2865	0	0	Ki67+	 3419 23759
2866	0	0	Ki67+	 3426 23732
2867	0	0	Ki67+	 3426 24355
2868	0	0	Ki67+	 3430 23831
2869	0	0	Ki67+	 3431 23853
2870	0	0	Ki67+	 3434 24385
2871	0	0	Ki67+	 3435 23629
2872	0	0	Ki67+	 3445 24361
2873	0	0	Ki67+	 3446 23690
2874	0	0	Ki67+	 3446 23925
2875	0	0	Ki67+	 3446 23977
2876	0	0	Ki67+	 3449 24382
2877	0	0	Ki67+	 3453 23609
2878	0	0	Ki67+	 3457 23691
2879	0	0	Ki67+	 3458 23709
2880	0	0	Ki67+	 3465 23652
2881	0	0	Ki67+	 3466 23988
2882	0	0	Ki67+	 3472 24398
2883	0	0	Ki67+	 3542 23657
2884	0	0	Ki67+	 3542 24256
2885	0	0	Ki67+	 3557 24300
2886	0	0	Ki67+	 3592 23992
2887	0	0	Ki67+	 3600 23760
2888	0	0	Ki67+	 3601 24351
2889	0	0	Ki67+	 3605 23793
2890	0	0	Ki67+	 3610 24321
2891	0	0	Ki67+	 3611 24364
2892	0	0	Ki67+	 3620 23811
2893	0	0	Ki67+	 3620 24323
2894	0	0	Ki67+	 3622 24267
2895	0	0	Ki67+	 3626 24084
2896	0	0	Ki67+	 3631 24155
2897	0	0	Ki67+	 3636 23729
2898	0	0	Ki67+	 3638 24134
2899	0	0	Ki67+	 3646 24207
2900	0	0	Ki67+	 3649 24187
2901	0	0	Ki67+	 3655 24105
2902	0	0	Ki67+	 3655 24230
2903	0	0	Ki67+	 3656 23936
2904	0	0	Ki67+	 3659 24203
2905	0	0	Ki67+	 3673 24234
2906	0	0	Ki67+	 3676 24214
2907	0	0	Ki67+	 3679 24146
2908	0	0	Ki67+	 3682 24090
2909	0	0	Ki67+	 3689 24151
2910	0	0	Ki67+	 3690 24126
2911	0	0	Ki67+	 3704 24250
2912	0	0	Ki67+	 3705 24190
2913	0	0	Ki67+	 3707 24340
2914	0	0	Ki67+	 3713 23749
2915	0	0	Ki67+	 3715 24398
2916	0	0	Ki67+	 3717 23970
2917	0	0	Ki67+	 3747 24285
2918	0	0	Ki67+	 3754 24148
2919	0	0	Ki67+	 3755 24165
2920	0	0	Ki67+	 3757 24397
2921	0	0	Ki67+	 3760 24201
2922	0	0	Ki67+	 3766 24150
2923	0	0	Ki67+	 3770 23857
2924	0	0	Ki67+	 3773 24141
2925	0	0	Ki67+	 3774 24121
2926	0	0	Ki67+	 3782 24283
2927	0	0	Ki67+	 3785 23878
2928	0	0	Ki67+	 3800 24226
2929	0	0	Ki67+	 3804 24062
2930	0	0	Ki67+	 3808 24202
2931	0	0	Ki67+	 3809 24263
2932	0	0	Ki67+	 3816 24156
2933	0	0	Ki67+	 3817 24170
2934	0	0	Ki67+	 3824 24253
2935	0	0	Ki67+	 3824 24394
2936	0	0	Ki67+	 3829 24216
2937	0	0	Ki67+	 3838 24380
2938	0	0	Ki67+	 3852 23886
2939	0	0	Ki67+	 3865 24340
2940	0	0	Ki67+	 3874 24168
2941	0	0	Ki67+	 3878 24117
2942	0	0	Ki67+	 3887 24123
2943	0	0	Ki67+	 3889 23879
2944	0	0	Ki67+	 3890 24266
2945	0	0	Ki67+	 3894 24235
2946	0	0	Ki67+	 3898 23957
2947	0	0	Ki67+	 3903 24281
2948	0	0	Ki67+	 3904 24075
2949	0	0	Ki67+	 3907 24251
2950	0	0	Ki67+	 3909 24093
2951	0	0	Ki67+	 3912 24169
2952	0	0	Ki67+	 3916 24196
2953	0	0	Ki67+	 3924 24230
2954	0	0	Ki67+	 3924 24308
2955	0	0	Ki67+	 3925 24328
2956	0	0	Ki67+	 3936 24018
2957	0	0	Ki67+	 3957 24045
2958	0	0	Ki67+	 3971 24046
2959	0	0	Ki67+	 3972 24322
2960	0	0	Ki67+	 3975 23985
2961	0	0	Ki67+	 3195 24818
2962	0	0	Ki67+	 3196 24708
2963	0	0	Ki67+	 3199 24484
2964	0	0	Ki67+	 3201 24784
2965	0	0	Ki67+	 3202 24526
2966	0	0	Ki67+	 3205 25107
2967	0	0	Ki67+	 3206 24798
2968	0	0	Ki67+	 3216 25179
2969	0	0	Ki67+	 3217 24721
2970	0	0	Ki67+	 3217 24888
2971	0	0	Ki67+	 3222 24906
2972	0	0	Ki67+	 3224 24765
2973	0	0	Ki67+	 3226 24676
2974	0	0	Ki67+	 3232 24891
2975	0	0	Ki67+	 3246 24873
2976	0	0	Ki67+	 3248 24674
2977	0	0	Ki67+	 3249 24506
2978	0	0	Ki67+	 3251 24940
2979	0	0	Ki67+	 3251 25195
2980	0	0	Ki67+	 3252 24823
2981	0	0	Ki67+	 3254 24709
2982	0	0	Ki67+	 3258 24904
2983	0	0	Ki67+	 3263 24766
2984	0	0	Ki67+	 3269 24687
2985	0	0	Ki67+	 3270 24867
2986	0	0	Ki67+	 3276 24483
2987	0	0	Ki67+	 3276 24499
2988	0	0	Ki67+	 3276 24880
2989	0	0	Ki67+	 3279 24778
2990	0	0	Ki67+	 3285 24900
2991	0	0	Ki67+	 3287 24797
2992	0	0	Ki67+	 3297 24734
2993	0	0	Ki67+	 3298 24700
2994	0	0	Ki67+	 3298 24714
2995	0	0	Ki67+	 3302 24492
2996	0	0	Ki67+	 3305 24474
2997	0	0	Ki67+	 3332 24755
2998	0	0	Ki67+	 3334 24611
2999	0	0	Ki67+	 3335 24453
3000	0	0	Ki67+	 3337 24506
3001	0	0	Ki67+	 3338 25070
3002	0	0	Ki67+	 3339 24491
3003	0	0	Ki67+	 3340 24527
3004	0	0	Ki67+	 3346 24894
3005	0	0	Ki67+	 3347 25058
3006	0	0	Ki67+	 3351 24776
3007	0	0	Ki67+	 3354 24721
3008	0	0	Ki67+	 3356 24738
3009	0	0	Ki67+	 3364 24865
3010	0	0	Ki67+	 3367 24513
3011	0	0	Ki67+	 3371 24545
3012	0	0	Ki67+	 3375 24880
3013	0	0	Ki67+	 3380 24715
3014	0	0	Ki67+	 3382 24478
3015	0	0	Ki67+	 3388 24534
3016	0	0	Ki67+	 3392 24517
3017	0	0	Ki67+	 3404 24538
3018	0	0	Ki67+	 3405 24731
3019	0	0	Ki67+	 3413 24563
3020	0	0	Ki67+	 3430 24527
3021	0	0	Ki67+	 3431 24751
3022	0	0	Ki67+	 3432 24469
3023	0	0	Ki67+	 3435 24736
3024	0	0	Ki67+	 3440 24421
3025	0	0	Ki67+	 3441 24694
3026	0	0	Ki67+	 3443 24518
3027	0	0	Ki67+	 3444 24911
3028	0	0	Ki67+	 3451 24740
3029	0	0	Ki67+	 3452 24561
3030	0	0	Ki67+	 3452 24776
3031	0	0	Ki67+	 3456 24479
3032	0	0	Ki67+	 3467 24748
3033	0	0	Ki67+	 3470 24434
3034	0	0	Ki67+	 3482 24561
3035	0	0	Ki67+	 3486 24858
3036	0	0	Ki67+	 3491 24891
3037	0	0	Ki67+	 3495 24433
3038	0	0	Ki67+	 3500 24477
3039	0	0	Ki67+	 3503 24866
3040	0	0	Ki67+	 3515 24877
3041	0	0	Ki67+	 3517 24488
3042	0	0	Ki67+	 3517 24896
3043	0	0	Ki67+	 3523 24762
3044	0	0	Ki67+	 3523 25160
3045	0	0	Ki67+	 3530 24447
3046	0	0	Ki67+	 3533 24747
3047	0	0	Ki67+	 3540 24872
3048	0	0	Ki67+	 3559 24761
3049	0	0	Ki67+	 3564 24823
3050	0	0	Ki67+	 3571 25061
3051	0	0	Ki67+	 3574 25080
3052	0	0	Ki67+	 3575 24862
3053	0	0	Ki67+	 3584 25057
3054	0	0	Ki67+	 3589 24889
3055	0	0	Ki67+	 3598 25103
3056	0	0	Ki67+	 3601 24850
3057	0	0	Ki67+	 3604 24789
3058	0	0	Ki67+	 3605 25007
3059	0	0	Ki67+	 3608 24861
3060	0	0	Ki67+	 3609 25097
3061	0	0	Ki67+	 3609 25174
3062	0	0	Ki67+	 3613 25111
3063	0	0	Ki67+	 3616 24841
3064	0	0	Ki67+	 3629 24452
3065	0	0	Ki67+	 3632 25008
3066	0	0	Ki67+	 3633 24842
3067	0	0	Ki67+	 3635 24422
3068	0	0	Ki67+	 3636 24768
3069	0	0	Ki67+	 3639 24991
3070	0	0	Ki67+	 3640 25113
3071	0	0	Ki67+	 3642 24606
3072	0	0	Ki67+	 3652 25127
3073	0	0	Ki67+	 3669 24540
3074	0	0	Ki67+	 3670 25120
3075	0	0	Ki67+	 3681 24937
3076	0	0	Ki67+	 3690 25196
3077	0	0	Ki67+	 3697 24540
3078	0	0	Ki67+	 3706 24515
3079	0	0	Ki67+	 3706 24551
3080	0	0	Ki67+	 3707 24454
3081	0	0	Ki67+	 3708 24933
3082	0	0	Ki67+	 3716 24430
3083	0	0	Ki67+	 3718 25131
3084	0	0	Ki67+	 3727 24475
3085	0	0	Ki67+	 3738 24511
3086	0	0	Ki67+	 3743 24448
3087	0	0	Ki67+	 3752 24897
3088	0	0	Ki67+	 3753 24424
3089	0	0	Ki67+	 3761 24452
3090	0	0	Ki67+	 3773 25180
3091	0	0	Ki67+	 3777 24937
3092	0	0	Ki67+	 3791 24530
3093	0	0	Ki67+	 3793 24951
3094	0	0	Ki67+	 3797 24516
3095	0	0	Ki67+	 3801 24901
3096	0	0	Ki67+	 3803 24880
3097	0	0	Ki67+	 3810 25170
3098	0	0	Ki67+	 3816 24569
3099	0	0	Ki67+	 3817 24553
3100	0	0	Ki67+	 3826 24999
3101	0	0	Ki67+	 3827 25153
3102	0	0	Ki67+	 3830 24901
3103	0	0	Ki67+	 3834 24991
3104	0	0	Ki67+	 3839 24926
3105	0	0	Ki67+	 3846 25172
3106	0	0	Ki67+	 3854 24877
3107	0	0	Ki67+	 3854 24892
3108	0	0	Ki67+	 3854 24946
3109	0	0	Ki67+	 3854 25098
3110	0	0	Ki67+	 3859 25064
3111	0	0	Ki67+	 3866 25007
3112	0	0	Ki67+	 3871 25051
3113	0	0	Ki67+	 3874 25080
3114	0	0	Ki67+	 3877 24611
3115	0	0	Ki67+	 3877 25166
3116	0	0	Ki67+	 3887 24910
3117	0	0	Ki67+	 3889 24888
3118	0	0	Ki67+	 3891 24417
3119	0	0	Ki67+	 3905 24897
3120	0	0	Ki67+	 3906 24614
3121	0	0	Ki67+	 3911 24504
3122	0	0	Ki67+	 3915 24469
3123	0	0	Ki67+	 3924 24956
3124	0	0	Ki67+	 3925 25002
3125	0	0	Ki67+	 3929 24930
3126	0	0	Ki67+	 3932 24455
3127	0	0	Ki67+	 3937 24894
3128	0	0	Ki67+	 3943 24636
3129	0	0	Ki67+	 3944 24615
3130	0	0	Ki67+	 3946 24502
3131	0	0	Ki67+	 3948 24880
3132	0	0	Ki67+	 3948 25137
3133	0	0	Ki67+	 3949 25150
3134	0	0	Ki67+	 3951 25167
3135	0	0	Ki67+	 3957 25158
3136	0	0	Ki67+	 3960 24909
3137	0	0	Ki67+	 3961 24893
3138	0	0	Ki67+	 3966 25108
3139	0	0	Ki67+	 3968 24658
3140	0	0	Ki67+	 3968 24918
3141	0	0	Ki67+	 3971 25174
3142	0	0	Ki67+	 3185 25338
3143	0	0	Ki67+	 3186 25406
3144	0	0	Ki67+	 3188 25506
3145	0	0	Ki67+	 3188 25778
3146	0	0	Ki67+	 3191 25384
3147	0	0	Ki67+	 3194 25802
3148	0	0	Ki67+	 3196 25949
3149	0	0	Ki67+	 3199 25309
3150	0	0	Ki67+	 3199 25486
3151	0	0	Ki67+	 3202 25539
3152	0	0	Ki67+	 3204 25825
3153	0	0	Ki67+	 3207 25626
3154	0	0	Ki67+	 3207 25867
3155	0	0	Ki67+	 3208 25316
3156	0	0	Ki67+	 3209 25452
3157	0	0	Ki67+	 3212 25732
3158	0	0	Ki67+	 3213 25914
3159	0	0	Ki67+	 3214 25590
3160	0	0	Ki67+	 3215 25295
3161	0	0	Ki67+	 3216 25568
3162	0	0	Ki67+	 3216 25662
3163	0	0	Ki67+	 3220 25882
3164	0	0	Ki67+	 3222 25206
3165	0	0	Ki67+	 3222 25806
3166	0	0	Ki67+	 3222 25936
3167	0	0	Ki67+	 3224 25778
3168	0	0	Ki67+	 3232 25314
3169	0	0	Ki67+	 3234 25625
3170	0	0	Ki67+	 3237 25830
3171	0	0	Ki67+	 3238 25278
3172	0	0	Ki67+	 3246 25440
3173	0	0	Ki67+	 3252 25291
3174	0	0	Ki67+	 3252 25551
3175	0	0	Ki67+	 3252 25605
3176	0	0	Ki67+	 3252 25906
3177	0	0	Ki67+	 3253 25849
3178	0	0	Ki67+	 3259 25450
3179	0	0	Ki67+	 3260 25738
3180	0	0	Ki67+	 3265 25925
3181	0	0	Ki67+	 3267 25855
3182	0	0	Ki67+	 3271 25824
3183	0	0	Ki67+	 3273 25272
3184	0	0	Ki67+	 3273 25609
3185	0	0	Ki67+	 3279 25892
3186	0	0	Ki67+	 3279 25916
3187	0	0	Ki67+	 3280 25875
3188	0	0	Ki67+	 3284 25251
3189	0	0	Ki67+	 3290 25624
3190	0	0	Ki67+	 3292 25921
3191	0	0	Ki67+	 3298 25789
3192	0	0	Ki67+	 3300 25275
3193	0	0	Ki67+	 3303 25632
3194	0	0	Ki67+	 3305 25744
3195	0	0	Ki67+	 3307 25231
3196	0	0	Ki67+	 3310 25569
3197	0	0	Ki67+	 3324 25514
3198	0	0	Ki67+	 3326 25635
3199	0	0	Ki67+	 3330 25262
3200	0	0	Ki67+	 3336 25716
3201	0	0	Ki67+	 3339 25628
3202	0	0	Ki67+	 3339 25787
3203	0	0	Ki67+	 3342 25237
3204	0	0	Ki67+	 3342 25695
3205	0	0	Ki67+	 3345 25294
3206	0	0	Ki67+	 3347 25807
3207	0	0	Ki67+	 3351 25852
3208	0	0	Ki67+	 3352 25520
3209	0	0	Ki67+	 3358 25884
3210	0	0	Ki67+	 3360 25717
3211	0	0	Ki67+	 3363 25764
3212	0	0	Ki67+	 3366 25532
3213	0	0	Ki67+	 3367 25675
3214	0	0	Ki67+	 3369 25690
3215	0	0	Ki67+	 3373 25617
3216	0	0	Ki67+	 3375 25717
3217	0	0	Ki67+	 3376 25274
3218	0	0	Ki67+	 3381 25602
3219	0	0	Ki67+	 3383 25678
3220	0	0	Ki67+	 3383 25758
3221	0	0	Ki67+	 3389 25691
3222	0	0	Ki67+	 3391 25421
3223	0	0	Ki67+	 3394 25874
3224	0	0	Ki67+	 3395 25311
3225	0	0	Ki67+	 3400 25572
3226	0	0	Ki67+	 3406 25522
3227	0	0	Ki67+	 3410 25361
3228	0	0	Ki67+	 3417 25642
3229	0	0	Ki67+	 3418 25666
3230	0	0	Ki67+	 3418 25826
3231	0	0	Ki67+	 3420 25335
3232	0	0	Ki67+	 3420 25782
3233	0	0	Ki67+	 3423 25433
3234	0	0	Ki67+	 3425 25488
3235	0	0	Ki67+	 3429 25342
3236	0	0	Ki67+	 3429 25840
3237	0	0	Ki67+	 3436 25442
3238	0	0	Ki67+	 3436 25761
3239	0	0	Ki67+	 3437 25612
3240	0	0	Ki67+	 3442 25781
3241	0	0	Ki67+	 3449 25377
3242	0	0	Ki67+	 3449 25573
3243	0	0	Ki67+	 3449 25687
3244	0	0	Ki67+	 3451 25619
3245	0	0	Ki67+	 3451 25965
3246	0	0	Ki67+	 3453 25819
3247	0	0	Ki67+	 3453 25837
3248	0	0	Ki67+	 3455 25545
3249	0	0	Ki67+	 3460 25217
3250	0	0	Ki67+	 3467 25371
3251	0	0	Ki67+	 3469 25804
3252	0	0	Ki67+	 3476 25208
3253	0	0	Ki67+	 3476 25821
3254	0	0	Ki67+	 3476 25996
3255	0	0	Ki67+	 3479 25949
3256	0	0	Ki67+	 3489 25575
3257	0	0	Ki67+	 3491 25593
3258	0	0	Ki67+	 3495 25205
3259	0	0	Ki67+	 3495 25498
3260	0	0	Ki67+	 3502 25823
3261	0	0	Ki67+	 3503 25227
3262	0	0	Ki67+	 3510 25278
3263	0	0	Ki67+	 3523 25241
3264	0	0	Ki67+	 3524 25490
3265	0	0	Ki67+	 3526 25600
3266	0	0	Ki67+	 3526 25680
3267	0	0	Ki67+	 3527 25212
3268	0	0	Ki67+	 3527 25808
3269	0	0	Ki67+	 3540 25228
3270	0	0	Ki67+	 3540 25333
3271	0	0	Ki67+	 3556 25637
3272	0	0	Ki67+	 3558 25285
3273	0	0	Ki67+	 3558 25419
3274	0	0	Ki67+	 3560 25254
3275	0	0	Ki67+	 3564 25802
3276	0	0	Ki67+	 3571 25682
3277	0	0	Ki67+	 3574 25264
3278	0	0	Ki67+	 3577 25801
3279	0	0	Ki67+	 3580 25525
3280	0	0	Ki67+	 3583 25671
3281	0	0	Ki67+	 3586 25464
3282	0	0	Ki67+	 3588 25488
3283	0	0	Ki67+	 3589 25585
3284	0	0	Ki67+	 3590 25752
3285	0	0	Ki67+	 3594 25506
3286	0	0	Ki67+	 3598 25547
3287	0	0	Ki67+	 3603 25789
3288	0	0	Ki67+	 3604 25274
3289	0	0	Ki67+	 3606 25241
3290	0	0	Ki67+	 3610 25310
3291	0	0	Ki67+	 3611 25753
3292	0	0	Ki67+	 3617 25442
3293	0	0	Ki67+	 3629 25245
3294	0	0	Ki67+	 3629 25267
3295	0	0	Ki67+	 3631 25700
3296	0	0	Ki67+	 3636 25302
3297	0	0	Ki67+	 3638 25286
3298	0	0	Ki67+	 3640 25933
3299	0	0	Ki67+	 3645 25579
3300	0	0	Ki67+	 3649 25540
3301	0	0	Ki67+	 3654 25529
3302	0	0	Ki67+	 3654 25944
3303	0	0	Ki67+	 3658 25454
3304	0	0	Ki67+	 3662 25286
3305	0	0	Ki67+	 3664 25538
3306	0	0	Ki67+	 3670 25698
3307	0	0	Ki67+	 3672 25504
3308	0	0	Ki67+	 3672 25643
3309	0	0	Ki67+	 3672 25726
3310	0	0	Ki67+	 3680 25309
3311	0	0	Ki67+	 3681 25527
3312	0	0	Ki67+	 3686 25257
3313	0	0	Ki67+	 3686 25555
3314	0	0	Ki67+	 3694 25269
3315	0	0	Ki67+	 3696 25519
3316	0	0	Ki67+	 3709 25546
3317	0	0	Ki67+	 3716 25573
3318	0	0	Ki67+	 3721 25287
3319	0	0	Ki67+	 3721 25648
3320	0	0	Ki67+	 3738 25950
3321	0	0	Ki67+	 3748 25270
3322	0	0	Ki67+	 3750 25561
3323	0	0	Ki67+	 3756 25353
3324	0	0	Ki67+	 3765 25587
3325	0	0	Ki67+	 3768 25333
3326	0	0	Ki67+	 3768 25863
3327	0	0	Ki67+	 3768 25941
3328	0	0	Ki67+	 3772 25263
3329	0	0	Ki67+	 3775 25549
3330	0	0	Ki67+	 3778 25458
3331	0	0	Ki67+	 3780 25377
3332	0	0	Ki67+	 3780 25856
3333	0	0	Ki67+	 3782 25241
3334	0	0	Ki67+	 3783 25429
3335	0	0	Ki67+	 3784 25309
3336	0	0	Ki67+	 3789 25291
3337	0	0	Ki67+	 3802 25925
3338	0	0	Ki67+	 3806 25877
3339	0	0	Ki67+	 3810 25624
3340	0	0	Ki67+	 3814 25411
3341	0	0	Ki67+	 3818 25306
3342	0	0	Ki67+	 3819 25520
3343	0	0	Ki67+	 3822 25485
3344	0	0	Ki67+	 3824 25871
3345	0	0	Ki67+	 3830 25451
3346	0	0	Ki67+	 3839 25323
3347	0	0	Ki67+	 3841 25903
3348	0	0	Ki67+	 3846 25505
3349	0	0	Ki67+	 3866 25359
3350	0	0	Ki67+	 3869 25299
3351	0	0	Ki67+	 3879 25343
3352	0	0	Ki67+	 3879 25874
3353	0	0	Ki67+	 3879 25924
3354	0	0	Ki67+	 3896 25429
3355	0	0	Ki67+	 3897 25463
3356	0	0	Ki67+	 3901 25366
3357	0	0	Ki67+	 3904 25911
3358	0	0	Ki67+	 3905 25237
3359	0	0	Ki67+	 3908 25392
3360	0	0	Ki67+	 3915 25884
3361	0	0	Ki67+	 3917 25424
3362	0	0	Ki67+	 3920 25288
3363	0	0	Ki67+	 3922 25268
3364	0	0	Ki67+	 3927 25312
3365	0	0	Ki67+	 3928 25443
3366	0	0	Ki67+	 3934 25239
3367	0	0	Ki67+	 3937 25253
3368	0	0	Ki67+	 3946 25266
3369	0	0	Ki67+	 3948 25293
3370	0	0	Ki67+	 3964 25324
3371	0	0	Ki67+	 3967 25992
3372	0	0	Ki67+	 3971 25245
3373	0	0	Ki67+	 3195 26028
3374	0	0	Ki67+	 3207 26355
3375	0	0	Ki67+	 3219 26050
3376	0	0	Ki67+	 3245 26442
3377	0	0	Ki67+	 3254 26303
3378	0	0	Ki67+	 3265 26330
3379	0	0	Ki67+	 3276 26331
3380	0	0	Ki67+	 3291 26342
3381	0	0	Ki67+	 3293 26195
3382	0	0	Ki67+	 3304 26306
3383	0	0	Ki67+	 3317 26355
3384	0	0	Ki67+	 3319 26470
3385	0	0	Ki67+	 3335 26498
3386	0	0	Ki67+	 3335 26711
3387	0	0	Ki67+	 3348 26724
3388	0	0	Ki67+	 3356 26488
3389	0	0	Ki67+	 3356 26536
3390	0	0	Ki67+	 3359 26504
3391	0	0	Ki67+	 3412 26550
3392	0	0	Ki67+	 3417 26122
3393	0	0	Ki67+	 3430 26483
3394	0	0	Ki67+	 3431 26550
3395	0	0	Ki67+	 3448 26115
3396	0	0	Ki67+	 3466 26526
3397	0	0	Ki67+	 3475 26544
3398	0	0	Ki67+	 3480 26413
3399	0	0	Ki67+	 3491 26163
3400	0	0	Ki67+	 3497 26188
3401	0	0	Ki67+	 3507 26535
3402	0	0	Ki67+	 3523 26416
3403	0	0	Ki67+	 3528 26560
3404	0	0	Ki67+	 3579 26515
3405	0	0	Ki67+	 3599 26506
3406	0	0	Ki67+	 3655 26411
3407	0	0	Ki67+	 3675 26046
3408	0	0	Ki67+	 3708 26204
3409	0	0	Ki67+	 3717 26274
3410	0	0	Ki67+	 3722 26206
3411	0	0	Ki67+	 3724 26191
3412	0	0	Ki67+	 3756 26200
3413	0	0	Ki67+	 3757 26268
3414	0	0	Ki67+	 3772 26295
3415	0	0	Ki67+	 3779 26195
3416	0	0	Ki67+	 3807 26213
3417	0	0	Ki67+	 3840 26224
3418	0	0	Ki67+	 3864 26041
3419	0	0	Ki67+	 3869 26224
3420	0	0	Ki67+	 3391 26871
3421	0	0	Ki67+	 4304 18051
3422	0	0	Ki67+	 4328 18097
3423	0	0	Ki67+	 4331 18042
3424	0	0	Ki67+	 4349 18026
3425	0	0	Ki67+	 4362 18108
3426	0	0	Ki67+	 4363 18001
3427	0	0	Ki67+	 4407 18072
3428	0	0	Ki67+	 4414 17913
3429	0	0	Ki67+	 4457 17930
3430	0	0	Ki67+	 4480 17998
3431	0	0	Ki67+	 4486 17951
3432	0	0	Ki67+	 4488 17965
3433	0	0	Ki67+	 4493 18048
3434	0	0	Ki67+	 4520 18003
3435	0	0	Ki67+	 4529 17938
3436	0	0	Ki67+	 4532 17950
3437	0	0	Ki67+	 4540 17958
3438	0	0	Ki67+	 4556 18009
3439	0	0	Ki67+	 4557 17986
3440	0	0	Ki67+	 4581 17917
3441	0	0	Ki67+	 4608 17732
3442	0	0	Ki67+	 4619 17744
3443	0	0	Ki67+	 4623 18031
3444	0	0	Ki67+	 4692 17763
3445	0	0	Ki67+	 4781 17722
3446	0	0	Ki67+	 3995 18725
3447	0	0	Ki67+	 4030 18489
3448	0	0	Ki67+	 4045 18439
3449	0	0	Ki67+	 4045 18570
3450	0	0	Ki67+	 4049 18424
3451	0	0	Ki67+	 4065 18426
3452	0	0	Ki67+	 4065 18684
3453	0	0	Ki67+	 4065 18909
3454	0	0	Ki67+	 4069 18755
3455	0	0	Ki67+	 4072 18390
3456	0	0	Ki67+	 4078 18581
3457	0	0	Ki67+	 4082 18533
3458	0	0	Ki67+	 4093 18858
3459	0	0	Ki67+	 4095 18892
3460	0	0	Ki67+	 4099 18507
3461	0	0	Ki67+	 4101 18910
3462	0	0	Ki67+	 4110 18536
3463	0	0	Ki67+	 4114 18763
3464	0	0	Ki67+	 4115 18484
3465	0	0	Ki67+	 4120 18319
3466	0	0	Ki67+	 4120 18780
3467	0	0	Ki67+	 4128 18391
3468	0	0	Ki67+	 4132 18513
3469	0	0	Ki67+	 4132 18789
3470	0	0	Ki67+	 4135 18307
3471	0	0	Ki67+	 4138 18625
3472	0	0	Ki67+	 4138 18719
3473	0	0	Ki67+	 4147 18452
3474	0	0	Ki67+	 4148 18334
3475	0	0	Ki67+	 4156 18427
3476	0	0	Ki67+	 4162 18319
3477	0	0	Ki67+	 4179 18431
3478	0	0	Ki67+	 4185 18243
3479	0	0	Ki67+	 4189 18813
3480	0	0	Ki67+	 4193 18767
3481	0	0	Ki67+	 4196 18804
3482	0	0	Ki67+	 4199 18182
3483	0	0	Ki67+	 4199 18212
3484	0	0	Ki67+	 4201 18359
3485	0	0	Ki67+	 4213 18313
3486	0	0	Ki67+	 4220 18276
3487	0	0	Ki67+	 4220 18740
3488	0	0	Ki67+	 4223 18804
3489	0	0	Ki67+	 4224 18418
3490	0	0	Ki67+	 4227 18223
3491	0	0	Ki67+	 4234 18370
3492	0	0	Ki67+	 4240 18249
3493	0	0	Ki67+	 4244 18306
3494	0	0	Ki67+	 4253 18341
3495	0	0	Ki67+	 4254 18788
3496	0	0	Ki67+	 4256 18247
3497	0	0	Ki67+	 4259 18384
3498	0	0	Ki67+	 4291 18256
3499	0	0	Ki67+	 4307 18277
3500	0	0	Ki67+	 4310 18219
3501	0	0	Ki67+	 4311 18380
3502	0	0	Ki67+	 4313 18864
3503	0	0	Ki67+	 4323 18704
3504	0	0	Ki67+	 4332 18387
3505	0	0	Ki67+	 4335 18815
3506	0	0	Ki67+	 4352 18305
3507	0	0	Ki67+	 4356 18184
3508	0	0	Ki67+	 4359 18172
3509	0	0	Ki67+	 4365 18897
3510	0	0	Ki67+	 4376 18553
3511	0	0	Ki67+	 4383 18200
3512	0	0	Ki67+	 4389 18172
3513	0	0	Ki67+	 4403 18873
3514	0	0	Ki67+	 4409 18614
3515	0	0	Ki67+	 4415 18893
3516	0	0	Ki67+	 4417 18455
3517	0	0	Ki67+	 4419 18547
3518	0	0	Ki67+	 4437 18500
3519	0	0	Ki67+	 4438 18911
3520	0	0	Ki67+	 4449 18538
3521	0	0	Ki67+	 4461 18221
3522	0	0	Ki67+	 4465 18602
3523	0	0	Ki67+	 4467 18510
3524	0	0	Ki67+	 4468 18887
3525	0	0	Ki67+	 4470 18898
3526	0	0	Ki67+	 4473 18213
3527	0	0	Ki67+	 4480 18561
3528	0	0	Ki67+	 4482 18547
3529	0	0	Ki67+	 4492 18586
3530	0	0	Ki67+	 4505 18605
3531	0	0	Ki67+	 4509 18910
3532	0	0	Ki67+	 4533 18584
3533	0	0	Ki67+	 4536 18617
3534	0	0	Ki67+	 4540 18552
3535	0	0	Ki67+	 4549 18839
3536	0	0	Ki67+	 4556 18283
3537	0	0	Ki67+	 4556 18789
3538	0	0	Ki67+	 4560 18597
3539	0	0	Ki67+	 4561 18865
3540	0	0	Ki67+	 4562 18624
3541	0	0	Ki67+	 4566 18757
3542	0	0	Ki67+	 4580 18745
3543	0	0	Ki67+	 4583 18804
3544	0	0	Ki67+	 4589 18825
3545	0	0	Ki67+	 4594 18575
3546	0	0	Ki67+	 4618 18873
3547	0	0	Ki67+	 4619 18317
3548	0	0	Ki67+	 4624 18189
3549	0	0	Ki67+	 4624 18889
3550	0	0	Ki67+	 4631 18308
3551	0	0	Ki67+	 4640 18156
3552	0	0	Ki67+	 4643 18247
3553	0	0	Ki67+	 4656 18179
3554	0	0	Ki67+	 4657 18857
3555	0	0	Ki67+	 4658 18896
3556	0	0	Ki67+	 4681 18191
3557	0	0	Ki67+	 4685 18852
3558	0	0	Ki67+	 4702 18128
3559	0	0	Ki67+	 4705 18819
3560	0	0	Ki67+	 4706 18684
3561	0	0	Ki67+	 4707 18876
3562	0	0	Ki67+	 4708 18503
3563	0	0	Ki67+	 4715 18182
3564	0	0	Ki67+	 4723 18139
3565	0	0	Ki67+	 4736 18834
3566	0	0	Ki67+	 4739 18846
3567	0	0	Ki67+	 4745 18160
3568	0	0	Ki67+	 4751 18633
3569	0	0	Ki67+	 4758 18908
3570	0	0	Ki67+	 4761 18149
3571	0	0	Ki67+	 4765 18188
3572	0	0	Ki67+	 4765 18227
3573	0	0	Ki67+	 4773 18180
3574	0	0	Ki67+	 4773 18856
3575	0	0	Ki67+	 4777 18277
3576	0	0	Ki67+	 4780 18624
3577	0	0	Ki67+	 3995 19160
3578	0	0	Ki67+	 3996 19112
3579	0	0	Ki67+	 3996 19538
3580	0	0	Ki67+	 3997 18925
3581	0	0	Ki67+	 3998 19062
3582	0	0	Ki67+	 3998 19141
3583	0	0	Ki67+	 4010 18943
3584	0	0	Ki67+	 4011 19265
3585	0	0	Ki67+	 4015 18965
3586	0	0	Ki67+	 4015 19112
3587	0	0	Ki67+	 4029 19147
3588	0	0	Ki67+	 4030 19337
3589	0	0	Ki67+	 4031 19159
3590	0	0	Ki67+	 4031 19323
3591	0	0	Ki67+	 4039 19645
3592	0	0	Ki67+	 4046 19476
3593	0	0	Ki67+	 4050 19083
3594	0	0	Ki67+	 4057 19134
3595	0	0	Ki67+	 4058 19673
3596	0	0	Ki67+	 4060 18972
3597	0	0	Ki67+	 4060 19345
3598	0	0	Ki67+	 4065 19157
3599	0	0	Ki67+	 4067 19033
3600	0	0	Ki67+	 4070 19565
3601	0	0	Ki67+	 4075 18941
3602	0	0	Ki67+	 4077 19094
3603	0	0	Ki67+	 4077 19260
3604	0	0	Ki67+	 4078 18958
3605	0	0	Ki67+	 4084 19369
3606	0	0	Ki67+	 4085 19604
3607	0	0	Ki67+	 4096 19550
3608	0	0	Ki67+	 4097 19289
3609	0	0	Ki67+	 4101 19327
3610	0	0	Ki67+	 4103 18976
3611	0	0	Ki67+	 4103 19595
3612	0	0	Ki67+	 4108 18935
3613	0	0	Ki67+	 4109 19623
3614	0	0	Ki67+	 4110 19389
3615	0	0	Ki67+	 4113 19344
3616	0	0	Ki67+	 4121 19317
3617	0	0	Ki67+	 4127 18979
3618	0	0	Ki67+	 4128 19000
3619	0	0	Ki67+	 4129 19605
3620	0	0	Ki67+	 4133 19324
3621	0	0	Ki67+	 4138 19377
3622	0	0	Ki67+	 4142 19361
3623	0	0	Ki67+	 4153 19660
3624	0	0	Ki67+	 4167 19626
3625	0	0	Ki67+	 4168 19057
3626	0	0	Ki67+	 4170 18983
3627	0	0	Ki67+	 4182 19039
3628	0	0	Ki67+	 4187 19646
3629	0	0	Ki67+	 4191 19019
3630	0	0	Ki67+	 4216 18918
3631	0	0	Ki67+	 4221 19690
3632	0	0	Ki67+	 4233 19521
3633	0	0	Ki67+	 4239 19046
3634	0	0	Ki67+	 4245 19655
3635	0	0	Ki67+	 4252 19085
3636	0	0	Ki67+	 4264 19030
3637	0	0	Ki67+	 4268 19566
3638	0	0	Ki67+	 4271 19505
3639	0	0	Ki67+	 4280 19058
3640	0	0	Ki67+	 4280 19100
3641	0	0	Ki67+	 4289 19144
3642	0	0	Ki67+	 4297 19075
3643	0	0	Ki67+	 4309 19108
3644	0	0	Ki67+	 4309 19171
3645	0	0	Ki67+	 4310 19546
3646	0	0	Ki67+	 4320 19469
3647	0	0	Ki67+	 4329 19346
3648	0	0	Ki67+	 4332 19376
3649	0	0	Ki67+	 4336 19391
3650	0	0	Ki67+	 4339 19207
3651	0	0	Ki67+	 4340 19237
3652	0	0	Ki67+	 4343 19485
3653	0	0	Ki67+	 4352 19305
3654	0	0	Ki67+	 4361 19078
3655	0	0	Ki67+	 4367 19695
3656	0	0	Ki67+	 4368 19708
3657	0	0	Ki67+	 4384 19618
3658	0	0	Ki67+	 4386 19490
3659	0	0	Ki67+	 4406 19675
3660	0	0	Ki67+	 4413 19050
3661	0	0	Ki67+	 4415 19516
3662	0	0	Ki67+	 4420 19314
3663	0	0	Ki67+	 4421 19487
3664	0	0	Ki67+	 4426 19188
3665	0	0	Ki67+	 4428 19515
3666	0	0	Ki67+	 4434 19546
3667	0	0	Ki67+	 4435 19031
3668	0	0	Ki67+	 4436 19579
3669	0	0	Ki67+	 4439 19480
3670	0	0	Ki67+	 4440 19426
3671	0	0	Ki67+	 4444 19396
3672	0	0	Ki67+	 4470 19393
3673	0	0	Ki67+	 4473 19225
3674	0	0	Ki67+	 4477 19021
3675	0	0	Ki67+	 4477 19605
3676	0	0	Ki67+	 4482 19260
3677	0	0	Ki67+	 4484 19407
3678	0	0	Ki67+	 4500 19256
3679	0	0	Ki67+	 4503 19647
3680	0	0	Ki67+	 4511 19397
3681	0	0	Ki67+	 4518 18917
3682	0	0	Ki67+	 4518 18994
3683	0	0	Ki67+	 4518 19676
3684	0	0	Ki67+	 4520 19266
3685	0	0	Ki67+	 4521 19035
3686	0	0	Ki67+	 4521 19351
3687	0	0	Ki67+	 4522 19222
3688	0	0	Ki67+	 4524 19060
3689	0	0	Ki67+	 4526 19659
3690	0	0	Ki67+	 4528 18966
3691	0	0	Ki67+	 4530 19302
3692	0	0	Ki67+	 4530 19337
3693	0	0	Ki67+	 4532 19047
3694	0	0	Ki67+	 4535 19013
3695	0	0	Ki67+	 4535 19095
3696	0	0	Ki67+	 4543 19085
3697	0	0	Ki67+	 4544 19475
3698	0	0	Ki67+	 4547 19117
3699	0	0	Ki67+	 4552 19689
3700	0	0	Ki67+	 4557 19109
3701	0	0	Ki67+	 4561 19294
3702	0	0	Ki67+	 4562 18961
3703	0	0	Ki67+	 4562 18994
3704	0	0	Ki67+	 4564 19521
3705	0	0	Ki67+	 4566 19499
3706	0	0	Ki67+	 4573 19158
3707	0	0	Ki67+	 4573 19239
3708	0	0	Ki67+	 4583 19106
3709	0	0	Ki67+	 4584 18957
3710	0	0	Ki67+	 4585 19365
3711	0	0	Ki67+	 4591 19206
3712	0	0	Ki67+	 4594 19610
3713	0	0	Ki67+	 4604 19376
3714	0	0	Ki67+	 4605 19160
3715	0	0	Ki67+	 4605 19335
3716	0	0	Ki67+	 4606 19085
3717	0	0	Ki67+	 4607 19182
3718	0	0	Ki67+	 4609 19232
3719	0	0	Ki67+	 4610 19433
3720	0	0	Ki67+	 4611 19530
3721	0	0	Ki67+	 4615 18930
3722	0	0	Ki67+	 4620 19077
3723	0	0	Ki67+	 4620 19598
3724	0	0	Ki67+	 4621 18914
3725	0	0	Ki67+	 4621 19204
3726	0	0	Ki67+	 4623 19088
3727	0	0	Ki67+	 4623 19280
3728	0	0	Ki67+	 4626 19356
3729	0	0	Ki67+	 4629 19044
3730	0	0	Ki67+	 4632 18972
3731	0	0	Ki67+	 4633 18988
3732	0	0	Ki67+	 4633 19435
3733	0	0	Ki67+	 4642 19031
3734	0	0	Ki67+	 4642 19117
3735	0	0	Ki67+	 4648 19132
3736	0	0	Ki67+	 4659 19136
3737	0	0	Ki67+	 4659 19471
3738	0	0	Ki67+	 4659 19576
3739	0	0	Ki67+	 4665 19608
3740	0	0	Ki67+	 4668 19629
3741	0	0	Ki67+	 4670 19070
3742	0	0	Ki67+	 4670 19100
3743	0	0	Ki67+	 4670 19705
3744	0	0	Ki67+	 4672 19041
3745	0	0	Ki67+	 4675 19007
3746	0	0	Ki67+	 4678 19586
3747	0	0	Ki67+	 4685 18989
3748	0	0	Ki67+	 4691 19655
3749	0	0	Ki67+	 4692 19679
3750	0	0	Ki67+	 4705 19111
3751	0	0	Ki67+	 4707 18915
3752	0	0	Ki67+	 4708 19707
3753	0	0	Ki67+	 4710 19011
3754	0	0	Ki67+	 4710 19027
3755	0	0	Ki67+	 4710 19075
3756	0	0	Ki67+	 4710 19686
3757	0	0	Ki67+	 4716 19666
3758	0	0	Ki67+	 4718 19533
3759	0	0	Ki67+	 4736 19291
3760	0	0	Ki67+	 4738 19679
3761	0	0	Ki67+	 4739 19100
3762	0	0	Ki67+	 4740 19524
3763	0	0	Ki67+	 4744 19042
3764	0	0	Ki67+	 4747 19562
3765	0	0	Ki67+	 4758 19287
3766	0	0	Ki67+	 4765 19380
3767	0	0	Ki67+	 4771 19708
3768	0	0	Ki67+	 4773 19536
3769	0	0	Ki67+	 3986 19814
3770	0	0	Ki67+	 3987 20333
3771	0	0	Ki67+	 3989 20261
3772	0	0	Ki67+	 3998 20303
3773	0	0	Ki67+	 4001 20338
3774	0	0	Ki67+	 4002 19880
3775	0	0	Ki67+	 4005 20274
3776	0	0	Ki67+	 4006 20389
3777	0	0	Ki67+	 4009 20404
3778	0	0	Ki67+	 4011 20358
3779	0	0	Ki67+	 4018 19971
3780	0	0	Ki67+	 4018 20328
3781	0	0	Ki67+	 4027 19983
3782	0	0	Ki67+	 4029 19818
3783	0	0	Ki67+	 4032 20020
3784	0	0	Ki67+	 4034 20213
3785	0	0	Ki67+	 4036 20267
3786	0	0	Ki67+	 4037 20277
3787	0	0	Ki67+	 4038 20372
3788	0	0	Ki67+	 4039 19799
3789	0	0	Ki67+	 4039 19910
3790	0	0	Ki67+	 4042 20011
3791	0	0	Ki67+	 4042 20466
3792	0	0	Ki67+	 4043 19948
3793	0	0	Ki67+	 4047 20388
3794	0	0	Ki67+	 4049 20331
3795	0	0	Ki67+	 4053 19962
3796	0	0	Ki67+	 4053 20356
3797	0	0	Ki67+	 4056 19935
3798	0	0	Ki67+	 4067 20283
3799	0	0	Ki67+	 4068 19817
3800	0	0	Ki67+	 4074 20326
3801	0	0	Ki67+	 4075 20414
3802	0	0	Ki67+	 4077 20472
3803	0	0	Ki67+	 4079 20368
3804	0	0	Ki67+	 4080 20049
3805	0	0	Ki67+	 4081 19953
3806	0	0	Ki67+	 4082 20070
3807	0	0	Ki67+	 4098 19973
3808	0	0	Ki67+	 4100 19907
3809	0	0	Ki67+	 4102 20068
3810	0	0	Ki67+	 4105 20356
3811	0	0	Ki67+	 4107 20051
3812	0	0	Ki67+	 4107 20126
3813	0	0	Ki67+	 4107 20395
3814	0	0	Ki67+	 4109 20316
3815	0	0	Ki67+	 4111 19992
3816	0	0	Ki67+	 4111 20457
3817	0	0	Ki67+	 4113 20419
3818	0	0	Ki67+	 4116 19974
3819	0	0	Ki67+	 4123 19802
3820	0	0	Ki67+	 4127 20337
3821	0	0	Ki67+	 4133 19850
3822	0	0	Ki67+	 4134 19919
3823	0	0	Ki67+	 4135 19952
3824	0	0	Ki67+	 4139 20372
3825	0	0	Ki67+	 4140 19762
3826	0	0	Ki67+	 4142 20474
3827	0	0	Ki67+	 4146 20438
3828	0	0	Ki67+	 4154 19975
3829	0	0	Ki67+	 4156 19812
3830	0	0	Ki67+	 4162 19906
3831	0	0	Ki67+	 4167 19743
3832	0	0	Ki67+	 4170 19845
3833	0	0	Ki67+	 4179 19882
3834	0	0	Ki67+	 4179 20303
3835	0	0	Ki67+	 4186 20507
3836	0	0	Ki67+	 4187 20465
3837	0	0	Ki67+	 4188 20317
3838	0	0	Ki67+	 4189 19775
3839	0	0	Ki67+	 4199 19803
3840	0	0	Ki67+	 4200 19725
3841	0	0	Ki67+	 4202 20405
3842	0	0	Ki67+	 4221 19809
3843	0	0	Ki67+	 4224 20426
3844	0	0	Ki67+	 4231 20486
3845	0	0	Ki67+	 4235 19861
3846	0	0	Ki67+	 4237 19880
3847	0	0	Ki67+	 4250 20440
3848	0	0	Ki67+	 4255 20486
3849	0	0	Ki67+	 4259 20460
3850	0	0	Ki67+	 4260 19723
3851	0	0	Ki67+	 4262 19856
3852	0	0	Ki67+	 4267 19733
3853	0	0	Ki67+	 4269 19715
3854	0	0	Ki67+	 4271 19767
3855	0	0	Ki67+	 4277 20221
3856	0	0	Ki67+	 4282 20345
3857	0	0	Ki67+	 4287 20501
3858	0	0	Ki67+	 4303 19798
3859	0	0	Ki67+	 4303 19817
3860	0	0	Ki67+	 4317 20083
3861	0	0	Ki67+	 4329 19747
3862	0	0	Ki67+	 4332 19939
3863	0	0	Ki67+	 4345 20110
3864	0	0	Ki67+	 4348 20076
3865	0	0	Ki67+	 4351 20138
3866	0	0	Ki67+	 4352 19722
3867	0	0	Ki67+	 4355 20100
3868	0	0	Ki67+	 4355 20450
3869	0	0	Ki67+	 4358 19973
3870	0	0	Ki67+	 4362 20131
3871	0	0	Ki67+	 4363 20141
3872	0	0	Ki67+	 4379 19981
3873	0	0	Ki67+	 4383 19907
3874	0	0	Ki67+	 4393 20205
3875	0	0	Ki67+	 4395 20253
3876	0	0	Ki67+	 4396 20116
3877	0	0	Ki67+	 4401 19906
3878	0	0	Ki67+	 4403 20175
3879	0	0	Ki67+	 4406 20098
3880	0	0	Ki67+	 4411 19733
3881	0	0	Ki67+	 4411 20139
3882	0	0	Ki67+	 4416 19759
3883	0	0	Ki67+	 4418 19903
3884	0	0	Ki67+	 4419 19917
3885	0	0	Ki67+	 4421 20397
3886	0	0	Ki67+	 4423 20216
3887	0	0	Ki67+	 4426 19791
3888	0	0	Ki67+	 4428 20117
3889	0	0	Ki67+	 4429 19752
3890	0	0	Ki67+	 4434 20208
3891	0	0	Ki67+	 4435 19721
3892	0	0	Ki67+	 4441 19800
3893	0	0	Ki67+	 4441 20407
3894	0	0	Ki67+	 4447 20187
3895	0	0	Ki67+	 4454 19929
3896	0	0	Ki67+	 4457 19767
3897	0	0	Ki67+	 4460 20436
3898	0	0	Ki67+	 4468 19959
3899	0	0	Ki67+	 4470 19801
3900	0	0	Ki67+	 4473 20158
3901	0	0	Ki67+	 4475 19943
3902	0	0	Ki67+	 4475 20276
3903	0	0	Ki67+	 4480 19851
3904	0	0	Ki67+	 4488 19828
3905	0	0	Ki67+	 4489 19976
3906	0	0	Ki67+	 4490 19733
3907	0	0	Ki67+	 4503 19736
3908	0	0	Ki67+	 4513 19983
3909	0	0	Ki67+	 4521 19953
3910	0	0	Ki67+	 4524 19725
3911	0	0	Ki67+	 4532 20509
3912	0	0	Ki67+	 4536 20001
3913	0	0	Ki67+	 4542 20276
3914	0	0	Ki67+	 4546 20431
3915	0	0	Ki67+	 4547 19973
3916	0	0	Ki67+	 4547 20245
3917	0	0	Ki67+	 4552 20305
3918	0	0	Ki67+	 4552 20494
3919	0	0	Ki67+	 4553 19717
3920	0	0	Ki67+	 4554 20462
3921	0	0	Ki67+	 4559 20395
3922	0	0	Ki67+	 4563 19893
3923	0	0	Ki67+	 4564 19913
3924	0	0	Ki67+	 4567 20387
3925	0	0	Ki67+	 4580 20499
3926	0	0	Ki67+	 4585 19917
3927	0	0	Ki67+	 4593 20368
3928	0	0	Ki67+	 4596 19745
3929	0	0	Ki67+	 4597 20099
3930	0	0	Ki67+	 4597 20334
3931	0	0	Ki67+	 4603 20377
3932	0	0	Ki67+	 4610 20055
3933	0	0	Ki67+	 4612 19954
3934	0	0	Ki67+	 4613 19929
3935	0	0	Ki67+	 4613 20409
3936	0	0	Ki67+	 4616 20136
3937	0	0	Ki67+	 4622 19770
3938	0	0	Ki67+	 4622 19938
3939	0	0	Ki67+	 4625 20392
3940	0	0	Ki67+	 4629 19788
3941	0	0	Ki67+	 4635 20118
3942	0	0	Ki67+	 4648 19721
3943	0	0	Ki67+	 4650 19797
3944	0	0	Ki67+	 4653 19757
3945	0	0	Ki67+	 4654 20455
3946	0	0	Ki67+	 4657 20394
3947	0	0	Ki67+	 4658 20361
3948	0	0	Ki67+	 4658 20381
3949	0	0	Ki67+	 4666 20424
3950	0	0	Ki67+	 4669 19867
3951	0	0	Ki67+	 4670 19848
3952	0	0	Ki67+	 4670 20318
3953	0	0	Ki67+	 4674 20463
3954	0	0	Ki67+	 4676 20382
3955	0	0	Ki67+	 4677 19725
3956	0	0	Ki67+	 4681 19803
3957	0	0	Ki67+	 4682 19784
3958	0	0	Ki67+	 4683 20283
3959	0	0	Ki67+	 4685 19854
3960	0	0	Ki67+	 4686 19768
3961	0	0	Ki67+	 4686 20397
3962	0	0	Ki67+	 4700 19755
3963	0	0	Ki67+	 4702 19820
3964	0	0	Ki67+	 4704 19889
3965	0	0	Ki67+	 4705 20054
3966	0	0	Ki67+	 4709 19765
3967	0	0	Ki67+	 4709 19793
3968	0	0	Ki67+	 4710 20257
3969	0	0	Ki67+	 4711 20422
3970	0	0	Ki67+	 4717 19860
3971	0	0	Ki67+	 4717 20012
3972	0	0	Ki67+	 4717 20342
3973	0	0	Ki67+	 4718 20279
3974	0	0	Ki67+	 4720 19940
3975	0	0	Ki67+	 4721 20221
3976	0	0	Ki67+	 4724 19975
3977	0	0	Ki67+	 4726 19924
3978	0	0	Ki67+	 4729 20274
3979	0	0	Ki67+	 4735 20015
3980	0	0	Ki67+	 4737 19957
3981	0	0	Ki67+	 4743 20404
3982	0	0	Ki67+	 4746 20200
3983	0	0	Ki67+	 4748 19842
3984	0	0	Ki67+	 4754 19735
3985	0	0	Ki67+	 4757 20417
3986	0	0	Ki67+	 4761 19752
3987	0	0	Ki67+	 4766 20090
3988	0	0	Ki67+	 4772 20271
3989	0	0	Ki67+	 4780 20395
3990	0	0	Ki67+	 4781 20434
3991	0	0	Ki67+	 4782 20250
3992	0	0	Ki67+	 3988 20980
3993	0	0	Ki67+	 3998 20896
3994	0	0	Ki67+	 4010 20857
3995	0	0	Ki67+	 4012 21248
3996	0	0	Ki67+	 4013 20931
3997	0	0	Ki67+	 4017 20970
3998	0	0	Ki67+	 4019 21217
3999	0	0	Ki67+	 4022 21041
4000	0	0	Ki67+	 4029 20927
4001	0	0	Ki67+	 4043 21032
4002	0	0	Ki67+	 4043 21209
4003	0	0	Ki67+	 4046 21272
4004	0	0	Ki67+	 4052 21012
4005	0	0	Ki67+	 4053 20818
4006	0	0	Ki67+	 4069 21258
4007	0	0	Ki67+	 4070 20995
4008	0	0	Ki67+	 4072 20984
4009	0	0	Ki67+	 4079 21291
4010	0	0	Ki67+	 4081 20726
4011	0	0	Ki67+	 4081 21042
4012	0	0	Ki67+	 4090 20845
4013	0	0	Ki67+	 4098 20992
4014	0	0	Ki67+	 4104 21267
4015	0	0	Ki67+	 4105 21048
4016	0	0	Ki67+	 4105 21302
4017	0	0	Ki67+	 4112 21171
4018	0	0	Ki67+	 4119 21259
4019	0	0	Ki67+	 4131 21014
4020	0	0	Ki67+	 4152 21293
4021	0	0	Ki67+	 4161 21000
4022	0	0	Ki67+	 4167 20536
4023	0	0	Ki67+	 4172 20903
4024	0	0	Ki67+	 4182 20659
4025	0	0	Ki67+	 4184 21075
4026	0	0	Ki67+	 4186 20781
4027	0	0	Ki67+	 4191 20703
4028	0	0	Ki67+	 4192 20726
4029	0	0	Ki67+	 4192 20797
4030	0	0	Ki67+	 4192 20933
4031	0	0	Ki67+	 4199 20871
4032	0	0	Ki67+	 4200 20780
4033	0	0	Ki67+	 4214 20652
4034	0	0	Ki67+	 4215 20843
4035	0	0	Ki67+	 4217 20737
4036	0	0	Ki67+	 4218 20855
4037	0	0	Ki67+	 4221 20748
4038	0	0	Ki67+	 4222 20636
4039	0	0	Ki67+	 4233 21292
4040	0	0	Ki67+	 4236 20701
4041	0	0	Ki67+	 4239 20667
4042	0	0	Ki67+	 4239 20857
4043	0	0	Ki67+	 4239 20964
4044	0	0	Ki67+	 4251 20633
4045	0	0	Ki67+	 4253 20759
4046	0	0	Ki67+	 4256 20731
4047	0	0	Ki67+	 4259 21060
4048	0	0	Ki67+	 4263 20965
4049	0	0	Ki67+	 4264 20685
4050	0	0	Ki67+	 4268 21033
4051	0	0	Ki67+	 4269 20697
4052	0	0	Ki67+	 4269 20880
4053	0	0	Ki67+	 4272 20991
4054	0	0	Ki67+	 4272 21186
4055	0	0	Ki67+	 4278 21059
4056	0	0	Ki67+	 4281 20665
4057	0	0	Ki67+	 4284 20887
4058	0	0	Ki67+	 4284 21287
4059	0	0	Ki67+	 4285 20867
4060	0	0	Ki67+	 4288 20839
4061	0	0	Ki67+	 4289 20703
4062	0	0	Ki67+	 4290 20687
4063	0	0	Ki67+	 4290 20924
4064	0	0	Ki67+	 4290 20992
4065	0	0	Ki67+	 4291 21021
4066	0	0	Ki67+	 4293 20530
4067	0	0	Ki67+	 4294 21060
4068	0	0	Ki67+	 4295 20723
4069	0	0	Ki67+	 4296 21142
4070	0	0	Ki67+	 4302 21081
4071	0	0	Ki67+	 4303 20695
4072	0	0	Ki67+	 4303 20871
4073	0	0	Ki67+	 4303 20890
4074	0	0	Ki67+	 4307 20645
4075	0	0	Ki67+	 4308 20752
4076	0	0	Ki67+	 4308 21202
4077	0	0	Ki67+	 4310 20524
4078	0	0	Ki67+	 4310 20718
4079	0	0	Ki67+	 4310 20771
4080	0	0	Ki67+	 4312 20618
4081	0	0	Ki67+	 4313 21027
4082	0	0	Ki67+	 4315 20873
4083	0	0	Ki67+	 4321 20781
4084	0	0	Ki67+	 4323 20794
4085	0	0	Ki67+	 4324 20673
4086	0	0	Ki67+	 4325 20558
4087	0	0	Ki67+	 4325 21310
4088	0	0	Ki67+	 4327 20854
4089	0	0	Ki67+	 4328 21063
4090	0	0	Ki67+	 4330 20661
4091	0	0	Ki67+	 4332 20880
4092	0	0	Ki67+	 4336 20839
4093	0	0	Ki67+	 4337 21010
4094	0	0	Ki67+	 4338 21037
4095	0	0	Ki67+	 4340 21088
4096	0	0	Ki67+	 4341 20869
4097	0	0	Ki67+	 4344 20688
4098	0	0	Ki67+	 4345 20734
4099	0	0	Ki67+	 4345 21157
4100	0	0	Ki67+	 4346 20707
4101	0	0	Ki67+	 4350 21191
4102	0	0	Ki67+	 4352 20756
4103	0	0	Ki67+	 4354 21127
4104	0	0	Ki67+	 4355 20652
4105	0	0	Ki67+	 4356 20882
4106	0	0	Ki67+	 4359 20709
4107	0	0	Ki67+	 4359 21310
4108	0	0	Ki67+	 4362 21290
4109	0	0	Ki67+	 4364 20906
4110	0	0	Ki67+	 4366 20787
4111	0	0	Ki67+	 4367 21229
4112	0	0	Ki67+	 4373 21086
4113	0	0	Ki67+	 4374 20542
4114	0	0	Ki67+	 4377 20656
4115	0	0	Ki67+	 4377 20848
4116	0	0	Ki67+	 4380 21062
4117	0	0	Ki67+	 4380 21096
4118	0	0	Ki67+	 4382 20674
4119	0	0	Ki67+	 4382 21131
4120	0	0	Ki67+	 4383 21267
4121	0	0	Ki67+	 4386 20634
4122	0	0	Ki67+	 4389 20871
4123	0	0	Ki67+	 4391 20658
4124	0	0	Ki67+	 4393 21168
4125	0	0	Ki67+	 4395 21308
4126	0	0	Ki67+	 4396 20766
4127	0	0	Ki67+	 4400 20740
4128	0	0	Ki67+	 4402 20702
4129	0	0	Ki67+	 4402 21026
4130	0	0	Ki67+	 4403 21087
4131	0	0	Ki67+	 4408 21124
4132	0	0	Ki67+	 4409 21223
4133	0	0	Ki67+	 4410 21265
4134	0	0	Ki67+	 4415 20712
4135	0	0	Ki67+	 4420 20682
4136	0	0	Ki67+	 4420 20767
4137	0	0	Ki67+	 4422 20733
4138	0	0	Ki67+	 4424 21197
4139	0	0	Ki67+	 4432 21120
4140	0	0	Ki67+	 4437 20726
4141	0	0	Ki67+	 4442 21170
4142	0	0	Ki67+	 4444 21216
4143	0	0	Ki67+	 4446 21151
4144	0	0	Ki67+	 4451 21265
4145	0	0	Ki67+	 4454 20583
4146	0	0	Ki67+	 4454 21306
4147	0	0	Ki67+	 4465 21299
4148	0	0	Ki67+	 4466 21169
4149	0	0	Ki67+	 4471 20554
4150	0	0	Ki67+	 4471 21187
4151	0	0	Ki67+	 4479 21258
4152	0	0	Ki67+	 4492 21311
4153	0	0	Ki67+	 4494 20861
4154	0	0	Ki67+	 4498 20658
4155	0	0	Ki67+	 4508 20610
4156	0	0	Ki67+	 4515 20903
4157	0	0	Ki67+	 4516 20688
4158	0	0	Ki67+	 4517 20814
4159	0	0	Ki67+	 4519 21309
4160	0	0	Ki67+	 4529 20917
4161	0	0	Ki67+	 4534 21067
4162	0	0	Ki67+	 4539 20811
4163	0	0	Ki67+	 4540 20840
4164	0	0	Ki67+	 4555 20853
4165	0	0	Ki67+	 4555 20891
4166	0	0	Ki67+	 4557 20770
4167	0	0	Ki67+	 4563 20779
4168	0	0	Ki67+	 4576 20829
4169	0	0	Ki67+	 4581 20942
4170	0	0	Ki67+	 4591 20675
4171	0	0	Ki67+	 4600 20913
4172	0	0	Ki67+	 4602 20701
4173	0	0	Ki67+	 4613 20838
4174	0	0	Ki67+	 4623 20943
4175	0	0	Ki67+	 4630 20537
4176	0	0	Ki67+	 4630 20729
4177	0	0	Ki67+	 4643 20598
4178	0	0	Ki67+	 4648 20713
4179	0	0	Ki67+	 4649 20734
4180	0	0	Ki67+	 4658 20614
4181	0	0	Ki67+	 4662 20591
4182	0	0	Ki67+	 4665 20560
4183	0	0	Ki67+	 4666 20709
4184	0	0	Ki67+	 4669 20728
4185	0	0	Ki67+	 4672 20771
4186	0	0	Ki67+	 4677 20552
4187	0	0	Ki67+	 4679 20829
4188	0	0	Ki67+	 4689 20810
4189	0	0	Ki67+	 4691 20842
4190	0	0	Ki67+	 4692 21055
4191	0	0	Ki67+	 4693 20593
4192	0	0	Ki67+	 4696 21277
4193	0	0	Ki67+	 4697 20742
4194	0	0	Ki67+	 4697 20781
4195	0	0	Ki67+	 4700 20561
4196	0	0	Ki67+	 4701 20675
4197	0	0	Ki67+	 4704 21055
4198	0	0	Ki67+	 4706 20693
4199	0	0	Ki67+	 4706 21271
4200	0	0	Ki67+	 4708 20768
4201	0	0	Ki67+	 4708 20834
4202	0	0	Ki67+	 4725 21298
4203	0	0	Ki67+	 4728 20676
4204	0	0	Ki67+	 4735 20822
4205	0	0	Ki67+	 4736 20910
4206	0	0	Ki67+	 4741 20892
4207	0	0	Ki67+	 4752 20811
4208	0	0	Ki67+	 4755 20660
4209	0	0	Ki67+	 4755 20755
4210	0	0	Ki67+	 4757 20726
4211	0	0	Ki67+	 4758 20850
4212	0	0	Ki67+	 4758 21270
4213	0	0	Ki67+	 4760 20927
4214	0	0	Ki67+	 4766 20841
4215	0	0	Ki67+	 4775 20899
4216	0	0	Ki67+	 4776 21015
4217	0	0	Ki67+	 3992 21586
4218	0	0	Ki67+	 3993 21645
4219	0	0	Ki67+	 3999 21613
4220	0	0	Ki67+	 4015 21856
4221	0	0	Ki67+	 4029 21826
4222	0	0	Ki67+	 4031 21640
4223	0	0	Ki67+	 4040 21582
4224	0	0	Ki67+	 4042 21603
4225	0	0	Ki67+	 4051 21486
4226	0	0	Ki67+	 4059 22056
4227	0	0	Ki67+	 4066 21630
4228	0	0	Ki67+	 4072 21844
4229	0	0	Ki67+	 4074 21711
4230	0	0	Ki67+	 4077 21325
4231	0	0	Ki67+	 4080 21602
4232	0	0	Ki67+	 4083 21749
4233	0	0	Ki67+	 4087 21618
4234	0	0	Ki67+	 4090 21880
4235	0	0	Ki67+	 4096 21516
4236	0	0	Ki67+	 4099 21646
4237	0	0	Ki67+	 4101 21590
4238	0	0	Ki67+	 4102 21719
4239	0	0	Ki67+	 4103 21614
4240	0	0	Ki67+	 4115 21327
4241	0	0	Ki67+	 4119 21597
4242	0	0	Ki67+	 4123 21914
4243	0	0	Ki67+	 4126 21867
4244	0	0	Ki67+	 4139 21906
4245	0	0	Ki67+	 4143 21407
4246	0	0	Ki67+	 4147 22028
4247	0	0	Ki67+	 4151 21351
4248	0	0	Ki67+	 4158 21863
4249	0	0	Ki67+	 4159 21359
4250	0	0	Ki67+	 4159 22098
4251	0	0	Ki67+	 4162 22050
4252	0	0	Ki67+	 4163 21736
4253	0	0	Ki67+	 4163 21993
4254	0	0	Ki67+	 4168 21545
4255	0	0	Ki67+	 4168 21593
4256	0	0	Ki67+	 4170 21761
4257	0	0	Ki67+	 4171 21426
4258	0	0	Ki67+	 4172 21903
4259	0	0	Ki67+	 4174 21639
4260	0	0	Ki67+	 4177 22075
4261	0	0	Ki67+	 4181 21489
4262	0	0	Ki67+	 4187 21429
4263	0	0	Ki67+	 4188 21359
4264	0	0	Ki67+	 4189 21884
4265	0	0	Ki67+	 4192 21380
4266	0	0	Ki67+	 4195 21748
4267	0	0	Ki67+	 4196 21623
4268	0	0	Ki67+	 4197 21325
4269	0	0	Ki67+	 4198 21399
4270	0	0	Ki67+	 4199 21999
4271	0	0	Ki67+	 4203 21350
4272	0	0	Ki67+	 4207 21786
4273	0	0	Ki67+	 4207 22020
4274	0	0	Ki67+	 4211 21497
4275	0	0	Ki67+	 4214 21636
4276	0	0	Ki67+	 4216 21920
4277	0	0	Ki67+	 4217 21457
4278	0	0	Ki67+	 4220 21671
4279	0	0	Ki67+	 4222 21380
4280	0	0	Ki67+	 4224 21788
4281	0	0	Ki67+	 4226 21365
4282	0	0	Ki67+	 4226 21741
4283	0	0	Ki67+	 4234 21620
4284	0	0	Ki67+	 4236 22032
4285	0	0	Ki67+	 4237 21788
4286	0	0	Ki67+	 4237 21876
4287	0	0	Ki67+	 4240 21759
4288	0	0	Ki67+	 4242 21700
4289	0	0	Ki67+	 4245 21903
4290	0	0	Ki67+	 4249 21846
4291	0	0	Ki67+	 4251 21708
4292	0	0	Ki67+	 4251 21814
4293	0	0	Ki67+	 4252 21996
4294	0	0	Ki67+	 4253 21643
4295	0	0	Ki67+	 4255 21939
4296	0	0	Ki67+	 4257 21693
4297	0	0	Ki67+	 4257 21738
4298	0	0	Ki67+	 4262 21323
4299	0	0	Ki67+	 4268 21417
4300	0	0	Ki67+	 4268 21450
4301	0	0	Ki67+	 4282 21755
4302	0	0	Ki67+	 4287 21447
4303	0	0	Ki67+	 4288 21421
4304	0	0	Ki67+	 4293 21693
4305	0	0	Ki67+	 4296 22097
4306	0	0	Ki67+	 4298 21358
4307	0	0	Ki67+	 4302 21631
4308	0	0	Ki67+	 4302 21702
4309	0	0	Ki67+	 4314 21547
4310	0	0	Ki67+	 4314 22009
4311	0	0	Ki67+	 4322 21966
4312	0	0	Ki67+	 4325 21436
4313	0	0	Ki67+	 4331 21327
4314	0	0	Ki67+	 4339 22025
4315	0	0	Ki67+	 4348 21845
4316	0	0	Ki67+	 4351 21354
4317	0	0	Ki67+	 4355 21514
4318	0	0	Ki67+	 4358 21947
4319	0	0	Ki67+	 4363 21323
4320	0	0	Ki67+	 4379 21956
4321	0	0	Ki67+	 4380 21452
4322	0	0	Ki67+	 4388 21628
4323	0	0	Ki67+	 4388 21709
4324	0	0	Ki67+	 4390 21515
4325	0	0	Ki67+	 4390 21795
4326	0	0	Ki67+	 4398 21806
4327	0	0	Ki67+	 4403 21324
4328	0	0	Ki67+	 4412 21798
4329	0	0	Ki67+	 4417 21346
4330	0	0	Ki67+	 4420 21507
4331	0	0	Ki67+	 4426 21771
4332	0	0	Ki67+	 4427 21491
4333	0	0	Ki67+	 4434 21541
4334	0	0	Ki67+	 4436 21787
4335	0	0	Ki67+	 4447 21444
4336	0	0	Ki67+	 4451 21326
4337	0	0	Ki67+	 4472 22101
4338	0	0	Ki67+	 4478 21501
4339	0	0	Ki67+	 4480 22079
4340	0	0	Ki67+	 4482 21447
4341	0	0	Ki67+	 4483 21604
4342	0	0	Ki67+	 4484 22044
4343	0	0	Ki67+	 4489 21649
4344	0	0	Ki67+	 4495 21675
4345	0	0	Ki67+	 4497 21721
4346	0	0	Ki67+	 4500 22102
4347	0	0	Ki67+	 4504 21996
4348	0	0	Ki67+	 4506 21481
4349	0	0	Ki67+	 4507 22053
4350	0	0	Ki67+	 4512 22022
4351	0	0	Ki67+	 4516 21565
4352	0	0	Ki67+	 4519 21452
4353	0	0	Ki67+	 4525 22012
4354	0	0	Ki67+	 4528 21913
4355	0	0	Ki67+	 4530 21932
4356	0	0	Ki67+	 4533 21954
4357	0	0	Ki67+	 4538 21891
4358	0	0	Ki67+	 4546 21711
4359	0	0	Ki67+	 4547 21950
4360	0	0	Ki67+	 4552 21997
4361	0	0	Ki67+	 4562 21892
4362	0	0	Ki67+	 4565 21974
4363	0	0	Ki67+	 4573 21928
4364	0	0	Ki67+	 4578 21783
4365	0	0	Ki67+	 4578 21905
4366	0	0	Ki67+	 4578 22068
4367	0	0	Ki67+	 4582 21469
4368	0	0	Ki67+	 4587 21938
4369	0	0	Ki67+	 4591 21997
4370	0	0	Ki67+	 4593 22093
4371	0	0	Ki67+	 4595 21347
4372	0	0	Ki67+	 4595 21507
4373	0	0	Ki67+	 4600 21374
4374	0	0	Ki67+	 4601 22014
4375	0	0	Ki67+	 4604 22056
4376	0	0	Ki67+	 4609 21894
4377	0	0	Ki67+	 4610 21345
4378	0	0	Ki67+	 4611 21494
4379	0	0	Ki67+	 4611 21785
4380	0	0	Ki67+	 4616 21963
4381	0	0	Ki67+	 4617 21991
4382	0	0	Ki67+	 4622 21826
4383	0	0	Ki67+	 4625 21356
4384	0	0	Ki67+	 4628 21756
4385	0	0	Ki67+	 4637 21330
4386	0	0	Ki67+	 4637 21969
4387	0	0	Ki67+	 4640 21702
4388	0	0	Ki67+	 4641 22027
4389	0	0	Ki67+	 4642 21771
4390	0	0	Ki67+	 4644 21799
4391	0	0	Ki67+	 4645 21755
4392	0	0	Ki67+	 4646 21385
4393	0	0	Ki67+	 4651 21951
4394	0	0	Ki67+	 4654 21337
4395	0	0	Ki67+	 4656 21998
4396	0	0	Ki67+	 4660 21383
4397	0	0	Ki67+	 4662 21320
4398	0	0	Ki67+	 4666 21970
4399	0	0	Ki67+	 4668 21834
4400	0	0	Ki67+	 4668 21857
4401	0	0	Ki67+	 4672 21534
4402	0	0	Ki67+	 4673 21419
4403	0	0	Ki67+	 4673 21719
4404	0	0	Ki67+	 4674 21957
4405	0	0	Ki67+	 4679 21665
4406	0	0	Ki67+	 4679 22049
4407	0	0	Ki67+	 4681 21489
4408	0	0	Ki67+	 4683 21804
4409	0	0	Ki67+	 4684 21640
4410	0	0	Ki67+	 4685 21962
4411	0	0	Ki67+	 4686 21867
4412	0	0	Ki67+	 4687 21360
4413	0	0	Ki67+	 4698 21401
4414	0	0	Ki67+	 4700 21325
4415	0	0	Ki67+	 4700 21377
4416	0	0	Ki67+	 4702 22005
4417	0	0	Ki67+	 4704 21985
4418	0	0	Ki67+	 4710 21420
4419	0	0	Ki67+	 4716 21315
4420	0	0	Ki67+	 4718 21836
4421	0	0	Ki67+	 4718 21878
4422	0	0	Ki67+	 4735 21817
4423	0	0	Ki67+	 4736 21977
4424	0	0	Ki67+	 4736 22009
4425	0	0	Ki67+	 4738 22038
4426	0	0	Ki67+	 4743 21835
4427	0	0	Ki67+	 4744 21616
4428	0	0	Ki67+	 4748 21318
4429	0	0	Ki67+	 4749 21428
4430	0	0	Ki67+	 4758 21401
4431	0	0	Ki67+	 4768 21864
4432	0	0	Ki67+	 4774 21401
4433	0	0	Ki67+	 4777 22024
4434	0	0	Ki67+	 4780 21876
4435	0	0	Ki67+	 3985 22186
4436	0	0	Ki67+	 3999 22310
4437	0	0	Ki67+	 4001 22228
4438	0	0	Ki67+	 4009 22905
4439	0	0	Ki67+	 4012 22333
4440	0	0	Ki67+	 4013 22307
4441	0	0	Ki67+	 4017 22255
4442	0	0	Ki67+	 4021 22222
4443	0	0	Ki67+	 4022 22896
4444	0	0	Ki67+	 4023 22299
4445	0	0	Ki67+	 4033 22341
4446	0	0	Ki67+	 4034 22838
4447	0	0	Ki67+	 4035 22314
4448	0	0	Ki67+	 4040 22874
4449	0	0	Ki67+	 4045 22891
4450	0	0	Ki67+	 4046 22344
4451	0	0	Ki67+	 4051 22331
4452	0	0	Ki67+	 4055 22870
4453	0	0	Ki67+	 4056 22254
4454	0	0	Ki67+	 4067 22276
4455	0	0	Ki67+	 4067 22385
4456	0	0	Ki67+	 4069 22838
4457	0	0	Ki67+	 4071 22291
4458	0	0	Ki67+	 4075 22172
4459	0	0	Ki67+	 4084 22223
4460	0	0	Ki67+	 4084 22863
4461	0	0	Ki67+	 4085 22259
4462	0	0	Ki67+	 4085 22848
4463	0	0	Ki67+	 4094 22814
4464	0	0	Ki67+	 4100 22741
4465	0	0	Ki67+	 4102 22844
4466	0	0	Ki67+	 4106 22203
4467	0	0	Ki67+	 4106 22218
4468	0	0	Ki67+	 4113 22279
4469	0	0	Ki67+	 4117 22247
4470	0	0	Ki67+	 4117 22873
4471	0	0	Ki67+	 4120 22697
4472	0	0	Ki67+	 4125 22793
4473	0	0	Ki67+	 4126 22823
4474	0	0	Ki67+	 4127 22194
4475	0	0	Ki67+	 4127 22754
4476	0	0	Ki67+	 4128 22849
4477	0	0	Ki67+	 4130 22243
4478	0	0	Ki67+	 4134 22861
4479	0	0	Ki67+	 4141 22654
4480	0	0	Ki67+	 4141 22803
4481	0	0	Ki67+	 4148 22775
4482	0	0	Ki67+	 4150 22196
4483	0	0	Ki67+	 4150 22208
4484	0	0	Ki67+	 4150 22592
4485	0	0	Ki67+	 4152 22739
4486	0	0	Ki67+	 4153 22693
4487	0	0	Ki67+	 4166 22670
4488	0	0	Ki67+	 4172 22212
4489	0	0	Ki67+	 4181 22796
4490	0	0	Ki67+	 4187 22122
4491	0	0	Ki67+	 4192 22696
4492	0	0	Ki67+	 4193 22708
4493	0	0	Ki67+	 4198 22116
4494	0	0	Ki67+	 4212 22128
4495	0	0	Ki67+	 4219 22117
4496	0	0	Ki67+	 4219 22363
4497	0	0	Ki67+	 4219 22397
4498	0	0	Ki67+	 4220 22439
4499	0	0	Ki67+	 4228 22418
4500	0	0	Ki67+	 4229 22709
4501	0	0	Ki67+	 4236 22399
4502	0	0	Ki67+	 4244 22368
4503	0	0	Ki67+	 4247 22448
4504	0	0	Ki67+	 4247 22771
4505	0	0	Ki67+	 4252 22356
4506	0	0	Ki67+	 4257 22730
4507	0	0	Ki67+	 4258 22784
4508	0	0	Ki67+	 4261 22368
4509	0	0	Ki67+	 4262 22424
4510	0	0	Ki67+	 4262 22454
4511	0	0	Ki67+	 4265 22771
4512	0	0	Ki67+	 4268 22328
4513	0	0	Ki67+	 4268 22399
4514	0	0	Ki67+	 4272 22751
4515	0	0	Ki67+	 4275 22413
4516	0	0	Ki67+	 4277 22504
4517	0	0	Ki67+	 4284 22117
4518	0	0	Ki67+	 4290 22608
4519	0	0	Ki67+	 4291 22426
4520	0	0	Ki67+	 4294 22317
4521	0	0	Ki67+	 4294 22455
4522	0	0	Ki67+	 4295 22337
4523	0	0	Ki67+	 4301 22533
4524	0	0	Ki67+	 4302 22283
4525	0	0	Ki67+	 4302 22558
4526	0	0	Ki67+	 4306 22424
4527	0	0	Ki67+	 4310 22343
4528	0	0	Ki67+	 4313 22629
4529	0	0	Ki67+	 4317 22302
4530	0	0	Ki67+	 4318 22367
4531	0	0	Ki67+	 4318 22507
4532	0	0	Ki67+	 4321 22470
4533	0	0	Ki67+	 4324 22886
4534	0	0	Ki67+	 4325 22233
4535	0	0	Ki67+	 4326 22518
4536	0	0	Ki67+	 4332 22274
4537	0	0	Ki67+	 4332 22527
4538	0	0	Ki67+	 4338 22894
4539	0	0	Ki67+	 4342 22744
4540	0	0	Ki67+	 4347 22588
4541	0	0	Ki67+	 4348 22217
4542	0	0	Ki67+	 4352 22506
4543	0	0	Ki67+	 4356 22454
4544	0	0	Ki67+	 4358 22246
4545	0	0	Ki67+	 4364 22473
4546	0	0	Ki67+	 4364 22529
4547	0	0	Ki67+	 4364 22560
4548	0	0	Ki67+	 4367 22685
4549	0	0	Ki67+	 4368 22886
4550	0	0	Ki67+	 4371 22228
4551	0	0	Ki67+	 4373 22504
4552	0	0	Ki67+	 4384 22842
4553	0	0	Ki67+	 4385 22853
4554	0	0	Ki67+	 4392 22698
4555	0	0	Ki67+	 4398 22258
4556	0	0	Ki67+	 4398 22470
4557	0	0	Ki67+	 4406 22506
4558	0	0	Ki67+	 4407 22581
4559	0	0	Ki67+	 4410 22166
4560	0	0	Ki67+	 4411 22691
4561	0	0	Ki67+	 4417 22536
4562	0	0	Ki67+	 4419 22260
4563	0	0	Ki67+	 4419 22488
4564	0	0	Ki67+	 4419 22550
4565	0	0	Ki67+	 4420 22886
4566	0	0	Ki67+	 4421 22513
4567	0	0	Ki67+	 4423 22187
4568	0	0	Ki67+	 4424 22229
4569	0	0	Ki67+	 4425 22277
4570	0	0	Ki67+	 4427 22142
4571	0	0	Ki67+	 4427 22240
4572	0	0	Ki67+	 4438 22150
4573	0	0	Ki67+	 4439 22834
4574	0	0	Ki67+	 4440 22259
4575	0	0	Ki67+	 4443 22341
4576	0	0	Ki67+	 4445 22120
4577	0	0	Ki67+	 4445 22535
4578	0	0	Ki67+	 4447 22192
4579	0	0	Ki67+	 4452 22753
4580	0	0	Ki67+	 4455 22248
4581	0	0	Ki67+	 4456 22296
4582	0	0	Ki67+	 4456 22375
4583	0	0	Ki67+	 4456 22547
4584	0	0	Ki67+	 4456 22823
4585	0	0	Ki67+	 4459 22764
4586	0	0	Ki67+	 4464 22458
4587	0	0	Ki67+	 4465 22311
4588	0	0	Ki67+	 4465 22388
4589	0	0	Ki67+	 4467 22511
4590	0	0	Ki67+	 4468 22347
4591	0	0	Ki67+	 4469 22408
4592	0	0	Ki67+	 4472 22640
4593	0	0	Ki67+	 4474 22749
4594	0	0	Ki67+	 4476 22272
4595	0	0	Ki67+	 4478 22725
4596	0	0	Ki67+	 4481 22574
4597	0	0	Ki67+	 4481 22585
4598	0	0	Ki67+	 4482 22524
4599	0	0	Ki67+	 4492 22323
4600	0	0	Ki67+	 4496 22599
4601	0	0	Ki67+	 4497 22381
4602	0	0	Ki67+	 4497 22419
4603	0	0	Ki67+	 4499 22565
4604	0	0	Ki67+	 4505 22442
4605	0	0	Ki67+	 4509 22415
4606	0	0	Ki67+	 4512 22454
4607	0	0	Ki67+	 4513 22286
4608	0	0	Ki67+	 4520 22366
4609	0	0	Ki67+	 4520 22604
4610	0	0	Ki67+	 4521 22578
4611	0	0	Ki67+	 4528 22723
4612	0	0	Ki67+	 4544 22610
4613	0	0	Ki67+	 4551 22890
4614	0	0	Ki67+	 4558 22313
4615	0	0	Ki67+	 4559 22193
4616	0	0	Ki67+	 4559 22277
4617	0	0	Ki67+	 4559 22715
4618	0	0	Ki67+	 4560 22574
4619	0	0	Ki67+	 4564 22174
4620	0	0	Ki67+	 4565 22236
4621	0	0	Ki67+	 4565 22481
4622	0	0	Ki67+	 4567 22598
4623	0	0	Ki67+	 4569 22352
4624	0	0	Ki67+	 4574 22135
4625	0	0	Ki67+	 4580 22552
4626	0	0	Ki67+	 4589 22581
4627	0	0	Ki67+	 4597 22728
4628	0	0	Ki67+	 4599 22866
4629	0	0	Ki67+	 4600 22138
4630	0	0	Ki67+	 4601 22579
4631	0	0	Ki67+	 4606 22618
4632	0	0	Ki67+	 4614 22500
4633	0	0	Ki67+	 4617 22536
4634	0	0	Ki67+	 4619 22216
4635	0	0	Ki67+	 4622 22238
4636	0	0	Ki67+	 4625 22552
4637	0	0	Ki67+	 4632 22721
4638	0	0	Ki67+	 4644 22685
4639	0	0	Ki67+	 4655 22373
4640	0	0	Ki67+	 4656 22546
4641	0	0	Ki67+	 4660 22737
4642	0	0	Ki67+	 4661 22726
4643	0	0	Ki67+	 4668 22477
4644	0	0	Ki67+	 4669 22505
4645	0	0	Ki67+	 4670 22862
4646	0	0	Ki67+	 4670 22882
4647	0	0	Ki67+	 4675 22355
4648	0	0	Ki67+	 4675 22382
4649	0	0	Ki67+	 4675 22445
4650	0	0	Ki67+	 4679 22681
4651	0	0	Ki67+	 4690 22421
4652	0	0	Ki67+	 4691 22521
4653	0	0	Ki67+	 4691 22861
4654	0	0	Ki67+	 4694 22311
4655	0	0	Ki67+	 4694 22506
4656	0	0	Ki67+	 4699 22829
4657	0	0	Ki67+	 4701 22551
4658	0	0	Ki67+	 4703 22889
4659	0	0	Ki67+	 4707 22471
4660	0	0	Ki67+	 4708 22366
4661	0	0	Ki67+	 4716 22506
4662	0	0	Ki67+	 4717 22859
4663	0	0	Ki67+	 4723 22765
4664	0	0	Ki67+	 4725 22877
4665	0	0	Ki67+	 4733 22423
4666	0	0	Ki67+	 4739 22385
4667	0	0	Ki67+	 4753 22376
4668	0	0	Ki67+	 4762 22507
4669	0	0	Ki67+	 4764 22388
4670	0	0	Ki67+	 3986 23404
4671	0	0	Ki67+	 3989 23449
4672	0	0	Ki67+	 3991 23423
4673	0	0	Ki67+	 3998 23219
4674	0	0	Ki67+	 4000 23086
4675	0	0	Ki67+	 4006 23032
4676	0	0	Ki67+	 4006 23424
4677	0	0	Ki67+	 4007 23439
4678	0	0	Ki67+	 4012 23248
4679	0	0	Ki67+	 4016 23535
4680	0	0	Ki67+	 4017 23179
4681	0	0	Ki67+	 4019 23052
4682	0	0	Ki67+	 4022 23551
4683	0	0	Ki67+	 4025 23028
4684	0	0	Ki67+	 4030 23469
4685	0	0	Ki67+	 4032 23250
4686	0	0	Ki67+	 4035 23508
4687	0	0	Ki67+	 4039 22942
4688	0	0	Ki67+	 4044 23246
4689	0	0	Ki67+	 4044 23524
4690	0	0	Ki67+	 4055 23264
4691	0	0	Ki67+	 4056 23550
4692	0	0	Ki67+	 4057 23567
4693	0	0	Ki67+	 4061 23448
4694	0	0	Ki67+	 4069 22980
4695	0	0	Ki67+	 4070 23534
4696	0	0	Ki67+	 4071 22933
4697	0	0	Ki67+	 4072 23262
4698	0	0	Ki67+	 4073 23553
4699	0	0	Ki67+	 4074 23398
4700	0	0	Ki67+	 4079 23055
4701	0	0	Ki67+	 4089 23438
4702	0	0	Ki67+	 4095 23034
4703	0	0	Ki67+	 4096 23045
4704	0	0	Ki67+	 4096 23287
4705	0	0	Ki67+	 4100 23441
4706	0	0	Ki67+	 4104 23328
4707	0	0	Ki67+	 4110 23525
4708	0	0	Ki67+	 4110 23565
4709	0	0	Ki67+	 4119 23473
4710	0	0	Ki67+	 4122 23016
4711	0	0	Ki67+	 4122 23538
4712	0	0	Ki67+	 4126 23217
4713	0	0	Ki67+	 4127 23035
4714	0	0	Ki67+	 4127 23430
4715	0	0	Ki67+	 4129 23529
4716	0	0	Ki67+	 4131 23487
4717	0	0	Ki67+	 4133 23162
4718	0	0	Ki67+	 4137 23134
4719	0	0	Ki67+	 4139 23306
4720	0	0	Ki67+	 4145 23013
4721	0	0	Ki67+	 4154 23168
4722	0	0	Ki67+	 4157 23341
4723	0	0	Ki67+	 4161 23476
4724	0	0	Ki67+	 4165 23287
4725	0	0	Ki67+	 4168 23342
4726	0	0	Ki67+	 4173 23436
4727	0	0	Ki67+	 4181 23331
4728	0	0	Ki67+	 4185 23165
4729	0	0	Ki67+	 4192 23182
4730	0	0	Ki67+	 4192 23423
4731	0	0	Ki67+	 4199 23020
4732	0	0	Ki67+	 4200 23363
4733	0	0	Ki67+	 4203 23249
4734	0	0	Ki67+	 4206 22993
4735	0	0	Ki67+	 4216 23163
4736	0	0	Ki67+	 4219 23192
4737	0	0	Ki67+	 4221 23039
4738	0	0	Ki67+	 4227 22966
4739	0	0	Ki67+	 4229 23412
4740	0	0	Ki67+	 4230 23528
4741	0	0	Ki67+	 4233 22919
4742	0	0	Ki67+	 4234 23019
4743	0	0	Ki67+	 4253 22970
4744	0	0	Ki67+	 4253 23200
4745	0	0	Ki67+	 4254 23279
4746	0	0	Ki67+	 4259 23230
4747	0	0	Ki67+	 4264 22932
4748	0	0	Ki67+	 4274 23098
4749	0	0	Ki67+	 4275 23217
4750	0	0	Ki67+	 4277 23073
4751	0	0	Ki67+	 4278 23389
4752	0	0	Ki67+	 4282 23015
4753	0	0	Ki67+	 4283 22944
4754	0	0	Ki67+	 4283 23255
4755	0	0	Ki67+	 4291 23394
4756	0	0	Ki67+	 4305 23079
4757	0	0	Ki67+	 4306 22973
4758	0	0	Ki67+	 4308 23008
4759	0	0	Ki67+	 4308 23235
4760	0	0	Ki67+	 4309 22959
4761	0	0	Ki67+	 4314 23271
4762	0	0	Ki67+	 4321 23260
4763	0	0	Ki67+	 4327 22931
4764	0	0	Ki67+	 4335 23523
4765	0	0	Ki67+	 4337 23080
4766	0	0	Ki67+	 4348 23565
4767	0	0	Ki67+	 4351 23034
4768	0	0	Ki67+	 4351 23532
4769	0	0	Ki67+	 4354 22916
4770	0	0	Ki67+	 4356 23087
4771	0	0	Ki67+	 4357 23144
4772	0	0	Ki67+	 4358 23254
4773	0	0	Ki67+	 4360 23165
4774	0	0	Ki67+	 4361 23339
4775	0	0	Ki67+	 4362 22974
4776	0	0	Ki67+	 4362 23284
4777	0	0	Ki67+	 4367 23010
4778	0	0	Ki67+	 4372 23173
4779	0	0	Ki67+	 4373 23489
4780	0	0	Ki67+	 4374 23288
4781	0	0	Ki67+	 4375 23155
4782	0	0	Ki67+	 4379 23502
4783	0	0	Ki67+	 4383 23105
4784	0	0	Ki67+	 4386 23232
4785	0	0	Ki67+	 4389 23036
4786	0	0	Ki67+	 4393 23304
4787	0	0	Ki67+	 4395 23243
4788	0	0	Ki67+	 4396 23336
4789	0	0	Ki67+	 4398 23191
4790	0	0	Ki67+	 4402 23499
4791	0	0	Ki67+	 4403 23486
4792	0	0	Ki67+	 4403 23519
4793	0	0	Ki67+	 4404 23131
4794	0	0	Ki67+	 4406 23028
4795	0	0	Ki67+	 4410 23278
4796	0	0	Ki67+	 4414 23170
4797	0	0	Ki67+	 4426 23042
4798	0	0	Ki67+	 4428 23542
4799	0	0	Ki67+	 4429 23024
4800	0	0	Ki67+	 4432 23512
4801	0	0	Ki67+	 4435 23204
4802	0	0	Ki67+	 4448 23223
4803	0	0	Ki67+	 4456 23498
4804	0	0	Ki67+	 4458 23363
4805	0	0	Ki67+	 4459 23023
4806	0	0	Ki67+	 4470 23059
4807	0	0	Ki67+	 4473 23533
4808	0	0	Ki67+	 4480 23018
4809	0	0	Ki67+	 4490 23079
4810	0	0	Ki67+	 4494 23520
4811	0	0	Ki67+	 4500 23036
4812	0	0	Ki67+	 4513 23552
4813	0	0	Ki67+	 4513 23562
4814	0	0	Ki67+	 4526 22921
4815	0	0	Ki67+	 4528 23057
4816	0	0	Ki67+	 4528 23362
4817	0	0	Ki67+	 4540 22944
4818	0	0	Ki67+	 4544 23224
4819	0	0	Ki67+	 4546 23359
4820	0	0	Ki67+	 4548 23010
4821	0	0	Ki67+	 4553 23108
4822	0	0	Ki67+	 4555 23091
4823	0	0	Ki67+	 4556 23448
4824	0	0	Ki67+	 4566 23136
4825	0	0	Ki67+	 4568 23206
4826	0	0	Ki67+	 4579 23179
4827	0	0	Ki67+	 4582 23003
4828	0	0	Ki67+	 4596 23111
4829	0	0	Ki67+	 4600 23344
4830	0	0	Ki67+	 4609 23274
4831	0	0	Ki67+	 4610 23020
4832	0	0	Ki67+	 4611 23153
4833	0	0	Ki67+	 4624 23137
4834	0	0	Ki67+	 4633 23179
4835	0	0	Ki67+	 4635 23147
4836	0	0	Ki67+	 4643 23318
4837	0	0	Ki67+	 4646 23344
4838	0	0	Ki67+	 4665 22945
4839	0	0	Ki67+	 4674 23080
4840	0	0	Ki67+	 4681 23169
4841	0	0	Ki67+	 4692 23310
4842	0	0	Ki67+	 4699 23364
4843	0	0	Ki67+	 4718 22933
4844	0	0	Ki67+	 4718 23123
4845	0	0	Ki67+	 4718 23331
4846	0	0	Ki67+	 4729 22998
4847	0	0	Ki67+	 4740 23303
4848	0	0	Ki67+	 4742 23134
4849	0	0	Ki67+	 4743 23212
4850	0	0	Ki67+	 4759 23351
4851	0	0	Ki67+	 4763 23645
4852	0	0	Ki67+	 4769 23151
4853	0	0	Ki67+	 4771 23556
4854	0	0	Ki67+	 4772 23237
4855	0	0	Ki67+	 4772 23253
4856	0	0	Ki67+	 3988 23995
4857	0	0	Ki67+	 3999 24005
4858	0	0	Ki67+	 4005 23974
4859	0	0	Ki67+	 4005 24048
4860	0	0	Ki67+	 4008 24463
4861	0	0	Ki67+	 4015 23981
4862	0	0	Ki67+	 4027 24059
4863	0	0	Ki67+	 4037 23878
4864	0	0	Ki67+	 4039 23953
4865	0	0	Ki67+	 4039 24390
4866	0	0	Ki67+	 4050 24442
4867	0	0	Ki67+	 4051 24101
4868	0	0	Ki67+	 4052 24431
4869	0	0	Ki67+	 4061 24419
4870	0	0	Ki67+	 4062 23810
4871	0	0	Ki67+	 4064 23934
4872	0	0	Ki67+	 4065 24030
4873	0	0	Ki67+	 4070 24064
4874	0	0	Ki67+	 4072 24092
4875	0	0	Ki67+	 4075 23901
4876	0	0	Ki67+	 4079 23973
4877	0	0	Ki67+	 4083 24467
4878	0	0	Ki67+	 4092 24105
4879	0	0	Ki67+	 4094 24449
4880	0	0	Ki67+	 4103 24485
4881	0	0	Ki67+	 4111 24431
4882	0	0	Ki67+	 4112 24063
4883	0	0	Ki67+	 4113 24082
4884	0	0	Ki67+	 4116 23956
4885	0	0	Ki67+	 4125 24118
4886	0	0	Ki67+	 4126 23935
4887	0	0	Ki67+	 4127 24458
4888	0	0	Ki67+	 4133 24511
4889	0	0	Ki67+	 4137 23788
4890	0	0	Ki67+	 4138 23943
4891	0	0	Ki67+	 4140 24499
4892	0	0	Ki67+	 4149 24104
4893	0	0	Ki67+	 4150 24128
4894	0	0	Ki67+	 4153 23827
4895	0	0	Ki67+	 4168 23941
4896	0	0	Ki67+	 4170 24486
4897	0	0	Ki67+	 4174 24049
4898	0	0	Ki67+	 4175 24113
4899	0	0	Ki67+	 4177 23885
4900	0	0	Ki67+	 4184 23764
4901	0	0	Ki67+	 4185 23996
4902	0	0	Ki67+	 4189 24058
4903	0	0	Ki67+	 4196 23822
4904	0	0	Ki67+	 4199 23900
4905	0	0	Ki67+	 4200 23953
4906	0	0	Ki67+	 4206 23931
4907	0	0	Ki67+	 4207 24005
4908	0	0	Ki67+	 4236 23942
4909	0	0	Ki67+	 4237 23909
4910	0	0	Ki67+	 4243 23964
4911	0	0	Ki67+	 4254 23926
4912	0	0	Ki67+	 4264 23967
4913	0	0	Ki67+	 4266 23905
4914	0	0	Ki67+	 4267 23983
4915	0	0	Ki67+	 4276 23870
4916	0	0	Ki67+	 4283 23846
4917	0	0	Ki67+	 4285 24505
4918	0	0	Ki67+	 4289 23926
4919	0	0	Ki67+	 4294 24045
4920	0	0	Ki67+	 4296 24085
4921	0	0	Ki67+	 4302 23854
4922	0	0	Ki67+	 4306 24094
4923	0	0	Ki67+	 4310 24484
4924	0	0	Ki67+	 4313 24162
4925	0	0	Ki67+	 4318 23876
4926	0	0	Ki67+	 4324 24078
4927	0	0	Ki67+	 4325 23896
4928	0	0	Ki67+	 4336 24486
4929	0	0	Ki67+	 4348 23850
4930	0	0	Ki67+	 4351 23922
4931	0	0	Ki67+	 4353 24133
4932	0	0	Ki67+	 4356 24008
4933	0	0	Ki67+	 4356 24063
4934	0	0	Ki67+	 4357 24177
4935	0	0	Ki67+	 4359 24031
4936	0	0	Ki67+	 4371 24498
4937	0	0	Ki67+	 4372 24026
4938	0	0	Ki67+	 4374 23880
4939	0	0	Ki67+	 4378 24168
4940	0	0	Ki67+	 4386 24092
4941	0	0	Ki67+	 4390 24136
4942	0	0	Ki67+	 4414 23838
4943	0	0	Ki67+	 4419 24369
4944	0	0	Ki67+	 4420 24454
4945	0	0	Ki67+	 4422 23996
4946	0	0	Ki67+	 4423 23851
4947	0	0	Ki67+	 4423 24505
4948	0	0	Ki67+	 4427 23979
4949	0	0	Ki67+	 4431 24470
4950	0	0	Ki67+	 4433 23993
4951	0	0	Ki67+	 4434 24286
4952	0	0	Ki67+	 4434 24451
4953	0	0	Ki67+	 4435 24019
4954	0	0	Ki67+	 4437 24055
4955	0	0	Ki67+	 4442 24066
4956	0	0	Ki67+	 4444 24364
4957	0	0	Ki67+	 4451 23859
4958	0	0	Ki67+	 4457 24412
4959	0	0	Ki67+	 4458 24507
4960	0	0	Ki67+	 4468 24440
4961	0	0	Ki67+	 4476 24385
4962	0	0	Ki67+	 4479 24461
4963	0	0	Ki67+	 4488 23973
4964	0	0	Ki67+	 4488 24405
4965	0	0	Ki67+	 4489 23860
4966	0	0	Ki67+	 4490 23956
4967	0	0	Ki67+	 4496 23890
4968	0	0	Ki67+	 4496 24019
4969	0	0	Ki67+	 4497 24197
4970	0	0	Ki67+	 4498 24377
4971	0	0	Ki67+	 4498 24389
4972	0	0	Ki67+	 4513 24204
4973	0	0	Ki67+	 4518 23867
4974	0	0	Ki67+	 4520 24438
4975	0	0	Ki67+	 4525 23979
4976	0	0	Ki67+	 4526 24157
4977	0	0	Ki67+	 4528 24467
4978	0	0	Ki67+	 4533 24233
4979	0	0	Ki67+	 4544 23854
4980	0	0	Ki67+	 4544 24098
4981	0	0	Ki67+	 4545 24237
4982	0	0	Ki67+	 4551 23783
4983	0	0	Ki67+	 4551 24048
4984	0	0	Ki67+	 4551 24433
4985	0	0	Ki67+	 4552 24312
4986	0	0	Ki67+	 4558 24410
4987	0	0	Ki67+	 4561 24457
4988	0	0	Ki67+	 4564 24072
4989	0	0	Ki67+	 4565 23894
4990	0	0	Ki67+	 4566 23785
4991	0	0	Ki67+	 4568 24161
4992	0	0	Ki67+	 4570 24260
4993	0	0	Ki67+	 4573 24281
4994	0	0	Ki67+	 4576 24338
4995	0	0	Ki67+	 4589 24330
4996	0	0	Ki67+	 4590 24351
4997	0	0	Ki67+	 4593 23884
4998	0	0	Ki67+	 4593 23943
4999	0	0	Ki67+	 4593 24287
5000	0	0	Ki67+	 4594 23908
5001	0	0	Ki67+	 4597 23920
5002	0	0	Ki67+	 4597 24100
5003	0	0	Ki67+	 4597 24129
5004	0	0	Ki67+	 4597 24452
5005	0	0	Ki67+	 4599 24408
5006	0	0	Ki67+	 4602 24370
5007	0	0	Ki67+	 4606 24334
5008	0	0	Ki67+	 4609 23903
5009	0	0	Ki67+	 4610 24353
5010	0	0	Ki67+	 4611 24222
5011	0	0	Ki67+	 4611 24322
5012	0	0	Ki67+	 4612 24425
5013	0	0	Ki67+	 4616 24383
5014	0	0	Ki67+	 4630 23968
5015	0	0	Ki67+	 4632 24264
5016	0	0	Ki67+	 4634 23946
5017	0	0	Ki67+	 4637 23922
5018	0	0	Ki67+	 4637 24463
5019	0	0	Ki67+	 4638 24378
5020	0	0	Ki67+	 4641 24274
5021	0	0	Ki67+	 4644 24410
5022	0	0	Ki67+	 4646 23978
5023	0	0	Ki67+	 4660 24279
5024	0	0	Ki67+	 4666 24337
5025	0	0	Ki67+	 4670 24294
5026	0	0	Ki67+	 4674 23946
5027	0	0	Ki67+	 4680 24011
5028	0	0	Ki67+	 4685 24058
5029	0	0	Ki67+	 4687 24287
5030	0	0	Ki67+	 4692 23989
5031	0	0	Ki67+	 4699 24241
5032	0	0	Ki67+	 4706 24303
5033	0	0	Ki67+	 4709 24024
5034	0	0	Ki67+	 4709 24265
5035	0	0	Ki67+	 4718 24014
5036	0	0	Ki67+	 4719 24040
5037	0	0	Ki67+	 4723 24160
5038	0	0	Ki67+	 4732 24265
5039	0	0	Ki67+	 4734 24150
5040	0	0	Ki67+	 4736 24370
5041	0	0	Ki67+	 4738 24006
5042	0	0	Ki67+	 4739 24190
5043	0	0	Ki67+	 4741 24306
5044	0	0	Ki67+	 4742 24122
5045	0	0	Ki67+	 4744 23747
5046	0	0	Ki67+	 4756 23906
5047	0	0	Ki67+	 4759 24212
5048	0	0	Ki67+	 4762 24273
5049	0	0	Ki67+	 3993 24540
5050	0	0	Ki67+	 3993 25113
5051	0	0	Ki67+	 3993 25237
5052	0	0	Ki67+	 3998 25307
5053	0	0	Ki67+	 4004 24527
5054	0	0	Ki67+	 4007 25173
5055	0	0	Ki67+	 4008 24911
5056	0	0	Ki67+	 4009 24794
5057	0	0	Ki67+	 4010 24598
5058	0	0	Ki67+	 4013 25062
5059	0	0	Ki67+	 4014 24926
5060	0	0	Ki67+	 4016 24960
5061	0	0	Ki67+	 4016 25281
5062	0	0	Ki67+	 4023 25266
5063	0	0	Ki67+	 4032 25254
5064	0	0	Ki67+	 4033 24556
5065	0	0	Ki67+	 4047 25084
5066	0	0	Ki67+	 4048 24940
5067	0	0	Ki67+	 4048 25204
5068	0	0	Ki67+	 4051 24889
5069	0	0	Ki67+	 4055 24524
5070	0	0	Ki67+	 4057 25184
5071	0	0	Ki67+	 4064 24913
5072	0	0	Ki67+	 4069 25067
5073	0	0	Ki67+	 4073 25057
5074	0	0	Ki67+	 4075 24990
5075	0	0	Ki67+	 4080 25020
5076	0	0	Ki67+	 4081 25104
5077	0	0	Ki67+	 4084 25080
5078	0	0	Ki67+	 4084 25177
5079	0	0	Ki67+	 4103 25101
5080	0	0	Ki67+	 4110 25028
5081	0	0	Ki67+	 4117 25073
5082	0	0	Ki67+	 4126 24557
5083	0	0	Ki67+	 4131 24895
5084	0	0	Ki67+	 4136 24919
5085	0	0	Ki67+	 4141 24542
5086	0	0	Ki67+	 4149 24994
5087	0	0	Ki67+	 4151 24596
5088	0	0	Ki67+	 4159 25252
5089	0	0	Ki67+	 4161 25167
5090	0	0	Ki67+	 4166 24614
5091	0	0	Ki67+	 4177 25109
5092	0	0	Ki67+	 4192 24628
5093	0	0	Ki67+	 4192 24639
5094	0	0	Ki67+	 4201 25273
5095	0	0	Ki67+	 4212 25081
5096	0	0	Ki67+	 4214 25052
5097	0	0	Ki67+	 4226 24652
5098	0	0	Ki67+	 4238 24979
5099	0	0	Ki67+	 4239 24527
5100	0	0	Ki67+	 4240 24935
5101	0	0	Ki67+	 4243 24542
5102	0	0	Ki67+	 4245 25136
5103	0	0	Ki67+	 4247 24604
5104	0	0	Ki67+	 4248 25169
5105	0	0	Ki67+	 4257 25040
5106	0	0	Ki67+	 4260 24632
5107	0	0	Ki67+	 4262 25025
5108	0	0	Ki67+	 4262 25165
5109	0	0	Ki67+	 4273 24548
5110	0	0	Ki67+	 4273 24758
5111	0	0	Ki67+	 4274 24561
5112	0	0	Ki67+	 4276 25187
5113	0	0	Ki67+	 4277 24595
5114	0	0	Ki67+	 4288 24611
5115	0	0	Ki67+	 4299 25016
5116	0	0	Ki67+	 4301 25093
5117	0	0	Ki67+	 4304 24521
5118	0	0	Ki67+	 4304 25002
5119	0	0	Ki67+	 4307 24700
5120	0	0	Ki67+	 4308 24756
5121	0	0	Ki67+	 4312 24766
5122	0	0	Ki67+	 4315 24553
5123	0	0	Ki67+	 4328 25028
5124	0	0	Ki67+	 4330 24959
5125	0	0	Ki67+	 4344 24517
5126	0	0	Ki67+	 4344 24755
5127	0	0	Ki67+	 4345 24999
5128	0	0	Ki67+	 4348 25092
5129	0	0	Ki67+	 4354 24538
5130	0	0	Ki67+	 4358 25076
5131	0	0	Ki67+	 4364 25197
5132	0	0	Ki67+	 4365 24556
5133	0	0	Ki67+	 4373 25214
5134	0	0	Ki67+	 4376 24698
5135	0	0	Ki67+	 4376 25181
5136	0	0	Ki67+	 4379 24766
5137	0	0	Ki67+	 4384 24679
5138	0	0	Ki67+	 4385 24530
5139	0	0	Ki67+	 4399 24526
5140	0	0	Ki67+	 4399 25172
5141	0	0	Ki67+	 4402 25077
5142	0	0	Ki67+	 4404 25128
5143	0	0	Ki67+	 4406 24675
5144	0	0	Ki67+	 4412 24760
5145	0	0	Ki67+	 4414 24552
5146	0	0	Ki67+	 4415 25186
5147	0	0	Ki67+	 4420 24661
5148	0	0	Ki67+	 4420 25141
5149	0	0	Ki67+	 4434 24531
5150	0	0	Ki67+	 4434 25084
5151	0	0	Ki67+	 4439 24774
5152	0	0	Ki67+	 4445 24662
5153	0	0	Ki67+	 4446 24994
5154	0	0	Ki67+	 4451 25020
5155	0	0	Ki67+	 4469 24744
5156	0	0	Ki67+	 4471 24995
5157	0	0	Ki67+	 4479 24623
5158	0	0	Ki67+	 4480 24682
5159	0	0	Ki67+	 4482 24697
5160	0	0	Ki67+	 4484 24799
5161	0	0	Ki67+	 4488 24616
5162	0	0	Ki67+	 4488 25000
5163	0	0	Ki67+	 4489 25064
5164	0	0	Ki67+	 4498 25041
5165	0	0	Ki67+	 4507 24820
5166	0	0	Ki67+	 4518 24832
5167	0	0	Ki67+	 4519 24617
5168	0	0	Ki67+	 4533 24599
5169	0	0	Ki67+	 4534 25057
5170	0	0	Ki67+	 4539 25025
5171	0	0	Ki67+	 4554 24617
5172	0	0	Ki67+	 4555 24816
5173	0	0	Ki67+	 4562 24828
5174	0	0	Ki67+	 4572 24605
5175	0	0	Ki67+	 4574 24668
5176	0	0	Ki67+	 4585 24661
5177	0	0	Ki67+	 4592 24684
5178	0	0	Ki67+	 4601 24625
5179	0	0	Ki67+	 4614 24707
5180	0	0	Ki67+	 4646 24628
5181	0	0	Ki67+	 4648 24719
5182	0	0	Ki67+	 4657 24640
5183	0	0	Ki67+	 4657 24787
5184	0	0	Ki67+	 4664 24669
5185	0	0	Ki67+	 4666 24704
5186	0	0	Ki67+	 4686 24713
5187	0	0	Ki67+	 4696 24686
5188	0	0	Ki67+	 4697 24659
5189	0	0	Ki67+	 4708 24784
5190	0	0	Ki67+	 4710 24644
5191	0	0	Ki67+	 4710 24807
5192	0	0	Ki67+	 4722 24614
5193	0	0	Ki67+	 4738 24587
5194	0	0	Ki67+	 4758 24562
5195	0	0	Ki67+	 4762 24596
5196	0	0	Ki67+	 4779 24836
5197	0	0	Ki67+	 4014 25635
5198	0	0	Ki67+	 4015 25348
5199	0	0	Ki67+	 4023 25314
5200	0	0	Ki67+	 4041 25507
5201	0	0	Ki67+	 4049 25325
5202	0	0	Ki67+	 4102 25688
5203	0	0	Ki67+	 4104 25347
5204	0	0	Ki67+	 4123 25715
5205	0	0	Ki67+	 4144 25865
5206	0	0	Ki67+	 4147 25646
5207	0	0	Ki67+	 4156 25334
5208	0	0	Ki67+	 4159 25654
5209	0	0	Ki67+	 4172 25623
5210	0	0	Ki67+	 4175 25650
5211	0	0	Ki67+	 4186 25611
5212	0	0	Ki67+	 4192 25696
5213	0	0	Ki67+	 4265 25578
5214	0	0	Ki67+	 4280 25568
5215	0	0	Ki67+	 4293 25703
5216	0	0	Ki67+	 4299 25555
5217	0	0	Ki67+	 4302 25723
5218	0	0	Ki67+	 4303 25678
5219	0	0	Ki67+	 4304 25705
5220	0	0	Ki67+	 4318 25728
5221	0	0	Ki67+	 4324 25542
5222	0	0	Ki67+	 4324 25737
5223	0	0	Ki67+	 4329 25563
5224	0	0	Ki67+	 4331 25575
5225	0	0	Ki67+	 4348 25730
5226	0	0	Ki67+	 4353 25531
5227	0	0	Ki67+	 4376 25741
5228	0	0	Ki67+	 4379 25550
5229	0	0	Ki67+	 4393 25753
5230	0	0	Ki67+	 4398 25628
5231	0	0	Ki67+	 4400 25743
5232	0	0	Ki67+	 4402 25562
5233	0	0	Ki67+	 4406 25600
5234	0	0	Ki67+	 4414 25505
5235	0	0	Ki67+	 4422 25671
5236	0	0	Ki67+	 4423 25658
5237	0	0	Ki67+	 4424 25569
5238	0	0	Ki67+	 4432 25731
5239	0	0	Ki67+	 4433 25515
5240	0	0	Ki67+	 4438 25615
5241	0	0	Ki67+	 4443 25597
5242	0	0	Ki67+	 4450 25532
5243	0	0	Ki67+	 4450 25722
5244	0	0	Ki67+	 4456 25751
5245	0	0	Ki67+	 4471 25729
5246	0	0	Ki67+	 4472 25953
5247	0	0	Ki67+	 4475 25753
5248	0	0	Ki67+	 4489 25465
5249	0	0	Ki67+	 4511 25597
5250	0	0	Ki67+	 4518 25721
5251	0	0	Ki67+	 4527 25736
5252	0	0	Ki67+	 4535 25751
5253	0	0	Ki67+	 4538 25592
5254	0	0	Ki67+	 4552 25716
5255	0	0	Ki67+	 4564 25650
5256	0	0	Ki67+	 4568 26044
5257	0	0	Ki67+	 4569 25516
5258	0	0	Ki67+	 4569 25595
5259	0	0	Ki67+	 4575 26099
5260	0	0	Ki67+	 4584 26045
5261	0	0	Ki67+	 4585 25610
5262	0	0	Ki67+	 4588 25626
5263	0	0	Ki67+	 4592 25495
5264	0	0	Ki67+	 4605 25689
5265	0	0	Ki67+	 4606 25564
5266	0	0	Ki67+	 4621 25647
5267	0	0	Ki67+	 4622 25463
5268	0	0	Ki67+	 4622 25627
5269	0	0	Ki67+	 4625 25509
5270	0	0	Ki67+	 4636 25702
5271	0	0	Ki67+	 4638 25432
5272	0	0	Ki67+	 4641 25637
5273	0	0	Ki67+	 4669 25391
5274	0	0	Ki67+	 4676 25600
5275	0	0	Ki67+	 4676 25666
5276	0	0	Ki67+	 4681 25632
5277	0	0	Ki67+	 4684 25575
5278	0	0	Ki67+	 4689 25495
5279	0	0	Ki67+	 4689 25921
5280	0	0	Ki67+	 4691 25477
5281	0	0	Ki67+	 4693 25368
5282	0	0	Ki67+	 4693 25403
5283	0	0	Ki67+	 4704 25689
5284	0	0	Ki67+	 4710 25634
5285	0	0	Ki67+	 4712 25517
5286	0	0	Ki67+	 4726 25367
5287	0	0	Ki67+	 4732 25779
5288	0	0	Ki67+	 4738 25379
5289	0	0	Ki67+	 4744 25435
5290	0	0	Ki67+	 4745 25388
5291	0	0	Ki67+	 4749 25573
5292	0	0	Ki67+	 4750 25469
5293	0	0	Ki67+	 4754 25370
5294	0	0	Ki67+	 4758 25517
5295	0	0	Ki67+	 4770 25352
5296	0	0	Ki67+	 4770 25389
5297	0	0	Ki67+	 4771 25655
5298	0	0	Ki67+	 4775 25433
5299	0	0	Ki67+	 4779 25481
5300	0	0	Ki67+	 4780 25631
5301	0	0	Ki67+	 4252 26134
5302	0	0	Ki67+	 4256 26203
5303	0	0	Ki67+	 4597 26581
5304	0	0	Ki67+	 4618 26231
5305	0	0	Ki67+	 4678 26214
5306	0	0	Ki67+	 4695 26601
5307	0	0	Ki67+	 4891 17405
5308	0	0	Ki67+	 4902 17393
5309	0	0	Ki67+	 4902 17408
5310	0	0	Ki67+	 4916 17415
5311	0	0	Ki67+	 4930 17446
5312	0	0	Ki67+	 4936 17363
5313	0	0	Ki67+	 4937 17393
5314	0	0	Ki67+	 4959 17319
5315	0	0	Ki67+	 4965 17305
5316	0	0	Ki67+	 4965 17396
5317	0	0	Ki67+	 4968 17246
5318	0	0	Ki67+	 4985 17440
5319	0	0	Ki67+	 4992 17403
5320	0	0	Ki67+	 5007 17234
5321	0	0	Ki67+	 5008 17336
5322	0	0	Ki67+	 5025 17431
5323	0	0	Ki67+	 5031 17318
5324	0	0	Ki67+	 5038 17358
5325	0	0	Ki67+	 5039 17440
5326	0	0	Ki67+	 5040 17424
5327	0	0	Ki67+	 5047 17390
5328	0	0	Ki67+	 5061 17326
5329	0	0	Ki67+	 5124 17168
5330	0	0	Ki67+	 5127 17439
5331	0	0	Ki67+	 5127 17451
5332	0	0	Ki67+	 5129 17266
5333	0	0	Ki67+	 5164 17179
5334	0	0	Ki67+	 5182 17215
5335	0	0	Ki67+	 5183 17159
5336	0	0	Ki67+	 5197 17137
5337	0	0	Ki67+	 5202 17289
5338	0	0	Ki67+	 5204 17384
5339	0	0	Ki67+	 5212 17401
5340	0	0	Ki67+	 5222 17335
5341	0	0	Ki67+	 5225 17090
5342	0	0	Ki67+	 5231 17320
5343	0	0	Ki67+	 5243 17105
5344	0	0	Ki67+	 5244 17298
5345	0	0	Ki67+	 5246 17390
5346	0	0	Ki67+	 5254 17131
5347	0	0	Ki67+	 5255 17347
5348	0	0	Ki67+	 5259 17073
5349	0	0	Ki67+	 5262 17437
5350	0	0	Ki67+	 5266 17132
5351	0	0	Ki67+	 5279 17322
5352	0	0	Ki67+	 5280 17090
5353	0	0	Ki67+	 5281 17100
5354	0	0	Ki67+	 5291 17055
5355	0	0	Ki67+	 5292 17353
5356	0	0	Ki67+	 5294 17337
5357	0	0	Ki67+	 5297 17420
5358	0	0	Ki67+	 5306 17143
5359	0	0	Ki67+	 5309 17430
5360	0	0	Ki67+	 5312 17082
5361	0	0	Ki67+	 5329 17393
5362	0	0	Ki67+	 5331 17296
5363	0	0	Ki67+	 5331 17328
5364	0	0	Ki67+	 5343 17081
5365	0	0	Ki67+	 5343 17218
5366	0	0	Ki67+	 5346 17160
5367	0	0	Ki67+	 5348 17053
5368	0	0	Ki67+	 5356 17209
5369	0	0	Ki67+	 5356 17344
5370	0	0	Ki67+	 5363 17098
5371	0	0	Ki67+	 5363 17134
5372	0	0	Ki67+	 5363 17244
5373	0	0	Ki67+	 5376 17188
5374	0	0	Ki67+	 5379 17137
5375	0	0	Ki67+	 5385 17155
5376	0	0	Ki67+	 5408 17175
5377	0	0	Ki67+	 5408 17381
5378	0	0	Ki67+	 5415 17158
5379	0	0	Ki67+	 5421 17241
5380	0	0	Ki67+	 5423 16907
5381	0	0	Ki67+	 5424 16849
5382	0	0	Ki67+	 5449 17411
5383	0	0	Ki67+	 5503 17320
5384	0	0	Ki67+	 5518 17318
5385	0	0	Ki67+	 4791 17609
5386	0	0	Ki67+	 4795 17811
5387	0	0	Ki67+	 4800 18182
5388	0	0	Ki67+	 4800 18196
5389	0	0	Ki67+	 4802 17767
5390	0	0	Ki67+	 4805 17599
5391	0	0	Ki67+	 4807 17639
5392	0	0	Ki67+	 4810 17713
5393	0	0	Ki67+	 4813 17663
5394	0	0	Ki67+	 4814 17835
5395	0	0	Ki67+	 4817 17803
5396	0	0	Ki67+	 4821 17789
5397	0	0	Ki67+	 4831 17787
5398	0	0	Ki67+	 4839 17740
5399	0	0	Ki67+	 4841 17512
5400	0	0	Ki67+	 4843 17597
5401	0	0	Ki67+	 4845 17827
5402	0	0	Ki67+	 4847 17755
5403	0	0	Ki67+	 4850 17811
5404	0	0	Ki67+	 4853 17651
5405	0	0	Ki67+	 4856 17770
5406	0	0	Ki67+	 4860 18007
5407	0	0	Ki67+	 4873 18035
5408	0	0	Ki67+	 4875 18019
5409	0	0	Ki67+	 4908 17460
5410	0	0	Ki67+	 4958 17629
5411	0	0	Ki67+	 4961 17646
5412	0	0	Ki67+	 4965 17495
5413	0	0	Ki67+	 4968 17564
5414	0	0	Ki67+	 4973 17597
5415	0	0	Ki67+	 4980 17502
5416	0	0	Ki67+	 4980 17581
5417	0	0	Ki67+	 4983 17697
5418	0	0	Ki67+	 4984 17675
5419	0	0	Ki67+	 4992 17606
5420	0	0	Ki67+	 4992 17663
5421	0	0	Ki67+	 5000 17786
5422	0	0	Ki67+	 5010 17705
5423	0	0	Ki67+	 5027 17778
5424	0	0	Ki67+	 5027 17874
5425	0	0	Ki67+	 5029 17831
5426	0	0	Ki67+	 5029 17912
5427	0	0	Ki67+	 5031 17720
5428	0	0	Ki67+	 5033 17932
5429	0	0	Ki67+	 5036 17792
5430	0	0	Ki67+	 5038 17822
5431	0	0	Ki67+	 5048 17888
5432	0	0	Ki67+	 5055 17764
5433	0	0	Ki67+	 5057 17928
5434	0	0	Ki67+	 5063 17743
5435	0	0	Ki67+	 5071 17525
5436	0	0	Ki67+	 5071 17542
5437	0	0	Ki67+	 5071 17960
5438	0	0	Ki67+	 5078 18000
5439	0	0	Ki67+	 5080 17805
5440	0	0	Ki67+	 5084 17896
5441	0	0	Ki67+	 5086 17787
5442	0	0	Ki67+	 5089 18050
5443	0	0	Ki67+	 5093 18029
5444	0	0	Ki67+	 5103 17909
5445	0	0	Ki67+	 5110 17591
5446	0	0	Ki67+	 5110 17763
5447	0	0	Ki67+	 5114 18252
5448	0	0	Ki67+	 5117 17583
5449	0	0	Ki67+	 5121 18059
5450	0	0	Ki67+	 5124 17816
5451	0	0	Ki67+	 5124 17942
5452	0	0	Ki67+	 5125 17492
5453	0	0	Ki67+	 5125 17765
5454	0	0	Ki67+	 5128 18080
5455	0	0	Ki67+	 5129 17832
5456	0	0	Ki67+	 5131 17783
5457	0	0	Ki67+	 5133 17548
5458	0	0	Ki67+	 5137 18048
5459	0	0	Ki67+	 5141 17920
5460	0	0	Ki67+	 5142 17826
5461	0	0	Ki67+	 5145 17618
5462	0	0	Ki67+	 5145 17637
5463	0	0	Ki67+	 5151 18065
5464	0	0	Ki67+	 5158 18038
5465	0	0	Ki67+	 5159 17589
5466	0	0	Ki67+	 5167 17937
5467	0	0	Ki67+	 5170 17801
5468	0	0	Ki67+	 5170 17919
5469	0	0	Ki67+	 5173 17646
5470	0	0	Ki67+	 5177 17480
5471	0	0	Ki67+	 5189 18146
5472	0	0	Ki67+	 5190 18105
5473	0	0	Ki67+	 5197 17949
5474	0	0	Ki67+	 5201 17925
5475	0	0	Ki67+	 5217 17551
5476	0	0	Ki67+	 5222 18074
5477	0	0	Ki67+	 5225 18040
5478	0	0	Ki67+	 5232 18082
5479	0	0	Ki67+	 5233 18033
5480	0	0	Ki67+	 5243 17584
5481	0	0	Ki67+	 5260 18052
5482	0	0	Ki67+	 5262 18106
5483	0	0	Ki67+	 5264 18120
5484	0	0	Ki67+	 5275 18078
5485	0	0	Ki67+	 5277 17470
5486	0	0	Ki67+	 5280 18023
5487	0	0	Ki67+	 5280 18050
5488	0	0	Ki67+	 5284 18197
5489	0	0	Ki67+	 5285 18136
5490	0	0	Ki67+	 5287 17523
5491	0	0	Ki67+	 5287 18120
5492	0	0	Ki67+	 5290 18165
5493	0	0	Ki67+	 5292 17479
5494	0	0	Ki67+	 5293 17458
5495	0	0	Ki67+	 5294 18229
5496	0	0	Ki67+	 5299 17593
5497	0	0	Ki67+	 5302 17998
5498	0	0	Ki67+	 5304 17561
5499	0	0	Ki67+	 5305 18082
5500	0	0	Ki67+	 5307 18133
5501	0	0	Ki67+	 5308 18221
5502	0	0	Ki67+	 5310 17487
5503	0	0	Ki67+	 5321 17550
5504	0	0	Ki67+	 5324 17622
5505	0	0	Ki67+	 5325 18188
5506	0	0	Ki67+	 5329 18254
5507	0	0	Ki67+	 5331 18052
5508	0	0	Ki67+	 5338 17684
5509	0	0	Ki67+	 5339 17539
5510	0	0	Ki67+	 5339 17710
5511	0	0	Ki67+	 5340 18102
5512	0	0	Ki67+	 5341 17514
5513	0	0	Ki67+	 5342 17926
5514	0	0	Ki67+	 5346 18134
5515	0	0	Ki67+	 5356 17569
5516	0	0	Ki67+	 5367 18060
5517	0	0	Ki67+	 5370 18147
5518	0	0	Ki67+	 5372 17673
5519	0	0	Ki67+	 5374 17798
5520	0	0	Ki67+	 5378 18245
5521	0	0	Ki67+	 5381 17738
5522	0	0	Ki67+	 5382 17847
5523	0	0	Ki67+	 5383 17724
5524	0	0	Ki67+	 5386 17627
5525	0	0	Ki67+	 5389 18086
5526	0	0	Ki67+	 5390 17556
5527	0	0	Ki67+	 5391 18238
5528	0	0	Ki67+	 5396 17975
5529	0	0	Ki67+	 5402 17893
5530	0	0	Ki67+	 5403 18063
5531	0	0	Ki67+	 5408 18004
5532	0	0	Ki67+	 5409 18076
5533	0	0	Ki67+	 5411 17686
5534	0	0	Ki67+	 5418 17594
5535	0	0	Ki67+	 5427 18093
5536	0	0	Ki67+	 5427 18234
5537	0	0	Ki67+	 5437 17643
5538	0	0	Ki67+	 5441 18084
5539	0	0	Ki67+	 5442 18127
5540	0	0	Ki67+	 5448 18207
5541	0	0	Ki67+	 5451 17755
5542	0	0	Ki67+	 5455 18103
5543	0	0	Ki67+	 5467 18070
5544	0	0	Ki67+	 5472 18049
5545	0	0	Ki67+	 5482 18116
5546	0	0	Ki67+	 5485 17606
5547	0	0	Ki67+	 5493 18086
5548	0	0	Ki67+	 5500 18061
5549	0	0	Ki67+	 5508 17487
5550	0	0	Ki67+	 5508 17605
5551	0	0	Ki67+	 5511 18164
5552	0	0	Ki67+	 5513 17625
5553	0	0	Ki67+	 5514 18116
5554	0	0	Ki67+	 5524 18197
5555	0	0	Ki67+	 5526 17552
5556	0	0	Ki67+	 5527 17641
5557	0	0	Ki67+	 5537 17547
5558	0	0	Ki67+	 5537 18165
5559	0	0	Ki67+	 5539 17582
5560	0	0	Ki67+	 5545 17515
5561	0	0	Ki67+	 5551 17558
5562	0	0	Ki67+	 5555 18219
5563	0	0	Ki67+	 5558 17467
5564	0	0	Ki67+	 5565 17496
5565	0	0	Ki67+	 5571 18236
5566	0	0	Ki67+	 5574 18128
5567	0	0	Ki67+	 4785 18651
5568	0	0	Ki67+	 4789 18799
5569	0	0	Ki67+	 4792 19052
5570	0	0	Ki67+	 4795 18941
5571	0	0	Ki67+	 4798 18928
5572	0	0	Ki67+	 4830 18311
5573	0	0	Ki67+	 4860 18403
5574	0	0	Ki67+	 4864 18783
5575	0	0	Ki67+	 4881 18439
5576	0	0	Ki67+	 4891 18677
5577	0	0	Ki67+	 4894 18372
5578	0	0	Ki67+	 4898 18869
5579	0	0	Ki67+	 4912 18411
5580	0	0	Ki67+	 4913 18361
5581	0	0	Ki67+	 4924 18388
5582	0	0	Ki67+	 4934 18356
5583	0	0	Ki67+	 4935 18401
5584	0	0	Ki67+	 4939 18276
5585	0	0	Ki67+	 4942 18771
5586	0	0	Ki67+	 4943 18480
5587	0	0	Ki67+	 4948 18380
5588	0	0	Ki67+	 4964 18953
5589	0	0	Ki67+	 4967 18775
5590	0	0	Ki67+	 4979 18438
5591	0	0	Ki67+	 4985 18417
5592	0	0	Ki67+	 4985 18752
5593	0	0	Ki67+	 4985 18888
5594	0	0	Ki67+	 4987 18871
5595	0	0	Ki67+	 4989 18300
5596	0	0	Ki67+	 4990 18346
5597	0	0	Ki67+	 4994 18820
5598	0	0	Ki67+	 4995 18470
5599	0	0	Ki67+	 4997 18915
5600	0	0	Ki67+	 5003 18639
5601	0	0	Ki67+	 5003 18861
5602	0	0	Ki67+	 5008 18416
5603	0	0	Ki67+	 5008 18878
5604	0	0	Ki67+	 5010 18397
5605	0	0	Ki67+	 5010 18453
5606	0	0	Ki67+	 5013 18695
5607	0	0	Ki67+	 5016 18956
5608	0	0	Ki67+	 5018 18966
5609	0	0	Ki67+	 5019 18364
5610	0	0	Ki67+	 5022 18454
5611	0	0	Ki67+	 5026 18839
5612	0	0	Ki67+	 5028 18920
5613	0	0	Ki67+	 5033 18488
5614	0	0	Ki67+	 5033 18676
5615	0	0	Ki67+	 5036 18630
5616	0	0	Ki67+	 5037 18587
5617	0	0	Ki67+	 5039 18428
5618	0	0	Ki67+	 5041 18550
5619	0	0	Ki67+	 5042 18844
5620	0	0	Ki67+	 5050 18728
5621	0	0	Ki67+	 5051 18871
5622	0	0	Ki67+	 5056 18777
5623	0	0	Ki67+	 5061 18869
5624	0	0	Ki67+	 5063 18564
5625	0	0	Ki67+	 5065 18735
5626	0	0	Ki67+	 5070 18520
5627	0	0	Ki67+	 5070 18613
5628	0	0	Ki67+	 5072 18882
5629	0	0	Ki67+	 5076 18814
5630	0	0	Ki67+	 5081 18260
5631	0	0	Ki67+	 5098 18908
5632	0	0	Ki67+	 5102 18621
5633	0	0	Ki67+	 5105 18923
5634	0	0	Ki67+	 5106 18693
5635	0	0	Ki67+	 5118 19011
5636	0	0	Ki67+	 5142 19008
5637	0	0	Ki67+	 5164 19022
5638	0	0	Ki67+	 5178 18296
5639	0	0	Ki67+	 5188 19043
5640	0	0	Ki67+	 5228 18263
5641	0	0	Ki67+	 5229 18540
5642	0	0	Ki67+	 5231 18344
5643	0	0	Ki67+	 5235 18797
5644	0	0	Ki67+	 5246 18575
5645	0	0	Ki67+	 5251 18665
5646	0	0	Ki67+	 5252 18859
5647	0	0	Ki67+	 5257 18676
5648	0	0	Ki67+	 5259 18764
5649	0	0	Ki67+	 5260 18374
5650	0	0	Ki67+	 5264 18304
5651	0	0	Ki67+	 5272 18907
5652	0	0	Ki67+	 5278 18373
5653	0	0	Ki67+	 5278 18640
5654	0	0	Ki67+	 5280 18658
5655	0	0	Ki67+	 5284 18988
5656	0	0	Ki67+	 5288 18835
5657	0	0	Ki67+	 5291 18782
5658	0	0	Ki67+	 5292 18887
5659	0	0	Ki67+	 5299 18512
5660	0	0	Ki67+	 5306 18733
5661	0	0	Ki67+	 5309 18769
5662	0	0	Ki67+	 5311 18635
5663	0	0	Ki67+	 5311 18962
5664	0	0	Ki67+	 5312 18921
5665	0	0	Ki67+	 5319 18804
5666	0	0	Ki67+	 5322 18862
5667	0	0	Ki67+	 5323 18889
5668	0	0	Ki67+	 5329 18353
5669	0	0	Ki67+	 5340 18818
5670	0	0	Ki67+	 5340 18951
5671	0	0	Ki67+	 5345 19006
5672	0	0	Ki67+	 5353 18879
5673	0	0	Ki67+	 5363 18884
5674	0	0	Ki67+	 5363 18981
5675	0	0	Ki67+	 5373 18939
5676	0	0	Ki67+	 5374 18532
5677	0	0	Ki67+	 5375 19020
5678	0	0	Ki67+	 5376 18719
5679	0	0	Ki67+	 5387 18890
5680	0	0	Ki67+	 5389 18294
5681	0	0	Ki67+	 5393 18458
5682	0	0	Ki67+	 5395 18763
5683	0	0	Ki67+	 5400 18539
5684	0	0	Ki67+	 5403 18366
5685	0	0	Ki67+	 5411 18572
5686	0	0	Ki67+	 5414 18334
5687	0	0	Ki67+	 5416 18807
5688	0	0	Ki67+	 5419 18308
5689	0	0	Ki67+	 5419 18500
5690	0	0	Ki67+	 5420 18289
5691	0	0	Ki67+	 5420 18515
5692	0	0	Ki67+	 5426 18546
5693	0	0	Ki67+	 5430 18580
5694	0	0	Ki67+	 5430 18874
5695	0	0	Ki67+	 5430 18996
5696	0	0	Ki67+	 5430 19020
5697	0	0	Ki67+	 5433 18514
5698	0	0	Ki67+	 5435 18316
5699	0	0	Ki67+	 5437 18829
5700	0	0	Ki67+	 5442 18859
5701	0	0	Ki67+	 5451 18356
5702	0	0	Ki67+	 5454 18564
5703	0	0	Ki67+	 5460 18425
5704	0	0	Ki67+	 5463 18836
5705	0	0	Ki67+	 5466 18868
5706	0	0	Ki67+	 5473 18619
5707	0	0	Ki67+	 5475 18902
5708	0	0	Ki67+	 5476 18542
5709	0	0	Ki67+	 5479 18588
5710	0	0	Ki67+	 5483 18496
5711	0	0	Ki67+	 5485 18348
5712	0	0	Ki67+	 5486 18806
5713	0	0	Ki67+	 5488 18528
5714	0	0	Ki67+	 5490 18628
5715	0	0	Ki67+	 5499 18765
5716	0	0	Ki67+	 5502 18776
5717	0	0	Ki67+	 5503 19006
5718	0	0	Ki67+	 5509 18646
5719	0	0	Ki67+	 5513 18343
5720	0	0	Ki67+	 5514 18570
5721	0	0	Ki67+	 5514 18600
5722	0	0	Ki67+	 5529 18659
5723	0	0	Ki67+	 5539 18648
5724	0	0	Ki67+	 5540 18399
5725	0	0	Ki67+	 5540 18816
5726	0	0	Ki67+	 5544 18877
5727	0	0	Ki67+	 5544 19042
5728	0	0	Ki67+	 5545 18587
5729	0	0	Ki67+	 5547 18572
5730	0	0	Ki67+	 5548 18532
5731	0	0	Ki67+	 5553 18624
5732	0	0	Ki67+	 5558 18671
5733	0	0	Ki67+	 5560 18496
5734	0	0	Ki67+	 5561 18616
5735	0	0	Ki67+	 5562 18842
5736	0	0	Ki67+	 5569 18415
5737	0	0	Ki67+	 5573 18495
5738	0	0	Ki67+	 5575 18551
5739	0	0	Ki67+	 5576 18572
5740	0	0	Ki67+	 5581 18809
5741	0	0	Ki67+	 4785 19847
5742	0	0	Ki67+	 4791 19750
5743	0	0	Ki67+	 4793 19740
5744	0	0	Ki67+	 4794 19519
5745	0	0	Ki67+	 4811 19776
5746	0	0	Ki67+	 4813 19759
5747	0	0	Ki67+	 4815 19788
5748	0	0	Ki67+	 4816 19440
5749	0	0	Ki67+	 4820 19070
5750	0	0	Ki67+	 4837 19810
5751	0	0	Ki67+	 4843 19447
5752	0	0	Ki67+	 4844 19431
5753	0	0	Ki67+	 4846 19420
5754	0	0	Ki67+	 4854 19533
5755	0	0	Ki67+	 4857 19610
5756	0	0	Ki67+	 4859 19826
5757	0	0	Ki67+	 4860 19143
5758	0	0	Ki67+	 4865 19597
5759	0	0	Ki67+	 4872 19458
5760	0	0	Ki67+	 4881 19483
5761	0	0	Ki67+	 4892 19140
5762	0	0	Ki67+	 4894 19104
5763	0	0	Ki67+	 4894 19127
5764	0	0	Ki67+	 4895 19837
5765	0	0	Ki67+	 4899 19702
5766	0	0	Ki67+	 4920 19167
5767	0	0	Ki67+	 4923 19461
5768	0	0	Ki67+	 4925 19152
5769	0	0	Ki67+	 4927 19390
5770	0	0	Ki67+	 4929 19503
5771	0	0	Ki67+	 4930 19826
5772	0	0	Ki67+	 4939 19707
5773	0	0	Ki67+	 4943 19127
5774	0	0	Ki67+	 4944 19155
5775	0	0	Ki67+	 4948 19523
5776	0	0	Ki67+	 4953 19634
5777	0	0	Ki67+	 4954 19171
5778	0	0	Ki67+	 4954 19705
5779	0	0	Ki67+	 4959 19691
5780	0	0	Ki67+	 4968 19526
5781	0	0	Ki67+	 4977 19486
5782	0	0	Ki67+	 4981 19749
5783	0	0	Ki67+	 4987 19448
5784	0	0	Ki67+	 4991 19424
5785	0	0	Ki67+	 4997 19714
5786	0	0	Ki67+	 4998 19092
5787	0	0	Ki67+	 5011 19139
5788	0	0	Ki67+	 5014 19090
5789	0	0	Ki67+	 5018 19124
5790	0	0	Ki67+	 5019 19432
5791	0	0	Ki67+	 5020 19764
5792	0	0	Ki67+	 5025 19282
5793	0	0	Ki67+	 5025 19515
5794	0	0	Ki67+	 5036 19605
5795	0	0	Ki67+	 5037 19574
5796	0	0	Ki67+	 5039 19461
5797	0	0	Ki67+	 5044 19815
5798	0	0	Ki67+	 5046 19547
5799	0	0	Ki67+	 5049 19770
5800	0	0	Ki67+	 5052 19380
5801	0	0	Ki67+	 5062 19579
5802	0	0	Ki67+	 5067 19773
5803	0	0	Ki67+	 5074 19128
5804	0	0	Ki67+	 5074 19364
5805	0	0	Ki67+	 5084 19818
5806	0	0	Ki67+	 5087 19567
5807	0	0	Ki67+	 5089 19157
5808	0	0	Ki67+	 5092 19388
5809	0	0	Ki67+	 5099 19118
5810	0	0	Ki67+	 5100 19439
5811	0	0	Ki67+	 5102 19136
5812	0	0	Ki67+	 5107 19451
5813	0	0	Ki67+	 5110 19113
5814	0	0	Ki67+	 5111 19227
5815	0	0	Ki67+	 5126 19150
5816	0	0	Ki67+	 5129 19093
5817	0	0	Ki67+	 5137 19854
5818	0	0	Ki67+	 5143 19165
5819	0	0	Ki67+	 5157 19557
5820	0	0	Ki67+	 5164 19258
5821	0	0	Ki67+	 5165 19155
5822	0	0	Ki67+	 5171 19221
5823	0	0	Ki67+	 5174 19711
5824	0	0	Ki67+	 5176 19505
5825	0	0	Ki67+	 5180 19369
5826	0	0	Ki67+	 5181 19192
5827	0	0	Ki67+	 5183 19723
5828	0	0	Ki67+	 5184 19779
5829	0	0	Ki67+	 5192 19179
5830	0	0	Ki67+	 5194 19406
5831	0	0	Ki67+	 5196 19734
5832	0	0	Ki67+	 5200 19208
5833	0	0	Ki67+	 5201 19808
5834	0	0	Ki67+	 5206 19064
5835	0	0	Ki67+	 5213 19511
5836	0	0	Ki67+	 5215 19096
5837	0	0	Ki67+	 5215 19180
5838	0	0	Ki67+	 5215 19445
5839	0	0	Ki67+	 5217 19272
5840	0	0	Ki67+	 5218 19688
5841	0	0	Ki67+	 5230 19230
5842	0	0	Ki67+	 5238 19680
5843	0	0	Ki67+	 5247 19272
5844	0	0	Ki67+	 5252 19777
5845	0	0	Ki67+	 5253 19375
5846	0	0	Ki67+	 5264 19708
5847	0	0	Ki67+	 5266 19676
5848	0	0	Ki67+	 5271 19071
5849	0	0	Ki67+	 5299 19061
5850	0	0	Ki67+	 5315 19530
5851	0	0	Ki67+	 5326 19180
5852	0	0	Ki67+	 5347 19089
5853	0	0	Ki67+	 5360 19225
5854	0	0	Ki67+	 5389 19855
5855	0	0	Ki67+	 5391 19665
5856	0	0	Ki67+	 5393 19795
5857	0	0	Ki67+	 5399 19234
5858	0	0	Ki67+	 5404 19740
5859	0	0	Ki67+	 5413 19194
5860	0	0	Ki67+	 5425 19291
5861	0	0	Ki67+	 5427 19387
5862	0	0	Ki67+	 5432 19619
5863	0	0	Ki67+	 5435 19062
5864	0	0	Ki67+	 5437 19102
5865	0	0	Ki67+	 5438 19786
5866	0	0	Ki67+	 5439 19708
5867	0	0	Ki67+	 5440 19388
5868	0	0	Ki67+	 5441 19469
5869	0	0	Ki67+	 5447 19679
5870	0	0	Ki67+	 5457 19813
5871	0	0	Ki67+	 5458 19751
5872	0	0	Ki67+	 5465 19723
5873	0	0	Ki67+	 5470 19062
5874	0	0	Ki67+	 5475 19302
5875	0	0	Ki67+	 5475 19808
5876	0	0	Ki67+	 5477 19135
5877	0	0	Ki67+	 5479 19226
5878	0	0	Ki67+	 5481 19285
5879	0	0	Ki67+	 5483 19262
5880	0	0	Ki67+	 5487 19790
5881	0	0	Ki67+	 5495 19852
5882	0	0	Ki67+	 5502 19197
5883	0	0	Ki67+	 5513 19280
5884	0	0	Ki67+	 5524 19261
5885	0	0	Ki67+	 5528 19325
5886	0	0	Ki67+	 5536 19299
5887	0	0	Ki67+	 5543 19207
5888	0	0	Ki67+	 5545 19282
5889	0	0	Ki67+	 5562 19344
5890	0	0	Ki67+	 5572 19834
5891	0	0	Ki67+	 5575 19317
5892	0	0	Ki67+	 5577 19778
5893	0	0	Ki67+	 5581 19742
5894	0	0	Ki67+	 4790 20359
5895	0	0	Ki67+	 4795 20297
5896	0	0	Ki67+	 4797 20214
5897	0	0	Ki67+	 4797 20229
5898	0	0	Ki67+	 4820 20105
5899	0	0	Ki67+	 4823 20338
5900	0	0	Ki67+	 4834 19995
5901	0	0	Ki67+	 4835 20267
5902	0	0	Ki67+	 4840 20253
5903	0	0	Ki67+	 4840 20387
5904	0	0	Ki67+	 4853 20286
5905	0	0	Ki67+	 4854 20222
5906	0	0	Ki67+	 4859 20182
5907	0	0	Ki67+	 4864 20224
5908	0	0	Ki67+	 4869 20273
5909	0	0	Ki67+	 4871 20308
5910	0	0	Ki67+	 4873 20174
5911	0	0	Ki67+	 4874 19857
5912	0	0	Ki67+	 4878 20496
5913	0	0	Ki67+	 4879 20485
5914	0	0	Ki67+	 4880 20195
5915	0	0	Ki67+	 4889 20384
5916	0	0	Ki67+	 4890 19886
5917	0	0	Ki67+	 4902 20396
5918	0	0	Ki67+	 4907 20360
5919	0	0	Ki67+	 4923 20015
5920	0	0	Ki67+	 4931 20392
5921	0	0	Ki67+	 4933 20193
5922	0	0	Ki67+	 4941 20318
5923	0	0	Ki67+	 4944 19896
5924	0	0	Ki67+	 4953 19924
5925	0	0	Ki67+	 4962 19860
5926	0	0	Ki67+	 4962 20524
5927	0	0	Ki67+	 4964 20468
5928	0	0	Ki67+	 4967 20430
5929	0	0	Ki67+	 4968 20350
5930	0	0	Ki67+	 4969 20206
5931	0	0	Ki67+	 4971 20449
5932	0	0	Ki67+	 4973 20221
5933	0	0	Ki67+	 4990 20389
5934	0	0	Ki67+	 4991 20051
5935	0	0	Ki67+	 4993 20356
5936	0	0	Ki67+	 4994 19954
5937	0	0	Ki67+	 4995 19929
5938	0	0	Ki67+	 5005 20231
5939	0	0	Ki67+	 5005 20416
5940	0	0	Ki67+	 5008 20306
5941	0	0	Ki67+	 5009 19947
5942	0	0	Ki67+	 5014 20338
5943	0	0	Ki67+	 5015 19878
5944	0	0	Ki67+	 5016 20224
5945	0	0	Ki67+	 5020 19968
5946	0	0	Ki67+	 5026 20367
5947	0	0	Ki67+	 5036 19904
5948	0	0	Ki67+	 5045 20446
5949	0	0	Ki67+	 5046 19869
5950	0	0	Ki67+	 5053 19921
5951	0	0	Ki67+	 5053 19970
5952	0	0	Ki67+	 5057 20399
5953	0	0	Ki67+	 5063 20250
5954	0	0	Ki67+	 5066 19963
5955	0	0	Ki67+	 5071 20113
5956	0	0	Ki67+	 5075 19895
5957	0	0	Ki67+	 5079 20492
5958	0	0	Ki67+	 5081 20419
5959	0	0	Ki67+	 5082 19884
5960	0	0	Ki67+	 5085 20275
5961	0	0	Ki67+	 5088 20402
5962	0	0	Ki67+	 5091 20284
5963	0	0	Ki67+	 5100 20377
5964	0	0	Ki67+	 5110 19943
5965	0	0	Ki67+	 5111 20091
5966	0	0	Ki67+	 5118 19986
5967	0	0	Ki67+	 5121 19864
5968	0	0	Ki67+	 5122 20173
5969	0	0	Ki67+	 5126 20207
5970	0	0	Ki67+	 5127 19895
5971	0	0	Ki67+	 5127 20053
5972	0	0	Ki67+	 5138 19915
5973	0	0	Ki67+	 5139 20315
5974	0	0	Ki67+	 5144 19945
5975	0	0	Ki67+	 5146 20459
5976	0	0	Ki67+	 5151 19857
5977	0	0	Ki67+	 5152 20326
5978	0	0	Ki67+	 5157 20429
5979	0	0	Ki67+	 5160 20335
5980	0	0	Ki67+	 5169 19916
5981	0	0	Ki67+	 5169 20228
5982	0	0	Ki67+	 5170 19988
5983	0	0	Ki67+	 5177 20465
5984	0	0	Ki67+	 5181 20180
5985	0	0	Ki67+	 5188 20435
5986	0	0	Ki67+	 5188 20549
5987	0	0	Ki67+	 5190 20466
5988	0	0	Ki67+	 5195 20028
5989	0	0	Ki67+	 5196 20263
5990	0	0	Ki67+	 5198 20641
5991	0	0	Ki67+	 5204 20446
5992	0	0	Ki67+	 5208 19989
5993	0	0	Ki67+	 5217 20351
5994	0	0	Ki67+	 5220 19975
5995	0	0	Ki67+	 5222 20298
5996	0	0	Ki67+	 5223 20404
5997	0	0	Ki67+	 5224 19891
5998	0	0	Ki67+	 5226 20029
5999	0	0	Ki67+	 5228 20635
6000	0	0	Ki67+	 5229 20250
6001	0	0	Ki67+	 5234 20578
6002	0	0	Ki67+	 5235 20229
6003	0	0	Ki67+	 5238 19966
6004	0	0	Ki67+	 5240 20013
6005	0	0	Ki67+	 5244 20564
6006	0	0	Ki67+	 5246 20533
6007	0	0	Ki67+	 5251 19962
6008	0	0	Ki67+	 5251 20654
6009	0	0	Ki67+	 5252 20341
6010	0	0	Ki67+	 5254 20615
6011	0	0	Ki67+	 5255 20265
6012	0	0	Ki67+	 5255 20304
6013	0	0	Ki67+	 5256 20006
6014	0	0	Ki67+	 5258 20381
6015	0	0	Ki67+	 5269 20415
6016	0	0	Ki67+	 5286 20105
6017	0	0	Ki67+	 5289 20342
6018	0	0	Ki67+	 5289 20531
6019	0	0	Ki67+	 5290 20496
6020	0	0	Ki67+	 5290 20615
6021	0	0	Ki67+	 5294 20368
6022	0	0	Ki67+	 5295 20595
6023	0	0	Ki67+	 5297 20557
6024	0	0	Ki67+	 5298 19883
6025	0	0	Ki67+	 5299 20068
6026	0	0	Ki67+	 5302 20500
6027	0	0	Ki67+	 5308 20126
6028	0	0	Ki67+	 5311 20285
6029	0	0	Ki67+	 5315 20051
6030	0	0	Ki67+	 5317 20624
6031	0	0	Ki67+	 5322 20352
6032	0	0	Ki67+	 5323 20141
6033	0	0	Ki67+	 5324 20531
6034	0	0	Ki67+	 5329 20311
6035	0	0	Ki67+	 5333 20083
6036	0	0	Ki67+	 5337 19923
6037	0	0	Ki67+	 5341 20341
6038	0	0	Ki67+	 5345 20200
6039	0	0	Ki67+	 5349 20378
6040	0	0	Ki67+	 5349 20400
6041	0	0	Ki67+	 5350 20609
6042	0	0	Ki67+	 5353 20066
6043	0	0	Ki67+	 5362 20103
6044	0	0	Ki67+	 5362 20183
6045	0	0	Ki67+	 5368 20579
6046	0	0	Ki67+	 5372 20155
6047	0	0	Ki67+	 5378 20120
6048	0	0	Ki67+	 5383 19866
6049	0	0	Ki67+	 5384 20181
6050	0	0	Ki67+	 5388 20149
6051	0	0	Ki67+	 5391 20241
6052	0	0	Ki67+	 5397 20537
6053	0	0	Ki67+	 5401 20197
6054	0	0	Ki67+	 5407 20482
6055	0	0	Ki67+	 5408 20634
6056	0	0	Ki67+	 5409 20229
6057	0	0	Ki67+	 5410 20550
6058	0	0	Ki67+	 5411 19879
6059	0	0	Ki67+	 5413 20165
6060	0	0	Ki67+	 5414 20403
6061	0	0	Ki67+	 5415 20467
6062	0	0	Ki67+	 5417 20209
6063	0	0	Ki67+	 5424 20435
6064	0	0	Ki67+	 5428 19936
6065	0	0	Ki67+	 5428 20486
6066	0	0	Ki67+	 5429 20648
6067	0	0	Ki67+	 5430 19897
6068	0	0	Ki67+	 5434 20193
6069	0	0	Ki67+	 5448 20177
6070	0	0	Ki67+	 5456 19937
6071	0	0	Ki67+	 5456 20373
6072	0	0	Ki67+	 5457 20213
6073	0	0	Ki67+	 5466 20389
6074	0	0	Ki67+	 5471 20012
6075	0	0	Ki67+	 5483 19983
6076	0	0	Ki67+	 5486 20510
6077	0	0	Ki67+	 5490 20305
6078	0	0	Ki67+	 5497 20522
6079	0	0	Ki67+	 5498 20293
6080	0	0	Ki67+	 5498 20477
6081	0	0	Ki67+	 5507 20282
6082	0	0	Ki67+	 5516 20009
6083	0	0	Ki67+	 5521 20325
6084	0	0	Ki67+	 5523 20197
6085	0	0	Ki67+	 5524 20107
6086	0	0	Ki67+	 5539 20223
6087	0	0	Ki67+	 5541 20128
6088	0	0	Ki67+	 5542 19889
6089	0	0	Ki67+	 5546 19938
6090	0	0	Ki67+	 5549 20530
6091	0	0	Ki67+	 5551 19991
6092	0	0	Ki67+	 5551 20517
6093	0	0	Ki67+	 5554 19881
6094	0	0	Ki67+	 5558 19909
6095	0	0	Ki67+	 5566 19886
6096	0	0	Ki67+	 4787 20724
6097	0	0	Ki67+	 4789 21427
6098	0	0	Ki67+	 4797 21381
6099	0	0	Ki67+	 4797 21412
6100	0	0	Ki67+	 4804 20946
6101	0	0	Ki67+	 4805 20765
6102	0	0	Ki67+	 4813 20814
6103	0	0	Ki67+	 4814 21332
6104	0	0	Ki67+	 4815 21445
6105	0	0	Ki67+	 4816 20924
6106	0	0	Ki67+	 4825 20902
6107	0	0	Ki67+	 4829 21337
6108	0	0	Ki67+	 4834 21399
6109	0	0	Ki67+	 4837 20783
6110	0	0	Ki67+	 4837 20846
6111	0	0	Ki67+	 4838 20967
6112	0	0	Ki67+	 4842 21412
6113	0	0	Ki67+	 4864 20903
6114	0	0	Ki67+	 4917 20837
6115	0	0	Ki67+	 4928 21056
6116	0	0	Ki67+	 4931 21020
6117	0	0	Ki67+	 4938 21080
6118	0	0	Ki67+	 4939 20695
6119	0	0	Ki67+	 4951 20877
6120	0	0	Ki67+	 4956 20930
6121	0	0	Ki67+	 4956 21080
6122	0	0	Ki67+	 4964 21055
6123	0	0	Ki67+	 4969 20974
6124	0	0	Ki67+	 4970 21412
6125	0	0	Ki67+	 4971 21031
6126	0	0	Ki67+	 4979 21395
6127	0	0	Ki67+	 5009 21113
6128	0	0	Ki67+	 5012 20961
6129	0	0	Ki67+	 5015 21098
6130	0	0	Ki67+	 5029 21073
6131	0	0	Ki67+	 5044 21125
6132	0	0	Ki67+	 5065 21326
6133	0	0	Ki67+	 5080 21032
6134	0	0	Ki67+	 5081 21046
6135	0	0	Ki67+	 5097 20976
6136	0	0	Ki67+	 5099 21439
6137	0	0	Ki67+	 5101 21234
6138	0	0	Ki67+	 5101 21347
6139	0	0	Ki67+	 5114 21416
6140	0	0	Ki67+	 5116 21432
6141	0	0	Ki67+	 5127 21370
6142	0	0	Ki67+	 5128 21438
6143	0	0	Ki67+	 5132 20981
6144	0	0	Ki67+	 5133 21150
6145	0	0	Ki67+	 5143 21133
6146	0	0	Ki67+	 5148 21104
6147	0	0	Ki67+	 5167 21161
6148	0	0	Ki67+	 5176 20965
6149	0	0	Ki67+	 5181 21111
6150	0	0	Ki67+	 5185 21082
6151	0	0	Ki67+	 5192 20993
6152	0	0	Ki67+	 5212 21129
6153	0	0	Ki67+	 5213 20659
6154	0	0	Ki67+	 5220 21449
6155	0	0	Ki67+	 5272 21193
6156	0	0	Ki67+	 5284 21150
6157	0	0	Ki67+	 5285 20983
6158	0	0	Ki67+	 5322 21364
6159	0	0	Ki67+	 5327 21046
6160	0	0	Ki67+	 5327 21080
6161	0	0	Ki67+	 5329 20703
6162	0	0	Ki67+	 5329 21341
6163	0	0	Ki67+	 5345 21109
6164	0	0	Ki67+	 5353 21146
6165	0	0	Ki67+	 5353 21157
6166	0	0	Ki67+	 5354 20758
6167	0	0	Ki67+	 5371 20682
6168	0	0	Ki67+	 5377 20712
6169	0	0	Ki67+	 5378 21396
6170	0	0	Ki67+	 5381 21194
6171	0	0	Ki67+	 5389 21260
6172	0	0	Ki67+	 5389 21417
6173	0	0	Ki67+	 5390 20712
6174	0	0	Ki67+	 5394 21405
6175	0	0	Ki67+	 5397 20928
6176	0	0	Ki67+	 5401 21150
6177	0	0	Ki67+	 5402 21268
6178	0	0	Ki67+	 5411 20669
6179	0	0	Ki67+	 5417 21249
6180	0	0	Ki67+	 5418 21276
6181	0	0	Ki67+	 5418 21426
6182	0	0	Ki67+	 5434 21241
6183	0	0	Ki67+	 5439 21193
6184	0	0	Ki67+	 5448 21288
6185	0	0	Ki67+	 5457 20768
6186	0	0	Ki67+	 5459 21107
6187	0	0	Ki67+	 5475 20754
6188	0	0	Ki67+	 5481 21205
6189	0	0	Ki67+	 5494 20787
6190	0	0	Ki67+	 5502 20777
6191	0	0	Ki67+	 5504 20821
6192	0	0	Ki67+	 5508 20666
6193	0	0	Ki67+	 5512 21169
6194	0	0	Ki67+	 5517 21298
6195	0	0	Ki67+	 5531 21270
6196	0	0	Ki67+	 5540 21343
6197	0	0	Ki67+	 5543 20683
6198	0	0	Ki67+	 5544 21205
6199	0	0	Ki67+	 5549 20832
6200	0	0	Ki67+	 5553 21323
6201	0	0	Ki67+	 5557 20772
6202	0	0	Ki67+	 5561 20809
6203	0	0	Ki67+	 5577 21238
6204	0	0	Ki67+	 5581 21399
6205	0	0	Ki67+	 4785 21818
6206	0	0	Ki67+	 4787 21854
6207	0	0	Ki67+	 4796 21931
6208	0	0	Ki67+	 4798 21867
6209	0	0	Ki67+	 4805 21989
6210	0	0	Ki67+	 4809 21623
6211	0	0	Ki67+	 4814 21549
6212	0	0	Ki67+	 4817 21796
6213	0	0	Ki67+	 4819 21867
6214	0	0	Ki67+	 4823 21845
6215	0	0	Ki67+	 4843 21644
6216	0	0	Ki67+	 4853 21824
6217	0	0	Ki67+	 4853 22007
6218	0	0	Ki67+	 4859 21763
6219	0	0	Ki67+	 4862 21866
6220	0	0	Ki67+	 4867 21990
6221	0	0	Ki67+	 4869 22150
6222	0	0	Ki67+	 4876 21866
6223	0	0	Ki67+	 4877 21993
6224	0	0	Ki67+	 4878 21815
6225	0	0	Ki67+	 4879 22007
6226	0	0	Ki67+	 4879 22232
6227	0	0	Ki67+	 4885 21647
6228	0	0	Ki67+	 4896 21854
6229	0	0	Ki67+	 4898 21670
6230	0	0	Ki67+	 4899 21874
6231	0	0	Ki67+	 4900 21764
6232	0	0	Ki67+	 4900 21798
6233	0	0	Ki67+	 4901 21476
6234	0	0	Ki67+	 4904 21906
6235	0	0	Ki67+	 4911 22226
6236	0	0	Ki67+	 4914 21751
6237	0	0	Ki67+	 4918 21767
6238	0	0	Ki67+	 4920 21691
6239	0	0	Ki67+	 4921 21941
6240	0	0	Ki67+	 4926 22189
6241	0	0	Ki67+	 4927 21478
6242	0	0	Ki67+	 4930 21685
6243	0	0	Ki67+	 4930 21848
6244	0	0	Ki67+	 4933 21798
6245	0	0	Ki67+	 4935 21872
6246	0	0	Ki67+	 4940 21843
6247	0	0	Ki67+	 4946 21802
6248	0	0	Ki67+	 4949 22160
6249	0	0	Ki67+	 4955 21864
6250	0	0	Ki67+	 4960 21793
6251	0	0	Ki67+	 4989 22144
6252	0	0	Ki67+	 4994 21879
6253	0	0	Ki67+	 4995 21979
6254	0	0	Ki67+	 5000 21993
6255	0	0	Ki67+	 5003 21622
6256	0	0	Ki67+	 5010 21949
6257	0	0	Ki67+	 5018 21860
6258	0	0	Ki67+	 5019 21522
6259	0	0	Ki67+	 5022 22157
6260	0	0	Ki67+	 5026 21838
6261	0	0	Ki67+	 5033 22034
6262	0	0	Ki67+	 5035 21888
6263	0	0	Ki67+	 5035 22167
6264	0	0	Ki67+	 5040 22013
6265	0	0	Ki67+	 5040 22134
6266	0	0	Ki67+	 5072 21821
6267	0	0	Ki67+	 5072 21961
6268	0	0	Ki67+	 5073 21971
6269	0	0	Ki67+	 5075 22183
6270	0	0	Ki67+	 5077 21875
6271	0	0	Ki67+	 5087 21837
6272	0	0	Ki67+	 5094 22001
6273	0	0	Ki67+	 5096 21668
6274	0	0	Ki67+	 5103 21832
6275	0	0	Ki67+	 5109 22201
6276	0	0	Ki67+	 5111 21924
6277	0	0	Ki67+	 5114 21885
6278	0	0	Ki67+	 5119 21821
6279	0	0	Ki67+	 5121 22171
6280	0	0	Ki67+	 5123 21839
6281	0	0	Ki67+	 5130 22113
6282	0	0	Ki67+	 5139 21952
6283	0	0	Ki67+	 5140 21715
6284	0	0	Ki67+	 5143 21884
6285	0	0	Ki67+	 5144 22018
6286	0	0	Ki67+	 5145 21815
6287	0	0	Ki67+	 5148 21844
6288	0	0	Ki67+	 5149 22209
6289	0	0	Ki67+	 5155 21950
6290	0	0	Ki67+	 5158 22075
6291	0	0	Ki67+	 5163 21538
6292	0	0	Ki67+	 5164 21799
6293	0	0	Ki67+	 5168 21820
6294	0	0	Ki67+	 5168 22176
6295	0	0	Ki67+	 5169 22159
6296	0	0	Ki67+	 5170 21958
6297	0	0	Ki67+	 5181 21997
6298	0	0	Ki67+	 5182 22224
6299	0	0	Ki67+	 5182 22253
6300	0	0	Ki67+	 5184 22061
6301	0	0	Ki67+	 5191 22133
6302	0	0	Ki67+	 5196 22172
6303	0	0	Ki67+	 5199 21802
6304	0	0	Ki67+	 5204 22179
6305	0	0	Ki67+	 5205 21533
6306	0	0	Ki67+	 5205 22062
6307	0	0	Ki67+	 5207 22141
6308	0	0	Ki67+	 5208 22014
6309	0	0	Ki67+	 5212 22045
6310	0	0	Ki67+	 5217 22074
6311	0	0	Ki67+	 5221 21784
6312	0	0	Ki67+	 5229 21928
6313	0	0	Ki67+	 5231 21511
6314	0	0	Ki67+	 5235 21816
6315	0	0	Ki67+	 5241 21831
6316	0	0	Ki67+	 5244 21582
6317	0	0	Ki67+	 5244 22169
6318	0	0	Ki67+	 5245 22202
6319	0	0	Ki67+	 5247 21537
6320	0	0	Ki67+	 5250 21720
6321	0	0	Ki67+	 5250 21765
6322	0	0	Ki67+	 5253 21568
6323	0	0	Ki67+	 5260 21503
6324	0	0	Ki67+	 5266 22195
6325	0	0	Ki67+	 5268 21623
6326	0	0	Ki67+	 5269 22029
6327	0	0	Ki67+	 5269 22076
6328	0	0	Ki67+	 5270 21757
6329	0	0	Ki67+	 5271 22043
6330	0	0	Ki67+	 5279 21776
6331	0	0	Ki67+	 5281 21611
6332	0	0	Ki67+	 5282 21693
6333	0	0	Ki67+	 5289 21903
6334	0	0	Ki67+	 5294 22133
6335	0	0	Ki67+	 5295 21725
6336	0	0	Ki67+	 5297 21990
6337	0	0	Ki67+	 5299 21766
6338	0	0	Ki67+	 5304 21580
6339	0	0	Ki67+	 5306 21913
6340	0	0	Ki67+	 5310 21648
6341	0	0	Ki67+	 5311 21674
6342	0	0	Ki67+	 5313 22150
6343	0	0	Ki67+	 5320 22003
6344	0	0	Ki67+	 5322 21805
6345	0	0	Ki67+	 5324 21861
6346	0	0	Ki67+	 5335 21836
6347	0	0	Ki67+	 5339 22103
6348	0	0	Ki67+	 5340 21861
6349	0	0	Ki67+	 5344 21732
6350	0	0	Ki67+	 5354 22159
6351	0	0	Ki67+	 5356 21701
6352	0	0	Ki67+	 5362 21665
6353	0	0	Ki67+	 5363 22227
6354	0	0	Ki67+	 5365 21631
6355	0	0	Ki67+	 5366 21953
6356	0	0	Ki67+	 5369 22251
6357	0	0	Ki67+	 5370 22200
6358	0	0	Ki67+	 5371 21675
6359	0	0	Ki67+	 5376 21905
6360	0	0	Ki67+	 5377 21717
6361	0	0	Ki67+	 5380 21961
6362	0	0	Ki67+	 5380 21994
6363	0	0	Ki67+	 5380 22243
6364	0	0	Ki67+	 5395 21665
6365	0	0	Ki67+	 5398 21614
6366	0	0	Ki67+	 5399 21990
6367	0	0	Ki67+	 5404 22247
6368	0	0	Ki67+	 5421 21700
6369	0	0	Ki67+	 5430 22147
6370	0	0	Ki67+	 5434 21673
6371	0	0	Ki67+	 5439 22173
6372	0	0	Ki67+	 5451 21831
6373	0	0	Ki67+	 5452 22078
6374	0	0	Ki67+	 5459 21475
6375	0	0	Ki67+	 5465 22173
6376	0	0	Ki67+	 5470 21594
6377	0	0	Ki67+	 5470 21873
6378	0	0	Ki67+	 5477 21999
6379	0	0	Ki67+	 5480 21696
6380	0	0	Ki67+	 5482 21639
6381	0	0	Ki67+	 5485 21977
6382	0	0	Ki67+	 5493 21480
6383	0	0	Ki67+	 5497 22057
6384	0	0	Ki67+	 5499 21581
6385	0	0	Ki67+	 5500 21502
6386	0	0	Ki67+	 5500 22079
6387	0	0	Ki67+	 5503 21979
6388	0	0	Ki67+	 5508 22012
6389	0	0	Ki67+	 5513 21685
6390	0	0	Ki67+	 5523 22026
6391	0	0	Ki67+	 5528 21892
6392	0	0	Ki67+	 5534 21598
6393	0	0	Ki67+	 5549 21575
6394	0	0	Ki67+	 5578 21929
6395	0	0	Ki67+	 4786 22793
6396	0	0	Ki67+	 4802 22664
6397	0	0	Ki67+	 4812 22383
6398	0	0	Ki67+	 4831 22684
6399	0	0	Ki67+	 4837 22671
6400	0	0	Ki67+	 4841 22454
6401	0	0	Ki67+	 4841 23016
6402	0	0	Ki67+	 4850 22403
6403	0	0	Ki67+	 4854 22766
6404	0	0	Ki67+	 4859 22333
6405	0	0	Ki67+	 4863 22371
6406	0	0	Ki67+	 4869 23021
6407	0	0	Ki67+	 4878 22414
6408	0	0	Ki67+	 4880 22285
6409	0	0	Ki67+	 4888 22295
6410	0	0	Ki67+	 4892 22399
6411	0	0	Ki67+	 4893 22729
6412	0	0	Ki67+	 4910 22365
6413	0	0	Ki67+	 4917 22741
6414	0	0	Ki67+	 4920 22784
6415	0	0	Ki67+	 4938 22556
6416	0	0	Ki67+	 4942 22607
6417	0	0	Ki67+	 4945 22975
6418	0	0	Ki67+	 4949 22582
6419	0	0	Ki67+	 4951 22368
6420	0	0	Ki67+	 4951 22866
6421	0	0	Ki67+	 4955 22939
6422	0	0	Ki67+	 4955 23007
6423	0	0	Ki67+	 4966 22871
6424	0	0	Ki67+	 4966 22967
6425	0	0	Ki67+	 4971 22350
6426	0	0	Ki67+	 4976 22618
6427	0	0	Ki67+	 4978 22478
6428	0	0	Ki67+	 4982 22938
6429	0	0	Ki67+	 4993 22545
6430	0	0	Ki67+	 5001 23013
6431	0	0	Ki67+	 5004 22812
6432	0	0	Ki67+	 5008 22538
6433	0	0	Ki67+	 5010 22828
6434	0	0	Ki67+	 5017 22548
6435	0	0	Ki67+	 5026 22752
6436	0	0	Ki67+	 5030 22765
6437	0	0	Ki67+	 5031 22601
6438	0	0	Ki67+	 5036 22312
6439	0	0	Ki67+	 5036 22477
6440	0	0	Ki67+	 5042 22288
6441	0	0	Ki67+	 5045 22603
6442	0	0	Ki67+	 5060 22325
6443	0	0	Ki67+	 5064 22806
6444	0	0	Ki67+	 5064 22929
6445	0	0	Ki67+	 5074 22307
6446	0	0	Ki67+	 5089 22311
6447	0	0	Ki67+	 5091 22508
6448	0	0	Ki67+	 5091 22818
6449	0	0	Ki67+	 5092 22698
6450	0	0	Ki67+	 5108 22556
6451	0	0	Ki67+	 5111 22703
6452	0	0	Ki67+	 5122 22863
6453	0	0	Ki67+	 5123 22263
6454	0	0	Ki67+	 5128 22741
6455	0	0	Ki67+	 5132 22697
6456	0	0	Ki67+	 5135 22316
6457	0	0	Ki67+	 5135 22993
6458	0	0	Ki67+	 5140 22688
6459	0	0	Ki67+	 5142 23025
6460	0	0	Ki67+	 5152 22453
6461	0	0	Ki67+	 5155 22263
6462	0	0	Ki67+	 5156 22680
6463	0	0	Ki67+	 5159 22745
6464	0	0	Ki67+	 5171 22878
6465	0	0	Ki67+	 5175 22324
6466	0	0	Ki67+	 5179 22732
6467	0	0	Ki67+	 5183 22536
6468	0	0	Ki67+	 5188 22976
6469	0	0	Ki67+	 5190 22678
6470	0	0	Ki67+	 5194 23006
6471	0	0	Ki67+	 5210 22965
6472	0	0	Ki67+	 5213 22378
6473	0	0	Ki67+	 5214 22653
6474	0	0	Ki67+	 5219 22931
6475	0	0	Ki67+	 5223 22575
6476	0	0	Ki67+	 5235 22607
6477	0	0	Ki67+	 5236 22769
6478	0	0	Ki67+	 5237 22487
6479	0	0	Ki67+	 5238 22552
6480	0	0	Ki67+	 5242 22729
6481	0	0	Ki67+	 5242 22746
6482	0	0	Ki67+	 5244 22781
6483	0	0	Ki67+	 5244 22903
6484	0	0	Ki67+	 5252 22725
6485	0	0	Ki67+	 5255 22601
6486	0	0	Ki67+	 5268 22655
6487	0	0	Ki67+	 5278 22471
6488	0	0	Ki67+	 5283 22735
6489	0	0	Ki67+	 5285 22687
6490	0	0	Ki67+	 5288 22702
6491	0	0	Ki67+	 5291 22532
6492	0	0	Ki67+	 5294 22972
6493	0	0	Ki67+	 5299 22449
6494	0	0	Ki67+	 5300 23025
6495	0	0	Ki67+	 5306 23007
6496	0	0	Ki67+	 5323 22493
6497	0	0	Ki67+	 5324 22658
6498	0	0	Ki67+	 5338 22689
6499	0	0	Ki67+	 5341 22650
6500	0	0	Ki67+	 5343 22378
6501	0	0	Ki67+	 5343 22515
6502	0	0	Ki67+	 5343 22548
6503	0	0	Ki67+	 5345 22801
6504	0	0	Ki67+	 5348 22620
6505	0	0	Ki67+	 5372 22574
6506	0	0	Ki67+	 5374 22781
6507	0	0	Ki67+	 5374 22793
6508	0	0	Ki67+	 5376 22262
6509	0	0	Ki67+	 5376 22807
6510	0	0	Ki67+	 5378 22607
6511	0	0	Ki67+	 5380 22501
6512	0	0	Ki67+	 5382 22983
6513	0	0	Ki67+	 5384 22625
6514	0	0	Ki67+	 5398 22505
6515	0	0	Ki67+	 5401 22315
6516	0	0	Ki67+	 5404 22548
6517	0	0	Ki67+	 5408 22593
6518	0	0	Ki67+	 5409 22300
6519	0	0	Ki67+	 5411 22464
6520	0	0	Ki67+	 5414 22711
6521	0	0	Ki67+	 5420 22282
6522	0	0	Ki67+	 5420 22809
6523	0	0	Ki67+	 5437 22463
6524	0	0	Ki67+	 5438 22553
6525	0	0	Ki67+	 5439 22475
6526	0	0	Ki67+	 5439 22653
6527	0	0	Ki67+	 5446 22630
6528	0	0	Ki67+	 5447 22509
6529	0	0	Ki67+	 5447 22680
6530	0	0	Ki67+	 5451 22315
6531	0	0	Ki67+	 5452 22480
6532	0	0	Ki67+	 5454 22607
6533	0	0	Ki67+	 5456 22573
6534	0	0	Ki67+	 5458 22750
6535	0	0	Ki67+	 5466 22284
6536	0	0	Ki67+	 5468 22460
6537	0	0	Ki67+	 5468 22534
6538	0	0	Ki67+	 5468 22602
6539	0	0	Ki67+	 5469 22682
6540	0	0	Ki67+	 5479 23055
6541	0	0	Ki67+	 5481 22642
6542	0	0	Ki67+	 5485 22500
6543	0	0	Ki67+	 5493 22609
6544	0	0	Ki67+	 5494 22289
6545	0	0	Ki67+	 5495 22432
6546	0	0	Ki67+	 5495 22684
6547	0	0	Ki67+	 5496 23042
6548	0	0	Ki67+	 5503 23012
6549	0	0	Ki67+	 5515 22719
6550	0	0	Ki67+	 5521 23053
6551	0	0	Ki67+	 5525 22559
6552	0	0	Ki67+	 5535 22419
6553	0	0	Ki67+	 5544 22433
6554	0	0	Ki67+	 5545 23044
6555	0	0	Ki67+	 5568 22628
6556	0	0	Ki67+	 5572 23035
6557	0	0	Ki67+	 5577 22585
6558	0	0	Ki67+	 5583 23014
6559	0	0	Ki67+	 4785 23445
6560	0	0	Ki67+	 4788 23281
6561	0	0	Ki67+	 4790 23323
6562	0	0	Ki67+	 4792 23186
6563	0	0	Ki67+	 4792 23455
6564	0	0	Ki67+	 4793 23156
6565	0	0	Ki67+	 4793 23245
6566	0	0	Ki67+	 4795 23491
6567	0	0	Ki67+	 4798 23369
6568	0	0	Ki67+	 4807 23236
6569	0	0	Ki67+	 4807 23664
6570	0	0	Ki67+	 4814 23676
6571	0	0	Ki67+	 4815 23269
6572	0	0	Ki67+	 4816 23217
6573	0	0	Ki67+	 4818 23158
6574	0	0	Ki67+	 4818 23243
6575	0	0	Ki67+	 4818 23421
6576	0	0	Ki67+	 4819 23329
6577	0	0	Ki67+	 4823 23512
6578	0	0	Ki67+	 4832 23230
6579	0	0	Ki67+	 4836 23808
6580	0	0	Ki67+	 4837 23291
6581	0	0	Ki67+	 4838 23354
6582	0	0	Ki67+	 4843 23307
6583	0	0	Ki67+	 4843 23433
6584	0	0	Ki67+	 4846 23154
6585	0	0	Ki67+	 4852 23262
6586	0	0	Ki67+	 4853 23143
6587	0	0	Ki67+	 4855 23192
6588	0	0	Ki67+	 4856 23350
6589	0	0	Ki67+	 4861 23167
6590	0	0	Ki67+	 4863 23461
6591	0	0	Ki67+	 4872 23511
6592	0	0	Ki67+	 4877 23352
6593	0	0	Ki67+	 4878 23807
6594	0	0	Ki67+	 4880 23096
6595	0	0	Ki67+	 4881 23537
6596	0	0	Ki67+	 4884 23367
6597	0	0	Ki67+	 4884 23790
6598	0	0	Ki67+	 4885 23294
6599	0	0	Ki67+	 4885 23842
6600	0	0	Ki67+	 4890 23155
6601	0	0	Ki67+	 4893 23675
6602	0	0	Ki67+	 4895 23120
6603	0	0	Ki67+	 4895 23745
6604	0	0	Ki67+	 4899 23571
6605	0	0	Ki67+	 4902 23470
6606	0	0	Ki67+	 4908 23134
6607	0	0	Ki67+	 4908 23802
6608	0	0	Ki67+	 4908 23823
6609	0	0	Ki67+	 4912 23494
6610	0	0	Ki67+	 4912 23849
6611	0	0	Ki67+	 4915 23074
6612	0	0	Ki67+	 4922 23837
6613	0	0	Ki67+	 4933 23300
6614	0	0	Ki67+	 4936 23828
6615	0	0	Ki67+	 4945 23123
6616	0	0	Ki67+	 4948 23286
6617	0	0	Ki67+	 4953 23471
6618	0	0	Ki67+	 4954 23314
6619	0	0	Ki67+	 4958 23687
6620	0	0	Ki67+	 4960 23653
6621	0	0	Ki67+	 4961 23504
6622	0	0	Ki67+	 4963 23449
6623	0	0	Ki67+	 4967 23086
6624	0	0	Ki67+	 4973 23113
6625	0	0	Ki67+	 4974 23487
6626	0	0	Ki67+	 4974 23809
6627	0	0	Ki67+	 4976 23842
6628	0	0	Ki67+	 4979 23561
6629	0	0	Ki67+	 4980 23705
6630	0	0	Ki67+	 4981 23821
6631	0	0	Ki67+	 4982 23419
6632	0	0	Ki67+	 4985 23497
6633	0	0	Ki67+	 4986 23210
6634	0	0	Ki67+	 4989 23061
6635	0	0	Ki67+	 4993 23655
6636	0	0	Ki67+	 4995 23094
6637	0	0	Ki67+	 4996 23191
6638	0	0	Ki67+	 4998 23420
6639	0	0	Ki67+	 5001 23457
6640	0	0	Ki67+	 5003 23307
6641	0	0	Ki67+	 5003 23574
6642	0	0	Ki67+	 5004 23847
6643	0	0	Ki67+	 5009 23550
6644	0	0	Ki67+	 5011 23316
6645	0	0	Ki67+	 5011 23728
6646	0	0	Ki67+	 5012 23711
6647	0	0	Ki67+	 5013 23431
6648	0	0	Ki67+	 5015 23752
6649	0	0	Ki67+	 5021 23441
6650	0	0	Ki67+	 5022 23399
6651	0	0	Ki67+	 5024 23558
6652	0	0	Ki67+	 5027 23307
6653	0	0	Ki67+	 5034 23708
6654	0	0	Ki67+	 5036 23195
6655	0	0	Ki67+	 5037 23149
6656	0	0	Ki67+	 5037 23181
6657	0	0	Ki67+	 5042 23374
6658	0	0	Ki67+	 5046 23435
6659	0	0	Ki67+	 5046 23649
6660	0	0	Ki67+	 5046 23758
6661	0	0	Ki67+	 5048 23415
6662	0	0	Ki67+	 5049 23319
6663	0	0	Ki67+	 5049 23825
6664	0	0	Ki67+	 5051 23597
6665	0	0	Ki67+	 5053 23569
6666	0	0	Ki67+	 5057 23703
6667	0	0	Ki67+	 5061 23240
6668	0	0	Ki67+	 5063 23176
6669	0	0	Ki67+	 5065 23207
6670	0	0	Ki67+	 5065 23389
6671	0	0	Ki67+	 5068 23145
6672	0	0	Ki67+	 5072 23556
6673	0	0	Ki67+	 5073 23235
6674	0	0	Ki67+	 5077 23717
6675	0	0	Ki67+	 5082 23153
6676	0	0	Ki67+	 5085 23562
6677	0	0	Ki67+	 5085 23590
6678	0	0	Ki67+	 5095 23571
6679	0	0	Ki67+	 5099 23202
6680	0	0	Ki67+	 5100 23705
6681	0	0	Ki67+	 5103 23587
6682	0	0	Ki67+	 5105 23269
6683	0	0	Ki67+	 5105 23855
6684	0	0	Ki67+	 5106 23257
6685	0	0	Ki67+	 5112 23764
6686	0	0	Ki67+	 5113 23188
6687	0	0	Ki67+	 5113 23213
6688	0	0	Ki67+	 5117 23567
6689	0	0	Ki67+	 5119 23602
6690	0	0	Ki67+	 5123 23532
6691	0	0	Ki67+	 5126 23691
6692	0	0	Ki67+	 5144 23559
6693	0	0	Ki67+	 5146 23264
6694	0	0	Ki67+	 5147 23216
6695	0	0	Ki67+	 5149 23232
6696	0	0	Ki67+	 5149 23664
6697	0	0	Ki67+	 5150 23625
6698	0	0	Ki67+	 5154 23778
6699	0	0	Ki67+	 5156 23679
6700	0	0	Ki67+	 5158 23316
6701	0	0	Ki67+	 5159 23212
6702	0	0	Ki67+	 5164 23637
6703	0	0	Ki67+	 5169 23752
6704	0	0	Ki67+	 5171 23072
6705	0	0	Ki67+	 5179 23231
6706	0	0	Ki67+	 5181 23671
6707	0	0	Ki67+	 5199 23672
6708	0	0	Ki67+	 5199 23691
6709	0	0	Ki67+	 5205 23475
6710	0	0	Ki67+	 5219 23098
6711	0	0	Ki67+	 5222 23135
6712	0	0	Ki67+	 5224 23599
6713	0	0	Ki67+	 5228 23538
6714	0	0	Ki67+	 5231 23173
6715	0	0	Ki67+	 5233 23737
6716	0	0	Ki67+	 5241 23103
6717	0	0	Ki67+	 5250 23656
6718	0	0	Ki67+	 5250 23702
6719	0	0	Ki67+	 5250 23755
6720	0	0	Ki67+	 5254 23588
6721	0	0	Ki67+	 5254 23611
6722	0	0	Ki67+	 5256 23837
6723	0	0	Ki67+	 5259 23804
6724	0	0	Ki67+	 5262 23461
6725	0	0	Ki67+	 5263 23196
6726	0	0	Ki67+	 5263 23622
6727	0	0	Ki67+	 5274 23086
6728	0	0	Ki67+	 5278 23591
6729	0	0	Ki67+	 5281 23388
6730	0	0	Ki67+	 5285 23601
6731	0	0	Ki67+	 5286 23058
6732	0	0	Ki67+	 5289 23557
6733	0	0	Ki67+	 5290 23855
6734	0	0	Ki67+	 5293 23078
6735	0	0	Ki67+	 5294 23633
6736	0	0	Ki67+	 5306 23827
6737	0	0	Ki67+	 5309 23698
6738	0	0	Ki67+	 5311 23637
6739	0	0	Ki67+	 5313 23732
6740	0	0	Ki67+	 5322 23628
6741	0	0	Ki67+	 5326 23088
6742	0	0	Ki67+	 5327 23422
6743	0	0	Ki67+	 5332 23284
6744	0	0	Ki67+	 5333 23594
6745	0	0	Ki67+	 5338 23848
6746	0	0	Ki67+	 5342 23079
6747	0	0	Ki67+	 5349 23543
6748	0	0	Ki67+	 5351 23615
6749	0	0	Ki67+	 5363 23813
6750	0	0	Ki67+	 5364 23125
6751	0	0	Ki67+	 5364 23647
6752	0	0	Ki67+	 5367 23074
6753	0	0	Ki67+	 5367 23513
6754	0	0	Ki67+	 5370 23535
6755	0	0	Ki67+	 5372 23583
6756	0	0	Ki67+	 5384 23148
6757	0	0	Ki67+	 5390 23817
6758	0	0	Ki67+	 5396 23091
6759	0	0	Ki67+	 5399 23443
6760	0	0	Ki67+	 5400 23547
6761	0	0	Ki67+	 5400 23789
6762	0	0	Ki67+	 5401 23311
6763	0	0	Ki67+	 5401 23630
6764	0	0	Ki67+	 5402 23575
6765	0	0	Ki67+	 5406 23534
6766	0	0	Ki67+	 5406 23613
6767	0	0	Ki67+	 5408 23101
6768	0	0	Ki67+	 5415 23168
6769	0	0	Ki67+	 5416 23811
6770	0	0	Ki67+	 5424 23277
6771	0	0	Ki67+	 5424 23703
6772	0	0	Ki67+	 5435 23310
6773	0	0	Ki67+	 5437 23589
6774	0	0	Ki67+	 5440 23133
6775	0	0	Ki67+	 5442 23562
6776	0	0	Ki67+	 5447 23185
6777	0	0	Ki67+	 5447 23547
6778	0	0	Ki67+	 5450 23583
6779	0	0	Ki67+	 5457 23620
6780	0	0	Ki67+	 5459 23310
6781	0	0	Ki67+	 5462 23480
6782	0	0	Ki67+	 5466 23347
6783	0	0	Ki67+	 5468 23554
6784	0	0	Ki67+	 5474 23158
6785	0	0	Ki67+	 5478 23654
6786	0	0	Ki67+	 5479 23290
6787	0	0	Ki67+	 5482 23076
6788	0	0	Ki67+	 5494 23262
6789	0	0	Ki67+	 5495 23073
6790	0	0	Ki67+	 5496 23601
6791	0	0	Ki67+	 5498 23442
6792	0	0	Ki67+	 5502 23230
6793	0	0	Ki67+	 5505 23284
6794	0	0	Ki67+	 5506 23454
6795	0	0	Ki67+	 5506 23497
6796	0	0	Ki67+	 5511 23577
6797	0	0	Ki67+	 5512 23838
6798	0	0	Ki67+	 5515 23468
6799	0	0	Ki67+	 5533 23420
6800	0	0	Ki67+	 5535 23825
6801	0	0	Ki67+	 5537 23487
6802	0	0	Ki67+	 5538 23541
6803	0	0	Ki67+	 5539 23435
6804	0	0	Ki67+	 5541 23552
6805	0	0	Ki67+	 5546 23279
6806	0	0	Ki67+	 5547 23077
6807	0	0	Ki67+	 5555 23204
6808	0	0	Ki67+	 5555 23413
6809	0	0	Ki67+	 5561 23484
6810	0	0	Ki67+	 5562 23531
6811	0	0	Ki67+	 5566 23230
6812	0	0	Ki67+	 5566 23551
6813	0	0	Ki67+	 5568 23214
6814	0	0	Ki67+	 4785 24188
6815	0	0	Ki67+	 4795 24642
6816	0	0	Ki67+	 4801 24550
6817	0	0	Ki67+	 4801 24565
6818	0	0	Ki67+	 4805 23886
6819	0	0	Ki67+	 4828 24574
6820	0	0	Ki67+	 4831 24556
6821	0	0	Ki67+	 4837 24529
6822	0	0	Ki67+	 4858 24577
6823	0	0	Ki67+	 4863 24509
6824	0	0	Ki67+	 4865 24491
6825	0	0	Ki67+	 4882 24321
6826	0	0	Ki67+	 4884 24343
6827	0	0	Ki67+	 4886 24298
6828	0	0	Ki67+	 4886 24460
6829	0	0	Ki67+	 4897 24581
6830	0	0	Ki67+	 4898 24280
6831	0	0	Ki67+	 4898 24329
6832	0	0	Ki67+	 4900 24473
6833	0	0	Ki67+	 4911 24359
6834	0	0	Ki67+	 4913 24265
6835	0	0	Ki67+	 4920 24556
6836	0	0	Ki67+	 4929 24094
6837	0	0	Ki67+	 4932 24119
6838	0	0	Ki67+	 4932 24212
6839	0	0	Ki67+	 4932 24303
6840	0	0	Ki67+	 4936 24198
6841	0	0	Ki67+	 4938 24279
6842	0	0	Ki67+	 4940 24066
6843	0	0	Ki67+	 4941 24128
6844	0	0	Ki67+	 4942 24166
6845	0	0	Ki67+	 4945 24245
6846	0	0	Ki67+	 4949 23880
6847	0	0	Ki67+	 4951 24228
6848	0	0	Ki67+	 4953 23894
6849	0	0	Ki67+	 4958 24249
6850	0	0	Ki67+	 4959 24543
6851	0	0	Ki67+	 4960 24092
6852	0	0	Ki67+	 4963 24058
6853	0	0	Ki67+	 4964 23921
6854	0	0	Ki67+	 4964 24190
6855	0	0	Ki67+	 4965 24503
6856	0	0	Ki67+	 4966 24326
6857	0	0	Ki67+	 4968 24072
6858	0	0	Ki67+	 4969 24204
6859	0	0	Ki67+	 4971 24462
6860	0	0	Ki67+	 4972 23941
6861	0	0	Ki67+	 4972 24449
6862	0	0	Ki67+	 4973 23973
6863	0	0	Ki67+	 4977 24288
6864	0	0	Ki67+	 4981 24275
6865	0	0	Ki67+	 4982 23859
6866	0	0	Ki67+	 4982 24174
6867	0	0	Ki67+	 4982 24238
6868	0	0	Ki67+	 4987 23925
6869	0	0	Ki67+	 4989 24476
6870	0	0	Ki67+	 4991 24283
6871	0	0	Ki67+	 4998 23863
6872	0	0	Ki67+	 5004 24051
6873	0	0	Ki67+	 5009 24257
6874	0	0	Ki67+	 5013 24066
6875	0	0	Ki67+	 5013 24504
6876	0	0	Ki67+	 5017 24078
6877	0	0	Ki67+	 5017 24598
6878	0	0	Ki67+	 5022 24031
6879	0	0	Ki67+	 5022 24181
6880	0	0	Ki67+	 5023 23949
6881	0	0	Ki67+	 5025 24460
6882	0	0	Ki67+	 5028 24141
6883	0	0	Ki67+	 5032 23939
6884	0	0	Ki67+	 5032 24479
6885	0	0	Ki67+	 5035 23972
6886	0	0	Ki67+	 5039 24634
6887	0	0	Ki67+	 5040 24091
6888	0	0	Ki67+	 5041 24616
6889	0	0	Ki67+	 5043 24054
6890	0	0	Ki67+	 5043 24343
6891	0	0	Ki67+	 5045 24183
6892	0	0	Ki67+	 5046 24075
6893	0	0	Ki67+	 5047 23942
6894	0	0	Ki67+	 5051 23982
6895	0	0	Ki67+	 5053 23867
6896	0	0	Ki67+	 5056 24107
6897	0	0	Ki67+	 5058 23971
6898	0	0	Ki67+	 5063 23857
6899	0	0	Ki67+	 5067 24624
6900	0	0	Ki67+	 5071 23960
6901	0	0	Ki67+	 5072 24641
6902	0	0	Ki67+	 5073 24178
6903	0	0	Ki67+	 5076 24543
6904	0	0	Ki67+	 5079 24655
6905	0	0	Ki67+	 5080 23951
6906	0	0	Ki67+	 5082 24198
6907	0	0	Ki67+	 5083 24595
6908	0	0	Ki67+	 5084 24554
6909	0	0	Ki67+	 5085 23993
6910	0	0	Ki67+	 5089 24102
6911	0	0	Ki67+	 5089 24359
6912	0	0	Ki67+	 5090 23959
6913	0	0	Ki67+	 5090 24135
6914	0	0	Ki67+	 5090 24167
6915	0	0	Ki67+	 5100 23970
6916	0	0	Ki67+	 5102 23927
6917	0	0	Ki67+	 5105 23906
6918	0	0	Ki67+	 5107 24359
6919	0	0	Ki67+	 5113 24260
6920	0	0	Ki67+	 5114 23963
6921	0	0	Ki67+	 5114 23992
6922	0	0	Ki67+	 5120 24183
6923	0	0	Ki67+	 5123 24369
6924	0	0	Ki67+	 5130 24272
6925	0	0	Ki67+	 5130 24579
6926	0	0	Ki67+	 5135 24351
6927	0	0	Ki67+	 5137 23922
6928	0	0	Ki67+	 5138 24341
6929	0	0	Ki67+	 5148 24181
6930	0	0	Ki67+	 5148 24519
6931	0	0	Ki67+	 5151 24303
6932	0	0	Ki67+	 5153 24029
6933	0	0	Ki67+	 5154 24199
6934	0	0	Ki67+	 5155 24009
6935	0	0	Ki67+	 5159 23992
6936	0	0	Ki67+	 5159 24365
6937	0	0	Ki67+	 5160 23898
6938	0	0	Ki67+	 5162 24270
6939	0	0	Ki67+	 5162 24376
6940	0	0	Ki67+	 5166 23977
6941	0	0	Ki67+	 5167 24043
6942	0	0	Ki67+	 5175 24029
6943	0	0	Ki67+	 5178 23961
6944	0	0	Ki67+	 5178 24372
6945	0	0	Ki67+	 5179 24215
6946	0	0	Ki67+	 5183 23991
6947	0	0	Ki67+	 5184 24646
6948	0	0	Ki67+	 5189 24240
6949	0	0	Ki67+	 5189 24374
6950	0	0	Ki67+	 5194 24025
6951	0	0	Ki67+	 5194 24154
6952	0	0	Ki67+	 5195 24289
6953	0	0	Ki67+	 5197 24470
6954	0	0	Ki67+	 5205 24550
6955	0	0	Ki67+	 5209 24364
6956	0	0	Ki67+	 5212 24331
6957	0	0	Ki67+	 5213 24527
6958	0	0	Ki67+	 5215 23965
6959	0	0	Ki67+	 5215 24010
6960	0	0	Ki67+	 5220 23989
6961	0	0	Ki67+	 5220 24048
6962	0	0	Ki67+	 5223 24078
6963	0	0	Ki67+	 5229 24023
6964	0	0	Ki67+	 5231 24390
6965	0	0	Ki67+	 5232 24105
6966	0	0	Ki67+	 5233 24089
6967	0	0	Ki67+	 5235 23912
6968	0	0	Ki67+	 5237 24070
6969	0	0	Ki67+	 5240 23972
6970	0	0	Ki67+	 5245 24008
6971	0	0	Ki67+	 5246 24032
6972	0	0	Ki67+	 5249 24056
6973	0	0	Ki67+	 5251 24512
6974	0	0	Ki67+	 5255 24494
6975	0	0	Ki67+	 5257 23899
6976	0	0	Ki67+	 5267 24062
6977	0	0	Ki67+	 5268 24115
6978	0	0	Ki67+	 5270 24099
6979	0	0	Ki67+	 5273 23913
6980	0	0	Ki67+	 5273 24087
6981	0	0	Ki67+	 5282 24592
6982	0	0	Ki67+	 5287 24468
6983	0	0	Ki67+	 5290 24563
6984	0	0	Ki67+	 5296 24122
6985	0	0	Ki67+	 5303 24083
6986	0	0	Ki67+	 5342 24152
6987	0	0	Ki67+	 5343 24131
6988	0	0	Ki67+	 5347 23878
6989	0	0	Ki67+	 5363 24511
6990	0	0	Ki67+	 5364 24164
6991	0	0	Ki67+	 5365 23975
6992	0	0	Ki67+	 5373 24148
6993	0	0	Ki67+	 5384 24181
6994	0	0	Ki67+	 5389 24051
6995	0	0	Ki67+	 5394 24211
6996	0	0	Ki67+	 5401 24139
6997	0	0	Ki67+	 5403 23858
6998	0	0	Ki67+	 5412 24154
6999	0	0	Ki67+	 5412 24494
7000	0	0	Ki67+	 5415 24069
7001	0	0	Ki67+	 5417 23972
7002	0	0	Ki67+	 5418 24460
7003	0	0	Ki67+	 5420 24198
7004	0	0	Ki67+	 5435 24046
7005	0	0	Ki67+	 5444 24140
7006	0	0	Ki67+	 5444 24155
7007	0	0	Ki67+	 5450 24210
7008	0	0	Ki67+	 5451 24227
7009	0	0	Ki67+	 5460 24179
7010	0	0	Ki67+	 5465 24144
7011	0	0	Ki67+	 5466 24038
7012	0	0	Ki67+	 5469 24165
7013	0	0	Ki67+	 5473 24012
7014	0	0	Ki67+	 5475 24397
7015	0	0	Ki67+	 5476 24602
7016	0	0	Ki67+	 5490 24092
7017	0	0	Ki67+	 5490 24188
7018	0	0	Ki67+	 5508 24132
7019	0	0	Ki67+	 5511 24468
7020	0	0	Ki67+	 5515 24442
7021	0	0	Ki67+	 5527 24149
7022	0	0	Ki67+	 5529 24012
7023	0	0	Ki67+	 5531 24167
7024	0	0	Ki67+	 5534 24063
7025	0	0	Ki67+	 5544 24093
7026	0	0	Ki67+	 5550 23902
7027	0	0	Ki67+	 5553 24016
7028	0	0	Ki67+	 5556 24470
7029	0	0	Ki67+	 5557 24490
7030	0	0	Ki67+	 5558 24060
7031	0	0	Ki67+	 5558 24123
7032	0	0	Ki67+	 5561 24521
7033	0	0	Ki67+	 5573 23860
7034	0	0	Ki67+	 4787 24756
7035	0	0	Ki67+	 4790 24786
7036	0	0	Ki67+	 4794 25309
7037	0	0	Ki67+	 4796 24777
7038	0	0	Ki67+	 4800 25321
7039	0	0	Ki67+	 4806 24940
7040	0	0	Ki67+	 4810 25295
7041	0	0	Ki67+	 4814 24825
7042	0	0	Ki67+	 4816 24714
7043	0	0	Ki67+	 4826 24839
7044	0	0	Ki67+	 4836 25322
7045	0	0	Ki67+	 4841 25346
7046	0	0	Ki67+	 4842 25298
7047	0	0	Ki67+	 4862 25327
7048	0	0	Ki67+	 4872 24806
7049	0	0	Ki67+	 4880 25352
7050	0	0	Ki67+	 4887 25284
7051	0	0	Ki67+	 4888 25314
7052	0	0	Ki67+	 4892 24931
7053	0	0	Ki67+	 4892 25452
7054	0	0	Ki67+	 4907 25351
7055	0	0	Ki67+	 4908 25401
7056	0	0	Ki67+	 4910 25334
7057	0	0	Ki67+	 4923 25394
7058	0	0	Ki67+	 4928 24771
7059	0	0	Ki67+	 4928 24810
7060	0	0	Ki67+	 4928 25339
7061	0	0	Ki67+	 4928 25422
7062	0	0	Ki67+	 4946 25433
7063	0	0	Ki67+	 4957 24779
7064	0	0	Ki67+	 4961 24803
7065	0	0	Ki67+	 4993 24781
7066	0	0	Ki67+	 4996 24803
7067	0	0	Ki67+	 5020 24741
7068	0	0	Ki67+	 5027 24769
7069	0	0	Ki67+	 5037 24673
7070	0	0	Ki67+	 5048 25322
7071	0	0	Ki67+	 5050 24667
7072	0	0	Ki67+	 5050 24715
7073	0	0	Ki67+	 5057 24752
7074	0	0	Ki67+	 5065 24740
7075	0	0	Ki67+	 5069 24773
7076	0	0	Ki67+	 5089 24754
7077	0	0	Ki67+	 5090 24696
7078	0	0	Ki67+	 5092 24718
7079	0	0	Ki67+	 5095 24662
7080	0	0	Ki67+	 5111 24674
7081	0	0	Ki67+	 5151 24784
7082	0	0	Ki67+	 5160 24743
7083	0	0	Ki67+	 5173 24676
7084	0	0	Ki67+	 5182 24723
7085	0	0	Ki67+	 5202 24707
7086	0	0	Ki67+	 5232 24701
7087	0	0	Ki67+	 5340 25418
7088	0	0	Ki67+	 5373 25163
7089	0	0	Ki67+	 5493 24856
7090	0	0	Ki67+	 5494 24827
7091	0	0	Ki67+	 5495 25314
7092	0	0	Ki67+	 5501 24876
7093	0	0	Ki67+	 5513 24857
7094	0	0	Ki67+	 5525 24721
7095	0	0	Ki67+	 5526 24739
7096	0	0	Ki67+	 5530 24820
7097	0	0	Ki67+	 5530 24867
7098	0	0	Ki67+	 5561 24868
7099	0	0	Ki67+	 5563 24702
7100	0	0	Ki67+	 5564 24852
7101	0	0	Ki67+	 5574 24818
7102	0	0	Ki67+	 4795 25623
7103	0	0	Ki67+	 4796 25538
7104	0	0	Ki67+	 4797 25655
7105	0	0	Ki67+	 4798 25492
7106	0	0	Ki67+	 4800 25525
7107	0	0	Ki67+	 4804 25463
7108	0	0	Ki67+	 4812 25643
7109	0	0	Ki67+	 4815 25523
7110	0	0	Ki67+	 4818 25490
7111	0	0	Ki67+	 4819 25605
7112	0	0	Ki67+	 4846 25726
7113	0	0	Ki67+	 4859 25555
7114	0	0	Ki67+	 4861 25591
7115	0	0	Ki67+	 4875 25573
7116	0	0	Ki67+	 4883 25521
7117	0	0	Ki67+	 4912 25538
7118	0	0	Ki67+	 4929 25457
7119	0	0	Ki67+	 5078 25508
7120	0	0	Ki67+	 5108 25524
7121	0	0	Ki67+	 5135 25669
7122	0	0	Ki67+	 5141 25558
7123	0	0	Ki67+	 5178 25696
7124	0	0	Ki67+	 5221 25667
7125	0	0	Ki67+	 5243 25680
7126	0	0	Ki67+	 5297 25475
7127	0	0	Ki67+	 5335 26095
7128	0	0	Ki67+	 5359 25542
7129	0	0	Ki67+	 5390 25958
7130	0	0	Ki67+	 5393 25943
7131	0	0	Ki67+	 5395 25706
7132	0	0	Ki67+	 5406 26040
7133	0	0	Ki67+	 5434 25896
7134	0	0	Ki67+	 5452 25599
7135	0	0	Ki67+	 5462 25568
7136	0	0	Ki67+	 5466 25555
7137	0	0	Ki67+	 5475 25667
7138	0	0	Ki67+	 5543 25962
7139	0	0	Ki67+	 4839 26405
7140	0	0	Ki67+	 4941 26535
7141	0	0	Ki67+	 4955 26491
7142	0	0	Ki67+	 4960 26511
7143	0	0	Ki67+	 5059 26640
7144	0	0	Ki67+	 5083 26555
7145	0	0	Ki67+	 5107 26459
7146	0	0	Ki67+	 5108 26533
7147	0	0	Ki67+	 5127 26420
7148	0	0	Ki67+	 5135 26557
7149	0	0	Ki67+	 5147 26435
7150	0	0	Ki67+	 5156 26457
7151	0	0	Ki67+	 5160 26420
7152	0	0	Ki67+	 5180 26413
7153	0	0	Ki67+	 5182 26438
7154	0	0	Ki67+	 5184 26463
7155	0	0	Ki67+	 5193 26504
7156	0	0	Ki67+	 5200 26425
7157	0	0	Ki67+	 5205 26468
7158	0	0	Ki67+	 5211 26610
7159	0	0	Ki67+	 5218 26527
7160	0	0	Ki67+	 5223 26491
7161	0	0	Ki67+	 5229 26458
7162	0	0	Ki67+	 5229 26506
7163	0	0	Ki67+	 5236 26591
7164	0	0	Ki67+	 5245 26348
7165	0	0	Ki67+	 5247 26418
7166	0	0	Ki67+	 5291 26277
7167	0	0	Ki67+	 5296 26314
7168	0	0	Ki67+	 5324 26355
7169	0	0	Ki67+	 5336 26411
7170	0	0	Ki67+	 5337 26422
7171	0	0	Ki67+	 5407 26410
7172	0	0	Ki67+	 5426 26452
7173	0	0	Ki67+	 5459 26674
7174	0	0	Ki67+	 5471 26825
7175	0	0	Ki67+	 5476 26367
7176	0	0	Ki67+	 5477 26696
7177	0	0	Ki67+	 5479 26676
7178	0	0	Ki67+	 5480 26831
7179	0	0	Ki67+	 5484 26909
7180	0	0	Ki67+	 5491 26767
7181	0	0	Ki67+	 5496 26351
7182	0	0	Ki67+	 5499 26785
7183	0	0	Ki67+	 5501 26918
7184	0	0	Ki67+	 5505 26851
7185	0	0	Ki67+	 5506 26706
7186	0	0	Ki67+	 5507 26601
7187	0	0	Ki67+	 5513 26773
7188	0	0	Ki67+	 5518 26536
7189	0	0	Ki67+	 5521 26749
7190	0	0	Ki67+	 5522 26330
7191	0	0	Ki67+	 5543 26465
7192	0	0	Ki67+	 5547 26492
7193	0	0	Ki67+	 5555 26297
7194	0	0	Ki67+	 5562 26735
7195	0	0	Ki67+	 5563 26476
7196	0	0	Ki67+	 5565 26812
7197	0	0	Ki67+	 5568 26652
7198	0	0	Ki67+	 5571 26420
7199	0	0	Ki67+	 5572 26447
7200	0	0	Ki67+	 5576 26535
7201	0	0	Ki67+	 5577 26827
7202	0	0	Ki67+	 5581 26490
7203	0	0	Ki67+	 5581 26551
7204	0	0	Ki67+	 5582 26747
7205	0	0	Ki67+	 5736 16833
7206	0	0	Ki67+	 5788 16934
7207	0	0	Ki67+	 5805 16805
7208	0	0	Ki67+	 5825 16541
7209	0	0	Ki67+	 5833 16804
7210	0	0	Ki67+	 5888 16695
7211	0	0	Ki67+	 5895 16662
7212	0	0	Ki67+	 5917 16849
7213	0	0	Ki67+	 5945 16859
7214	0	0	Ki67+	 5950 16830
7215	0	0	Ki67+	 5967 16858
7216	0	0	Ki67+	 5979 16834
7217	0	0	Ki67+	 5980 16687
7218	0	0	Ki67+	 5984 16520
7219	0	0	Ki67+	 6007 16807
7220	0	0	Ki67+	 6017 16832
7221	0	0	Ki67+	 6024 16518
7222	0	0	Ki67+	 6033 16854
7223	0	0	Ki67+	 6065 16827
7224	0	0	Ki67+	 6067 16855
7225	0	0	Ki67+	 6068 16869
7226	0	0	Ki67+	 6100 16783
7227	0	0	Ki67+	 6133 16685
7228	0	0	Ki67+	 6150 16855
7229	0	0	Ki67+	 6160 16864
7230	0	0	Ki67+	 6165 16680
7231	0	0	Ki67+	 6185 16710
7232	0	0	Ki67+	 6188 16790
7233	0	0	Ki67+	 6193 16823
7234	0	0	Ki67+	 6199 16836
7235	0	0	Ki67+	 6200 16853
7236	0	0	Ki67+	 6208 16842
7237	0	0	Ki67+	 6220 16459
7238	0	0	Ki67+	 6222 16716
7239	0	0	Ki67+	 6222 16863
7240	0	0	Ki67+	 6223 16572
7241	0	0	Ki67+	 6223 16824
7242	0	0	Ki67+	 6224 16556
7243	0	0	Ki67+	 6224 16782
7244	0	0	Ki67+	 6225 16489
7245	0	0	Ki67+	 6227 16334
7246	0	0	Ki67+	 6228 16625
7247	0	0	Ki67+	 6228 16697
7248	0	0	Ki67+	 6233 16584
7249	0	0	Ki67+	 6234 16753
7250	0	0	Ki67+	 6234 16807
7251	0	0	Ki67+	 6236 16765
7252	0	0	Ki67+	 6237 16536
7253	0	0	Ki67+	 6239 16461
7254	0	0	Ki67+	 6243 16494
7255	0	0	Ki67+	 6244 16718
7256	0	0	Ki67+	 6245 16944
7257	0	0	Ki67+	 6248 16744
7258	0	0	Ki67+	 6249 16417
7259	0	0	Ki67+	 6249 16522
7260	0	0	Ki67+	 6251 16547
7261	0	0	Ki67+	 6257 16691
7262	0	0	Ki67+	 6260 16527
7263	0	0	Ki67+	 6274 16377
7264	0	0	Ki67+	 6274 16667
7265	0	0	Ki67+	 6279 16940
7266	0	0	Ki67+	 6330 16914
7267	0	0	Ki67+	 6333 16941
7268	0	0	Ki67+	 6357 16441
7269	0	0	Ki67+	 6383 16938
7270	0	0	Ki67+	 5588 17441
7271	0	0	Ki67+	 5591 17505
7272	0	0	Ki67+	 5605 17434
7273	0	0	Ki67+	 5606 17470
7274	0	0	Ki67+	 5617 17621
7275	0	0	Ki67+	 5629 17396
7276	0	0	Ki67+	 5629 17497
7277	0	0	Ki67+	 5775 17287
7278	0	0	Ki67+	 5811 17444
7279	0	0	Ki67+	 5813 17345
7280	0	0	Ki67+	 5817 17701
7281	0	0	Ki67+	 5821 17263
7282	0	0	Ki67+	 5825 17436
7283	0	0	Ki67+	 5831 17249
7284	0	0	Ki67+	 5833 17287
7285	0	0	Ki67+	 5834 17408
7286	0	0	Ki67+	 5834 17651
7287	0	0	Ki67+	 5837 17466
7288	0	0	Ki67+	 5842 17494
7289	0	0	Ki67+	 5844 17253
7290	0	0	Ki67+	 5848 17362
7291	0	0	Ki67+	 5853 17394
7292	0	0	Ki67+	 5854 17252
7293	0	0	Ki67+	 5858 17499
7294	0	0	Ki67+	 5859 17427
7295	0	0	Ki67+	 5860 17217
7296	0	0	Ki67+	 5867 17025
7297	0	0	Ki67+	 5867 17355
7298	0	0	Ki67+	 5869 17311
7299	0	0	Ki67+	 5871 17002
7300	0	0	Ki67+	 5872 17041
7301	0	0	Ki67+	 5873 17206
7302	0	0	Ki67+	 5873 17389
7303	0	0	Ki67+	 5875 17178
7304	0	0	Ki67+	 5876 17237
7305	0	0	Ki67+	 5882 17477
7306	0	0	Ki67+	 5883 17522
7307	0	0	Ki67+	 5886 17412
7308	0	0	Ki67+	 5889 17463
7309	0	0	Ki67+	 5891 17387
7310	0	0	Ki67+	 5892 17697
7311	0	0	Ki67+	 5894 17133
7312	0	0	Ki67+	 5897 17576
7313	0	0	Ki67+	 5905 17158
7314	0	0	Ki67+	 5906 17227
7315	0	0	Ki67+	 5906 17295
7316	0	0	Ki67+	 5907 17185
7317	0	0	Ki67+	 5914 17323
7318	0	0	Ki67+	 5914 17568
7319	0	0	Ki67+	 5915 17533
7320	0	0	Ki67+	 5916 16989
7321	0	0	Ki67+	 5917 17077
7322	0	0	Ki67+	 5917 17224
7323	0	0	Ki67+	 5917 17741
7324	0	0	Ki67+	 5921 17699
7325	0	0	Ki67+	 5922 17027
7326	0	0	Ki67+	 5931 17522
7327	0	0	Ki67+	 5933 17058
7328	0	0	Ki67+	 5933 17275
7329	0	0	Ki67+	 5934 16994
7330	0	0	Ki67+	 5938 17242
7331	0	0	Ki67+	 5939 17688
7332	0	0	Ki67+	 5940 17611
7333	0	0	Ki67+	 5947 17185
7334	0	0	Ki67+	 5950 17168
7335	0	0	Ki67+	 5954 17725
7336	0	0	Ki67+	 5961 17505
7337	0	0	Ki67+	 5962 16985
7338	0	0	Ki67+	 5969 17226
7339	0	0	Ki67+	 5971 17273
7340	0	0	Ki67+	 5973 17447
7341	0	0	Ki67+	 5976 17307
7342	0	0	Ki67+	 5977 17031
7343	0	0	Ki67+	 5978 17491
7344	0	0	Ki67+	 5980 17194
7345	0	0	Ki67+	 5983 17128
7346	0	0	Ki67+	 5983 17243
7347	0	0	Ki67+	 5985 17183
7348	0	0	Ki67+	 5987 17398
7349	0	0	Ki67+	 5988 17443
7350	0	0	Ki67+	 5989 17572
7351	0	0	Ki67+	 5994 17241
7352	0	0	Ki67+	 5999 17463
7353	0	0	Ki67+	 6002 17080
7354	0	0	Ki67+	 6005 17406
7355	0	0	Ki67+	 6007 17574
7356	0	0	Ki67+	 6009 17372
7357	0	0	Ki67+	 6014 17176
7358	0	0	Ki67+	 6016 17143
7359	0	0	Ki67+	 6018 17211
7360	0	0	Ki67+	 6019 17200
7361	0	0	Ki67+	 6023 17287
7362	0	0	Ki67+	 6025 17560
7363	0	0	Ki67+	 6029 17253
7364	0	0	Ki67+	 6033 17052
7365	0	0	Ki67+	 6035 17374
7366	0	0	Ki67+	 6036 17154
7367	0	0	Ki67+	 6037 17389
7368	0	0	Ki67+	 6041 17084
7369	0	0	Ki67+	 6045 17289
7370	0	0	Ki67+	 6046 17555
7371	0	0	Ki67+	 6055 17041
7372	0	0	Ki67+	 6058 17329
7373	0	0	Ki67+	 6062 17104
7374	0	0	Ki67+	 6065 17258
7375	0	0	Ki67+	 6069 17073
7376	0	0	Ki67+	 6073 17236
7377	0	0	Ki67+	 6076 17291
7378	0	0	Ki67+	 6086 17014
7379	0	0	Ki67+	 6086 17754
7380	0	0	Ki67+	 6094 17184
7381	0	0	Ki67+	 6102 17018
7382	0	0	Ki67+	 6102 17107
7383	0	0	Ki67+	 6104 17299
7384	0	0	Ki67+	 6106 17701
7385	0	0	Ki67+	 6107 17035
7386	0	0	Ki67+	 6107 17320
7387	0	0	Ki67+	 6109 17226
7388	0	0	Ki67+	 6110 16996
7389	0	0	Ki67+	 6110 17254
7390	0	0	Ki67+	 6113 17177
7391	0	0	Ki67+	 6114 17064
7392	0	0	Ki67+	 6118 17747
7393	0	0	Ki67+	 6121 17104
7394	0	0	Ki67+	 6122 17117
7395	0	0	Ki67+	 6127 17664
7396	0	0	Ki67+	 6129 17581
7397	0	0	Ki67+	 6130 16996
7398	0	0	Ki67+	 6133 17060
7399	0	0	Ki67+	 6137 17197
7400	0	0	Ki67+	 6138 17509
7401	0	0	Ki67+	 6141 17040
7402	0	0	Ki67+	 6141 17724
7403	0	0	Ki67+	 6145 17223
7404	0	0	Ki67+	 6146 17100
7405	0	0	Ki67+	 6149 17154
7406	0	0	Ki67+	 6152 17690
7407	0	0	Ki67+	 6154 17281
7408	0	0	Ki67+	 6156 17343
7409	0	0	Ki67+	 6156 17537
7410	0	0	Ki67+	 6157 17656
7411	0	0	Ki67+	 6158 17515
7412	0	0	Ki67+	 6160 17073
7413	0	0	Ki67+	 6160 17333
7414	0	0	Ki67+	 6161 17711
7415	0	0	Ki67+	 6162 17013
7416	0	0	Ki67+	 6170 17366
7417	0	0	Ki67+	 6171 17543
7418	0	0	Ki67+	 6171 17692
7419	0	0	Ki67+	 6173 17242
7420	0	0	Ki67+	 6174 17472
7421	0	0	Ki67+	 6175 17302
7422	0	0	Ki67+	 6179 17192
7423	0	0	Ki67+	 6180 17055
7424	0	0	Ki67+	 6185 17389
7425	0	0	Ki67+	 6186 17379
7426	0	0	Ki67+	 6189 17339
7427	0	0	Ki67+	 6195 17516
7428	0	0	Ki67+	 6197 17019
7429	0	0	Ki67+	 6197 17663
7430	0	0	Ki67+	 6199 17679
7431	0	0	Ki67+	 6202 17320
7432	0	0	Ki67+	 6205 17578
7433	0	0	Ki67+	 6209 17397
7434	0	0	Ki67+	 6214 17484
7435	0	0	Ki67+	 6217 17141
7436	0	0	Ki67+	 6220 17378
7437	0	0	Ki67+	 6222 16980
7438	0	0	Ki67+	 6225 17002
7439	0	0	Ki67+	 6229 17590
7440	0	0	Ki67+	 6233 17338
7441	0	0	Ki67+	 6233 17516
7442	0	0	Ki67+	 6238 17384
7443	0	0	Ki67+	 6239 17120
7444	0	0	Ki67+	 6241 17097
7445	0	0	Ki67+	 6242 17369
7446	0	0	Ki67+	 6246 17305
7447	0	0	Ki67+	 6260 16999
7448	0	0	Ki67+	 6266 17633
7449	0	0	Ki67+	 6270 17613
7450	0	0	Ki67+	 6271 17588
7451	0	0	Ki67+	 6272 17218
7452	0	0	Ki67+	 6276 17601
7453	0	0	Ki67+	 6280 17348
7454	0	0	Ki67+	 6281 17136
7455	0	0	Ki67+	 6281 17264
7456	0	0	Ki67+	 6283 17026
7457	0	0	Ki67+	 6283 17151
7458	0	0	Ki67+	 6283 17320
7459	0	0	Ki67+	 6283 17524
7460	0	0	Ki67+	 6285 17563
7461	0	0	Ki67+	 6295 17134
7462	0	0	Ki67+	 6298 17407
7463	0	0	Ki67+	 6298 17542
7464	0	0	Ki67+	 6298 17596
7465	0	0	Ki67+	 6304 16971
7466	0	0	Ki67+	 6309 17259
7467	0	0	Ki67+	 6317 17177
7468	0	0	Ki67+	 6318 17166
7469	0	0	Ki67+	 6319 17194
7470	0	0	Ki67+	 6321 17136
7471	0	0	Ki67+	 6323 17221
7472	0	0	Ki67+	 6329 17262
7473	0	0	Ki67+	 6329 17399
7474	0	0	Ki67+	 6342 17018
7475	0	0	Ki67+	 6348 17214
7476	0	0	Ki67+	 6350 17260
7477	0	0	Ki67+	 6351 17243
7478	0	0	Ki67+	 6358 17384
7479	0	0	Ki67+	 6363 17694
7480	0	0	Ki67+	 6371 16982
7481	0	0	Ki67+	 6372 17343
7482	0	0	Ki67+	 6377 17672
7483	0	0	Ki67+	 6382 17129
7484	0	0	Ki67+	 6383 17260
7485	0	0	Ki67+	 5588 18401
7486	0	0	Ki67+	 5631 18399
7487	0	0	Ki67+	 5640 18141
7488	0	0	Ki67+	 5643 18559
7489	0	0	Ki67+	 5654 18418
7490	0	0	Ki67+	 5664 17930
7491	0	0	Ki67+	 5664 18070
7492	0	0	Ki67+	 5673 18113
7493	0	0	Ki67+	 5678 18147
7494	0	0	Ki67+	 5684 18085
7495	0	0	Ki67+	 5684 18398
7496	0	0	Ki67+	 5685 17860
7497	0	0	Ki67+	 5685 18308
7498	0	0	Ki67+	 5687 17954
7499	0	0	Ki67+	 5687 18116
7500	0	0	Ki67+	 5689 18030
7501	0	0	Ki67+	 5693 18180
7502	0	0	Ki67+	 5694 18050
7503	0	0	Ki67+	 5698 17857
7504	0	0	Ki67+	 5699 18340
7505	0	0	Ki67+	 5699 18420
7506	0	0	Ki67+	 5699 18504
7507	0	0	Ki67+	 5700 17916
7508	0	0	Ki67+	 5703 17882
7509	0	0	Ki67+	 5706 18434
7510	0	0	Ki67+	 5708 17993
7511	0	0	Ki67+	 5715 18296
7512	0	0	Ki67+	 5716 18008
7513	0	0	Ki67+	 5723 17934
7514	0	0	Ki67+	 5724 17970
7515	0	0	Ki67+	 5724 18169
7516	0	0	Ki67+	 5724 18469
7517	0	0	Ki67+	 5728 18340
7518	0	0	Ki67+	 5734 18065
7519	0	0	Ki67+	 5734 18286
7520	0	0	Ki67+	 5736 17863
7521	0	0	Ki67+	 5737 18145
7522	0	0	Ki67+	 5738 17797
7523	0	0	Ki67+	 5739 18522
7524	0	0	Ki67+	 5742 17955
7525	0	0	Ki67+	 5751 17983
7526	0	0	Ki67+	 5758 18034
7527	0	0	Ki67+	 5760 18126
7528	0	0	Ki67+	 5760 18343
7529	0	0	Ki67+	 5768 18527
7530	0	0	Ki67+	 5771 17948
7531	0	0	Ki67+	 5774 18320
7532	0	0	Ki67+	 5774 18485
7533	0	0	Ki67+	 5784 18440
7534	0	0	Ki67+	 5788 18372
7535	0	0	Ki67+	 5793 18362
7536	0	0	Ki67+	 5795 18468
7537	0	0	Ki67+	 5797 18507
7538	0	0	Ki67+	 5798 17858
7539	0	0	Ki67+	 5805 18454
7540	0	0	Ki67+	 5817 18559
7541	0	0	Ki67+	 5819 17840
7542	0	0	Ki67+	 5825 18101
7543	0	0	Ki67+	 5825 18282
7544	0	0	Ki67+	 5828 18019
7545	0	0	Ki67+	 5833 17897
7546	0	0	Ki67+	 5834 17979
7547	0	0	Ki67+	 5835 18503
7548	0	0	Ki67+	 5837 18071
7549	0	0	Ki67+	 5838 18331
7550	0	0	Ki67+	 5840 18435
7551	0	0	Ki67+	 5842 18232
7552	0	0	Ki67+	 5842 18279
7553	0	0	Ki67+	 5842 18389
7554	0	0	Ki67+	 5843 18173
7555	0	0	Ki67+	 5843 18316
7556	0	0	Ki67+	 5844 18020
7557	0	0	Ki67+	 5845 18455
7558	0	0	Ki67+	 5852 18404
7559	0	0	Ki67+	 5865 18082
7560	0	0	Ki67+	 5866 18040
7561	0	0	Ki67+	 5868 18436
7562	0	0	Ki67+	 5872 17964
7563	0	0	Ki67+	 5872 18345
7564	0	0	Ki67+	 5873 18307
7565	0	0	Ki67+	 5874 18250
7566	0	0	Ki67+	 5877 18281
7567	0	0	Ki67+	 5878 18432
7568	0	0	Ki67+	 5881 17997
7569	0	0	Ki67+	 5882 18391
7570	0	0	Ki67+	 5886 18375
7571	0	0	Ki67+	 5888 18422
7572	0	0	Ki67+	 5892 17917
7573	0	0	Ki67+	 5896 17970
7574	0	0	Ki67+	 5897 18239
7575	0	0	Ki67+	 5897 18443
7576	0	0	Ki67+	 5899 18079
7577	0	0	Ki67+	 5900 18404
7578	0	0	Ki67+	 5903 18341
7579	0	0	Ki67+	 5908 17938
7580	0	0	Ki67+	 5909 18392
7581	0	0	Ki67+	 5911 18286
7582	0	0	Ki67+	 5916 17811
7583	0	0	Ki67+	 5917 17774
7584	0	0	Ki67+	 5919 17987
7585	0	0	Ki67+	 5921 18490
7586	0	0	Ki67+	 5925 18419
7587	0	0	Ki67+	 5928 17797
7588	0	0	Ki67+	 5928 18449
7589	0	0	Ki67+	 5930 17964
7590	0	0	Ki67+	 5931 18212
7591	0	0	Ki67+	 5935 17825
7592	0	0	Ki67+	 5938 17763
7593	0	0	Ki67+	 5945 17790
7594	0	0	Ki67+	 5947 18444
7595	0	0	Ki67+	 5948 18015
7596	0	0	Ki67+	 5950 18169
7597	0	0	Ki67+	 5953 18413
7598	0	0	Ki67+	 5958 18257
7599	0	0	Ki67+	 5959 18358
7600	0	0	Ki67+	 5963 17965
7601	0	0	Ki67+	 5964 17983
7602	0	0	Ki67+	 5966 18491
7603	0	0	Ki67+	 5969 18068
7604	0	0	Ki67+	 5970 17810
7605	0	0	Ki67+	 5973 18171
7606	0	0	Ki67+	 5974 17770
7607	0	0	Ki67+	 5987 18507
7608	0	0	Ki67+	 5988 18006
7609	0	0	Ki67+	 5989 18344
7610	0	0	Ki67+	 5993 17960
7611	0	0	Ki67+	 5994 17994
7612	0	0	Ki67+	 5996 18065
7613	0	0	Ki67+	 5998 17783
7614	0	0	Ki67+	 6002 18319
7615	0	0	Ki67+	 6008 17982
7616	0	0	Ki67+	 6009 18038
7617	0	0	Ki67+	 6010 17807
7618	0	0	Ki67+	 6012 18531
7619	0	0	Ki67+	 6014 18454
7620	0	0	Ki67+	 6021 18051
7621	0	0	Ki67+	 6029 18018
7622	0	0	Ki67+	 6032 18224
7623	0	0	Ki67+	 6032 18489
7624	0	0	Ki67+	 6043 18100
7625	0	0	Ki67+	 6049 17792
7626	0	0	Ki67+	 6052 18498
7627	0	0	Ki67+	 6059 18458
7628	0	0	Ki67+	 6065 18073
7629	0	0	Ki67+	 6066 18484
7630	0	0	Ki67+	 6067 18339
7631	0	0	Ki67+	 6072 18082
7632	0	0	Ki67+	 6075 17817
7633	0	0	Ki67+	 6094 18151
7634	0	0	Ki67+	 6097 17789
7635	0	0	Ki67+	 6100 18472
7636	0	0	Ki67+	 6117 18482
7637	0	0	Ki67+	 6119 18383
7638	0	0	Ki67+	 6126 18097
7639	0	0	Ki67+	 6131 18365
7640	0	0	Ki67+	 6143 18296
7641	0	0	Ki67+	 6143 18484
7642	0	0	Ki67+	 6143 18508
7643	0	0	Ki67+	 6164 18501
7644	0	0	Ki67+	 6165 18071
7645	0	0	Ki67+	 6170 18139
7646	0	0	Ki67+	 6175 18118
7647	0	0	Ki67+	 6175 18454
7648	0	0	Ki67+	 6177 18257
7649	0	0	Ki67+	 6183 17991
7650	0	0	Ki67+	 6190 17956
7651	0	0	Ki67+	 6193 18151
7652	0	0	Ki67+	 6196 18012
7653	0	0	Ki67+	 6196 18421
7654	0	0	Ki67+	 6198 18133
7655	0	0	Ki67+	 6205 18471
7656	0	0	Ki67+	 6208 18241
7657	0	0	Ki67+	 6212 18495
7658	0	0	Ki67+	 6215 17990
7659	0	0	Ki67+	 6218 18413
7660	0	0	Ki67+	 6225 18265
7661	0	0	Ki67+	 6232 17934
7662	0	0	Ki67+	 6234 17964
7663	0	0	Ki67+	 6236 18368
7664	0	0	Ki67+	 6244 18521
7665	0	0	Ki67+	 6254 18530
7666	0	0	Ki67+	 6256 18030
7667	0	0	Ki67+	 6256 18068
7668	0	0	Ki67+	 6258 18488
7669	0	0	Ki67+	 6261 18510
7670	0	0	Ki67+	 6265 17921
7671	0	0	Ki67+	 6269 17948
7672	0	0	Ki67+	 6269 18487
7673	0	0	Ki67+	 6272 18283
7674	0	0	Ki67+	 6279 17935
7675	0	0	Ki67+	 6295 18445
7676	0	0	Ki67+	 6296 18369
7677	0	0	Ki67+	 6297 17956
7678	0	0	Ki67+	 6299 18047
7679	0	0	Ki67+	 6302 17875
7680	0	0	Ki67+	 6302 18509
7681	0	0	Ki67+	 6302 18543
7682	0	0	Ki67+	 6306 18468
7683	0	0	Ki67+	 6311 17900
7684	0	0	Ki67+	 6313 18049
7685	0	0	Ki67+	 6314 18098
7686	0	0	Ki67+	 6314 18454
7687	0	0	Ki67+	 6321 17806
7688	0	0	Ki67+	 6323 17821
7689	0	0	Ki67+	 6323 17855
7690	0	0	Ki67+	 6323 18542
7691	0	0	Ki67+	 6326 18040
7692	0	0	Ki67+	 6328 17873
7693	0	0	Ki67+	 6330 18085
7694	0	0	Ki67+	 6334 18374
7695	0	0	Ki67+	 6337 18484
7696	0	0	Ki67+	 6340 17930
7697	0	0	Ki67+	 6342 18116
7698	0	0	Ki67+	 6343 17964
7699	0	0	Ki67+	 6344 18535
7700	0	0	Ki67+	 6353 18188
7701	0	0	Ki67+	 6353 18226
7702	0	0	Ki67+	 6356 18269
7703	0	0	Ki67+	 6364 17984
7704	0	0	Ki67+	 6365 18461
7705	0	0	Ki67+	 6372 18102
7706	0	0	Ki67+	 6372 18482
7707	0	0	Ki67+	 6377 18161
7708	0	0	Ki67+	 6382 18196
7709	0	0	Ki67+	 5587 18615
7710	0	0	Ki67+	 5587 19272
7711	0	0	Ki67+	 5591 18651
7712	0	0	Ki67+	 5599 19299
7713	0	0	Ki67+	 5609 18626
7714	0	0	Ki67+	 5610 18854
7715	0	0	Ki67+	 5618 18690
7716	0	0	Ki67+	 5620 18671
7717	0	0	Ki67+	 5626 19300
7718	0	0	Ki67+	 5630 19273
7719	0	0	Ki67+	 5634 18872
7720	0	0	Ki67+	 5639 18850
7721	0	0	Ki67+	 5640 18658
7722	0	0	Ki67+	 5641 18886
7723	0	0	Ki67+	 5642 18675
7724	0	0	Ki67+	 5642 18693
7725	0	0	Ki67+	 5656 18858
7726	0	0	Ki67+	 5658 19313
7727	0	0	Ki67+	 5659 18713
7728	0	0	Ki67+	 5666 18698
7729	0	0	Ki67+	 5679 18618
7730	0	0	Ki67+	 5684 18663
7731	0	0	Ki67+	 5686 18896
7732	0	0	Ki67+	 5699 19007
7733	0	0	Ki67+	 5704 18769
7734	0	0	Ki67+	 5704 18939
7735	0	0	Ki67+	 5705 18698
7736	0	0	Ki67+	 5709 18731
7737	0	0	Ki67+	 5710 18572
7738	0	0	Ki67+	 5717 18921
7739	0	0	Ki67+	 5717 18952
7740	0	0	Ki67+	 5719 18850
7741	0	0	Ki67+	 5720 19345
7742	0	0	Ki67+	 5731 18796
7743	0	0	Ki67+	 5732 19333
7744	0	0	Ki67+	 5736 19006
7745	0	0	Ki67+	 5740 18960
7746	0	0	Ki67+	 5741 18754
7747	0	0	Ki67+	 5742 18942
7748	0	0	Ki67+	 5749 18992
7749	0	0	Ki67+	 5752 18792
7750	0	0	Ki67+	 5755 19337
7751	0	0	Ki67+	 5756 19325
7752	0	0	Ki67+	 5764 18944
7753	0	0	Ki67+	 5766 18783
7754	0	0	Ki67+	 5767 19339
7755	0	0	Ki67+	 5772 19005
7756	0	0	Ki67+	 5783 19319
7757	0	0	Ki67+	 5787 19043
7758	0	0	Ki67+	 5788 18965
7759	0	0	Ki67+	 5790 18846
7760	0	0	Ki67+	 5793 19350
7761	0	0	Ki67+	 5797 19009
7762	0	0	Ki67+	 5798 18823
7763	0	0	Ki67+	 5798 18918
7764	0	0	Ki67+	 5804 18813
7765	0	0	Ki67+	 5809 18566
7766	0	0	Ki67+	 5809 18580
7767	0	0	Ki67+	 5816 18862
7768	0	0	Ki67+	 5818 19051
7769	0	0	Ki67+	 5821 18781
7770	0	0	Ki67+	 5822 18877
7771	0	0	Ki67+	 5822 19062
7772	0	0	Ki67+	 5823 18830
7773	0	0	Ki67+	 5824 18902
7774	0	0	Ki67+	 5826 19022
7775	0	0	Ki67+	 5828 19086
7776	0	0	Ki67+	 5830 18583
7777	0	0	Ki67+	 5832 18696
7778	0	0	Ki67+	 5832 19162
7779	0	0	Ki67+	 5835 18661
7780	0	0	Ki67+	 5844 18628
7781	0	0	Ki67+	 5845 19228
7782	0	0	Ki67+	 5851 19028
7783	0	0	Ki67+	 5851 19077
7784	0	0	Ki67+	 5852 18836
7785	0	0	Ki67+	 5856 18774
7786	0	0	Ki67+	 5858 18914
7787	0	0	Ki67+	 5860 18601
7788	0	0	Ki67+	 5862 18628
7789	0	0	Ki67+	 5864 18657
7790	0	0	Ki67+	 5865 18583
7791	0	0	Ki67+	 5869 18814
7792	0	0	Ki67+	 5869 18880
7793	0	0	Ki67+	 5870 18942
7794	0	0	Ki67+	 5871 18758
7795	0	0	Ki67+	 5873 18706
7796	0	0	Ki67+	 5875 19253
7797	0	0	Ki67+	 5877 18931
7798	0	0	Ki67+	 5879 18741
7799	0	0	Ki67+	 5893 18595
7800	0	0	Ki67+	 5897 18668
7801	0	0	Ki67+	 5904 18862
7802	0	0	Ki67+	 5908 18759
7803	0	0	Ki67+	 5909 18741
7804	0	0	Ki67+	 5918 18703
7805	0	0	Ki67+	 5922 18897
7806	0	0	Ki67+	 5925 18759
7807	0	0	Ki67+	 5932 19241
7808	0	0	Ki67+	 5935 18698
7809	0	0	Ki67+	 5937 18960
7810	0	0	Ki67+	 5947 18994
7811	0	0	Ki67+	 5953 18603
7812	0	0	Ki67+	 5957 18615
7813	0	0	Ki67+	 5971 18783
7814	0	0	Ki67+	 5983 19055
7815	0	0	Ki67+	 5984 18801
7816	0	0	Ki67+	 5985 18565
7817	0	0	Ki67+	 5986 18789
7818	0	0	Ki67+	 5990 18871
7819	0	0	Ki67+	 5992 18839
7820	0	0	Ki67+	 5997 18930
7821	0	0	Ki67+	 6000 19038
7822	0	0	Ki67+	 6011 18631
7823	0	0	Ki67+	 6023 18931
7824	0	0	Ki67+	 6032 18679
7825	0	0	Ki67+	 6044 18610
7826	0	0	Ki67+	 6044 18639
7827	0	0	Ki67+	 6057 18572
7828	0	0	Ki67+	 6059 19317
7829	0	0	Ki67+	 6062 19346
7830	0	0	Ki67+	 6063 19009
7831	0	0	Ki67+	 6067 18989
7832	0	0	Ki67+	 6070 18721
7833	0	0	Ki67+	 6074 18672
7834	0	0	Ki67+	 6080 18915
7835	0	0	Ki67+	 6084 18902
7836	0	0	Ki67+	 6105 18748
7837	0	0	Ki67+	 6111 18945
7838	0	0	Ki67+	 6112 18844
7839	0	0	Ki67+	 6112 19310
7840	0	0	Ki67+	 6114 18711
7841	0	0	Ki67+	 6115 18964
7842	0	0	Ki67+	 6116 19101
7843	0	0	Ki67+	 6120 19344
7844	0	0	Ki67+	 6122 19271
7845	0	0	Ki67+	 6132 19011
7846	0	0	Ki67+	 6138 18730
7847	0	0	Ki67+	 6138 18767
7848	0	0	Ki67+	 6144 19304
7849	0	0	Ki67+	 6148 19327
7850	0	0	Ki67+	 6150 18757
7851	0	0	Ki67+	 6152 18882
7852	0	0	Ki67+	 6153 18866
7853	0	0	Ki67+	 6155 19346
7854	0	0	Ki67+	 6165 18794
7855	0	0	Ki67+	 6166 19278
7856	0	0	Ki67+	 6167 19294
7857	0	0	Ki67+	 6174 19050
7858	0	0	Ki67+	 6177 18878
7859	0	0	Ki67+	 6179 19140
7860	0	0	Ki67+	 6182 18721
7861	0	0	Ki67+	 6188 18603
7862	0	0	Ki67+	 6192 19149
7863	0	0	Ki67+	 6194 19124
7864	0	0	Ki67+	 6199 18632
7865	0	0	Ki67+	 6201 19084
7866	0	0	Ki67+	 6202 18766
7867	0	0	Ki67+	 6202 19137
7868	0	0	Ki67+	 6205 18578
7869	0	0	Ki67+	 6206 18681
7870	0	0	Ki67+	 6206 19348
7871	0	0	Ki67+	 6207 18810
7872	0	0	Ki67+	 6214 19317
7873	0	0	Ki67+	 6217 18594
7874	0	0	Ki67+	 6219 18781
7875	0	0	Ki67+	 6222 19175
7876	0	0	Ki67+	 6223 19136
7877	0	0	Ki67+	 6226 18641
7878	0	0	Ki67+	 6233 18694
7879	0	0	Ki67+	 6238 18625
7880	0	0	Ki67+	 6242 19300
7881	0	0	Ki67+	 6245 19088
7882	0	0	Ki67+	 6246 18864
7883	0	0	Ki67+	 6248 18932
7884	0	0	Ki67+	 6252 19311
7885	0	0	Ki67+	 6254 18745
7886	0	0	Ki67+	 6257 18979
7887	0	0	Ki67+	 6258 18806
7888	0	0	Ki67+	 6258 18935
7889	0	0	Ki67+	 6259 19183
7890	0	0	Ki67+	 6261 19130
7891	0	0	Ki67+	 6263 19151
7892	0	0	Ki67+	 6263 19164
7893	0	0	Ki67+	 6268 18786
7894	0	0	Ki67+	 6270 19216
7895	0	0	Ki67+	 6273 18766
7896	0	0	Ki67+	 6277 18798
7897	0	0	Ki67+	 6277 18845
7898	0	0	Ki67+	 6281 18600
7899	0	0	Ki67+	 6285 19217
7900	0	0	Ki67+	 6286 18883
7901	0	0	Ki67+	 6286 19231
7902	0	0	Ki67+	 6292 18903
7903	0	0	Ki67+	 6293 18561
7904	0	0	Ki67+	 6298 18773
7905	0	0	Ki67+	 6315 18581
7906	0	0	Ki67+	 6325 18841
7907	0	0	Ki67+	 6327 18585
7908	0	0	Ki67+	 6328 18620
7909	0	0	Ki67+	 6330 18700
7910	0	0	Ki67+	 6331 19011
7911	0	0	Ki67+	 6336 18901
7912	0	0	Ki67+	 6337 19042
7913	0	0	Ki67+	 6340 18935
7914	0	0	Ki67+	 6342 18723
7915	0	0	Ki67+	 6343 19235
7916	0	0	Ki67+	 6347 19157
7917	0	0	Ki67+	 6350 18706
7918	0	0	Ki67+	 6355 18755
7919	0	0	Ki67+	 6357 19032
7920	0	0	Ki67+	 6358 19060
7921	0	0	Ki67+	 6359 19207
7922	0	0	Ki67+	 6359 19221
7923	0	0	Ki67+	 6360 18801
7924	0	0	Ki67+	 6363 18636
7925	0	0	Ki67+	 6366 18871
7926	0	0	Ki67+	 6367 19274
7927	0	0	Ki67+	 6368 18679
7928	0	0	Ki67+	 6371 18732
7929	0	0	Ki67+	 6371 19163
7930	0	0	Ki67+	 6375 18920
7931	0	0	Ki67+	 6376 19225
7932	0	0	Ki67+	 5603 19832
7933	0	0	Ki67+	 5620 19883
7934	0	0	Ki67+	 5623 19749
7935	0	0	Ki67+	 5627 19395
7936	0	0	Ki67+	 5630 19865
7937	0	0	Ki67+	 5631 20052
7938	0	0	Ki67+	 5635 20007
7939	0	0	Ki67+	 5636 20025
7940	0	0	Ki67+	 5648 20071
7941	0	0	Ki67+	 5649 20104
7942	0	0	Ki67+	 5651 19546
7943	0	0	Ki67+	 5659 19909
7944	0	0	Ki67+	 5666 19931
7945	0	0	Ki67+	 5666 20093
7946	0	0	Ki67+	 5687 19600
7947	0	0	Ki67+	 5693 19534
7948	0	0	Ki67+	 5697 19903
7949	0	0	Ki67+	 5697 19961
7950	0	0	Ki67+	 5714 19890
7951	0	0	Ki67+	 5715 19375
7952	0	0	Ki67+	 5718 19604
7953	0	0	Ki67+	 5718 19943
7954	0	0	Ki67+	 5722 19586
7955	0	0	Ki67+	 5759 20001
7956	0	0	Ki67+	 5765 20114
7957	0	0	Ki67+	 5782 19621
7958	0	0	Ki67+	 5788 19987
7959	0	0	Ki67+	 5798 19712
7960	0	0	Ki67+	 5806 19371
7961	0	0	Ki67+	 5809 19639
7962	0	0	Ki67+	 5814 19525
7963	0	0	Ki67+	 5818 19735
7964	0	0	Ki67+	 5826 19674
7965	0	0	Ki67+	 5841 19598
7966	0	0	Ki67+	 5845 19496
7967	0	0	Ki67+	 5845 19788
7968	0	0	Ki67+	 5847 19556
7969	0	0	Ki67+	 5847 19723
7970	0	0	Ki67+	 5849 19748
7971	0	0	Ki67+	 5867 19465
7972	0	0	Ki67+	 5869 19718
7973	0	0	Ki67+	 5870 19803
7974	0	0	Ki67+	 5871 19508
7975	0	0	Ki67+	 5872 19774
7976	0	0	Ki67+	 5880 19642
7977	0	0	Ki67+	 5884 19572
7978	0	0	Ki67+	 5885 19800
7979	0	0	Ki67+	 5896 19823
7980	0	0	Ki67+	 5900 19787
7981	0	0	Ki67+	 5905 19814
7982	0	0	Ki67+	 5915 19687
7983	0	0	Ki67+	 5916 19703
7984	0	0	Ki67+	 5924 19457
7985	0	0	Ki67+	 5932 19487
7986	0	0	Ki67+	 5935 19693
7987	0	0	Ki67+	 5961 19380
7988	0	0	Ki67+	 5961 19570
7989	0	0	Ki67+	 5964 19581
7990	0	0	Ki67+	 5972 19748
7991	0	0	Ki67+	 5976 19480
7992	0	0	Ki67+	 5977 19538
7993	0	0	Ki67+	 5983 19766
7994	0	0	Ki67+	 5987 19584
7995	0	0	Ki67+	 5995 19741
7996	0	0	Ki67+	 6000 19549
7997	0	0	Ki67+	 6010 19561
7998	0	0	Ki67+	 6014 19820
7999	0	0	Ki67+	 6030 19818
8000	0	0	Ki67+	 6030 20103
8001	0	0	Ki67+	 6040 19555
8002	0	0	Ki67+	 6044 20097
8003	0	0	Ki67+	 6046 19855
8004	0	0	Ki67+	 6047 19827
8005	0	0	Ki67+	 6050 19676
8006	0	0	Ki67+	 6050 19691
8007	0	0	Ki67+	 6051 20062
8008	0	0	Ki67+	 6058 19812
8009	0	0	Ki67+	 6063 19537
8010	0	0	Ki67+	 6073 19881
8011	0	0	Ki67+	 6076 19688
8012	0	0	Ki67+	 6081 19856
8013	0	0	Ki67+	 6082 20099
8014	0	0	Ki67+	 6085 20053
8015	0	0	Ki67+	 6085 20139
8016	0	0	Ki67+	 6087 19752
8017	0	0	Ki67+	 6100 20109
8018	0	0	Ki67+	 6103 19980
8019	0	0	Ki67+	 6104 19872
8020	0	0	Ki67+	 6105 19719
8021	0	0	Ki67+	 6107 20135
8022	0	0	Ki67+	 6111 20097
8023	0	0	Ki67+	 6118 19435
8024	0	0	Ki67+	 6124 19790
8025	0	0	Ki67+	 6133 19913
8026	0	0	Ki67+	 6135 19903
8027	0	0	Ki67+	 6137 19363
8028	0	0	Ki67+	 6148 19441
8029	0	0	Ki67+	 6155 19749
8030	0	0	Ki67+	 6156 19915
8031	0	0	Ki67+	 6164 19561
8032	0	0	Ki67+	 6175 19645
8033	0	0	Ki67+	 6179 19944
8034	0	0	Ki67+	 6180 19744
8035	0	0	Ki67+	 6181 19605
8036	0	0	Ki67+	 6190 19574
8037	0	0	Ki67+	 6190 19953
8038	0	0	Ki67+	 6195 19507
8039	0	0	Ki67+	 6195 19645
8040	0	0	Ki67+	 6198 19383
8041	0	0	Ki67+	 6200 19703
8042	0	0	Ki67+	 6204 19814
8043	0	0	Ki67+	 6206 19666
8044	0	0	Ki67+	 6212 19616
8045	0	0	Ki67+	 6213 19983
8046	0	0	Ki67+	 6218 19625
8047	0	0	Ki67+	 6223 19823
8048	0	0	Ki67+	 6231 19976
8049	0	0	Ki67+	 6233 19643
8050	0	0	Ki67+	 6239 19964
8051	0	0	Ki67+	 6239 20119
8052	0	0	Ki67+	 6249 19546
8053	0	0	Ki67+	 6251 19663
8054	0	0	Ki67+	 6262 19561
8055	0	0	Ki67+	 6265 19609
8056	0	0	Ki67+	 6276 19446
8057	0	0	Ki67+	 6281 19751
8058	0	0	Ki67+	 6283 19580
8059	0	0	Ki67+	 6284 19781
8060	0	0	Ki67+	 6286 19638
8061	0	0	Ki67+	 6302 19604
8062	0	0	Ki67+	 6305 19922
8063	0	0	Ki67+	 6305 19999
8064	0	0	Ki67+	 6307 19554
8065	0	0	Ki67+	 6310 20013
8066	0	0	Ki67+	 6313 20125
8067	0	0	Ki67+	 6315 19967
8068	0	0	Ki67+	 6319 19569
8069	0	0	Ki67+	 6322 19542
8070	0	0	Ki67+	 6330 19915
8071	0	0	Ki67+	 6333 20003
8072	0	0	Ki67+	 6334 19435
8073	0	0	Ki67+	 6338 19899
8074	0	0	Ki67+	 6341 19563
8075	0	0	Ki67+	 6344 19426
8076	0	0	Ki67+	 6351 19709
8077	0	0	Ki67+	 6361 19572
8078	0	0	Ki67+	 6368 19972
8079	0	0	Ki67+	 6371 19534
8080	0	0	Ki67+	 6372 19519
8081	0	0	Ki67+	 6373 19455
8082	0	0	Ki67+	 6373 19584
8083	0	0	Ki67+	 5591 20235
8084	0	0	Ki67+	 5596 20782
8085	0	0	Ki67+	 5610 20865
8086	0	0	Ki67+	 5622 20881
8087	0	0	Ki67+	 5623 20812
8088	0	0	Ki67+	 5624 20682
8089	0	0	Ki67+	 5630 20845
8090	0	0	Ki67+	 5640 20820
8091	0	0	Ki67+	 5642 20325
8092	0	0	Ki67+	 5653 20644
8093	0	0	Ki67+	 5664 20642
8094	0	0	Ki67+	 5671 20900
8095	0	0	Ki67+	 5672 20715
8096	0	0	Ki67+	 5680 20529
8097	0	0	Ki67+	 5686 20555
8098	0	0	Ki67+	 5701 20518
8099	0	0	Ki67+	 5701 20914
8100	0	0	Ki67+	 5704 20721
8101	0	0	Ki67+	 5705 20289
8102	0	0	Ki67+	 5705 20488
8103	0	0	Ki67+	 5705 20571
8104	0	0	Ki67+	 5713 20898
8105	0	0	Ki67+	 5714 20390
8106	0	0	Ki67+	 5718 20931
8107	0	0	Ki67+	 5725 20215
8108	0	0	Ki67+	 5725 20509
8109	0	0	Ki67+	 5727 20919
8110	0	0	Ki67+	 5730 20247
8111	0	0	Ki67+	 5736 20957
8112	0	0	Ki67+	 5739 20412
8113	0	0	Ki67+	 5741 20559
8114	0	0	Ki67+	 5742 20527
8115	0	0	Ki67+	 5752 20516
8116	0	0	Ki67+	 5758 20391
8117	0	0	Ki67+	 5766 20754
8118	0	0	Ki67+	 5778 20811
8119	0	0	Ki67+	 5791 20809
8120	0	0	Ki67+	 5792 20762
8121	0	0	Ki67+	 5802 20919
8122	0	0	Ki67+	 5804 20864
8123	0	0	Ki67+	 5811 20780
8124	0	0	Ki67+	 5815 20592
8125	0	0	Ki67+	 5819 20760
8126	0	0	Ki67+	 5819 20893
8127	0	0	Ki67+	 5820 20848
8128	0	0	Ki67+	 5828 20564
8129	0	0	Ki67+	 5837 20545
8130	0	0	Ki67+	 5838 20912
8131	0	0	Ki67+	 5840 20894
8132	0	0	Ki67+	 5847 20601
8133	0	0	Ki67+	 5857 20907
8134	0	0	Ki67+	 5859 20274
8135	0	0	Ki67+	 5859 20574
8136	0	0	Ki67+	 5863 20319
8137	0	0	Ki67+	 5865 20240
8138	0	0	Ki67+	 5868 20178
8139	0	0	Ki67+	 5884 20570
8140	0	0	Ki67+	 5887 20914
8141	0	0	Ki67+	 5889 20554
8142	0	0	Ki67+	 5890 20593
8143	0	0	Ki67+	 5897 20712
8144	0	0	Ki67+	 5899 20381
8145	0	0	Ki67+	 5906 20240
8146	0	0	Ki67+	 5912 20703
8147	0	0	Ki67+	 5917 20552
8148	0	0	Ki67+	 5918 20882
8149	0	0	Ki67+	 5924 20892
8150	0	0	Ki67+	 5925 20571
8151	0	0	Ki67+	 5927 20609
8152	0	0	Ki67+	 5942 20807
8153	0	0	Ki67+	 5943 20563
8154	0	0	Ki67+	 5943 20592
8155	0	0	Ki67+	 5953 20377
8156	0	0	Ki67+	 5959 20710
8157	0	0	Ki67+	 5978 20928
8158	0	0	Ki67+	 5982 20744
8159	0	0	Ki67+	 5983 20824
8160	0	0	Ki67+	 5984 20797
8161	0	0	Ki67+	 5987 20660
8162	0	0	Ki67+	 5988 20885
8163	0	0	Ki67+	 6000 20631
8164	0	0	Ki67+	 6005 20815
8165	0	0	Ki67+	 6022 20901
8166	0	0	Ki67+	 6029 20740
8167	0	0	Ki67+	 6032 20343
8168	0	0	Ki67+	 6032 20894
8169	0	0	Ki67+	 6035 20821
8170	0	0	Ki67+	 6044 20948
8171	0	0	Ki67+	 6053 20847
8172	0	0	Ki67+	 6069 20937
8173	0	0	Ki67+	 6076 20886
8174	0	0	Ki67+	 6078 20679
8175	0	0	Ki67+	 6080 20957
8176	0	0	Ki67+	 6096 20636
8177	0	0	Ki67+	 6096 20661
8178	0	0	Ki67+	 6110 20861
8179	0	0	Ki67+	 6122 20613
8180	0	0	Ki67+	 6122 20652
8181	0	0	Ki67+	 6149 20344
8182	0	0	Ki67+	 6157 20869
8183	0	0	Ki67+	 6169 20305
8184	0	0	Ki67+	 6171 20843
8185	0	0	Ki67+	 6174 20715
8186	0	0	Ki67+	 6174 20882
8187	0	0	Ki67+	 6191 20649
8188	0	0	Ki67+	 6197 20731
8189	0	0	Ki67+	 6203 20707
8190	0	0	Ki67+	 6207 20823
8191	0	0	Ki67+	 6211 20598
8192	0	0	Ki67+	 6215 20761
8193	0	0	Ki67+	 6218 20628
8194	0	0	Ki67+	 6223 20371
8195	0	0	Ki67+	 6227 20777
8196	0	0	Ki67+	 6232 20789
8197	0	0	Ki67+	 6239 20615
8198	0	0	Ki67+	 6242 20839
8199	0	0	Ki67+	 6248 20595
8200	0	0	Ki67+	 6259 20783
8201	0	0	Ki67+	 6261 20352
8202	0	0	Ki67+	 6261 20393
8203	0	0	Ki67+	 6261 20923
8204	0	0	Ki67+	 6262 20633
8205	0	0	Ki67+	 6268 20432
8206	0	0	Ki67+	 6268 20860
8207	0	0	Ki67+	 6277 20616
8208	0	0	Ki67+	 6280 20315
8209	0	0	Ki67+	 6289 20913
8210	0	0	Ki67+	 6290 20434
8211	0	0	Ki67+	 6290 20669
8212	0	0	Ki67+	 6294 20749
8213	0	0	Ki67+	 6295 20322
8214	0	0	Ki67+	 6296 20459
8215	0	0	Ki67+	 6297 20341
8216	0	0	Ki67+	 6297 20538
8217	0	0	Ki67+	 6297 20651
8218	0	0	Ki67+	 6299 20737
8219	0	0	Ki67+	 6300 20285
8220	0	0	Ki67+	 6302 20889
8221	0	0	Ki67+	 6303 20689
8222	0	0	Ki67+	 6304 20877
8223	0	0	Ki67+	 6307 20626
8224	0	0	Ki67+	 6309 20262
8225	0	0	Ki67+	 6313 20661
8226	0	0	Ki67+	 6319 20847
8227	0	0	Ki67+	 6325 20407
8228	0	0	Ki67+	 6327 20550
8229	0	0	Ki67+	 6329 20477
8230	0	0	Ki67+	 6329 20707
8231	0	0	Ki67+	 6336 20722
8232	0	0	Ki67+	 6337 20761
8233	0	0	Ki67+	 6341 20573
8234	0	0	Ki67+	 6345 20929
8235	0	0	Ki67+	 6347 20893
8236	0	0	Ki67+	 6351 20238
8237	0	0	Ki67+	 6354 20857
8238	0	0	Ki67+	 6358 20252
8239	0	0	Ki67+	 6360 20679
8240	0	0	Ki67+	 6361 20558
8241	0	0	Ki67+	 6367 20943
8242	0	0	Ki67+	 6368 20640
8243	0	0	Ki67+	 6369 20708
8244	0	0	Ki67+	 6378 20745
8245	0	0	Ki67+	 6380 20902
8246	0	0	Ki67+	 6383 20236
8247	0	0	Ki67+	 5586 21370
8248	0	0	Ki67+	 5592 21350
8249	0	0	Ki67+	 5614 21391
8250	0	0	Ki67+	 5618 21371
8251	0	0	Ki67+	 5632 21047
8252	0	0	Ki67+	 5632 21348
8253	0	0	Ki67+	 5648 21107
8254	0	0	Ki67+	 5668 21302
8255	0	0	Ki67+	 5672 21329
8256	0	0	Ki67+	 5701 21363
8257	0	0	Ki67+	 5702 21335
8258	0	0	Ki67+	 5709 21459
8259	0	0	Ki67+	 5711 21438
8260	0	0	Ki67+	 5722 20972
8261	0	0	Ki67+	 5728 21308
8262	0	0	Ki67+	 5729 21547
8263	0	0	Ki67+	 5737 21470
8264	0	0	Ki67+	 5739 21159
8265	0	0	Ki67+	 5758 21334
8266	0	0	Ki67+	 5777 21412
8267	0	0	Ki67+	 5780 21011
8268	0	0	Ki67+	 5781 21391
8269	0	0	Ki67+	 5784 21376
8270	0	0	Ki67+	 5800 21018
8271	0	0	Ki67+	 5800 21453
8272	0	0	Ki67+	 5801 21727
8273	0	0	Ki67+	 5805 20993
8274	0	0	Ki67+	 5815 21440
8275	0	0	Ki67+	 5827 21437
8276	0	0	Ki67+	 5831 20969
8277	0	0	Ki67+	 5834 21451
8278	0	0	Ki67+	 5837 21465
8279	0	0	Ki67+	 5845 21365
8280	0	0	Ki67+	 5875 21158
8281	0	0	Ki67+	 5878 21288
8282	0	0	Ki67+	 5885 21375
8283	0	0	Ki67+	 5906 21333
8284	0	0	Ki67+	 5909 21404
8285	0	0	Ki67+	 5916 21348
8286	0	0	Ki67+	 5924 21096
8287	0	0	Ki67+	 5928 21209
8288	0	0	Ki67+	 5931 20969
8289	0	0	Ki67+	 5932 21384
8290	0	0	Ki67+	 5937 21405
8291	0	0	Ki67+	 5943 21206
8292	0	0	Ki67+	 5944 20984
8293	0	0	Ki67+	 5950 21279
8294	0	0	Ki67+	 5965 21153
8295	0	0	Ki67+	 5965 21353
8296	0	0	Ki67+	 5966 20983
8297	0	0	Ki67+	 5981 21080
8298	0	0	Ki67+	 5982 21026
8299	0	0	Ki67+	 5994 21027
8300	0	0	Ki67+	 6006 21303
8301	0	0	Ki67+	 6023 21012
8302	0	0	Ki67+	 6028 21064
8303	0	0	Ki67+	 6035 21034
8304	0	0	Ki67+	 6039 20987
8305	0	0	Ki67+	 6042 21047
8306	0	0	Ki67+	 6057 20976
8307	0	0	Ki67+	 6095 20996
8308	0	0	Ki67+	 6110 20969
8309	0	0	Ki67+	 6134 20997
8310	0	0	Ki67+	 6138 21710
8311	0	0	Ki67+	 6147 21033
8312	0	0	Ki67+	 6167 20972
8313	0	0	Ki67+	 6188 21651
8314	0	0	Ki67+	 6221 21025
8315	0	0	Ki67+	 6223 20990
8316	0	0	Ki67+	 6250 21051
8317	0	0	Ki67+	 6264 20981
8318	0	0	Ki67+	 6275 20990
8319	0	0	Ki67+	 6339 20980
8320	0	0	Ki67+	 6356 20984
8321	0	0	Ki67+	 6365 21476
8322	0	0	Ki67+	 6367 21638
8323	0	0	Ki67+	 5591 22269
8324	0	0	Ki67+	 5592 22308
8325	0	0	Ki67+	 5592 22514
8326	0	0	Ki67+	 5595 22416
8327	0	0	Ki67+	 5598 21919
8328	0	0	Ki67+	 5600 22475
8329	0	0	Ki67+	 5601 22077
8330	0	0	Ki67+	 5603 22399
8331	0	0	Ki67+	 5606 22519
8332	0	0	Ki67+	 5616 22405
8333	0	0	Ki67+	 5625 22481
8334	0	0	Ki67+	 5628 22106
8335	0	0	Ki67+	 5632 22428
8336	0	0	Ki67+	 5633 21983
8337	0	0	Ki67+	 5641 22461
8338	0	0	Ki67+	 5642 22049
8339	0	0	Ki67+	 5650 21946
8340	0	0	Ki67+	 5655 22121
8341	0	0	Ki67+	 5660 21968
8342	0	0	Ki67+	 5665 21941
8343	0	0	Ki67+	 5667 21988
8344	0	0	Ki67+	 5667 22449
8345	0	0	Ki67+	 5671 22514
8346	0	0	Ki67+	 5672 21976
8347	0	0	Ki67+	 5682 21830
8348	0	0	Ki67+	 5683 22479
8349	0	0	Ki67+	 5687 21994
8350	0	0	Ki67+	 5690 22469
8351	0	0	Ki67+	 5692 21931
8352	0	0	Ki67+	 5699 22299
8353	0	0	Ki67+	 5702 22457
8354	0	0	Ki67+	 5705 22092
8355	0	0	Ki67+	 5707 22206
8356	0	0	Ki67+	 5708 22489
8357	0	0	Ki67+	 5711 22368
8358	0	0	Ki67+	 5712 22077
8359	0	0	Ki67+	 5731 22473
8360	0	0	Ki67+	 5735 22545
8361	0	0	Ki67+	 5736 21947
8362	0	0	Ki67+	 5737 21918
8363	0	0	Ki67+	 5738 22501
8364	0	0	Ki67+	 5740 22204
8365	0	0	Ki67+	 5753 22117
8366	0	0	Ki67+	 5764 22318
8367	0	0	Ki67+	 5773 21980
8368	0	0	Ki67+	 5776 22495
8369	0	0	Ki67+	 5780 22484
8370	0	0	Ki67+	 5783 21937
8371	0	0	Ki67+	 5796 22554
8372	0	0	Ki67+	 5809 22289
8373	0	0	Ki67+	 5813 22299
8374	0	0	Ki67+	 5822 22281
8375	0	0	Ki67+	 5824 22506
8376	0	0	Ki67+	 5827 22425
8377	0	0	Ki67+	 5836 22245
8378	0	0	Ki67+	 5841 22434
8379	0	0	Ki67+	 5850 22302
8380	0	0	Ki67+	 5851 22255
8381	0	0	Ki67+	 5854 22469
8382	0	0	Ki67+	 5856 22281
8383	0	0	Ki67+	 5894 22299
8384	0	0	Ki67+	 5895 22315
8385	0	0	Ki67+	 5902 22439
8386	0	0	Ki67+	 5910 22390
8387	0	0	Ki67+	 5911 22417
8388	0	0	Ki67+	 5912 21956
8389	0	0	Ki67+	 5920 22423
8390	0	0	Ki67+	 5930 21983
8391	0	0	Ki67+	 5939 22245
8392	0	0	Ki67+	 5944 22391
8393	0	0	Ki67+	 5944 22412
8394	0	0	Ki67+	 5970 22410
8395	0	0	Ki67+	 5973 22269
8396	0	0	Ki67+	 5976 22021
8397	0	0	Ki67+	 5976 22296
8398	0	0	Ki67+	 5990 21882
8399	0	0	Ki67+	 5990 21900
8400	0	0	Ki67+	 5990 22387
8401	0	0	Ki67+	 5992 22244
8402	0	0	Ki67+	 5993 22416
8403	0	0	Ki67+	 5998 22050
8404	0	0	Ki67+	 6021 22256
8405	0	0	Ki67+	 6022 22391
8406	0	0	Ki67+	 6023 21924
8407	0	0	Ki67+	 6029 22283
8408	0	0	Ki67+	 6029 22470
8409	0	0	Ki67+	 6039 22089
8410	0	0	Ki67+	 6041 21907
8411	0	0	Ki67+	 6043 21920
8412	0	0	Ki67+	 6046 22103
8413	0	0	Ki67+	 6047 22116
8414	0	0	Ki67+	 6050 22311
8415	0	0	Ki67+	 6057 22407
8416	0	0	Ki67+	 6060 22192
8417	0	0	Ki67+	 6062 22550
8418	0	0	Ki67+	 6069 22238
8419	0	0	Ki67+	 6072 22202
8420	0	0	Ki67+	 6074 22294
8421	0	0	Ki67+	 6081 21979
8422	0	0	Ki67+	 6090 22312
8423	0	0	Ki67+	 6099 22239
8424	0	0	Ki67+	 6110 22269
8425	0	0	Ki67+	 6114 22288
8426	0	0	Ki67+	 6115 22223
8427	0	0	Ki67+	 6121 22250
8428	0	0	Ki67+	 6125 22169
8429	0	0	Ki67+	 6128 22196
8430	0	0	Ki67+	 6138 22062
8431	0	0	Ki67+	 6144 22041
8432	0	0	Ki67+	 6169 22209
8433	0	0	Ki67+	 6174 22398
8434	0	0	Ki67+	 6176 22321
8435	0	0	Ki67+	 6186 22421
8436	0	0	Ki67+	 6187 22365
8437	0	0	Ki67+	 6197 22262
8438	0	0	Ki67+	 6222 22400
8439	0	0	Ki67+	 6226 22032
8440	0	0	Ki67+	 6232 22227
8441	0	0	Ki67+	 6246 22059
8442	0	0	Ki67+	 6247 22041
8443	0	0	Ki67+	 6262 22377
8444	0	0	Ki67+	 6278 22409
8445	0	0	Ki67+	 6281 22293
8446	0	0	Ki67+	 6286 22426
8447	0	0	Ki67+	 6294 22158
8448	0	0	Ki67+	 6294 22385
8449	0	0	Ki67+	 6299 22256
8450	0	0	Ki67+	 6303 22352
8451	0	0	Ki67+	 6313 22293
8452	0	0	Ki67+	 6339 22097
8453	0	0	Ki67+	 6341 22225
8454	0	0	Ki67+	 6358 22447
8455	0	0	Ki67+	 6359 22427
8456	0	0	Ki67+	 6365 22175
8457	0	0	Ki67+	 6372 22097
8458	0	0	Ki67+	 6375 22457
8459	0	0	Ki67+	 5585 22622
8460	0	0	Ki67+	 5602 22651
8461	0	0	Ki67+	 5608 22607
8462	0	0	Ki67+	 5612 23168
8463	0	0	Ki67+	 5617 22778
8464	0	0	Ki67+	 5626 22666
8465	0	0	Ki67+	 5629 22582
8466	0	0	Ki67+	 5634 23213
8467	0	0	Ki67+	 5639 22662
8468	0	0	Ki67+	 5643 22798
8469	0	0	Ki67+	 5647 22692
8470	0	0	Ki67+	 5653 23215
8471	0	0	Ki67+	 5670 22627
8472	0	0	Ki67+	 5673 22990
8473	0	0	Ki67+	 5677 22753
8474	0	0	Ki67+	 5678 22663
8475	0	0	Ki67+	 5680 23268
8476	0	0	Ki67+	 5694 22651
8477	0	0	Ki67+	 5700 22858
8478	0	0	Ki67+	 5706 22690
8479	0	0	Ki67+	 5713 22756
8480	0	0	Ki67+	 5716 22688
8481	0	0	Ki67+	 5728 22650
8482	0	0	Ki67+	 5729 22740
8483	0	0	Ki67+	 5734 23046
8484	0	0	Ki67+	 5740 22820
8485	0	0	Ki67+	 5745 22800
8486	0	0	Ki67+	 5748 22955
8487	0	0	Ki67+	 5752 22572
8488	0	0	Ki67+	 5752 22722
8489	0	0	Ki67+	 5769 22708
8490	0	0	Ki67+	 5786 22621
8491	0	0	Ki67+	 5789 23314
8492	0	0	Ki67+	 5793 23239
8493	0	0	Ki67+	 5798 22769
8494	0	0	Ki67+	 5817 22798
8495	0	0	Ki67+	 5820 22658
8496	0	0	Ki67+	 5823 22811
8497	0	0	Ki67+	 5839 23251
8498	0	0	Ki67+	 5841 23010
8499	0	0	Ki67+	 5846 22783
8500	0	0	Ki67+	 5877 23269
8501	0	0	Ki67+	 5879 23032
8502	0	0	Ki67+	 5890 22933
8503	0	0	Ki67+	 5897 22998
8504	0	0	Ki67+	 5906 22875
8505	0	0	Ki67+	 5909 22617
8506	0	0	Ki67+	 5916 22943
8507	0	0	Ki67+	 5926 22938
8508	0	0	Ki67+	 5929 22627
8509	0	0	Ki67+	 5940 22899
8510	0	0	Ki67+	 5947 22626
8511	0	0	Ki67+	 5956 22581
8512	0	0	Ki67+	 5962 23337
8513	0	0	Ki67+	 5976 22573
8514	0	0	Ki67+	 5985 23304
8515	0	0	Ki67+	 5990 22840
8516	0	0	Ki67+	 5999 22645
8517	0	0	Ki67+	 6000 23325
8518	0	0	Ki67+	 6003 22633
8519	0	0	Ki67+	 6004 23282
8520	0	0	Ki67+	 6019 22863
8521	0	0	Ki67+	 6027 22832
8522	0	0	Ki67+	 6031 22574
8523	0	0	Ki67+	 6032 23274
8524	0	0	Ki67+	 6034 22808
8525	0	0	Ki67+	 6036 22795
8526	0	0	Ki67+	 6041 23238
8527	0	0	Ki67+	 6043 22594
8528	0	0	Ki67+	 6046 22845
8529	0	0	Ki67+	 6052 23298
8530	0	0	Ki67+	 6057 22630
8531	0	0	Ki67+	 6065 22571
8532	0	0	Ki67+	 6090 22783
8533	0	0	Ki67+	 6133 22735
8534	0	0	Ki67+	 6159 22731
8535	0	0	Ki67+	 6165 23220
8536	0	0	Ki67+	 6175 23095
8537	0	0	Ki67+	 6176 22695
8538	0	0	Ki67+	 6201 23062
8539	0	0	Ki67+	 6221 23275
8540	0	0	Ki67+	 6229 23297
8541	0	0	Ki67+	 6243 23072
8542	0	0	Ki67+	 6243 23101
8543	0	0	Ki67+	 6254 23122
8544	0	0	Ki67+	 6257 23060
8545	0	0	Ki67+	 6259 23132
8546	0	0	Ki67+	 6268 22740
8547	0	0	Ki67+	 6270 23298
8548	0	0	Ki67+	 6274 23033
8549	0	0	Ki67+	 6276 23207
8550	0	0	Ki67+	 6277 22780
8551	0	0	Ki67+	 6278 23320
8552	0	0	Ki67+	 6281 23041
8553	0	0	Ki67+	 6305 23038
8554	0	0	Ki67+	 6318 22619
8555	0	0	Ki67+	 6321 23331
8556	0	0	Ki67+	 6322 23086
8557	0	0	Ki67+	 6325 23110
8558	0	0	Ki67+	 6338 23345
8559	0	0	Ki67+	 6351 22715
8560	0	0	Ki67+	 6364 23301
8561	0	0	Ki67+	 6372 22684
8562	0	0	Ki67+	 6376 23312
8563	0	0	Ki67+	 6378 22671
8564	0	0	Ki67+	 5585 24045
8565	0	0	Ki67+	 5588 23517
8566	0	0	Ki67+	 5589 23471
8567	0	0	Ki67+	 5592 23546
8568	0	0	Ki67+	 5603 23392
8569	0	0	Ki67+	 5609 23518
8570	0	0	Ki67+	 5623 23995
8571	0	0	Ki67+	 5630 24020
8572	0	0	Ki67+	 5635 23384
8573	0	0	Ki67+	 5636 23445
8574	0	0	Ki67+	 5644 23412
8575	0	0	Ki67+	 5646 23463
8576	0	0	Ki67+	 5664 23942
8577	0	0	Ki67+	 5670 23920
8578	0	0	Ki67+	 5673 23509
8579	0	0	Ki67+	 5675 23958
8580	0	0	Ki67+	 5677 23928
8581	0	0	Ki67+	 5678 23742
8582	0	0	Ki67+	 5680 23526
8583	0	0	Ki67+	 5683 23709
8584	0	0	Ki67+	 5683 23977
8585	0	0	Ki67+	 5684 23452
8586	0	0	Ki67+	 5686 23808
8587	0	0	Ki67+	 5688 23680
8588	0	0	Ki67+	 5695 23377
8589	0	0	Ki67+	 5708 23415
8590	0	0	Ki67+	 5713 23390
8591	0	0	Ki67+	 5713 23450
8592	0	0	Ki67+	 5713 23816
8593	0	0	Ki67+	 5731 23475
8594	0	0	Ki67+	 5734 23809
8595	0	0	Ki67+	 5740 23439
8596	0	0	Ki67+	 5744 23729
8597	0	0	Ki67+	 5750 23569
8598	0	0	Ki67+	 5751 23703
8599	0	0	Ki67+	 5759 23381
8600	0	0	Ki67+	 5759 23739
8601	0	0	Ki67+	 5768 23617
8602	0	0	Ki67+	 5786 23710
8603	0	0	Ki67+	 5795 23398
8604	0	0	Ki67+	 5797 23462
8605	0	0	Ki67+	 5802 23557
8606	0	0	Ki67+	 5804 23410
8607	0	0	Ki67+	 5807 23638
8608	0	0	Ki67+	 5811 23461
8609	0	0	Ki67+	 5812 23675
8610	0	0	Ki67+	 5812 23694
8611	0	0	Ki67+	 5815 23617
8612	0	0	Ki67+	 5820 23585
8613	0	0	Ki67+	 5824 23654
8614	0	0	Ki67+	 5827 23438
8615	0	0	Ki67+	 5827 23568
8616	0	0	Ki67+	 5838 23501
8617	0	0	Ki67+	 5847 23466
8618	0	0	Ki67+	 5851 23606
8619	0	0	Ki67+	 5855 23364
8620	0	0	Ki67+	 5866 23538
8621	0	0	Ki67+	 5872 23646
8622	0	0	Ki67+	 5918 23942
8623	0	0	Ki67+	 5934 23906
8624	0	0	Ki67+	 5937 23873
8625	0	0	Ki67+	 5938 24015
8626	0	0	Ki67+	 5945 23411
8627	0	0	Ki67+	 5945 23588
8628	0	0	Ki67+	 5948 23562
8629	0	0	Ki67+	 5954 23892
8630	0	0	Ki67+	 5955 23435
8631	0	0	Ki67+	 5956 24151
8632	0	0	Ki67+	 5957 23629
8633	0	0	Ki67+	 5958 23490
8634	0	0	Ki67+	 5960 23467
8635	0	0	Ki67+	 5962 23421
8636	0	0	Ki67+	 5962 23909
8637	0	0	Ki67+	 5967 23618
8638	0	0	Ki67+	 5967 23810
8639	0	0	Ki67+	 5969 23552
8640	0	0	Ki67+	 5971 23974
8641	0	0	Ki67+	 5975 23435
8642	0	0	Ki67+	 5979 23516
8643	0	0	Ki67+	 5982 23832
8644	0	0	Ki67+	 5986 24158
8645	0	0	Ki67+	 5988 23802
8646	0	0	Ki67+	 5989 24070
8647	0	0	Ki67+	 5991 24035
8648	0	0	Ki67+	 5997 23469
8649	0	0	Ki67+	 5997 23993
8650	0	0	Ki67+	 6001 23605
8651	0	0	Ki67+	 6002 23885
8652	0	0	Ki67+	 6002 24150
8653	0	0	Ki67+	 6011 23524
8654	0	0	Ki67+	 6011 23595
8655	0	0	Ki67+	 6014 23793
8656	0	0	Ki67+	 6015 23769
8657	0	0	Ki67+	 6015 23972
8658	0	0	Ki67+	 6019 23824
8659	0	0	Ki67+	 6019 23865
8660	0	0	Ki67+	 6031 23886
8661	0	0	Ki67+	 6032 24030
8662	0	0	Ki67+	 6035 23978
8663	0	0	Ki67+	 6040 23744
8664	0	0	Ki67+	 6040 23879
8665	0	0	Ki67+	 6042 23908
8666	0	0	Ki67+	 6050 23593
8667	0	0	Ki67+	 6051 23843
8668	0	0	Ki67+	 6051 23882
8669	0	0	Ki67+	 6053 23726
8670	0	0	Ki67+	 6058 23790
8671	0	0	Ki67+	 6059 24018
8672	0	0	Ki67+	 6063 23500
8673	0	0	Ki67+	 6067 23980
8674	0	0	Ki67+	 6070 24098
8675	0	0	Ki67+	 6075 23511
8676	0	0	Ki67+	 6088 23796
8677	0	0	Ki67+	 6089 23998
8678	0	0	Ki67+	 6090 24149
8679	0	0	Ki67+	 6092 24098
8680	0	0	Ki67+	 6099 24041
8681	0	0	Ki67+	 6121 23438
8682	0	0	Ki67+	 6123 23861
8683	0	0	Ki67+	 6125 23643
8684	0	0	Ki67+	 6125 24009
8685	0	0	Ki67+	 6126 24087
8686	0	0	Ki67+	 6131 23529
8687	0	0	Ki67+	 6138 23515
8688	0	0	Ki67+	 6141 23613
8689	0	0	Ki67+	 6141 23745
8690	0	0	Ki67+	 6148 24021
8691	0	0	Ki67+	 6149 23637
8692	0	0	Ki67+	 6150 23931
8693	0	0	Ki67+	 6151 23623
8694	0	0	Ki67+	 6151 23787
8695	0	0	Ki67+	 6160 24044
8696	0	0	Ki67+	 6168 24097
8697	0	0	Ki67+	 6170 23724
8698	0	0	Ki67+	 6181 23457
8699	0	0	Ki67+	 6188 23527
8700	0	0	Ki67+	 6217 23864
8701	0	0	Ki67+	 6224 23589
8702	0	0	Ki67+	 6225 23665
8703	0	0	Ki67+	 6255 23911
8704	0	0	Ki67+	 6289 23642
8705	0	0	Ki67+	 6298 23668
8706	0	0	Ki67+	 6310 23883
8707	0	0	Ki67+	 6324 23533
8708	0	0	Ki67+	 6327 23501
8709	0	0	Ki67+	 6331 23768
8710	0	0	Ki67+	 6356 23820
8711	0	0	Ki67+	 6382 23835
8712	0	0	Ki67+	 6383 23573
8713	0	0	Ki67+	 5590 24437
8714	0	0	Ki67+	 5591 24208
8715	0	0	Ki67+	 5598 24860
8716	0	0	Ki67+	 5602 24817
8717	0	0	Ki67+	 5604 24830
8718	0	0	Ki67+	 5623 24329
8719	0	0	Ki67+	 5624 24775
8720	0	0	Ki67+	 5635 24330
8721	0	0	Ki67+	 5651 24828
8722	0	0	Ki67+	 5666 24265
8723	0	0	Ki67+	 5670 24310
8724	0	0	Ki67+	 5676 24333
8725	0	0	Ki67+	 5677 24834
8726	0	0	Ki67+	 5686 24472
8727	0	0	Ki67+	 5689 24796
8728	0	0	Ki67+	 5691 24249
8729	0	0	Ki67+	 5696 24370
8730	0	0	Ki67+	 5703 24838
8731	0	0	Ki67+	 5705 24492
8732	0	0	Ki67+	 5708 24772
8733	0	0	Ki67+	 5711 24234
8734	0	0	Ki67+	 5714 24415
8735	0	0	Ki67+	 5721 24331
8736	0	0	Ki67+	 5728 24304
8737	0	0	Ki67+	 5728 24430
8738	0	0	Ki67+	 5733 24624
8739	0	0	Ki67+	 5739 24339
8740	0	0	Ki67+	 5740 24393
8741	0	0	Ki67+	 5746 24620
8742	0	0	Ki67+	 5756 24404
8743	0	0	Ki67+	 5757 24657
8744	0	0	Ki67+	 5763 24568
8745	0	0	Ki67+	 5765 24774
8746	0	0	Ki67+	 5769 24350
8747	0	0	Ki67+	 5769 24456
8748	0	0	Ki67+	 5773 24258
8749	0	0	Ki67+	 5775 24200
8750	0	0	Ki67+	 5778 24170
8751	0	0	Ki67+	 5790 24329
8752	0	0	Ki67+	 5791 24536
8753	0	0	Ki67+	 5793 24792
8754	0	0	Ki67+	 5800 24459
8755	0	0	Ki67+	 5803 24588
8756	0	0	Ki67+	 5805 24247
8757	0	0	Ki67+	 5807 24357
8758	0	0	Ki67+	 5812 24450
8759	0	0	Ki67+	 5813 24270
8760	0	0	Ki67+	 5814 24704
8761	0	0	Ki67+	 5815 24317
8762	0	0	Ki67+	 5817 24397
8763	0	0	Ki67+	 5825 24347
8764	0	0	Ki67+	 5828 24528
8765	0	0	Ki67+	 5829 24236
8766	0	0	Ki67+	 5831 24447
8767	0	0	Ki67+	 5835 24616
8768	0	0	Ki67+	 5836 24599
8769	0	0	Ki67+	 5838 24387
8770	0	0	Ki67+	 5842 24654
8771	0	0	Ki67+	 5843 24438
8772	0	0	Ki67+	 5845 24568
8773	0	0	Ki67+	 5847 24304
8774	0	0	Ki67+	 5847 24418
8775	0	0	Ki67+	 5859 24540
8776	0	0	Ki67+	 5860 24407
8777	0	0	Ki67+	 5872 24332
8778	0	0	Ki67+	 5875 24367
8779	0	0	Ki67+	 5884 24558
8780	0	0	Ki67+	 5884 24627
8781	0	0	Ki67+	 5887 24503
8782	0	0	Ki67+	 5890 24288
8783	0	0	Ki67+	 5893 24633
8784	0	0	Ki67+	 5893 24749
8785	0	0	Ki67+	 5894 24412
8786	0	0	Ki67+	 5910 24347
8787	0	0	Ki67+	 5911 24228
8788	0	0	Ki67+	 5915 24477
8789	0	0	Ki67+	 5924 24372
8790	0	0	Ki67+	 5926 24569
8791	0	0	Ki67+	 5938 24464
8792	0	0	Ki67+	 5939 24374
8793	0	0	Ki67+	 5940 24238
8794	0	0	Ki67+	 5944 24503
8795	0	0	Ki67+	 5952 24538
8796	0	0	Ki67+	 5953 24476
8797	0	0	Ki67+	 5955 24639
8798	0	0	Ki67+	 5957 24257
8799	0	0	Ki67+	 5969 24359
8800	0	0	Ki67+	 5970 24253
8801	0	0	Ki67+	 5970 24443
8802	0	0	Ki67+	 5981 24426
8803	0	0	Ki67+	 5983 24292
8804	0	0	Ki67+	 5987 24508
8805	0	0	Ki67+	 5993 24363
8806	0	0	Ki67+	 5995 24427
8807	0	0	Ki67+	 5995 24469
8808	0	0	Ki67+	 5999 24527
8809	0	0	Ki67+	 6000 24438
8810	0	0	Ki67+	 6011 24269
8811	0	0	Ki67+	 6015 24161
8812	0	0	Ki67+	 6022 24616
8813	0	0	Ki67+	 6023 24276
8814	0	0	Ki67+	 6025 24495
8815	0	0	Ki67+	 6026 24386
8816	0	0	Ki67+	 6033 24592
8817	0	0	Ki67+	 6048 24525
8818	0	0	Ki67+	 6055 24278
8819	0	0	Ki67+	 6055 24407
8820	0	0	Ki67+	 6055 24465
8821	0	0	Ki67+	 6057 24578
8822	0	0	Ki67+	 6060 24726
8823	0	0	Ki67+	 6070 24487
8824	0	0	Ki67+	 6071 24336
8825	0	0	Ki67+	 6081 24239
8826	0	0	Ki67+	 6082 24417
8827	0	0	Ki67+	 6085 24476
8828	0	0	Ki67+	 6089 24227
8829	0	0	Ki67+	 6093 24616
8830	0	0	Ki67+	 6094 24689
8831	0	0	Ki67+	 6103 24706
8832	0	0	Ki67+	 6110 24620
8833	0	0	Ki67+	 6112 24504
8834	0	0	Ki67+	 6113 24284
8835	0	0	Ki67+	 6114 24241
8836	0	0	Ki67+	 6115 24472
8837	0	0	Ki67+	 6117 24254
8838	0	0	Ki67+	 6137 24642
8839	0	0	Ki67+	 6147 24491
8840	0	0	Ki67+	 6149 24618
8841	0	0	Ki67+	 6151 24664
8842	0	0	Ki67+	 6152 24181
8843	0	0	Ki67+	 6153 24395
8844	0	0	Ki67+	 6162 24247
8845	0	0	Ki67+	 6164 24172
8846	0	0	Ki67+	 6164 24374
8847	0	0	Ki67+	 6172 24308
8848	0	0	Ki67+	 6173 24636
8849	0	0	Ki67+	 6178 24564
8850	0	0	Ki67+	 6180 24625
8851	0	0	Ki67+	 6184 24532
8852	0	0	Ki67+	 6199 24818
8853	0	0	Ki67+	 6200 24583
8854	0	0	Ki67+	 6204 24540
8855	0	0	Ki67+	 6205 24357
8856	0	0	Ki67+	 6215 24237
8857	0	0	Ki67+	 6218 24392
8858	0	0	Ki67+	 6235 24216
8859	0	0	Ki67+	 6240 24180
8860	0	0	Ki67+	 6346 24581
8861	0	0	Ki67+	 5726 25045
8862	0	0	Ki67+	 5738 25575
8863	0	0	Ki67+	 5766 25643
8864	0	0	Ki67+	 5770 25576
8865	0	0	Ki67+	 5770 25673
8866	0	0	Ki67+	 5785 25380
8867	0	0	Ki67+	 5789 25592
8868	0	0	Ki67+	 5794 25580
8869	0	0	Ki67+	 5796 25694
8870	0	0	Ki67+	 5804 25664
8871	0	0	Ki67+	 5856 25207
8872	0	0	Ki67+	 6025 25704
8873	0	0	Ki67+	 6046 25680
8874	0	0	Ki67+	 6131 25583
8875	0	0	Ki67+	 6146 25755
8876	0	0	Ki67+	 6148 25704
8877	0	0	Ki67+	 6187 25446
8878	0	0	Ki67+	 6216 25299
8879	0	0	Ki67+	 6331 25068
8880	0	0	Ki67+	 6341 25090
8881	0	0	Ki67+	 6344 25058
8882	0	0	Ki67+	 6345 25506
8883	0	0	Ki67+	 6369 25073
8884	0	0	Ki67+	 5612 26437
8885	0	0	Ki67+	 5616 26412
8886	0	0	Ki67+	 5633 26500
8887	0	0	Ki67+	 5634 26453
8888	0	0	Ki67+	 5641 26475
8889	0	0	Ki67+	 5647 25848
8890	0	0	Ki67+	 5657 26494
8891	0	0	Ki67+	 5675 25810
8892	0	0	Ki67+	 5690 25786
8893	0	0	Ki67+	 5723 25848
8894	0	0	Ki67+	 5754 25975
8895	0	0	Ki67+	 5759 25907
8896	0	0	Ki67+	 5811 26491
8897	0	0	Ki67+	 5835 26103
8898	0	0	Ki67+	 5850 26153
8899	0	0	Ki67+	 5867 26468
8900	0	0	Ki67+	 5868 26092
8901	0	0	Ki67+	 5870 26308
8902	0	0	Ki67+	 5892 26276
8903	0	0	Ki67+	 5901 26107
8904	0	0	Ki67+	 5902 26556
8905	0	0	Ki67+	 5919 26158
8906	0	0	Ki67+	 5920 26070
8907	0	0	Ki67+	 5930 26135
8908	0	0	Ki67+	 5930 26275
8909	0	0	Ki67+	 5939 26298
8910	0	0	Ki67+	 5948 26341
8911	0	0	Ki67+	 5948 26491
8912	0	0	Ki67+	 5950 26322
8913	0	0	Ki67+	 5953 26068
8914	0	0	Ki67+	 5962 25789
8915	0	0	Ki67+	 5969 26119
8916	0	0	Ki67+	 5978 25795
8917	0	0	Ki67+	 5979 25975
8918	0	0	Ki67+	 5995 25801
8919	0	0	Ki67+	 5995 25982
8920	0	0	Ki67+	 6012 26291
8921	0	0	Ki67+	 6014 25951
8922	0	0	Ki67+	 6035 26227
8923	0	0	Ki67+	 6037 26256
8924	0	0	Ki67+	 6038 25957
8925	0	0	Ki67+	 6040 25853
8926	0	0	Ki67+	 6045 25970
8927	0	0	Ki67+	 6074 26079
8928	0	0	Ki67+	 6082 26119
8929	0	0	Ki67+	 6120 25819
8930	0	0	Ki67+	 6172 26448
8931	0	0	Ki67+	 6178 26307
8932	0	0	Ki67+	 6180 26525
8933	0	0	Ki67+	 6181 26212
8934	0	0	Ki67+	 6182 26408
8935	0	0	Ki67+	 6184 26451
8936	0	0	Ki67+	 6185 26265
8937	0	0	Ki67+	 6195 26334
8938	0	0	Ki67+	 6196 26237
8939	0	0	Ki67+	 6212 26210
8940	0	0	Ki67+	 6215 26246
8941	0	0	Ki67+	 6219 26430
8942	0	0	Ki67+	 6220 26443
8943	0	0	Ki67+	 6252 26440
8944	0	0	Ki67+	 6253 26196
8945	0	0	Ki67+	 6281 26155
8946	0	0	Ki67+	 6284 26170
8947	0	0	Ki67+	 6297 25986
8948	0	0	Ki67+	 6305 26364
8949	0	0	Ki67+	 6319 26467
8950	0	0	Ki67+	 5597 26931
8951	0	0	Ki67+	 5619 26698
8952	0	0	Ki67+	 5633 26616
8953	0	0	Ki67+	 5640 26630
8954	0	0	Ki67+	 5644 26598
8955	0	0	Ki67+	 5646 26844
8956	0	0	Ki67+	 5666 26863
8957	0	0	Ki67+	 5674 26662
8958	0	0	Ki67+	 5687 26905
8959	0	0	Ki67+	 5693 26700
8960	0	0	Ki67+	 5699 26821
8961	0	0	Ki67+	 5717 26776
8962	0	0	Ki67+	 5761 26793
8963	0	0	Ki67+	 5763 26722
8964	0	0	Ki67+	 5791 26718
8965	0	0	Ki67+	 5799 26864
8966	0	0	Ki67+	 5801 26808
8967	0	0	Ki67+	 5810 26737
8968	0	0	Ki67+	 5813 26614
8969	0	0	Ki67+	 5849 26690
8970	0	0	Ki67+	 5863 26710
8971	0	0	Ki67+	 5864 26598
8972	0	0	Ki67+	 5865 26618
8973	0	0	Ki67+	 5885 26573
8974	0	0	Ki67+	 5902 26679
8975	0	0	Ki67+	 6010 26995
8976	0	0	Ki67+	 6020 26748
8977	0	0	Ki67+	 6140 26608
8978	0	0	Ki67+	 6141 26628
8979	0	0	Ki67+	 6185 26691
8980	0	0	Ki67+	 6433 16532
8981	0	0	Ki67+	 6451 16580
8982	0	0	Ki67+	 6457 16613
8983	0	0	Ki67+	 6461 16648
8984	0	0	Ki67+	 6470 16607
8985	0	0	Ki67+	 6471 16632
8986	0	0	Ki67+	 6479 16506
8987	0	0	Ki67+	 6482 16670
8988	0	0	Ki67+	 6485 16580
8989	0	0	Ki67+	 6489 16546
8990	0	0	Ki67+	 6490 16497
8991	0	0	Ki67+	 6496 16654
8992	0	0	Ki67+	 6503 16589
8993	0	0	Ki67+	 6504 16630
8994	0	0	Ki67+	 6510 16707
8995	0	0	Ki67+	 6514 16718
8996	0	0	Ki67+	 6522 16503
8997	0	0	Ki67+	 6527 16588
8998	0	0	Ki67+	 6537 16658
8999	0	0	Ki67+	 6538 16705
9000	0	0	Ki67+	 6539 16687
9001	0	0	Ki67+	 6563 16265
9002	0	0	Ki67+	 6576 16701
9003	0	0	Ki67+	 6578 16309
9004	0	0	Ki67+	 6579 16340
9005	0	0	Ki67+	 6580 16715
9006	0	0	Ki67+	 6582 16258
9007	0	0	Ki67+	 6587 16222
9008	0	0	Ki67+	 6587 16700
9009	0	0	Ki67+	 6592 16258
9010	0	0	Ki67+	 6613 16404
9011	0	0	Ki67+	 6614 16699
9012	0	0	Ki67+	 6615 16292
9013	0	0	Ki67+	 6615 16347
9014	0	0	Ki67+	 6619 16200
9015	0	0	Ki67+	 6622 16676
9016	0	0	Ki67+	 6623 16168
9017	0	0	Ki67+	 6626 16232
9018	0	0	Ki67+	 6626 16341
9019	0	0	Ki67+	 6637 16254
9020	0	0	Ki67+	 6639 16163
9021	0	0	Ki67+	 6642 16302
9022	0	0	Ki67+	 6650 16283
9023	0	0	Ki67+	 6660 16296
9024	0	0	Ki67+	 6665 16428
9025	0	0	Ki67+	 6666 16458
9026	0	0	Ki67+	 6671 16218
9027	0	0	Ki67+	 6684 16361
9028	0	0	Ki67+	 6694 16441
9029	0	0	Ki67+	 6699 16246
9030	0	0	Ki67+	 6699 16470
9031	0	0	Ki67+	 6706 16331
9032	0	0	Ki67+	 6707 16632
9033	0	0	Ki67+	 6717 16640
9034	0	0	Ki67+	 6720 16490
9035	0	0	Ki67+	 6720 16684
9036	0	0	Ki67+	 6721 16611
9037	0	0	Ki67+	 6732 16717
9038	0	0	Ki67+	 6734 16587
9039	0	0	Ki67+	 6742 16579
9040	0	0	Ki67+	 6742 16610
9041	0	0	Ki67+	 6742 16699
9042	0	0	Ki67+	 6745 16245
9043	0	0	Ki67+	 6748 16056
9044	0	0	Ki67+	 6749 16406
9045	0	0	Ki67+	 6751 16655
9046	0	0	Ki67+	 6754 16689
9047	0	0	Ki67+	 6756 16596
9048	0	0	Ki67+	 6757 16550
9049	0	0	Ki67+	 6759 16675
9050	0	0	Ki67+	 6764 16665
9051	0	0	Ki67+	 6765 16629
9052	0	0	Ki67+	 6776 16279
9053	0	0	Ki67+	 6776 16308
9054	0	0	Ki67+	 6780 16294
9055	0	0	Ki67+	 6780 16553
9056	0	0	Ki67+	 6785 16520
9057	0	0	Ki67+	 6790 16709
9058	0	0	Ki67+	 6791 16553
9059	0	0	Ki67+	 6792 16221
9060	0	0	Ki67+	 6793 16279
9061	0	0	Ki67+	 6795 16246
9062	0	0	Ki67+	 6803 16080
9063	0	0	Ki67+	 6806 16481
9064	0	0	Ki67+	 6818 16709
9065	0	0	Ki67+	 6819 16310
9066	0	0	Ki67+	 6822 16323
9067	0	0	Ki67+	 6824 16139
9068	0	0	Ki67+	 6827 16248
9069	0	0	Ki67+	 6830 16201
9070	0	0	Ki67+	 6835 16719
9071	0	0	Ki67+	 6836 16644
9072	0	0	Ki67+	 6842 16684
9073	0	0	Ki67+	 6849 16091
9074	0	0	Ki67+	 6850 16177
9075	0	0	Ki67+	 6858 16121
9076	0	0	Ki67+	 6858 16206
9077	0	0	Ki67+	 6859 16089
9078	0	0	Ki67+	 6867 16238
9079	0	0	Ki67+	 6873 16124
9080	0	0	Ki67+	 6877 16144
9081	0	0	Ki67+	 6880 16500
9082	0	0	Ki67+	 6882 16392
9083	0	0	Ki67+	 6882 16652
9084	0	0	Ki67+	 6885 16559
9085	0	0	Ki67+	 6891 16426
9086	0	0	Ki67+	 6891 16521
9087	0	0	Ki67+	 6897 16488
9088	0	0	Ki67+	 6903 16380
9089	0	0	Ki67+	 6903 16416
9090	0	0	Ki67+	 6911 16452
9091	0	0	Ki67+	 6912 16315
9092	0	0	Ki67+	 6922 16360
9093	0	0	Ki67+	 6930 16429
9094	0	0	Ki67+	 6949 16460
9095	0	0	Ki67+	 6955 16495
9096	0	0	Ki67+	 6960 16622
9097	0	0	Ki67+	 6961 16394
9098	0	0	Ki67+	 6963 16307
9099	0	0	Ki67+	 6964 16174
9100	0	0	Ki67+	 6964 16363
9101	0	0	Ki67+	 6971 16299
9102	0	0	Ki67+	 6978 16652
9103	0	0	Ki67+	 6984 16457
9104	0	0	Ki67+	 6985 16644
9105	0	0	Ki67+	 6986 16403
9106	0	0	Ki67+	 6987 16441
9107	0	0	Ki67+	 6993 16672
9108	0	0	Ki67+	 6994 16377
9109	0	0	Ki67+	 6995 16273
9110	0	0	Ki67+	 6997 16713
9111	0	0	Ki67+	 7018 16256
9112	0	0	Ki67+	 7018 16298
9113	0	0	Ki67+	 7022 16658
9114	0	0	Ki67+	 7032 16371
9115	0	0	Ki67+	 7036 16274
9116	0	0	Ki67+	 7036 16615
9117	0	0	Ki67+	 7041 16191
9118	0	0	Ki67+	 7042 16180
9119	0	0	Ki67+	 7048 16341
9120	0	0	Ki67+	 7049 16466
9121	0	0	Ki67+	 7052 16315
9122	0	0	Ki67+	 7057 16598
9123	0	0	Ki67+	 7061 16364
9124	0	0	Ki67+	 7066 16297
9125	0	0	Ki67+	 7069 16270
9126	0	0	Ki67+	 7071 16184
9127	0	0	Ki67+	 7071 16347
9128	0	0	Ki67+	 7077 16166
9129	0	0	Ki67+	 7078 16282
9130	0	0	Ki67+	 7080 16547
9131	0	0	Ki67+	 7081 16561
9132	0	0	Ki67+	 7082 16335
9133	0	0	Ki67+	 7089 16386
9134	0	0	Ki67+	 7099 16545
9135	0	0	Ki67+	 7101 16420
9136	0	0	Ki67+	 7102 16310
9137	0	0	Ki67+	 7108 16156
9138	0	0	Ki67+	 7108 16358
9139	0	0	Ki67+	 7110 16471
9140	0	0	Ki67+	 7118 16186
9141	0	0	Ki67+	 7124 16330
9142	0	0	Ki67+	 7125 16386
9143	0	0	Ki67+	 7126 16525
9144	0	0	Ki67+	 7127 16471
9145	0	0	Ki67+	 7128 16504
9146	0	0	Ki67+	 7162 16228
9147	0	0	Ki67+	 7167 16251
9148	0	0	Ki67+	 7168 16284
9149	0	0	Ki67+	 7168 16304
9150	0	0	Ki67+	 7180 16351
9151	0	0	Ki67+	 7182 16364
9152	0	0	Ki67+	 6387 17224
9153	0	0	Ki67+	 6390 17209
9154	0	0	Ki67+	 6395 17167
9155	0	0	Ki67+	 6404 16971
9156	0	0	Ki67+	 6406 16929
9157	0	0	Ki67+	 6407 16990
9158	0	0	Ki67+	 6407 17132
9159	0	0	Ki67+	 6414 17288
9160	0	0	Ki67+	 6416 17192
9161	0	0	Ki67+	 6422 16842
9162	0	0	Ki67+	 6424 17226
9163	0	0	Ki67+	 6427 16915
9164	0	0	Ki67+	 6430 17170
9165	0	0	Ki67+	 6431 16953
9166	0	0	Ki67+	 6433 17092
9167	0	0	Ki67+	 6437 17140
9168	0	0	Ki67+	 6437 17222
9169	0	0	Ki67+	 6444 16939
9170	0	0	Ki67+	 6444 17415
9171	0	0	Ki67+	 6449 17161
9172	0	0	Ki67+	 6451 17254
9173	0	0	Ki67+	 6452 17372
9174	0	0	Ki67+	 6456 17459
9175	0	0	Ki67+	 6460 17112
9176	0	0	Ki67+	 6462 17358
9177	0	0	Ki67+	 6467 17221
9178	0	0	Ki67+	 6469 16983
9179	0	0	Ki67+	 6469 17092
9180	0	0	Ki67+	 6473 17179
9181	0	0	Ki67+	 6477 16939
9182	0	0	Ki67+	 6478 17231
9183	0	0	Ki67+	 6484 16885
9184	0	0	Ki67+	 6485 17363
9185	0	0	Ki67+	 6487 17072
9186	0	0	Ki67+	 6488 16955
9187	0	0	Ki67+	 6488 17115
9188	0	0	Ki67+	 6497 17227
9189	0	0	Ki67+	 6502 17204
9190	0	0	Ki67+	 6502 17466
9191	0	0	Ki67+	 6506 17399
9192	0	0	Ki67+	 6507 16739
9193	0	0	Ki67+	 6507 16895
9194	0	0	Ki67+	 6508 17142
9195	0	0	Ki67+	 6514 17447
9196	0	0	Ki67+	 6517 16868
9197	0	0	Ki67+	 6517 17096
9198	0	0	Ki67+	 6518 16751
9199	0	0	Ki67+	 6519 16982
9200	0	0	Ki67+	 6519 17202
9201	0	0	Ki67+	 6521 16947
9202	0	0	Ki67+	 6522 17182
9203	0	0	Ki67+	 6523 16842
9204	0	0	Ki67+	 6523 17166
9205	0	0	Ki67+	 6525 16903
9206	0	0	Ki67+	 6529 17001
9207	0	0	Ki67+	 6529 17477
9208	0	0	Ki67+	 6534 16918
9209	0	0	Ki67+	 6546 16929
9210	0	0	Ki67+	 6547 17181
9211	0	0	Ki67+	 6547 17222
9212	0	0	Ki67+	 6547 17378
9213	0	0	Ki67+	 6549 17494
9214	0	0	Ki67+	 6553 17393
9215	0	0	Ki67+	 6556 17158
9216	0	0	Ki67+	 6558 16726
9217	0	0	Ki67+	 6569 16871
9218	0	0	Ki67+	 6569 16901
9219	0	0	Ki67+	 6571 17480
9220	0	0	Ki67+	 6574 17133
9221	0	0	Ki67+	 6575 17007
9222	0	0	Ki67+	 6578 16926
9223	0	0	Ki67+	 6578 17393
9224	0	0	Ki67+	 6579 17030
9225	0	0	Ki67+	 6582 16844
9226	0	0	Ki67+	 6582 16867
9227	0	0	Ki67+	 6582 17067
9228	0	0	Ki67+	 6582 17194
9229	0	0	Ki67+	 6587 16988
9230	0	0	Ki67+	 6590 17482
9231	0	0	Ki67+	 6593 17123
9232	0	0	Ki67+	 6595 17004
9233	0	0	Ki67+	 6601 17032
9234	0	0	Ki67+	 6604 16795
9235	0	0	Ki67+	 6604 17146
9236	0	0	Ki67+	 6606 17168
9237	0	0	Ki67+	 6609 16964
9238	0	0	Ki67+	 6609 17420
9239	0	0	Ki67+	 6611 17079
9240	0	0	Ki67+	 6614 16857
9241	0	0	Ki67+	 6616 17162
9242	0	0	Ki67+	 6618 17144
9243	0	0	Ki67+	 6619 17097
9244	0	0	Ki67+	 6621 17456
9245	0	0	Ki67+	 6622 16824
9246	0	0	Ki67+	 6623 17507
9247	0	0	Ki67+	 6632 17052
9248	0	0	Ki67+	 6634 16819
9249	0	0	Ki67+	 6638 17022
9250	0	0	Ki67+	 6639 16757
9251	0	0	Ki67+	 6645 16737
9252	0	0	Ki67+	 6650 17088
9253	0	0	Ki67+	 6651 17108
9254	0	0	Ki67+	 6652 17493
9255	0	0	Ki67+	 6653 17078
9256	0	0	Ki67+	 6656 16804
9257	0	0	Ki67+	 6657 17246
9258	0	0	Ki67+	 6662 17259
9259	0	0	Ki67+	 6667 16874
9260	0	0	Ki67+	 6672 17116
9261	0	0	Ki67+	 6675 17100
9262	0	0	Ki67+	 6683 16836
9263	0	0	Ki67+	 6684 16782
9264	0	0	Ki67+	 6687 17340
9265	0	0	Ki67+	 6690 17306
9266	0	0	Ki67+	 6691 17453
9267	0	0	Ki67+	 6694 16753
9268	0	0	Ki67+	 6694 17065
9269	0	0	Ki67+	 6694 17433
9270	0	0	Ki67+	 6696 17246
9271	0	0	Ki67+	 6698 16852
9272	0	0	Ki67+	 6698 16906
9273	0	0	Ki67+	 6698 17492
9274	0	0	Ki67+	 6699 17132
9275	0	0	Ki67+	 6703 16791
9276	0	0	Ki67+	 6704 17117
9277	0	0	Ki67+	 6706 16977
9278	0	0	Ki67+	 6713 16745
9279	0	0	Ki67+	 6713 17411
9280	0	0	Ki67+	 6714 17313
9281	0	0	Ki67+	 6718 17014
9282	0	0	Ki67+	 6719 16758
9283	0	0	Ki67+	 6719 16837
9284	0	0	Ki67+	 6725 16929
9285	0	0	Ki67+	 6725 17355
9286	0	0	Ki67+	 6728 16735
9287	0	0	Ki67+	 6728 17275
9288	0	0	Ki67+	 6733 17315
9289	0	0	Ki67+	 6735 17161
9290	0	0	Ki67+	 6735 17364
9291	0	0	Ki67+	 6737 16975
9292	0	0	Ki67+	 6738 17452
9293	0	0	Ki67+	 6741 17416
9294	0	0	Ki67+	 6743 17513
9295	0	0	Ki67+	 6747 17035
9296	0	0	Ki67+	 6749 16995
9297	0	0	Ki67+	 6749 17014
9298	0	0	Ki67+	 6752 17392
9299	0	0	Ki67+	 6758 16980
9300	0	0	Ki67+	 6760 17438
9301	0	0	Ki67+	 6763 17026
9302	0	0	Ki67+	 6765 16753
9303	0	0	Ki67+	 6769 17232
9304	0	0	Ki67+	 6769 17297
9305	0	0	Ki67+	 6772 16962
9306	0	0	Ki67+	 6774 17483
9307	0	0	Ki67+	 6781 17430
9308	0	0	Ki67+	 6788 16734
9309	0	0	Ki67+	 6794 16951
9310	0	0	Ki67+	 6794 17417
9311	0	0	Ki67+	 6795 17248
9312	0	0	Ki67+	 6795 17462
9313	0	0	Ki67+	 6799 17292
9314	0	0	Ki67+	 6805 17429
9315	0	0	Ki67+	 6806 17386
9316	0	0	Ki67+	 6812 17265
9317	0	0	Ki67+	 6824 16744
9318	0	0	Ki67+	 6824 17344
9319	0	0	Ki67+	 6828 16791
9320	0	0	Ki67+	 6828 17394
9321	0	0	Ki67+	 6829 17462
9322	0	0	Ki67+	 6831 16854
9323	0	0	Ki67+	 6837 16732
9324	0	0	Ki67+	 6839 16815
9325	0	0	Ki67+	 6839 17475
9326	0	0	Ki67+	 6841 16767
9327	0	0	Ki67+	 6844 17420
9328	0	0	Ki67+	 6846 17002
9329	0	0	Ki67+	 6852 16857
9330	0	0	Ki67+	 6855 17327
9331	0	0	Ki67+	 6856 16824
9332	0	0	Ki67+	 6859 16776
9333	0	0	Ki67+	 6861 16929
9334	0	0	Ki67+	 6867 16999
9335	0	0	Ki67+	 6873 17336
9336	0	0	Ki67+	 6875 16906
9337	0	0	Ki67+	 6875 17399
9338	0	0	Ki67+	 6876 17440
9339	0	0	Ki67+	 6877 17326
9340	0	0	Ki67+	 6879 17153
9341	0	0	Ki67+	 6880 17483
9342	0	0	Ki67+	 6884 16997
9343	0	0	Ki67+	 6884 17017
9344	0	0	Ki67+	 6884 17367
9345	0	0	Ki67+	 6888 17172
9346	0	0	Ki67+	 6894 17375
9347	0	0	Ki67+	 6895 17039
9348	0	0	Ki67+	 6899 17416
9349	0	0	Ki67+	 6900 17064
9350	0	0	Ki67+	 6912 17053
9351	0	0	Ki67+	 6912 17348
9352	0	0	Ki67+	 6915 17359
9353	0	0	Ki67+	 6917 16953
9354	0	0	Ki67+	 6917 16982
9355	0	0	Ki67+	 6920 17461
9356	0	0	Ki67+	 6922 17201
9357	0	0	Ki67+	 6929 17397
9358	0	0	Ki67+	 6932 16893
9359	0	0	Ki67+	 6935 16915
9360	0	0	Ki67+	 6937 17372
9361	0	0	Ki67+	 6946 17211
9362	0	0	Ki67+	 6953 17235
9363	0	0	Ki67+	 6954 16819
9364	0	0	Ki67+	 6961 16783
9365	0	0	Ki67+	 6978 16770
9366	0	0	Ki67+	 7002 17141
9367	0	0	Ki67+	 7006 16889
9368	0	0	Ki67+	 7021 16977
9369	0	0	Ki67+	 7027 16824
9370	0	0	Ki67+	 7053 16881
9371	0	0	Ki67+	 7072 16796
9372	0	0	Ki67+	 7075 17099
9373	0	0	Ki67+	 7075 17137
9374	0	0	Ki67+	 7083 17163
9375	0	0	Ki67+	 7096 17104
9376	0	0	Ki67+	 7100 17190
9377	0	0	Ki67+	 7101 17124
9378	0	0	Ki67+	 7111 17157
9379	0	0	Ki67+	 7128 17123
9380	0	0	Ki67+	 7139 17141
9381	0	0	Ki67+	 7143 16802
9382	0	0	Ki67+	 7143 16860
9383	0	0	Ki67+	 7147 17128
9384	0	0	Ki67+	 7148 16763
9385	0	0	Ki67+	 7149 16837
9386	0	0	Ki67+	 7151 16948
9387	0	0	Ki67+	 7170 16723
9388	0	0	Ki67+	 7170 17403
9389	0	0	Ki67+	 7174 16818
9390	0	0	Ki67+	 7175 16851
9391	0	0	Ki67+	 6389 17971
9392	0	0	Ki67+	 6405 18008
9393	0	0	Ki67+	 6444 18193
9394	0	0	Ki67+	 6451 18159
9395	0	0	Ki67+	 6465 18030
9396	0	0	Ki67+	 6466 18299
9397	0	0	Ki67+	 6468 17985
9398	0	0	Ki67+	 6469 18205
9399	0	0	Ki67+	 6472 17592
9400	0	0	Ki67+	 6474 18011
9401	0	0	Ki67+	 6479 18218
9402	0	0	Ki67+	 6480 18263
9403	0	0	Ki67+	 6483 17742
9404	0	0	Ki67+	 6483 17920
9405	0	0	Ki67+	 6484 17650
9406	0	0	Ki67+	 6491 17547
9407	0	0	Ki67+	 6495 17530
9408	0	0	Ki67+	 6497 17959
9409	0	0	Ki67+	 6499 17862
9410	0	0	Ki67+	 6507 17805
9411	0	0	Ki67+	 6509 17582
9412	0	0	Ki67+	 6511 17551
9413	0	0	Ki67+	 6511 17876
9414	0	0	Ki67+	 6512 17777
9415	0	0	Ki67+	 6512 17843
9416	0	0	Ki67+	 6515 17941
9417	0	0	Ki67+	 6516 17689
9418	0	0	Ki67+	 6517 17571
9419	0	0	Ki67+	 6519 17756
9420	0	0	Ki67+	 6521 17614
9421	0	0	Ki67+	 6521 17974
9422	0	0	Ki67+	 6521 18111
9423	0	0	Ki67+	 6522 18096
9424	0	0	Ki67+	 6525 18140
9425	0	0	Ki67+	 6529 17596
9426	0	0	Ki67+	 6532 17793
9427	0	0	Ki67+	 6536 17694
9428	0	0	Ki67+	 6536 17760
9429	0	0	Ki67+	 6536 18052
9430	0	0	Ki67+	 6537 18115
9431	0	0	Ki67+	 6544 17841
9432	0	0	Ki67+	 6548 17932
9433	0	0	Ki67+	 6550 18145
9434	0	0	Ki67+	 6555 17790
9435	0	0	Ki67+	 6555 18016
9436	0	0	Ki67+	 6556 17566
9437	0	0	Ki67+	 6565 18113
9438	0	0	Ki67+	 6566 17670
9439	0	0	Ki67+	 6566 17712
9440	0	0	Ki67+	 6566 17761
9441	0	0	Ki67+	 6568 17548
9442	0	0	Ki67+	 6573 17833
9443	0	0	Ki67+	 6573 17974
9444	0	0	Ki67+	 6574 17898
9445	0	0	Ki67+	 6574 18096
9446	0	0	Ki67+	 6576 18299
9447	0	0	Ki67+	 6577 18172
9448	0	0	Ki67+	 6580 17637
9449	0	0	Ki67+	 6582 17806
9450	0	0	Ki67+	 6585 17687
9451	0	0	Ki67+	 6589 17533
9452	0	0	Ki67+	 6591 18298
9453	0	0	Ki67+	 6608 17589
9454	0	0	Ki67+	 6618 18180
9455	0	0	Ki67+	 6629 18063
9456	0	0	Ki67+	 6633 17609
9457	0	0	Ki67+	 6633 17685
9458	0	0	Ki67+	 6647 17833
9459	0	0	Ki67+	 6653 18102
9460	0	0	Ki67+	 6660 18144
9461	0	0	Ki67+	 6664 17597
9462	0	0	Ki67+	 6672 18179
9463	0	0	Ki67+	 6676 17548
9464	0	0	Ki67+	 6679 18110
9465	0	0	Ki67+	 6686 18216
9466	0	0	Ki67+	 6687 18076
9467	0	0	Ki67+	 6689 17646
9468	0	0	Ki67+	 6692 18122
9469	0	0	Ki67+	 6696 17878
9470	0	0	Ki67+	 6696 18248
9471	0	0	Ki67+	 6699 17845
9472	0	0	Ki67+	 6699 18108
9473	0	0	Ki67+	 6701 17705
9474	0	0	Ki67+	 6709 17564
9475	0	0	Ki67+	 6715 17746
9476	0	0	Ki67+	 6719 17785
9477	0	0	Ki67+	 6724 18176
9478	0	0	Ki67+	 6728 17591
9479	0	0	Ki67+	 6729 17612
9480	0	0	Ki67+	 6730 18300
9481	0	0	Ki67+	 6731 17819
9482	0	0	Ki67+	 6736 17871
9483	0	0	Ki67+	 6737 17704
9484	0	0	Ki67+	 6737 18275
9485	0	0	Ki67+	 6738 18195
9486	0	0	Ki67+	 6739 17888
9487	0	0	Ki67+	 6740 17801
9488	0	0	Ki67+	 6743 18207
9489	0	0	Ki67+	 6744 18139
9490	0	0	Ki67+	 6749 17750
9491	0	0	Ki67+	 6751 18287
9492	0	0	Ki67+	 6752 17547
9493	0	0	Ki67+	 6752 17716
9494	0	0	Ki67+	 6753 17841
9495	0	0	Ki67+	 6754 17774
9496	0	0	Ki67+	 6757 18176
9497	0	0	Ki67+	 6759 17919
9498	0	0	Ki67+	 6760 17871
9499	0	0	Ki67+	 6764 17748
9500	0	0	Ki67+	 6772 17915
9501	0	0	Ki67+	 6774 17869
9502	0	0	Ki67+	 6777 17840
9503	0	0	Ki67+	 6778 18239
9504	0	0	Ki67+	 6781 17823
9505	0	0	Ki67+	 6785 17949
9506	0	0	Ki67+	 6787 17915
9507	0	0	Ki67+	 6795 17979
9508	0	0	Ki67+	 6798 18224
9509	0	0	Ki67+	 6809 17572
9510	0	0	Ki67+	 6810 17591
9511	0	0	Ki67+	 6813 17618
9512	0	0	Ki67+	 6822 17869
9513	0	0	Ki67+	 6824 17703
9514	0	0	Ki67+	 6825 18051
9515	0	0	Ki67+	 6830 17620
9516	0	0	Ki67+	 6831 17650
9517	0	0	Ki67+	 6838 18012
9518	0	0	Ki67+	 6846 17976
9519	0	0	Ki67+	 6849 17999
9520	0	0	Ki67+	 6852 17710
9521	0	0	Ki67+	 6853 17695
9522	0	0	Ki67+	 6854 17773
9523	0	0	Ki67+	 6855 17743
9524	0	0	Ki67+	 6855 18054
9525	0	0	Ki67+	 6863 18290
9526	0	0	Ki67+	 6864 18101
9527	0	0	Ki67+	 6869 18044
9528	0	0	Ki67+	 6870 18272
9529	0	0	Ki67+	 6873 18246
9530	0	0	Ki67+	 6876 18075
9531	0	0	Ki67+	 6876 18141
9532	0	0	Ki67+	 6877 17638
9533	0	0	Ki67+	 6877 18160
9534	0	0	Ki67+	 6885 18218
9535	0	0	Ki67+	 6892 18195
9536	0	0	Ki67+	 6898 18221
9537	0	0	Ki67+	 6906 17604
9538	0	0	Ki67+	 6908 17631
9539	0	0	Ki67+	 6914 17800
9540	0	0	Ki67+	 6916 17649
9541	0	0	Ki67+	 6917 17924
9542	0	0	Ki67+	 6918 17935
9543	0	0	Ki67+	 6919 17594
9544	0	0	Ki67+	 6920 18021
9545	0	0	Ki67+	 6921 17740
9546	0	0	Ki67+	 6922 17879
9547	0	0	Ki67+	 6924 18006
9548	0	0	Ki67+	 6926 17673
9549	0	0	Ki67+	 6927 17977
9550	0	0	Ki67+	 6928 17572
9551	0	0	Ki67+	 6928 18046
9552	0	0	Ki67+	 6930 17777
9553	0	0	Ki67+	 6934 18104
9554	0	0	Ki67+	 6935 17694
9555	0	0	Ki67+	 6939 18274
9556	0	0	Ki67+	 6940 17637
9557	0	0	Ki67+	 6940 18296
9558	0	0	Ki67+	 6941 17729
9559	0	0	Ki67+	 6943 17664
9560	0	0	Ki67+	 6943 17986
9561	0	0	Ki67+	 6944 17930
9562	0	0	Ki67+	 6944 17956
9563	0	0	Ki67+	 6948 17618
9564	0	0	Ki67+	 6950 17868
9565	0	0	Ki67+	 6951 18010
9566	0	0	Ki67+	 6953 18274
9567	0	0	Ki67+	 6957 17673
9568	0	0	Ki67+	 6963 18294
9569	0	0	Ki67+	 6964 17771
9570	0	0	Ki67+	 6969 18273
9571	0	0	Ki67+	 6971 17841
9572	0	0	Ki67+	 6974 17933
9573	0	0	Ki67+	 6978 17722
9574	0	0	Ki67+	 6979 18182
9575	0	0	Ki67+	 6981 18317
9576	0	0	Ki67+	 6986 18275
9577	0	0	Ki67+	 6990 17854
9578	0	0	Ki67+	 6991 18188
9579	0	0	Ki67+	 6996 18076
9580	0	0	Ki67+	 6999 17791
9581	0	0	Ki67+	 7003 17536
9582	0	0	Ki67+	 7003 18058
9583	0	0	Ki67+	 7005 17554
9584	0	0	Ki67+	 7012 17908
9585	0	0	Ki67+	 7013 17880
9586	0	0	Ki67+	 7025 18059
9587	0	0	Ki67+	 7030 17904
9588	0	0	Ki67+	 7039 17864
9589	0	0	Ki67+	 7057 18021
9590	0	0	Ki67+	 7065 18088
9591	0	0	Ki67+	 7068 17683
9592	0	0	Ki67+	 7070 17960
9593	0	0	Ki67+	 7072 18107
9594	0	0	Ki67+	 7073 17866
9595	0	0	Ki67+	 7073 17932
9596	0	0	Ki67+	 7073 18032
9597	0	0	Ki67+	 7074 17553
9598	0	0	Ki67+	 7077 17528
9599	0	0	Ki67+	 7077 17583
9600	0	0	Ki67+	 7079 17621
9601	0	0	Ki67+	 7080 17657
9602	0	0	Ki67+	 7082 17732
9603	0	0	Ki67+	 7087 17706
9604	0	0	Ki67+	 7091 17756
9605	0	0	Ki67+	 7097 17997
9606	0	0	Ki67+	 7123 17806
9607	0	0	Ki67+	 7124 17762
9608	0	0	Ki67+	 7130 17886
9609	0	0	Ki67+	 7133 17780
9610	0	0	Ki67+	 7133 17903
9611	0	0	Ki67+	 7137 18101
9612	0	0	Ki67+	 7140 17673
9613	0	0	Ki67+	 7141 17842
9614	0	0	Ki67+	 7143 18203
9615	0	0	Ki67+	 7144 17746
9616	0	0	Ki67+	 7167 18192
9617	0	0	Ki67+	 7170 17957
9618	0	0	Ki67+	 7173 18207
9619	0	0	Ki67+	 6386 18858
9620	0	0	Ki67+	 6388 18823
9621	0	0	Ki67+	 6390 19031
9622	0	0	Ki67+	 6391 18700
9623	0	0	Ki67+	 6397 18971
9624	0	0	Ki67+	 6403 18847
9625	0	0	Ki67+	 6405 19052
9626	0	0	Ki67+	 6406 18461
9627	0	0	Ki67+	 6409 18598
9628	0	0	Ki67+	 6409 18730
9629	0	0	Ki67+	 6423 18475
9630	0	0	Ki67+	 6426 18686
9631	0	0	Ki67+	 6428 18532
9632	0	0	Ki67+	 6436 18655
9633	0	0	Ki67+	 6447 18359
9634	0	0	Ki67+	 6455 18439
9635	0	0	Ki67+	 6456 18581
9636	0	0	Ki67+	 6456 18626
9637	0	0	Ki67+	 6456 18678
9638	0	0	Ki67+	 6459 18501
9639	0	0	Ki67+	 6463 18359
9640	0	0	Ki67+	 6463 18741
9641	0	0	Ki67+	 6466 18331
9642	0	0	Ki67+	 6468 18639
9643	0	0	Ki67+	 6486 18702
9644	0	0	Ki67+	 6487 18458
9645	0	0	Ki67+	 6487 19018
9646	0	0	Ki67+	 6492 18360
9647	0	0	Ki67+	 6495 18331
9648	0	0	Ki67+	 6495 18423
9649	0	0	Ki67+	 6500 18481
9650	0	0	Ki67+	 6503 18439
9651	0	0	Ki67+	 6503 18617
9652	0	0	Ki67+	 6504 18470
9653	0	0	Ki67+	 6524 18663
9654	0	0	Ki67+	 6532 18560
9655	0	0	Ki67+	 6537 18394
9656	0	0	Ki67+	 6538 18577
9657	0	0	Ki67+	 6547 18750
9658	0	0	Ki67+	 6556 18730
9659	0	0	Ki67+	 6560 18580
9660	0	0	Ki67+	 6561 18891
9661	0	0	Ki67+	 6563 18406
9662	0	0	Ki67+	 6565 18754
9663	0	0	Ki67+	 6566 18606
9664	0	0	Ki67+	 6570 18533
9665	0	0	Ki67+	 6570 18565
9666	0	0	Ki67+	 6570 18920
9667	0	0	Ki67+	 6571 18431
9668	0	0	Ki67+	 6573 18806
9669	0	0	Ki67+	 6579 18416
9670	0	0	Ki67+	 6579 19002
9671	0	0	Ki67+	 6581 18975
9672	0	0	Ki67+	 6582 18906
9673	0	0	Ki67+	 6584 18385
9674	0	0	Ki67+	 6584 18889
9675	0	0	Ki67+	 6588 18926
9676	0	0	Ki67+	 6590 18469
9677	0	0	Ki67+	 6592 18639
9678	0	0	Ki67+	 6592 18839
9679	0	0	Ki67+	 6594 18327
9680	0	0	Ki67+	 6597 18912
9681	0	0	Ki67+	 6598 18339
9682	0	0	Ki67+	 6601 18418
9683	0	0	Ki67+	 6601 18955
9684	0	0	Ki67+	 6605 18851
9685	0	0	Ki67+	 6613 19094
9686	0	0	Ki67+	 6614 18763
9687	0	0	Ki67+	 6616 18332
9688	0	0	Ki67+	 6623 19114
9689	0	0	Ki67+	 6624 19050
9690	0	0	Ki67+	 6631 18908
9691	0	0	Ki67+	 6631 18978
9692	0	0	Ki67+	 6660 19050
9693	0	0	Ki67+	 6678 18670
9694	0	0	Ki67+	 6680 19011
9695	0	0	Ki67+	 6707 18605
9696	0	0	Ki67+	 6708 18663
9697	0	0	Ki67+	 6708 18708
9698	0	0	Ki67+	 6710 18649
9699	0	0	Ki67+	 6711 18579
9700	0	0	Ki67+	 6720 18437
9701	0	0	Ki67+	 6720 18622
9702	0	0	Ki67+	 6725 18648
9703	0	0	Ki67+	 6729 18472
9704	0	0	Ki67+	 6735 18534
9705	0	0	Ki67+	 6739 18573
9706	0	0	Ki67+	 6741 18415
9707	0	0	Ki67+	 6745 18538
9708	0	0	Ki67+	 6746 18592
9709	0	0	Ki67+	 6749 18506
9710	0	0	Ki67+	 6749 19103
9711	0	0	Ki67+	 6750 18403
9712	0	0	Ki67+	 6750 18488
9713	0	0	Ki67+	 6758 19093
9714	0	0	Ki67+	 6759 18449
9715	0	0	Ki67+	 6759 19026
9716	0	0	Ki67+	 6760 18356
9717	0	0	Ki67+	 6763 18434
9718	0	0	Ki67+	 6779 18988
9719	0	0	Ki67+	 6783 18358
9720	0	0	Ki67+	 6811 18756
9721	0	0	Ki67+	 6812 18520
9722	0	0	Ki67+	 6813 18470
9723	0	0	Ki67+	 6813 18560
9724	0	0	Ki67+	 6815 19115
9725	0	0	Ki67+	 6818 18590
9726	0	0	Ki67+	 6818 18823
9727	0	0	Ki67+	 6823 18523
9728	0	0	Ki67+	 6825 18626
9729	0	0	Ki67+	 6829 18469
9730	0	0	Ki67+	 6842 18828
9731	0	0	Ki67+	 6848 18886
9732	0	0	Ki67+	 6849 18860
9733	0	0	Ki67+	 6869 19112
9734	0	0	Ki67+	 6872 18788
9735	0	0	Ki67+	 6887 18564
9736	0	0	Ki67+	 6897 18458
9737	0	0	Ki67+	 6906 18864
9738	0	0	Ki67+	 6908 18888
9739	0	0	Ki67+	 6909 18450
9740	0	0	Ki67+	 6914 18475
9741	0	0	Ki67+	 6922 18512
9742	0	0	Ki67+	 6922 18823
9743	0	0	Ki67+	 6929 18700
9744	0	0	Ki67+	 6934 18913
9745	0	0	Ki67+	 6949 18328
9746	0	0	Ki67+	 6953 18925
9747	0	0	Ki67+	 6954 18891
9748	0	0	Ki67+	 6965 18325
9749	0	0	Ki67+	 6976 18372
9750	0	0	Ki67+	 6981 18694
9751	0	0	Ki67+	 6981 18890
9752	0	0	Ki67+	 6985 18478
9753	0	0	Ki67+	 6985 19057
9754	0	0	Ki67+	 6997 18679
9755	0	0	Ki67+	 7000 18356
9756	0	0	Ki67+	 7006 18414
9757	0	0	Ki67+	 7007 18490
9758	0	0	Ki67+	 7008 18449
9759	0	0	Ki67+	 7010 19033
9760	0	0	Ki67+	 7014 18521
9761	0	0	Ki67+	 7017 19053
9762	0	0	Ki67+	 7023 18404
9763	0	0	Ki67+	 7023 18487
9764	0	0	Ki67+	 7030 18779
9765	0	0	Ki67+	 7031 18563
9766	0	0	Ki67+	 7040 18833
9767	0	0	Ki67+	 7040 19093
9768	0	0	Ki67+	 7060 18574
9769	0	0	Ki67+	 7061 18654
9770	0	0	Ki67+	 7061 19095
9771	0	0	Ki67+	 7065 18526
9772	0	0	Ki67+	 7084 18735
9773	0	0	Ki67+	 7086 18667
9774	0	0	Ki67+	 7089 18989
9775	0	0	Ki67+	 7090 18681
9776	0	0	Ki67+	 7094 18750
9777	0	0	Ki67+	 7095 18494
9778	0	0	Ki67+	 7099 18594
9779	0	0	Ki67+	 7101 18739
9780	0	0	Ki67+	 7103 18934
9781	0	0	Ki67+	 7105 18516
9782	0	0	Ki67+	 7124 18568
9783	0	0	Ki67+	 7129 18982
9784	0	0	Ki67+	 7137 18698
9785	0	0	Ki67+	 7143 18785
9786	0	0	Ki67+	 7152 18711
9787	0	0	Ki67+	 7161 18743
9788	0	0	Ki67+	 7165 18380
9789	0	0	Ki67+	 7171 18677
9790	0	0	Ki67+	 7178 18524
9791	0	0	Ki67+	 7180 18758
9792	0	0	Ki67+	 7182 18359
9793	0	0	Ki67+	 7183 18790
9794	0	0	Ki67+	 6385 19702
9795	0	0	Ki67+	 6388 19764
9796	0	0	Ki67+	 6391 19723
9797	0	0	Ki67+	 6396 19371
9798	0	0	Ki67+	 6404 19245
9799	0	0	Ki67+	 6408 19275
9800	0	0	Ki67+	 6408 19758
9801	0	0	Ki67+	 6411 19635
9802	0	0	Ki67+	 6415 19678
9803	0	0	Ki67+	 6419 19210
9804	0	0	Ki67+	 6420 19913
9805	0	0	Ki67+	 6421 19221
9806	0	0	Ki67+	 6425 19678
9807	0	0	Ki67+	 6432 19700
9808	0	0	Ki67+	 6437 19222
9809	0	0	Ki67+	 6438 19819
9810	0	0	Ki67+	 6440 19257
9811	0	0	Ki67+	 6442 19205
9812	0	0	Ki67+	 6463 19145
9813	0	0	Ki67+	 6472 19178
9814	0	0	Ki67+	 6472 19283
9815	0	0	Ki67+	 6476 19232
9816	0	0	Ki67+	 6481 19262
9817	0	0	Ki67+	 6481 19859
9818	0	0	Ki67+	 6485 19893
9819	0	0	Ki67+	 6488 19620
9820	0	0	Ki67+	 6490 19870
9821	0	0	Ki67+	 6497 19371
9822	0	0	Ki67+	 6499 19641
9823	0	0	Ki67+	 6503 19264
9824	0	0	Ki67+	 6510 19855
9825	0	0	Ki67+	 6510 19885
9826	0	0	Ki67+	 6515 19334
9827	0	0	Ki67+	 6521 19637
9828	0	0	Ki67+	 6527 19353
9829	0	0	Ki67+	 6533 19910
9830	0	0	Ki67+	 6544 19683
9831	0	0	Ki67+	 6545 19845
9832	0	0	Ki67+	 6553 19208
9833	0	0	Ki67+	 6576 19354
9834	0	0	Ki67+	 6579 19770
9835	0	0	Ki67+	 6579 19783
9836	0	0	Ki67+	 6579 19917
9837	0	0	Ki67+	 6581 19680
9838	0	0	Ki67+	 6598 19641
9839	0	0	Ki67+	 6602 19374
9840	0	0	Ki67+	 6604 19916
9841	0	0	Ki67+	 6608 19791
9842	0	0	Ki67+	 6610 19454
9843	0	0	Ki67+	 6624 19411
9844	0	0	Ki67+	 6625 19378
9845	0	0	Ki67+	 6630 19366
9846	0	0	Ki67+	 6631 19483
9847	0	0	Ki67+	 6631 19861
9848	0	0	Ki67+	 6641 19518
9849	0	0	Ki67+	 6643 19413
9850	0	0	Ki67+	 6646 19241
9851	0	0	Ki67+	 6647 19538
9852	0	0	Ki67+	 6648 19557
9853	0	0	Ki67+	 6649 19272
9854	0	0	Ki67+	 6652 19440
9855	0	0	Ki67+	 6654 19612
9856	0	0	Ki67+	 6656 19346
9857	0	0	Ki67+	 6660 19574
9858	0	0	Ki67+	 6660 19916
9859	0	0	Ki67+	 6666 19310
9860	0	0	Ki67+	 6670 19506
9861	0	0	Ki67+	 6673 19388
9862	0	0	Ki67+	 6676 19302
9863	0	0	Ki67+	 6678 19261
9864	0	0	Ki67+	 6681 19847
9865	0	0	Ki67+	 6683 19200
9866	0	0	Ki67+	 6683 19419
9867	0	0	Ki67+	 6686 19525
9868	0	0	Ki67+	 6686 19903
9869	0	0	Ki67+	 6688 19373
9870	0	0	Ki67+	 6691 19598
9871	0	0	Ki67+	 6692 19655
9872	0	0	Ki67+	 6694 19542
9873	0	0	Ki67+	 6700 19900
9874	0	0	Ki67+	 6709 19491
9875	0	0	Ki67+	 6713 19393
9876	0	0	Ki67+	 6714 19446
9877	0	0	Ki67+	 6717 19561
9878	0	0	Ki67+	 6720 19615
9879	0	0	Ki67+	 6723 19590
9880	0	0	Ki67+	 6726 19355
9881	0	0	Ki67+	 6735 19339
9882	0	0	Ki67+	 6735 19636
9883	0	0	Ki67+	 6737 19557
9884	0	0	Ki67+	 6737 19717
9885	0	0	Ki67+	 6738 19689
9886	0	0	Ki67+	 6740 19405
9887	0	0	Ki67+	 6756 19218
9888	0	0	Ki67+	 6758 19572
9889	0	0	Ki67+	 6777 19652
9890	0	0	Ki67+	 6777 19710
9891	0	0	Ki67+	 6787 19153
9892	0	0	Ki67+	 6792 19501
9893	0	0	Ki67+	 6792 19682
9894	0	0	Ki67+	 6801 19726
9895	0	0	Ki67+	 6812 19849
9896	0	0	Ki67+	 6820 19422
9897	0	0	Ki67+	 6828 19143
9898	0	0	Ki67+	 6844 19770
9899	0	0	Ki67+	 6845 19265
9900	0	0	Ki67+	 6847 19786
9901	0	0	Ki67+	 6849 19848
9902	0	0	Ki67+	 6860 19731
9903	0	0	Ki67+	 6864 19436
9904	0	0	Ki67+	 6869 19131
9905	0	0	Ki67+	 6873 19370
9906	0	0	Ki67+	 6885 19372
9907	0	0	Ki67+	 6900 19387
9908	0	0	Ki67+	 6904 19780
9909	0	0	Ki67+	 6911 19403
9910	0	0	Ki67+	 6923 19504
9911	0	0	Ki67+	 6937 19649
9912	0	0	Ki67+	 6945 19513
9913	0	0	Ki67+	 6951 19836
9914	0	0	Ki67+	 6956 19378
9915	0	0	Ki67+	 6957 19393
9916	0	0	Ki67+	 6972 19462
9917	0	0	Ki67+	 6985 19175
9918	0	0	Ki67+	 6986 19451
9919	0	0	Ki67+	 6991 19693
9920	0	0	Ki67+	 6991 19919
9921	0	0	Ki67+	 6992 19260
9922	0	0	Ki67+	 6993 19298
9923	0	0	Ki67+	 7002 19483
9924	0	0	Ki67+	 7005 19785
9925	0	0	Ki67+	 7006 19899
9926	0	0	Ki67+	 7011 19757
9927	0	0	Ki67+	 7012 19239
9928	0	0	Ki67+	 7012 19249
9929	0	0	Ki67+	 7029 19409
9930	0	0	Ki67+	 7041 19182
9931	0	0	Ki67+	 7044 19481
9932	0	0	Ki67+	 7045 19203
9933	0	0	Ki67+	 7047 19225
9934	0	0	Ki67+	 7058 19916
9935	0	0	Ki67+	 7081 19527
9936	0	0	Ki67+	 7111 19165
9937	0	0	Ki67+	 7119 19131
9938	0	0	Ki67+	 7120 19847
9939	0	0	Ki67+	 7122 19779
9940	0	0	Ki67+	 7130 19646
9941	0	0	Ki67+	 7160 19180
9942	0	0	Ki67+	 7165 19855
9943	0	0	Ki67+	 7170 19833
9944	0	0	Ki67+	 7177 19811
9945	0	0	Ki67+	 6390 20569
9946	0	0	Ki67+	 6391 20647
9947	0	0	Ki67+	 6392 20035
9948	0	0	Ki67+	 6392 20056
9949	0	0	Ki67+	 6399 20070
9950	0	0	Ki67+	 6399 20254
9951	0	0	Ki67+	 6399 20445
9952	0	0	Ki67+	 6404 20629
9953	0	0	Ki67+	 6405 20676
9954	0	0	Ki67+	 6407 20333
9955	0	0	Ki67+	 6414 20101
9956	0	0	Ki67+	 6415 20710
9957	0	0	Ki67+	 6416 20034
9958	0	0	Ki67+	 6428 20457
9959	0	0	Ki67+	 6430 20272
9960	0	0	Ki67+	 6430 20658
9961	0	0	Ki67+	 6431 20133
9962	0	0	Ki67+	 6435 20677
9963	0	0	Ki67+	 6439 20288
9964	0	0	Ki67+	 6444 20494
9965	0	0	Ki67+	 6447 19942
9966	0	0	Ki67+	 6449 20618
9967	0	0	Ki67+	 6462 20328
9968	0	0	Ki67+	 6462 20644
9969	0	0	Ki67+	 6466 20516
9970	0	0	Ki67+	 6470 20665
9971	0	0	Ki67+	 6472 20297
9972	0	0	Ki67+	 6474 20597
9973	0	0	Ki67+	 6478 20503
9974	0	0	Ki67+	 6481 20356
9975	0	0	Ki67+	 6482 20719
9976	0	0	Ki67+	 6483 20517
9977	0	0	Ki67+	 6489 19978
9978	0	0	Ki67+	 6498 20412
9979	0	0	Ki67+	 6498 20680
9980	0	0	Ki67+	 6503 20618
9981	0	0	Ki67+	 6506 20701
9982	0	0	Ki67+	 6509 20366
9983	0	0	Ki67+	 6517 20642
9984	0	0	Ki67+	 6524 19997
9985	0	0	Ki67+	 6527 20082
9986	0	0	Ki67+	 6528 20429
9987	0	0	Ki67+	 6528 20583
9988	0	0	Ki67+	 6529 20666
9989	0	0	Ki67+	 6530 20162
9990	0	0	Ki67+	 6535 20640
9991	0	0	Ki67+	 6538 20602
9992	0	0	Ki67+	 6540 19939
9993	0	0	Ki67+	 6540 20008
9994	0	0	Ki67+	 6545 20076
9995	0	0	Ki67+	 6545 20160
9996	0	0	Ki67+	 6546 19966
9997	0	0	Ki67+	 6546 20611
9998	0	0	Ki67+	 6547 20523
9999	0	0	Ki67+	 6551 20684
10000	0	0	Ki67+	 6553 20459
10001	0	0	Ki67+	 6556 20203
10002	0	0	Ki67+	 6562 20489
10003	0	0	Ki67+	 6564 20037
10004	0	0	Ki67+	 6570 19953
10005	0	0	Ki67+	 6572 20648
10006	0	0	Ki67+	 6573 20619
10007	0	0	Ki67+	 6575 20166
10008	0	0	Ki67+	 6581 20084
10009	0	0	Ki67+	 6584 20351
10010	0	0	Ki67+	 6593 20683
10011	0	0	Ki67+	 6601 20085
10012	0	0	Ki67+	 6603 20518
10013	0	0	Ki67+	 6603 20641
10014	0	0	Ki67+	 6610 20623
10015	0	0	Ki67+	 6616 20686
10016	0	0	Ki67+	 6631 20586
10017	0	0	Ki67+	 6651 20622
10018	0	0	Ki67+	 6652 20649
10019	0	0	Ki67+	 6660 20234
10020	0	0	Ki67+	 6664 20592
10021	0	0	Ki67+	 6672 20005
10022	0	0	Ki67+	 6677 20671
10023	0	0	Ki67+	 6688 20662
10024	0	0	Ki67+	 6695 19944
10025	0	0	Ki67+	 6699 20609
10026	0	0	Ki67+	 6701 20701
10027	0	0	Ki67+	 6708 20191
10028	0	0	Ki67+	 6714 20381
10029	0	0	Ki67+	 6719 20358
10030	0	0	Ki67+	 6732 20671
10031	0	0	Ki67+	 6747 20654
10032	0	0	Ki67+	 6761 20692
10033	0	0	Ki67+	 6782 20074
10034	0	0	Ki67+	 6821 20024
10035	0	0	Ki67+	 6822 20339
10036	0	0	Ki67+	 6825 20301
10037	0	0	Ki67+	 6846 20293
10038	0	0	Ki67+	 6848 20148
10039	0	0	Ki67+	 6851 20188
10040	0	0	Ki67+	 6851 20219
10041	0	0	Ki67+	 6855 20234
10042	0	0	Ki67+	 6858 20302
10043	0	0	Ki67+	 6861 20394
10044	0	0	Ki67+	 6868 20276
10045	0	0	Ki67+	 6868 20359
10046	0	0	Ki67+	 6871 20225
10047	0	0	Ki67+	 6877 20384
10048	0	0	Ki67+	 6884 20146
10049	0	0	Ki67+	 6890 20091
10050	0	0	Ki67+	 6893 20259
10051	0	0	Ki67+	 6894 20210
10052	0	0	Ki67+	 6895 20434
10053	0	0	Ki67+	 6903 20132
10054	0	0	Ki67+	 6906 20410
10055	0	0	Ki67+	 6908 20167
10056	0	0	Ki67+	 6911 20097
10057	0	0	Ki67+	 6913 20245
10058	0	0	Ki67+	 6914 20227
10059	0	0	Ki67+	 6923 20444
10060	0	0	Ki67+	 6928 20401
10061	0	0	Ki67+	 6935 20343
10062	0	0	Ki67+	 6936 20042
10063	0	0	Ki67+	 6937 20275
10064	0	0	Ki67+	 6947 20440
10065	0	0	Ki67+	 6949 20358
10066	0	0	Ki67+	 6951 20078
10067	0	0	Ki67+	 6956 20391
10068	0	0	Ki67+	 6961 20486
10069	0	0	Ki67+	 6964 20351
10070	0	0	Ki67+	 6970 20464
10071	0	0	Ki67+	 6975 20342
10072	0	0	Ki67+	 6978 20530
10073	0	0	Ki67+	 6982 20330
10074	0	0	Ki67+	 6983 20387
10075	0	0	Ki67+	 7011 20051
10076	0	0	Ki67+	 7017 20075
10077	0	0	Ki67+	 7039 20037
10078	0	0	Ki67+	 7049 20186
10079	0	0	Ki67+	 7057 20160
10080	0	0	Ki67+	 7060 20458
10081	0	0	Ki67+	 7072 20099
10082	0	0	Ki67+	 7086 20360
10083	0	0	Ki67+	 7086 20451
10084	0	0	Ki67+	 7088 20107
10085	0	0	Ki67+	 7099 20023
10086	0	0	Ki67+	 7099 20559
10087	0	0	Ki67+	 7116 20314
10088	0	0	Ki67+	 7116 20464
10089	0	0	Ki67+	 7121 20399
10090	0	0	Ki67+	 7132 19958
10091	0	0	Ki67+	 7134 20272
10092	0	0	Ki67+	 7136 20623
10093	0	0	Ki67+	 7158 19975
10094	0	0	Ki67+	 7169 19943
10095	0	0	Ki67+	 7172 20452
10096	0	0	Ki67+	 6402 21470
10097	0	0	Ki67+	 6420 21504
10098	0	0	Ki67+	 6422 21484
10099	0	0	Ki67+	 6432 20936
10100	0	0	Ki67+	 6442 20983
10101	0	0	Ki67+	 6494 21009
10102	0	0	Ki67+	 6495 20731
10103	0	0	Ki67+	 6547 20806
10104	0	0	Ki67+	 6573 20724
10105	0	0	Ki67+	 6647 20732
10106	0	0	Ki67+	 6666 20918
10107	0	0	Ki67+	 6669 20946
10108	0	0	Ki67+	 6684 20733
10109	0	0	Ki67+	 6693 20894
10110	0	0	Ki67+	 6699 20905
10111	0	0	Ki67+	 6705 20764
10112	0	0	Ki67+	 6713 20941
10113	0	0	Ki67+	 6721 20853
10114	0	0	Ki67+	 6726 20721
10115	0	0	Ki67+	 6729 20811
10116	0	0	Ki67+	 6737 20898
10117	0	0	Ki67+	 6738 20730
10118	0	0	Ki67+	 6745 20767
10119	0	0	Ki67+	 6754 20759
10120	0	0	Ki67+	 6754 20930
10121	0	0	Ki67+	 6758 20889
10122	0	0	Ki67+	 6764 20868
10123	0	0	Ki67+	 6769 20824
10124	0	0	Ki67+	 6772 20740
10125	0	0	Ki67+	 6948 21066
10126	0	0	Ki67+	 7103 20769
10127	0	0	Ki67+	 6427 21691
10128	0	0	Ki67+	 6429 21557
10129	0	0	Ki67+	 6433 21530
10130	0	0	Ki67+	 6439 22017
10131	0	0	Ki67+	 6442 22000
10132	0	0	Ki67+	 6449 22031
10133	0	0	Ki67+	 6450 21555
10134	0	0	Ki67+	 6459 21903
10135	0	0	Ki67+	 6465 21586
10136	0	0	Ki67+	 6466 21719
10137	0	0	Ki67+	 6469 21691
10138	0	0	Ki67+	 6478 21712
10139	0	0	Ki67+	 6503 21650
10140	0	0	Ki67+	 6509 21723
10141	0	0	Ki67+	 6520 22271
10142	0	0	Ki67+	 6532 21647
10143	0	0	Ki67+	 6534 21965
10144	0	0	Ki67+	 6534 22195
10145	0	0	Ki67+	 6540 21705
10146	0	0	Ki67+	 6550 22178
10147	0	0	Ki67+	 6568 22296
10148	0	0	Ki67+	 6577 22277
10149	0	0	Ki67+	 6588 22249
10150	0	0	Ki67+	 6598 22183
10151	0	0	Ki67+	 6599 22203
10152	0	0	Ki67+	 6600 22139
10153	0	0	Ki67+	 6635 22299
10154	0	0	Ki67+	 6636 22241
10155	0	0	Ki67+	 6679 22309
10156	0	0	Ki67+	 6680 22085
10157	0	0	Ki67+	 6686 22041
10158	0	0	Ki67+	 6687 22021
10159	0	0	Ki67+	 6696 22123
10160	0	0	Ki67+	 6699 22290
10161	0	0	Ki67+	 6706 22305
10162	0	0	Ki67+	 6736 22281
10163	0	0	Ki67+	 6747 22316
10164	0	0	Ki67+	 6760 22298
10165	0	0	Ki67+	 6781 22265
10166	0	0	Ki67+	 6787 22282
10167	0	0	Ki67+	 6807 22055
10168	0	0	Ki67+	 6816 22251
10169	0	0	Ki67+	 6847 22263
10170	0	0	Ki67+	 6870 22234
10171	0	0	Ki67+	 6878 22167
10172	0	0	Ki67+	 6886 21892
10173	0	0	Ki67+	 6888 22091
10174	0	0	Ki67+	 6902 22004
10175	0	0	Ki67+	 6914 21990
10176	0	0	Ki67+	 6914 22154
10177	0	0	Ki67+	 6915 22226
10178	0	0	Ki67+	 6916 22118
10179	0	0	Ki67+	 6928 21868
10180	0	0	Ki67+	 6956 22287
10181	0	0	Ki67+	 6961 22260
10182	0	0	Ki67+	 6964 21927
10183	0	0	Ki67+	 6966 22061
10184	0	0	Ki67+	 6976 22318
10185	0	0	Ki67+	 6981 22103
10186	0	0	Ki67+	 6981 22285
10187	0	0	Ki67+	 6984 22247
10188	0	0	Ki67+	 6984 22310
10189	0	0	Ki67+	 6989 21891
10190	0	0	Ki67+	 6995 21880
10191	0	0	Ki67+	 6995 22219
10192	0	0	Ki67+	 6997 22245
10193	0	0	Ki67+	 7004 22010
10194	0	0	Ki67+	 7015 22296
10195	0	0	Ki67+	 7019 22209
10196	0	0	Ki67+	 7023 22243
10197	0	0	Ki67+	 7028 22298
10198	0	0	Ki67+	 7029 22314
10199	0	0	Ki67+	 7032 21987
10200	0	0	Ki67+	 7032 22268
10201	0	0	Ki67+	 7037 22286
10202	0	0	Ki67+	 7064 22295
10203	0	0	Ki67+	 7067 22236
10204	0	0	Ki67+	 7068 21997
10205	0	0	Ki67+	 7071 22202
10206	0	0	Ki67+	 7080 21843
10207	0	0	Ki67+	 7085 22304
10208	0	0	Ki67+	 7088 22280
10209	0	0	Ki67+	 7089 22226
10210	0	0	Ki67+	 7092 22254
10211	0	0	Ki67+	 7093 21974
10212	0	0	Ki67+	 7111 21943
10213	0	0	Ki67+	 7114 22294
10214	0	0	Ki67+	 7122 22249
10215	0	0	Ki67+	 7133 22277
10216	0	0	Ki67+	 7144 21985
10217	0	0	Ki67+	 7161 21813
10218	0	0	Ki67+	 7167 21735
10219	0	0	Ki67+	 7182 21888
10220	0	0	Ki67+	 6386 22645
10221	0	0	Ki67+	 6405 22443
10222	0	0	Ki67+	 6419 23041
10223	0	0	Ki67+	 6423 22476
10224	0	0	Ki67+	 6428 23007
10225	0	0	Ki67+	 6436 22489
10226	0	0	Ki67+	 6437 22530
10227	0	0	Ki67+	 6440 22926
10228	0	0	Ki67+	 6456 22981
10229	0	0	Ki67+	 6470 22537
10230	0	0	Ki67+	 6479 22414
10231	0	0	Ki67+	 6491 22419
10232	0	0	Ki67+	 6496 22371
10233	0	0	Ki67+	 6501 23042
10234	0	0	Ki67+	 6540 22994
10235	0	0	Ki67+	 6555 22895
10236	0	0	Ki67+	 6565 22942
10237	0	0	Ki67+	 6570 22957
10238	0	0	Ki67+	 6575 23014
10239	0	0	Ki67+	 6611 22355
10240	0	0	Ki67+	 6621 22783
10241	0	0	Ki67+	 6623 22941
10242	0	0	Ki67+	 6630 22594
10243	0	0	Ki67+	 6632 22885
10244	0	0	Ki67+	 6647 22336
10245	0	0	Ki67+	 6652 22459
10246	0	0	Ki67+	 6652 22629
10247	0	0	Ki67+	 6656 23025
10248	0	0	Ki67+	 6659 23112
10249	0	0	Ki67+	 6665 22906
10250	0	0	Ki67+	 6677 22757
10251	0	0	Ki67+	 6680 22515
10252	0	0	Ki67+	 6684 22340
10253	0	0	Ki67+	 6685 22501
10254	0	0	Ki67+	 6688 23001
10255	0	0	Ki67+	 6709 22323
10256	0	0	Ki67+	 6710 22987
10257	0	0	Ki67+	 6726 23023
10258	0	0	Ki67+	 6739 22414
10259	0	0	Ki67+	 6748 22450
10260	0	0	Ki67+	 6756 22632
10261	0	0	Ki67+	 6757 22432
10262	0	0	Ki67+	 6762 22462
10263	0	0	Ki67+	 6771 22862
10264	0	0	Ki67+	 6774 22623
10265	0	0	Ki67+	 6776 22907
10266	0	0	Ki67+	 6824 22539
10267	0	0	Ki67+	 6830 22458
10268	0	0	Ki67+	 6838 22444
10269	0	0	Ki67+	 6859 23005
10270	0	0	Ki67+	 6866 23028
10271	0	0	Ki67+	 6874 23078
10272	0	0	Ki67+	 6874 23097
10273	0	0	Ki67+	 6876 22563
10274	0	0	Ki67+	 6908 22358
10275	0	0	Ki67+	 6934 22392
10276	0	0	Ki67+	 6944 22326
10277	0	0	Ki67+	 6944 22614
10278	0	0	Ki67+	 6955 22637
10279	0	0	Ki67+	 6958 22759
10280	0	0	Ki67+	 6985 22351
10281	0	0	Ki67+	 6985 22389
10282	0	0	Ki67+	 6986 22854
10283	0	0	Ki67+	 6987 22368
10284	0	0	Ki67+	 7006 22368
10285	0	0	Ki67+	 7007 22379
10286	0	0	Ki67+	 7009 22346
10287	0	0	Ki67+	 7013 22806
10288	0	0	Ki67+	 7018 23103
10289	0	0	Ki67+	 7029 22394
10290	0	0	Ki67+	 7036 22334
10291	0	0	Ki67+	 7038 22533
10292	0	0	Ki67+	 7043 22365
10293	0	0	Ki67+	 7046 22818
10294	0	0	Ki67+	 7052 22472
10295	0	0	Ki67+	 7071 22350
10296	0	0	Ki67+	 7071 23085
10297	0	0	Ki67+	 7079 22328
10298	0	0	Ki67+	 7079 22963
10299	0	0	Ki67+	 7088 22385
10300	0	0	Ki67+	 7089 22654
10301	0	0	Ki67+	 7089 23088
10302	0	0	Ki67+	 7107 22719
10303	0	0	Ki67+	 7108 22344
10304	0	0	Ki67+	 7118 22336
10305	0	0	Ki67+	 7125 22740
10306	0	0	Ki67+	 7127 22910
10307	0	0	Ki67+	 7128 22354
10308	0	0	Ki67+	 7131 22726
10309	0	0	Ki67+	 7143 22561
10310	0	0	Ki67+	 7161 22906
10311	0	0	Ki67+	 7164 22746
10312	0	0	Ki67+	 7164 22794
10313	0	0	Ki67+	 7180 22503
10314	0	0	Ki67+	 6397 23614
10315	0	0	Ki67+	 6399 23404
10316	0	0	Ki67+	 6399 23533
10317	0	0	Ki67+	 6399 23889
10318	0	0	Ki67+	 6400 23488
10319	0	0	Ki67+	 6408 23779
10320	0	0	Ki67+	 6422 23475
10321	0	0	Ki67+	 6422 23652
10322	0	0	Ki67+	 6429 23734
10323	0	0	Ki67+	 6433 23893
10324	0	0	Ki67+	 6435 23625
10325	0	0	Ki67+	 6438 23655
10326	0	0	Ki67+	 6451 23506
10327	0	0	Ki67+	 6464 23912
10328	0	0	Ki67+	 6469 23429
10329	0	0	Ki67+	 6471 23821
10330	0	0	Ki67+	 6477 23891
10331	0	0	Ki67+	 6486 23529
10332	0	0	Ki67+	 6486 23919
10333	0	0	Ki67+	 6490 23492
10334	0	0	Ki67+	 6504 23603
10335	0	0	Ki67+	 6516 23736
10336	0	0	Ki67+	 6518 23476
10337	0	0	Ki67+	 6521 23786
10338	0	0	Ki67+	 6522 23693
10339	0	0	Ki67+	 6525 23517
10340	0	0	Ki67+	 6534 23540
10341	0	0	Ki67+	 6542 23528
10342	0	0	Ki67+	 6544 23811
10343	0	0	Ki67+	 6545 23478
10344	0	0	Ki67+	 6550 23678
10345	0	0	Ki67+	 6553 23423
10346	0	0	Ki67+	 6553 23455
10347	0	0	Ki67+	 6554 23731
10348	0	0	Ki67+	 6575 23233
10349	0	0	Ki67+	 6579 23476
10350	0	0	Ki67+	 6580 23801
10351	0	0	Ki67+	 6589 23178
10352	0	0	Ki67+	 6596 23351
10353	0	0	Ki67+	 6601 23681
10354	0	0	Ki67+	 6606 23840
10355	0	0	Ki67+	 6615 23313
10356	0	0	Ki67+	 6615 23726
10357	0	0	Ki67+	 6625 23681
10358	0	0	Ki67+	 6631 23361
10359	0	0	Ki67+	 6637 23447
10360	0	0	Ki67+	 6643 23166
10361	0	0	Ki67+	 6643 23354
10362	0	0	Ki67+	 6651 23331
10363	0	0	Ki67+	 6654 23776
10364	0	0	Ki67+	 6657 23439
10365	0	0	Ki67+	 6657 23598
10366	0	0	Ki67+	 6659 23787
10367	0	0	Ki67+	 6660 23256
10368	0	0	Ki67+	 6672 23688
10369	0	0	Ki67+	 6675 23125
10370	0	0	Ki67+	 6675 23823
10371	0	0	Ki67+	 6676 23326
10372	0	0	Ki67+	 6677 23288
10373	0	0	Ki67+	 6687 23635
10374	0	0	Ki67+	 6690 23262
10375	0	0	Ki67+	 6694 23413
10376	0	0	Ki67+	 6703 23763
10377	0	0	Ki67+	 6704 23502
10378	0	0	Ki67+	 6710 23606
10379	0	0	Ki67+	 6715 23279
10380	0	0	Ki67+	 6723 23629
10381	0	0	Ki67+	 6727 23732
10382	0	0	Ki67+	 6764 23878
10383	0	0	Ki67+	 6774 23413
10384	0	0	Ki67+	 6782 23276
10385	0	0	Ki67+	 6786 23553
10386	0	0	Ki67+	 6787 23534
10387	0	0	Ki67+	 6795 23320
10388	0	0	Ki67+	 6798 23392
10389	0	0	Ki67+	 6849 23144
10390	0	0	Ki67+	 6877 23171
10391	0	0	Ki67+	 6880 23894
10392	0	0	Ki67+	 6887 23183
10393	0	0	Ki67+	 6887 23296
10394	0	0	Ki67+	 6947 23900
10395	0	0	Ki67+	 6985 23770
10396	0	0	Ki67+	 6992 23424
10397	0	0	Ki67+	 6995 23180
10398	0	0	Ki67+	 6996 23326
10399	0	0	Ki67+	 6999 23736
10400	0	0	Ki67+	 7004 23168
10401	0	0	Ki67+	 7009 23827
10402	0	0	Ki67+	 7028 23775
10403	0	0	Ki67+	 7055 23202
10404	0	0	Ki67+	 7064 23837
10405	0	0	Ki67+	 7068 23312
10406	0	0	Ki67+	 7069 23332
10407	0	0	Ki67+	 7071 23711
10408	0	0	Ki67+	 7077 23623
10409	0	0	Ki67+	 7081 23255
10410	0	0	Ki67+	 7085 23366
10411	0	0	Ki67+	 7088 23715
10412	0	0	Ki67+	 7107 23609
10413	0	0	Ki67+	 7113 23366
10414	0	0	Ki67+	 7116 23724
10415	0	0	Ki67+	 7119 23392
10416	0	0	Ki67+	 7130 23699
10417	0	0	Ki67+	 7135 23591
10418	0	0	Ki67+	 7139 23796
10419	0	0	Ki67+	 7140 23648
10420	0	0	Ki67+	 7142 23662
10421	0	0	Ki67+	 7150 23241
10422	0	0	Ki67+	 7150 23702
10423	0	0	Ki67+	 7160 23616
10424	0	0	Ki67+	 7164 23692
10425	0	0	Ki67+	 7175 23337
10426	0	0	Ki67+	 7179 23503
10427	0	0	Ki67+	 7181 23660
10428	0	0	Ki67+	 6431 23945
10429	0	0	Ki67+	 6442 24636
10430	0	0	Ki67+	 6476 24573
10431	0	0	Ki67+	 6496 23925
10432	0	0	Ki67+	 6502 24568
10433	0	0	Ki67+	 6530 24644
10434	0	0	Ki67+	 6544 24516
10435	0	0	Ki67+	 6546 24626
10436	0	0	Ki67+	 6609 24547
10437	0	0	Ki67+	 6655 24614
10438	0	0	Ki67+	 6675 24446
10439	0	0	Ki67+	 6696 24028
10440	0	0	Ki67+	 6700 24689
10441	0	0	Ki67+	 6727 24711
10442	0	0	Ki67+	 6732 24666
10443	0	0	Ki67+	 6801 24171
10444	0	0	Ki67+	 6836 24534
10445	0	0	Ki67+	 6853 24545
10446	0	0	Ki67+	 6882 23922
10447	0	0	Ki67+	 6889 23955
10448	0	0	Ki67+	 6901 24110
10449	0	0	Ki67+	 6903 24149
10450	0	0	Ki67+	 6911 24125
10451	0	0	Ki67+	 6928 24293
10452	0	0	Ki67+	 6940 23994
10453	0	0	Ki67+	 6945 24716
10454	0	0	Ki67+	 6946 24067
10455	0	0	Ki67+	 6957 24071
10456	0	0	Ki67+	 6995 24282
10457	0	0	Ki67+	 7011 24041
10458	0	0	Ki67+	 7014 24089
10459	0	0	Ki67+	 7029 24224
10460	0	0	Ki67+	 7061 24286
10461	0	0	Ki67+	 7064 24255
10462	0	0	Ki67+	 7072 24158
10463	0	0	Ki67+	 7081 24658
10464	0	0	Ki67+	 7085 24302
10465	0	0	Ki67+	 7088 24006
10466	0	0	Ki67+	 7103 24224
10467	0	0	Ki67+	 7107 24322
10468	0	0	Ki67+	 7109 24140
10469	0	0	Ki67+	 7114 23964
10470	0	0	Ki67+	 7134 24053
10471	0	0	Ki67+	 7137 23983
10472	0	0	Ki67+	 7156 24053
10473	0	0	Ki67+	 7167 23946
10474	0	0	Ki67+	 7174 23926
10475	0	0	Ki67+	 6417 25058
10476	0	0	Ki67+	 6458 24882
10477	0	0	Ki67+	 6462 24946
10478	0	0	Ki67+	 6464 24859
10479	0	0	Ki67+	 6525 24999
10480	0	0	Ki67+	 6546 24971
10481	0	0	Ki67+	 6579 24837
10482	0	0	Ki67+	 6618 24928
10483	0	0	Ki67+	 6625 24842
10484	0	0	Ki67+	 6626 25059
10485	0	0	Ki67+	 6635 24923
10486	0	0	Ki67+	 6650 24748
10487	0	0	Ki67+	 6656 24810
10488	0	0	Ki67+	 6682 24930
10489	0	0	Ki67+	 6696 24750
10490	0	0	Ki67+	 6738 24945
10491	0	0	Ki67+	 6766 24897
10492	0	0	Ki67+	 6826 25012
10493	0	0	Ki67+	 6851 24770
10494	0	0	Ki67+	 6863 24759
10495	0	0	Ki67+	 6894 24743
10496	0	0	Ki67+	 6916 24869
10497	0	0	Ki67+	 6920 24840
10498	0	0	Ki67+	 7005 24896
10499	0	0	Ki67+	 7017 24745
10500	0	0	Ki67+	 7028 24761
10501	0	0	Ki67+	 7039 24803
10502	0	0	Ki67+	 7041 24850
10503	0	0	Ki67+	 7071 24795
10504	0	0	Ki67+	 7080 24808
10505	0	0	Ki67+	 7103 24738
10506	0	0	Ki67+	 7105 24935
10507	0	0	Ki67+	 7110 24864
10508	0	0	Ki67+	 7172 24755
10509	0	0	Ki67+	 6531 25929
10510	0	0	Ki67+	 6558 26139
10511	0	0	Ki67+	 6588 26149
10512	0	0	Ki67+	 6596 26210
10513	0	0	Ki67+	 6597 25910
10514	0	0	Ki67+	 6646 26133
10515	0	0	Ki67+	 6676 26192
10516	0	0	Ki67+	 6683 26033
10517	0	0	Ki67+	 6691 25932
10518	0	0	Ki67+	 6692 26243
10519	0	0	Ki67+	 6696 26109
10520	0	0	Ki67+	 6696 26151
10521	0	0	Ki67+	 6698 26164
10522	0	0	Ki67+	 6710 26025
10523	0	0	Ki67+	 6719 26144
10524	0	0	Ki67+	 6719 26294
10525	0	0	Ki67+	 6729 26278
10526	0	0	Ki67+	 6735 26136
10527	0	0	Ki67+	 6736 26264
10528	0	0	Ki67+	 6738 26286
10529	0	0	Ki67+	 6765 26135
10530	0	0	Ki67+	 6834 25652
10531	0	0	Ki67+	 6841 25951
10532	0	0	Ki67+	 6864 25642
10533	0	0	Ki67+	 6891 25930
10534	0	0	Ki67+	 6892 25883
10535	0	0	Ki67+	 6898 25862
10536	0	0	Ki67+	 6912 26108
10537	0	0	Ki67+	 6914 25618
10538	0	0	Ki67+	 6915 25916
10539	0	0	Ki67+	 6918 25592
10540	0	0	Ki67+	 6921 25898
10541	0	0	Ki67+	 6926 25948
10542	0	0	Ki67+	 6928 26172
10543	0	0	Ki67+	 6929 25921
10544	0	0	Ki67+	 6930 25611
10545	0	0	Ki67+	 6932 26314
10546	0	0	Ki67+	 6939 26110
10547	0	0	Ki67+	 6941 26126
10548	0	0	Ki67+	 6945 26285
10549	0	0	Ki67+	 6948 25860
10550	0	0	Ki67+	 6957 25951
10551	0	0	Ki67+	 6958 25650
10552	0	0	Ki67+	 6958 25904
10553	0	0	Ki67+	 6959 25975
10554	0	0	Ki67+	 6961 26137
10555	0	0	Ki67+	 6969 25835
10556	0	0	Ki67+	 6970 26080
10557	0	0	Ki67+	 6970 26171
10558	0	0	Ki67+	 6975 26105
10559	0	0	Ki67+	 6975 26310
10560	0	0	Ki67+	 6981 25983
10561	0	0	Ki67+	 6989 26273
10562	0	0	Ki67+	 6992 26128
10563	0	0	Ki67+	 7012 26235
10564	0	0	Ki67+	 7013 26204
10565	0	0	Ki67+	 7015 26144
10566	0	0	Ki67+	 7018 26116
10567	0	0	Ki67+	 7019 26287
10568	0	0	Ki67+	 7028 25707
10569	0	0	Ki67+	 7029 26181
10570	0	0	Ki67+	 7030 26147
10571	0	0	Ki67+	 7032 26319
10572	0	0	Ki67+	 7049 25786
10573	0	0	Ki67+	 7053 25746
10574	0	0	Ki67+	 7054 25894
10575	0	0	Ki67+	 7054 26299
10576	0	0	Ki67+	 7055 25713
10577	0	0	Ki67+	 7060 26164
10578	0	0	Ki67+	 7061 26133
10579	0	0	Ki67+	 7069 25760
10580	0	0	Ki67+	 7072 25727
10581	0	0	Ki67+	 7075 25795
10582	0	0	Ki67+	 7076 26073
10583	0	0	Ki67+	 7082 25883
10584	0	0	Ki67+	 7085 25845
10585	0	0	Ki67+	 7088 26023
10586	0	0	Ki67+	 7107 25838
10587	0	0	Ki67+	 7111 25797
10588	0	0	Ki67+	 7119 26295
10589	0	0	Ki67+	 7146 25652
10590	0	0	Ki67+	 7149 26317
10591	0	0	Ki67+	 7156 26256
10592	0	0	Ki67+	 7156 26275
10593	0	0	Ki67+	 7177 25911
10594	0	0	Ki67+	 6477 27033
10595	0	0	Ki67+	 6602 26564
10596	0	0	Ki67+	 6613 26604
10597	0	0	Ki67+	 6626 26407
10598	0	0	Ki67+	 6640 26407
10599	0	0	Ki67+	 6657 26911
10600	0	0	Ki67+	 6672 26370
10601	0	0	Ki67+	 6682 26499
10602	0	0	Ki67+	 6686 26859
10603	0	0	Ki67+	 6708 26873
10604	0	0	Ki67+	 6717 26893
10605	0	0	Ki67+	 6724 26924
10606	0	0	Ki67+	 6727 26813
10607	0	0	Ki67+	 6734 26497
10608	0	0	Ki67+	 6736 26943
10609	0	0	Ki67+	 6742 26847
10610	0	0	Ki67+	 6747 26833
10611	0	0	Ki67+	 6752 26929
10612	0	0	Ki67+	 6765 26530
10613	0	0	Ki67+	 6781 26946
10614	0	0	Ki67+	 6785 26926
10615	0	0	Ki67+	 6790 26695
10616	0	0	Ki67+	 6820 26699
10617	0	0	Ki67+	 6820 26849
10618	0	0	Ki67+	 6825 26344
10619	0	0	Ki67+	 6827 26755
10620	0	0	Ki67+	 6840 26830
10621	0	0	Ki67+	 6844 27074
10622	0	0	Ki67+	 6844 27097
10623	0	0	Ki67+	 6846 26846
10624	0	0	Ki67+	 6852 26781
10625	0	0	Ki67+	 6853 26635
10626	0	0	Ki67+	 6854 27063
10627	0	0	Ki67+	 6866 26976
10628	0	0	Ki67+	 6869 27011
10629	0	0	Ki67+	 6874 26827
10630	0	0	Ki67+	 6876 27033
10631	0	0	Ki67+	 6878 26484
10632	0	0	Ki67+	 6879 26712
10633	0	0	Ki67+	 6882 26753
10634	0	0	Ki67+	 6890 26988
10635	0	0	Ki67+	 6893 26835
10636	0	0	Ki67+	 6895 26805
10637	0	0	Ki67+	 6895 27004
10638	0	0	Ki67+	 6896 26783
10639	0	0	Ki67+	 6902 26724
10640	0	0	Ki67+	 6905 26947
10641	0	0	Ki67+	 6906 27056
10642	0	0	Ki67+	 6908 26474
10643	0	0	Ki67+	 6908 26925
10644	0	0	Ki67+	 6911 26675
10645	0	0	Ki67+	 6914 27113
10646	0	0	Ki67+	 6916 26494
10647	0	0	Ki67+	 6918 26966
10648	0	0	Ki67+	 6919 26782
10649	0	0	Ki67+	 6924 26949
10650	0	0	Ki67+	 6924 27020
10651	0	0	Ki67+	 6926 26676
10652	0	0	Ki67+	 6928 26913
10653	0	0	Ki67+	 6929 26717
10654	0	0	Ki67+	 6934 27081
10655	0	0	Ki67+	 6938 27119
10656	0	0	Ki67+	 6940 27067
10657	0	0	Ki67+	 6944 26757
10658	0	0	Ki67+	 6949 26383
10659	0	0	Ki67+	 6949 26981
10660	0	0	Ki67+	 6963 26907
10661	0	0	Ki67+	 6968 27102
10662	0	0	Ki67+	 6971 26349
10663	0	0	Ki67+	 6973 27076
10664	0	0	Ki67+	 6980 26776
10665	0	0	Ki67+	 6982 26997
10666	0	0	Ki67+	 6986 27031
10667	0	0	Ki67+	 6997 27113
10668	0	0	Ki67+	 7003 27054
10669	0	0	Ki67+	 7006 27087
10670	0	0	Ki67+	 7010 27110
10671	0	0	Ki67+	 7012 27024
10672	0	0	Ki67+	 7021 26353
10673	0	0	Ki67+	 7025 26989
10674	0	0	Ki67+	 7029 27034
10675	0	0	Ki67+	 7033 26959
10676	0	0	Ki67+	 7036 26911
10677	0	0	Ki67+	 7037 27074
10678	0	0	Ki67+	 7042 26843
10679	0	0	Ki67+	 7064 26790
10680	0	0	Ki67+	 7064 26918
10681	0	0	Ki67+	 7089 26860
10682	0	0	Ki67+	 7092 26792
10683	0	0	Ki67+	 7107 27013
10684	0	0	Ki67+	 7108 26857
10685	0	0	Ki67+	 7108 27028
10686	0	0	Ki67+	 7110 26357
10687	0	0	Ki67+	 7112 26739
10688	0	0	Ki67+	 7112 27101
10689	0	0	Ki67+	 7120 27011
10690	0	0	Ki67+	 7125 26764
10691	0	0	Ki67+	 7129 26977
10692	0	0	Ki67+	 7129 27075
10693	0	0	Ki67+	 7138 26993
10694	0	0	Ki67+	 7138 27049
10695	0	0	Ki67+	 7151 26910
10696	0	0	Ki67+	 7152 27026
10697	0	0	Ki67+	 7155 26792
10698	0	0	Ki67+	 7158 26754
10699	0	0	Ki67+	 7159 26578
10700	0	0	Ki67+	 7168 26700
10701	0	0	Ki67+	 7169 27071
10702	0	0	Ki67+	 7170 26886
10703	0	0	Ki67+	 7172 27048
10704	0	0	Ki67+	 7177 26685
10705	0	0	Ki67+	 6897 27127
10706	0	0	Ki67+	 6914 27153
10707	0	0	Ki67+	 6957 27136
10708	0	0	Ki67+	 7020 27219
10709	0	0	Ki67+	 7021 27192
10710	0	0	Ki67+	 7096 27149
10711	0	0	Ki67+	 7138 27138
10712	0	0	Ki67+	 7147 27181
10713	0	0	Ki67+	 7188 16241
10714	0	0	Ki67+	 7201 16316
10715	0	0	Ki67+	 7204 16295
10716	0	0	Ki67+	 7211 16221
10717	0	0	Ki67+	 7211 16352
10718	0	0	Ki67+	 7218 16339
10719	0	0	Ki67+	 7218 16371
10720	0	0	Ki67+	 7218 16392
10721	0	0	Ki67+	 7227 16186
10722	0	0	Ki67+	 7228 16271
10723	0	0	Ki67+	 7236 16336
10724	0	0	Ki67+	 7239 16294
10725	0	0	Ki67+	 7249 16226
10726	0	0	Ki67+	 7253 16238
10727	0	0	Ki67+	 7268 16438
10728	0	0	Ki67+	 7276 16506
10729	0	0	Ki67+	 7284 16274
10730	0	0	Ki67+	 7291 16233
10731	0	0	Ki67+	 7292 16357
10732	0	0	Ki67+	 7293 16254
10733	0	0	Ki67+	 7303 16413
10734	0	0	Ki67+	 7321 16232
10735	0	0	Ki67+	 7323 16331
10736	0	0	Ki67+	 7336 16454
10737	0	0	Ki67+	 7345 16252
10738	0	0	Ki67+	 7345 16432
10739	0	0	Ki67+	 7345 16540
10740	0	0	Ki67+	 7355 16265
10741	0	0	Ki67+	 7360 16299
10742	0	0	Ki67+	 7365 16458
10743	0	0	Ki67+	 7373 16552
10744	0	0	Ki67+	 7376 16502
10745	0	0	Ki67+	 7383 16250
10746	0	0	Ki67+	 7383 16290
10747	0	0	Ki67+	 7386 16452
10748	0	0	Ki67+	 7386 16522
10749	0	0	Ki67+	 7388 16551
10750	0	0	Ki67+	 7399 16432
10751	0	0	Ki67+	 7403 16258
10752	0	0	Ki67+	 7409 16567
10753	0	0	Ki67+	 7418 16513
10754	0	0	Ki67+	 7434 16332
10755	0	0	Ki67+	 7439 16440
10756	0	0	Ki67+	 7439 16534
10757	0	0	Ki67+	 7440 16553
10758	0	0	Ki67+	 7448 16296
10759	0	0	Ki67+	 7449 16503
10760	0	0	Ki67+	 7449 16563
10761	0	0	Ki67+	 7460 16449
10762	0	0	Ki67+	 7468 16388
10763	0	0	Ki67+	 7472 16438
10764	0	0	Ki67+	 7478 16317
10765	0	0	Ki67+	 7481 16380
10766	0	0	Ki67+	 7481 16527
10767	0	0	Ki67+	 7482 16564
10768	0	0	Ki67+	 7494 16266
10769	0	0	Ki67+	 7495 16476
10770	0	0	Ki67+	 7496 16317
10771	0	0	Ki67+	 7498 16426
10772	0	0	Ki67+	 7505 16347
10773	0	0	Ki67+	 7509 16480
10774	0	0	Ki67+	 7510 16497
10775	0	0	Ki67+	 7515 16402
10776	0	0	Ki67+	 7516 16344
10777	0	0	Ki67+	 7533 16564
10778	0	0	Ki67+	 7536 16513
10779	0	0	Ki67+	 7540 16373
10780	0	0	Ki67+	 7541 16493
10781	0	0	Ki67+	 7552 16433
10782	0	0	Ki67+	 7562 16536
10783	0	0	Ki67+	 7566 16489
10784	0	0	Ki67+	 7573 16563
10785	0	0	Ki67+	 7582 16478
10786	0	0	Ki67+	 7588 16568
10787	0	0	Ki67+	 7595 16401
10788	0	0	Ki67+	 7598 15966
10789	0	0	Ki67+	 7599 16221
10790	0	0	Ki67+	 7599 16424
10791	0	0	Ki67+	 7599 16461
10792	0	0	Ki67+	 7605 16543
10793	0	0	Ki67+	 7609 16391
10794	0	0	Ki67+	 7616 16548
10795	0	0	Ki67+	 7625 15894
10796	0	0	Ki67+	 7636 15895
10797	0	0	Ki67+	 7637 16543
10798	0	0	Ki67+	 7642 15968
10799	0	0	Ki67+	 7644 15958
10800	0	0	Ki67+	 7645 15921
10801	0	0	Ki67+	 7661 16529
10802	0	0	Ki67+	 7663 16571
10803	0	0	Ki67+	 7672 15972
10804	0	0	Ki67+	 7672 16444
10805	0	0	Ki67+	 7685 15896
10806	0	0	Ki67+	 7687 16546
10807	0	0	Ki67+	 7695 15995
10808	0	0	Ki67+	 7701 15937
10809	0	0	Ki67+	 7703 16497
10810	0	0	Ki67+	 7705 16108
10811	0	0	Ki67+	 7710 16122
10812	0	0	Ki67+	 7710 16142
10813	0	0	Ki67+	 7711 15995
10814	0	0	Ki67+	 7714 15968
10815	0	0	Ki67+	 7714 16059
10816	0	0	Ki67+	 7725 16485
10817	0	0	Ki67+	 7727 16019
10818	0	0	Ki67+	 7739 16575
10819	0	0	Ki67+	 7784 16499
10820	0	0	Ki67+	 7797 16557
10821	0	0	Ki67+	 7808 16414
10822	0	0	Ki67+	 7817 16159
10823	0	0	Ki67+	 7827 16543
10824	0	0	Ki67+	 7830 16376
10825	0	0	Ki67+	 7851 15818
10826	0	0	Ki67+	 7854 16358
10827	0	0	Ki67+	 7860 15860
10828	0	0	Ki67+	 7871 15829
10829	0	0	Ki67+	 7878 15791
10830	0	0	Ki67+	 7880 16293
10831	0	0	Ki67+	 7887 15883
10832	0	0	Ki67+	 7889 16073
10833	0	0	Ki67+	 7894 15828
10834	0	0	Ki67+	 7898 16305
10835	0	0	Ki67+	 7899 15803
10836	0	0	Ki67+	 7906 16151
10837	0	0	Ki67+	 7910 15937
10838	0	0	Ki67+	 7910 16014
10839	0	0	Ki67+	 7910 16188
10840	0	0	Ki67+	 7912 15984
10841	0	0	Ki67+	 7918 15867
10842	0	0	Ki67+	 7922 16059
10843	0	0	Ki67+	 7924 15839
10844	0	0	Ki67+	 7928 16215
10845	0	0	Ki67+	 7931 15900
10846	0	0	Ki67+	 7931 16510
10847	0	0	Ki67+	 7934 15833
10848	0	0	Ki67+	 7936 16249
10849	0	0	Ki67+	 7942 15928
10850	0	0	Ki67+	 7945 16229
10851	0	0	Ki67+	 7947 16034
10852	0	0	Ki67+	 7949 16256
10853	0	0	Ki67+	 7958 16366
10854	0	0	Ki67+	 7960 15963
10855	0	0	Ki67+	 7967 16310
10856	0	0	Ki67+	 7981 15989
10857	0	0	Ki67+	 7982 16230
10858	0	0	Ki67+	 7186 17186
10859	0	0	Ki67+	 7188 16772
10860	0	0	Ki67+	 7191 16838
10861	0	0	Ki67+	 7198 16746
10862	0	0	Ki67+	 7198 16789
10863	0	0	Ki67+	 7202 17237
10864	0	0	Ki67+	 7211 16815
10865	0	0	Ki67+	 7214 17286
10866	0	0	Ki67+	 7216 17069
10867	0	0	Ki67+	 7219 16801
10868	0	0	Ki67+	 7219 17228
10869	0	0	Ki67+	 7224 16776
10870	0	0	Ki67+	 7224 17214
10871	0	0	Ki67+	 7227 16751
10872	0	0	Ki67+	 7229 16872
10873	0	0	Ki67+	 7235 17261
10874	0	0	Ki67+	 7243 17309
10875	0	0	Ki67+	 7244 16811
10876	0	0	Ki67+	 7244 17191
10877	0	0	Ki67+	 7245 17028
10878	0	0	Ki67+	 7252 17237
10879	0	0	Ki67+	 7258 16742
10880	0	0	Ki67+	 7258 16990
10881	0	0	Ki67+	 7261 17023
10882	0	0	Ki67+	 7263 17331
10883	0	0	Ki67+	 7264 16757
10884	0	0	Ki67+	 7266 17193
10885	0	0	Ki67+	 7269 16900
10886	0	0	Ki67+	 7271 16780
10887	0	0	Ki67+	 7271 17164
10888	0	0	Ki67+	 7272 16616
10889	0	0	Ki67+	 7277 17284
10890	0	0	Ki67+	 7279 17175
10891	0	0	Ki67+	 7280 17309
10892	0	0	Ki67+	 7284 17122
10893	0	0	Ki67+	 7291 17046
10894	0	0	Ki67+	 7295 17015
10895	0	0	Ki67+	 7299 16929
10896	0	0	Ki67+	 7300 17151
10897	0	0	Ki67+	 7306 17181
10898	0	0	Ki67+	 7308 17071
10899	0	0	Ki67+	 7309 16753
10900	0	0	Ki67+	 7312 16794
10901	0	0	Ki67+	 7314 16731
10902	0	0	Ki67+	 7320 17139
10903	0	0	Ki67+	 7322 16677
10904	0	0	Ki67+	 7334 17156
10905	0	0	Ki67+	 7335 17058
10906	0	0	Ki67+	 7337 17037
10907	0	0	Ki67+	 7342 17178
10908	0	0	Ki67+	 7346 16942
10909	0	0	Ki67+	 7347 16739
10910	0	0	Ki67+	 7359 17146
10911	0	0	Ki67+	 7360 16947
10912	0	0	Ki67+	 7363 17091
10913	0	0	Ki67+	 7364 16760
10914	0	0	Ki67+	 7371 17070
10915	0	0	Ki67+	 7372 16778
10916	0	0	Ki67+	 7383 16813
10917	0	0	Ki67+	 7394 17104
10918	0	0	Ki67+	 7397 17148
10919	0	0	Ki67+	 7401 16661
10920	0	0	Ki67+	 7403 16785
10921	0	0	Ki67+	 7410 17055
10922	0	0	Ki67+	 7414 16843
10923	0	0	Ki67+	 7415 16808
10924	0	0	Ki67+	 7419 16640
10925	0	0	Ki67+	 7421 17177
10926	0	0	Ki67+	 7426 16652
10927	0	0	Ki67+	 7430 17151
10928	0	0	Ki67+	 7433 16837
10929	0	0	Ki67+	 7438 16851
10930	0	0	Ki67+	 7438 17049
10931	0	0	Ki67+	 7439 16899
10932	0	0	Ki67+	 7441 16886
10933	0	0	Ki67+	 7446 17073
10934	0	0	Ki67+	 7449 17198
10935	0	0	Ki67+	 7452 16634
10936	0	0	Ki67+	 7458 17168
10937	0	0	Ki67+	 7466 16888
10938	0	0	Ki67+	 7466 17068
10939	0	0	Ki67+	 7472 16813
10940	0	0	Ki67+	 7472 17116
10941	0	0	Ki67+	 7476 17181
10942	0	0	Ki67+	 7482 16843
10943	0	0	Ki67+	 7484 17095
10944	0	0	Ki67+	 7487 16912
10945	0	0	Ki67+	 7489 17070
10946	0	0	Ki67+	 7489 17218
10947	0	0	Ki67+	 7494 17040
10948	0	0	Ki67+	 7500 16664
10949	0	0	Ki67+	 7501 17109
10950	0	0	Ki67+	 7502 17236
10951	0	0	Ki67+	 7503 16625
10952	0	0	Ki67+	 7504 17315
10953	0	0	Ki67+	 7510 16854
10954	0	0	Ki67+	 7511 16654
10955	0	0	Ki67+	 7513 16817
10956	0	0	Ki67+	 7514 16844
10957	0	0	Ki67+	 7515 16604
10958	0	0	Ki67+	 7525 16694
10959	0	0	Ki67+	 7528 17067
10960	0	0	Ki67+	 7538 16875
10961	0	0	Ki67+	 7542 17273
10962	0	0	Ki67+	 7544 16724
10963	0	0	Ki67+	 7546 17145
10964	0	0	Ki67+	 7549 16703
10965	0	0	Ki67+	 7550 17133
10966	0	0	Ki67+	 7550 17346
10967	0	0	Ki67+	 7551 16661
10968	0	0	Ki67+	 7551 16831
10969	0	0	Ki67+	 7556 16769
10970	0	0	Ki67+	 7557 16748
10971	0	0	Ki67+	 7564 16703
10972	0	0	Ki67+	 7566 16939
10973	0	0	Ki67+	 7568 16855
10974	0	0	Ki67+	 7570 17107
10975	0	0	Ki67+	 7572 17140
10976	0	0	Ki67+	 7572 17165
10977	0	0	Ki67+	 7574 16902
10978	0	0	Ki67+	 7582 17354
10979	0	0	Ki67+	 7584 16960
10980	0	0	Ki67+	 7584 17059
10981	0	0	Ki67+	 7585 16873
10982	0	0	Ki67+	 7586 17126
10983	0	0	Ki67+	 7586 17138
10984	0	0	Ki67+	 7591 17285
10985	0	0	Ki67+	 7594 16755
10986	0	0	Ki67+	 7594 17172
10987	0	0	Ki67+	 7595 16740
10988	0	0	Ki67+	 7601 17031
10989	0	0	Ki67+	 7606 16905
10990	0	0	Ki67+	 7607 17344
10991	0	0	Ki67+	 7609 17057
10992	0	0	Ki67+	 7614 16793
10993	0	0	Ki67+	 7614 16894
10994	0	0	Ki67+	 7617 17048
10995	0	0	Ki67+	 7624 17146
10996	0	0	Ki67+	 7633 17182
10997	0	0	Ki67+	 7634 16929
10998	0	0	Ki67+	 7638 16986
10999	0	0	Ki67+	 7639 16754
11000	0	0	Ki67+	 7640 16601
11001	0	0	Ki67+	 7640 17146
11002	0	0	Ki67+	 7641 16782
11003	0	0	Ki67+	 7641 17129
11004	0	0	Ki67+	 7642 16946
11005	0	0	Ki67+	 7644 17163
11006	0	0	Ki67+	 7651 17066
11007	0	0	Ki67+	 7652 16964
11008	0	0	Ki67+	 7655 16712
11009	0	0	Ki67+	 7656 17165
11010	0	0	Ki67+	 7659 16926
11011	0	0	Ki67+	 7664 16728
11012	0	0	Ki67+	 7665 17361
11013	0	0	Ki67+	 7668 16638
11014	0	0	Ki67+	 7679 16776
11015	0	0	Ki67+	 7680 16578
11016	0	0	Ki67+	 7682 16746
11017	0	0	Ki67+	 7683 17313
11018	0	0	Ki67+	 7684 16638
11019	0	0	Ki67+	 7686 16615
11020	0	0	Ki67+	 7692 17356
11021	0	0	Ki67+	 7693 16968
11022	0	0	Ki67+	 7697 16990
11023	0	0	Ki67+	 7707 17323
11024	0	0	Ki67+	 7714 16756
11025	0	0	Ki67+	 7715 16898
11026	0	0	Ki67+	 7716 17299
11027	0	0	Ki67+	 7721 16599
11028	0	0	Ki67+	 7721 17194
11029	0	0	Ki67+	 7735 17330
11030	0	0	Ki67+	 7738 16868
11031	0	0	Ki67+	 7739 16621
11032	0	0	Ki67+	 7743 16923
11033	0	0	Ki67+	 7744 16770
11034	0	0	Ki67+	 7744 16797
11035	0	0	Ki67+	 7745 16881
11036	0	0	Ki67+	 7746 16653
11037	0	0	Ki67+	 7746 17299
11038	0	0	Ki67+	 7747 16641
11039	0	0	Ki67+	 7748 17180
11040	0	0	Ki67+	 7756 16586
11041	0	0	Ki67+	 7761 16763
11042	0	0	Ki67+	 7761 16988
11043	0	0	Ki67+	 7764 16615
11044	0	0	Ki67+	 7771 17179
11045	0	0	Ki67+	 7772 16769
11046	0	0	Ki67+	 7775 16797
11047	0	0	Ki67+	 7775 16913
11048	0	0	Ki67+	 7784 16942
11049	0	0	Ki67+	 7789 17342
11050	0	0	Ki67+	 7792 16587
11051	0	0	Ki67+	 7792 17011
11052	0	0	Ki67+	 7792 17246
11053	0	0	Ki67+	 7793 16791
11054	0	0	Ki67+	 7794 16814
11055	0	0	Ki67+	 7800 17063
11056	0	0	Ki67+	 7800 17341
11057	0	0	Ki67+	 7808 16593
11058	0	0	Ki67+	 7810 17314
11059	0	0	Ki67+	 7811 17239
11060	0	0	Ki67+	 7816 16831
11061	0	0	Ki67+	 7816 16845
11062	0	0	Ki67+	 7821 17076
11063	0	0	Ki67+	 7825 17002
11064	0	0	Ki67+	 7826 16973
11065	0	0	Ki67+	 7827 17249
11066	0	0	Ki67+	 7834 17017
11067	0	0	Ki67+	 7836 16590
11068	0	0	Ki67+	 7836 16794
11069	0	0	Ki67+	 7843 17003
11070	0	0	Ki67+	 7845 17031
11071	0	0	Ki67+	 7848 17225
11072	0	0	Ki67+	 7862 16607
11073	0	0	Ki67+	 7862 16876
11074	0	0	Ki67+	 7869 16802
11075	0	0	Ki67+	 7872 17213
11076	0	0	Ki67+	 7876 16778
11077	0	0	Ki67+	 7876 17164
11078	0	0	Ki67+	 7876 17186
11079	0	0	Ki67+	 7888 16657
11080	0	0	Ki67+	 7892 16578
11081	0	0	Ki67+	 7892 16640
11082	0	0	Ki67+	 7893 17164
11083	0	0	Ki67+	 7894 16892
11084	0	0	Ki67+	 7898 17197
11085	0	0	Ki67+	 7902 16873
11086	0	0	Ki67+	 7908 16808
11087	0	0	Ki67+	 7909 17036
11088	0	0	Ki67+	 7926 16863
11089	0	0	Ki67+	 7927 16579
11090	0	0	Ki67+	 7927 16635
11091	0	0	Ki67+	 7929 16769
11092	0	0	Ki67+	 7933 17168
11093	0	0	Ki67+	 7936 16619
11094	0	0	Ki67+	 7937 16822
11095	0	0	Ki67+	 7945 16839
11096	0	0	Ki67+	 7945 17148
11097	0	0	Ki67+	 7951 16704
11098	0	0	Ki67+	 7956 16851
11099	0	0	Ki67+	 7962 16754
11100	0	0	Ki67+	 7963 16776
11101	0	0	Ki67+	 7969 16641
11102	0	0	Ki67+	 7971 16960
11103	0	0	Ki67+	 7974 16818
11104	0	0	Ki67+	 7978 16660
11105	0	0	Ki67+	 7978 16798
11106	0	0	Ki67+	 7186 17452
11107	0	0	Ki67+	 7195 17957
11108	0	0	Ki67+	 7200 18159
11109	0	0	Ki67+	 7218 18069
11110	0	0	Ki67+	 7224 18170
11111	0	0	Ki67+	 7232 17895
11112	0	0	Ki67+	 7241 17468
11113	0	0	Ki67+	 7242 17773
11114	0	0	Ki67+	 7247 17424
11115	0	0	Ki67+	 7248 17919
11116	0	0	Ki67+	 7249 17789
11117	0	0	Ki67+	 7252 17512
11118	0	0	Ki67+	 7256 17569
11119	0	0	Ki67+	 7263 18116
11120	0	0	Ki67+	 7266 17833
11121	0	0	Ki67+	 7269 17696
11122	0	0	Ki67+	 7269 17908
11123	0	0	Ki67+	 7270 17441
11124	0	0	Ki67+	 7270 17960
11125	0	0	Ki67+	 7272 17563
11126	0	0	Ki67+	 7276 17745
11127	0	0	Ki67+	 7280 17878
11128	0	0	Ki67+	 7286 18082
11129	0	0	Ki67+	 7287 17456
11130	0	0	Ki67+	 7290 17539
11131	0	0	Ki67+	 7291 17857
11132	0	0	Ki67+	 7296 17886
11133	0	0	Ki67+	 7299 17781
11134	0	0	Ki67+	 7301 17510
11135	0	0	Ki67+	 7302 17611
11136	0	0	Ki67+	 7303 17669
11137	0	0	Ki67+	 7308 17579
11138	0	0	Ki67+	 7312 17757
11139	0	0	Ki67+	 7313 17535
11140	0	0	Ki67+	 7316 17645
11141	0	0	Ki67+	 7316 18129
11142	0	0	Ki67+	 7318 17700
11143	0	0	Ki67+	 7320 17669
11144	0	0	Ki67+	 7320 17848
11145	0	0	Ki67+	 7326 17950
11146	0	0	Ki67+	 7329 17800
11147	0	0	Ki67+	 7331 17521
11148	0	0	Ki67+	 7331 17573
11149	0	0	Ki67+	 7336 17849
11150	0	0	Ki67+	 7340 17867
11151	0	0	Ki67+	 7342 18076
11152	0	0	Ki67+	 7345 17770
11153	0	0	Ki67+	 7351 18083
11154	0	0	Ki67+	 7356 18159
11155	0	0	Ki67+	 7358 18062
11156	0	0	Ki67+	 7360 17815
11157	0	0	Ki67+	 7364 17805
11158	0	0	Ki67+	 7369 17713
11159	0	0	Ki67+	 7375 17736
11160	0	0	Ki67+	 7375 18109
11161	0	0	Ki67+	 7381 17802
11162	0	0	Ki67+	 7386 17530
11163	0	0	Ki67+	 7387 17653
11164	0	0	Ki67+	 7389 17558
11165	0	0	Ki67+	 7406 17742
11166	0	0	Ki67+	 7409 17970
11167	0	0	Ki67+	 7420 17485
11168	0	0	Ki67+	 7422 17710
11169	0	0	Ki67+	 7424 17868
11170	0	0	Ki67+	 7426 17506
11171	0	0	Ki67+	 7429 17525
11172	0	0	Ki67+	 7432 17471
11173	0	0	Ki67+	 7432 17542
11174	0	0	Ki67+	 7438 17555
11175	0	0	Ki67+	 7444 18155
11176	0	0	Ki67+	 7446 17488
11177	0	0	Ki67+	 7446 17646
11178	0	0	Ki67+	 7451 17688
11179	0	0	Ki67+	 7459 17715
11180	0	0	Ki67+	 7459 18123
11181	0	0	Ki67+	 7463 17555
11182	0	0	Ki67+	 7463 17602
11183	0	0	Ki67+	 7464 17515
11184	0	0	Ki67+	 7468 17699
11185	0	0	Ki67+	 7473 17873
11186	0	0	Ki67+	 7475 17578
11187	0	0	Ki67+	 7479 17743
11188	0	0	Ki67+	 7481 17539
11189	0	0	Ki67+	 7486 17796
11190	0	0	Ki67+	 7487 17622
11191	0	0	Ki67+	 7490 17578
11192	0	0	Ki67+	 7492 17732
11193	0	0	Ki67+	 7495 18157
11194	0	0	Ki67+	 7499 17684
11195	0	0	Ki67+	 7500 17914
11196	0	0	Ki67+	 7500 18086
11197	0	0	Ki67+	 7501 17465
11198	0	0	Ki67+	 7501 17626
11199	0	0	Ki67+	 7501 17872
11200	0	0	Ki67+	 7501 18112
11201	0	0	Ki67+	 7502 17758
11202	0	0	Ki67+	 7503 17499
11203	0	0	Ki67+	 7504 17719
11204	0	0	Ki67+	 7506 17551
11205	0	0	Ki67+	 7509 17517
11206	0	0	Ki67+	 7510 17453
11207	0	0	Ki67+	 7515 17481
11208	0	0	Ki67+	 7524 17440
11209	0	0	Ki67+	 7524 17751
11210	0	0	Ki67+	 7526 18130
11211	0	0	Ki67+	 7527 18106
11212	0	0	Ki67+	 7530 17733
11213	0	0	Ki67+	 7531 17785
11214	0	0	Ki67+	 7532 17863
11215	0	0	Ki67+	 7537 17923
11216	0	0	Ki67+	 7538 17827
11217	0	0	Ki67+	 7562 17425
11218	0	0	Ki67+	 7563 17578
11219	0	0	Ki67+	 7565 17588
11220	0	0	Ki67+	 7571 17551
11221	0	0	Ki67+	 7571 17729
11222	0	0	Ki67+	 7572 17511
11223	0	0	Ki67+	 7576 17776
11224	0	0	Ki67+	 7577 17830
11225	0	0	Ki67+	 7584 17572
11226	0	0	Ki67+	 7587 17434
11227	0	0	Ki67+	 7589 17523
11228	0	0	Ki67+	 7593 17693
11229	0	0	Ki67+	 7594 17751
11230	0	0	Ki67+	 7598 18170
11231	0	0	Ki67+	 7599 17809
11232	0	0	Ki67+	 7602 17545
11233	0	0	Ki67+	 7609 17981
11234	0	0	Ki67+	 7611 17450
11235	0	0	Ki67+	 7613 17869
11236	0	0	Ki67+	 7624 17721
11237	0	0	Ki67+	 7625 18086
11238	0	0	Ki67+	 7630 17530
11239	0	0	Ki67+	 7630 17636
11240	0	0	Ki67+	 7636 17506
11241	0	0	Ki67+	 7646 17596
11242	0	0	Ki67+	 7649 17717
11243	0	0	Ki67+	 7663 17755
11244	0	0	Ki67+	 7668 17462
11245	0	0	Ki67+	 7673 17579
11246	0	0	Ki67+	 7675 17442
11247	0	0	Ki67+	 7678 17485
11248	0	0	Ki67+	 7684 17463
11249	0	0	Ki67+	 7685 17941
11250	0	0	Ki67+	 7688 17883
11251	0	0	Ki67+	 7696 17572
11252	0	0	Ki67+	 7700 17397
11253	0	0	Ki67+	 7712 17502
11254	0	0	Ki67+	 7720 17488
11255	0	0	Ki67+	 7722 17434
11256	0	0	Ki67+	 7731 17929
11257	0	0	Ki67+	 7733 17847
11258	0	0	Ki67+	 7746 17534
11259	0	0	Ki67+	 7747 18123
11260	0	0	Ki67+	 7751 17518
11261	0	0	Ki67+	 7754 17792
11262	0	0	Ki67+	 7756 17496
11263	0	0	Ki67+	 7756 18144
11264	0	0	Ki67+	 7759 17752
11265	0	0	Ki67+	 7764 17603
11266	0	0	Ki67+	 7764 18093
11267	0	0	Ki67+	 7765 17992
11268	0	0	Ki67+	 7768 17658
11269	0	0	Ki67+	 7770 17521
11270	0	0	Ki67+	 7775 17548
11271	0	0	Ki67+	 7778 17943
11272	0	0	Ki67+	 7781 17975
11273	0	0	Ki67+	 7781 18110
11274	0	0	Ki67+	 7785 17821
11275	0	0	Ki67+	 7786 17685
11276	0	0	Ki67+	 7789 17630
11277	0	0	Ki67+	 7790 18023
11278	0	0	Ki67+	 7791 18012
11279	0	0	Ki67+	 7795 17607
11280	0	0	Ki67+	 7796 17744
11281	0	0	Ki67+	 7798 18060
11282	0	0	Ki67+	 7800 17498
11283	0	0	Ki67+	 7802 17720
11284	0	0	Ki67+	 7805 17517
11285	0	0	Ki67+	 7808 17821
11286	0	0	Ki67+	 7811 17673
11287	0	0	Ki67+	 7813 17468
11288	0	0	Ki67+	 7814 17916
11289	0	0	Ki67+	 7820 17640
11290	0	0	Ki67+	 7822 17751
11291	0	0	Ki67+	 7824 17728
11292	0	0	Ki67+	 7831 17693
11293	0	0	Ki67+	 7863 17555
11294	0	0	Ki67+	 7864 17493
11295	0	0	Ki67+	 7874 17533
11296	0	0	Ki67+	 7882 18076
11297	0	0	Ki67+	 7886 18061
11298	0	0	Ki67+	 7888 17782
11299	0	0	Ki67+	 7889 17834
11300	0	0	Ki67+	 7906 17839
11301	0	0	Ki67+	 7922 17786
11302	0	0	Ki67+	 7925 18041
11303	0	0	Ki67+	 7932 17863
11304	0	0	Ki67+	 7934 17768
11305	0	0	Ki67+	 7935 17752
11306	0	0	Ki67+	 7938 18001
11307	0	0	Ki67+	 7944 17828
11308	0	0	Ki67+	 7951 17767
11309	0	0	Ki67+	 7955 17816
11310	0	0	Ki67+	 7966 17853
11311	0	0	Ki67+	 7972 17393
11312	0	0	Ki67+	 7979 17439
11313	0	0	Ki67+	 7186 18717
11314	0	0	Ki67+	 7186 18811
11315	0	0	Ki67+	 7188 18777
11316	0	0	Ki67+	 7190 18252
11317	0	0	Ki67+	 7190 18348
11318	0	0	Ki67+	 7192 18689
11319	0	0	Ki67+	 7193 18969
11320	0	0	Ki67+	 7198 18187
11321	0	0	Ki67+	 7199 18911
11322	0	0	Ki67+	 7200 18236
11323	0	0	Ki67+	 7205 18790
11324	0	0	Ki67+	 7206 18370
11325	0	0	Ki67+	 7206 18756
11326	0	0	Ki67+	 7211 18300
11327	0	0	Ki67+	 7211 18418
11328	0	0	Ki67+	 7211 18444
11329	0	0	Ki67+	 7212 18407
11330	0	0	Ki67+	 7214 18488
11331	0	0	Ki67+	 7221 18518
11332	0	0	Ki67+	 7228 18263
11333	0	0	Ki67+	 7241 18285
11334	0	0	Ki67+	 7241 18348
11335	0	0	Ki67+	 7245 18915
11336	0	0	Ki67+	 7248 18859
11337	0	0	Ki67+	 7253 18272
11338	0	0	Ki67+	 7262 18190
11339	0	0	Ki67+	 7267 18472
11340	0	0	Ki67+	 7267 18779
11341	0	0	Ki67+	 7269 18385
11342	0	0	Ki67+	 7272 18801
11343	0	0	Ki67+	 7273 18860
11344	0	0	Ki67+	 7275 18226
11345	0	0	Ki67+	 7275 18875
11346	0	0	Ki67+	 7278 18470
11347	0	0	Ki67+	 7285 18563
11348	0	0	Ki67+	 7285 18877
11349	0	0	Ki67+	 7295 18209
11350	0	0	Ki67+	 7296 18230
11351	0	0	Ki67+	 7296 18434
11352	0	0	Ki67+	 7297 18575
11353	0	0	Ki67+	 7299 18310
11354	0	0	Ki67+	 7301 18556
11355	0	0	Ki67+	 7301 18733
11356	0	0	Ki67+	 7304 18216
11357	0	0	Ki67+	 7318 18862
11358	0	0	Ki67+	 7327 18876
11359	0	0	Ki67+	 7329 18811
11360	0	0	Ki67+	 7330 18250
11361	0	0	Ki67+	 7332 18326
11362	0	0	Ki67+	 7333 18365
11363	0	0	Ki67+	 7334 18313
11364	0	0	Ki67+	 7339 18280
11365	0	0	Ki67+	 7339 18794
11366	0	0	Ki67+	 7341 18689
11367	0	0	Ki67+	 7347 18959
11368	0	0	Ki67+	 7349 18738
11369	0	0	Ki67+	 7359 18812
11370	0	0	Ki67+	 7360 18381
11371	0	0	Ki67+	 7365 18180
11372	0	0	Ki67+	 7370 18465
11373	0	0	Ki67+	 7370 18784
11374	0	0	Ki67+	 7371 18349
11375	0	0	Ki67+	 7371 18929
11376	0	0	Ki67+	 7376 18382
11377	0	0	Ki67+	 7379 18360
11378	0	0	Ki67+	 7380 18322
11379	0	0	Ki67+	 7384 18181
11380	0	0	Ki67+	 7387 18199
11381	0	0	Ki67+	 7401 18402
11382	0	0	Ki67+	 7403 18292
11383	0	0	Ki67+	 7404 18311
11384	0	0	Ki67+	 7405 18379
11385	0	0	Ki67+	 7415 18871
11386	0	0	Ki67+	 7415 18914
11387	0	0	Ki67+	 7415 18935
11388	0	0	Ki67+	 7420 18415
11389	0	0	Ki67+	 7427 18975
11390	0	0	Ki67+	 7431 18912
11391	0	0	Ki67+	 7435 18180
11392	0	0	Ki67+	 7437 18966
11393	0	0	Ki67+	 7440 18203
11394	0	0	Ki67+	 7441 18349
11395	0	0	Ki67+	 7447 18476
11396	0	0	Ki67+	 7449 18638
11397	0	0	Ki67+	 7451 18449
11398	0	0	Ki67+	 7458 18569
11399	0	0	Ki67+	 7458 18836
11400	0	0	Ki67+	 7459 18500
11401	0	0	Ki67+	 7461 18303
11402	0	0	Ki67+	 7461 18623
11403	0	0	Ki67+	 7468 18550
11404	0	0	Ki67+	 7468 18850
11405	0	0	Ki67+	 7470 18422
11406	0	0	Ki67+	 7473 18561
11407	0	0	Ki67+	 7480 18950
11408	0	0	Ki67+	 7484 18187
11409	0	0	Ki67+	 7485 18324
11410	0	0	Ki67+	 7487 18456
11411	0	0	Ki67+	 7487 18483
11412	0	0	Ki67+	 7488 18393
11413	0	0	Ki67+	 7489 18822
11414	0	0	Ki67+	 7491 18656
11415	0	0	Ki67+	 7492 18841
11416	0	0	Ki67+	 7495 18544
11417	0	0	Ki67+	 7496 18511
11418	0	0	Ki67+	 7501 18777
11419	0	0	Ki67+	 7506 18705
11420	0	0	Ki67+	 7510 18823
11421	0	0	Ki67+	 7511 18270
11422	0	0	Ki67+	 7513 18182
11423	0	0	Ki67+	 7514 18303
11424	0	0	Ki67+	 7521 18336
11425	0	0	Ki67+	 7523 18628
11426	0	0	Ki67+	 7525 18609
11427	0	0	Ki67+	 7538 18476
11428	0	0	Ki67+	 7541 18526
11429	0	0	Ki67+	 7544 18423
11430	0	0	Ki67+	 7548 18805
11431	0	0	Ki67+	 7549 18967
11432	0	0	Ki67+	 7552 18880
11433	0	0	Ki67+	 7557 18695
11434	0	0	Ki67+	 7558 18905
11435	0	0	Ki67+	 7568 18430
11436	0	0	Ki67+	 7582 18200
11437	0	0	Ki67+	 7592 18484
11438	0	0	Ki67+	 7616 18530
11439	0	0	Ki67+	 7617 18595
11440	0	0	Ki67+	 7619 18412
11441	0	0	Ki67+	 7620 18360
11442	0	0	Ki67+	 7623 18562
11443	0	0	Ki67+	 7634 18392
11444	0	0	Ki67+	 7654 18683
11445	0	0	Ki67+	 7669 18916
11446	0	0	Ki67+	 7682 18237
11447	0	0	Ki67+	 7682 18760
11448	0	0	Ki67+	 7688 18926
11449	0	0	Ki67+	 7689 18943
11450	0	0	Ki67+	 7703 18585
11451	0	0	Ki67+	 7703 18917
11452	0	0	Ki67+	 7708 18975
11453	0	0	Ki67+	 7711 18604
11454	0	0	Ki67+	 7723 18552
11455	0	0	Ki67+	 7737 18202
11456	0	0	Ki67+	 7739 18489
11457	0	0	Ki67+	 7741 18696
11458	0	0	Ki67+	 7744 18588
11459	0	0	Ki67+	 7744 18899
11460	0	0	Ki67+	 7751 18466
11461	0	0	Ki67+	 7751 18481
11462	0	0	Ki67+	 7751 18706
11463	0	0	Ki67+	 7752 18605
11464	0	0	Ki67+	 7755 18553
11465	0	0	Ki67+	 7760 18521
11466	0	0	Ki67+	 7763 18702
11467	0	0	Ki67+	 7765 18252
11468	0	0	Ki67+	 7770 18452
11469	0	0	Ki67+	 7780 18574
11470	0	0	Ki67+	 7784 18396
11471	0	0	Ki67+	 7790 18605
11472	0	0	Ki67+	 7791 18237
11473	0	0	Ki67+	 7791 18258
11474	0	0	Ki67+	 7794 18432
11475	0	0	Ki67+	 7797 18694
11476	0	0	Ki67+	 7807 18512
11477	0	0	Ki67+	 7808 18835
11478	0	0	Ki67+	 7815 18417
11479	0	0	Ki67+	 7815 18543
11480	0	0	Ki67+	 7819 18441
11481	0	0	Ki67+	 7820 18502
11482	0	0	Ki67+	 7820 18943
11483	0	0	Ki67+	 7827 18387
11484	0	0	Ki67+	 7833 18545
11485	0	0	Ki67+	 7845 18604
11486	0	0	Ki67+	 7847 18428
11487	0	0	Ki67+	 7847 18961
11488	0	0	Ki67+	 7851 18400
11489	0	0	Ki67+	 7853 18368
11490	0	0	Ki67+	 7854 18667
11491	0	0	Ki67+	 7855 18206
11492	0	0	Ki67+	 7855 18843
11493	0	0	Ki67+	 7856 18933
11494	0	0	Ki67+	 7862 18918
11495	0	0	Ki67+	 7867 18766
11496	0	0	Ki67+	 7871 18478
11497	0	0	Ki67+	 7873 18974
11498	0	0	Ki67+	 7877 18606
11499	0	0	Ki67+	 7883 18847
11500	0	0	Ki67+	 7887 18647
11501	0	0	Ki67+	 7888 18955
11502	0	0	Ki67+	 7889 18943
11503	0	0	Ki67+	 7902 18866
11504	0	0	Ki67+	 7904 18819
11505	0	0	Ki67+	 7910 18676
11506	0	0	Ki67+	 7910 18889
11507	0	0	Ki67+	 7915 18338
11508	0	0	Ki67+	 7915 18912
11509	0	0	Ki67+	 7916 18734
11510	0	0	Ki67+	 7917 18367
11511	0	0	Ki67+	 7918 18969
11512	0	0	Ki67+	 7919 18668
11513	0	0	Ki67+	 7921 18687
11514	0	0	Ki67+	 7921 18903
11515	0	0	Ki67+	 7923 18717
11516	0	0	Ki67+	 7925 18606
11517	0	0	Ki67+	 7928 18338
11518	0	0	Ki67+	 7928 18450
11519	0	0	Ki67+	 7931 18545
11520	0	0	Ki67+	 7936 18926
11521	0	0	Ki67+	 7937 18505
11522	0	0	Ki67+	 7937 18961
11523	0	0	Ki67+	 7944 18407
11524	0	0	Ki67+	 7944 18797
11525	0	0	Ki67+	 7947 18854
11526	0	0	Ki67+	 7948 18595
11527	0	0	Ki67+	 7948 18887
11528	0	0	Ki67+	 7950 18933
11529	0	0	Ki67+	 7952 18739
11530	0	0	Ki67+	 7955 18685
11531	0	0	Ki67+	 7957 18717
11532	0	0	Ki67+	 7957 18841
11533	0	0	Ki67+	 7958 18362
11534	0	0	Ki67+	 7959 18480
11535	0	0	Ki67+	 7965 18402
11536	0	0	Ki67+	 7969 18801
11537	0	0	Ki67+	 7971 18912
11538	0	0	Ki67+	 7973 18956
11539	0	0	Ki67+	 7980 18819
11540	0	0	Ki67+	 7981 18904
11541	0	0	Ki67+	 7982 18787
11542	0	0	Ki67+	 7187 19314
11543	0	0	Ki67+	 7194 19378
11544	0	0	Ki67+	 7201 19316
11545	0	0	Ki67+	 7209 19263
11546	0	0	Ki67+	 7235 19193
11547	0	0	Ki67+	 7247 19117
11548	0	0	Ki67+	 7256 19087
11549	0	0	Ki67+	 7260 19433
11550	0	0	Ki67+	 7263 19599
11551	0	0	Ki67+	 7265 19391
11552	0	0	Ki67+	 7267 19318
11553	0	0	Ki67+	 7274 19333
11554	0	0	Ki67+	 7289 19355
11555	0	0	Ki67+	 7295 19522
11556	0	0	Ki67+	 7302 19354
11557	0	0	Ki67+	 7309 19609
11558	0	0	Ki67+	 7310 19567
11559	0	0	Ki67+	 7311 19173
11560	0	0	Ki67+	 7311 19419
11561	0	0	Ki67+	 7318 18990
11562	0	0	Ki67+	 7323 19257
11563	0	0	Ki67+	 7323 19460
11564	0	0	Ki67+	 7329 19525
11565	0	0	Ki67+	 7334 19601
11566	0	0	Ki67+	 7338 19288
11567	0	0	Ki67+	 7338 19587
11568	0	0	Ki67+	 7339 19359
11569	0	0	Ki67+	 7343 19029
11570	0	0	Ki67+	 7345 19068
11571	0	0	Ki67+	 7345 19381
11572	0	0	Ki67+	 7353 19092
11573	0	0	Ki67+	 7353 19171
11574	0	0	Ki67+	 7358 19527
11575	0	0	Ki67+	 7361 19271
11576	0	0	Ki67+	 7362 18990
11577	0	0	Ki67+	 7362 19292
11578	0	0	Ki67+	 7363 19244
11579	0	0	Ki67+	 7373 19263
11580	0	0	Ki67+	 7387 19325
11581	0	0	Ki67+	 7392 19678
11582	0	0	Ki67+	 7393 19235
11583	0	0	Ki67+	 7400 19249
11584	0	0	Ki67+	 7403 19525
11585	0	0	Ki67+	 7415 19456
11586	0	0	Ki67+	 7421 19425
11587	0	0	Ki67+	 7422 19137
11588	0	0	Ki67+	 7422 19505
11589	0	0	Ki67+	 7430 19538
11590	0	0	Ki67+	 7456 19142
11591	0	0	Ki67+	 7461 18990
11592	0	0	Ki67+	 7469 19020
11593	0	0	Ki67+	 7495 19685
11594	0	0	Ki67+	 7500 19505
11595	0	0	Ki67+	 7518 19636
11596	0	0	Ki67+	 7521 19469
11597	0	0	Ki67+	 7522 19486
11598	0	0	Ki67+	 7533 19410
11599	0	0	Ki67+	 7534 19518
11600	0	0	Ki67+	 7535 19643
11601	0	0	Ki67+	 7544 19510
11602	0	0	Ki67+	 7551 18995
11603	0	0	Ki67+	 7551 19393
11604	0	0	Ki67+	 7554 19480
11605	0	0	Ki67+	 7559 19677
11606	0	0	Ki67+	 7562 19734
11607	0	0	Ki67+	 7563 19694
11608	0	0	Ki67+	 7564 19433
11609	0	0	Ki67+	 7575 19679
11610	0	0	Ki67+	 7581 19467
11611	0	0	Ki67+	 7582 19414
11612	0	0	Ki67+	 7593 19746
11613	0	0	Ki67+	 7603 19440
11614	0	0	Ki67+	 7606 19597
11615	0	0	Ki67+	 7621 19753
11616	0	0	Ki67+	 7629 19710
11617	0	0	Ki67+	 7637 19728
11618	0	0	Ki67+	 7657 19713
11619	0	0	Ki67+	 7661 19125
11620	0	0	Ki67+	 7667 19755
11621	0	0	Ki67+	 7669 19157
11622	0	0	Ki67+	 7679 19402
11623	0	0	Ki67+	 7681 19062
11624	0	0	Ki67+	 7683 19140
11625	0	0	Ki67+	 7686 19247
11626	0	0	Ki67+	 7690 19000
11627	0	0	Ki67+	 7692 19023
11628	0	0	Ki67+	 7694 19237
11629	0	0	Ki67+	 7694 19761
11630	0	0	Ki67+	 7696 19367
11631	0	0	Ki67+	 7697 19327
11632	0	0	Ki67+	 7700 19102
11633	0	0	Ki67+	 7701 19414
11634	0	0	Ki67+	 7707 19741
11635	0	0	Ki67+	 7708 19008
11636	0	0	Ki67+	 7708 19229
11637	0	0	Ki67+	 7716 19020
11638	0	0	Ki67+	 7717 19500
11639	0	0	Ki67+	 7718 19149
11640	0	0	Ki67+	 7718 19345
11641	0	0	Ki67+	 7726 19449
11642	0	0	Ki67+	 7728 19203
11643	0	0	Ki67+	 7728 19461
11644	0	0	Ki67+	 7734 19124
11645	0	0	Ki67+	 7735 19178
11646	0	0	Ki67+	 7771 19759
11647	0	0	Ki67+	 7775 18978
11648	0	0	Ki67+	 7809 19200
11649	0	0	Ki67+	 7828 19055
11650	0	0	Ki67+	 7846 19105
11651	0	0	Ki67+	 7850 19042
11652	0	0	Ki67+	 7851 18978
11653	0	0	Ki67+	 7856 19758
11654	0	0	Ki67+	 7861 19027
11655	0	0	Ki67+	 7870 19069
11656	0	0	Ki67+	 7880 19592
11657	0	0	Ki67+	 7881 19007
11658	0	0	Ki67+	 7886 19723
11659	0	0	Ki67+	 7891 19581
11660	0	0	Ki67+	 7893 19043
11661	0	0	Ki67+	 7898 18983
11662	0	0	Ki67+	 7898 19733
11663	0	0	Ki67+	 7905 19101
11664	0	0	Ki67+	 7909 19125
11665	0	0	Ki67+	 7910 19073
11666	0	0	Ki67+	 7911 19604
11667	0	0	Ki67+	 7914 19058
11668	0	0	Ki67+	 7918 19257
11669	0	0	Ki67+	 7919 19091
11670	0	0	Ki67+	 7920 19289
11671	0	0	Ki67+	 7925 19133
11672	0	0	Ki67+	 7925 19758
11673	0	0	Ki67+	 7931 18998
11674	0	0	Ki67+	 7938 19448
11675	0	0	Ki67+	 7940 19408
11676	0	0	Ki67+	 7946 19071
11677	0	0	Ki67+	 7952 19030
11678	0	0	Ki67+	 7961 19065
11679	0	0	Ki67+	 7965 19212
11680	0	0	Ki67+	 7974 19037
11681	0	0	Ki67+	 7983 19532
11682	0	0	Ki67+	 7187 19838
11683	0	0	Ki67+	 7187 20040
11684	0	0	Ki67+	 7190 19882
11685	0	0	Ki67+	 7193 19792
11686	0	0	Ki67+	 7195 20544
11687	0	0	Ki67+	 7196 20243
11688	0	0	Ki67+	 7200 20008
11689	0	0	Ki67+	 7209 20274
11690	0	0	Ki67+	 7221 20202
11691	0	0	Ki67+	 7225 19848
11692	0	0	Ki67+	 7227 19825
11693	0	0	Ki67+	 7227 19877
11694	0	0	Ki67+	 7235 19933
11695	0	0	Ki67+	 7248 19994
11696	0	0	Ki67+	 7249 20556
11697	0	0	Ki67+	 7257 20069
11698	0	0	Ki67+	 7258 20341
11699	0	0	Ki67+	 7258 20539
11700	0	0	Ki67+	 7271 20037
11701	0	0	Ki67+	 7281 19931
11702	0	0	Ki67+	 7282 19957
11703	0	0	Ki67+	 7284 20573
11704	0	0	Ki67+	 7292 19980
11705	0	0	Ki67+	 7295 19967
11706	0	0	Ki67+	 7297 20062
11707	0	0	Ki67+	 7300 20198
11708	0	0	Ki67+	 7301 19941
11709	0	0	Ki67+	 7302 20309
11710	0	0	Ki67+	 7304 20042
11711	0	0	Ki67+	 7313 20014
11712	0	0	Ki67+	 7316 20309
11713	0	0	Ki67+	 7330 19967
11714	0	0	Ki67+	 7341 20362
11715	0	0	Ki67+	 7353 20388
11716	0	0	Ki67+	 7377 19792
11717	0	0	Ki67+	 7378 20380
11718	0	0	Ki67+	 7385 20049
11719	0	0	Ki67+	 7385 20100
11720	0	0	Ki67+	 7385 20225
11721	0	0	Ki67+	 7386 20003
11722	0	0	Ki67+	 7386 20018
11723	0	0	Ki67+	 7387 20551
11724	0	0	Ki67+	 7393 19789
11725	0	0	Ki67+	 7397 19909
11726	0	0	Ki67+	 7399 20108
11727	0	0	Ki67+	 7402 20074
11728	0	0	Ki67+	 7419 20524
11729	0	0	Ki67+	 7420 19975
11730	0	0	Ki67+	 7424 19823
11731	0	0	Ki67+	 7429 20025
11732	0	0	Ki67+	 7432 20225
11733	0	0	Ki67+	 7439 20355
11734	0	0	Ki67+	 7461 20128
11735	0	0	Ki67+	 7465 20101
11736	0	0	Ki67+	 7465 20211
11737	0	0	Ki67+	 7471 19808
11738	0	0	Ki67+	 7475 20313
11739	0	0	Ki67+	 7478 20019
11740	0	0	Ki67+	 7481 19977
11741	0	0	Ki67+	 7482 19990
11742	0	0	Ki67+	 7488 20024
11743	0	0	Ki67+	 7499 20246
11744	0	0	Ki67+	 7501 20188
11745	0	0	Ki67+	 7506 20045
11746	0	0	Ki67+	 7510 20282
11747	0	0	Ki67+	 7513 20078
11748	0	0	Ki67+	 7518 20149
11749	0	0	Ki67+	 7519 20039
11750	0	0	Ki67+	 7533 20213
11751	0	0	Ki67+	 7534 20239
11752	0	0	Ki67+	 7536 20197
11753	0	0	Ki67+	 7549 20172
11754	0	0	Ki67+	 7564 19920
11755	0	0	Ki67+	 7570 20203
11756	0	0	Ki67+	 7587 20223
11757	0	0	Ki67+	 7589 20304
11758	0	0	Ki67+	 7594 20351
11759	0	0	Ki67+	 7595 20231
11760	0	0	Ki67+	 7613 20353
11761	0	0	Ki67+	 7618 20195
11762	0	0	Ki67+	 7620 20332
11763	0	0	Ki67+	 7633 19919
11764	0	0	Ki67+	 7669 19846
11765	0	0	Ki67+	 7673 20081
11766	0	0	Ki67+	 7678 20251
11767	0	0	Ki67+	 7679 20370
11768	0	0	Ki67+	 7681 19972
11769	0	0	Ki67+	 7681 20063
11770	0	0	Ki67+	 7682 20302
11771	0	0	Ki67+	 7694 19979
11772	0	0	Ki67+	 7701 20425
11773	0	0	Ki67+	 7704 19778
11774	0	0	Ki67+	 7710 19900
11775	0	0	Ki67+	 7711 20470
11776	0	0	Ki67+	 7714 20322
11777	0	0	Ki67+	 7715 20287
11778	0	0	Ki67+	 7718 20211
11779	0	0	Ki67+	 7718 20543
11780	0	0	Ki67+	 7723 20109
11781	0	0	Ki67+	 7725 20092
11782	0	0	Ki67+	 7726 20514
11783	0	0	Ki67+	 7727 19811
11784	0	0	Ki67+	 7735 20431
11785	0	0	Ki67+	 7742 20007
11786	0	0	Ki67+	 7743 19916
11787	0	0	Ki67+	 7745 19905
11788	0	0	Ki67+	 7756 20515
11789	0	0	Ki67+	 7758 19963
11790	0	0	Ki67+	 7762 20548
11791	0	0	Ki67+	 7769 19940
11792	0	0	Ki67+	 7771 19953
11793	0	0	Ki67+	 7787 19955
11794	0	0	Ki67+	 7787 20457
11795	0	0	Ki67+	 7790 20141
11796	0	0	Ki67+	 7794 20119
11797	0	0	Ki67+	 7795 20194
11798	0	0	Ki67+	 7800 20476
11799	0	0	Ki67+	 7801 19982
11800	0	0	Ki67+	 7803 20395
11801	0	0	Ki67+	 7806 20009
11802	0	0	Ki67+	 7808 20154
11803	0	0	Ki67+	 7815 20330
11804	0	0	Ki67+	 7821 20244
11805	0	0	Ki67+	 7823 19828
11806	0	0	Ki67+	 7828 19983
11807	0	0	Ki67+	 7833 20460
11808	0	0	Ki67+	 7842 19978
11809	0	0	Ki67+	 7853 20401
11810	0	0	Ki67+	 7853 20419
11811	0	0	Ki67+	 7857 20478
11812	0	0	Ki67+	 7864 19992
11813	0	0	Ki67+	 7867 20568
11814	0	0	Ki67+	 7878 20185
11815	0	0	Ki67+	 7880 20522
11816	0	0	Ki67+	 7885 19782
11817	0	0	Ki67+	 7891 20273
11818	0	0	Ki67+	 7894 20347
11819	0	0	Ki67+	 7898 20402
11820	0	0	Ki67+	 7901 20332
11821	0	0	Ki67+	 7904 20265
11822	0	0	Ki67+	 7904 20558
11823	0	0	Ki67+	 7907 20419
11824	0	0	Ki67+	 7909 20198
11825	0	0	Ki67+	 7910 20185
11826	0	0	Ki67+	 7911 20224
11827	0	0	Ki67+	 7917 20050
11828	0	0	Ki67+	 7925 20037
11829	0	0	Ki67+	 7925 20154
11830	0	0	Ki67+	 7927 20509
11831	0	0	Ki67+	 7931 20305
11832	0	0	Ki67+	 7932 19973
11833	0	0	Ki67+	 7932 20335
11834	0	0	Ki67+	 7932 20544
11835	0	0	Ki67+	 7941 19939
11836	0	0	Ki67+	 7945 20376
11837	0	0	Ki67+	 7955 20542
11838	0	0	Ki67+	 7956 19920
11839	0	0	Ki67+	 7970 20509
11840	0	0	Ki67+	 7973 20219
11841	0	0	Ki67+	 7975 20532
11842	0	0	Ki67+	 7203 20952
11843	0	0	Ki67+	 7252 20674
11844	0	0	Ki67+	 7260 20717
11845	0	0	Ki67+	 7491 21208
11846	0	0	Ki67+	 7707 21363
11847	0	0	Ki67+	 7719 20697
11848	0	0	Ki67+	 7753 21133
11849	0	0	Ki67+	 7892 20599
11850	0	0	Ki67+	 7907 20794
11851	0	0	Ki67+	 7908 20587
11852	0	0	Ki67+	 7926 20799
11853	0	0	Ki67+	 7957 20748
11854	0	0	Ki67+	 7201 21760
11855	0	0	Ki67+	 7201 21832
11856	0	0	Ki67+	 7212 21740
11857	0	0	Ki67+	 7239 21719
11858	0	0	Ki67+	 7243 21881
11859	0	0	Ki67+	 7274 21635
11860	0	0	Ki67+	 7285 21788
11861	0	0	Ki67+	 7301 21413
11862	0	0	Ki67+	 7312 21417
11863	0	0	Ki67+	 7320 21408
11864	0	0	Ki67+	 7323 21736
11865	0	0	Ki67+	 7325 21434
11866	0	0	Ki67+	 7342 22169
11867	0	0	Ki67+	 7361 21463
11868	0	0	Ki67+	 7367 22119
11869	0	0	Ki67+	 7368 21451
11870	0	0	Ki67+	 7376 22143
11871	0	0	Ki67+	 7397 21385
11872	0	0	Ki67+	 7404 22165
11873	0	0	Ki67+	 7419 22165
11874	0	0	Ki67+	 7437 22026
11875	0	0	Ki67+	 7448 22037
11876	0	0	Ki67+	 7454 22057
11877	0	0	Ki67+	 7461 21794
11878	0	0	Ki67+	 7467 22033
11879	0	0	Ki67+	 7471 21760
11880	0	0	Ki67+	 7476 21777
11881	0	0	Ki67+	 7477 22056
11882	0	0	Ki67+	 7493 21959
11883	0	0	Ki67+	 7502 21904
11884	0	0	Ki67+	 7502 22007
11885	0	0	Ki67+	 7514 21674
11886	0	0	Ki67+	 7527 21965
11887	0	0	Ki67+	 7537 21926
11888	0	0	Ki67+	 7539 21735
11889	0	0	Ki67+	 7545 21574
11890	0	0	Ki67+	 7551 21876
11891	0	0	Ki67+	 7552 21659
11892	0	0	Ki67+	 7558 21859
11893	0	0	Ki67+	 7570 21798
11894	0	0	Ki67+	 7578 21834
11895	0	0	Ki67+	 7581 21717
11896	0	0	Ki67+	 7588 21859
11897	0	0	Ki67+	 7594 22015
11898	0	0	Ki67+	 7598 21672
11899	0	0	Ki67+	 7599 21846
11900	0	0	Ki67+	 7600 21773
11901	0	0	Ki67+	 7613 21856
11902	0	0	Ki67+	 7613 22039
11903	0	0	Ki67+	 7614 21832
11904	0	0	Ki67+	 7623 21583
11905	0	0	Ki67+	 7625 21819
11906	0	0	Ki67+	 7630 21720
11907	0	0	Ki67+	 7636 21546
11908	0	0	Ki67+	 7639 22047
11909	0	0	Ki67+	 7642 21685
11910	0	0	Ki67+	 7644 21835
11911	0	0	Ki67+	 7647 22096
11912	0	0	Ki67+	 7648 21635
11913	0	0	Ki67+	 7650 22129
11914	0	0	Ki67+	 7653 22035
11915	0	0	Ki67+	 7656 21666
11916	0	0	Ki67+	 7659 21550
11917	0	0	Ki67+	 7661 21498
11918	0	0	Ki67+	 7663 21619
11919	0	0	Ki67+	 7663 22075
11920	0	0	Ki67+	 7669 21869
11921	0	0	Ki67+	 7670 21599
11922	0	0	Ki67+	 7676 22092
11923	0	0	Ki67+	 7678 21827
11924	0	0	Ki67+	 7678 21980
11925	0	0	Ki67+	 7678 22141
11926	0	0	Ki67+	 7681 21909
11927	0	0	Ki67+	 7682 21896
11928	0	0	Ki67+	 7683 21756
11929	0	0	Ki67+	 7686 22175
11930	0	0	Ki67+	 7690 22123
11931	0	0	Ki67+	 7692 21681
11932	0	0	Ki67+	 7693 21662
11933	0	0	Ki67+	 7697 21926
11934	0	0	Ki67+	 7697 22041
11935	0	0	Ki67+	 7705 21867
11936	0	0	Ki67+	 7708 21828
11937	0	0	Ki67+	 7712 21932
11938	0	0	Ki67+	 7713 21800
11939	0	0	Ki67+	 7713 22072
11940	0	0	Ki67+	 7715 21878
11941	0	0	Ki67+	 7715 21950
11942	0	0	Ki67+	 7720 22029
11943	0	0	Ki67+	 7729 21812
11944	0	0	Ki67+	 7731 21911
11945	0	0	Ki67+	 7732 21998
11946	0	0	Ki67+	 7735 22108
11947	0	0	Ki67+	 7738 22020
11948	0	0	Ki67+	 7738 22129
11949	0	0	Ki67+	 7739 21971
11950	0	0	Ki67+	 7741 21561
11951	0	0	Ki67+	 7745 21459
11952	0	0	Ki67+	 7747 21804
11953	0	0	Ki67+	 7748 22058
11954	0	0	Ki67+	 7758 21469
11955	0	0	Ki67+	 7773 21445
11956	0	0	Ki67+	 7775 22097
11957	0	0	Ki67+	 7776 21803
11958	0	0	Ki67+	 7776 22042
11959	0	0	Ki67+	 7777 22145
11960	0	0	Ki67+	 7788 21706
11961	0	0	Ki67+	 7791 21840
11962	0	0	Ki67+	 7800 21435
11963	0	0	Ki67+	 7801 21945
11964	0	0	Ki67+	 7804 21929
11965	0	0	Ki67+	 7887 22132
11966	0	0	Ki67+	 7898 21592
11967	0	0	Ki67+	 7898 21929
11968	0	0	Ki67+	 7899 22118
11969	0	0	Ki67+	 7917 22149
11970	0	0	Ki67+	 7919 22089
11971	0	0	Ki67+	 7927 21653
11972	0	0	Ki67+	 7934 21636
11973	0	0	Ki67+	 7941 22172
11974	0	0	Ki67+	 7946 21717
11975	0	0	Ki67+	 7954 22138
11976	0	0	Ki67+	 7956 22069
11977	0	0	Ki67+	 7218 22699
11978	0	0	Ki67+	 7221 22791
11979	0	0	Ki67+	 7226 22970
11980	0	0	Ki67+	 7227 22584
11981	0	0	Ki67+	 7232 22380
11982	0	0	Ki67+	 7246 22347
11983	0	0	Ki67+	 7248 22431
11984	0	0	Ki67+	 7257 22583
11985	0	0	Ki67+	 7260 22368
11986	0	0	Ki67+	 7266 22467
11987	0	0	Ki67+	 7266 22812
11988	0	0	Ki67+	 7275 22789
11989	0	0	Ki67+	 7278 22664
11990	0	0	Ki67+	 7280 22955
11991	0	0	Ki67+	 7282 22367
11992	0	0	Ki67+	 7283 22612
11993	0	0	Ki67+	 7285 22245
11994	0	0	Ki67+	 7286 22681
11995	0	0	Ki67+	 7295 22453
11996	0	0	Ki67+	 7296 22610
11997	0	0	Ki67+	 7297 22937
11998	0	0	Ki67+	 7300 22546
11999	0	0	Ki67+	 7308 22630
12000	0	0	Ki67+	 7314 22642
12001	0	0	Ki67+	 7322 22973
12002	0	0	Ki67+	 7327 22781
12003	0	0	Ki67+	 7329 22445
12004	0	0	Ki67+	 7330 22506
12005	0	0	Ki67+	 7335 22590
12006	0	0	Ki67+	 7339 22665
12007	0	0	Ki67+	 7344 22411
12008	0	0	Ki67+	 7345 22797
12009	0	0	Ki67+	 7351 22924
12010	0	0	Ki67+	 7352 22447
12011	0	0	Ki67+	 7353 22212
12012	0	0	Ki67+	 7361 22629
12013	0	0	Ki67+	 7361 22887
12014	0	0	Ki67+	 7369 22184
12015	0	0	Ki67+	 7374 22498
12016	0	0	Ki67+	 7377 22946
12017	0	0	Ki67+	 7397 22463
12018	0	0	Ki67+	 7402 22414
12019	0	0	Ki67+	 7419 22920
12020	0	0	Ki67+	 7420 22686
12021	0	0	Ki67+	 7427 22722
12022	0	0	Ki67+	 7428 22965
12023	0	0	Ki67+	 7440 22643
12024	0	0	Ki67+	 7450 22551
12025	0	0	Ki67+	 7454 22892
12026	0	0	Ki67+	 7455 22472
12027	0	0	Ki67+	 7458 22853
12028	0	0	Ki67+	 7459 22387
12029	0	0	Ki67+	 7467 22669
12030	0	0	Ki67+	 7489 22642
12031	0	0	Ki67+	 7493 22679
12032	0	0	Ki67+	 7494 22511
12033	0	0	Ki67+	 7500 22694
12034	0	0	Ki67+	 7518 22615
12035	0	0	Ki67+	 7527 22490
12036	0	0	Ki67+	 7528 22446
12037	0	0	Ki67+	 7533 22715
12038	0	0	Ki67+	 7552 22626
12039	0	0	Ki67+	 7557 22592
12040	0	0	Ki67+	 7573 22368
12041	0	0	Ki67+	 7574 22862
12042	0	0	Ki67+	 7586 22368
12043	0	0	Ki67+	 7586 22665
12044	0	0	Ki67+	 7589 22762
12045	0	0	Ki67+	 7593 22505
12046	0	0	Ki67+	 7602 22846
12047	0	0	Ki67+	 7612 22521
12048	0	0	Ki67+	 7612 22653
12049	0	0	Ki67+	 7618 22811
12050	0	0	Ki67+	 7624 22575
12051	0	0	Ki67+	 7630 22659
12052	0	0	Ki67+	 7636 22754
12053	0	0	Ki67+	 7657 22211
12054	0	0	Ki67+	 7658 22785
12055	0	0	Ki67+	 7659 22855
12056	0	0	Ki67+	 7670 22841
12057	0	0	Ki67+	 7672 22461
12058	0	0	Ki67+	 7674 22902
12059	0	0	Ki67+	 7676 22545
12060	0	0	Ki67+	 7676 22793
12061	0	0	Ki67+	 7681 22613
12062	0	0	Ki67+	 7686 22832
12063	0	0	Ki67+	 7693 22623
12064	0	0	Ki67+	 7698 22891
12065	0	0	Ki67+	 7699 22683
12066	0	0	Ki67+	 7704 22538
12067	0	0	Ki67+	 7707 22813
12068	0	0	Ki67+	 7713 22652
12069	0	0	Ki67+	 7714 22825
12070	0	0	Ki67+	 7718 22287
12071	0	0	Ki67+	 7727 22246
12072	0	0	Ki67+	 7733 22611
12073	0	0	Ki67+	 7733 22673
12074	0	0	Ki67+	 7742 22718
12075	0	0	Ki67+	 7744 22293
12076	0	0	Ki67+	 7744 22547
12077	0	0	Ki67+	 7745 22693
12078	0	0	Ki67+	 7770 22663
12079	0	0	Ki67+	 7777 22646
12080	0	0	Ki67+	 7791 22685
12081	0	0	Ki67+	 7793 22611
12082	0	0	Ki67+	 7802 22654
12083	0	0	Ki67+	 7813 22509
12084	0	0	Ki67+	 7817 22649
12085	0	0	Ki67+	 7821 22620
12086	0	0	Ki67+	 7824 22561
12087	0	0	Ki67+	 7837 22301
12088	0	0	Ki67+	 7841 22923
12089	0	0	Ki67+	 7851 22616
12090	0	0	Ki67+	 7856 22318
12091	0	0	Ki67+	 7862 22295
12092	0	0	Ki67+	 7862 22893
12093	0	0	Ki67+	 7866 22475
12094	0	0	Ki67+	 7866 22568
12095	0	0	Ki67+	 7870 22463
12096	0	0	Ki67+	 7880 22509
12097	0	0	Ki67+	 7881 22356
12098	0	0	Ki67+	 7884 22291
12099	0	0	Ki67+	 7892 22585
12100	0	0	Ki67+	 7895 22809
12101	0	0	Ki67+	 7900 22303
12102	0	0	Ki67+	 7902 22341
12103	0	0	Ki67+	 7904 22420
12104	0	0	Ki67+	 7905 22452
12105	0	0	Ki67+	 7910 22296
12106	0	0	Ki67+	 7918 22788
12107	0	0	Ki67+	 7922 22322
12108	0	0	Ki67+	 7933 22864
12109	0	0	Ki67+	 7934 22351
12110	0	0	Ki67+	 7941 22885
12111	0	0	Ki67+	 7949 22329
12112	0	0	Ki67+	 7960 22792
12113	0	0	Ki67+	 7967 22372
12114	0	0	Ki67+	 7973 22208
12115	0	0	Ki67+	 7979 22674
12116	0	0	Ki67+	 7191 23772
12117	0	0	Ki67+	 7192 23703
12118	0	0	Ki67+	 7197 23054
12119	0	0	Ki67+	 7215 22981
12120	0	0	Ki67+	 7215 23429
12121	0	0	Ki67+	 7216 23611
12122	0	0	Ki67+	 7218 23036
12123	0	0	Ki67+	 7237 23014
12124	0	0	Ki67+	 7239 23451
12125	0	0	Ki67+	 7240 23702
12126	0	0	Ki67+	 7249 23610
12127	0	0	Ki67+	 7257 23072
12128	0	0	Ki67+	 7257 23228
12129	0	0	Ki67+	 7258 23007
12130	0	0	Ki67+	 7263 23469
12131	0	0	Ki67+	 7276 23690
12132	0	0	Ki67+	 7278 23103
12133	0	0	Ki67+	 7289 23078
12134	0	0	Ki67+	 7289 23733
12135	0	0	Ki67+	 7300 23092
12136	0	0	Ki67+	 7303 23676
12137	0	0	Ki67+	 7309 23662
12138	0	0	Ki67+	 7313 22982
12139	0	0	Ki67+	 7313 23581
12140	0	0	Ki67+	 7319 23648
12141	0	0	Ki67+	 7320 23698
12142	0	0	Ki67+	 7324 23516
12143	0	0	Ki67+	 7325 23546
12144	0	0	Ki67+	 7329 23420
12145	0	0	Ki67+	 7336 23680
12146	0	0	Ki67+	 7336 23724
12147	0	0	Ki67+	 7337 23704
12148	0	0	Ki67+	 7339 23515
12149	0	0	Ki67+	 7347 22997
12150	0	0	Ki67+	 7363 23318
12151	0	0	Ki67+	 7364 23343
12152	0	0	Ki67+	 7365 23026
12153	0	0	Ki67+	 7366 23433
12154	0	0	Ki67+	 7370 23768
12155	0	0	Ki67+	 7384 23327
12156	0	0	Ki67+	 7395 23418
12157	0	0	Ki67+	 7421 23764
12158	0	0	Ki67+	 7427 23542
12159	0	0	Ki67+	 7428 23523
12160	0	0	Ki67+	 7443 23619
12161	0	0	Ki67+	 7444 23452
12162	0	0	Ki67+	 7450 23274
12163	0	0	Ki67+	 7454 23317
12164	0	0	Ki67+	 7458 23035
12165	0	0	Ki67+	 7458 23546
12166	0	0	Ki67+	 7477 23631
12167	0	0	Ki67+	 7481 23000
12168	0	0	Ki67+	 7483 23516
12169	0	0	Ki67+	 7484 23714
12170	0	0	Ki67+	 7487 23474
12171	0	0	Ki67+	 7491 23692
12172	0	0	Ki67+	 7492 23594
12173	0	0	Ki67+	 7492 23663
12174	0	0	Ki67+	 7492 23732
12175	0	0	Ki67+	 7503 23233
12176	0	0	Ki67+	 7519 23236
12177	0	0	Ki67+	 7537 23426
12178	0	0	Ki67+	 7550 23209
12179	0	0	Ki67+	 7580 23681
12180	0	0	Ki67+	 7584 23531
12181	0	0	Ki67+	 7586 23670
12182	0	0	Ki67+	 7595 23650
12183	0	0	Ki67+	 7596 23712
12184	0	0	Ki67+	 7601 23691
12185	0	0	Ki67+	 7603 23737
12186	0	0	Ki67+	 7606 23773
12187	0	0	Ki67+	 7607 23541
12188	0	0	Ki67+	 7615 23214
12189	0	0	Ki67+	 7616 23296
12190	0	0	Ki67+	 7618 23634
12191	0	0	Ki67+	 7619 23060
12192	0	0	Ki67+	 7623 23272
12193	0	0	Ki67+	 7624 23679
12194	0	0	Ki67+	 7629 23571
12195	0	0	Ki67+	 7632 23770
12196	0	0	Ki67+	 7634 23513
12197	0	0	Ki67+	 7647 23583
12198	0	0	Ki67+	 7659 23272
12199	0	0	Ki67+	 7681 23549
12200	0	0	Ki67+	 7684 23663
12201	0	0	Ki67+	 7690 23713
12202	0	0	Ki67+	 7695 23649
12203	0	0	Ki67+	 7709 23419
12204	0	0	Ki67+	 7716 23034
12205	0	0	Ki67+	 7721 23332
12206	0	0	Ki67+	 7730 23483
12207	0	0	Ki67+	 7745 23570
12208	0	0	Ki67+	 7756 23271
12209	0	0	Ki67+	 7756 23601
12210	0	0	Ki67+	 7765 23624
12211	0	0	Ki67+	 7768 23439
12212	0	0	Ki67+	 7768 23553
12213	0	0	Ki67+	 7770 23335
12214	0	0	Ki67+	 7776 23323
12215	0	0	Ki67+	 7780 23710
12216	0	0	Ki67+	 7782 23462
12217	0	0	Ki67+	 7791 23094
12218	0	0	Ki67+	 7797 23113
12219	0	0	Ki67+	 7800 23739
12220	0	0	Ki67+	 7813 23399
12221	0	0	Ki67+	 7813 23633
12222	0	0	Ki67+	 7817 23444
12223	0	0	Ki67+	 7826 23095
12224	0	0	Ki67+	 7828 23470
12225	0	0	Ki67+	 7831 23416
12226	0	0	Ki67+	 7835 23548
12227	0	0	Ki67+	 7835 23672
12228	0	0	Ki67+	 7838 23752
12229	0	0	Ki67+	 7842 23188
12230	0	0	Ki67+	 7854 23212
12231	0	0	Ki67+	 7856 23195
12232	0	0	Ki67+	 7860 23746
12233	0	0	Ki67+	 7862 22992
12234	0	0	Ki67+	 7868 23318
12235	0	0	Ki67+	 7871 23221
12236	0	0	Ki67+	 7872 23297
12237	0	0	Ki67+	 7874 23760
12238	0	0	Ki67+	 7884 23437
12239	0	0	Ki67+	 7893 23404
12240	0	0	Ki67+	 7895 23058
12241	0	0	Ki67+	 7895 23478
12242	0	0	Ki67+	 7897 23386
12243	0	0	Ki67+	 7900 23178
12244	0	0	Ki67+	 7900 23344
12245	0	0	Ki67+	 7906 23750
12246	0	0	Ki67+	 7910 23451
12247	0	0	Ki67+	 7913 23211
12248	0	0	Ki67+	 7919 23721
12249	0	0	Ki67+	 7933 23448
12250	0	0	Ki67+	 7935 23075
12251	0	0	Ki67+	 7937 23108
12252	0	0	Ki67+	 7948 23130
12253	0	0	Ki67+	 7948 23721
12254	0	0	Ki67+	 7949 23203
12255	0	0	Ki67+	 7958 23429
12256	0	0	Ki67+	 7959 23767
12257	0	0	Ki67+	 7964 23022
12258	0	0	Ki67+	 7968 23083
12259	0	0	Ki67+	 7976 23461
12260	0	0	Ki67+	 7979 23096
12261	0	0	Ki67+	 7186 24285
12262	0	0	Ki67+	 7191 24100
12263	0	0	Ki67+	 7192 24213
12264	0	0	Ki67+	 7200 23824
12265	0	0	Ki67+	 7201 24331
12266	0	0	Ki67+	 7216 23900
12267	0	0	Ki67+	 7216 24224
12268	0	0	Ki67+	 7219 23866
12269	0	0	Ki67+	 7223 24109
12270	0	0	Ki67+	 7231 24134
12271	0	0	Ki67+	 7231 24316
12272	0	0	Ki67+	 7247 23902
12273	0	0	Ki67+	 7247 23935
12274	0	0	Ki67+	 7250 24258
12275	0	0	Ki67+	 7260 24105
12276	0	0	Ki67+	 7262 23945
12277	0	0	Ki67+	 7264 24219
12278	0	0	Ki67+	 7267 23896
12279	0	0	Ki67+	 7268 24265
12280	0	0	Ki67+	 7269 23874
12281	0	0	Ki67+	 7269 23917
12282	0	0	Ki67+	 7271 24446
12283	0	0	Ki67+	 7272 24155
12284	0	0	Ki67+	 7276 24195
12285	0	0	Ki67+	 7279 24015
12286	0	0	Ki67+	 7283 24163
12287	0	0	Ki67+	 7289 24443
12288	0	0	Ki67+	 7294 24144
12289	0	0	Ki67+	 7300 24196
12290	0	0	Ki67+	 7307 23795
12291	0	0	Ki67+	 7309 24081
12292	0	0	Ki67+	 7316 24155
12293	0	0	Ki67+	 7324 24211
12294	0	0	Ki67+	 7327 24372
12295	0	0	Ki67+	 7334 24507
12296	0	0	Ki67+	 7374 23900
12297	0	0	Ki67+	 7377 24520
12298	0	0	Ki67+	 7387 23937
12299	0	0	Ki67+	 7387 23969
12300	0	0	Ki67+	 7388 23859
12301	0	0	Ki67+	 7389 24054
12302	0	0	Ki67+	 7393 24381
12303	0	0	Ki67+	 7396 24545
12304	0	0	Ki67+	 7406 24098
12305	0	0	Ki67+	 7409 24393
12306	0	0	Ki67+	 7412 24070
12307	0	0	Ki67+	 7434 24103
12308	0	0	Ki67+	 7434 24385
12309	0	0	Ki67+	 7440 24024
12310	0	0	Ki67+	 7443 24201
12311	0	0	Ki67+	 7456 23929
12312	0	0	Ki67+	 7458 24003
12313	0	0	Ki67+	 7462 23796
12314	0	0	Ki67+	 7470 24014
12315	0	0	Ki67+	 7471 24002
12316	0	0	Ki67+	 7473 24195
12317	0	0	Ki67+	 7481 24405
12318	0	0	Ki67+	 7482 24244
12319	0	0	Ki67+	 7483 24213
12320	0	0	Ki67+	 7486 24269
12321	0	0	Ki67+	 7488 24340
12322	0	0	Ki67+	 7500 24370
12323	0	0	Ki67+	 7501 24329
12324	0	0	Ki67+	 7504 23844
12325	0	0	Ki67+	 7511 24333
12326	0	0	Ki67+	 7521 24361
12327	0	0	Ki67+	 7527 23826
12328	0	0	Ki67+	 7537 24311
12329	0	0	Ki67+	 7537 24384
12330	0	0	Ki67+	 7539 24025
12331	0	0	Ki67+	 7547 24265
12332	0	0	Ki67+	 7547 24277
12333	0	0	Ki67+	 7548 23861
12334	0	0	Ki67+	 7549 24346
12335	0	0	Ki67+	 7550 23847
12336	0	0	Ki67+	 7560 24050
12337	0	0	Ki67+	 7568 24156
12338	0	0	Ki67+	 7569 24331
12339	0	0	Ki67+	 7570 23882
12340	0	0	Ki67+	 7572 23912
12341	0	0	Ki67+	 7576 23814
12342	0	0	Ki67+	 7583 24086
12343	0	0	Ki67+	 7590 23860
12344	0	0	Ki67+	 7592 24333
12345	0	0	Ki67+	 7592 24544
12346	0	0	Ki67+	 7594 24423
12347	0	0	Ki67+	 7601 24394
12348	0	0	Ki67+	 7603 24187
12349	0	0	Ki67+	 7605 23945
12350	0	0	Ki67+	 7605 24381
12351	0	0	Ki67+	 7606 24149
12352	0	0	Ki67+	 7608 24199
12353	0	0	Ki67+	 7614 24158
12354	0	0	Ki67+	 7615 23943
12355	0	0	Ki67+	 7619 24389
12356	0	0	Ki67+	 7625 24199
12357	0	0	Ki67+	 7630 24375
12358	0	0	Ki67+	 7630 24399
12359	0	0	Ki67+	 7632 24246
12360	0	0	Ki67+	 7640 24524
12361	0	0	Ki67+	 7643 23820
12362	0	0	Ki67+	 7643 24199
12363	0	0	Ki67+	 7644 23866
12364	0	0	Ki67+	 7653 23834
12365	0	0	Ki67+	 7655 24532
12366	0	0	Ki67+	 7659 24034
12367	0	0	Ki67+	 7659 24389
12368	0	0	Ki67+	 7662 24479
12369	0	0	Ki67+	 7670 23933
12370	0	0	Ki67+	 7670 24304
12371	0	0	Ki67+	 7675 23957
12372	0	0	Ki67+	 7685 24298
12373	0	0	Ki67+	 7686 23821
12374	0	0	Ki67+	 7689 24054
12375	0	0	Ki67+	 7693 23949
12376	0	0	Ki67+	 7704 23787
12377	0	0	Ki67+	 7714 23933
12378	0	0	Ki67+	 7717 23886
12379	0	0	Ki67+	 7717 23960
12380	0	0	Ki67+	 7718 23915
12381	0	0	Ki67+	 7734 23876
12382	0	0	Ki67+	 7770 23778
12383	0	0	Ki67+	 7790 23846
12384	0	0	Ki67+	 7793 24028
12385	0	0	Ki67+	 7800 24554
12386	0	0	Ki67+	 7821 23874
12387	0	0	Ki67+	 7823 23853
12388	0	0	Ki67+	 7828 23949
12389	0	0	Ki67+	 7833 24051
12390	0	0	Ki67+	 7842 24255
12391	0	0	Ki67+	 7843 24074
12392	0	0	Ki67+	 7844 23888
12393	0	0	Ki67+	 7846 24303
12394	0	0	Ki67+	 7851 24209
12395	0	0	Ki67+	 7852 24172
12396	0	0	Ki67+	 7863 24270
12397	0	0	Ki67+	 7868 24153
12398	0	0	Ki67+	 7870 24344
12399	0	0	Ki67+	 7872 24229
12400	0	0	Ki67+	 7876 24185
12401	0	0	Ki67+	 7878 23966
12402	0	0	Ki67+	 7878 24295
12403	0	0	Ki67+	 7884 24093
12404	0	0	Ki67+	 7896 24231
12405	0	0	Ki67+	 7900 24179
12406	0	0	Ki67+	 7901 23933
12407	0	0	Ki67+	 7904 24348
12408	0	0	Ki67+	 7905 24366
12409	0	0	Ki67+	 7910 24147
12410	0	0	Ki67+	 7914 23964
12411	0	0	Ki67+	 7914 24229
12412	0	0	Ki67+	 7924 24171
12413	0	0	Ki67+	 7926 23980
12414	0	0	Ki67+	 7928 23899
12415	0	0	Ki67+	 7928 23923
12416	0	0	Ki67+	 7932 24212
12417	0	0	Ki67+	 7935 23954
12418	0	0	Ki67+	 7938 23983
12419	0	0	Ki67+	 7942 24230
12420	0	0	Ki67+	 7943 23886
12421	0	0	Ki67+	 7951 24399
12422	0	0	Ki67+	 7961 23992
12423	0	0	Ki67+	 7963 23910
12424	0	0	Ki67+	 7963 24483
12425	0	0	Ki67+	 7964 24526
12426	0	0	Ki67+	 7969 23983
12427	0	0	Ki67+	 7981 23847
12428	0	0	Ki67+	 7192 24783
12429	0	0	Ki67+	 7198 24966
12430	0	0	Ki67+	 7209 24720
12431	0	0	Ki67+	 7227 24688
12432	0	0	Ki67+	 7227 25306
12433	0	0	Ki67+	 7233 24614
12434	0	0	Ki67+	 7238 24784
12435	0	0	Ki67+	 7239 24877
12436	0	0	Ki67+	 7252 24769
12437	0	0	Ki67+	 7257 24708
12438	0	0	Ki67+	 7269 24733
12439	0	0	Ki67+	 7282 24992
12440	0	0	Ki67+	 7311 24802
12441	0	0	Ki67+	 7312 24934
12442	0	0	Ki67+	 7318 24876
12443	0	0	Ki67+	 7334 24990
12444	0	0	Ki67+	 7334 25052
12445	0	0	Ki67+	 7335 24820
12446	0	0	Ki67+	 7343 24615
12447	0	0	Ki67+	 7358 24856
12448	0	0	Ki67+	 7359 24937
12449	0	0	Ki67+	 7367 24826
12450	0	0	Ki67+	 7368 24905
12451	0	0	Ki67+	 7376 24605
12452	0	0	Ki67+	 7376 24994
12453	0	0	Ki67+	 7380 25012
12454	0	0	Ki67+	 7381 24873
12455	0	0	Ki67+	 7384 24823
12456	0	0	Ki67+	 7393 24598
12457	0	0	Ki67+	 7394 24898
12458	0	0	Ki67+	 7395 24928
12459	0	0	Ki67+	 7401 24960
12460	0	0	Ki67+	 7409 25022
12461	0	0	Ki67+	 7414 24852
12462	0	0	Ki67+	 7440 25049
12463	0	0	Ki67+	 7475 24643
12464	0	0	Ki67+	 7478 24692
12465	0	0	Ki67+	 7498 24659
12466	0	0	Ki67+	 7525 24634
12467	0	0	Ki67+	 7525 24676
12468	0	0	Ki67+	 7535 24648
12469	0	0	Ki67+	 7540 24626
12470	0	0	Ki67+	 7544 25318
12471	0	0	Ki67+	 7552 24619
12472	0	0	Ki67+	 7558 24661
12473	0	0	Ki67+	 7568 25355
12474	0	0	Ki67+	 7571 24647
12475	0	0	Ki67+	 7580 25212
12476	0	0	Ki67+	 7591 24617
12477	0	0	Ki67+	 7592 24591
12478	0	0	Ki67+	 7593 25276
12479	0	0	Ki67+	 7598 24957
12480	0	0	Ki67+	 7599 24910
12481	0	0	Ki67+	 7601 25269
12482	0	0	Ki67+	 7604 25281
12483	0	0	Ki67+	 7608 24605
12484	0	0	Ki67+	 7609 24970
12485	0	0	Ki67+	 7614 25190
12486	0	0	Ki67+	 7614 25250
12487	0	0	Ki67+	 7619 24962
12488	0	0	Ki67+	 7627 25246
12489	0	0	Ki67+	 7636 24946
12490	0	0	Ki67+	 7643 24586
12491	0	0	Ki67+	 7643 25140
12492	0	0	Ki67+	 7650 24597
12493	0	0	Ki67+	 7654 24918
12494	0	0	Ki67+	 7664 24888
12495	0	0	Ki67+	 7675 24957
12496	0	0	Ki67+	 7691 24926
12497	0	0	Ki67+	 7712 25031
12498	0	0	Ki67+	 7714 25043
12499	0	0	Ki67+	 7734 24903
12500	0	0	Ki67+	 7736 24948
12501	0	0	Ki67+	 7737 25099
12502	0	0	Ki67+	 7743 25060
12503	0	0	Ki67+	 7746 25222
12504	0	0	Ki67+	 7754 25072
12505	0	0	Ki67+	 7756 24945
12506	0	0	Ki67+	 7765 25053
12507	0	0	Ki67+	 7766 25240
12508	0	0	Ki67+	 7773 24854
12509	0	0	Ki67+	 7779 24888
12510	0	0	Ki67+	 7786 25200
12511	0	0	Ki67+	 7791 25024
12512	0	0	Ki67+	 7791 25280
12513	0	0	Ki67+	 7817 25327
12514	0	0	Ki67+	 7820 24998
12515	0	0	Ki67+	 7820 25247
12516	0	0	Ki67+	 7824 24892
12517	0	0	Ki67+	 7827 25094
12518	0	0	Ki67+	 7835 24928
12519	0	0	Ki67+	 7838 24749
12520	0	0	Ki67+	 7838 25033
12521	0	0	Ki67+	 7840 24974
12522	0	0	Ki67+	 7841 25282
12523	0	0	Ki67+	 7847 25001
12524	0	0	Ki67+	 7849 25290
12525	0	0	Ki67+	 7854 24963
12526	0	0	Ki67+	 7859 24843
12527	0	0	Ki67+	 7862 25280
12528	0	0	Ki67+	 7865 25309
12529	0	0	Ki67+	 7872 25068
12530	0	0	Ki67+	 7876 25175
12531	0	0	Ki67+	 7880 25045
12532	0	0	Ki67+	 7881 25253
12533	0	0	Ki67+	 7882 24895
12534	0	0	Ki67+	 7885 24970
12535	0	0	Ki67+	 7885 25004
12536	0	0	Ki67+	 7895 24833
12537	0	0	Ki67+	 7902 24928
12538	0	0	Ki67+	 7910 25006
12539	0	0	Ki67+	 7912 25052
12540	0	0	Ki67+	 7913 24856
12541	0	0	Ki67+	 7913 25041
12542	0	0	Ki67+	 7916 24703
12543	0	0	Ki67+	 7927 24580
12544	0	0	Ki67+	 7928 25192
12545	0	0	Ki67+	 7930 25078
12546	0	0	Ki67+	 7932 25045
12547	0	0	Ki67+	 7939 24768
12548	0	0	Ki67+	 7942 24793
12549	0	0	Ki67+	 7942 24834
12550	0	0	Ki67+	 7950 25127
12551	0	0	Ki67+	 7961 24638
12552	0	0	Ki67+	 7964 25081
12553	0	0	Ki67+	 7982 25098
12554	0	0	Ki67+	 7185 25995
12555	0	0	Ki67+	 7195 26051
12556	0	0	Ki67+	 7214 25467
12557	0	0	Ki67+	 7214 26143
12558	0	0	Ki67+	 7215 25965
12559	0	0	Ki67+	 7224 25849
12560	0	0	Ki67+	 7233 26172
12561	0	0	Ki67+	 7245 26052
12562	0	0	Ki67+	 7246 25980
12563	0	0	Ki67+	 7253 25649
12564	0	0	Ki67+	 7266 25650
12565	0	0	Ki67+	 7281 25860
12566	0	0	Ki67+	 7303 26166
12567	0	0	Ki67+	 7310 25878
12568	0	0	Ki67+	 7320 25919
12569	0	0	Ki67+	 7331 25609
12570	0	0	Ki67+	 7341 25649
12571	0	0	Ki67+	 7344 25574
12572	0	0	Ki67+	 7356 25721
12573	0	0	Ki67+	 7363 25699
12574	0	0	Ki67+	 7375 25669
12575	0	0	Ki67+	 7380 25636
12576	0	0	Ki67+	 7392 26017
12577	0	0	Ki67+	 7394 25679
12578	0	0	Ki67+	 7396 25721
12579	0	0	Ki67+	 7405 25709
12580	0	0	Ki67+	 7424 25710
12581	0	0	Ki67+	 7444 26035
12582	0	0	Ki67+	 7446 25681
12583	0	0	Ki67+	 7451 25885
12584	0	0	Ki67+	 7469 26060
12585	0	0	Ki67+	 7484 25906
12586	0	0	Ki67+	 7497 26043
12587	0	0	Ki67+	 7519 26151
12588	0	0	Ki67+	 7531 25920
12589	0	0	Ki67+	 7534 25999
12590	0	0	Ki67+	 7551 26013
12591	0	0	Ki67+	 7554 25777
12592	0	0	Ki67+	 7570 25903
12593	0	0	Ki67+	 7572 26070
12594	0	0	Ki67+	 7596 25712
12595	0	0	Ki67+	 7624 25999
12596	0	0	Ki67+	 7628 26023
12597	0	0	Ki67+	 7630 26033
12598	0	0	Ki67+	 7646 26025
12599	0	0	Ki67+	 7656 26040
12600	0	0	Ki67+	 7656 26054
12601	0	0	Ki67+	 7673 25987
12602	0	0	Ki67+	 7701 25874
12603	0	0	Ki67+	 7726 25883
12604	0	0	Ki67+	 7730 25396
12605	0	0	Ki67+	 7730 25465
12606	0	0	Ki67+	 7787 25414
12607	0	0	Ki67+	 7801 25427
12608	0	0	Ki67+	 7809 25393
12609	0	0	Ki67+	 7812 25649
12610	0	0	Ki67+	 7825 25406
12611	0	0	Ki67+	 7831 25595
12612	0	0	Ki67+	 7864 25734
12613	0	0	Ki67+	 7868 25553
12614	0	0	Ki67+	 7876 25700
12615	0	0	Ki67+	 7884 25726
12616	0	0	Ki67+	 7885 25772
12617	0	0	Ki67+	 7890 25543
12618	0	0	Ki67+	 7890 25802
12619	0	0	Ki67+	 7894 25486
12620	0	0	Ki67+	 7917 25611
12621	0	0	Ki67+	 7924 25787
12622	0	0	Ki67+	 7924 25850
12623	0	0	Ki67+	 7930 25826
12624	0	0	Ki67+	 7934 25619
12625	0	0	Ki67+	 7943 25693
12626	0	0	Ki67+	 7974 25865
12627	0	0	Ki67+	 7186 26641
12628	0	0	Ki67+	 7188 26281
12629	0	0	Ki67+	 7194 26897
12630	0	0	Ki67+	 7197 26814
12631	0	0	Ki67+	 7207 26199
12632	0	0	Ki67+	 7209 26320
12633	0	0	Ki67+	 7211 26928
12634	0	0	Ki67+	 7218 26843
12635	0	0	Ki67+	 7220 26696
12636	0	0	Ki67+	 7231 26831
12637	0	0	Ki67+	 7232 26789
12638	0	0	Ki67+	 7234 26689
12639	0	0	Ki67+	 7237 26926
12640	0	0	Ki67+	 7238 26455
12641	0	0	Ki67+	 7239 26292
12642	0	0	Ki67+	 7239 26879
12643	0	0	Ki67+	 7241 26276
12644	0	0	Ki67+	 7246 26801
12645	0	0	Ki67+	 7249 26971
12646	0	0	Ki67+	 7251 26178
12647	0	0	Ki67+	 7252 26684
12648	0	0	Ki67+	 7253 26544
12649	0	0	Ki67+	 7256 26724
12650	0	0	Ki67+	 7259 26942
12651	0	0	Ki67+	 7260 26444
12652	0	0	Ki67+	 7264 26571
12653	0	0	Ki67+	 7266 26722
12654	0	0	Ki67+	 7268 26779
12655	0	0	Ki67+	 7272 26745
12656	0	0	Ki67+	 7274 26460
12657	0	0	Ki67+	 7290 26669
12658	0	0	Ki67+	 7291 26754
12659	0	0	Ki67+	 7293 26775
12660	0	0	Ki67+	 7300 26442
12661	0	0	Ki67+	 7301 26211
12662	0	0	Ki67+	 7311 26458
12663	0	0	Ki67+	 7314 26969
12664	0	0	Ki67+	 7322 26225
12665	0	0	Ki67+	 7336 26522
12666	0	0	Ki67+	 7336 26568
12667	0	0	Ki67+	 7339 26191
12668	0	0	Ki67+	 7339 26973
12669	0	0	Ki67+	 7340 26722
12670	0	0	Ki67+	 7343 26686
12671	0	0	Ki67+	 7349 26536
12672	0	0	Ki67+	 7349 26574
12673	0	0	Ki67+	 7354 26272
12674	0	0	Ki67+	 7354 26625
12675	0	0	Ki67+	 7358 26333
12676	0	0	Ki67+	 7374 26496
12677	0	0	Ki67+	 7389 26492
12678	0	0	Ki67+	 7391 26506
12679	0	0	Ki67+	 7395 26336
12680	0	0	Ki67+	 7399 26393
12681	0	0	Ki67+	 7400 26325
12682	0	0	Ki67+	 7408 26484
12683	0	0	Ki67+	 7408 26538
12684	0	0	Ki67+	 7412 26465
12685	0	0	Ki67+	 7423 26378
12686	0	0	Ki67+	 7426 26497
12687	0	0	Ki67+	 7432 26329
12688	0	0	Ki67+	 7436 26680
12689	0	0	Ki67+	 7438 26644
12690	0	0	Ki67+	 7453 26470
12691	0	0	Ki67+	 7460 26631
12692	0	0	Ki67+	 7464 26506
12693	0	0	Ki67+	 7470 26686
12694	0	0	Ki67+	 7479 26300
12695	0	0	Ki67+	 7479 26526
12696	0	0	Ki67+	 7499 26494
12697	0	0	Ki67+	 7499 26552
12698	0	0	Ki67+	 7512 26481
12699	0	0	Ki67+	 7522 26454
12700	0	0	Ki67+	 7538 26656
12701	0	0	Ki67+	 7539 26429
12702	0	0	Ki67+	 7577 26535
12703	0	0	Ki67+	 7578 26578
12704	0	0	Ki67+	 7587 26607
12705	0	0	Ki67+	 7597 26582
12706	0	0	Ki67+	 7605 26613
12707	0	0	Ki67+	 7615 26438
12708	0	0	Ki67+	 7619 26594
12709	0	0	Ki67+	 7627 26500
12710	0	0	Ki67+	 7633 26525
12711	0	0	Ki67+	 7787 26941
12712	0	0	Ki67+	 7803 26916
12713	0	0	Ki67+	 7836 26341
12714	0	0	Ki67+	 7849 26567
12715	0	0	Ki67+	 7864 26902
12716	0	0	Ki67+	 7879 26566
12717	0	0	Ki67+	 7963 26592
12718	0	0	Ki67+	 7187 27161
12719	0	0	Ki67+	 7188 27042
12720	0	0	Ki67+	 7195 26981
12721	0	0	Ki67+	 7202 27213
12722	0	0	Ki67+	 7204 27274
12723	0	0	Ki67+	 7211 27044
12724	0	0	Ki67+	 7211 27306
12725	0	0	Ki67+	 7214 27065
12726	0	0	Ki67+	 7214 27176
12727	0	0	Ki67+	 7218 27102
12728	0	0	Ki67+	 7220 27261
12729	0	0	Ki67+	 7223 27206
12730	0	0	Ki67+	 7231 27090
12731	0	0	Ki67+	 7233 26985
12732	0	0	Ki67+	 7234 27156
12733	0	0	Ki67+	 7239 27019
12734	0	0	Ki67+	 7245 27053
12735	0	0	Ki67+	 7251 27165
12736	0	0	Ki67+	 7254 27259
12737	0	0	Ki67+	 7256 27301
12738	0	0	Ki67+	 7263 27273
12739	0	0	Ki67+	 7270 27231
12740	0	0	Ki67+	 7276 27059
12741	0	0	Ki67+	 7292 27088
12742	0	0	Ki67+	 7304 27122
12743	0	0	Ki67+	 7420 27284
12744	0	0	Ki67+	 7438 27326
12745	0	0	Ki67+	 7449 27261
12746	0	0	Ki67+	 7452 27385
12747	0	0	Ki67+	 7484 27392
12748	0	0	Ki67+	 7498 27412
12749	0	0	Ki67+	 7519 27420
12750	0	0	Ki67+	 7520 27069
12751	0	0	Ki67+	 7526 27215
12752	0	0	Ki67+	 7529 27050
12753	0	0	Ki67+	 7575 27013
12754	0	0	Ki67+	 7578 27372
12755	0	0	Ki67+	 7582 27615
12756	0	0	Ki67+	 7592 27214
12757	0	0	Ki67+	 7607 27611
12758	0	0	Ki67+	 7627 27512
12759	0	0	Ki67+	 7629 27447
12760	0	0	Ki67+	 7632 27150
12761	0	0	Ki67+	 7643 27634
12762	0	0	Ki67+	 7645 27381
12763	0	0	Ki67+	 7654 27337
12764	0	0	Ki67+	 7656 27602
12765	0	0	Ki67+	 7660 27379
12766	0	0	Ki67+	 7662 27072
12767	0	0	Ki67+	 7667 27030
12768	0	0	Ki67+	 7678 27115
12769	0	0	Ki67+	 7681 27160
12770	0	0	Ki67+	 7686 27565
12771	0	0	Ki67+	 7701 27024
12772	0	0	Ki67+	 7706 27055
12773	0	0	Ki67+	 7706 27141
12774	0	0	Ki67+	 7713 27469
12775	0	0	Ki67+	 7723 27007
12776	0	0	Ki67+	 7729 27124
12777	0	0	Ki67+	 7734 27019
12778	0	0	Ki67+	 7734 27104
12779	0	0	Ki67+	 7738 27034
12780	0	0	Ki67+	 7743 27640
12781	0	0	Ki67+	 7759 26983
12782	0	0	Ki67+	 7772 26993
12783	0	0	Ki67+	 7784 27014
12784	0	0	Ki67+	 7793 27031
12785	0	0	Ki67+	 7813 27452
12786	0	0	Ki67+	 7815 27024
12787	0	0	Ki67+	 7830 27730
12788	0	0	Ki67+	 7832 27107
12789	0	0	Ki67+	 7839 27370
12790	0	0	Ki67+	 7840 27518
12791	0	0	Ki67+	 7854 27108
12792	0	0	Ki67+	 7854 27616
12793	0	0	Ki67+	 7855 27495
12794	0	0	Ki67+	 7860 27539
12795	0	0	Ki67+	 7865 27471
12796	0	0	Ki67+	 7867 27530
12797	0	0	Ki67+	 7875 27512
12798	0	0	Ki67+	 7877 27658
12799	0	0	Ki67+	 7877 27714
12800	0	0	Ki67+	 7885 27487
12801	0	0	Ki67+	 7892 27141
12802	0	0	Ki67+	 7893 27762
12803	0	0	Ki67+	 7904 27519
12804	0	0	Ki67+	 7907 27664
12805	0	0	Ki67+	 7914 27505
12806	0	0	Ki67+	 7916 27582
12807	0	0	Ki67+	 7922 27552
12808	0	0	Ki67+	 7937 27627
12809	0	0	Ki67+	 7938 27390
12810	0	0	Ki67+	 7945 27533
12811	0	0	Ki67+	 7947 27430
12812	0	0	Ki67+	 7948 27585
12813	0	0	Ki67+	 7950 27682
12814	0	0	Ki67+	 7950 27757
12815	0	0	Ki67+	 7952 27517
12816	0	0	Ki67+	 7954 27740
12817	0	0	Ki67+	 7955 27569
12818	0	0	Ki67+	 7972 27630
12819	0	0	Ki67+	 7973 27528
12820	0	0	Ki67+	 7974 27600
12821	0	0	Ki67+	 7988 16266
12822	0	0	Ki67+	 8010 15907
12823	0	0	Ki67+	 8018 16241
12824	0	0	Ki67+	 8023 16207
12825	0	0	Ki67+	 8025 16258
12826	0	0	Ki67+	 8027 16279
12827	0	0	Ki67+	 8041 16143
12828	0	0	Ki67+	 8047 16247
12829	0	0	Ki67+	 8057 16299
12830	0	0	Ki67+	 8072 16154
12831	0	0	Ki67+	 8073 16164
12832	0	0	Ki67+	 8074 16082
12833	0	0	Ki67+	 8077 16269
12834	0	0	Ki67+	 8080 16193
12835	0	0	Ki67+	 8087 16213
12836	0	0	Ki67+	 8095 16199
12837	0	0	Ki67+	 8098 16024
12838	0	0	Ki67+	 8098 16103
12839	0	0	Ki67+	 8100 16134
12840	0	0	Ki67+	 8103 16059
12841	0	0	Ki67+	 8114 16206
12842	0	0	Ki67+	 8116 16188
12843	0	0	Ki67+	 8131 15940
12844	0	0	Ki67+	 8133 16060
12845	0	0	Ki67+	 8158 16053
12846	0	0	Ki67+	 8172 15773
12847	0	0	Ki67+	 8173 16234
12848	0	0	Ki67+	 8174 16204
12849	0	0	Ki67+	 8185 16228
12850	0	0	Ki67+	 8185 16251
12851	0	0	Ki67+	 8210 16270
12852	0	0	Ki67+	 8222 16263
12853	0	0	Ki67+	 8231 16271
12854	0	0	Ki67+	 8287 15900
12855	0	0	Ki67+	 8292 15941
12856	0	0	Ki67+	 8309 15959
12857	0	0	Ki67+	 8324 15972
12858	0	0	Ki67+	 8329 16173
12859	0	0	Ki67+	 8338 16160
12860	0	0	Ki67+	 8341 16112
12861	0	0	Ki67+	 8345 16136
12862	0	0	Ki67+	 8347 16084
12863	0	0	Ki67+	 8351 16317
12864	0	0	Ki67+	 8353 16073
12865	0	0	Ki67+	 8361 16099
12866	0	0	Ki67+	 8401 16034
12867	0	0	Ki67+	 8403 16097
12868	0	0	Ki67+	 8404 16300
12869	0	0	Ki67+	 8407 15860
12870	0	0	Ki67+	 8416 15847
12871	0	0	Ki67+	 8423 16065
12872	0	0	Ki67+	 8430 16030
12873	0	0	Ki67+	 8432 16303
12874	0	0	Ki67+	 8441 16271
12875	0	0	Ki67+	 8444 16319
12876	0	0	Ki67+	 8446 15904
12877	0	0	Ki67+	 8456 16046
12878	0	0	Ki67+	 8460 16297
12879	0	0	Ki67+	 8467 16150
12880	0	0	Ki67+	 8472 16241
12881	0	0	Ki67+	 8474 15907
12882	0	0	Ki67+	 8475 15926
12883	0	0	Ki67+	 8477 16191
12884	0	0	Ki67+	 8483 16068
12885	0	0	Ki67+	 8492 16123
12886	0	0	Ki67+	 8495 16224
12887	0	0	Ki67+	 8501 15862
12888	0	0	Ki67+	 8506 16197
12889	0	0	Ki67+	 8510 16220
12890	0	0	Ki67+	 8514 16167
12891	0	0	Ki67+	 8517 16293
12892	0	0	Ki67+	 8528 16281
12893	0	0	Ki67+	 8533 16171
12894	0	0	Ki67+	 8540 16225
12895	0	0	Ki67+	 8556 16260
12896	0	0	Ki67+	 8564 16304
12897	0	0	Ki67+	 8578 15655
12898	0	0	Ki67+	 8578 15902
12899	0	0	Ki67+	 8587 15914
12900	0	0	Ki67+	 8590 16274
12901	0	0	Ki67+	 8595 16286
12902	0	0	Ki67+	 8598 15910
12903	0	0	Ki67+	 8619 15854
12904	0	0	Ki67+	 8619 16256
12905	0	0	Ki67+	 8628 15914
12906	0	0	Ki67+	 8630 15839
12907	0	0	Ki67+	 8641 15895
12908	0	0	Ki67+	 8641 16262
12909	0	0	Ki67+	 8644 16312
12910	0	0	Ki67+	 8645 15845
12911	0	0	Ki67+	 8654 15863
12912	0	0	Ki67+	 8667 15863
12913	0	0	Ki67+	 8667 15883
12914	0	0	Ki67+	 8678 15800
12915	0	0	Ki67+	 8680 15831
12916	0	0	Ki67+	 8693 15827
12917	0	0	Ki67+	 8700 15794
12918	0	0	Ki67+	 8700 15985
12919	0	0	Ki67+	 8701 15923
12920	0	0	Ki67+	 8703 15874
12921	0	0	Ki67+	 8716 15906
12922	0	0	Ki67+	 8719 15957
12923	0	0	Ki67+	 8721 15846
12924	0	0	Ki67+	 8733 15873
12925	0	0	Ki67+	 8740 15939
12926	0	0	Ki67+	 8745 15994
12927	0	0	Ki67+	 8761 16216
12928	0	0	Ki67+	 8768 16031
12929	0	0	Ki67+	 8772 16196
12930	0	0	Ki67+	 8781 16134
12931	0	0	Ki67+	 8783 16071
12932	0	0	Ki67+	 7986 16817
12933	0	0	Ki67+	 7988 16843
12934	0	0	Ki67+	 7990 16639
12935	0	0	Ki67+	 7995 16778
12936	0	0	Ki67+	 7996 16746
12937	0	0	Ki67+	 8003 16612
12938	0	0	Ki67+	 8003 16640
12939	0	0	Ki67+	 8003 16794
12940	0	0	Ki67+	 8010 16984
12941	0	0	Ki67+	 8011 17012
12942	0	0	Ki67+	 8012 17100
12943	0	0	Ki67+	 8014 16960
12944	0	0	Ki67+	 8016 17079
12945	0	0	Ki67+	 8019 17024
12946	0	0	Ki67+	 8024 16762
12947	0	0	Ki67+	 8027 17104
12948	0	0	Ki67+	 8029 17014
12949	0	0	Ki67+	 8031 16940
12950	0	0	Ki67+	 8037 16812
12951	0	0	Ki67+	 8042 16800
12952	0	0	Ki67+	 8045 17041
12953	0	0	Ki67+	 8051 16773
12954	0	0	Ki67+	 8052 16822
12955	0	0	Ki67+	 8056 16639
12956	0	0	Ki67+	 8063 17032
12957	0	0	Ki67+	 8073 16920
12958	0	0	Ki67+	 8075 16359
12959	0	0	Ki67+	 8077 16336
12960	0	0	Ki67+	 8077 17026
12961	0	0	Ki67+	 8084 16750
12962	0	0	Ki67+	 8085 16609
12963	0	0	Ki67+	 8087 16904
12964	0	0	Ki67+	 8090 16632
12965	0	0	Ki67+	 8092 17071
12966	0	0	Ki67+	 8099 16770
12967	0	0	Ki67+	 8100 16908
12968	0	0	Ki67+	 8101 16357
12969	0	0	Ki67+	 8115 16339
12970	0	0	Ki67+	 8117 16504
12971	0	0	Ki67+	 8118 16665
12972	0	0	Ki67+	 8118 16922
12973	0	0	Ki67+	 8119 16362
12974	0	0	Ki67+	 8120 17081
12975	0	0	Ki67+	 8127 16889
12976	0	0	Ki67+	 8133 16607
12977	0	0	Ki67+	 8136 16692
12978	0	0	Ki67+	 8138 16945
12979	0	0	Ki67+	 8138 17118
12980	0	0	Ki67+	 8141 16358
12981	0	0	Ki67+	 8147 17087
12982	0	0	Ki67+	 8155 16389
12983	0	0	Ki67+	 8160 16969
12984	0	0	Ki67+	 8166 16621
12985	0	0	Ki67+	 8166 16928
12986	0	0	Ki67+	 8170 16759
12987	0	0	Ki67+	 8173 16353
12988	0	0	Ki67+	 8174 16791
12989	0	0	Ki67+	 8180 16499
12990	0	0	Ki67+	 8181 16481
12991	0	0	Ki67+	 8185 16366
12992	0	0	Ki67+	 8187 16968
12993	0	0	Ki67+	 8189 16868
12994	0	0	Ki67+	 8197 16804
12995	0	0	Ki67+	 8199 16373
12996	0	0	Ki67+	 8200 16518
12997	0	0	Ki67+	 8205 16490
12998	0	0	Ki67+	 8208 16344
12999	0	0	Ki67+	 8208 16507
13000	0	0	Ki67+	 8209 16635
13001	0	0	Ki67+	 8217 17044
13002	0	0	Ki67+	 8219 16479
13003	0	0	Ki67+	 8220 16723
13004	0	0	Ki67+	 8221 16870
13005	0	0	Ki67+	 8222 16367
13006	0	0	Ki67+	 8224 16602
13007	0	0	Ki67+	 8225 16336
13008	0	0	Ki67+	 8227 16770
13009	0	0	Ki67+	 8230 16487
13010	0	0	Ki67+	 8233 16803
13011	0	0	Ki67+	 8234 16517
13012	0	0	Ki67+	 8235 16620
13013	0	0	Ki67+	 8238 16739
13014	0	0	Ki67+	 8238 16920
13015	0	0	Ki67+	 8239 16660
13016	0	0	Ki67+	 8240 16463
13017	0	0	Ki67+	 8241 16498
13018	0	0	Ki67+	 8245 16775
13019	0	0	Ki67+	 8246 16650
13020	0	0	Ki67+	 8247 16692
13021	0	0	Ki67+	 8248 16488
13022	0	0	Ki67+	 8254 16838
13023	0	0	Ki67+	 8257 16507
13024	0	0	Ki67+	 8263 16804
13025	0	0	Ki67+	 8266 16738
13026	0	0	Ki67+	 8270 16660
13027	0	0	Ki67+	 8271 16702
13028	0	0	Ki67+	 8276 17110
13029	0	0	Ki67+	 8280 16684
13030	0	0	Ki67+	 8283 16497
13031	0	0	Ki67+	 8284 16823
13032	0	0	Ki67+	 8286 17106
13033	0	0	Ki67+	 8294 16775
13034	0	0	Ki67+	 8299 16759
13035	0	0	Ki67+	 8302 16582
13036	0	0	Ki67+	 8304 16554
13037	0	0	Ki67+	 8308 16737
13038	0	0	Ki67+	 8314 16576
13039	0	0	Ki67+	 8314 16822
13040	0	0	Ki67+	 8316 16543
13041	0	0	Ki67+	 8319 16758
13042	0	0	Ki67+	 8323 16952
13043	0	0	Ki67+	 8326 16353
13044	0	0	Ki67+	 8331 16802
13045	0	0	Ki67+	 8333 16768
13046	0	0	Ki67+	 8337 16821
13047	0	0	Ki67+	 8338 16837
13048	0	0	Ki67+	 8345 16915
13049	0	0	Ki67+	 8350 16385
13050	0	0	Ki67+	 8354 16749
13051	0	0	Ki67+	 8354 16884
13052	0	0	Ki67+	 8356 16999
13053	0	0	Ki67+	 8362 16970
13054	0	0	Ki67+	 8363 16356
13055	0	0	Ki67+	 8364 16784
13056	0	0	Ki67+	 8369 16908
13057	0	0	Ki67+	 8369 16999
13058	0	0	Ki67+	 8371 16940
13059	0	0	Ki67+	 8372 16775
13060	0	0	Ki67+	 8376 16476
13061	0	0	Ki67+	 8377 16881
13062	0	0	Ki67+	 8378 16851
13063	0	0	Ki67+	 8380 16972
13064	0	0	Ki67+	 8383 16321
13065	0	0	Ki67+	 8387 16938
13066	0	0	Ki67+	 8392 16332
13067	0	0	Ki67+	 8415 16364
13068	0	0	Ki67+	 8448 16847
13069	0	0	Ki67+	 8449 16835
13070	0	0	Ki67+	 8478 16942
13071	0	0	Ki67+	 8487 16327
13072	0	0	Ki67+	 8500 16757
13073	0	0	Ki67+	 8509 16376
13074	0	0	Ki67+	 8512 16463
13075	0	0	Ki67+	 8513 16494
13076	0	0	Ki67+	 8519 16537
13077	0	0	Ki67+	 8528 17075
13078	0	0	Ki67+	 8535 16479
13079	0	0	Ki67+	 8538 16396
13080	0	0	Ki67+	 8538 16432
13081	0	0	Ki67+	 8542 16352
13082	0	0	Ki67+	 8546 16575
13083	0	0	Ki67+	 8550 17037
13084	0	0	Ki67+	 8557 16499
13085	0	0	Ki67+	 8558 16565
13086	0	0	Ki67+	 8565 16593
13087	0	0	Ki67+	 8565 16627
13088	0	0	Ki67+	 8565 17022
13089	0	0	Ki67+	 8568 16960
13090	0	0	Ki67+	 8571 16548
13091	0	0	Ki67+	 8573 16878
13092	0	0	Ki67+	 8575 16392
13093	0	0	Ki67+	 8578 16331
13094	0	0	Ki67+	 8579 16639
13095	0	0	Ki67+	 8582 17044
13096	0	0	Ki67+	 8587 16576
13097	0	0	Ki67+	 8587 17001
13098	0	0	Ki67+	 8589 16608
13099	0	0	Ki67+	 8597 16536
13100	0	0	Ki67+	 8597 16653
13101	0	0	Ki67+	 8598 16325
13102	0	0	Ki67+	 8598 16987
13103	0	0	Ki67+	 8598 17054
13104	0	0	Ki67+	 8602 16361
13105	0	0	Ki67+	 8604 17016
13106	0	0	Ki67+	 8607 16949
13107	0	0	Ki67+	 8614 16359
13108	0	0	Ki67+	 8617 16964
13109	0	0	Ki67+	 8621 16945
13110	0	0	Ki67+	 8628 16648
13111	0	0	Ki67+	 8637 16915
13112	0	0	Ki67+	 8640 17097
13113	0	0	Ki67+	 8642 16884
13114	0	0	Ki67+	 8646 16955
13115	0	0	Ki67+	 8658 16653
13116	0	0	Ki67+	 8660 16625
13117	0	0	Ki67+	 8665 16641
13118	0	0	Ki67+	 8665 16682
13119	0	0	Ki67+	 8668 16966
13120	0	0	Ki67+	 8680 16946
13121	0	0	Ki67+	 8681 16682
13122	0	0	Ki67+	 8689 16982
13123	0	0	Ki67+	 8694 17013
13124	0	0	Ki67+	 8702 16701
13125	0	0	Ki67+	 8709 16321
13126	0	0	Ki67+	 8714 16663
13127	0	0	Ki67+	 8714 16706
13128	0	0	Ki67+	 8717 17011
13129	0	0	Ki67+	 8728 16963
13130	0	0	Ki67+	 8730 16588
13131	0	0	Ki67+	 8742 17031
13132	0	0	Ki67+	 8746 16388
13133	0	0	Ki67+	 8746 16966
13134	0	0	Ki67+	 8752 16367
13135	0	0	Ki67+	 8753 16720
13136	0	0	Ki67+	 8758 16705
13137	0	0	Ki67+	 8766 16896
13138	0	0	Ki67+	 8770 16425
13139	0	0	Ki67+	 8771 16371
13140	0	0	Ki67+	 8775 16407
13141	0	0	Ki67+	 8779 16731
13142	0	0	Ki67+	 8780 16339
13143	0	0	Ki67+	 8782 16443
13144	0	0	Ki67+	 7988 17301
13145	0	0	Ki67+	 7991 17719
13146	0	0	Ki67+	 7991 17909
13147	0	0	Ki67+	 7994 17731
13148	0	0	Ki67+	 7999 17643
13149	0	0	Ki67+	 8001 17680
13150	0	0	Ki67+	 8002 17339
13151	0	0	Ki67+	 8004 17403
13152	0	0	Ki67+	 8005 17146
13153	0	0	Ki67+	 8009 17426
13154	0	0	Ki67+	 8028 17751
13155	0	0	Ki67+	 8028 17828
13156	0	0	Ki67+	 8032 17394
13157	0	0	Ki67+	 8034 17379
13158	0	0	Ki67+	 8037 17291
13159	0	0	Ki67+	 8037 17322
13160	0	0	Ki67+	 8037 17735
13161	0	0	Ki67+	 8048 17834
13162	0	0	Ki67+	 8054 17556
13163	0	0	Ki67+	 8061 17861
13164	0	0	Ki67+	 8063 17166
13165	0	0	Ki67+	 8076 17155
13166	0	0	Ki67+	 8078 17430
13167	0	0	Ki67+	 8082 17300
13168	0	0	Ki67+	 8084 17383
13169	0	0	Ki67+	 8089 17146
13170	0	0	Ki67+	 8099 17397
13171	0	0	Ki67+	 8099 17714
13172	0	0	Ki67+	 8102 17473
13173	0	0	Ki67+	 8103 17453
13174	0	0	Ki67+	 8103 17548
13175	0	0	Ki67+	 8103 17689
13176	0	0	Ki67+	 8114 17508
13177	0	0	Ki67+	 8114 17696
13178	0	0	Ki67+	 8116 17402
13179	0	0	Ki67+	 8118 17432
13180	0	0	Ki67+	 8124 17165
13181	0	0	Ki67+	 8127 17303
13182	0	0	Ki67+	 8127 17737
13183	0	0	Ki67+	 8130 17857
13184	0	0	Ki67+	 8132 17209
13185	0	0	Ki67+	 8140 17845
13186	0	0	Ki67+	 8143 17275
13187	0	0	Ki67+	 8148 17244
13188	0	0	Ki67+	 8148 17916
13189	0	0	Ki67+	 8152 17498
13190	0	0	Ki67+	 8153 17140
13191	0	0	Ki67+	 8154 17794
13192	0	0	Ki67+	 8154 17897
13193	0	0	Ki67+	 8156 17854
13194	0	0	Ki67+	 8159 17652
13195	0	0	Ki67+	 8160 17455
13196	0	0	Ki67+	 8165 17902
13197	0	0	Ki67+	 8170 17173
13198	0	0	Ki67+	 8173 17787
13199	0	0	Ki67+	 8175 17466
13200	0	0	Ki67+	 8179 17912
13201	0	0	Ki67+	 8181 17193
13202	0	0	Ki67+	 8181 17448
13203	0	0	Ki67+	 8186 17854
13204	0	0	Ki67+	 8188 17503
13205	0	0	Ki67+	 8194 17750
13206	0	0	Ki67+	 8200 17462
13207	0	0	Ki67+	 8207 17560
13208	0	0	Ki67+	 8214 17424
13209	0	0	Ki67+	 8214 17545
13210	0	0	Ki67+	 8223 17464
13211	0	0	Ki67+	 8228 17226
13212	0	0	Ki67+	 8238 17327
13213	0	0	Ki67+	 8250 17342
13214	0	0	Ki67+	 8252 17132
13215	0	0	Ki67+	 8254 17486
13216	0	0	Ki67+	 8255 17154
13217	0	0	Ki67+	 8265 17494
13218	0	0	Ki67+	 8267 17380
13219	0	0	Ki67+	 8267 17591
13220	0	0	Ki67+	 8269 17353
13221	0	0	Ki67+	 8280 17176
13222	0	0	Ki67+	 8283 17188
13223	0	0	Ki67+	 8288 17880
13224	0	0	Ki67+	 8299 17246
13225	0	0	Ki67+	 8300 17430
13226	0	0	Ki67+	 8301 17580
13227	0	0	Ki67+	 8302 17177
13228	0	0	Ki67+	 8302 17217
13229	0	0	Ki67+	 8303 17194
13230	0	0	Ki67+	 8304 17624
13231	0	0	Ki67+	 8305 17415
13232	0	0	Ki67+	 8310 17393
13233	0	0	Ki67+	 8310 17909
13234	0	0	Ki67+	 8316 17869
13235	0	0	Ki67+	 8317 17462
13236	0	0	Ki67+	 8318 17230
13237	0	0	Ki67+	 8319 17432
13238	0	0	Ki67+	 8326 17402
13239	0	0	Ki67+	 8326 17688
13240	0	0	Ki67+	 8326 17758
13241	0	0	Ki67+	 8328 17884
13242	0	0	Ki67+	 8335 17471
13243	0	0	Ki67+	 8337 17481
13244	0	0	Ki67+	 8340 17788
13245	0	0	Ki67+	 8341 17262
13246	0	0	Ki67+	 8345 17503
13247	0	0	Ki67+	 8346 17204
13248	0	0	Ki67+	 8348 17430
13249	0	0	Ki67+	 8352 17181
13250	0	0	Ki67+	 8353 17162
13251	0	0	Ki67+	 8353 17245
13252	0	0	Ki67+	 8354 17486
13253	0	0	Ki67+	 8361 17475
13254	0	0	Ki67+	 8363 17866
13255	0	0	Ki67+	 8366 17788
13256	0	0	Ki67+	 8371 17191
13257	0	0	Ki67+	 8377 17140
13258	0	0	Ki67+	 8378 17177
13259	0	0	Ki67+	 8383 17882
13260	0	0	Ki67+	 8391 17217
13261	0	0	Ki67+	 8392 17508
13262	0	0	Ki67+	 8393 17182
13263	0	0	Ki67+	 8393 17438
13264	0	0	Ki67+	 8397 17478
13265	0	0	Ki67+	 8402 17793
13266	0	0	Ki67+	 8406 17552
13267	0	0	Ki67+	 8412 17522
13268	0	0	Ki67+	 8416 17154
13269	0	0	Ki67+	 8416 17456
13270	0	0	Ki67+	 8419 17467
13271	0	0	Ki67+	 8432 17567
13272	0	0	Ki67+	 8435 17478
13273	0	0	Ki67+	 8437 17267
13274	0	0	Ki67+	 8438 17383
13275	0	0	Ki67+	 8439 17524
13276	0	0	Ki67+	 8441 17651
13277	0	0	Ki67+	 8442 17423
13278	0	0	Ki67+	 8444 17329
13279	0	0	Ki67+	 8446 17683
13280	0	0	Ki67+	 8447 17274
13281	0	0	Ki67+	 8456 17204
13282	0	0	Ki67+	 8456 17451
13283	0	0	Ki67+	 8456 17610
13284	0	0	Ki67+	 8457 17805
13285	0	0	Ki67+	 8459 17645
13286	0	0	Ki67+	 8460 17328
13287	0	0	Ki67+	 8463 17471
13288	0	0	Ki67+	 8464 17582
13289	0	0	Ki67+	 8467 17243
13290	0	0	Ki67+	 8474 17636
13291	0	0	Ki67+	 8477 17794
13292	0	0	Ki67+	 8479 17855
13293	0	0	Ki67+	 8482 17810
13294	0	0	Ki67+	 8483 17431
13295	0	0	Ki67+	 8487 17486
13296	0	0	Ki67+	 8496 17251
13297	0	0	Ki67+	 8498 17870
13298	0	0	Ki67+	 8501 17264
13299	0	0	Ki67+	 8508 17799
13300	0	0	Ki67+	 8508 17831
13301	0	0	Ki67+	 8511 17229
13302	0	0	Ki67+	 8520 17756
13303	0	0	Ki67+	 8528 17306
13304	0	0	Ki67+	 8529 17341
13305	0	0	Ki67+	 8562 17173
13306	0	0	Ki67+	 8564 17284
13307	0	0	Ki67+	 8581 17275
13308	0	0	Ki67+	 8587 17528
13309	0	0	Ki67+	 8588 17585
13310	0	0	Ki67+	 8596 17565
13311	0	0	Ki67+	 8600 17184
13312	0	0	Ki67+	 8604 17161
13313	0	0	Ki67+	 8606 17205
13314	0	0	Ki67+	 8611 17191
13315	0	0	Ki67+	 8617 17145
13316	0	0	Ki67+	 8617 17547
13317	0	0	Ki67+	 8623 17159
13318	0	0	Ki67+	 8628 17623
13319	0	0	Ki67+	 8635 17638
13320	0	0	Ki67+	 8639 17355
13321	0	0	Ki67+	 8642 17673
13322	0	0	Ki67+	 8643 17338
13323	0	0	Ki67+	 8643 17740
13324	0	0	Ki67+	 8647 17555
13325	0	0	Ki67+	 8648 17780
13326	0	0	Ki67+	 8650 17586
13327	0	0	Ki67+	 8654 17688
13328	0	0	Ki67+	 8654 17800
13329	0	0	Ki67+	 8659 17898
13330	0	0	Ki67+	 8661 17747
13331	0	0	Ki67+	 8676 17787
13332	0	0	Ki67+	 8677 17618
13333	0	0	Ki67+	 8683 17860
13334	0	0	Ki67+	 8684 17572
13335	0	0	Ki67+	 8690 17371
13336	0	0	Ki67+	 8691 17596
13337	0	0	Ki67+	 8693 17627
13338	0	0	Ki67+	 8703 17652
13339	0	0	Ki67+	 8705 17204
13340	0	0	Ki67+	 8711 17753
13341	0	0	Ki67+	 8721 17380
13342	0	0	Ki67+	 8722 17670
13343	0	0	Ki67+	 8730 17411
13344	0	0	Ki67+	 8736 17771
13345	0	0	Ki67+	 8746 17612
13346	0	0	Ki67+	 8750 17794
13347	0	0	Ki67+	 8751 17418
13348	0	0	Ki67+	 8753 17396
13349	0	0	Ki67+	 8753 17692
13350	0	0	Ki67+	 8755 17628
13351	0	0	Ki67+	 8757 17317
13352	0	0	Ki67+	 8759 17739
13353	0	0	Ki67+	 8760 17777
13354	0	0	Ki67+	 8772 17271
13355	0	0	Ki67+	 8772 17761
13356	0	0	Ki67+	 8775 17801
13357	0	0	Ki67+	 8783 17121
13358	0	0	Ki67+	 7985 18531
13359	0	0	Ki67+	 7985 18547
13360	0	0	Ki67+	 7992 18461
13361	0	0	Ki67+	 7996 17937
13362	0	0	Ki67+	 8002 18242
13363	0	0	Ki67+	 8007 18438
13364	0	0	Ki67+	 8009 18459
13365	0	0	Ki67+	 8015 17942
13366	0	0	Ki67+	 8015 18052
13367	0	0	Ki67+	 8017 18214
13368	0	0	Ki67+	 8019 18035
13369	0	0	Ki67+	 8025 18300
13370	0	0	Ki67+	 8025 18684
13371	0	0	Ki67+	 8026 18511
13372	0	0	Ki67+	 8027 18607
13373	0	0	Ki67+	 8031 18025
13374	0	0	Ki67+	 8035 18457
13375	0	0	Ki67+	 8035 18482
13376	0	0	Ki67+	 8036 18567
13377	0	0	Ki67+	 8038 17996
13378	0	0	Ki67+	 8039 18072
13379	0	0	Ki67+	 8043 18218
13380	0	0	Ki67+	 8043 18256
13381	0	0	Ki67+	 8045 17947
13382	0	0	Ki67+	 8045 18035
13383	0	0	Ki67+	 8045 18176
13384	0	0	Ki67+	 8046 18524
13385	0	0	Ki67+	 8050 18051
13386	0	0	Ki67+	 8054 18609
13387	0	0	Ki67+	 8055 17922
13388	0	0	Ki67+	 8057 18169
13389	0	0	Ki67+	 8057 18664
13390	0	0	Ki67+	 8059 18633
13391	0	0	Ki67+	 8064 18352
13392	0	0	Ki67+	 8069 18185
13393	0	0	Ki67+	 8071 18328
13394	0	0	Ki67+	 8074 18151
13395	0	0	Ki67+	 8077 18077
13396	0	0	Ki67+	 8078 18348
13397	0	0	Ki67+	 8084 18029
13398	0	0	Ki67+	 8085 18046
13399	0	0	Ki67+	 8088 18233
13400	0	0	Ki67+	 8098 18629
13401	0	0	Ki67+	 8103 18349
13402	0	0	Ki67+	 8104 18567
13403	0	0	Ki67+	 8108 18315
13404	0	0	Ki67+	 8110 18602
13405	0	0	Ki67+	 8113 18373
13406	0	0	Ki67+	 8113 18460
13407	0	0	Ki67+	 8124 18409
13408	0	0	Ki67+	 8135 18695
13409	0	0	Ki67+	 8143 18592
13410	0	0	Ki67+	 8144 18441
13411	0	0	Ki67+	 8145 18384
13412	0	0	Ki67+	 8156 18468
13413	0	0	Ki67+	 8162 18494
13414	0	0	Ki67+	 8162 18582
13415	0	0	Ki67+	 8168 18482
13416	0	0	Ki67+	 8169 18568
13417	0	0	Ki67+	 8169 18650
13418	0	0	Ki67+	 8180 18463
13419	0	0	Ki67+	 8187 18606
13420	0	0	Ki67+	 8189 18011
13421	0	0	Ki67+	 8190 18522
13422	0	0	Ki67+	 8190 18547
13423	0	0	Ki67+	 8199 18493
13424	0	0	Ki67+	 8201 18013
13425	0	0	Ki67+	 8211 18445
13426	0	0	Ki67+	 8216 18027
13427	0	0	Ki67+	 8216 18597
13428	0	0	Ki67+	 8223 18059
13429	0	0	Ki67+	 8223 18526
13430	0	0	Ki67+	 8224 18636
13431	0	0	Ki67+	 8228 18505
13432	0	0	Ki67+	 8229 17921
13433	0	0	Ki67+	 8231 18602
13434	0	0	Ki67+	 8233 18683
13435	0	0	Ki67+	 8238 17950
13436	0	0	Ki67+	 8244 18189
13437	0	0	Ki67+	 8249 18621
13438	0	0	Ki67+	 8257 18651
13439	0	0	Ki67+	 8267 18637
13440	0	0	Ki67+	 8270 18704
13441	0	0	Ki67+	 8272 18189
13442	0	0	Ki67+	 8273 17922
13443	0	0	Ki67+	 8273 17958
13444	0	0	Ki67+	 8273 18652
13445	0	0	Ki67+	 8279 18175
13446	0	0	Ki67+	 8284 17979
13447	0	0	Ki67+	 8286 18253
13448	0	0	Ki67+	 8290 18106
13449	0	0	Ki67+	 8293 18169
13450	0	0	Ki67+	 8299 18633
13451	0	0	Ki67+	 8302 17998
13452	0	0	Ki67+	 8331 18248
13453	0	0	Ki67+	 8333 18524
13454	0	0	Ki67+	 8337 18651
13455	0	0	Ki67+	 8346 18712
13456	0	0	Ki67+	 8354 18235
13457	0	0	Ki67+	 8363 18689
13458	0	0	Ki67+	 8368 18043
13459	0	0	Ki67+	 8368 18679
13460	0	0	Ki67+	 8375 18370
13461	0	0	Ki67+	 8382 18347
13462	0	0	Ki67+	 8386 18126
13463	0	0	Ki67+	 8402 18384
13464	0	0	Ki67+	 8402 18433
13465	0	0	Ki67+	 8404 18525
13466	0	0	Ki67+	 8406 18031
13467	0	0	Ki67+	 8407 18687
13468	0	0	Ki67+	 8412 18383
13469	0	0	Ki67+	 8417 17986
13470	0	0	Ki67+	 8419 18033
13471	0	0	Ki67+	 8419 18442
13472	0	0	Ki67+	 8424 18699
13473	0	0	Ki67+	 8429 18069
13474	0	0	Ki67+	 8440 18502
13475	0	0	Ki67+	 8441 18437
13476	0	0	Ki67+	 8453 17981
13477	0	0	Ki67+	 8455 18032
13478	0	0	Ki67+	 8460 18117
13479	0	0	Ki67+	 8466 18198
13480	0	0	Ki67+	 8467 17944
13481	0	0	Ki67+	 8478 18028
13482	0	0	Ki67+	 8484 18099
13483	0	0	Ki67+	 8490 18143
13484	0	0	Ki67+	 8490 18676
13485	0	0	Ki67+	 8491 18194
13486	0	0	Ki67+	 8491 18465
13487	0	0	Ki67+	 8492 18313
13488	0	0	Ki67+	 8496 18069
13489	0	0	Ki67+	 8499 17996
13490	0	0	Ki67+	 8505 18239
13491	0	0	Ki67+	 8508 18318
13492	0	0	Ki67+	 8510 18482
13493	0	0	Ki67+	 8514 18418
13494	0	0	Ki67+	 8519 18313
13495	0	0	Ki67+	 8522 18015
13496	0	0	Ki67+	 8540 18234
13497	0	0	Ki67+	 8543 18285
13498	0	0	Ki67+	 8569 18314
13499	0	0	Ki67+	 8574 18223
13500	0	0	Ki67+	 8575 18059
13501	0	0	Ki67+	 8580 18095
13502	0	0	Ki67+	 8589 18217
13503	0	0	Ki67+	 8597 18062
13504	0	0	Ki67+	 8602 18331
13505	0	0	Ki67+	 8610 18145
13506	0	0	Ki67+	 8618 18648
13507	0	0	Ki67+	 8631 18155
13508	0	0	Ki67+	 8640 18707
13509	0	0	Ki67+	 8648 18141
13510	0	0	Ki67+	 8661 18145
13511	0	0	Ki67+	 8685 18027
13512	0	0	Ki67+	 8692 18567
13513	0	0	Ki67+	 8705 18010
13514	0	0	Ki67+	 8705 18164
13515	0	0	Ki67+	 8708 18027
13516	0	0	Ki67+	 8713 18266
13517	0	0	Ki67+	 8735 18182
13518	0	0	Ki67+	 8743 18441
13519	0	0	Ki67+	 8754 18348
13520	0	0	Ki67+	 8756 18261
13521	0	0	Ki67+	 8756 18327
13522	0	0	Ki67+	 8758 18185
13523	0	0	Ki67+	 8758 18237
13524	0	0	Ki67+	 8762 17930
13525	0	0	Ki67+	 8767 18289
13526	0	0	Ki67+	 8773 18337
13527	0	0	Ki67+	 8775 18641
13528	0	0	Ki67+	 7987 18736
13529	0	0	Ki67+	 7988 18989
13530	0	0	Ki67+	 7989 18892
13531	0	0	Ki67+	 7992 18844
13532	0	0	Ki67+	 7996 19009
13533	0	0	Ki67+	 8001 18825
13534	0	0	Ki67+	 8003 18843
13535	0	0	Ki67+	 8003 19146
13536	0	0	Ki67+	 8006 18759
13537	0	0	Ki67+	 8006 18916
13538	0	0	Ki67+	 8015 18727
13539	0	0	Ki67+	 8015 18982
13540	0	0	Ki67+	 8025 19014
13541	0	0	Ki67+	 8030 18877
13542	0	0	Ki67+	 8041 18930
13543	0	0	Ki67+	 8043 18885
13544	0	0	Ki67+	 8049 19128
13545	0	0	Ki67+	 8065 19011
13546	0	0	Ki67+	 8066 19085
13547	0	0	Ki67+	 8069 18784
13548	0	0	Ki67+	 8080 19098
13549	0	0	Ki67+	 8084 18929
13550	0	0	Ki67+	 8088 18979
13551	0	0	Ki67+	 8092 18841
13552	0	0	Ki67+	 8093 18867
13553	0	0	Ki67+	 8104 18921
13554	0	0	Ki67+	 8139 18762
13555	0	0	Ki67+	 8142 19466
13556	0	0	Ki67+	 8144 18729
13557	0	0	Ki67+	 8157 19460
13558	0	0	Ki67+	 8189 19175
13559	0	0	Ki67+	 8192 18936
13560	0	0	Ki67+	 8193 19471
13561	0	0	Ki67+	 8225 19407
13562	0	0	Ki67+	 8235 18894
13563	0	0	Ki67+	 8250 19153
13564	0	0	Ki67+	 8274 19277
13565	0	0	Ki67+	 8274 19380
13566	0	0	Ki67+	 8282 19355
13567	0	0	Ki67+	 8283 19264
13568	0	0	Ki67+	 8302 19495
13569	0	0	Ki67+	 8308 19158
13570	0	0	Ki67+	 8312 19388
13571	0	0	Ki67+	 8320 19518
13572	0	0	Ki67+	 8323 19374
13573	0	0	Ki67+	 8347 19373
13574	0	0	Ki67+	 8359 19147
13575	0	0	Ki67+	 8365 19392
13576	0	0	Ki67+	 8376 19317
13577	0	0	Ki67+	 8383 18753
13578	0	0	Ki67+	 8387 19369
13579	0	0	Ki67+	 8394 19450
13580	0	0	Ki67+	 8395 19514
13581	0	0	Ki67+	 8405 19490
13582	0	0	Ki67+	 8411 18859
13583	0	0	Ki67+	 8415 19361
13584	0	0	Ki67+	 8420 19383
13585	0	0	Ki67+	 8427 18725
13586	0	0	Ki67+	 8429 18763
13587	0	0	Ki67+	 8430 19512
13588	0	0	Ki67+	 8434 18948
13589	0	0	Ki67+	 8442 19315
13590	0	0	Ki67+	 8455 19382
13591	0	0	Ki67+	 8458 18769
13592	0	0	Ki67+	 8460 19072
13593	0	0	Ki67+	 8473 19418
13594	0	0	Ki67+	 8478 19307
13595	0	0	Ki67+	 8484 19454
13596	0	0	Ki67+	 8485 19341
13597	0	0	Ki67+	 8486 19017
13598	0	0	Ki67+	 8496 19286
13599	0	0	Ki67+	 8502 19346
13600	0	0	Ki67+	 8507 18828
13601	0	0	Ki67+	 8509 18902
13602	0	0	Ki67+	 8511 19197
13603	0	0	Ki67+	 8512 18811
13604	0	0	Ki67+	 8520 19065
13605	0	0	Ki67+	 8532 19301
13606	0	0	Ki67+	 8534 18765
13607	0	0	Ki67+	 8540 19068
13608	0	0	Ki67+	 8544 18805
13609	0	0	Ki67+	 8550 18760
13610	0	0	Ki67+	 8555 18734
13611	0	0	Ki67+	 8558 18788
13612	0	0	Ki67+	 8576 18721
13613	0	0	Ki67+	 8579 19283
13614	0	0	Ki67+	 8582 19186
13615	0	0	Ki67+	 8586 19201
13616	0	0	Ki67+	 8588 18865
13617	0	0	Ki67+	 8588 19290
13618	0	0	Ki67+	 8589 18912
13619	0	0	Ki67+	 8599 18969
13620	0	0	Ki67+	 8604 19169
13621	0	0	Ki67+	 8607 18801
13622	0	0	Ki67+	 8607 18832
13623	0	0	Ki67+	 8631 18783
13624	0	0	Ki67+	 8631 19213
13625	0	0	Ki67+	 8646 18766
13626	0	0	Ki67+	 8660 19152
13627	0	0	Ki67+	 8664 19119
13628	0	0	Ki67+	 8667 19513
13629	0	0	Ki67+	 8669 18734
13630	0	0	Ki67+	 8687 18844
13631	0	0	Ki67+	 8688 18812
13632	0	0	Ki67+	 8699 18906
13633	0	0	Ki67+	 8701 19381
13634	0	0	Ki67+	 8702 19365
13635	0	0	Ki67+	 8704 19334
13636	0	0	Ki67+	 8708 19186
13637	0	0	Ki67+	 8709 19308
13638	0	0	Ki67+	 8709 19474
13639	0	0	Ki67+	 8711 19391
13640	0	0	Ki67+	 8716 19266
13641	0	0	Ki67+	 8721 19290
13642	0	0	Ki67+	 8722 19495
13643	0	0	Ki67+	 8723 18744
13644	0	0	Ki67+	 8723 18983
13645	0	0	Ki67+	 8723 19325
13646	0	0	Ki67+	 8726 18937
13647	0	0	Ki67+	 8727 18908
13648	0	0	Ki67+	 8730 18967
13649	0	0	Ki67+	 8731 19383
13650	0	0	Ki67+	 8734 19230
13651	0	0	Ki67+	 8734 19450
13652	0	0	Ki67+	 8736 19355
13653	0	0	Ki67+	 8739 19215
13654	0	0	Ki67+	 8741 19197
13655	0	0	Ki67+	 8743 18973
13656	0	0	Ki67+	 8744 18961
13657	0	0	Ki67+	 8758 19435
13658	0	0	Ki67+	 8767 19197
13659	0	0	Ki67+	 8769 19462
13660	0	0	Ki67+	 8771 19495
13661	0	0	Ki67+	 8772 19226
13662	0	0	Ki67+	 7985 20061
13663	0	0	Ki67+	 7989 20257
13664	0	0	Ki67+	 7994 19591
13665	0	0	Ki67+	 7995 20005
13666	0	0	Ki67+	 8002 19882
13667	0	0	Ki67+	 8008 20032
13668	0	0	Ki67+	 8010 19963
13669	0	0	Ki67+	 8016 20258
13670	0	0	Ki67+	 8020 20302
13671	0	0	Ki67+	 8028 19900
13672	0	0	Ki67+	 8029 20252
13673	0	0	Ki67+	 8037 19998
13674	0	0	Ki67+	 8037 20016
13675	0	0	Ki67+	 8039 20043
13676	0	0	Ki67+	 8042 19622
13677	0	0	Ki67+	 8042 19919
13678	0	0	Ki67+	 8043 20266
13679	0	0	Ki67+	 8046 20098
13680	0	0	Ki67+	 8067 19576
13681	0	0	Ki67+	 8072 19852
13682	0	0	Ki67+	 8072 19972
13683	0	0	Ki67+	 8078 19623
13684	0	0	Ki67+	 8084 20097
13685	0	0	Ki67+	 8089 19592
13686	0	0	Ki67+	 8091 20114
13687	0	0	Ki67+	 8096 20310
13688	0	0	Ki67+	 8100 19935
13689	0	0	Ki67+	 8103 19746
13690	0	0	Ki67+	 8109 19793
13691	0	0	Ki67+	 8111 19687
13692	0	0	Ki67+	 8131 19791
13693	0	0	Ki67+	 8138 19766
13694	0	0	Ki67+	 8146 19778
13695	0	0	Ki67+	 8152 19706
13696	0	0	Ki67+	 8160 20063
13697	0	0	Ki67+	 8165 20099
13698	0	0	Ki67+	 8179 20296
13699	0	0	Ki67+	 8182 20064
13700	0	0	Ki67+	 8183 19856
13701	0	0	Ki67+	 8184 20031
13702	0	0	Ki67+	 8192 19999
13703	0	0	Ki67+	 8198 19688
13704	0	0	Ki67+	 8211 20311
13705	0	0	Ki67+	 8221 20122
13706	0	0	Ki67+	 8230 20113
13707	0	0	Ki67+	 8240 19806
13708	0	0	Ki67+	 8250 20072
13709	0	0	Ki67+	 8264 20097
13710	0	0	Ki67+	 8270 20310
13711	0	0	Ki67+	 8271 19941
13712	0	0	Ki67+	 8284 19896
13713	0	0	Ki67+	 8296 19879
13714	0	0	Ki67+	 8305 19964
13715	0	0	Ki67+	 8313 19927
13716	0	0	Ki67+	 8327 19914
13717	0	0	Ki67+	 8336 19581
13718	0	0	Ki67+	 8340 20009
13719	0	0	Ki67+	 8342 19945
13720	0	0	Ki67+	 8343 19923
13721	0	0	Ki67+	 8347 20001
13722	0	0	Ki67+	 8349 20092
13723	0	0	Ki67+	 8350 20262
13724	0	0	Ki67+	 8351 19963
13725	0	0	Ki67+	 8351 20041
13726	0	0	Ki67+	 8356 19606
13727	0	0	Ki67+	 8361 19642
13728	0	0	Ki67+	 8363 20015
13729	0	0	Ki67+	 8370 19964
13730	0	0	Ki67+	 8372 19614
13731	0	0	Ki67+	 8379 19580
13732	0	0	Ki67+	 8380 19990
13733	0	0	Ki67+	 8382 20014
13734	0	0	Ki67+	 8390 20259
13735	0	0	Ki67+	 8417 20294
13736	0	0	Ki67+	 8424 19574
13737	0	0	Ki67+	 8431 19594
13738	0	0	Ki67+	 8523 20208
13739	0	0	Ki67+	 8524 19907
13740	0	0	Ki67+	 8535 19958
13741	0	0	Ki67+	 8537 19918
13742	0	0	Ki67+	 8542 20196
13743	0	0	Ki67+	 8548 19818
13744	0	0	Ki67+	 8565 20189
13745	0	0	Ki67+	 8567 19800
13746	0	0	Ki67+	 8577 20319
13747	0	0	Ki67+	 8585 19980
13748	0	0	Ki67+	 8587 19827
13749	0	0	Ki67+	 8587 20295
13750	0	0	Ki67+	 8597 19568
13751	0	0	Ki67+	 8597 20125
13752	0	0	Ki67+	 8599 19552
13753	0	0	Ki67+	 8600 20162
13754	0	0	Ki67+	 8605 19919
13755	0	0	Ki67+	 8608 19627
13756	0	0	Ki67+	 8613 20277
13757	0	0	Ki67+	 8623 19656
13758	0	0	Ki67+	 8629 19988
13759	0	0	Ki67+	 8631 19886
13760	0	0	Ki67+	 8633 19544
13761	0	0	Ki67+	 8633 19596
13762	0	0	Ki67+	 8636 20288
13763	0	0	Ki67+	 8641 19745
13764	0	0	Ki67+	 8643 19669
13765	0	0	Ki67+	 8643 20252
13766	0	0	Ki67+	 8658 19982
13767	0	0	Ki67+	 8662 20230
13768	0	0	Ki67+	 8673 20253
13769	0	0	Ki67+	 8686 19733
13770	0	0	Ki67+	 8689 19578
13771	0	0	Ki67+	 8690 19929
13772	0	0	Ki67+	 8690 20244
13773	0	0	Ki67+	 8692 20189
13774	0	0	Ki67+	 8693 19712
13775	0	0	Ki67+	 8696 20032
13776	0	0	Ki67+	 8696 20210
13777	0	0	Ki67+	 8702 19664
13778	0	0	Ki67+	 8707 19609
13779	0	0	Ki67+	 8707 20270
13780	0	0	Ki67+	 8708 19885
13781	0	0	Ki67+	 8709 20286
13782	0	0	Ki67+	 8716 19780
13783	0	0	Ki67+	 8721 20238
13784	0	0	Ki67+	 8728 20115
13785	0	0	Ki67+	 8730 19686
13786	0	0	Ki67+	 8734 20273
13787	0	0	Ki67+	 8735 19589
13788	0	0	Ki67+	 8735 19659
13789	0	0	Ki67+	 8741 19778
13790	0	0	Ki67+	 8747 19841
13791	0	0	Ki67+	 8751 20072
13792	0	0	Ki67+	 8752 20140
13793	0	0	Ki67+	 8752 20251
13794	0	0	Ki67+	 8755 20090
13795	0	0	Ki67+	 8762 19816
13796	0	0	Ki67+	 8764 20105
13797	0	0	Ki67+	 8766 19631
13798	0	0	Ki67+	 8766 20141
13799	0	0	Ki67+	 8766 20216
13800	0	0	Ki67+	 8767 19668
13801	0	0	Ki67+	 8767 19689
13802	0	0	Ki67+	 8773 20281
13803	0	0	Ki67+	 8775 19708
13804	0	0	Ki67+	 7994 20518
13805	0	0	Ki67+	 7995 20693
13806	0	0	Ki67+	 8018 20656
13807	0	0	Ki67+	 8038 20638
13808	0	0	Ki67+	 8043 20675
13809	0	0	Ki67+	 8064 20333
13810	0	0	Ki67+	 8079 20575
13811	0	0	Ki67+	 8079 20589
13812	0	0	Ki67+	 8095 20385
13813	0	0	Ki67+	 8096 20531
13814	0	0	Ki67+	 8101 20517
13815	0	0	Ki67+	 8107 20548
13816	0	0	Ki67+	 8108 20494
13817	0	0	Ki67+	 8112 20652
13818	0	0	Ki67+	 8116 20524
13819	0	0	Ki67+	 8140 20688
13820	0	0	Ki67+	 8159 20610
13821	0	0	Ki67+	 8159 20647
13822	0	0	Ki67+	 8169 20576
13823	0	0	Ki67+	 8171 20694
13824	0	0	Ki67+	 8182 20426
13825	0	0	Ki67+	 8182 20555
13826	0	0	Ki67+	 8183 20473
13827	0	0	Ki67+	 8183 20518
13828	0	0	Ki67+	 8185 20445
13829	0	0	Ki67+	 8188 20567
13830	0	0	Ki67+	 8195 20396
13831	0	0	Ki67+	 8204 20415
13832	0	0	Ki67+	 8227 20441
13833	0	0	Ki67+	 8228 20453
13834	0	0	Ki67+	 8229 20396
13835	0	0	Ki67+	 8229 20604
13836	0	0	Ki67+	 8239 20385
13837	0	0	Ki67+	 8254 20402
13838	0	0	Ki67+	 8259 20893
13839	0	0	Ki67+	 8265 20432
13840	0	0	Ki67+	 8275 20453
13841	0	0	Ki67+	 8276 20341
13842	0	0	Ki67+	 8277 20325
13843	0	0	Ki67+	 8288 20535
13844	0	0	Ki67+	 8289 20345
13845	0	0	Ki67+	 8294 20324
13846	0	0	Ki67+	 8294 20385
13847	0	0	Ki67+	 8309 20586
13848	0	0	Ki67+	 8317 20484
13849	0	0	Ki67+	 8317 20611
13850	0	0	Ki67+	 8318 20674
13851	0	0	Ki67+	 8323 20468
13852	0	0	Ki67+	 8328 20452
13853	0	0	Ki67+	 8343 20348
13854	0	0	Ki67+	 8344 20598
13855	0	0	Ki67+	 8351 20485
13856	0	0	Ki67+	 8357 20468
13857	0	0	Ki67+	 8359 20542
13858	0	0	Ki67+	 8364 20482
13859	0	0	Ki67+	 8370 20529
13860	0	0	Ki67+	 8388 20503
13861	0	0	Ki67+	 8388 20575
13862	0	0	Ki67+	 8390 20665
13863	0	0	Ki67+	 8397 20340
13864	0	0	Ki67+	 8407 21102
13865	0	0	Ki67+	 8412 20623
13866	0	0	Ki67+	 8416 20551
13867	0	0	Ki67+	 8419 20564
13868	0	0	Ki67+	 8423 20599
13869	0	0	Ki67+	 8433 21040
13870	0	0	Ki67+	 8437 21087
13871	0	0	Ki67+	 8454 20481
13872	0	0	Ki67+	 8465 21065
13873	0	0	Ki67+	 8477 20351
13874	0	0	Ki67+	 8516 20341
13875	0	0	Ki67+	 8566 20874
13876	0	0	Ki67+	 8582 21109
13877	0	0	Ki67+	 8600 21096
13878	0	0	Ki67+	 8611 21033
13879	0	0	Ki67+	 8614 20994
13880	0	0	Ki67+	 8651 20384
13881	0	0	Ki67+	 8658 20435
13882	0	0	Ki67+	 8659 21017
13883	0	0	Ki67+	 8669 20457
13884	0	0	Ki67+	 8680 20369
13885	0	0	Ki67+	 8681 20424
13886	0	0	Ki67+	 8695 21088
13887	0	0	Ki67+	 8703 20973
13888	0	0	Ki67+	 8741 21103
13889	0	0	Ki67+	 8748 21058
13890	0	0	Ki67+	 8750 20942
13891	0	0	Ki67+	 8753 20969
13892	0	0	Ki67+	 8777 20343
13893	0	0	Ki67+	 8779 20945
13894	0	0	Ki67+	 7987 21660
13895	0	0	Ki67+	 7996 21638
13896	0	0	Ki67+	 7999 21585
13897	0	0	Ki67+	 8024 21616
13898	0	0	Ki67+	 8025 21566
13899	0	0	Ki67+	 8063 21540
13900	0	0	Ki67+	 8071 21834
13901	0	0	Ki67+	 8076 21566
13902	0	0	Ki67+	 8082 21717
13903	0	0	Ki67+	 8090 21522
13904	0	0	Ki67+	 8096 21864
13905	0	0	Ki67+	 8097 21328
13906	0	0	Ki67+	 8107 21700
13907	0	0	Ki67+	 8107 21902
13908	0	0	Ki67+	 8115 21591
13909	0	0	Ki67+	 8134 21675
13910	0	0	Ki67+	 8150 21488
13911	0	0	Ki67+	 8163 21221
13912	0	0	Ki67+	 8168 21568
13913	0	0	Ki67+	 8171 21581
13914	0	0	Ki67+	 8171 21795
13915	0	0	Ki67+	 8173 21867
13916	0	0	Ki67+	 8177 21513
13917	0	0	Ki67+	 8198 21466
13918	0	0	Ki67+	 8226 21372
13919	0	0	Ki67+	 8233 21405
13920	0	0	Ki67+	 8250 21795
13921	0	0	Ki67+	 8256 21438
13922	0	0	Ki67+	 8273 21795
13923	0	0	Ki67+	 8273 21909
13924	0	0	Ki67+	 8284 21257
13925	0	0	Ki67+	 8285 21782
13926	0	0	Ki67+	 8296 21220
13927	0	0	Ki67+	 8297 21354
13928	0	0	Ki67+	 8302 21804
13929	0	0	Ki67+	 8302 21818
13930	0	0	Ki67+	 8307 21291
13931	0	0	Ki67+	 8310 21193
13932	0	0	Ki67+	 8310 21434
13933	0	0	Ki67+	 8315 21320
13934	0	0	Ki67+	 8316 21152
13935	0	0	Ki67+	 8318 21475
13936	0	0	Ki67+	 8319 21383
13937	0	0	Ki67+	 8320 21892
13938	0	0	Ki67+	 8321 21224
13939	0	0	Ki67+	 8323 21410
13940	0	0	Ki67+	 8328 21354
13941	0	0	Ki67+	 8346 21434
13942	0	0	Ki67+	 8348 21376
13943	0	0	Ki67+	 8349 21320
13944	0	0	Ki67+	 8349 21709
13945	0	0	Ki67+	 8350 21455
13946	0	0	Ki67+	 8351 21480
13947	0	0	Ki67+	 8352 21345
13948	0	0	Ki67+	 8353 21776
13949	0	0	Ki67+	 8354 21202
13950	0	0	Ki67+	 8358 21643
13951	0	0	Ki67+	 8367 21441
13952	0	0	Ki67+	 8368 21745
13953	0	0	Ki67+	 8369 21402
13954	0	0	Ki67+	 8370 21348
13955	0	0	Ki67+	 8375 21314
13956	0	0	Ki67+	 8376 21228
13957	0	0	Ki67+	 8382 21806
13958	0	0	Ki67+	 8391 21189
13959	0	0	Ki67+	 8391 21367
13960	0	0	Ki67+	 8392 21848
13961	0	0	Ki67+	 8397 21706
13962	0	0	Ki67+	 8399 21741
13963	0	0	Ki67+	 8400 21317
13964	0	0	Ki67+	 8400 21775
13965	0	0	Ki67+	 8404 21206
13966	0	0	Ki67+	 8406 21535
13967	0	0	Ki67+	 8413 21148
13968	0	0	Ki67+	 8415 21195
13969	0	0	Ki67+	 8422 21728
13970	0	0	Ki67+	 8427 21820
13971	0	0	Ki67+	 8428 21251
13972	0	0	Ki67+	 8432 21209
13973	0	0	Ki67+	 8432 21882
13974	0	0	Ki67+	 8434 21565
13975	0	0	Ki67+	 8438 21294
13976	0	0	Ki67+	 8464 21717
13977	0	0	Ki67+	 8465 21283
13978	0	0	Ki67+	 8478 21534
13979	0	0	Ki67+	 8485 21716
13980	0	0	Ki67+	 8514 21524
13981	0	0	Ki67+	 8527 21197
13982	0	0	Ki67+	 8527 21570
13983	0	0	Ki67+	 8530 21816
13984	0	0	Ki67+	 8535 21591
13985	0	0	Ki67+	 8537 21179
13986	0	0	Ki67+	 8544 21531
13987	0	0	Ki67+	 8549 21500
13988	0	0	Ki67+	 8554 21557
13989	0	0	Ki67+	 8558 21454
13990	0	0	Ki67+	 8565 21569
13991	0	0	Ki67+	 8576 21556
13992	0	0	Ki67+	 8579 21621
13993	0	0	Ki67+	 8582 21159
13994	0	0	Ki67+	 8584 21251
13995	0	0	Ki67+	 8592 21243
13996	0	0	Ki67+	 8593 21433
13997	0	0	Ki67+	 8599 21162
13998	0	0	Ki67+	 8604 21493
13999	0	0	Ki67+	 8605 21454
14000	0	0	Ki67+	 8612 21216
14001	0	0	Ki67+	 8615 21251
14002	0	0	Ki67+	 8621 21142
14003	0	0	Ki67+	 8621 21428
14004	0	0	Ki67+	 8621 21474
14005	0	0	Ki67+	 8622 21523
14006	0	0	Ki67+	 8623 21288
14007	0	0	Ki67+	 8626 21461
14008	0	0	Ki67+	 8629 21219
14009	0	0	Ki67+	 8632 21163
14010	0	0	Ki67+	 8632 21493
14011	0	0	Ki67+	 8632 21788
14012	0	0	Ki67+	 8641 21256
14013	0	0	Ki67+	 8645 21155
14014	0	0	Ki67+	 8684 21140
14015	0	0	Ki67+	 8706 21679
14016	0	0	Ki67+	 8725 21155
14017	0	0	Ki67+	 8727 21849
14018	0	0	Ki67+	 8730 21831
14019	0	0	Ki67+	 8731 21303
14020	0	0	Ki67+	 8741 21247
14021	0	0	Ki67+	 8748 21272
14022	0	0	Ki67+	 8761 21367
14023	0	0	Ki67+	 8772 21407
14024	0	0	Ki67+	 8774 21178
14025	0	0	Ki67+	 8783 21475
14026	0	0	Ki67+	 7999 22331
14027	0	0	Ki67+	 8000 22159
14028	0	0	Ki67+	 8005 22558
14029	0	0	Ki67+	 8008 22175
14030	0	0	Ki67+	 8023 22603
14031	0	0	Ki67+	 8029 22220
14032	0	0	Ki67+	 8032 22579
14033	0	0	Ki67+	 8035 22687
14034	0	0	Ki67+	 8057 22171
14035	0	0	Ki67+	 8067 22662
14036	0	0	Ki67+	 8070 22260
14037	0	0	Ki67+	 8076 22203
14038	0	0	Ki67+	 8077 22378
14039	0	0	Ki67+	 8078 22186
14040	0	0	Ki67+	 8079 22592
14041	0	0	Ki67+	 8081 22647
14042	0	0	Ki67+	 8086 22623
14043	0	0	Ki67+	 8088 22551
14044	0	0	Ki67+	 8101 22241
14045	0	0	Ki67+	 8101 22602
14046	0	0	Ki67+	 8103 22096
14047	0	0	Ki67+	 8104 22082
14048	0	0	Ki67+	 8104 22570
14049	0	0	Ki67+	 8106 22071
14050	0	0	Ki67+	 8108 22191
14051	0	0	Ki67+	 8111 22128
14052	0	0	Ki67+	 8116 21948
14053	0	0	Ki67+	 8119 22069
14054	0	0	Ki67+	 8124 21926
14055	0	0	Ki67+	 8124 22195
14056	0	0	Ki67+	 8124 22630
14057	0	0	Ki67+	 8125 22653
14058	0	0	Ki67+	 8126 22091
14059	0	0	Ki67+	 8134 21966
14060	0	0	Ki67+	 8144 22101
14061	0	0	Ki67+	 8144 22549
14062	0	0	Ki67+	 8145 22083
14063	0	0	Ki67+	 8149 21988
14064	0	0	Ki67+	 8162 22138
14065	0	0	Ki67+	 8163 21947
14066	0	0	Ki67+	 8163 22014
14067	0	0	Ki67+	 8167 22672
14068	0	0	Ki67+	 8169 22685
14069	0	0	Ki67+	 8170 22448
14070	0	0	Ki67+	 8180 22538
14071	0	0	Ki67+	 8181 22567
14072	0	0	Ki67+	 8189 22048
14073	0	0	Ki67+	 8189 22605
14074	0	0	Ki67+	 8190 22615
14075	0	0	Ki67+	 8199 22030
14076	0	0	Ki67+	 8199 22466
14077	0	0	Ki67+	 8201 22700
14078	0	0	Ki67+	 8208 21988
14079	0	0	Ki67+	 8208 22542
14080	0	0	Ki67+	 8211 21951
14081	0	0	Ki67+	 8211 22502
14082	0	0	Ki67+	 8217 22056
14083	0	0	Ki67+	 8237 22021
14084	0	0	Ki67+	 8238 22701
14085	0	0	Ki67+	 8240 22082
14086	0	0	Ki67+	 8246 22654
14087	0	0	Ki67+	 8255 22080
14088	0	0	Ki67+	 8258 22659
14089	0	0	Ki67+	 8263 22320
14090	0	0	Ki67+	 8268 22096
14091	0	0	Ki67+	 8270 22068
14092	0	0	Ki67+	 8271 22428
14093	0	0	Ki67+	 8274 22575
14094	0	0	Ki67+	 8276 22364
14095	0	0	Ki67+	 8284 22010
14096	0	0	Ki67+	 8287 22305
14097	0	0	Ki67+	 8287 22589
14098	0	0	Ki67+	 8288 22699
14099	0	0	Ki67+	 8296 22023
14100	0	0	Ki67+	 8303 22398
14101	0	0	Ki67+	 8309 22702
14102	0	0	Ki67+	 8312 21994
14103	0	0	Ki67+	 8313 22399
14104	0	0	Ki67+	 8316 22414
14105	0	0	Ki67+	 8318 22497
14106	0	0	Ki67+	 8318 22568
14107	0	0	Ki67+	 8318 22627
14108	0	0	Ki67+	 8325 22349
14109	0	0	Ki67+	 8331 22157
14110	0	0	Ki67+	 8334 22585
14111	0	0	Ki67+	 8336 22470
14112	0	0	Ki67+	 8337 22401
14113	0	0	Ki67+	 8339 22001
14114	0	0	Ki67+	 8341 22642
14115	0	0	Ki67+	 8346 22513
14116	0	0	Ki67+	 8348 22548
14117	0	0	Ki67+	 8352 22413
14118	0	0	Ki67+	 8354 22596
14119	0	0	Ki67+	 8354 22675
14120	0	0	Ki67+	 8356 22167
14121	0	0	Ki67+	 8362 22554
14122	0	0	Ki67+	 8366 22491
14123	0	0	Ki67+	 8367 22288
14124	0	0	Ki67+	 8368 22526
14125	0	0	Ki67+	 8383 22292
14126	0	0	Ki67+	 8384 22329
14127	0	0	Ki67+	 8394 22349
14128	0	0	Ki67+	 8396 22264
14129	0	0	Ki67+	 8398 22077
14130	0	0	Ki67+	 8405 22312
14131	0	0	Ki67+	 8406 22707
14132	0	0	Ki67+	 8417 22446
14133	0	0	Ki67+	 8423 22190
14134	0	0	Ki67+	 8426 22293
14135	0	0	Ki67+	 8426 22343
14136	0	0	Ki67+	 8428 22329
14137	0	0	Ki67+	 8431 21951
14138	0	0	Ki67+	 8433 22222
14139	0	0	Ki67+	 8435 22002
14140	0	0	Ki67+	 8437 22249
14141	0	0	Ki67+	 8438 21967
14142	0	0	Ki67+	 8442 22270
14143	0	0	Ki67+	 8448 22124
14144	0	0	Ki67+	 8451 22173
14145	0	0	Ki67+	 8457 22385
14146	0	0	Ki67+	 8459 22235
14147	0	0	Ki67+	 8460 21998
14148	0	0	Ki67+	 8471 22340
14149	0	0	Ki67+	 8474 22268
14150	0	0	Ki67+	 8475 22094
14151	0	0	Ki67+	 8478 22355
14152	0	0	Ki67+	 8480 22673
14153	0	0	Ki67+	 8484 22308
14154	0	0	Ki67+	 8485 22583
14155	0	0	Ki67+	 8489 22187
14156	0	0	Ki67+	 8489 22225
14157	0	0	Ki67+	 8494 22705
14158	0	0	Ki67+	 8495 22677
14159	0	0	Ki67+	 8505 22097
14160	0	0	Ki67+	 8519 22349
14161	0	0	Ki67+	 8521 22711
14162	0	0	Ki67+	 8528 22540
14163	0	0	Ki67+	 8530 22518
14164	0	0	Ki67+	 8531 21993
14165	0	0	Ki67+	 8532 22263
14166	0	0	Ki67+	 8532 22566
14167	0	0	Ki67+	 8532 22637
14168	0	0	Ki67+	 8538 22352
14169	0	0	Ki67+	 8546 21958
14170	0	0	Ki67+	 8549 22095
14171	0	0	Ki67+	 8553 22554
14172	0	0	Ki67+	 8556 22586
14173	0	0	Ki67+	 8561 22031
14174	0	0	Ki67+	 8564 22282
14175	0	0	Ki67+	 8573 22337
14176	0	0	Ki67+	 8573 22350
14177	0	0	Ki67+	 8581 22632
14178	0	0	Ki67+	 8584 22306
14179	0	0	Ki67+	 8586 22576
14180	0	0	Ki67+	 8587 22294
14181	0	0	Ki67+	 8591 22002
14182	0	0	Ki67+	 8599 22389
14183	0	0	Ki67+	 8601 22633
14184	0	0	Ki67+	 8605 22077
14185	0	0	Ki67+	 8605 22344
14186	0	0	Ki67+	 8612 22314
14187	0	0	Ki67+	 8613 22034
14188	0	0	Ki67+	 8618 22071
14189	0	0	Ki67+	 8634 22385
14190	0	0	Ki67+	 8636 22515
14191	0	0	Ki67+	 8639 22552
14192	0	0	Ki67+	 8645 22078
14193	0	0	Ki67+	 8648 22156
14194	0	0	Ki67+	 8654 22344
14195	0	0	Ki67+	 8655 22397
14196	0	0	Ki67+	 8656 21948
14197	0	0	Ki67+	 8663 22507
14198	0	0	Ki67+	 8665 22155
14199	0	0	Ki67+	 8672 22572
14200	0	0	Ki67+	 8679 22099
14201	0	0	Ki67+	 8679 22249
14202	0	0	Ki67+	 8683 22229
14203	0	0	Ki67+	 8686 22298
14204	0	0	Ki67+	 8686 22521
14205	0	0	Ki67+	 8689 22506
14206	0	0	Ki67+	 8696 22391
14207	0	0	Ki67+	 8697 22629
14208	0	0	Ki67+	 8699 22360
14209	0	0	Ki67+	 8702 22260
14210	0	0	Ki67+	 8702 22539
14211	0	0	Ki67+	 8705 22167
14212	0	0	Ki67+	 8715 22529
14213	0	0	Ki67+	 8721 22490
14214	0	0	Ki67+	 8730 22230
14215	0	0	Ki67+	 8733 21923
14216	0	0	Ki67+	 8734 22203
14217	0	0	Ki67+	 8737 22267
14218	0	0	Ki67+	 8739 22165
14219	0	0	Ki67+	 8752 22203
14220	0	0	Ki67+	 8752 22352
14221	0	0	Ki67+	 8753 22478
14222	0	0	Ki67+	 8755 22177
14223	0	0	Ki67+	 8755 22262
14224	0	0	Ki67+	 8764 21966
14225	0	0	Ki67+	 8769 22207
14226	0	0	Ki67+	 8774 22500
14227	0	0	Ki67+	 8781 21991
14228	0	0	Ki67+	 7985 22928
14229	0	0	Ki67+	 7992 22974
14230	0	0	Ki67+	 7993 22813
14231	0	0	Ki67+	 7994 23440
14232	0	0	Ki67+	 7995 23343
14233	0	0	Ki67+	 7997 23106
14234	0	0	Ki67+	 7999 23232
14235	0	0	Ki67+	 8002 22771
14236	0	0	Ki67+	 8003 23519
14237	0	0	Ki67+	 8008 22740
14238	0	0	Ki67+	 8008 23116
14239	0	0	Ki67+	 8010 22917
14240	0	0	Ki67+	 8021 22788
14241	0	0	Ki67+	 8025 23042
14242	0	0	Ki67+	 8026 22769
14243	0	0	Ki67+	 8033 23515
14244	0	0	Ki67+	 8034 22827
14245	0	0	Ki67+	 8034 23147
14246	0	0	Ki67+	 8035 23103
14247	0	0	Ki67+	 8039 22925
14248	0	0	Ki67+	 8044 23068
14249	0	0	Ki67+	 8050 23046
14250	0	0	Ki67+	 8055 23027
14251	0	0	Ki67+	 8056 23511
14252	0	0	Ki67+	 8057 23078
14253	0	0	Ki67+	 8060 23119
14254	0	0	Ki67+	 8062 23230
14255	0	0	Ki67+	 8072 22755
14256	0	0	Ki67+	 8078 22844
14257	0	0	Ki67+	 8079 22809
14258	0	0	Ki67+	 8087 23381
14259	0	0	Ki67+	 8088 23323
14260	0	0	Ki67+	 8090 22925
14261	0	0	Ki67+	 8090 23291
14262	0	0	Ki67+	 8091 22874
14263	0	0	Ki67+	 8096 23079
14264	0	0	Ki67+	 8104 23321
14265	0	0	Ki67+	 8107 23088
14266	0	0	Ki67+	 8109 22947
14267	0	0	Ki67+	 8110 23256
14268	0	0	Ki67+	 8114 22910
14269	0	0	Ki67+	 8114 23022
14270	0	0	Ki67+	 8116 23235
14271	0	0	Ki67+	 8118 23322
14272	0	0	Ki67+	 8123 23267
14273	0	0	Ki67+	 8125 23219
14274	0	0	Ki67+	 8128 23002
14275	0	0	Ki67+	 8132 23240
14276	0	0	Ki67+	 8133 22962
14277	0	0	Ki67+	 8135 23434
14278	0	0	Ki67+	 8140 23029
14279	0	0	Ki67+	 8144 22947
14280	0	0	Ki67+	 8144 22973
14281	0	0	Ki67+	 8146 23423
14282	0	0	Ki67+	 8149 23199
14283	0	0	Ki67+	 8151 23216
14284	0	0	Ki67+	 8153 23388
14285	0	0	Ki67+	 8155 23172
14286	0	0	Ki67+	 8157 22957
14287	0	0	Ki67+	 8157 23440
14288	0	0	Ki67+	 8162 23359
14289	0	0	Ki67+	 8178 23460
14290	0	0	Ki67+	 8184 22798
14291	0	0	Ki67+	 8186 22995
14292	0	0	Ki67+	 8186 23138
14293	0	0	Ki67+	 8186 23355
14294	0	0	Ki67+	 8186 23491
14295	0	0	Ki67+	 8190 22789
14296	0	0	Ki67+	 8206 23490
14297	0	0	Ki67+	 8212 23153
14298	0	0	Ki67+	 8215 23103
14299	0	0	Ki67+	 8216 23004
14300	0	0	Ki67+	 8223 22871
14301	0	0	Ki67+	 8225 22806
14302	0	0	Ki67+	 8229 23092
14303	0	0	Ki67+	 8235 22867
14304	0	0	Ki67+	 8236 23066
14305	0	0	Ki67+	 8239 23459
14306	0	0	Ki67+	 8242 23136
14307	0	0	Ki67+	 8250 23249
14308	0	0	Ki67+	 8252 23178
14309	0	0	Ki67+	 8275 22736
14310	0	0	Ki67+	 8275 23112
14311	0	0	Ki67+	 8275 23128
14312	0	0	Ki67+	 8276 23477
14313	0	0	Ki67+	 8277 22764
14314	0	0	Ki67+	 8278 23202
14315	0	0	Ki67+	 8284 23151
14316	0	0	Ki67+	 8291 23445
14317	0	0	Ki67+	 8295 23114
14318	0	0	Ki67+	 8297 22817
14319	0	0	Ki67+	 8308 23452
14320	0	0	Ki67+	 8310 22789
14321	0	0	Ki67+	 8312 23505
14322	0	0	Ki67+	 8313 23469
14323	0	0	Ki67+	 8317 23412
14324	0	0	Ki67+	 8336 22755
14325	0	0	Ki67+	 8337 23294
14326	0	0	Ki67+	 8343 23371
14327	0	0	Ki67+	 8344 23476
14328	0	0	Ki67+	 8345 23447
14329	0	0	Ki67+	 8347 23133
14330	0	0	Ki67+	 8348 23285
14331	0	0	Ki67+	 8359 23298
14332	0	0	Ki67+	 8365 22763
14333	0	0	Ki67+	 8367 23166
14334	0	0	Ki67+	 8368 23399
14335	0	0	Ki67+	 8371 23143
14336	0	0	Ki67+	 8372 22837
14337	0	0	Ki67+	 8374 23158
14338	0	0	Ki67+	 8374 23370
14339	0	0	Ki67+	 8377 23281
14340	0	0	Ki67+	 8385 23411
14341	0	0	Ki67+	 8391 23183
14342	0	0	Ki67+	 8393 23386
14343	0	0	Ki67+	 8399 23246
14344	0	0	Ki67+	 8400 23172
14345	0	0	Ki67+	 8406 23233
14346	0	0	Ki67+	 8407 23328
14347	0	0	Ki67+	 8410 23454
14348	0	0	Ki67+	 8413 23201
14349	0	0	Ki67+	 8420 23186
14350	0	0	Ki67+	 8420 23279
14351	0	0	Ki67+	 8421 22898
14352	0	0	Ki67+	 8431 23488
14353	0	0	Ki67+	 8449 23396
14354	0	0	Ki67+	 8456 23370
14355	0	0	Ki67+	 8461 23448
14356	0	0	Ki67+	 8462 23078
14357	0	0	Ki67+	 8462 23508
14358	0	0	Ki67+	 8483 23412
14359	0	0	Ki67+	 8492 23432
14360	0	0	Ki67+	 8493 23333
14361	0	0	Ki67+	 8499 23323
14362	0	0	Ki67+	 8504 23275
14363	0	0	Ki67+	 8504 23402
14364	0	0	Ki67+	 8524 23366
14365	0	0	Ki67+	 8530 23355
14366	0	0	Ki67+	 8533 23432
14367	0	0	Ki67+	 8536 23262
14368	0	0	Ki67+	 8543 22743
14369	0	0	Ki67+	 8551 23200
14370	0	0	Ki67+	 8554 22749
14371	0	0	Ki67+	 8559 22736
14372	0	0	Ki67+	 8561 23236
14373	0	0	Ki67+	 8563 23081
14374	0	0	Ki67+	 8571 23310
14375	0	0	Ki67+	 8573 23169
14376	0	0	Ki67+	 8573 23352
14377	0	0	Ki67+	 8574 23471
14378	0	0	Ki67+	 8577 23384
14379	0	0	Ki67+	 8580 22774
14380	0	0	Ki67+	 8580 23299
14381	0	0	Ki67+	 8586 23196
14382	0	0	Ki67+	 8590 23275
14383	0	0	Ki67+	 8597 22759
14384	0	0	Ki67+	 8599 22825
14385	0	0	Ki67+	 8602 23375
14386	0	0	Ki67+	 8606 23362
14387	0	0	Ki67+	 8607 23291
14388	0	0	Ki67+	 8609 23326
14389	0	0	Ki67+	 8612 22843
14390	0	0	Ki67+	 8617 22828
14391	0	0	Ki67+	 8622 23499
14392	0	0	Ki67+	 8626 23308
14393	0	0	Ki67+	 8627 22795
14394	0	0	Ki67+	 8637 22868
14395	0	0	Ki67+	 8653 22830
14396	0	0	Ki67+	 8657 22918
14397	0	0	Ki67+	 8665 22880
14398	0	0	Ki67+	 8671 23502
14399	0	0	Ki67+	 8675 22940
14400	0	0	Ki67+	 8675 23418
14401	0	0	Ki67+	 8676 23439
14402	0	0	Ki67+	 8680 22966
14403	0	0	Ki67+	 8681 22883
14404	0	0	Ki67+	 8682 22822
14405	0	0	Ki67+	 8685 23519
14406	0	0	Ki67+	 8689 23391
14407	0	0	Ki67+	 8702 22951
14408	0	0	Ki67+	 8703 22994
14409	0	0	Ki67+	 8707 23274
14410	0	0	Ki67+	 8708 23289
14411	0	0	Ki67+	 8712 23010
14412	0	0	Ki67+	 8716 22965
14413	0	0	Ki67+	 8721 22994
14414	0	0	Ki67+	 8737 22848
14415	0	0	Ki67+	 8740 23290
14416	0	0	Ki67+	 8748 22830
14417	0	0	Ki67+	 8760 23324
14418	0	0	Ki67+	 8760 23397
14419	0	0	Ki67+	 8765 22874
14420	0	0	Ki67+	 8766 23027
14421	0	0	Ki67+	 8766 23047
14422	0	0	Ki67+	 8768 23369
14423	0	0	Ki67+	 8772 23495
14424	0	0	Ki67+	 8775 23311
14425	0	0	Ki67+	 8782 22922
14426	0	0	Ki67+	 7986 24020
14427	0	0	Ki67+	 8001 24258
14428	0	0	Ki67+	 8005 23665
14429	0	0	Ki67+	 8012 23984
14430	0	0	Ki67+	 8030 23647
14431	0	0	Ki67+	 8043 23531
14432	0	0	Ki67+	 8043 23840
14433	0	0	Ki67+	 8045 24268
14434	0	0	Ki67+	 8052 24311
14435	0	0	Ki67+	 8053 23526
14436	0	0	Ki67+	 8055 24253
14437	0	0	Ki67+	 8060 23998
14438	0	0	Ki67+	 8060 24031
14439	0	0	Ki67+	 8061 23713
14440	0	0	Ki67+	 8068 23681
14441	0	0	Ki67+	 8073 24261
14442	0	0	Ki67+	 8075 23995
14443	0	0	Ki67+	 8080 23711
14444	0	0	Ki67+	 8081 23661
14445	0	0	Ki67+	 8083 23788
14446	0	0	Ki67+	 8087 23699
14447	0	0	Ki67+	 8090 24056
14448	0	0	Ki67+	 8091 24041
14449	0	0	Ki67+	 8111 23883
14450	0	0	Ki67+	 8115 23929
14451	0	0	Ki67+	 8117 24019
14452	0	0	Ki67+	 8118 23585
14453	0	0	Ki67+	 8119 23598
14454	0	0	Ki67+	 8122 23807
14455	0	0	Ki67+	 8122 24052
14456	0	0	Ki67+	 8125 23681
14457	0	0	Ki67+	 8126 24035
14458	0	0	Ki67+	 8129 23757
14459	0	0	Ki67+	 8135 23972
14460	0	0	Ki67+	 8138 23832
14461	0	0	Ki67+	 8140 23601
14462	0	0	Ki67+	 8146 23924
14463	0	0	Ki67+	 8148 24039
14464	0	0	Ki67+	 8153 24014
14465	0	0	Ki67+	 8156 24031
14466	0	0	Ki67+	 8158 23673
14467	0	0	Ki67+	 8158 23866
14468	0	0	Ki67+	 8165 23995
14469	0	0	Ki67+	 8177 23929
14470	0	0	Ki67+	 8179 23661
14471	0	0	Ki67+	 8181 23876
14472	0	0	Ki67+	 8186 23941
14473	0	0	Ki67+	 8187 23820
14474	0	0	Ki67+	 8188 23547
14475	0	0	Ki67+	 8191 23810
14476	0	0	Ki67+	 8197 23904
14477	0	0	Ki67+	 8203 23806
14478	0	0	Ki67+	 8215 23753
14479	0	0	Ki67+	 8217 23848
14480	0	0	Ki67+	 8222 23875
14481	0	0	Ki67+	 8226 23742
14482	0	0	Ki67+	 8235 23777
14483	0	0	Ki67+	 8239 23807
14484	0	0	Ki67+	 8244 23825
14485	0	0	Ki67+	 8246 23855
14486	0	0	Ki67+	 8253 23542
14487	0	0	Ki67+	 8266 24137
14488	0	0	Ki67+	 8269 23697
14489	0	0	Ki67+	 8275 23525
14490	0	0	Ki67+	 8281 23716
14491	0	0	Ki67+	 8287 23676
14492	0	0	Ki67+	 8288 23553
14493	0	0	Ki67+	 8298 23739
14494	0	0	Ki67+	 8301 23705
14495	0	0	Ki67+	 8305 24217
14496	0	0	Ki67+	 8307 23961
14497	0	0	Ki67+	 8308 23648
14498	0	0	Ki67+	 8321 24161
14499	0	0	Ki67+	 8324 23645
14500	0	0	Ki67+	 8325 23777
14501	0	0	Ki67+	 8329 23674
14502	0	0	Ki67+	 8341 23657
14503	0	0	Ki67+	 8352 23563
14504	0	0	Ki67+	 8354 23580
14505	0	0	Ki67+	 8355 23551
14506	0	0	Ki67+	 8355 23901
14507	0	0	Ki67+	 8359 23920
14508	0	0	Ki67+	 8360 23802
14509	0	0	Ki67+	 8367 23949
14510	0	0	Ki67+	 8374 23817
14511	0	0	Ki67+	 8374 23978
14512	0	0	Ki67+	 8377 24221
14513	0	0	Ki67+	 8377 24305
14514	0	0	Ki67+	 8380 23660
14515	0	0	Ki67+	 8380 24294
14516	0	0	Ki67+	 8382 23908
14517	0	0	Ki67+	 8395 23899
14518	0	0	Ki67+	 8399 24053
14519	0	0	Ki67+	 8400 23969
14520	0	0	Ki67+	 8402 23688
14521	0	0	Ki67+	 8402 23866
14522	0	0	Ki67+	 8404 23819
14523	0	0	Ki67+	 8413 24253
14524	0	0	Ki67+	 8414 23772
14525	0	0	Ki67+	 8414 24066
14526	0	0	Ki67+	 8426 23858
14527	0	0	Ki67+	 8431 24271
14528	0	0	Ki67+	 8432 24099
14529	0	0	Ki67+	 8437 23900
14530	0	0	Ki67+	 8441 24114
14531	0	0	Ki67+	 8446 23573
14532	0	0	Ki67+	 8447 24245
14533	0	0	Ki67+	 8448 23590
14534	0	0	Ki67+	 8448 23832
14535	0	0	Ki67+	 8453 23640
14536	0	0	Ki67+	 8458 24080
14537	0	0	Ki67+	 8458 24126
14538	0	0	Ki67+	 8462 24027
14539	0	0	Ki67+	 8464 24271
14540	0	0	Ki67+	 8464 24298
14541	0	0	Ki67+	 8467 23601
14542	0	0	Ki67+	 8467 23758
14543	0	0	Ki67+	 8472 24029
14544	0	0	Ki67+	 8474 24109
14545	0	0	Ki67+	 8476 23802
14546	0	0	Ki67+	 8480 23712
14547	0	0	Ki67+	 8490 23626
14548	0	0	Ki67+	 8490 23697
14549	0	0	Ki67+	 8493 23586
14550	0	0	Ki67+	 8496 23999
14551	0	0	Ki67+	 8500 24055
14552	0	0	Ki67+	 8503 23714
14553	0	0	Ki67+	 8503 24241
14554	0	0	Ki67+	 8504 24305
14555	0	0	Ki67+	 8507 23963
14556	0	0	Ki67+	 8508 24093
14557	0	0	Ki67+	 8510 24111
14558	0	0	Ki67+	 8518 23642
14559	0	0	Ki67+	 8520 23757
14560	0	0	Ki67+	 8523 24136
14561	0	0	Ki67+	 8532 23585
14562	0	0	Ki67+	 8532 24110
14563	0	0	Ki67+	 8534 23661
14564	0	0	Ki67+	 8535 23984
14565	0	0	Ki67+	 8549 23617
14566	0	0	Ki67+	 8549 24132
14567	0	0	Ki67+	 8560 23656
14568	0	0	Ki67+	 8561 24129
14569	0	0	Ki67+	 8562 23667
14570	0	0	Ki67+	 8565 24222
14571	0	0	Ki67+	 8570 23617
14572	0	0	Ki67+	 8571 23975
14573	0	0	Ki67+	 8573 24140
14574	0	0	Ki67+	 8576 24164
14575	0	0	Ki67+	 8582 23556
14576	0	0	Ki67+	 8593 23777
14577	0	0	Ki67+	 8599 23989
14578	0	0	Ki67+	 8603 23804
14579	0	0	Ki67+	 8607 23549
14580	0	0	Ki67+	 8609 24107
14581	0	0	Ki67+	 8610 24156
14582	0	0	Ki67+	 8614 24126
14583	0	0	Ki67+	 8615 24194
14584	0	0	Ki67+	 8616 23716
14585	0	0	Ki67+	 8616 23759
14586	0	0	Ki67+	 8619 24073
14587	0	0	Ki67+	 8621 24113
14588	0	0	Ki67+	 8624 24034
14589	0	0	Ki67+	 8625 23799
14590	0	0	Ki67+	 8625 24188
14591	0	0	Ki67+	 8626 23963
14592	0	0	Ki67+	 8627 23732
14593	0	0	Ki67+	 8627 24143
14594	0	0	Ki67+	 8635 24106
14595	0	0	Ki67+	 8652 23547
14596	0	0	Ki67+	 8653 23986
14597	0	0	Ki67+	 8654 23723
14598	0	0	Ki67+	 8657 24061
14599	0	0	Ki67+	 8669 24092
14600	0	0	Ki67+	 8670 24300
14601	0	0	Ki67+	 8671 24130
14602	0	0	Ki67+	 8674 23959
14603	0	0	Ki67+	 8679 23757
14604	0	0	Ki67+	 8691 24293
14605	0	0	Ki67+	 8695 23985
14606	0	0	Ki67+	 8700 24042
14607	0	0	Ki67+	 8702 24238
14608	0	0	Ki67+	 8703 23962
14609	0	0	Ki67+	 8703 24019
14610	0	0	Ki67+	 8703 24215
14611	0	0	Ki67+	 8706 23796
14612	0	0	Ki67+	 8707 24143
14613	0	0	Ki67+	 8707 24284
14614	0	0	Ki67+	 8710 24083
14615	0	0	Ki67+	 8714 23927
14616	0	0	Ki67+	 8721 23816
14617	0	0	Ki67+	 8721 24272
14618	0	0	Ki67+	 8725 23863
14619	0	0	Ki67+	 8725 24233
14620	0	0	Ki67+	 8727 24070
14621	0	0	Ki67+	 8727 24176
14622	0	0	Ki67+	 8728 24260
14623	0	0	Ki67+	 8730 24206
14624	0	0	Ki67+	 8732 23667
14625	0	0	Ki67+	 8733 24036
14626	0	0	Ki67+	 8738 23809
14627	0	0	Ki67+	 8739 24008
14628	0	0	Ki67+	 8740 23984
14629	0	0	Ki67+	 8742 23749
14630	0	0	Ki67+	 8749 24285
14631	0	0	Ki67+	 8749 24317
14632	0	0	Ki67+	 8750 23648
14633	0	0	Ki67+	 8750 24262
14634	0	0	Ki67+	 8754 23559
14635	0	0	Ki67+	 8754 23711
14636	0	0	Ki67+	 8754 24028
14637	0	0	Ki67+	 8762 24200
14638	0	0	Ki67+	 8762 24223
14639	0	0	Ki67+	 8768 24001
14640	0	0	Ki67+	 8770 23709
14641	0	0	Ki67+	 8774 23609
14642	0	0	Ki67+	 8774 23744
14643	0	0	Ki67+	 8776 23778
14644	0	0	Ki67+	 8778 24241
14645	0	0	Ki67+	 8779 24315
14646	0	0	Ki67+	 8781 23651
14647	0	0	Ki67+	 8782 23984
14648	0	0	Ki67+	 8783 23972
14649	0	0	Ki67+	 8783 24087
14650	0	0	Ki67+	 7987 24593
14651	0	0	Ki67+	 7994 25108
14652	0	0	Ki67+	 7996 24641
14653	0	0	Ki67+	 7999 24461
14654	0	0	Ki67+	 7999 24796
14655	0	0	Ki67+	 8008 24613
14656	0	0	Ki67+	 8015 24493
14657	0	0	Ki67+	 8015 24908
14658	0	0	Ki67+	 8016 24627
14659	0	0	Ki67+	 8020 24888
14660	0	0	Ki67+	 8027 24822
14661	0	0	Ki67+	 8029 24727
14662	0	0	Ki67+	 8037 24865
14663	0	0	Ki67+	 8037 24905
14664	0	0	Ki67+	 8038 24738
14665	0	0	Ki67+	 8042 24639
14666	0	0	Ki67+	 8047 24916
14667	0	0	Ki67+	 8059 24938
14668	0	0	Ki67+	 8070 24792
14669	0	0	Ki67+	 8076 24509
14670	0	0	Ki67+	 8078 24330
14671	0	0	Ki67+	 8081 24895
[truncated: 2,075,332 more chars]
