# Supplementary material for: Data-Driven Discovery of Immune Contexture Biomarkers
Source: Front Oncol. 2018 Dec 18;8:627. doi: 10.3389/fonc.2018.00627 (PMC6305402; doi:10.3389/fonc.2018.00627)
Supplement: Data Sheet 5.zip — MSI/MSS dataset, part 3/3. [file Data_Sheet_5.zip › MSIMSSDataset/89923_ImageObjects.txt]

barcode_target	F16-000161 [5 channels]
barcode_origin	0
workflow_target	CD8-CD3-CD4-Ki67-DAPI_generic.wsa 
workflow_target_version	 build f14999727a346af05f524693b44526002539cc76, workflows f149997 2016-05-23 with local changes
workflow_origin	0
workflow_origin_version	0
iH	50016
iW	42464
user	txdsapps
hostname	RPZMB000019

1	0	0	Ki67+	 4596 4282
2	0	0	Ki67+	 4630 4256
3	0	0	Ki67+	 4819 3724
4	0	0	Ki67+	 4836 4402
5	0	0	Ki67+	 4845 4435
6	0	0	Ki67+	 4852 4382
7	0	0	Ki67+	 4859 4078
8	0	0	Ki67+	 4863 3715
9	0	0	Ki67+	 4877 4302
10	0	0	Ki67+	 4879 4385
11	0	0	Ki67+	 4297 4789
12	0	0	Ki67+	 4343 4802
13	0	0	Ki67+	 4359 4776
14	0	0	Ki67+	 4373 4827
15	0	0	Ki67+	 4379 4784
16	0	0	Ki67+	 4379 4808
17	0	0	Ki67+	 4380 4861
18	0	0	Ki67+	 4386 4895
19	0	0	Ki67+	 4389 4734
20	0	0	Ki67+	 4411 4811
21	0	0	Ki67+	 4494 5024
22	0	0	Ki67+	 4541 4758
23	0	0	Ki67+	 4563 4732
24	0	0	Ki67+	 4570 4815
25	0	0	Ki67+	 4588 4743
26	0	0	Ki67+	 4626 5015
27	0	0	Ki67+	 4648 5121
28	0	0	Ki67+	 4654 4748
29	0	0	Ki67+	 4655 5252
30	0	0	Ki67+	 4664 5116
31	0	0	Ki67+	 4678 5113
32	0	0	Ki67+	 4687 5235
33	0	0	Ki67+	 4710 5232
34	0	0	Ki67+	 4806 5015
35	0	0	Ki67+	 4830 4979
36	0	0	Ki67+	 4838 4907
37	0	0	Ki67+	 4842 5142
38	0	0	Ki67+	 4852 4943
39	0	0	Ki67+	 4856 5099
40	0	0	Ki67+	 4859 5127
41	0	0	Ki67+	 4869 4904
42	0	0	Ki67+	 4869 4995
43	0	0	Ki67+	 4874 5151
44	0	0	Ki67+	 4882 5198
45	0	0	Ki67+	 4890 5138
46	0	0	Ki67+	 4501 5390
47	0	0	Ki67+	 4516 5368
48	0	0	Ki67+	 4523 5474
49	0	0	Ki67+	 4526 5527
50	0	0	Ki67+	 4535 5508
51	0	0	Ki67+	 4552 5471
52	0	0	Ki67+	 4552 5523
53	0	0	Ki67+	 4561 5447
54	0	0	Ki67+	 4567 5458
55	0	0	Ki67+	 4583 5497
56	0	0	Ki67+	 4710 5741
57	0	0	Ki67+	 4740 5796
58	0	0	Ki67+	 4750 5783
59	0	0	Ki67+	 4756 5757
60	0	0	Ki67+	 4758 5722
61	0	0	Ki67+	 4770 5821
62	0	0	Ki67+	 4771 5805
63	0	0	Ki67+	 4772 6013
64	0	0	Ki67+	 4783 5792
65	0	0	Ki67+	 4786 5746
66	0	0	Ki67+	 4792 5772
67	0	0	Ki67+	 4800 5759
68	0	0	Ki67+	 4806 6008
69	0	0	Ki67+	 4825 5538
70	0	0	Ki67+	 4831 5555
71	0	0	Ki67+	 4886 6044
72	0	0	Ki67+	 4887 5419
73	0	0	Ki67+	 4758 6288
74	0	0	Ki67+	 4772 6262
75	0	0	Ki67+	 4787 6307
76	0	0	Ki67+	 4789 6297
77	0	0	Ki67+	 4806 6404
78	0	0	Ki67+	 4808 6121
79	0	0	Ki67+	 4814 6415
80	0	0	Ki67+	 4819 6269
81	0	0	Ki67+	 4820 6188
82	0	0	Ki67+	 4820 6309
83	0	0	Ki67+	 4829 6336
84	0	0	Ki67+	 4831 6277
85	0	0	Ki67+	 4857 6315
86	0	0	Ki67+	 4858 6345
87	0	0	Ki67+	 4869 6382
88	0	0	Ki67+	 4883 6200
89	0	0	Ki67+	 4885 6266
90	0	0	Ki67+	 4886 6245
91	0	0	Ki67+	 4894 6101
92	0	0	Ki67+	 4895 6364
93	0	0	Ki67+	 4676 13921
94	0	0	Ki67+	 4708 14198
95	0	0	Ki67+	 4708 14226
96	0	0	Ki67+	 4712 13958
97	0	0	Ki67+	 4722 13976
98	0	0	Ki67+	 4743 14191
99	0	0	Ki67+	 4761 14037
100	0	0	Ki67+	 4765 13917
101	0	0	Ki67+	 4771 14249
102	0	0	Ki67+	 4773 13964
103	0	0	Ki67+	 4785 14055
104	0	0	Ki67+	 4794 13956
105	0	0	Ki67+	 4799 13934
106	0	0	Ki67+	 4808 14156
107	0	0	Ki67+	 4810 13663
108	0	0	Ki67+	 4824 14236
109	0	0	Ki67+	 4831 14218
110	0	0	Ki67+	 4832 14178
111	0	0	Ki67+	 4838 13710
112	0	0	Ki67+	 4838 13963
113	0	0	Ki67+	 4861 13686
114	0	0	Ki67+	 4873 14213
115	0	0	Ki67+	 4874 13603
116	0	0	Ki67+	 4887 14234
117	0	0	Ki67+	 4462 14750
118	0	0	Ki67+	 4469 14815
119	0	0	Ki67+	 4483 14903
120	0	0	Ki67+	 4534 14750
121	0	0	Ki67+	 4563 14747
122	0	0	Ki67+	 4592 14739
123	0	0	Ki67+	 4627 14703
124	0	0	Ki67+	 4662 14524
125	0	0	Ki67+	 4683 14693
126	0	0	Ki67+	 4689 14724
127	0	0	Ki67+	 4724 14447
128	0	0	Ki67+	 4725 14713
129	0	0	Ki67+	 4737 14646
130	0	0	Ki67+	 4742 14399
131	0	0	Ki67+	 4762 14459
132	0	0	Ki67+	 4765 14384
133	0	0	Ki67+	 4769 14427
134	0	0	Ki67+	 4771 14402
135	0	0	Ki67+	 4825 15015
136	0	0	Ki67+	 4843 15018
137	0	0	Ki67+	 4858 14435
138	0	0	Ki67+	 4868 14398
139	0	0	Ki67+	 4884 14735
140	0	0	Ki67+	 4886 14433
141	0	0	Ki67+	 4889 14415
142	0	0	Ki67+	 4893 14277
143	0	0	Ki67+	 4286 15846
144	0	0	Ki67+	 4294 15830
145	0	0	Ki67+	 4318 15850
146	0	0	Ki67+	 4325 15715
147	0	0	Ki67+	 4327 15778
148	0	0	Ki67+	 4335 15869
149	0	0	Ki67+	 4339 15692
150	0	0	Ki67+	 4345 15829
151	0	0	Ki67+	 4352 15660
152	0	0	Ki67+	 4358 15726
153	0	0	Ki67+	 4385 15806
154	0	0	Ki67+	 4389 15725
155	0	0	Ki67+	 4398 15867
156	0	0	Ki67+	 4405 15254
157	0	0	Ki67+	 4408 15837
158	0	0	Ki67+	 4451 15828
159	0	0	Ki67+	 4454 15738
160	0	0	Ki67+	 4466 15765
161	0	0	Ki67+	 4472 15187
162	0	0	Ki67+	 4503 15819
163	0	0	Ki67+	 4518 15754
164	0	0	Ki67+	 4548 15794
165	0	0	Ki67+	 4574 15787
166	0	0	Ki67+	 4762 15115
167	0	0	Ki67+	 4789 15129
168	0	0	Ki67+	 4790 15084
169	0	0	Ki67+	 4801 15298
170	0	0	Ki67+	 4816 15175
171	0	0	Ki67+	 4853 15191
172	0	0	Ki67+	 4879 15229
173	0	0	Ki67+	 4883 15171
174	0	0	Ki67+	 4883 15208
175	0	0	Ki67+	 4885 15197
176	0	0	Ki67+	 4259 15897
177	0	0	Ki67+	 4275 15953
178	0	0	Ki67+	 4276 15921
179	0	0	Ki67+	 4276 16374
180	0	0	Ki67+	 4285 15887
181	0	0	Ki67+	 4288 15917
182	0	0	Ki67+	 4306 15946
183	0	0	Ki67+	 4335 16280
184	0	0	Ki67+	 4341 15943
185	0	0	Ki67+	 4344 16420
186	0	0	Ki67+	 4345 15914
187	0	0	Ki67+	 4350 16249
188	0	0	Ki67+	 4363 16376
189	0	0	Ki67+	 4366 16257
190	0	0	Ki67+	 4373 16309
191	0	0	Ki67+	 4409 16227
192	0	0	Ki67+	 4409 16377
193	0	0	Ki67+	 4410 16269
194	0	0	Ki67+	 4412 16407
195	0	0	Ki67+	 4420 16202
196	0	0	Ki67+	 4431 16359
197	0	0	Ki67+	 4435 16412
198	0	0	Ki67+	 4442 16197
199	0	0	Ki67+	 4443 16483
200	0	0	Ki67+	 4448 16390
201	0	0	Ki67+	 4449 16340
202	0	0	Ki67+	 4470 16310
203	0	0	Ki67+	 4471 16198
204	0	0	Ki67+	 4480 16331
205	0	0	Ki67+	 4481 16409
206	0	0	Ki67+	 4482 15887
207	0	0	Ki67+	 4489 16227
208	0	0	Ki67+	 4493 16503
209	0	0	Ki67+	 4498 16181
210	0	0	Ki67+	 4502 16322
211	0	0	Ki67+	 4519 16421
212	0	0	Ki67+	 4522 16452
213	0	0	Ki67+	 4522 16496
214	0	0	Ki67+	 4524 16378
215	0	0	Ki67+	 4533 16503
216	0	0	Ki67+	 4546 16317
217	0	0	Ki67+	 4552 16355
218	0	0	Ki67+	 4555 16404
219	0	0	Ki67+	 4590 16670
220	0	0	Ki67+	 4596 16337
221	0	0	Ki67+	 4602 16414
222	0	0	Ki67+	 4611 16468
223	0	0	Ki67+	 4612 16366
224	0	0	Ki67+	 4628 16425
225	0	0	Ki67+	 4633 16332
226	0	0	Ki67+	 4641 16050
227	0	0	Ki67+	 4650 16386
228	0	0	Ki67+	 4663 16075
229	0	0	Ki67+	 4678 16390
230	0	0	Ki67+	 4695 16373
231	0	0	Ki67+	 4697 16391
232	0	0	Ki67+	 4708 16350
233	0	0	Ki67+	 4728 16035
234	0	0	Ki67+	 4734 16071
235	0	0	Ki67+	 4738 16085
236	0	0	Ki67+	 4773 16118
237	0	0	Ki67+	 4776 16132
238	0	0	Ki67+	 4812 16054
239	0	0	Ki67+	 4824 16078
240	0	0	Ki67+	 4838 16125
241	0	0	Ki67+	 4843 16137
242	0	0	Ki67+	 4851 16018
243	0	0	Ki67+	 4878 16088
244	0	0	Ki67+	 4881 16112
245	0	0	Ki67+	 4883 16125
246	0	0	Ki67+	 4166 16908
247	0	0	Ki67+	 4282 17363
248	0	0	Ki67+	 4297 16891
249	0	0	Ki67+	 4302 17386
250	0	0	Ki67+	 4329 16877
251	0	0	Ki67+	 4357 16855
252	0	0	Ki67+	 4376 16873
253	0	0	Ki67+	 4380 16858
254	0	0	Ki67+	 4388 16842
255	0	0	Ki67+	 4408 17304
256	0	0	Ki67+	 4416 17285
257	0	0	Ki67+	 4444 17357
258	0	0	Ki67+	 4482 17414
259	0	0	Ki67+	 4484 17295
260	0	0	Ki67+	 4492 17321
261	0	0	Ki67+	 4500 17464
262	0	0	Ki67+	 4521 17307
263	0	0	Ki67+	 4529 16899
264	0	0	Ki67+	 4538 17399
265	0	0	Ki67+	 4545 17452
266	0	0	Ki67+	 4546 16877
267	0	0	Ki67+	 4549 17342
268	0	0	Ki67+	 4553 17380
269	0	0	Ki67+	 4573 17420
270	0	0	Ki67+	 4586 17351
271	0	0	Ki67+	 4590 16858
272	0	0	Ki67+	 4591 16875
273	0	0	Ki67+	 4591 17316
274	0	0	Ki67+	 4598 16930
275	0	0	Ki67+	 4604 17428
276	0	0	Ki67+	 4609 17467
277	0	0	Ki67+	 4612 16850
278	0	0	Ki67+	 4623 16941
279	0	0	Ki67+	 4624 17299
280	0	0	Ki67+	 4647 16914
281	0	0	Ki67+	 4649 16856
282	0	0	Ki67+	 4650 16900
283	0	0	Ki67+	 4656 16837
284	0	0	Ki67+	 4671 16930
285	0	0	Ki67+	 4677 16868
286	0	0	Ki67+	 4682 16849
287	0	0	Ki67+	 4688 16915
288	0	0	Ki67+	 4696 17379
289	0	0	Ki67+	 4711 17318
290	0	0	Ki67+	 4718 17463
291	0	0	Ki67+	 4728 17340
292	0	0	Ki67+	 4729 16946
293	0	0	Ki67+	 4743 16955
294	0	0	Ki67+	 4754 17464
295	0	0	Ki67+	 4760 16880
296	0	0	Ki67+	 4782 17439
297	0	0	Ki67+	 4790 17396
298	0	0	Ki67+	 4801 16998
299	0	0	Ki67+	 4810 16820
300	0	0	Ki67+	 4813 16956
301	0	0	Ki67+	 4814 17377
302	0	0	Ki67+	 4816 16974
303	0	0	Ki67+	 4824 17392
304	0	0	Ki67+	 4839 16948
305	0	0	Ki67+	 4844 16936
306	0	0	Ki67+	 4871 16877
307	0	0	Ki67+	 4873 17373
308	0	0	Ki67+	 4164 18177
309	0	0	Ki67+	 4167 18140
310	0	0	Ki67+	 4171 18063
311	0	0	Ki67+	 4171 18076
312	0	0	Ki67+	 4172 18016
313	0	0	Ki67+	 4179 17803
314	0	0	Ki67+	 4180 17816
315	0	0	Ki67+	 4186 18037
316	0	0	Ki67+	 4189 17691
317	0	0	Ki67+	 4190 18069
318	0	0	Ki67+	 4198 18101
319	0	0	Ki67+	 4204 17961
320	0	0	Ki67+	 4205 18053
321	0	0	Ki67+	 4211 17776
322	0	0	Ki67+	 4213 17727
323	0	0	Ki67+	 4214 17669
324	0	0	Ki67+	 4217 17997
325	0	0	Ki67+	 4220 17883
326	0	0	Ki67+	 4221 18025
327	0	0	Ki67+	 4224 17726
328	0	0	Ki67+	 4225 17981
329	0	0	Ki67+	 4227 17747
330	0	0	Ki67+	 4228 18240
331	0	0	Ki67+	 4232 17614
332	0	0	Ki67+	 4234 18065
333	0	0	Ki67+	 4241 18263
334	0	0	Ki67+	 4242 17697
335	0	0	Ki67+	 4244 17818
336	0	0	Ki67+	 4244 17872
337	0	0	Ki67+	 4244 18012
338	0	0	Ki67+	 4247 17857
339	0	0	Ki67+	 4252 17553
340	0	0	Ki67+	 4253 17629
341	0	0	Ki67+	 4258 17828
342	0	0	Ki67+	 4258 17918
343	0	0	Ki67+	 4261 17692
344	0	0	Ki67+	 4261 18244
345	0	0	Ki67+	 4262 18074
346	0	0	Ki67+	 4264 18017
347	0	0	Ki67+	 4266 17726
348	0	0	Ki67+	 4268 17585
349	0	0	Ki67+	 4273 17547
350	0	0	Ki67+	 4277 17855
351	0	0	Ki67+	 4278 17764
352	0	0	Ki67+	 4279 17805
353	0	0	Ki67+	 4281 17601
354	0	0	Ki67+	 4282 18006
355	0	0	Ki67+	 4286 17633
356	0	0	Ki67+	 4287 18204
357	0	0	Ki67+	 4288 17780
358	0	0	Ki67+	 4289 17703
359	0	0	Ki67+	 4292 17754
360	0	0	Ki67+	 4298 17828
361	0	0	Ki67+	 4301 17649
362	0	0	Ki67+	 4303 18228
363	0	0	Ki67+	 4304 17728
364	0	0	Ki67+	 4305 17804
365	0	0	Ki67+	 4305 18058
366	0	0	Ki67+	 4305 18159
367	0	0	Ki67+	 4305 18247
368	0	0	Ki67+	 4308 17556
369	0	0	Ki67+	 4310 17768
370	0	0	Ki67+	 4311 17820
371	0	0	Ki67+	 4319 17876
372	0	0	Ki67+	 4320 17717
373	0	0	Ki67+	 4329 17832
374	0	0	Ki67+	 4331 18143
375	0	0	Ki67+	 4332 17780
376	0	0	Ki67+	 4338 17711
377	0	0	Ki67+	 4339 17662
378	0	0	Ki67+	 4344 17744
379	0	0	Ki67+	 4345 17859
380	0	0	Ki67+	 4345 18206
381	0	0	Ki67+	 4347 18076
382	0	0	Ki67+	 4349 17893
383	0	0	Ki67+	 4350 17962
384	0	0	Ki67+	 4350 18094
385	0	0	Ki67+	 4352 17800
386	0	0	Ki67+	 4353 18152
387	0	0	Ki67+	 4360 17482
388	0	0	Ki67+	 4360 17819
389	0	0	Ki67+	 4362 18253
390	0	0	Ki67+	 4365 17779
391	0	0	Ki67+	 4366 17611
392	0	0	Ki67+	 4373 17860
393	0	0	Ki67+	 4377 17760
394	0	0	Ki67+	 4377 18078
395	0	0	Ki67+	 4379 18062
396	0	0	Ki67+	 4381 17708
397	0	0	Ki67+	 4381 17915
398	0	0	Ki67+	 4381 18128
399	0	0	Ki67+	 4390 17688
400	0	0	Ki67+	 4396 17890
401	0	0	Ki67+	 4397 17633
402	0	0	Ki67+	 4406 17799
403	0	0	Ki67+	 4406 18054
404	0	0	Ki67+	 4411 17733
405	0	0	Ki67+	 4414 18142
406	0	0	Ki67+	 4416 17752
407	0	0	Ki67+	 4421 18077
408	0	0	Ki67+	 4422 17697
409	0	0	Ki67+	 4423 17781
410	0	0	Ki67+	 4423 17986
411	0	0	Ki67+	 4432 17848
412	0	0	Ki67+	 4433 17722
413	0	0	Ki67+	 4434 17502
414	0	0	Ki67+	 4434 18107
415	0	0	Ki67+	 4438 17655
416	0	0	Ki67+	 4449 17514
417	0	0	Ki67+	 4452 17791
418	0	0	Ki67+	 4455 17919
419	0	0	Ki67+	 4455 18051
420	0	0	Ki67+	 4455 18239
421	0	0	Ki67+	 4459 17889
422	0	0	Ki67+	 4466 17716
423	0	0	Ki67+	 4468 17691
424	0	0	Ki67+	 4468 18027
425	0	0	Ki67+	 4472 17505
426	0	0	Ki67+	 4473 17646
427	0	0	Ki67+	 4477 17749
428	0	0	Ki67+	 4486 17777
429	0	0	Ki67+	 4489 18230
430	0	0	Ki67+	 4499 17526
431	0	0	Ki67+	 4499 18055
432	0	0	Ki67+	 4509 18138
433	0	0	Ki67+	 4514 17724
434	0	0	Ki67+	 4515 17994
435	0	0	Ki67+	 4519 18120
436	0	0	Ki67+	 4520 17682
437	0	0	Ki67+	 4538 17525
438	0	0	Ki67+	 4543 17720
439	0	0	Ki67+	 4544 17756
440	0	0	Ki67+	 4547 17781
441	0	0	Ki67+	 4550 17700
442	0	0	Ki67+	 4558 18138
443	0	0	Ki67+	 4563 17729
444	0	0	Ki67+	 4564 17647
445	0	0	Ki67+	 4567 18166
446	0	0	Ki67+	 4568 18010
447	0	0	Ki67+	 4577 18141
448	0	0	Ki67+	 4577 18261
449	0	0	Ki67+	 4588 17747
450	0	0	Ki67+	 4588 17765
451	0	0	Ki67+	 4589 18236
452	0	0	Ki67+	 4592 17713
453	0	0	Ki67+	 4593 17786
454	0	0	Ki67+	 4599 18068
455	0	0	Ki67+	 4616 18178
456	0	0	Ki67+	 4617 18224
457	0	0	Ki67+	 4619 17737
458	0	0	Ki67+	 4622 17709
459	0	0	Ki67+	 4629 17883
460	0	0	Ki67+	 4629 18125
461	0	0	Ki67+	 4633 17716
462	0	0	Ki67+	 4639 17778
463	0	0	Ki67+	 4641 17679
464	0	0	Ki67+	 4643 17604
465	0	0	Ki67+	 4644 17495
466	0	0	Ki67+	 4644 17982
467	0	0	Ki67+	 4651 17768
468	0	0	Ki67+	 4651 17904
469	0	0	Ki67+	 4652 17572
470	0	0	Ki67+	 4655 18069
471	0	0	Ki67+	 4657 17518
472	0	0	Ki67+	 4657 18003
473	0	0	Ki67+	 4660 17964
474	0	0	Ki67+	 4672 18127
475	0	0	Ki67+	 4673 18206
476	0	0	Ki67+	 4673 18255
477	0	0	Ki67+	 4681 18021
478	0	0	Ki67+	 4685 17476
479	0	0	Ki67+	 4685 17930
480	0	0	Ki67+	 4687 17508
481	0	0	Ki67+	 4688 17618
482	0	0	Ki67+	 4694 17714
483	0	0	Ki67+	 4694 17744
484	0	0	Ki67+	 4694 18156
485	0	0	Ki67+	 4695 17665
486	0	0	Ki67+	 4696 18032
487	0	0	Ki67+	 4699 17996
488	0	0	Ki67+	 4703 17767
489	0	0	Ki67+	 4705 18241
490	0	0	Ki67+	 4712 18210
491	0	0	Ki67+	 4714 18189
492	0	0	Ki67+	 4720 17607
493	0	0	Ki67+	 4721 17735
494	0	0	Ki67+	 4724 18101
495	0	0	Ki67+	 4725 18255
496	0	0	Ki67+	 4727 17505
497	0	0	Ki67+	 4734 17535
498	0	0	Ki67+	 4736 18238
499	0	0	Ki67+	 4737 17495
500	0	0	Ki67+	 4737 17879
501	0	0	Ki67+	 4744 17705
502	0	0	Ki67+	 4756 17645
503	0	0	Ki67+	 4758 17902
504	0	0	Ki67+	 4759 17786
505	0	0	Ki67+	 4764 17808
506	0	0	Ki67+	 4766 17517
507	0	0	Ki67+	 4769 18240
508	0	0	Ki67+	 4776 17777
509	0	0	Ki67+	 4778 17934
510	0	0	Ki67+	 4780 18136
511	0	0	Ki67+	 4781 18268
512	0	0	Ki67+	 4786 17706
513	0	0	Ki67+	 4790 17478
514	0	0	Ki67+	 4791 17909
515	0	0	Ki67+	 4792 17994
516	0	0	Ki67+	 4801 17512
517	0	0	Ki67+	 4801 18168
518	0	0	Ki67+	 4805 17527
519	0	0	Ki67+	 4806 17560
520	0	0	Ki67+	 4822 17477
521	0	0	Ki67+	 4822 17510
522	0	0	Ki67+	 4825 17593
523	0	0	Ki67+	 4829 18262
524	0	0	Ki67+	 4830 18207
525	0	0	Ki67+	 4837 18150
526	0	0	Ki67+	 4839 17913
527	0	0	Ki67+	 4844 17531
528	0	0	Ki67+	 4849 17477
529	0	0	Ki67+	 4851 17627
530	0	0	Ki67+	 4851 18098
531	0	0	Ki67+	 4853 17692
532	0	0	Ki67+	 4862 17549
533	0	0	Ki67+	 4864 17595
534	0	0	Ki67+	 4864 18157
535	0	0	Ki67+	 4865 18136
536	0	0	Ki67+	 4866 17974
537	0	0	Ki67+	 4868 17655
538	0	0	Ki67+	 4872 18099
539	0	0	Ki67+	 4872 18191
540	0	0	Ki67+	 4876 17514
541	0	0	Ki67+	 4876 17562
542	0	0	Ki67+	 4882 17523
543	0	0	Ki67+	 4885 18169
544	0	0	Ki67+	 4891 17479
545	0	0	Ki67+	 4892 17612
546	0	0	Ki67+	 4196 18344
547	0	0	Ki67+	 4197 18315
548	0	0	Ki67+	 4210 18570
549	0	0	Ki67+	 4226 18642
550	0	0	Ki67+	 4233 18670
551	0	0	Ki67+	 4234 18289
552	0	0	Ki67+	 4261 19018
553	0	0	Ki67+	 4294 18545
554	0	0	Ki67+	 4309 18623
555	0	0	Ki67+	 4312 18659
556	0	0	Ki67+	 4320 18462
557	0	0	Ki67+	 4322 18588
558	0	0	Ki67+	 4322 19036
559	0	0	Ki67+	 4325 18934
560	0	0	Ki67+	 4328 18797
561	0	0	Ki67+	 4333 19009
562	0	0	Ki67+	 4346 19052
563	0	0	Ki67+	 4347 18309
564	0	0	Ki67+	 4347 18613
565	0	0	Ki67+	 4349 18286
566	0	0	Ki67+	 4362 19064
567	0	0	Ki67+	 4372 18551
568	0	0	Ki67+	 4374 18973
569	0	0	Ki67+	 4378 18910
570	0	0	Ki67+	 4382 18885
571	0	0	Ki67+	 4384 18680
572	0	0	Ki67+	 4384 19018
573	0	0	Ki67+	 4402 18997
574	0	0	Ki67+	 4406 19049
575	0	0	Ki67+	 4416 18821
576	0	0	Ki67+	 4422 18733
577	0	0	Ki67+	 4423 18936
578	0	0	Ki67+	 4423 19019
579	0	0	Ki67+	 4424 18681
580	0	0	Ki67+	 4429 18636
581	0	0	Ki67+	 4431 19000
582	0	0	Ki67+	 4434 18934
583	0	0	Ki67+	 4436 19027
584	0	0	Ki67+	 4439 18875
585	0	0	Ki67+	 4441 18490
586	0	0	Ki67+	 4447 18687
587	0	0	Ki67+	 4452 19005
588	0	0	Ki67+	 4453 18835
589	0	0	Ki67+	 4458 18903
590	0	0	Ki67+	 4459 18640
591	0	0	Ki67+	 4463 18804
592	0	0	Ki67+	 4465 18929
593	0	0	Ki67+	 4473 18954
594	0	0	Ki67+	 4474 18413
595	0	0	Ki67+	 4476 18993
596	0	0	Ki67+	 4479 18666
597	0	0	Ki67+	 4480 18545
598	0	0	Ki67+	 4481 18312
599	0	0	Ki67+	 4484 18301
600	0	0	Ki67+	 4484 18969
601	0	0	Ki67+	 4488 18382
602	0	0	Ki67+	 4491 18454
603	0	0	Ki67+	 4491 18569
604	0	0	Ki67+	 4498 18996
605	0	0	Ki67+	 4499 18933
606	0	0	Ki67+	 4507 18970
607	0	0	Ki67+	 4511 18551
608	0	0	Ki67+	 4511 18595
609	0	0	Ki67+	 4515 18569
610	0	0	Ki67+	 4518 18950
611	0	0	Ki67+	 4520 18294
612	0	0	Ki67+	 4521 18791
613	0	0	Ki67+	 4526 18940
614	0	0	Ki67+	 4533 18450
615	0	0	Ki67+	 4537 18587
616	0	0	Ki67+	 4537 18665
617	0	0	Ki67+	 4539 18572
618	0	0	Ki67+	 4541 18412
619	0	0	Ki67+	 4542 18894
620	0	0	Ki67+	 4545 18491
621	0	0	Ki67+	 4545 18916
622	0	0	Ki67+	 4546 18777
623	0	0	Ki67+	 4547 18380
624	0	0	Ki67+	 4550 18989
625	0	0	Ki67+	 4551 18795
626	0	0	Ki67+	 4555 18395
627	0	0	Ki67+	 4559 18972
628	0	0	Ki67+	 4565 18884
629	0	0	Ki67+	 4571 18951
630	0	0	Ki67+	 4576 18899
631	0	0	Ki67+	 4579 18405
632	0	0	Ki67+	 4580 18856
633	0	0	Ki67+	 4588 18618
634	0	0	Ki67+	 4596 18787
635	0	0	Ki67+	 4604 18614
636	0	0	Ki67+	 4608 18934
637	0	0	Ki67+	 4614 18850
638	0	0	Ki67+	 4615 18832
639	0	0	Ki67+	 4616 18313
640	0	0	Ki67+	 4617 18376
641	0	0	Ki67+	 4623 18887
642	0	0	Ki67+	 4635 18295
643	0	0	Ki67+	 4640 18560
644	0	0	Ki67+	 4649 18847
645	0	0	Ki67+	 4651 18864
646	0	0	Ki67+	 4663 18342
647	0	0	Ki67+	 4663 18836
648	0	0	Ki67+	 4674 18286
649	0	0	Ki67+	 4678 18322
650	0	0	Ki67+	 4686 18869
651	0	0	Ki67+	 4688 18512
652	0	0	Ki67+	 4688 18853
653	0	0	Ki67+	 4696 18876
654	0	0	Ki67+	 4699 18385
655	0	0	Ki67+	 4715 18912
656	0	0	Ki67+	 4716 18862
657	0	0	Ki67+	 4727 18470
658	0	0	Ki67+	 4728 18348
659	0	0	Ki67+	 4733 18909
660	0	0	Ki67+	 4741 18657
661	0	0	Ki67+	 4748 18832
662	0	0	Ki67+	 4752 18357
663	0	0	Ki67+	 4754 18633
664	0	0	Ki67+	 4755 18431
665	0	0	Ki67+	 4761 18676
666	0	0	Ki67+	 4763 19029
667	0	0	Ki67+	 4768 18385
668	0	0	Ki67+	 4771 18653
669	0	0	Ki67+	 4772 18299
670	0	0	Ki67+	 4774 18947
671	0	0	Ki67+	 4779 18776
672	0	0	Ki67+	 4785 18821
673	0	0	Ki67+	 4795 18807
674	0	0	Ki67+	 4797 18438
675	0	0	Ki67+	 4798 18393
676	0	0	Ki67+	 4798 18645
677	0	0	Ki67+	 4801 18297
678	0	0	Ki67+	 4811 18588
679	0	0	Ki67+	 4814 18352
680	0	0	Ki67+	 4817 18553
681	0	0	Ki67+	 4817 19040
682	0	0	Ki67+	 4821 18566
683	0	0	Ki67+	 4825 18605
684	0	0	Ki67+	 4826 18641
685	0	0	Ki67+	 4826 19026
686	0	0	Ki67+	 4831 18294
687	0	0	Ki67+	 4837 19033
688	0	0	Ki67+	 4839 18279
689	0	0	Ki67+	 4842 19066
690	0	0	Ki67+	 4843 19016
691	0	0	Ki67+	 4848 18679
692	0	0	Ki67+	 4857 18800
693	0	0	Ki67+	 4862 19052
694	0	0	Ki67+	 4865 19017
695	0	0	Ki67+	 4867 18989
696	0	0	Ki67+	 4878 19050
697	0	0	Ki67+	 4889 18609
698	0	0	Ki67+	 4889 18989
699	0	0	Ki67+	 4274 19116
700	0	0	Ki67+	 4279 19100
701	0	0	Ki67+	 4282 19126
702	0	0	Ki67+	 4338 19102
703	0	0	Ki67+	 4338 19368
704	0	0	Ki67+	 4343 19719
705	0	0	Ki67+	 4354 19741
706	0	0	Ki67+	 4368 19357
707	0	0	Ki67+	 4374 19398
708	0	0	Ki67+	 4375 19093
709	0	0	Ki67+	 4392 19366
710	0	0	Ki67+	 4403 19386
711	0	0	Ki67+	 4410 19131
712	0	0	Ki67+	 4435 19339
713	0	0	Ki67+	 4445 19355
714	0	0	Ki67+	 4514 19318
715	0	0	Ki67+	 4516 19182
716	0	0	Ki67+	 4517 19272
717	0	0	Ki67+	 4519 19362
718	0	0	Ki67+	 4539 19336
719	0	0	Ki67+	 4539 19682
720	0	0	Ki67+	 4541 19312
721	0	0	Ki67+	 4542 19718
722	0	0	Ki67+	 4550 19254
723	0	0	Ki67+	 4554 19705
724	0	0	Ki67+	 4556 19241
725	0	0	Ki67+	 4564 19724
726	0	0	Ki67+	 4568 19642
727	0	0	Ki67+	 4568 19670
728	0	0	Ki67+	 4575 19251
729	0	0	Ki67+	 4578 19650
730	0	0	Ki67+	 4582 19620
731	0	0	Ki67+	 4583 19328
732	0	0	Ki67+	 4583 19769
733	0	0	Ki67+	 4586 19704
734	0	0	Ki67+	 4588 19719
735	0	0	Ki67+	 4599 19257
736	0	0	Ki67+	 4605 19811
737	0	0	Ki67+	 4606 19225
738	0	0	Ki67+	 4607 19311
739	0	0	Ki67+	 4613 19279
740	0	0	Ki67+	 4624 19579
741	0	0	Ki67+	 4625 19754
742	0	0	Ki67+	 4631 19295
743	0	0	Ki67+	 4633 19787
744	0	0	Ki67+	 4635 19234
745	0	0	Ki67+	 4642 19774
746	0	0	Ki67+	 4645 19252
747	0	0	Ki67+	 4652 19277
748	0	0	Ki67+	 4655 19330
749	0	0	Ki67+	 4667 19174
750	0	0	Ki67+	 4667 19747
751	0	0	Ki67+	 4670 19223
752	0	0	Ki67+	 4678 19135
753	0	0	Ki67+	 4685 19805
754	0	0	Ki67+	 4686 19253
755	0	0	Ki67+	 4687 19165
756	0	0	Ki67+	 4690 19185
757	0	0	Ki67+	 4692 19793
758	0	0	Ki67+	 4703 19124
759	0	0	Ki67+	 4705 19217
760	0	0	Ki67+	 4708 19188
761	0	0	Ki67+	 4716 19150
762	0	0	Ki67+	 4725 19113
763	0	0	Ki67+	 4726 19468
764	0	0	Ki67+	 4730 19085
765	0	0	Ki67+	 4730 19530
766	0	0	Ki67+	 4731 19796
767	0	0	Ki67+	 4732 19147
768	0	0	Ki67+	 4733 19291
769	0	0	Ki67+	 4735 19831
770	0	0	Ki67+	 4736 19543
771	0	0	Ki67+	 4740 19196
772	0	0	Ki67+	 4753 19121
773	0	0	Ki67+	 4755 19764
774	0	0	Ki67+	 4757 19500
775	0	0	Ki67+	 4760 19092
776	0	0	Ki67+	 4771 19529
777	0	0	Ki67+	 4774 19145
778	0	0	Ki67+	 4778 19781
779	0	0	Ki67+	 4781 19547
780	0	0	Ki67+	 4788 19768
781	0	0	Ki67+	 4789 19087
782	0	0	Ki67+	 4790 19450
783	0	0	Ki67+	 4799 19798
784	0	0	Ki67+	 4804 19748
785	0	0	Ki67+	 4807 19815
786	0	0	Ki67+	 4816 19569
787	0	0	Ki67+	 4816 19788
788	0	0	Ki67+	 4817 19746
789	0	0	Ki67+	 4826 19580
790	0	0	Ki67+	 4836 19091
791	0	0	Ki67+	 4839 19772
792	0	0	Ki67+	 4840 19161
793	0	0	Ki67+	 4841 19717
794	0	0	Ki67+	 4845 19749
795	0	0	Ki67+	 4845 19821
796	0	0	Ki67+	 4860 19810
797	0	0	Ki67+	 4862 19406
798	0	0	Ki67+	 4864 19506
799	0	0	Ki67+	 4870 19777
800	0	0	Ki67+	 4874 19090
801	0	0	Ki67+	 4892 19687
802	0	0	Ki67+	 4894 19077
803	0	0	Ki67+	 4409 20310
804	0	0	Ki67+	 4438 20331
805	0	0	Ki67+	 4446 20355
806	0	0	Ki67+	 4447 20297
807	0	0	Ki67+	 4462 20313
808	0	0	Ki67+	 4464 20337
809	0	0	Ki67+	 4480 20287
810	0	0	Ki67+	 4480 20333
811	0	0	Ki67+	 4486 20248
812	0	0	Ki67+	 4493 20626
813	0	0	Ki67+	 4500 20286
814	0	0	Ki67+	 4502 20080
815	0	0	Ki67+	 4506 20295
816	0	0	Ki67+	 4510 20088
817	0	0	Ki67+	 4510 20139
818	0	0	Ki67+	 4511 20173
819	0	0	Ki67+	 4513 20261
820	0	0	Ki67+	 4518 20207
821	0	0	Ki67+	 4532 20595
822	0	0	Ki67+	 4538 20239
823	0	0	Ki67+	 4542 20619
824	0	0	Ki67+	 4544 20190
825	0	0	Ki67+	 4554 20135
826	0	0	Ki67+	 4560 20092
827	0	0	Ki67+	 4579 20023
828	0	0	Ki67+	 4579 20205
829	0	0	Ki67+	 4583 19995
830	0	0	Ki67+	 4584 20158
831	0	0	Ki67+	 4591 20642
832	0	0	Ki67+	 4592 20225
833	0	0	Ki67+	 4601 20185
834	0	0	Ki67+	 4606 20204
835	0	0	Ki67+	 4608 20589
836	0	0	Ki67+	 4611 20160
837	0	0	Ki67+	 4613 20511
838	0	0	Ki67+	 4618 20524
839	0	0	Ki67+	 4621 20128
840	0	0	Ki67+	 4627 20604
841	0	0	Ki67+	 4641 20178
842	0	0	Ki67+	 4646 20087
843	0	0	Ki67+	 4648 20157
844	0	0	Ki67+	 4650 20390
845	0	0	Ki67+	 4654 20460
846	0	0	Ki67+	 4661 20021
847	0	0	Ki67+	 4661 20497
848	0	0	Ki67+	 4666 20420
849	0	0	Ki67+	 4668 20114
850	0	0	Ki67+	 4668 20525
851	0	0	Ki67+	 4670 20481
852	0	0	Ki67+	 4671 20040
853	0	0	Ki67+	 4675 19961
854	0	0	Ki67+	 4676 20662
855	0	0	Ki67+	 4679 20047
856	0	0	Ki67+	 4680 20454
857	0	0	Ki67+	 4685 19971
858	0	0	Ki67+	 4687 20315
859	0	0	Ki67+	 4693 20342
860	0	0	Ki67+	 4693 20457
861	0	0	Ki67+	 4693 20541
862	0	0	Ki67+	 4703 20470
863	0	0	Ki67+	 4704 20424
864	0	0	Ki67+	 4713 20068
865	0	0	Ki67+	 4717 20441
866	0	0	Ki67+	 4717 20575
867	0	0	Ki67+	 4723 20058
868	0	0	Ki67+	 4742 20081
869	0	0	Ki67+	 4744 20486
870	0	0	Ki67+	 4748 20256
871	0	0	Ki67+	 4759 20276
872	0	0	Ki67+	 4759 20328
873	0	0	Ki67+	 4759 20502
874	0	0	Ki67+	 4764 20290
875	0	0	Ki67+	 4774 20338
876	0	0	Ki67+	 4776 20254
877	0	0	Ki67+	 4781 20454
878	0	0	Ki67+	 4782 20426
879	0	0	Ki67+	 4785 19991
880	0	0	Ki67+	 4829 20226
881	0	0	Ki67+	 4832 20261
882	0	0	Ki67+	 4837 20278
883	0	0	Ki67+	 4857 20218
884	0	0	Ki67+	 4859 20031
885	0	0	Ki67+	 4861 20063
886	0	0	Ki67+	 4862 20247
887	0	0	Ki67+	 4868 20053
888	0	0	Ki67+	 4520 21142
889	0	0	Ki67+	 4526 21089
890	0	0	Ki67+	 4543 21085
891	0	0	Ki67+	 4546 21071
892	0	0	Ki67+	 4561 21064
893	0	0	Ki67+	 4563 21079
894	0	0	Ki67+	 4568 21009
895	0	0	Ki67+	 4581 21007
896	0	0	Ki67+	 4604 20680
897	0	0	Ki67+	 4613 20988
898	0	0	Ki67+	 4614 20701
899	0	0	Ki67+	 4626 20737
900	0	0	Ki67+	 4632 20995
901	0	0	Ki67+	 4647 20962
902	0	0	Ki67+	 4647 21187
903	0	0	Ki67+	 4662 21216
904	0	0	Ki67+	 4670 21277
905	0	0	Ki67+	 4684 21216
906	0	0	Ki67+	 4690 20961
907	0	0	Ki67+	 4697 21193
908	0	0	Ki67+	 4704 21336
909	0	0	Ki67+	 4704 21379
910	0	0	Ki67+	 4705 21239
911	0	0	Ki67+	 4713 21351
912	0	0	Ki67+	 4716 21425
913	0	0	Ki67+	 4720 21010
914	0	0	Ki67+	 4721 21052
915	0	0	Ki67+	 4738 21145
916	0	0	Ki67+	 4746 21124
917	0	0	Ki67+	 4748 21382
918	0	0	Ki67+	 4755 21358
919	0	0	Ki67+	 4764 21006
920	0	0	Ki67+	 4765 21177
921	0	0	Ki67+	 4776 21336
922	0	0	Ki67+	 4782 21311
923	0	0	Ki67+	 4796 20905
924	0	0	Ki67+	 4802 21322
925	0	0	Ki67+	 4811 20904
926	0	0	Ki67+	 4814 21318
927	0	0	Ki67+	 4838 21370
928	0	0	Ki67+	 4850 21356
929	0	0	Ki67+	 4795 21919
930	0	0	Ki67+	 4851 21877
931	0	0	Ki67+	 4871 21883
932	0	0	Ki67+	 4875 22207
933	0	0	Ki67+	 4887 21952
934	0	0	Ki67+	 4931 4463
935	0	0	Ki67+	 4971 4313
936	0	0	Ki67+	 5003 3885
937	0	0	Ki67+	 5029 3846
938	0	0	Ki67+	 5043 3970
939	0	0	Ki67+	 5044 3942
940	0	0	Ki67+	 5057 3834
941	0	0	Ki67+	 5065 3822
942	0	0	Ki67+	 5071 3831
943	0	0	Ki67+	 5080 3993
944	0	0	Ki67+	 5081 4012
945	0	0	Ki67+	 5090 3955
946	0	0	Ki67+	 5098 3985
947	0	0	Ki67+	 5098 4038
948	0	0	Ki67+	 5110 3903
949	0	0	Ki67+	 5111 4005
950	0	0	Ki67+	 5123 4465
951	0	0	Ki67+	 5146 3768
952	0	0	Ki67+	 5149 3796
953	0	0	Ki67+	 5160 3928
954	0	0	Ki67+	 5166 3954
955	0	0	Ki67+	 5197 3764
956	0	0	Ki67+	 5202 4410
957	0	0	Ki67+	 5222 3780
958	0	0	Ki67+	 5238 4092
959	0	0	Ki67+	 5245 4378
960	0	0	Ki67+	 5246 3741
961	0	0	Ki67+	 5258 4392
962	0	0	Ki67+	 5263 3765
963	0	0	Ki67+	 5272 3946
964	0	0	Ki67+	 5273 3900
965	0	0	Ki67+	 5273 4102
966	0	0	Ki67+	 5285 3737
967	0	0	Ki67+	 5290 3953
968	0	0	Ki67+	 5313 3959
969	0	0	Ki67+	 5314 3791
970	0	0	Ki67+	 5317 3756
971	0	0	Ki67+	 5321 4082
972	0	0	Ki67+	 5332 3961
973	0	0	Ki67+	 5336 3749
974	0	0	Ki67+	 5336 3928
975	0	0	Ki67+	 5336 4467
976	0	0	Ki67+	 5339 3733
977	0	0	Ki67+	 5345 3798
978	0	0	Ki67+	 5354 3964
979	0	0	Ki67+	 5366 3734
980	0	0	Ki67+	 5375 3771
981	0	0	Ki67+	 5378 3919
982	0	0	Ki67+	 5398 3950
983	0	0	Ki67+	 5409 3909
984	0	0	Ki67+	 5410 3737
985	0	0	Ki67+	 5419 3976
986	0	0	Ki67+	 5420 3749
987	0	0	Ki67+	 5431 3932
988	0	0	Ki67+	 5439 3921
989	0	0	Ki67+	 5442 3737
990	0	0	Ki67+	 5450 3786
991	0	0	Ki67+	 5458 3946
992	0	0	Ki67+	 5460 3902
993	0	0	Ki67+	 5460 3976
994	0	0	Ki67+	 5465 3739
995	0	0	Ki67+	 5465 3756
996	0	0	Ki67+	 5471 3942
997	0	0	Ki67+	 5475 3928
998	0	0	Ki67+	 5477 3972
999	0	0	Ki67+	 5489 3934
1000	0	0	Ki67+	 5493 3735
1001	0	0	Ki67+	 5495 3771
1002	0	0	Ki67+	 5506 3964
1003	0	0	Ki67+	 5513 3791
1004	0	0	Ki67+	 5522 3934
1005	0	0	Ki67+	 5532 3768
1006	0	0	Ki67+	 5533 3936
1007	0	0	Ki67+	 5545 3962
1008	0	0	Ki67+	 5552 3913
1009	0	0	Ki67+	 5553 3794
1010	0	0	Ki67+	 5564 3925
1011	0	0	Ki67+	 5568 3780
1012	0	0	Ki67+	 5570 3750
1013	0	0	Ki67+	 5574 3957
1014	0	0	Ki67+	 5590 3957
1015	0	0	Ki67+	 5592 3750
1016	0	0	Ki67+	 5611 3776
1017	0	0	Ki67+	 5624 3722
1018	0	0	Ki67+	 5624 3933
1019	0	0	Ki67+	 5662 3725
1020	0	0	Ki67+	 5668 3925
1021	0	0	Ki67+	 5670 3891
1022	0	0	Ki67+	 5677 3854
1023	0	0	Ki67+	 5680 3721
1024	0	0	Ki67+	 5689 3886
1025	0	0	Ki67+	 4897 5233
1026	0	0	Ki67+	 4903 5277
1027	0	0	Ki67+	 4917 5267
1028	0	0	Ki67+	 4918 4517
1029	0	0	Ki67+	 4931 4537
1030	0	0	Ki67+	 4933 4621
1031	0	0	Ki67+	 4944 4593
1032	0	0	Ki67+	 4961 4961
1033	0	0	Ki67+	 4965 5008
1034	0	0	Ki67+	 4966 4603
1035	0	0	Ki67+	 4976 5030
1036	0	0	Ki67+	 5012 4550
1037	0	0	Ki67+	 5044 5187
1038	0	0	Ki67+	 5061 5054
1039	0	0	Ki67+	 5068 5159
1040	0	0	Ki67+	 5081 5083
1041	0	0	Ki67+	 5088 5291
1042	0	0	Ki67+	 5137 4625
1043	0	0	Ki67+	 5175 4628
1044	0	0	Ki67+	 5251 5280
1045	0	0	Ki67+	 5259 4952
1046	0	0	Ki67+	 5268 4836
1047	0	0	Ki67+	 5275 4938
1048	0	0	Ki67+	 5299 4968
1049	0	0	Ki67+	 5304 4994
1050	0	0	Ki67+	 5314 4932
1051	0	0	Ki67+	 5341 4911
1052	0	0	Ki67+	 5361 4703
1053	0	0	Ki67+	 5372 5143
1054	0	0	Ki67+	 5384 4897
1055	0	0	Ki67+	 5388 4705
1056	0	0	Ki67+	 5407 4891
1057	0	0	Ki67+	 5412 4835
1058	0	0	Ki67+	 5415 4813
1059	0	0	Ki67+	 5430 4814
1060	0	0	Ki67+	 5442 4824
1061	0	0	Ki67+	 5445 4807
1062	0	0	Ki67+	 5445 5213
1063	0	0	Ki67+	 5457 5276
1064	0	0	Ki67+	 5459 4914
1065	0	0	Ki67+	 5460 5206
1066	0	0	Ki67+	 5467 4649
1067	0	0	Ki67+	 5472 5256
1068	0	0	Ki67+	 5476 5125
1069	0	0	Ki67+	 5483 4660
1070	0	0	Ki67+	 5489 5029
1071	0	0	Ki67+	 5490 5169
1072	0	0	Ki67+	 5519 5022
1073	0	0	Ki67+	 5523 5242
1074	0	0	Ki67+	 5534 5045
1075	0	0	Ki67+	 5534 5289
1076	0	0	Ki67+	 5544 5237
1077	0	0	Ki67+	 5548 5023
1078	0	0	Ki67+	 5558 5057
1079	0	0	Ki67+	 5569 4786
1080	0	0	Ki67+	 5572 4932
1081	0	0	Ki67+	 5576 5099
1082	0	0	Ki67+	 5587 5250
1083	0	0	Ki67+	 5597 5091
1084	0	0	Ki67+	 5624 4940
1085	0	0	Ki67+	 5631 5050
1086	0	0	Ki67+	 5639 5085
1087	0	0	Ki67+	 5657 5072
1088	0	0	Ki67+	 5664 4927
1089	0	0	Ki67+	 5676 4965
1090	0	0	Ki67+	 4899 5994
1091	0	0	Ki67+	 4904 5515
1092	0	0	Ki67+	 4904 6086
1093	0	0	Ki67+	 4911 5967
1094	0	0	Ki67+	 4912 6018
1095	0	0	Ki67+	 4914 5409
1096	0	0	Ki67+	 4915 5441
1097	0	0	Ki67+	 4916 5983
1098	0	0	Ki67+	 4919 6044
1099	0	0	Ki67+	 4924 5745
1100	0	0	Ki67+	 4924 5941
1101	0	0	Ki67+	 4928 5952
1102	0	0	Ki67+	 4931 5966
1103	0	0	Ki67+	 4936 5519
1104	0	0	Ki67+	 4938 5431
1105	0	0	Ki67+	 4942 5770
1106	0	0	Ki67+	 4956 5908
1107	0	0	Ki67+	 4958 5792
1108	0	0	Ki67+	 4960 5516
1109	0	0	Ki67+	 4960 6087
1110	0	0	Ki67+	 4965 5956
1111	0	0	Ki67+	 4975 5688
1112	0	0	Ki67+	 4985 5396
1113	0	0	Ki67+	 4986 5899
1114	0	0	Ki67+	 4987 5593
1115	0	0	Ki67+	 4990 5916
1116	0	0	Ki67+	 5002 5305
1117	0	0	Ki67+	 5010 5810
1118	0	0	Ki67+	 5012 5894
1119	0	0	Ki67+	 5018 5924
1120	0	0	Ki67+	 5020 5490
1121	0	0	Ki67+	 5020 5509
1122	0	0	Ki67+	 5047 5350
1123	0	0	Ki67+	 5047 5757
1124	0	0	Ki67+	 5049 5938
1125	0	0	Ki67+	 5053 5916
1126	0	0	Ki67+	 5059 5357
1127	0	0	Ki67+	 5060 5331
1128	0	0	Ki67+	 5062 5964
1129	0	0	Ki67+	 5069 5710
1130	0	0	Ki67+	 5070 5318
1131	0	0	Ki67+	 5071 5933
1132	0	0	Ki67+	 5079 5686
1133	0	0	Ki67+	 5081 6059
1134	0	0	Ki67+	 5083 5360
1135	0	0	Ki67+	 5087 5713
1136	0	0	Ki67+	 5091 5338
1137	0	0	Ki67+	 5095 5374
1138	0	0	Ki67+	 5097 5321
1139	0	0	Ki67+	 5104 6008
1140	0	0	Ki67+	 5119 5878
1141	0	0	Ki67+	 5121 5841
1142	0	0	Ki67+	 5122 6032
1143	0	0	Ki67+	 5128 5344
1144	0	0	Ki67+	 5128 6062
1145	0	0	Ki67+	 5135 5377
1146	0	0	Ki67+	 5139 6019
1147	0	0	Ki67+	 5141 5837
1148	0	0	Ki67+	 5146 5935
1149	0	0	Ki67+	 5152 6050
1150	0	0	Ki67+	 5157 5927
1151	0	0	Ki67+	 5160 5844
1152	0	0	Ki67+	 5166 6094
1153	0	0	Ki67+	 5168 5518
1154	0	0	Ki67+	 5178 6036
1155	0	0	Ki67+	 5181 5390
1156	0	0	Ki67+	 5191 5410
1157	0	0	Ki67+	 5195 5826
1158	0	0	Ki67+	 5196 5945
1159	0	0	Ki67+	 5196 6076
1160	0	0	Ki67+	 5204 5587
1161	0	0	Ki67+	 5209 5341
1162	0	0	Ki67+	 5209 5854
1163	0	0	Ki67+	 5217 5825
1164	0	0	Ki67+	 5218 5478
1165	0	0	Ki67+	 5218 5878
1166	0	0	Ki67+	 5219 5599
1167	0	0	Ki67+	 5227 5398
1168	0	0	Ki67+	 5241 5495
1169	0	0	Ki67+	 5243 5328
1170	0	0	Ki67+	 5245 5950
1171	0	0	Ki67+	 5248 5682
1172	0	0	Ki67+	 5250 5581
1173	0	0	Ki67+	 5260 5880
1174	0	0	Ki67+	 5261 5666
1175	0	0	Ki67+	 5269 5487
1176	0	0	Ki67+	 5270 5307
1177	0	0	Ki67+	 5270 5516
1178	0	0	Ki67+	 5277 5363
1179	0	0	Ki67+	 5286 5807
1180	0	0	Ki67+	 5288 5549
1181	0	0	Ki67+	 5296 5996
1182	0	0	Ki67+	 5311 5822
1183	0	0	Ki67+	 5314 5512
1184	0	0	Ki67+	 5314 5616
1185	0	0	Ki67+	 5314 5874
1186	0	0	Ki67+	 5323 5683
1187	0	0	Ki67+	 5326 5665
1188	0	0	Ki67+	 5327 5458
1189	0	0	Ki67+	 5328 5541
1190	0	0	Ki67+	 5345 5890
1191	0	0	Ki67+	 5349 5576
1192	0	0	Ki67+	 5352 5818
1193	0	0	Ki67+	 5363 5419
1194	0	0	Ki67+	 5368 5909
1195	0	0	Ki67+	 5383 5506
1196	0	0	Ki67+	 5389 5534
1197	0	0	Ki67+	 5389 5901
1198	0	0	Ki67+	 5392 5853
1199	0	0	Ki67+	 5394 5650
1200	0	0	Ki67+	 5404 6076
1201	0	0	Ki67+	 5407 5802
1202	0	0	Ki67+	 5411 5612
1203	0	0	Ki67+	 5412 6044
1204	0	0	Ki67+	 5421 5537
1205	0	0	Ki67+	 5422 5849
1206	0	0	Ki67+	 5422 5894
1207	0	0	Ki67+	 5425 5584
1208	0	0	Ki67+	 5428 5750
1209	0	0	Ki67+	 5428 5880
1210	0	0	Ki67+	 5433 5699
1211	0	0	Ki67+	 5434 5523
1212	0	0	Ki67+	 5437 5574
1213	0	0	Ki67+	 5443 5700
1214	0	0	Ki67+	 5446 5721
1215	0	0	Ki67+	 5451 5788
1216	0	0	Ki67+	 5452 5867
1217	0	0	Ki67+	 5468 5509
1218	0	0	Ki67+	 5472 5795
1219	0	0	Ki67+	 5477 5813
1220	0	0	Ki67+	 5487 5766
1221	0	0	Ki67+	 5488 5702
1222	0	0	Ki67+	 5490 5813
1223	0	0	Ki67+	 5492 5965
1224	0	0	Ki67+	 5492 5999
1225	0	0	Ki67+	 5508 5391
1226	0	0	Ki67+	 5538 5937
1227	0	0	Ki67+	 5548 5449
1228	0	0	Ki67+	 5548 5825
1229	0	0	Ki67+	 5551 5476
1230	0	0	Ki67+	 5560 5736
1231	0	0	Ki67+	 5561 5877
1232	0	0	Ki67+	 5565 5325
1233	0	0	Ki67+	 5584 5775
1234	0	0	Ki67+	 5587 5381
1235	0	0	Ki67+	 5589 5343
1236	0	0	Ki67+	 5592 5917
1237	0	0	Ki67+	 5594 5491
1238	0	0	Ki67+	 5594 5690
1239	0	0	Ki67+	 5601 5856
1240	0	0	Ki67+	 5610 5891
1241	0	0	Ki67+	 5611 5458
1242	0	0	Ki67+	 5624 5926
1243	0	0	Ki67+	 5627 5915
1244	0	0	Ki67+	 5631 5404
1245	0	0	Ki67+	 5632 5476
1246	0	0	Ki67+	 5632 5673
1247	0	0	Ki67+	 5633 5779
1248	0	0	Ki67+	 5639 5886
1249	0	0	Ki67+	 5645 5725
1250	0	0	Ki67+	 5653 5524
1251	0	0	Ki67+	 5654 5994
1252	0	0	Ki67+	 5656 5904
1253	0	0	Ki67+	 5661 5937
1254	0	0	Ki67+	 5668 5392
1255	0	0	Ki67+	 5670 5422
1256	0	0	Ki67+	 5674 5836
1257	0	0	Ki67+	 5678 5981
1258	0	0	Ki67+	 5681 5952
1259	0	0	Ki67+	 5683 5933
1260	0	0	Ki67+	 5691 5779
1261	0	0	Ki67+	 5692 5891
1262	0	0	Ki67+	 4900 6398
1263	0	0	Ki67+	 4902 6496
1264	0	0	Ki67+	 4903 6289
1265	0	0	Ki67+	 4907 6136
1266	0	0	Ki67+	 4913 6346
1267	0	0	Ki67+	 4914 6377
1268	0	0	Ki67+	 4915 6174
1269	0	0	Ki67+	 4916 6419
1270	0	0	Ki67+	 4917 6222
1271	0	0	Ki67+	 4919 6272
1272	0	0	Ki67+	 4922 6251
1273	0	0	Ki67+	 4929 6104
1274	0	0	Ki67+	 4930 6211
1275	0	0	Ki67+	 4932 6179
1276	0	0	Ki67+	 4942 6143
1277	0	0	Ki67+	 4946 6297
1278	0	0	Ki67+	 4954 6201
1279	0	0	Ki67+	 4960 6258
1280	0	0	Ki67+	 4960 6494
1281	0	0	Ki67+	 4962 6476
1282	0	0	Ki67+	 4968 6124
1283	0	0	Ki67+	 4968 6223
1284	0	0	Ki67+	 4977 6288
1285	0	0	Ki67+	 4985 6459
1286	0	0	Ki67+	 4991 6351
1287	0	0	Ki67+	 4992 6151
1288	0	0	Ki67+	 4998 6521
1289	0	0	Ki67+	 4999 6440
1290	0	0	Ki67+	 5004 6314
1291	0	0	Ki67+	 5032 6278
1292	0	0	Ki67+	 5047 6299
1293	0	0	Ki67+	 5052 6375
1294	0	0	Ki67+	 5054 6419
1295	0	0	Ki67+	 5056 6276
1296	0	0	Ki67+	 5056 6335
1297	0	0	Ki67+	 5061 6407
1298	0	0	Ki67+	 5068 6491
1299	0	0	Ki67+	 5069 6361
1300	0	0	Ki67+	 5071 6452
1301	0	0	Ki67+	 5095 6366
1302	0	0	Ki67+	 5095 6438
1303	0	0	Ki67+	 5096 6412
1304	0	0	Ki67+	 5107 6278
1305	0	0	Ki67+	 5109 6431
1306	0	0	Ki67+	 5112 6405
1307	0	0	Ki67+	 5115 6370
1308	0	0	Ki67+	 5124 6343
1309	0	0	Ki67+	 5141 6457
1310	0	0	Ki67+	 5146 6392
1311	0	0	Ki67+	 5156 6517
1312	0	0	Ki67+	 5167 6334
1313	0	0	Ki67+	 5171 6471
1314	0	0	Ki67+	 5172 6225
1315	0	0	Ki67+	 5174 6374
1316	0	0	Ki67+	 5183 6699
1317	0	0	Ki67+	 5185 6426
1318	0	0	Ki67+	 5188 6721
1319	0	0	Ki67+	 5189 6402
1320	0	0	Ki67+	 5203 6197
1321	0	0	Ki67+	 5206 6631
1322	0	0	Ki67+	 5207 6668
1323	0	0	Ki67+	 5208 6616
1324	0	0	Ki67+	 5211 6693
1325	0	0	Ki67+	 5213 6410
1326	0	0	Ki67+	 5214 6324
1327	0	0	Ki67+	 5222 6682
1328	0	0	Ki67+	 5222 6724
1329	0	0	Ki67+	 5230 6403
1330	0	0	Ki67+	 5230 6441
1331	0	0	Ki67+	 5230 6593
1332	0	0	Ki67+	 5231 6250
1333	0	0	Ki67+	 5232 6168
1334	0	0	Ki67+	 5237 6618
1335	0	0	Ki67+	 5245 6302
1336	0	0	Ki67+	 5252 6596
1337	0	0	Ki67+	 5260 6431
1338	0	0	Ki67+	 5261 6377
1339	0	0	Ki67+	 5270 6254
1340	0	0	Ki67+	 5274 6419
1341	0	0	Ki67+	 5281 6145
1342	0	0	Ki67+	 5281 6614
1343	0	0	Ki67+	 5290 6607
1344	0	0	Ki67+	 5290 6633
1345	0	0	Ki67+	 5298 6294
1346	0	0	Ki67+	 5298 6524
1347	0	0	Ki67+	 5299 6326
1348	0	0	Ki67+	 5303 6410
1349	0	0	Ki67+	 5308 6505
1350	0	0	Ki67+	 5310 6833
1351	0	0	Ki67+	 5314 6315
1352	0	0	Ki67+	 5321 6489
1353	0	0	Ki67+	 5321 6522
1354	0	0	Ki67+	 5323 6574
1355	0	0	Ki67+	 5327 6812
1356	0	0	Ki67+	 5331 6386
1357	0	0	Ki67+	 5334 6476
1358	0	0	Ki67+	 5337 6794
1359	0	0	Ki67+	 5340 6376
1360	0	0	Ki67+	 5341 6503
1361	0	0	Ki67+	 5343 6833
1362	0	0	Ki67+	 5343 6854
1363	0	0	Ki67+	 5344 6327
1364	0	0	Ki67+	 5344 6820
1365	0	0	Ki67+	 5345 6350
1366	0	0	Ki67+	 5346 6757
1367	0	0	Ki67+	 5353 6789
1368	0	0	Ki67+	 5376 6852
1369	0	0	Ki67+	 5386 6535
1370	0	0	Ki67+	 5392 6215
1371	0	0	Ki67+	 5393 6485
1372	0	0	Ki67+	 5393 6860
1373	0	0	Ki67+	 5405 6461
1374	0	0	Ki67+	 5406 6441
1375	0	0	Ki67+	 5421 6705
1376	0	0	Ki67+	 5422 6157
1377	0	0	Ki67+	 5427 6452
1378	0	0	Ki67+	 5428 6432
1379	0	0	Ki67+	 5435 6638
1380	0	0	Ki67+	 5441 6695
1381	0	0	Ki67+	 5441 6808
1382	0	0	Ki67+	 5444 6155
1383	0	0	Ki67+	 5444 6515
1384	0	0	Ki67+	 5454 6266
1385	0	0	Ki67+	 5457 6514
1386	0	0	Ki67+	 5459 6613
1387	0	0	Ki67+	 5459 6730
1388	0	0	Ki67+	 5460 6647
1389	0	0	Ki67+	 5462 6701
1390	0	0	Ki67+	 5463 6466
1391	0	0	Ki67+	 5463 6674
1392	0	0	Ki67+	 5465 6244
1393	0	0	Ki67+	 5467 6194
1394	0	0	Ki67+	 5480 6532
1395	0	0	Ki67+	 5485 6494
1396	0	0	Ki67+	 5487 6515
1397	0	0	Ki67+	 5493 6696
1398	0	0	Ki67+	 5494 6790
1399	0	0	Ki67+	 5500 6223
1400	0	0	Ki67+	 5508 6178
1401	0	0	Ki67+	 5512 6151
1402	0	0	Ki67+	 5533 6830
1403	0	0	Ki67+	 5535 6486
1404	0	0	Ki67+	 5545 6278
1405	0	0	Ki67+	 5547 6479
1406	0	0	Ki67+	 5548 6769
1407	0	0	Ki67+	 5549 6467
1408	0	0	Ki67+	 5557 6735
1409	0	0	Ki67+	 5561 6259
1410	0	0	Ki67+	 5567 6204
1411	0	0	Ki67+	 5575 6757
1412	0	0	Ki67+	 5582 6181
1413	0	0	Ki67+	 5582 6238
1414	0	0	Ki67+	 5587 6468
1415	0	0	Ki67+	 5590 6422
1416	0	0	Ki67+	 5590 6637
1417	0	0	Ki67+	 5591 6654
1418	0	0	Ki67+	 5595 6229
1419	0	0	Ki67+	 5603 6196
1420	0	0	Ki67+	 5603 6562
1421	0	0	Ki67+	 5604 6748
1422	0	0	Ki67+	 5605 6449
1423	0	0	Ki67+	 5606 6736
1424	0	0	Ki67+	 5608 6692
1425	0	0	Ki67+	 5609 6783
1426	0	0	Ki67+	 5615 6713
1427	0	0	Ki67+	 5623 6247
1428	0	0	Ki67+	 5626 6460
1429	0	0	Ki67+	 5627 6180
1430	0	0	Ki67+	 5629 6698
1431	0	0	Ki67+	 5630 6223
1432	0	0	Ki67+	 5635 6772
1433	0	0	Ki67+	 5636 6585
1434	0	0	Ki67+	 5639 6264
1435	0	0	Ki67+	 5639 6509
1436	0	0	Ki67+	 5640 6740
1437	0	0	Ki67+	 5651 6576
1438	0	0	Ki67+	 5652 6719
1439	0	0	Ki67+	 5654 6213
1440	0	0	Ki67+	 5656 6746
1441	0	0	Ki67+	 5660 6329
1442	0	0	Ki67+	 5662 6158
1443	0	0	Ki67+	 5663 6192
1444	0	0	Ki67+	 5674 6708
1445	0	0	Ki67+	 5675 6310
1446	0	0	Ki67+	 5675 6669
1447	0	0	Ki67+	 5677 6276
1448	0	0	Ki67+	 5679 6323
1449	0	0	Ki67+	 5680 6581
1450	0	0	Ki67+	 5684 6387
1451	0	0	Ki67+	 5687 6180
1452	0	0	Ki67+	 5689 6565
1453	0	0	Ki67+	 5501 6919
1454	0	0	Ki67+	 5544 7042
1455	0	0	Ki67+	 5553 6979
1456	0	0	Ki67+	 5574 6974
1457	0	0	Ki67+	 5587 6905
1458	0	0	Ki67+	 5590 7052
1459	0	0	Ki67+	 5599 6964
1460	0	0	Ki67+	 5618 6936
1461	0	0	Ki67+	 5620 7038
1462	0	0	Ki67+	 5641 6969
1463	0	0	Ki67+	 5662 7153
1464	0	0	Ki67+	 5672 6945
1465	0	0	Ki67+	 5684 7120
1466	0	0	Ki67+	 5684 7155
1467	0	0	Ki67+	 5692 6901
1468	0	0	Ki67+	 5693 7219
1469	0	0	Ki67+	 5694 6928
1470	0	0	Ki67+	 4991 13431
1471	0	0	Ki67+	 4997 13648
1472	0	0	Ki67+	 5007 13622
1473	0	0	Ki67+	 5015 13671
1474	0	0	Ki67+	 5042 13295
1475	0	0	Ki67+	 5058 13494
1476	0	0	Ki67+	 5157 13407
1477	0	0	Ki67+	 5163 13824
1478	0	0	Ki67+	 5188 13244
1479	0	0	Ki67+	 5219 13801
1480	0	0	Ki67+	 5223 13252
1481	0	0	Ki67+	 5224 13747
1482	0	0	Ki67+	 5234 13562
1483	0	0	Ki67+	 5243 13291
1484	0	0	Ki67+	 5254 13258
1485	0	0	Ki67+	 5254 13794
1486	0	0	Ki67+	 5255 13487
1487	0	0	Ki67+	 5259 13314
1488	0	0	Ki67+	 5267 13257
1489	0	0	Ki67+	 5267 13282
1490	0	0	Ki67+	 5269 13232
1491	0	0	Ki67+	 5277 13915
1492	0	0	Ki67+	 5278 13763
1493	0	0	Ki67+	 5283 13330
1494	0	0	Ki67+	 5293 13785
1495	0	0	Ki67+	 5295 13295
1496	0	0	Ki67+	 5295 13394
1497	0	0	Ki67+	 5297 13809
1498	0	0	Ki67+	 5310 13224
1499	0	0	Ki67+	 5313 13759
1500	0	0	Ki67+	 5330 13372
1501	0	0	Ki67+	 5391 13729
1502	0	0	Ki67+	 5413 13493
1503	0	0	Ki67+	 5415 13325
1504	0	0	Ki67+	 5454 13404
1505	0	0	Ki67+	 5466 13306
1506	0	0	Ki67+	 5479 13449
1507	0	0	Ki67+	 5500 13326
1508	0	0	Ki67+	 5505 13372
1509	0	0	Ki67+	 5508 13866
1510	0	0	Ki67+	 5517 13528
1511	0	0	Ki67+	 5518 13598
1512	0	0	Ki67+	 5524 13343
1513	0	0	Ki67+	 5526 13883
1514	0	0	Ki67+	 5529 13906
1515	0	0	Ki67+	 5539 13341
1516	0	0	Ki67+	 5553 13350
1517	0	0	Ki67+	 5562 13831
1518	0	0	Ki67+	 5581 13319
1519	0	0	Ki67+	 5586 13351
1520	0	0	Ki67+	 5603 13397
1521	0	0	Ki67+	 5605 13412
1522	0	0	Ki67+	 5606 13788
1523	0	0	Ki67+	 5608 13711
1524	0	0	Ki67+	 5611 13724
1525	0	0	Ki67+	 5617 13619
1526	0	0	Ki67+	 5619 13482
1527	0	0	Ki67+	 5623 13648
1528	0	0	Ki67+	 5624 13666
1529	0	0	Ki67+	 5633 13445
1530	0	0	Ki67+	 5637 13684
1531	0	0	Ki67+	 5641 13335
1532	0	0	Ki67+	 5646 13369
1533	0	0	Ki67+	 5646 13641
1534	0	0	Ki67+	 5649 13414
1535	0	0	Ki67+	 5653 13466
1536	0	0	Ki67+	 5660 13325
1537	0	0	Ki67+	 5667 13397
1538	0	0	Ki67+	 5679 13442
1539	0	0	Ki67+	 5679 13477
1540	0	0	Ki67+	 5680 13352
1541	0	0	Ki67+	 5681 13391
1542	0	0	Ki67+	 4897 14185
1543	0	0	Ki67+	 4899 14027
1544	0	0	Ki67+	 4899 14042
1545	0	0	Ki67+	 4934 14693
1546	0	0	Ki67+	 4936 13971
1547	0	0	Ki67+	 4942 14676
1548	0	0	Ki67+	 4955 14459
1549	0	0	Ki67+	 4961 14450
1550	0	0	Ki67+	 4962 14242
1551	0	0	Ki67+	 4977 14221
1552	0	0	Ki67+	 4977 14594
1553	0	0	Ki67+	 4978 14261
1554	0	0	Ki67+	 5012 14414
1555	0	0	Ki67+	 5018 14327
1556	0	0	Ki67+	 5020 14058
1557	0	0	Ki67+	 5033 14248
1558	0	0	Ki67+	 5037 14353
1559	0	0	Ki67+	 5038 14580
1560	0	0	Ki67+	 5043 14126
1561	0	0	Ki67+	 5046 14109
1562	0	0	Ki67+	 5047 14403
1563	0	0	Ki67+	 5057 14052
1564	0	0	Ki67+	 5069 14294
1565	0	0	Ki67+	 5070 14474
1566	0	0	Ki67+	 5071 14169
1567	0	0	Ki67+	 5071 14512
1568	0	0	Ki67+	 5072 14329
1569	0	0	Ki67+	 5077 14083
1570	0	0	Ki67+	 5077 14382
1571	0	0	Ki67+	 5080 14314
1572	0	0	Ki67+	 5082 14611
1573	0	0	Ki67+	 5086 14140
1574	0	0	Ki67+	 5086 14358
1575	0	0	Ki67+	 5092 14168
1576	0	0	Ki67+	 5106 14476
1577	0	0	Ki67+	 5110 14398
1578	0	0	Ki67+	 5114 14041
1579	0	0	Ki67+	 5115 14450
1580	0	0	Ki67+	 5116 14197
1581	0	0	Ki67+	 5117 14419
1582	0	0	Ki67+	 5128 14600
1583	0	0	Ki67+	 5134 14694
1584	0	0	Ki67+	 5145 14395
1585	0	0	Ki67+	 5157 14603
1586	0	0	Ki67+	 5157 14671
1587	0	0	Ki67+	 5158 14117
1588	0	0	Ki67+	 5165 14040
1589	0	0	Ki67+	 5175 14632
1590	0	0	Ki67+	 5187 14693
1591	0	0	Ki67+	 5188 14562
1592	0	0	Ki67+	 5205 14129
1593	0	0	Ki67+	 5217 14248
1594	0	0	Ki67+	 5218 14182
1595	0	0	Ki67+	 5224 14092
1596	0	0	Ki67+	 5234 14116
1597	0	0	Ki67+	 5235 14213
1598	0	0	Ki67+	 5235 14260
1599	0	0	Ki67+	 5240 14160
1600	0	0	Ki67+	 5240 14581
1601	0	0	Ki67+	 5243 14323
1602	0	0	Ki67+	 5253 14639
1603	0	0	Ki67+	 5269 14578
1604	0	0	Ki67+	 5286 14642
1605	0	0	Ki67+	 5311 14664
1606	0	0	Ki67+	 5325 14634
1607	0	0	Ki67+	 5357 14361
1608	0	0	Ki67+	 5357 14578
1609	0	0	Ki67+	 5368 14568
1610	0	0	Ki67+	 5401 14185
1611	0	0	Ki67+	 5417 14244
1612	0	0	Ki67+	 5417 14593
1613	0	0	Ki67+	 5423 14225
1614	0	0	Ki67+	 5429 14584
1615	0	0	Ki67+	 5430 14615
1616	0	0	Ki67+	 5451 14591
1617	0	0	Ki67+	 5452 14305
1618	0	0	Ki67+	 5458 14335
1619	0	0	Ki67+	 5485 14315
1620	0	0	Ki67+	 5496 14250
1621	0	0	Ki67+	 5501 14306
1622	0	0	Ki67+	 5513 14249
1623	0	0	Ki67+	 5530 14381
1624	0	0	Ki67+	 5541 14353
1625	0	0	Ki67+	 5544 14643
1626	0	0	Ki67+	 5567 14635
1627	0	0	Ki67+	 5601 14446
1628	0	0	Ki67+	 5611 14392
1629	0	0	Ki67+	 5617 14416
1630	0	0	Ki67+	 5618 14678
1631	0	0	Ki67+	 5619 14573
1632	0	0	Ki67+	 5620 14343
1633	0	0	Ki67+	 5653 14713
1634	0	0	Ki67+	 5654 14390
1635	0	0	Ki67+	 5660 14379
1636	0	0	Ki67+	 4900 15051
1637	0	0	Ki67+	 4905 15313
1638	0	0	Ki67+	 4906 15217
1639	0	0	Ki67+	 4909 15149
1640	0	0	Ki67+	 4917 15025
1641	0	0	Ki67+	 4919 15139
1642	0	0	Ki67+	 4944 14985
1643	0	0	Ki67+	 4945 15228
1644	0	0	Ki67+	 4955 15217
1645	0	0	Ki67+	 4962 15136
1646	0	0	Ki67+	 4966 15151
1647	0	0	Ki67+	 4967 15106
1648	0	0	Ki67+	 4978 15223
1649	0	0	Ki67+	 4986 14999
1650	0	0	Ki67+	 4986 15159
1651	0	0	Ki67+	 4991 15122
1652	0	0	Ki67+	 4993 15082
1653	0	0	Ki67+	 5008 15202
1654	0	0	Ki67+	 5009 15096
1655	0	0	Ki67+	 5015 14954
1656	0	0	Ki67+	 5023 15135
1657	0	0	Ki67+	 5024 15102
1658	0	0	Ki67+	 5029 15163
1659	0	0	Ki67+	 5029 15271
1660	0	0	Ki67+	 5031 15446
1661	0	0	Ki67+	 5043 15239
1662	0	0	Ki67+	 5045 15078
1663	0	0	Ki67+	 5048 14901
1664	0	0	Ki67+	 5054 14983
1665	0	0	Ki67+	 5054 15286
1666	0	0	Ki67+	 5055 15134
1667	0	0	Ki67+	 5058 15099
1668	0	0	Ki67+	 5059 15158
1669	0	0	Ki67+	 5060 15204
1670	0	0	Ki67+	 5065 15175
1671	0	0	Ki67+	 5077 15245
1672	0	0	Ki67+	 5080 15136
1673	0	0	Ki67+	 5080 15199
1674	0	0	Ki67+	 5087 15083
1675	0	0	Ki67+	 5089 15240
1676	0	0	Ki67+	 5092 15129
1677	0	0	Ki67+	 5094 14969
1678	0	0	Ki67+	 5094 15175
1679	0	0	Ki67+	 5098 15272
1680	0	0	Ki67+	 5110 15183
1681	0	0	Ki67+	 5111 15142
1682	0	0	Ki67+	 5112 14893
1683	0	0	Ki67+	 5117 15079
1684	0	0	Ki67+	 5118 15236
1685	0	0	Ki67+	 5121 15107
1686	0	0	Ki67+	 5124 15050
1687	0	0	Ki67+	 5125 15281
1688	0	0	Ki67+	 5129 15246
1689	0	0	Ki67+	 5135 15062
1690	0	0	Ki67+	 5136 15209
1691	0	0	Ki67+	 5148 15130
1692	0	0	Ki67+	 5149 15174
1693	0	0	Ki67+	 5151 15236
1694	0	0	Ki67+	 5152 15297
1695	0	0	Ki67+	 5154 15263
1696	0	0	Ki67+	 5163 15221
1697	0	0	Ki67+	 5167 15183
1698	0	0	Ki67+	 5176 15247
1699	0	0	Ki67+	 5183 15195
1700	0	0	Ki67+	 5187 15114
1701	0	0	Ki67+	 5197 15220
1702	0	0	Ki67+	 5200 15261
1703	0	0	Ki67+	 5202 14881
1704	0	0	Ki67+	 5203 15155
1705	0	0	Ki67+	 5207 14912
1706	0	0	Ki67+	 5208 15395
1707	0	0	Ki67+	 5209 15224
1708	0	0	Ki67+	 5212 15111
1709	0	0	Ki67+	 5215 15322
1710	0	0	Ki67+	 5233 14883
1711	0	0	Ki67+	 5237 15181
1712	0	0	Ki67+	 5248 14994
1713	0	0	Ki67+	 5257 15026
1714	0	0	Ki67+	 5274 15243
1715	0	0	Ki67+	 5291 15192
1716	0	0	Ki67+	 5304 14864
1717	0	0	Ki67+	 5312 15232
1718	0	0	Ki67+	 5339 14891
1719	0	0	Ki67+	 5348 14870
1720	0	0	Ki67+	 5352 15270
1721	0	0	Ki67+	 5358 15290
1722	0	0	Ki67+	 5367 15070
1723	0	0	Ki67+	 5371 15292
1724	0	0	Ki67+	 5379 15108
1725	0	0	Ki67+	 5384 14968
1726	0	0	Ki67+	 5385 14871
1727	0	0	Ki67+	 5393 15043
1728	0	0	Ki67+	 5401 15014
1729	0	0	Ki67+	 5406 14962
1730	0	0	Ki67+	 5407 14998
1731	0	0	Ki67+	 5407 15143
1732	0	0	Ki67+	 5412 14952
1733	0	0	Ki67+	 5428 15081
1734	0	0	Ki67+	 5431 15191
1735	0	0	Ki67+	 5439 15112
1736	0	0	Ki67+	 5446 15101
1737	0	0	Ki67+	 5448 15175
1738	0	0	Ki67+	 5453 14982
1739	0	0	Ki67+	 5454 15218
1740	0	0	Ki67+	 5460 15190
1741	0	0	Ki67+	 5462 15070
1742	0	0	Ki67+	 5464 15154
1743	0	0	Ki67+	 5467 15228
1744	0	0	Ki67+	 5468 15142
1745	0	0	Ki67+	 5472 14958
1746	0	0	Ki67+	 5474 15053
1747	0	0	Ki67+	 5498 15224
1748	0	0	Ki67+	 5527 15136
1749	0	0	Ki67+	 5530 15106
1750	0	0	Ki67+	 5532 15085
1751	0	0	Ki67+	 5534 14808
1752	0	0	Ki67+	 5535 15433
1753	0	0	Ki67+	 5552 15228
1754	0	0	Ki67+	 5552 15427
1755	0	0	Ki67+	 5553 15247
1756	0	0	Ki67+	 5553 15272
1757	0	0	Ki67+	 5564 14801
1758	0	0	Ki67+	 5567 15187
1759	0	0	Ki67+	 5568 15211
1760	0	0	Ki67+	 5571 15161
1761	0	0	Ki67+	 5578 15138
1762	0	0	Ki67+	 5583 14818
1763	0	0	Ki67+	 5592 15216
1764	0	0	Ki67+	 5592 15232
1765	0	0	Ki67+	 5595 15512
1766	0	0	Ki67+	 5602 15478
1767	0	0	Ki67+	 5603 14832
1768	0	0	Ki67+	 5612 14866
1769	0	0	Ki67+	 5616 14732
1770	0	0	Ki67+	 5619 14801
1771	0	0	Ki67+	 5629 15177
1772	0	0	Ki67+	 5633 14859
1773	0	0	Ki67+	 5636 15154
1774	0	0	Ki67+	 5661 14908
1775	0	0	Ki67+	 5662 14790
1776	0	0	Ki67+	 5664 14834
1777	0	0	Ki67+	 5677 14742
1778	0	0	Ki67+	 5678 15188
1779	0	0	Ki67+	 5682 14777
1780	0	0	Ki67+	 5682 15137
1781	0	0	Ki67+	 5687 15166
1782	0	0	Ki67+	 5689 14895
1783	0	0	Ki67+	 5694 15185
1784	0	0	Ki67+	 5694 15230
1785	0	0	Ki67+	 4903 16020
1786	0	0	Ki67+	 4911 16115
1787	0	0	Ki67+	 4915 16133
1788	0	0	Ki67+	 4931 16095
1789	0	0	Ki67+	 4933 16146
1790	0	0	Ki67+	 4947 16044
1791	0	0	Ki67+	 4958 16172
1792	0	0	Ki67+	 4963 16152
1793	0	0	Ki67+	 4977 16164
1794	0	0	Ki67+	 5017 16127
1795	0	0	Ki67+	 5026 16168
1796	0	0	Ki67+	 5056 16281
1797	0	0	Ki67+	 5117 16212
1798	0	0	Ki67+	 5143 16179
1799	0	0	Ki67+	 5146 16064
1800	0	0	Ki67+	 5159 16099
1801	0	0	Ki67+	 5159 16110
1802	0	0	Ki67+	 5177 16305
1803	0	0	Ki67+	 5196 16088
1804	0	0	Ki67+	 5197 16106
1805	0	0	Ki67+	 5202 16308
1806	0	0	Ki67+	 5224 16163
1807	0	0	Ki67+	 5253 16201
1808	0	0	Ki67+	 5254 16183
1809	0	0	Ki67+	 5255 16118
1810	0	0	Ki67+	 5258 16138
1811	0	0	Ki67+	 5261 16094
1812	0	0	Ki67+	 5262 16231
1813	0	0	Ki67+	 5288 16104
1814	0	0	Ki67+	 5290 16201
1815	0	0	Ki67+	 5299 16054
1816	0	0	Ki67+	 5301 16194
1817	0	0	Ki67+	 5306 16149
1818	0	0	Ki67+	 5309 16171
1819	0	0	Ki67+	 5309 16227
1820	0	0	Ki67+	 5313 16310
1821	0	0	Ki67+	 5352 16304
1822	0	0	Ki67+	 5369 16256
1823	0	0	Ki67+	 5408 16263
1824	0	0	Ki67+	 5436 16284
1825	0	0	Ki67+	 5449 16107
1826	0	0	Ki67+	 5456 16121
1827	0	0	Ki67+	 5456 16161
1828	0	0	Ki67+	 5456 16239
1829	0	0	Ki67+	 5484 16314
1830	0	0	Ki67+	 5488 16148
1831	0	0	Ki67+	 5490 16239
1832	0	0	Ki67+	 5504 16240
1833	0	0	Ki67+	 5510 16296
1834	0	0	Ki67+	 5514 16097
1835	0	0	Ki67+	 5515 16127
1836	0	0	Ki67+	 5537 16161
1837	0	0	Ki67+	 5543 16144
1838	0	0	Ki67+	 5546 16176
1839	0	0	Ki67+	 5550 16128
1840	0	0	Ki67+	 5560 16124
1841	0	0	Ki67+	 5570 16143
1842	0	0	Ki67+	 5582 16176
1843	0	0	Ki67+	 5583 15529
1844	0	0	Ki67+	 5583 16225
1845	0	0	Ki67+	 5615 15890
1846	0	0	Ki67+	 5616 15531
1847	0	0	Ki67+	 5625 16167
1848	0	0	Ki67+	 5629 16190
1849	0	0	Ki67+	 5637 16287
1850	0	0	Ki67+	 5640 15852
1851	0	0	Ki67+	 5643 15870
1852	0	0	Ki67+	 5645 15942
1853	0	0	Ki67+	 5653 16291
1854	0	0	Ki67+	 5665 16216
1855	0	0	Ki67+	 5671 16275
1856	0	0	Ki67+	 5677 15952
1857	0	0	Ki67+	 5693 15845
1858	0	0	Ki67+	 5693 16247
1859	0	0	Ki67+	 4899 16385
1860	0	0	Ki67+	 4936 16850
1861	0	0	Ki67+	 4942 17011
1862	0	0	Ki67+	 4950 16957
1863	0	0	Ki67+	 4953 16941
1864	0	0	Ki67+	 4959 16612
1865	0	0	Ki67+	 5016 16988
1866	0	0	Ki67+	 5020 17024
1867	0	0	Ki67+	 5045 17012
1868	0	0	Ki67+	 5064 16889
1869	0	0	Ki67+	 5072 17016
1870	0	0	Ki67+	 5074 17002
1871	0	0	Ki67+	 5087 16982
1872	0	0	Ki67+	 5089 16969
1873	0	0	Ki67+	 5112 16328
1874	0	0	Ki67+	 5127 16972
1875	0	0	Ki67+	 5132 16894
1876	0	0	Ki67+	 5134 16479
1877	0	0	Ki67+	 5149 16930
1878	0	0	Ki67+	 5156 16917
1879	0	0	Ki67+	 5177 16954
1880	0	0	Ki67+	 5178 16942
1881	0	0	Ki67+	 5182 16966
1882	0	0	Ki67+	 5186 16925
1883	0	0	Ki67+	 5196 16343
1884	0	0	Ki67+	 5208 16329
1885	0	0	Ki67+	 5218 16333
1886	0	0	Ki67+	 5229 16362
1887	0	0	Ki67+	 5232 16435
1888	0	0	Ki67+	 5269 17090
1889	0	0	Ki67+	 5271 16368
1890	0	0	Ki67+	 5280 16345
1891	0	0	Ki67+	 5282 16735
1892	0	0	Ki67+	 5293 16739
1893	0	0	Ki67+	 5294 16870
1894	0	0	Ki67+	 5295 16440
1895	0	0	Ki67+	 5300 17114
1896	0	0	Ki67+	 5301 17095
1897	0	0	Ki67+	 5302 16952
1898	0	0	Ki67+	 5305 16618
1899	0	0	Ki67+	 5316 16342
1900	0	0	Ki67+	 5319 17099
1901	0	0	Ki67+	 5322 16866
1902	0	0	Ki67+	 5323 16377
1903	0	0	Ki67+	 5330 16408
1904	0	0	Ki67+	 5336 16966
1905	0	0	Ki67+	 5348 16344
1906	0	0	Ki67+	 5355 16380
1907	0	0	Ki67+	 5359 16440
1908	0	0	Ki67+	 5362 16943
1909	0	0	Ki67+	 5363 16842
1910	0	0	Ki67+	 5367 17094
1911	0	0	Ki67+	 5368 16329
1912	0	0	Ki67+	 5373 16819
1913	0	0	Ki67+	 5375 17108
1914	0	0	Ki67+	 5378 16898
1915	0	0	Ki67+	 5394 16328
1916	0	0	Ki67+	 5396 16962
1917	0	0	Ki67+	 5399 16443
1918	0	0	Ki67+	 5402 16362
1919	0	0	Ki67+	 5404 16464
1920	0	0	Ki67+	 5407 16384
1921	0	0	Ki67+	 5414 16340
1922	0	0	Ki67+	 5418 17113
1923	0	0	Ki67+	 5422 16954
1924	0	0	Ki67+	 5423 16362
1925	0	0	Ki67+	 5424 16944
1926	0	0	Ki67+	 5425 16439
1927	0	0	Ki67+	 5428 17091
1928	0	0	Ki67+	 5440 16770
1929	0	0	Ki67+	 5445 16333
1930	0	0	Ki67+	 5446 16541
1931	0	0	Ki67+	 5449 16478
1932	0	0	Ki67+	 5453 16799
1933	0	0	Ki67+	 5455 16455
1934	0	0	Ki67+	 5456 16440
1935	0	0	Ki67+	 5461 16499
1936	0	0	Ki67+	 5468 16748
1937	0	0	Ki67+	 5471 16390
1938	0	0	Ki67+	 5482 16418
1939	0	0	Ki67+	 5489 16358
1940	0	0	Ki67+	 5491 17078
1941	0	0	Ki67+	 5503 16370
1942	0	0	Ki67+	 5504 16349
1943	0	0	Ki67+	 5511 17094
1944	0	0	Ki67+	 5512 16398
1945	0	0	Ki67+	 5513 17078
1946	0	0	Ki67+	 5515 16596
1947	0	0	Ki67+	 5516 16970
1948	0	0	Ki67+	 5517 16957
1949	0	0	Ki67+	 5522 16456
1950	0	0	Ki67+	 5523 16514
1951	0	0	Ki67+	 5528 16408
1952	0	0	Ki67+	 5534 16354
1953	0	0	Ki67+	 5534 17105
1954	0	0	Ki67+	 5536 16973
1955	0	0	Ki67+	 5538 17092
1956	0	0	Ki67+	 5542 16823
1957	0	0	Ki67+	 5545 16465
1958	0	0	Ki67+	 5549 16964
1959	0	0	Ki67+	 5565 16802
1960	0	0	Ki67+	 5565 16871
1961	0	0	Ki67+	 5566 16419
1962	0	0	Ki67+	 5569 17094
1963	0	0	Ki67+	 5571 16395
1964	0	0	Ki67+	 5573 16478
1965	0	0	Ki67+	 5573 17078
1966	0	0	Ki67+	 5574 16338
1967	0	0	Ki67+	 5577 16828
1968	0	0	Ki67+	 5580 16328
1969	0	0	Ki67+	 5583 16492
1970	0	0	Ki67+	 5583 16809
1971	0	0	Ki67+	 5588 16629
1972	0	0	Ki67+	 5590 16382
1973	0	0	Ki67+	 5600 16651
1974	0	0	Ki67+	 5600 17086
1975	0	0	Ki67+	 5602 16405
1976	0	0	Ki67+	 5606 16439
1977	0	0	Ki67+	 5606 16491
1978	0	0	Ki67+	 5618 16386
1979	0	0	Ki67+	 5620 16647
1980	0	0	Ki67+	 5628 16331
1981	0	0	Ki67+	 5629 16459
1982	0	0	Ki67+	 5630 16862
1983	0	0	Ki67+	 5640 16918
1984	0	0	Ki67+	 5643 16905
1985	0	0	Ki67+	 5648 16877
1986	0	0	Ki67+	 5652 16957
1987	0	0	Ki67+	 5653 16495
1988	0	0	Ki67+	 5661 16472
1989	0	0	Ki67+	 5661 16522
1990	0	0	Ki67+	 5663 16405
1991	0	0	Ki67+	 5675 16495
1992	0	0	Ki67+	 5682 16453
1993	0	0	Ki67+	 5684 17062
1994	0	0	Ki67+	 5687 16394
1995	0	0	Ki67+	 5688 16470
1996	0	0	Ki67+	 4897 17450
1997	0	0	Ki67+	 4898 17552
1998	0	0	Ki67+	 4900 17694
1999	0	0	Ki67+	 4903 17325
2000	0	0	Ki67+	 4905 17349
2001	0	0	Ki67+	 4916 17732
2002	0	0	Ki67+	 4918 17450
2003	0	0	Ki67+	 4927 17390
2004	0	0	Ki67+	 4930 17749
2005	0	0	Ki67+	 4935 17318
2006	0	0	Ki67+	 4935 17784
2007	0	0	Ki67+	 4947 17272
2008	0	0	Ki67+	 4955 17765
2009	0	0	Ki67+	 4963 17615
2010	0	0	Ki67+	 4967 17589
2011	0	0	Ki67+	 4983 17380
2012	0	0	Ki67+	 4984 17646
2013	0	0	Ki67+	 4993 17614
2014	0	0	Ki67+	 5004 17468
2015	0	0	Ki67+	 5010 17289
2016	0	0	Ki67+	 5012 17595
2017	0	0	Ki67+	 5016 17497
2018	0	0	Ki67+	 5017 17525
2019	0	0	Ki67+	 5023 17674
2020	0	0	Ki67+	 5035 17581
2021	0	0	Ki67+	 5041 17814
2022	0	0	Ki67+	 5042 17626
2023	0	0	Ki67+	 5042 17654
2024	0	0	Ki67+	 5043 17794
2025	0	0	Ki67+	 5044 17515
2026	0	0	Ki67+	 5044 17829
2027	0	0	Ki67+	 5048 17334
2028	0	0	Ki67+	 5058 17304
2029	0	0	Ki67+	 5064 17564
2030	0	0	Ki67+	 5072 17690
2031	0	0	Ki67+	 5074 17846
2032	0	0	Ki67+	 5075 17634
2033	0	0	Ki67+	 5080 17509
2034	0	0	Ki67+	 5084 17467
2035	0	0	Ki67+	 5089 17381
2036	0	0	Ki67+	 5090 17822
2037	0	0	Ki67+	 5094 17742
2038	0	0	Ki67+	 5096 17583
2039	0	0	Ki67+	 5096 17718
2040	0	0	Ki67+	 5100 17610
2041	0	0	Ki67+	 5100 17695
2042	0	0	Ki67+	 5102 17665
2043	0	0	Ki67+	 5106 17833
2044	0	0	Ki67+	 5107 17427
2045	0	0	Ki67+	 5110 17519
2046	0	0	Ki67+	 5116 17764
2047	0	0	Ki67+	 5127 17403
2048	0	0	Ki67+	 5127 17611
2049	0	0	Ki67+	 5127 17734
2050	0	0	Ki67+	 5129 17704
2051	0	0	Ki67+	 5132 17378
2052	0	0	Ki67+	 5135 17692
2053	0	0	Ki67+	 5146 17569
2054	0	0	Ki67+	 5146 17777
2055	0	0	Ki67+	 5148 17701
2056	0	0	Ki67+	 5159 17610
2057	0	0	Ki67+	 5163 17758
2058	0	0	Ki67+	 5166 17799
2059	0	0	Ki67+	 5169 17664
2060	0	0	Ki67+	 5171 17412
2061	0	0	Ki67+	 5171 17826
2062	0	0	Ki67+	 5172 17546
2063	0	0	Ki67+	 5178 17692
2064	0	0	Ki67+	 5181 17452
2065	0	0	Ki67+	 5188 17358
2066	0	0	Ki67+	 5194 17762
2067	0	0	Ki67+	 5196 17633
2068	0	0	Ki67+	 5196 17670
2069	0	0	Ki67+	 5196 17731
2070	0	0	Ki67+	 5202 17707
2071	0	0	Ki67+	 5204 17409
2072	0	0	Ki67+	 5206 17373
2073	0	0	Ki67+	 5213 17742
2074	0	0	Ki67+	 5217 17128
2075	0	0	Ki67+	 5221 17635
2076	0	0	Ki67+	 5230 17603
2077	0	0	Ki67+	 5231 17495
2078	0	0	Ki67+	 5238 17885
2079	0	0	Ki67+	 5239 17638
2080	0	0	Ki67+	 5244 17733
2081	0	0	Ki67+	 5245 17128
2082	0	0	Ki67+	 5245 17518
2083	0	0	Ki67+	 5250 17799
2084	0	0	Ki67+	 5251 17708
2085	0	0	Ki67+	 5256 17545
2086	0	0	Ki67+	 5258 17121
2087	0	0	Ki67+	 5265 17668
2088	0	0	Ki67+	 5265 17796
2089	0	0	Ki67+	 5267 17439
2090	0	0	Ki67+	 5274 17573
2091	0	0	Ki67+	 5282 17469
2092	0	0	Ki67+	 5283 17538
2093	0	0	Ki67+	 5284 17526
2094	0	0	Ki67+	 5290 17157
2095	0	0	Ki67+	 5290 17702
2096	0	0	Ki67+	 5291 17793
2097	0	0	Ki67+	 5292 17672
2098	0	0	Ki67+	 5299 17750
2099	0	0	Ki67+	 5300 17540
2100	0	0	Ki67+	 5309 17694
2101	0	0	Ki67+	 5318 17141
2102	0	0	Ki67+	 5321 17669
2103	0	0	Ki67+	 5329 17851
2104	0	0	Ki67+	 5330 17126
2105	0	0	Ki67+	 5331 17574
2106	0	0	Ki67+	 5334 17535
2107	0	0	Ki67+	 5334 17598
2108	0	0	Ki67+	 5341 17490
2109	0	0	Ki67+	 5345 17765
2110	0	0	Ki67+	 5346 17705
2111	0	0	Ki67+	 5346 17832
2112	0	0	Ki67+	 5348 17180
2113	0	0	Ki67+	 5351 17634
2114	0	0	Ki67+	 5354 17137
2115	0	0	Ki67+	 5356 17840
2116	0	0	Ki67+	 5359 17593
2117	0	0	Ki67+	 5361 17520
2118	0	0	Ki67+	 5366 17820
2119	0	0	Ki67+	 5370 17437
2120	0	0	Ki67+	 5372 17386
2121	0	0	Ki67+	 5375 17191
2122	0	0	Ki67+	 5375 17769
2123	0	0	Ki67+	 5376 17175
2124	0	0	Ki67+	 5378 17154
2125	0	0	Ki67+	 5378 17676
2126	0	0	Ki67+	 5389 17758
2127	0	0	Ki67+	 5392 17182
2128	0	0	Ki67+	 5392 17648
2129	0	0	Ki67+	 5400 17241
2130	0	0	Ki67+	 5411 17831
2131	0	0	Ki67+	 5412 17782
2132	0	0	Ki67+	 5417 17865
2133	0	0	Ki67+	 5423 17366
2134	0	0	Ki67+	 5425 17632
2135	0	0	Ki67+	 5437 17892
2136	0	0	Ki67+	 5442 17735
2137	0	0	Ki67+	 5445 17915
2138	0	0	Ki67+	 5446 17758
2139	0	0	Ki67+	 5446 17881
2140	0	0	Ki67+	 5465 17477
2141	0	0	Ki67+	 5466 17670
2142	0	0	Ki67+	 5468 17714
2143	0	0	Ki67+	 5468 17816
2144	0	0	Ki67+	 5473 17785
2145	0	0	Ki67+	 5483 17229
2146	0	0	Ki67+	 5485 17457
2147	0	0	Ki67+	 5488 17408
2148	0	0	Ki67+	 5488 17795
2149	0	0	Ki67+	 5494 17901
2150	0	0	Ki67+	 5502 17876
2151	0	0	Ki67+	 5503 17748
2152	0	0	Ki67+	 5505 17722
2153	0	0	Ki67+	 5506 17201
2154	0	0	Ki67+	 5511 17704
2155	0	0	Ki67+	 5512 17678
2156	0	0	Ki67+	 5520 17803
2157	0	0	Ki67+	 5520 17830
2158	0	0	Ki67+	 5531 17410
2159	0	0	Ki67+	 5536 17780
2160	0	0	Ki67+	 5539 17694
2161	0	0	Ki67+	 5543 17607
2162	0	0	Ki67+	 5547 17193
2163	0	0	Ki67+	 5550 17782
2164	0	0	Ki67+	 5557 17308
2165	0	0	Ki67+	 5559 17712
2166	0	0	Ki67+	 5572 17777
2167	0	0	Ki67+	 5576 17696
2168	0	0	Ki67+	 5578 17155
2169	0	0	Ki67+	 5581 17473
2170	0	0	Ki67+	 5605 17653
2171	0	0	Ki67+	 5608 17753
2172	0	0	Ki67+	 5611 17145
2173	0	0	Ki67+	 5611 17490
2174	0	0	Ki67+	 5613 17782
2175	0	0	Ki67+	 5615 17875
2176	0	0	Ki67+	 5619 17299
2177	0	0	Ki67+	 5626 17175
2178	0	0	Ki67+	 5650 17143
2179	0	0	Ki67+	 5655 17196
2180	0	0	Ki67+	 5659 17759
2181	0	0	Ki67+	 5665 17770
2182	0	0	Ki67+	 5666 17524
2183	0	0	Ki67+	 5678 17180
2184	0	0	Ki67+	 4897 18585
2185	0	0	Ki67+	 4901 18155
2186	0	0	Ki67+	 4907 18627
2187	0	0	Ki67+	 4912 18282
2188	0	0	Ki67+	 4912 18604
2189	0	0	Ki67+	 4920 18171
2190	0	0	Ki67+	 4924 18591
2191	0	0	Ki67+	 4929 17950
2192	0	0	Ki67+	 4929 17966
2193	0	0	Ki67+	 4929 18501
2194	0	0	Ki67+	 4932 18364
2195	0	0	Ki67+	 4934 18558
2196	0	0	Ki67+	 4937 18598
2197	0	0	Ki67+	 4942 18262
2198	0	0	Ki67+	 4943 18225
2199	0	0	Ki67+	 4949 17996
2200	0	0	Ki67+	 4956 18579
2201	0	0	Ki67+	 4961 18497
2202	0	0	Ki67+	 4970 18625
2203	0	0	Ki67+	 4971 18530
2204	0	0	Ki67+	 4975 17994
2205	0	0	Ki67+	 4976 18115
2206	0	0	Ki67+	 4980 18536
2207	0	0	Ki67+	 4989 18501
2208	0	0	Ki67+	 5004 18342
2209	0	0	Ki67+	 5011 17947
2210	0	0	Ki67+	 5012 18137
2211	0	0	Ki67+	 5015 18045
2212	0	0	Ki67+	 5037 18009
2213	0	0	Ki67+	 5044 18532
2214	0	0	Ki67+	 5056 18046
2215	0	0	Ki67+	 5064 18326
2216	0	0	Ki67+	 5066 18581
2217	0	0	Ki67+	 5091 18338
2218	0	0	Ki67+	 5097 18571
2219	0	0	Ki67+	 5104 18166
2220	0	0	Ki67+	 5106 18676
2221	0	0	Ki67+	 5126 18078
2222	0	0	Ki67+	 5136 18622
2223	0	0	Ki67+	 5142 18231
2224	0	0	Ki67+	 5148 18524
2225	0	0	Ki67+	 5152 18012
2226	0	0	Ki67+	 5152 18242
2227	0	0	Ki67+	 5153 18064
2228	0	0	Ki67+	 5153 18163
2229	0	0	Ki67+	 5153 18195
2230	0	0	Ki67+	 5154 18545
2231	0	0	Ki67+	 5162 18271
2232	0	0	Ki67+	 5162 18538
2233	0	0	Ki67+	 5168 18010
2234	0	0	Ki67+	 5172 18040
2235	0	0	Ki67+	 5172 18613
2236	0	0	Ki67+	 5173 18082
2237	0	0	Ki67+	 5176 18095
2238	0	0	Ki67+	 5186 18586
2239	0	0	Ki67+	 5187 18108
2240	0	0	Ki67+	 5190 18624
2241	0	0	Ki67+	 5191 18160
2242	0	0	Ki67+	 5199 18294
2243	0	0	Ki67+	 5201 18493
2244	0	0	Ki67+	 5204 18712
2245	0	0	Ki67+	 5208 18074
2246	0	0	Ki67+	 5211 18164
2247	0	0	Ki67+	 5211 18516
2248	0	0	Ki67+	 5213 18547
2249	0	0	Ki67+	 5215 18113
2250	0	0	Ki67+	 5216 18412
2251	0	0	Ki67+	 5224 18042
2252	0	0	Ki67+	 5225 18467
2253	0	0	Ki67+	 5226 18144
2254	0	0	Ki67+	 5226 18175
2255	0	0	Ki67+	 5229 18412
2256	0	0	Ki67+	 5231 18063
2257	0	0	Ki67+	 5238 18569
2258	0	0	Ki67+	 5244 18493
2259	0	0	Ki67+	 5249 18187
2260	0	0	Ki67+	 5250 18123
2261	0	0	Ki67+	 5253 18436
2262	0	0	Ki67+	 5257 18544
2263	0	0	Ki67+	 5258 18158
2264	0	0	Ki67+	 5258 18559
2265	0	0	Ki67+	 5262 18046
2266	0	0	Ki67+	 5266 18687
2267	0	0	Ki67+	 5272 18089
2268	0	0	Ki67+	 5275 18187
2269	0	0	Ki67+	 5281 18568
2270	0	0	Ki67+	 5284 18124
2271	0	0	Ki67+	 5285 18150
2272	0	0	Ki67+	 5288 18263
2273	0	0	Ki67+	 5293 18510
2274	0	0	Ki67+	 5294 18212
2275	0	0	Ki67+	 5299 18012
2276	0	0	Ki67+	 5300 18242
2277	0	0	Ki67+	 5306 18118
2278	0	0	Ki67+	 5307 18537
2279	0	0	Ki67+	 5314 18518
2280	0	0	Ki67+	 5318 18224
2281	0	0	Ki67+	 5319 18092
2282	0	0	Ki67+	 5327 18105
2283	0	0	Ki67+	 5327 18535
2284	0	0	Ki67+	 5333 18448
2285	0	0	Ki67+	 5334 18188
2286	0	0	Ki67+	 5335 18553
2287	0	0	Ki67+	 5340 18049
2288	0	0	Ki67+	 5341 18106
2289	0	0	Ki67+	 5342 18702
2290	0	0	Ki67+	 5348 18078
2291	0	0	Ki67+	 5348 18132
2292	0	0	Ki67+	 5352 18182
2293	0	0	Ki67+	 5357 18679
2294	0	0	Ki67+	 5359 18217
2295	0	0	Ki67+	 5362 18131
2296	0	0	Ki67+	 5368 18714
2297	0	0	Ki67+	 5369 18587
2298	0	0	Ki67+	 5372 18507
2299	0	0	Ki67+	 5377 18152
2300	0	0	Ki67+	 5381 18078
2301	0	0	Ki67+	 5381 18680
2302	0	0	Ki67+	 5384 18521
2303	0	0	Ki67+	 5391 18512
2304	0	0	Ki67+	 5405 18434
2305	0	0	Ki67+	 5408 18346
2306	0	0	Ki67+	 5430 18475
2307	0	0	Ki67+	 5432 18670
2308	0	0	Ki67+	 5443 18169
2309	0	0	Ki67+	 5448 18271
2310	0	0	Ki67+	 5451 18422
2311	0	0	Ki67+	 5456 18704
2312	0	0	Ki67+	 5458 18031
2313	0	0	Ki67+	 5461 18247
2314	0	0	Ki67+	 5469 18502
2315	0	0	Ki67+	 5473 18389
2316	0	0	Ki67+	 5474 18038
2317	0	0	Ki67+	 5486 18291
2318	0	0	Ki67+	 5489 18180
2319	0	0	Ki67+	 5491 18242
2320	0	0	Ki67+	 5492 18320
2321	0	0	Ki67+	 5493 18706
2322	0	0	Ki67+	 5498 18438
2323	0	0	Ki67+	 5504 18097
2324	0	0	Ki67+	 5505 18419
2325	0	0	Ki67+	 5507 18476
2326	0	0	Ki67+	 5508 18196
2327	0	0	Ki67+	 5513 18381
2328	0	0	Ki67+	 5515 18329
2329	0	0	Ki67+	 5517 18534
2330	0	0	Ki67+	 5526 18161
2331	0	0	Ki67+	 5528 18111
2332	0	0	Ki67+	 5529 18196
2333	0	0	Ki67+	 5529 18687
2334	0	0	Ki67+	 5530 18707
2335	0	0	Ki67+	 5533 17977
2336	0	0	Ki67+	 5534 18080
2337	0	0	Ki67+	 5535 18000
2338	0	0	Ki67+	 5542 18675
2339	0	0	Ki67+	 5543 18472
2340	0	0	Ki67+	 5543 18482
2341	0	0	Ki67+	 5547 17947
2342	0	0	Ki67+	 5551 18391
2343	0	0	Ki67+	 5557 18642
2344	0	0	Ki67+	 5561 18364
2345	0	0	Ki67+	 5566 18093
2346	0	0	Ki67+	 5566 18410
2347	0	0	Ki67+	 5569 18712
2348	0	0	Ki67+	 5571 18389
2349	0	0	Ki67+	 5574 18606
2350	0	0	Ki67+	 5579 18670
2351	0	0	Ki67+	 5586 18116
2352	0	0	Ki67+	 5588 18640
2353	0	0	Ki67+	 5592 18337
2354	0	0	Ki67+	 5594 18353
2355	0	0	Ki67+	 5609 18613
2356	0	0	Ki67+	 5614 18581
2357	0	0	Ki67+	 5622 18604
2358	0	0	Ki67+	 5622 18715
2359	0	0	Ki67+	 5634 18621
2360	0	0	Ki67+	 5634 18651
2361	0	0	Ki67+	 5639 18598
2362	0	0	Ki67+	 5641 18706
2363	0	0	Ki67+	 5646 18683
2364	0	0	Ki67+	 5652 17965
2365	0	0	Ki67+	 5658 18668
2366	0	0	Ki67+	 5659 18530
2367	0	0	Ki67+	 5663 18562
2368	0	0	Ki67+	 5668 18494
2369	0	0	Ki67+	 5671 18630
2370	0	0	Ki67+	 5673 18597
2371	0	0	Ki67+	 5673 18665
2372	0	0	Ki67+	 5675 18536
2373	0	0	Ki67+	 5679 18413
2374	0	0	Ki67+	 4899 19049
2375	0	0	Ki67+	 4905 19158
2376	0	0	Ki67+	 4912 18831
2377	0	0	Ki67+	 4920 19015
2378	0	0	Ki67+	 4935 18960
2379	0	0	Ki67+	 4937 18907
2380	0	0	Ki67+	 4940 19073
2381	0	0	Ki67+	 4940 19362
2382	0	0	Ki67+	 4951 19413
2383	0	0	Ki67+	 4954 19474
2384	0	0	Ki67+	 4957 19000
2385	0	0	Ki67+	 4960 18940
2386	0	0	Ki67+	 4960 19126
2387	0	0	Ki67+	 4960 19384
2388	0	0	Ki67+	 4962 19145
2389	0	0	Ki67+	 4973 19502
2390	0	0	Ki67+	 4974 18968
2391	0	0	Ki67+	 4975 19060
2392	0	0	Ki67+	 4980 18927
2393	0	0	Ki67+	 4980 19016
2394	0	0	Ki67+	 4987 19042
2395	0	0	Ki67+	 4988 19367
2396	0	0	Ki67+	 4992 18973
2397	0	0	Ki67+	 5013 18791
2398	0	0	Ki67+	 5015 19012
2399	0	0	Ki67+	 5025 18963
2400	0	0	Ki67+	 5027 19402
2401	0	0	Ki67+	 5028 19451
2402	0	0	Ki67+	 5030 18979
2403	0	0	Ki67+	 5053 19428
2404	0	0	Ki67+	 5054 19460
2405	0	0	Ki67+	 5055 18932
2406	0	0	Ki67+	 5059 19048
2407	0	0	Ki67+	 5060 18962
2408	0	0	Ki67+	 5060 18977
2409	0	0	Ki67+	 5062 18869
2410	0	0	Ki67+	 5068 18906
2411	0	0	Ki67+	 5071 19477
2412	0	0	Ki67+	 5074 19445
2413	0	0	Ki67+	 5079 18866
2414	0	0	Ki67+	 5079 18896
2415	0	0	Ki67+	 5086 18928
2416	0	0	Ki67+	 5087 19046
2417	0	0	Ki67+	 5091 19077
2418	0	0	Ki67+	 5099 18982
2419	0	0	Ki67+	 5106 19313
2420	0	0	Ki67+	 5109 19483
2421	0	0	Ki67+	 5126 18906
2422	0	0	Ki67+	 5130 19398
2423	0	0	Ki67+	 5132 19346
2424	0	0	Ki67+	 5136 18792
2425	0	0	Ki67+	 5137 18868
2426	0	0	Ki67+	 5141 18822
2427	0	0	Ki67+	 5147 18938
2428	0	0	Ki67+	 5153 18873
2429	0	0	Ki67+	 5155 18803
2430	0	0	Ki67+	 5156 19251
2431	0	0	Ki67+	 5168 19305
2432	0	0	Ki67+	 5172 18981
2433	0	0	Ki67+	 5175 18796
2434	0	0	Ki67+	 5181 19378
2435	0	0	Ki67+	 5182 19336
2436	0	0	Ki67+	 5183 18831
2437	0	0	Ki67+	 5187 18912
2438	0	0	Ki67+	 5195 18872
2439	0	0	Ki67+	 5197 19362
2440	0	0	Ki67+	 5205 19334
2441	0	0	Ki67+	 5211 18752
2442	0	0	Ki67+	 5211 18832
2443	0	0	Ki67+	 5221 19367
2444	0	0	Ki67+	 5222 18789
2445	0	0	Ki67+	 5223 18959
2446	0	0	Ki67+	 5224 18860
2447	0	0	Ki67+	 5240 19216
2448	0	0	Ki67+	 5244 18886
2449	0	0	Ki67+	 5246 19373
2450	0	0	Ki67+	 5258 18823
2451	0	0	Ki67+	 5260 18756
2452	0	0	Ki67+	 5269 19204
2453	0	0	Ki67+	 5271 19487
2454	0	0	Ki67+	 5272 19324
2455	0	0	Ki67+	 5276 19262
2456	0	0	Ki67+	 5277 18763
2457	0	0	Ki67+	 5278 19219
2458	0	0	Ki67+	 5284 18856
2459	0	0	Ki67+	 5284 19230
2460	0	0	Ki67+	 5285 18784
2461	0	0	Ki67+	 5287 19286
2462	0	0	Ki67+	 5288 18824
2463	0	0	Ki67+	 5292 19300
2464	0	0	Ki67+	 5297 19353
2465	0	0	Ki67+	 5300 18740
2466	0	0	Ki67+	 5313 18886
2467	0	0	Ki67+	 5322 19212
2468	0	0	Ki67+	 5325 18779
2469	0	0	Ki67+	 5327 19197
2470	0	0	Ki67+	 5330 19230
2471	0	0	Ki67+	 5332 18748
2472	0	0	Ki67+	 5334 19282
2473	0	0	Ki67+	 5353 19307
2474	0	0	Ki67+	 5355 18784
2475	0	0	Ki67+	 5386 19445
2476	0	0	Ki67+	 5386 19478
2477	0	0	Ki67+	 5387 18777
2478	0	0	Ki67+	 5397 18768
2479	0	0	Ki67+	 5400 19427
2480	0	0	Ki67+	 5408 19451
2481	0	0	Ki67+	 5409 18821
2482	0	0	Ki67+	 5432 19403
2483	0	0	Ki67+	 5439 18740
2484	0	0	Ki67+	 5439 19462
2485	0	0	Ki67+	 5443 19199
2486	0	0	Ki67+	 5444 18812
2487	0	0	Ki67+	 5454 19433
2488	0	0	Ki67+	 5455 18733
2489	0	0	Ki67+	 5461 19445
2490	0	0	Ki67+	 5462 19216
2491	0	0	Ki67+	 5464 18794
2492	0	0	Ki67+	 5470 19388
2493	0	0	Ki67+	 5471 19228
2494	0	0	Ki67+	 5477 19423
2495	0	0	Ki67+	 5482 19242
2496	0	0	Ki67+	 5496 18796
2497	0	0	Ki67+	 5505 18826
2498	0	0	Ki67+	 5509 18761
2499	0	0	Ki67+	 5521 19470
2500	0	0	Ki67+	 5529 19070
2501	0	0	Ki67+	 5531 19219
2502	0	0	Ki67+	 5531 19400
2503	0	0	Ki67+	 5535 19517
2504	0	0	Ki67+	 5540 19233
2505	0	0	Ki67+	 5541 19442
2506	0	0	Ki67+	 5543 19195
2507	0	0	Ki67+	 5545 18809
2508	0	0	Ki67+	 5548 19245
2509	0	0	Ki67+	 5551 18828
2510	0	0	Ki67+	 5554 18772
2511	0	0	Ki67+	 5554 19419
2512	0	0	Ki67+	 5558 19352
2513	0	0	Ki67+	 5560 19169
2514	0	0	Ki67+	 5563 19204
2515	0	0	Ki67+	 5565 19087
2516	0	0	Ki67+	 5570 19056
2517	0	0	Ki67+	 5570 19444
2518	0	0	Ki67+	 5572 19373
2519	0	0	Ki67+	 5573 19176
2520	0	0	Ki67+	 5573 19413
2521	0	0	Ki67+	 5579 19066
2522	0	0	Ki67+	 5581 19220
2523	0	0	Ki67+	 5581 19259
2524	0	0	Ki67+	 5587 19239
2525	0	0	Ki67+	 5594 19115
2526	0	0	Ki67+	 5598 19373
2527	0	0	Ki67+	 5600 19152
2528	0	0	Ki67+	 5602 19447
2529	0	0	Ki67+	 5605 18810
2530	0	0	Ki67+	 5608 19428
2531	0	0	Ki67+	 5612 18780
2532	0	0	Ki67+	 5612 19209
2533	0	0	Ki67+	 5619 19395
2534	0	0	Ki67+	 5621 18726
2535	0	0	Ki67+	 5621 18812
2536	0	0	Ki67+	 5622 19024
2537	0	0	Ki67+	 5622 19149
2538	0	0	Ki67+	 5629 18764
2539	0	0	Ki67+	 5632 19041
2540	0	0	Ki67+	 5633 19473
2541	0	0	Ki67+	 5636 19211
2542	0	0	Ki67+	 5637 19115
2543	0	0	Ki67+	 5645 18786
2544	0	0	Ki67+	 5646 18821
2545	0	0	Ki67+	 5655 19354
2546	0	0	Ki67+	 5656 19098
2547	0	0	Ki67+	 5656 19432
2548	0	0	Ki67+	 5661 19163
2549	0	0	Ki67+	 5663 19382
2550	0	0	Ki67+	 5664 19411
2551	0	0	Ki67+	 5664 19455
2552	0	0	Ki67+	 5669 18807
2553	0	0	Ki67+	 5669 18834
2554	0	0	Ki67+	 5681 18775
2555	0	0	Ki67+	 5682 19120
2556	0	0	Ki67+	 5683 19028
2557	0	0	Ki67+	 5689 18817
2558	0	0	Ki67+	 5695 19202
2559	0	0	Ki67+	 4907 19944
2560	0	0	Ki67+	 4924 19983
2561	0	0	Ki67+	 4926 19998
2562	0	0	Ki67+	 4938 19721
2563	0	0	Ki67+	 4943 19681
2564	0	0	Ki67+	 4944 19905
2565	0	0	Ki67+	 4967 20051
2566	0	0	Ki67+	 4968 19780
2567	0	0	Ki67+	 4985 19704
2568	0	0	Ki67+	 4985 19934
2569	0	0	Ki67+	 4996 19972
2570	0	0	Ki67+	 4996 20192
2571	0	0	Ki67+	 5001 19659
2572	0	0	Ki67+	 5001 20209
2573	0	0	Ki67+	 5005 20270
2574	0	0	Ki67+	 5012 20013
2575	0	0	Ki67+	 5014 19699
2576	0	0	Ki67+	 5015 19900
2577	0	0	Ki67+	 5016 19749
2578	0	0	Ki67+	 5017 19648
2579	0	0	Ki67+	 5018 20031
2580	0	0	Ki67+	 5025 19778
2581	0	0	Ki67+	 5027 19908
2582	0	0	Ki67+	 5028 20268
2583	0	0	Ki67+	 5032 19920
2584	0	0	Ki67+	 5032 20219
2585	0	0	Ki67+	 5033 20191
2586	0	0	Ki67+	 5038 20234
2587	0	0	Ki67+	 5042 19735
2588	0	0	Ki67+	 5044 20016
2589	0	0	Ki67+	 5055 19657
2590	0	0	Ki67+	 5059 19956
2591	0	0	Ki67+	 5064 19984
2592	0	0	Ki67+	 5067 20219
2593	0	0	Ki67+	 5069 20176
2594	0	0	Ki67+	 5072 19701
2595	0	0	Ki67+	 5074 19781
2596	0	0	Ki67+	 5074 20161
2597	0	0	Ki67+	 5082 19994
2598	0	0	Ki67+	 5092 19943
2599	0	0	Ki67+	 5093 19956
2600	0	0	Ki67+	 5093 20282
2601	0	0	Ki67+	 5094 19687
2602	0	0	Ki67+	 5106 20129
2603	0	0	Ki67+	 5112 19658
2604	0	0	Ki67+	 5113 19742
2605	0	0	Ki67+	 5119 19686
2606	0	0	Ki67+	 5139 20204
2607	0	0	Ki67+	 5142 20168
2608	0	0	Ki67+	 5145 19696
2609	0	0	Ki67+	 5152 20222
2610	0	0	Ki67+	 5161 19764
2611	0	0	Ki67+	 5164 20158
2612	0	0	Ki67+	 5169 19694
2613	0	0	Ki67+	 5170 19713
2614	0	0	Ki67+	 5173 20110
2615	0	0	Ki67+	 5182 19951
2616	0	0	Ki67+	 5183 19976
2617	0	0	Ki67+	 5184 20153
2618	0	0	Ki67+	 5188 19767
2619	0	0	Ki67+	 5191 19896
2620	0	0	Ki67+	 5191 20227
2621	0	0	Ki67+	 5196 19917
2622	0	0	Ki67+	 5199 20197
2623	0	0	Ki67+	 5222 20198
2624	0	0	Ki67+	 5228 19903
2625	0	0	Ki67+	 5232 20129
2626	0	0	Ki67+	 5234 19742
2627	0	0	Ki67+	 5262 19888
2628	0	0	Ki67+	 5266 19715
2629	0	0	Ki67+	 5287 19628
2630	0	0	Ki67+	 5289 19613
2631	0	0	Ki67+	 5293 20151
2632	0	0	Ki67+	 5313 19777
2633	0	0	Ki67+	 5315 20204
2634	0	0	Ki67+	 5317 19656
2635	0	0	Ki67+	 5318 19683
2636	0	0	Ki67+	 5341 20219
2637	0	0	Ki67+	 5347 19613
2638	0	0	Ki67+	 5354 20260
2639	0	0	Ki67+	 5369 20106
2640	0	0	Ki67+	 5373 20148
2641	0	0	Ki67+	 5379 19653
2642	0	0	Ki67+	 5386 20096
2643	0	0	Ki67+	 5388 19630
2644	0	0	Ki67+	 5389 20078
2645	0	0	Ki67+	 5391 19588
2646	0	0	Ki67+	 5392 19604
2647	0	0	Ki67+	 5396 19881
2648	0	0	Ki67+	 5397 20175
2649	0	0	Ki67+	 5403 20201
2650	0	0	Ki67+	 5406 19623
2651	0	0	Ki67+	 5409 20224
2652	0	0	Ki67+	 5410 19650
2653	0	0	Ki67+	 5418 19589
2654	0	0	Ki67+	 5421 19934
2655	0	0	Ki67+	 5434 19946
2656	0	0	Ki67+	 5443 19618
2657	0	0	Ki67+	 5453 19649
2658	0	0	Ki67+	 5457 19590
2659	0	0	Ki67+	 5464 20042
2660	0	0	Ki67+	 5466 19622
2661	0	0	Ki67+	 5468 20115
2662	0	0	Ki67+	 5475 19833
2663	0	0	Ki67+	 5483 20192
2664	0	0	Ki67+	 5485 19659
2665	0	0	Ki67+	 5507 19882
2666	0	0	Ki67+	 5508 19602
2667	0	0	Ki67+	 5514 19910
2668	0	0	Ki67+	 5517 19880
2669	0	0	Ki67+	 5518 19523
2670	0	0	Ki67+	 5520 20305
2671	0	0	Ki67+	 5523 19592
2672	0	0	Ki67+	 5523 20047
2673	0	0	Ki67+	 5527 19833
2674	0	0	Ki67+	 5534 20032
2675	0	0	Ki67+	 5541 20077
2676	0	0	Ki67+	 5541 20281
2677	0	0	Ki67+	 5542 19999
2678	0	0	Ki67+	 5543 19854
2679	0	0	Ki67+	 5545 19920
2680	0	0	Ki67+	 5551 19628
2681	0	0	Ki67+	 5553 19910
2682	0	0	Ki67+	 5562 19594
2683	0	0	Ki67+	 5583 20060
2684	0	0	Ki67+	 5585 20036
2685	0	0	Ki67+	 5589 20299
2686	0	0	Ki67+	 5606 19576
2687	0	0	Ki67+	 5606 19975
2688	0	0	Ki67+	 5607 20078
2689	0	0	Ki67+	 5618 20028
2690	0	0	Ki67+	 5619 19966
2691	0	0	Ki67+	 5620 19786
2692	0	0	Ki67+	 5621 19717
2693	0	0	Ki67+	 5626 19982
2694	0	0	Ki67+	 5634 19555
2695	0	0	Ki67+	 5634 20301
2696	0	0	Ki67+	 5635 19856
2697	0	0	Ki67+	 5636 19814
2698	0	0	Ki67+	 5639 19616
2699	0	0	Ki67+	 5652 19868
2700	0	0	Ki67+	 5664 20262
2701	0	0	Ki67+	 5666 19606
2702	0	0	Ki67+	 5670 20047
2703	0	0	Ki67+	 5670 20311
2704	0	0	Ki67+	 5672 19565
2705	0	0	Ki67+	 5676 20281
2706	0	0	Ki67+	 5683 19963
2707	0	0	Ki67+	 5684 20234
2708	0	0	Ki67+	 5685 20304
2709	0	0	Ki67+	 5686 19779
2710	0	0	Ki67+	 5691 19547
2711	0	0	Ki67+	 5693 20268
2712	0	0	Ki67+	 5694 19996
2713	0	0	Ki67+	 4934 20773
2714	0	0	Ki67+	 4945 20444
2715	0	0	Ki67+	 4948 20373
2716	0	0	Ki67+	 4965 20687
2717	0	0	Ki67+	 5022 20330
2718	0	0	Ki67+	 5046 20351
2719	0	0	Ki67+	 5123 21012
2720	0	0	Ki67+	 5265 20494
2721	0	0	Ki67+	 5275 20335
2722	0	0	Ki67+	 5308 20327
2723	0	0	Ki67+	 5325 21096
2724	0	0	Ki67+	 5333 21065
2725	0	0	Ki67+	 5340 21101
2726	0	0	Ki67+	 5361 20321
2727	0	0	Ki67+	 5379 21103
2728	0	0	Ki67+	 5398 21066
2729	0	0	Ki67+	 5419 21016
2730	0	0	Ki67+	 5424 20408
2731	0	0	Ki67+	 5434 20452
2732	0	0	Ki67+	 5439 20439
2733	0	0	Ki67+	 5439 20888
2734	0	0	Ki67+	 5453 20485
2735	0	0	Ki67+	 5458 20395
2736	0	0	Ki67+	 5471 21090
2737	0	0	Ki67+	 5476 20716
2738	0	0	Ki67+	 5482 20403
2739	0	0	Ki67+	 5484 20391
2740	0	0	Ki67+	 5490 20894
2741	0	0	Ki67+	 5493 20783
2742	0	0	Ki67+	 5494 20828
2743	0	0	Ki67+	 5495 20446
2744	0	0	Ki67+	 5497 20751
2745	0	0	Ki67+	 5501 20324
2746	0	0	Ki67+	 5501 21113
2747	0	0	Ki67+	 5510 20465
2748	0	0	Ki67+	 5519 20948
2749	0	0	Ki67+	 5528 20595
2750	0	0	Ki67+	 5541 20890
2751	0	0	Ki67+	 5548 20386
2752	0	0	Ki67+	 5550 20798
2753	0	0	Ki67+	 5551 20666
2754	0	0	Ki67+	 5552 20343
2755	0	0	Ki67+	 5558 20907
2756	0	0	Ki67+	 5561 20642
2757	0	0	Ki67+	 5562 20697
2758	0	0	Ki67+	 5569 20406
2759	0	0	Ki67+	 5574 20731
2760	0	0	Ki67+	 5576 20800
2761	0	0	Ki67+	 5577 20453
2762	0	0	Ki67+	 5578 20677
2763	0	0	Ki67+	 5580 21119
2764	0	0	Ki67+	 5590 20360
2765	0	0	Ki67+	 5592 20866
2766	0	0	Ki67+	 5595 20428
2767	0	0	Ki67+	 5596 20819
2768	0	0	Ki67+	 5598 21073
2769	0	0	Ki67+	 5599 20634
2770	0	0	Ki67+	 5600 20612
2771	0	0	Ki67+	 5601 20329
2772	0	0	Ki67+	 5607 20786
2773	0	0	Ki67+	 5608 20877
2774	0	0	Ki67+	 5610 20384
2775	0	0	Ki67+	 5613 21087
2776	0	0	Ki67+	 5615 21105
2777	0	0	Ki67+	 5618 20352
2778	0	0	Ki67+	 5619 20831
2779	0	0	Ki67+	 5629 21119
2780	0	0	Ki67+	 5631 20626
2781	0	0	Ki67+	 5635 20322
2782	0	0	Ki67+	 5636 21066
2783	0	0	Ki67+	 5644 20868
2784	0	0	Ki67+	 5648 20858
2785	0	0	Ki67+	 5654 21117
2786	0	0	Ki67+	 5659 20865
2787	0	0	Ki67+	 5660 20783
2788	0	0	Ki67+	 5665 21062
2789	0	0	Ki67+	 5669 20549
2790	0	0	Ki67+	 5676 21079
2791	0	0	Ki67+	 5678 21025
2792	0	0	Ki67+	 5684 21110
2793	0	0	Ki67+	 5685 20833
2794	0	0	Ki67+	 5686 20795
2795	0	0	Ki67+	 5690 20771
2796	0	0	Ki67+	 5690 21056
2797	0	0	Ki67+	 5692 20416
2798	0	0	Ki67+	 4913 21833
2799	0	0	Ki67+	 4930 21918
2800	0	0	Ki67+	 4932 21814
2801	0	0	Ki67+	 4938 21764
2802	0	0	Ki67+	 4940 21874
2803	0	0	Ki67+	 4940 21893
2804	0	0	Ki67+	 4949 21823
2805	0	0	Ki67+	 4955 21735
2806	0	0	Ki67+	 4961 21869
2807	0	0	Ki67+	 4976 21843
2808	0	0	Ki67+	 4978 21689
2809	0	0	Ki67+	 4980 21900
2810	0	0	Ki67+	 4982 21762
2811	0	0	Ki67+	 4990 21795
2812	0	0	Ki67+	 4991 21811
2813	0	0	Ki67+	 4993 21846
2814	0	0	Ki67+	 4995 21879
2815	0	0	Ki67+	 5003 21801
2816	0	0	Ki67+	 5006 21756
2817	0	0	Ki67+	 5010 21867
2818	0	0	Ki67+	 5020 21691
2819	0	0	Ki67+	 5026 21768
2820	0	0	Ki67+	 5031 21866
2821	0	0	Ki67+	 5033 21846
2822	0	0	Ki67+	 5035 21720
2823	0	0	Ki67+	 5037 21904
2824	0	0	Ki67+	 5041 21709
2825	0	0	Ki67+	 5045 21895
2826	0	0	Ki67+	 5055 21809
2827	0	0	Ki67+	 5060 21682
2828	0	0	Ki67+	 5064 21729
2829	0	0	Ki67+	 5065 21650
2830	0	0	Ki67+	 5069 21752
2831	0	0	Ki67+	 5071 21834
2832	0	0	Ki67+	 5072 21714
2833	0	0	Ki67+	 5079 21737
2834	0	0	Ki67+	 5080 21886
2835	0	0	Ki67+	 5083 21781
2836	0	0	Ki67+	 5095 21683
2837	0	0	Ki67+	 5101 21783
2838	0	0	Ki67+	 5103 21909
2839	0	0	Ki67+	 5107 21762
2840	0	0	Ki67+	 5109 21687
2841	0	0	Ki67+	 5112 21813
2842	0	0	Ki67+	 5113 21873
2843	0	0	Ki67+	 5118 21664
2844	0	0	Ki67+	 5127 21800
2845	0	0	Ki67+	 5127 21853
2846	0	0	Ki67+	 5132 21780
2847	0	0	Ki67+	 5137 21904
2848	0	0	Ki67+	 5140 21847
2849	0	0	Ki67+	 5142 21792
2850	0	0	Ki67+	 5143 21739
2851	0	0	Ki67+	 5148 21863
2852	0	0	Ki67+	 5149 21840
2853	0	0	Ki67+	 5152 21662
2854	0	0	Ki67+	 5152 21709
2855	0	0	Ki67+	 5152 21808
2856	0	0	Ki67+	 5154 21767
2857	0	0	Ki67+	 5156 21689
2858	0	0	Ki67+	 5160 21824
2859	0	0	Ki67+	 5160 21888
2860	0	0	Ki67+	 5161 21718
2861	0	0	Ki67+	 5167 21643
2862	0	0	Ki67+	 5170 21777
2863	0	0	Ki67+	 5175 21792
2864	0	0	Ki67+	 5175 21908
2865	0	0	Ki67+	 5179 21706
2866	0	0	Ki67+	 5182 21868
2867	0	0	Ki67+	 5188 21699
2868	0	0	Ki67+	 5191 21854
2869	0	0	Ki67+	 5191 21891
2870	0	0	Ki67+	 5196 21762
2871	0	0	Ki67+	 5200 21814
2872	0	0	Ki67+	 5201 21801
2873	0	0	Ki67+	 5207 21661
2874	0	0	Ki67+	 5208 21691
2875	0	0	Ki67+	 5209 21626
2876	0	0	Ki67+	 5212 21777
2877	0	0	Ki67+	 5213 21730
2878	0	0	Ki67+	 5216 21821
2879	0	0	Ki67+	 5221 21873
2880	0	0	Ki67+	 5236 21868
2881	0	0	Ki67+	 5243 21789
2882	0	0	Ki67+	 5246 21823
2883	0	0	Ki67+	 5256 21602
2884	0	0	Ki67+	 5256 21639
2885	0	0	Ki67+	 5280 21729
2886	0	0	Ki67+	 5280 21907
2887	0	0	Ki67+	 5286 21738
2888	0	0	Ki67+	 5291 21154
2889	0	0	Ki67+	 5299 21697
2890	0	0	Ki67+	 5300 21884
2891	0	0	Ki67+	 5306 21718
2892	0	0	Ki67+	 5314 21699
2893	0	0	Ki67+	 5322 21616
2894	0	0	Ki67+	 5331 21164
2895	0	0	Ki67+	 5331 21715
2896	0	0	Ki67+	 5336 21906
2897	0	0	Ki67+	 5351 21857
2898	0	0	Ki67+	 5353 21183
2899	0	0	Ki67+	 5357 21124
2900	0	0	Ki67+	 5365 21499
2901	0	0	Ki67+	 5370 21861
2902	0	0	Ki67+	 5371 21897
2903	0	0	Ki67+	 5388 21526
2904	0	0	Ki67+	 5396 21828
2905	0	0	Ki67+	 5400 21806
2906	0	0	Ki67+	 5400 21904
2907	0	0	Ki67+	 5402 21575
2908	0	0	Ki67+	 5413 21456
2909	0	0	Ki67+	 5414 21587
2910	0	0	Ki67+	 5417 21612
2911	0	0	Ki67+	 5419 21842
2912	0	0	Ki67+	 5427 21644
2913	0	0	Ki67+	 5438 21606
2914	0	0	Ki67+	 5442 21902
2915	0	0	Ki67+	 5444 21508
2916	0	0	Ki67+	 5444 21865
2917	0	0	Ki67+	 5446 21651
2918	0	0	Ki67+	 5454 21630
2919	0	0	Ki67+	 5454 21855
2920	0	0	Ki67+	 5455 21267
2921	0	0	Ki67+	 5458 21141
2922	0	0	Ki67+	 5458 21223
2923	0	0	Ki67+	 5460 21552
2924	0	0	Ki67+	 5464 21172
2925	0	0	Ki67+	 5474 21678
2926	0	0	Ki67+	 5474 21823
2927	0	0	Ki67+	 5475 21223
2928	0	0	Ki67+	 5477 21598
2929	0	0	Ki67+	 5479 21208
2930	0	0	Ki67+	 5484 21634
2931	0	0	Ki67+	 5485 21843
2932	0	0	Ki67+	 5489 21866
2933	0	0	Ki67+	 5490 21578
2934	0	0	Ki67+	 5493 21610
2935	0	0	Ki67+	 5499 21545
2936	0	0	Ki67+	 5504 21235
2937	0	0	Ki67+	 5514 21171
2938	0	0	Ki67+	 5516 21508
2939	0	0	Ki67+	 5518 21574
2940	0	0	Ki67+	 5521 21842
2941	0	0	Ki67+	 5523 21665
2942	0	0	Ki67+	 5527 21545
2943	0	0	Ki67+	 5530 21512
2944	0	0	Ki67+	 5532 21131
2945	0	0	Ki67+	 5532 21175
2946	0	0	Ki67+	 5532 21895
2947	0	0	Ki67+	 5538 21604
2948	0	0	Ki67+	 5541 21839
2949	0	0	Ki67+	 5542 21545
2950	0	0	Ki67+	 5548 21565
2951	0	0	Ki67+	 5554 21156
2952	0	0	Ki67+	 5554 21532
2953	0	0	Ki67+	 5554 21658
2954	0	0	Ki67+	 5555 21510
2955	0	0	Ki67+	 5559 21594
2956	0	0	Ki67+	 5560 21873
2957	0	0	Ki67+	 5574 21547
2958	0	0	Ki67+	 5576 21613
2959	0	0	Ki67+	 5579 21850
2960	0	0	Ki67+	 5583 21689
2961	0	0	Ki67+	 5586 21134
2962	0	0	Ki67+	 5605 21844
2963	0	0	Ki67+	 5608 21883
2964	0	0	Ki67+	 5616 21787
2965	0	0	Ki67+	 5624 21909
2966	0	0	Ki67+	 5629 21585
2967	0	0	Ki67+	 5631 21553
2968	0	0	Ki67+	 5635 21861
2969	0	0	Ki67+	 5641 21840
2970	0	0	Ki67+	 5641 21883
2971	0	0	Ki67+	 5645 21146
2972	0	0	Ki67+	 5648 21902
2973	0	0	Ki67+	 5649 21156
2974	0	0	Ki67+	 5657 21860
2975	0	0	Ki67+	 5663 21637
2976	0	0	Ki67+	 5664 21876
2977	0	0	Ki67+	 5669 21669
2978	0	0	Ki67+	 5688 21804
2979	0	0	Ki67+	 5689 21168
2980	0	0	Ki67+	 5689 21905
2981	0	0	Ki67+	 5693 21876
2982	0	0	Ki67+	 4907 22221
2983	0	0	Ki67+	 4915 22193
2984	0	0	Ki67+	 4927 22228
2985	0	0	Ki67+	 4950 21949
2986	0	0	Ki67+	 4950 22155
2987	0	0	Ki67+	 4952 22180
2988	0	0	Ki67+	 4961 22198
2989	0	0	Ki67+	 4969 21998
2990	0	0	Ki67+	 4969 22162
2991	0	0	Ki67+	 4970 22029
2992	0	0	Ki67+	 4976 21933
2993	0	0	Ki67+	 4984 22150
2994	0	0	Ki67+	 4992 22011
2995	0	0	Ki67+	 5013 22018
2996	0	0	Ki67+	 5014 22036
2997	0	0	Ki67+	 5015 22386
2998	0	0	Ki67+	 5020 22006
2999	0	0	Ki67+	 5021 22334
3000	0	0	Ki67+	 5024 22059
3001	0	0	Ki67+	 5031 21925
3002	0	0	Ki67+	 5032 22349
3003	0	0	Ki67+	 5043 21978
3004	0	0	Ki67+	 5044 22027
3005	0	0	Ki67+	 5047 21939
3006	0	0	Ki67+	 5053 21998
3007	0	0	Ki67+	 5053 22049
3008	0	0	Ki67+	 5054 22014
3009	0	0	Ki67+	 5056 22324
3010	0	0	Ki67+	 5064 21951
3011	0	0	Ki67+	 5072 22307
3012	0	0	Ki67+	 5085 22315
3013	0	0	Ki67+	 5088 22327
3014	0	0	Ki67+	 5106 22300
3015	0	0	Ki67+	 5112 22324
3016	0	0	Ki67+	 5121 21935
3017	0	0	Ki67+	 5126 22666
3018	0	0	Ki67+	 5129 22259
3019	0	0	Ki67+	 5132 22241
3020	0	0	Ki67+	 5132 22291
3021	0	0	Ki67+	 5143 22225
3022	0	0	Ki67+	 5144 22476
3023	0	0	Ki67+	 5146 22567
3024	0	0	Ki67+	 5146 22686
3025	0	0	Ki67+	 5151 22269
3026	0	0	Ki67+	 5151 22321
3027	0	0	Ki67+	 5155 22237
3028	0	0	Ki67+	 5157 22206
3029	0	0	Ki67+	 5158 22702
3030	0	0	Ki67+	 5159 22549
3031	0	0	Ki67+	 5163 22684
3032	0	0	Ki67+	 5165 22607
3033	0	0	Ki67+	 5166 22558
3034	0	0	Ki67+	 5172 22306
3035	0	0	Ki67+	 5179 22670
3036	0	0	Ki67+	 5185 22458
3037	0	0	Ki67+	 5187 22298
3038	0	0	Ki67+	 5189 22650
3039	0	0	Ki67+	 5197 22310
3040	0	0	Ki67+	 5204 22223
3041	0	0	Ki67+	 5209 22607
3042	0	0	Ki67+	 5216 22396
3043	0	0	Ki67+	 5220 22617
3044	0	0	Ki67+	 5234 22601
3045	0	0	Ki67+	 5238 22223
3046	0	0	Ki67+	 5240 22384
3047	0	0	Ki67+	 5241 22190
3048	0	0	Ki67+	 5241 22325
3049	0	0	Ki67+	 5244 22657
3050	0	0	Ki67+	 5245 22425
3051	0	0	Ki67+	 5246 22674
3052	0	0	Ki67+	 5253 22576
3053	0	0	Ki67+	 5258 22401
3054	0	0	Ki67+	 5268 22217
3055	0	0	Ki67+	 5268 22598
3056	0	0	Ki67+	 5271 22169
3057	0	0	Ki67+	 5276 22339
3058	0	0	Ki67+	 5280 22183
3059	0	0	Ki67+	 5281 22690
3060	0	0	Ki67+	 5290 22623
3061	0	0	Ki67+	 5303 22252
3062	0	0	Ki67+	 5305 22286
3063	0	0	Ki67+	 5315 22633
3064	0	0	Ki67+	 5322 22223
3065	0	0	Ki67+	 5331 22651
3066	0	0	Ki67+	 5333 22697
3067	0	0	Ki67+	 5338 22620
3068	0	0	Ki67+	 5339 22261
3069	0	0	Ki67+	 5340 22204
3070	0	0	Ki67+	 5350 22682
3071	0	0	Ki67+	 5363 22634
3072	0	0	Ki67+	 5368 22719
3073	0	0	Ki67+	 5380 22667
3074	0	0	Ki67+	 5385 22636
3075	0	0	Ki67+	 5388 22704
3076	0	0	Ki67+	 5398 22659
3077	0	0	Ki67+	 5472 21931
3078	0	0	Ki67+	 5542 22106
3079	0	0	Ki67+	 5571 21935
3080	0	0	Ki67+	 5586 21933
3081	0	0	Ki67+	 5643 21941
3082	0	0	Ki67+	 5663 22251
3083	0	0	Ki67+	 5223 22757
3084	0	0	Ki67+	 5223 22858
3085	0	0	Ki67+	 5250 22850
3086	0	0	Ki67+	 5255 22909
3087	0	0	Ki67+	 5258 23081
3088	0	0	Ki67+	 5263 22837
3089	0	0	Ki67+	 5266 23088
3090	0	0	Ki67+	 5284 22796
3091	0	0	Ki67+	 5295 22906
3092	0	0	Ki67+	 5300 22839
3093	0	0	Ki67+	 5318 22731
3094	0	0	Ki67+	 5321 22807
3095	0	0	Ki67+	 5329 22794
3096	0	0	Ki67+	 5338 22731
3097	0	0	Ki67+	 5343 23164
3098	0	0	Ki67+	 5350 23089
3099	0	0	Ki67+	 5355 22935
3100	0	0	Ki67+	 5357 22760
3101	0	0	Ki67+	 5398 22747
3102	0	0	Ki67+	 5452 23054
3103	0	0	Ki67+	 5491 23087
3104	0	0	Ki67+	 5498 23065
3105	0	0	Ki67+	 5525 22966
3106	0	0	Ki67+	 5528 22953
3107	0	0	Ki67+	 5532 22878
3108	0	0	Ki67+	 5535 22993
3109	0	0	Ki67+	 5564 22938
3110	0	0	Ki67+	 5573 22766
3111	0	0	Ki67+	 5614 23012
3112	0	0	Ki67+	 5635 22915
3113	0	0	Ki67+	 5642 22865
3114	0	0	Ki67+	 5664 22987
3115	0	0	Ki67+	 5665 23043
3116	0	0	Ki67+	 5666 23731
3117	0	0	Ki67+	 5572 25565
3118	0	0	Ki67+	 5591 25575
3119	0	0	Ki67+	 5611 25345
3120	0	0	Ki67+	 5633 25352
3121	0	0	Ki67+	 5655 25156
3122	0	0	Ki67+	 5668 25146
3123	0	0	Ki67+	 5674 25325
3124	0	0	Ki67+	 5678 25452
3125	0	0	Ki67+	 5478 25836
3126	0	0	Ki67+	 5491 25852
3127	0	0	Ki67+	 5520 25719
3128	0	0	Ki67+	 5544 25789
3129	0	0	Ki67+	 5582 25806
3130	0	0	Ki67+	 5594 25735
3131	0	0	Ki67+	 5605 25796
3132	0	0	Ki67+	 5614 26094
3133	0	0	Ki67+	 5620 26112
3134	0	0	Ki67+	 5650 26101
3135	0	0	Ki67+	 5662 26142
3136	0	0	Ki67+	 5677 26111
3137	0	0	Ki67+	 5697 3726
3138	0	0	Ki67+	 5700 3711
3139	0	0	Ki67+	 5700 3867
3140	0	0	Ki67+	 5713 3908
3141	0	0	Ki67+	 5721 3705
3142	0	0	Ki67+	 5721 3829
3143	0	0	Ki67+	 5723 3871
3144	0	0	Ki67+	 5740 3894
3145	0	0	Ki67+	 5741 3859
3146	0	0	Ki67+	 5746 3714
3147	0	0	Ki67+	 5757 3893
3148	0	0	Ki67+	 5769 3874
3149	0	0	Ki67+	 5778 3844
3150	0	0	Ki67+	 5792 3891
3151	0	0	Ki67+	 5793 3727
3152	0	0	Ki67+	 5794 3879
3153	0	0	Ki67+	 5802 3824
3154	0	0	Ki67+	 5814 3848
3155	0	0	Ki67+	 5826 3812
3156	0	0	Ki67+	 5827 3875
3157	0	0	Ki67+	 5834 3797
3158	0	0	Ki67+	 5835 3845
3159	0	0	Ki67+	 5838 4413
3160	0	0	Ki67+	 5854 3803
3161	0	0	Ki67+	 5855 3841
3162	0	0	Ki67+	 5859 4448
3163	0	0	Ki67+	 5869 3793
3164	0	0	Ki67+	 5896 4458
3165	0	0	Ki67+	 5904 3786
3166	0	0	Ki67+	 5935 3805
3167	0	0	Ki67+	 5944 3774
3168	0	0	Ki67+	 5965 3784
3169	0	0	Ki67+	 5987 3781
3170	0	0	Ki67+	 6164 4405
3171	0	0	Ki67+	 6192 4487
3172	0	0	Ki67+	 6194 4219
3173	0	0	Ki67+	 6206 4186
3174	0	0	Ki67+	 6278 4180
3175	0	0	Ki67+	 6420 4128
3176	0	0	Ki67+	 5703 4565
3177	0	0	Ki67+	 5704 4785
3178	0	0	Ki67+	 5732 5015
3179	0	0	Ki67+	 5733 5043
3180	0	0	Ki67+	 5738 4889
3181	0	0	Ki67+	 5741 4688
3182	0	0	Ki67+	 5744 4943
3183	0	0	Ki67+	 5745 5090
3184	0	0	Ki67+	 5753 4659
3185	0	0	Ki67+	 5758 5216
3186	0	0	Ki67+	 5758 5282
3187	0	0	Ki67+	 5769 5023
3188	0	0	Ki67+	 5772 5087
3189	0	0	Ki67+	 5788 5195
3190	0	0	Ki67+	 5789 5230
3191	0	0	Ki67+	 5802 5189
3192	0	0	Ki67+	 5804 5135
3193	0	0	Ki67+	 5812 5076
3194	0	0	Ki67+	 5813 5004
3195	0	0	Ki67+	 5818 5213
3196	0	0	Ki67+	 5818 5284
3197	0	0	Ki67+	 5824 5240
3198	0	0	Ki67+	 5829 4995
3199	0	0	Ki67+	 5829 5153
3200	0	0	Ki67+	 5842 5129
3201	0	0	Ki67+	 5843 5027
3202	0	0	Ki67+	 5845 5288
3203	0	0	Ki67+	 5846 4944
3204	0	0	Ki67+	 5846 5194
3205	0	0	Ki67+	 5852 5227
3206	0	0	Ki67+	 5861 5282
3207	0	0	Ki67+	 5870 5129
3208	0	0	Ki67+	 5881 5122
3209	0	0	Ki67+	 5891 5136
3210	0	0	Ki67+	 5904 5145
3211	0	0	Ki67+	 5906 5230
3212	0	0	Ki67+	 5915 5091
3213	0	0	Ki67+	 5921 5134
3214	0	0	Ki67+	 5934 4909
3215	0	0	Ki67+	 5935 4878
3216	0	0	Ki67+	 5938 5233
3217	0	0	Ki67+	 5955 5192
3218	0	0	Ki67+	 5973 5178
3219	0	0	Ki67+	 5980 5226
3220	0	0	Ki67+	 5981 4749
3221	0	0	Ki67+	 5994 5090
3222	0	0	Ki67+	 6006 5260
3223	0	0	Ki67+	 6007 5204
3224	0	0	Ki67+	 6011 4576
3225	0	0	Ki67+	 6020 5292
3226	0	0	Ki67+	 6026 5255
3227	0	0	Ki67+	 6037 4931
3228	0	0	Ki67+	 6040 4799
3229	0	0	Ki67+	 6046 4970
3230	0	0	Ki67+	 6051 4837
3231	0	0	Ki67+	 6069 4996
3232	0	0	Ki67+	 6070 4944
3233	0	0	Ki67+	 6076 4920
3234	0	0	Ki67+	 6081 5021
3235	0	0	Ki67+	 6088 5115
3236	0	0	Ki67+	 6100 4787
3237	0	0	Ki67+	 6102 4878
3238	0	0	Ki67+	 6115 4786
3239	0	0	Ki67+	 6117 4544
3240	0	0	Ki67+	 6120 4916
3241	0	0	Ki67+	 6122 5274
3242	0	0	Ki67+	 6125 5242
3243	0	0	Ki67+	 6127 4966
3244	0	0	Ki67+	 6131 5116
3245	0	0	Ki67+	 6133 4893
3246	0	0	Ki67+	 6133 5176
3247	0	0	Ki67+	 6134 4881
3248	0	0	Ki67+	 6134 4996
3249	0	0	Ki67+	 6135 5017
3250	0	0	Ki67+	 6137 4835
3251	0	0	Ki67+	 6139 4749
3252	0	0	Ki67+	 6143 4770
3253	0	0	Ki67+	 6146 5132
3254	0	0	Ki67+	 6147 4954
3255	0	0	Ki67+	 6150 4921
3256	0	0	Ki67+	 6151 4558
3257	0	0	Ki67+	 6155 4988
3258	0	0	Ki67+	 6157 5188
3259	0	0	Ki67+	 6160 5211
3260	0	0	Ki67+	 6161 4999
3261	0	0	Ki67+	 6162 4860
3262	0	0	Ki67+	 6178 5078
3263	0	0	Ki67+	 6190 5143
3264	0	0	Ki67+	 6197 5085
3265	0	0	Ki67+	 6201 5285
3266	0	0	Ki67+	 6210 5048
3267	0	0	Ki67+	 6213 5068
3268	0	0	Ki67+	 6217 4921
3269	0	0	Ki67+	 6220 5028
3270	0	0	Ki67+	 6232 4699
3271	0	0	Ki67+	 6232 4971
3272	0	0	Ki67+	 6235 4748
3273	0	0	Ki67+	 6239 5257
3274	0	0	Ki67+	 6244 5244
3275	0	0	Ki67+	 6245 4717
3276	0	0	Ki67+	 6246 5168
3277	0	0	Ki67+	 6247 4865
3278	0	0	Ki67+	 6249 5065
3279	0	0	Ki67+	 6250 4687
3280	0	0	Ki67+	 6251 5290
3281	0	0	Ki67+	 6253 5082
3282	0	0	Ki67+	 6261 4748
3283	0	0	Ki67+	 6264 4954
3284	0	0	Ki67+	 6265 4820
3285	0	0	Ki67+	 6268 4705
3286	0	0	Ki67+	 6271 4725
3287	0	0	Ki67+	 6271 5031
3288	0	0	Ki67+	 6275 4555
3289	0	0	Ki67+	 6278 4680
3290	0	0	Ki67+	 6278 4715
3291	0	0	Ki67+	 6278 4864
3292	0	0	Ki67+	 6281 5249
3293	0	0	Ki67+	 6283 4898
3294	0	0	Ki67+	 6283 5201
3295	0	0	Ki67+	 6285 4842
3296	0	0	Ki67+	 6287 4942
3297	0	0	Ki67+	 6290 4590
3298	0	0	Ki67+	 6301 4984
3299	0	0	Ki67+	 6302 5287
3300	0	0	Ki67+	 6305 4539
3301	0	0	Ki67+	 6306 4856
3302	0	0	Ki67+	 6307 4884
3303	0	0	Ki67+	 6309 4915
3304	0	0	Ki67+	 6310 4602
3305	0	0	Ki67+	 6312 5224
3306	0	0	Ki67+	 6326 4955
3307	0	0	Ki67+	 6333 5175
3308	0	0	Ki67+	 6339 5204
3309	0	0	Ki67+	 6341 4832
3310	0	0	Ki67+	 6349 5233
3311	0	0	Ki67+	 6352 4956
3312	0	0	Ki67+	 6369 5198
3313	0	0	Ki67+	 6370 5165
3314	0	0	Ki67+	 6371 4939
3315	0	0	Ki67+	 6372 4892
3316	0	0	Ki67+	 6381 4971
3317	0	0	Ki67+	 6398 4870
3318	0	0	Ki67+	 6409 4946
3319	0	0	Ki67+	 6411 5191
3320	0	0	Ki67+	 6417 4925
3321	0	0	Ki67+	 6417 5256
3322	0	0	Ki67+	 6428 4976
3323	0	0	Ki67+	 6429 4991
3324	0	0	Ki67+	 6430 5187
3325	0	0	Ki67+	 6440 5174
3326	0	0	Ki67+	 6444 4960
3327	0	0	Ki67+	 6449 5266
3328	0	0	Ki67+	 6451 5122
3329	0	0	Ki67+	 6457 4573
3330	0	0	Ki67+	 6457 4594
3331	0	0	Ki67+	 6458 4989
3332	0	0	Ki67+	 6459 5019
3333	0	0	Ki67+	 6461 4894
3334	0	0	Ki67+	 6470 5044
3335	0	0	Ki67+	 6473 4970
3336	0	0	Ki67+	 6480 4953
3337	0	0	Ki67+	 6480 5125
3338	0	0	Ki67+	 6484 5223
3339	0	0	Ki67+	 6489 4974
3340	0	0	Ki67+	 6490 5239
3341	0	0	Ki67+	 5697 5375
3342	0	0	Ki67+	 5698 5493
3343	0	0	Ki67+	 5707 5890
3344	0	0	Ki67+	 5709 5416
3345	0	0	Ki67+	 5709 5706
3346	0	0	Ki67+	 5712 5746
3347	0	0	Ki67+	 5716 5352
3348	0	0	Ki67+	 5721 5803
3349	0	0	Ki67+	 5726 5411
3350	0	0	Ki67+	 5731 5849
3351	0	0	Ki67+	 5739 5781
3352	0	0	Ki67+	 5744 5478
3353	0	0	Ki67+	 5745 5429
3354	0	0	Ki67+	 5757 5708
3355	0	0	Ki67+	 5763 5496
3356	0	0	Ki67+	 5768 5850
3357	0	0	Ki67+	 5775 5508
3358	0	0	Ki67+	 5775 5806
3359	0	0	Ki67+	 5781 5959
3360	0	0	Ki67+	 5786 5464
3361	0	0	Ki67+	 5794 5934
3362	0	0	Ki67+	 5804 5729
3363	0	0	Ki67+	 5805 5559
3364	0	0	Ki67+	 5810 5908
3365	0	0	Ki67+	 5812 5972
3366	0	0	Ki67+	 5815 5550
3367	0	0	Ki67+	 5818 5469
3368	0	0	Ki67+	 5821 5426
3369	0	0	Ki67+	 5822 5950
3370	0	0	Ki67+	 5825 6000
3371	0	0	Ki67+	 5827 6014
3372	0	0	Ki67+	 5831 5758
3373	0	0	Ki67+	 5832 5396
3374	0	0	Ki67+	 5836 5569
3375	0	0	Ki67+	 5868 5981
3376	0	0	Ki67+	 5870 5408
3377	0	0	Ki67+	 5874 5842
3378	0	0	Ki67+	 5882 5540
3379	0	0	Ki67+	 5885 5955
3380	0	0	Ki67+	 5886 5754
3381	0	0	Ki67+	 5889 5732
3382	0	0	Ki67+	 5898 5397
3383	0	0	Ki67+	 5902 5416
3384	0	0	Ki67+	 5903 5744
3385	0	0	Ki67+	 5904 5506
3386	0	0	Ki67+	 5904 5880
3387	0	0	Ki67+	 5906 5701
3388	0	0	Ki67+	 5907 5476
3389	0	0	Ki67+	 5907 5578
3390	0	0	Ki67+	 5913 5389
3391	0	0	Ki67+	 5923 5758
3392	0	0	Ki67+	 5924 6044
3393	0	0	Ki67+	 5928 5465
3394	0	0	Ki67+	 5928 5551
3395	0	0	Ki67+	 5928 5696
3396	0	0	Ki67+	 5930 5504
3397	0	0	Ki67+	 5934 5410
3398	0	0	Ki67+	 5935 6029
3399	0	0	Ki67+	 5943 6065
3400	0	0	Ki67+	 5944 5496
3401	0	0	Ki67+	 5945 6041
3402	0	0	Ki67+	 5949 6002
3403	0	0	Ki67+	 5950 5588
3404	0	0	Ki67+	 5954 5485
3405	0	0	Ki67+	 5957 5671
3406	0	0	Ki67+	 5958 5453
3407	0	0	Ki67+	 5966 5481
3408	0	0	Ki67+	 5968 5504
3409	0	0	Ki67+	 5974 5428
3410	0	0	Ki67+	 5979 5679
3411	0	0	Ki67+	 5980 5354
3412	0	0	Ki67+	 5980 5391
3413	0	0	Ki67+	 5987 5986
3414	0	0	Ki67+	 5990 5967
3415	0	0	Ki67+	 5993 5480
3416	0	0	Ki67+	 5995 5515
3417	0	0	Ki67+	 5995 5918
3418	0	0	Ki67+	 5996 5381
3419	0	0	Ki67+	 5996 5675
3420	0	0	Ki67+	 5997 5463
3421	0	0	Ki67+	 5998 6068
3422	0	0	Ki67+	 6007 5961
3423	0	0	Ki67+	 6008 5375
3424	0	0	Ki67+	 6016 5515
3425	0	0	Ki67+	 6025 5465
3426	0	0	Ki67+	 6027 5318
3427	0	0	Ki67+	 6037 5880
3428	0	0	Ki67+	 6037 5893
3429	0	0	Ki67+	 6038 5529
3430	0	0	Ki67+	 6045 5332
3431	0	0	Ki67+	 6046 5314
3432	0	0	Ki67+	 6056 5420
3433	0	0	Ki67+	 6057 5508
3434	0	0	Ki67+	 6061 5380
3435	0	0	Ki67+	 6062 5489
3436	0	0	Ki67+	 6064 5331
3437	0	0	Ki67+	 6066 5955
3438	0	0	Ki67+	 6068 5505
3439	0	0	Ki67+	 6069 5893
3440	0	0	Ki67+	 6071 5905
3441	0	0	Ki67+	 6073 5915
3442	0	0	Ki67+	 6111 5842
3443	0	0	Ki67+	 6114 5870
3444	0	0	Ki67+	 6116 5940
3445	0	0	Ki67+	 6122 5300
3446	0	0	Ki67+	 6126 5880
3447	0	0	Ki67+	 6130 5915
3448	0	0	Ki67+	 6137 5320
3449	0	0	Ki67+	 6154 5362
3450	0	0	Ki67+	 6164 5350
3451	0	0	Ki67+	 6173 5381
3452	0	0	Ki67+	 6178 5874
3453	0	0	Ki67+	 6181 5434
3454	0	0	Ki67+	 6184 5315
3455	0	0	Ki67+	 6195 5489
3456	0	0	Ki67+	 6198 5365
3457	0	0	Ki67+	 6206 5457
3458	0	0	Ki67+	 6206 5481
3459	0	0	Ki67+	 6210 5406
3460	0	0	Ki67+	 6214 5327
3461	0	0	Ki67+	 6226 5507
3462	0	0	Ki67+	 6232 5338
3463	0	0	Ki67+	 6232 5564
3464	0	0	Ki67+	 6236 5367
3465	0	0	Ki67+	 6239 5377
3466	0	0	Ki67+	 6240 5307
3467	0	0	Ki67+	 6241 5547
3468	0	0	Ki67+	 6242 5411
3469	0	0	Ki67+	 6245 5493
3470	0	0	Ki67+	 6249 5598
3471	0	0	Ki67+	 6250 5654
3472	0	0	Ki67+	 6259 5469
3473	0	0	Ki67+	 6261 5625
3474	0	0	Ki67+	 6263 5562
3475	0	0	Ki67+	 6267 5441
3476	0	0	Ki67+	 6268 5662
3477	0	0	Ki67+	 6270 5539
3478	0	0	Ki67+	 6270 5687
3479	0	0	Ki67+	 6287 5650
3480	0	0	Ki67+	 6289 5481
3481	0	0	Ki67+	 6289 5539
3482	0	0	Ki67+	 6292 5341
3483	0	0	Ki67+	 6293 5555
3484	0	0	Ki67+	 6294 5678
3485	0	0	Ki67+	 6295 5303
3486	0	0	Ki67+	 6302 5471
3487	0	0	Ki67+	 6307 5644
3488	0	0	Ki67+	 6308 5513
3489	0	0	Ki67+	 6310 5666
3490	0	0	Ki67+	 6314 5481
3491	0	0	Ki67+	 6315 6015
3492	0	0	Ki67+	 6316 5712
3493	0	0	Ki67+	 6318 5510
3494	0	0	Ki67+	 6319 5529
3495	0	0	Ki67+	 6332 6001
3496	0	0	Ki67+	 6334 5471
3497	0	0	Ki67+	 6335 5714
3498	0	0	Ki67+	 6336 6069
3499	0	0	Ki67+	 6337 5488
3500	0	0	Ki67+	 6339 5331
3501	0	0	Ki67+	 6348 5513
3502	0	0	Ki67+	 6349 5765
3503	0	0	Ki67+	 6361 5747
3504	0	0	Ki67+	 6363 5316
3505	0	0	Ki67+	 6375 6082
3506	0	0	Ki67+	 6380 5974
3507	0	0	Ki67+	 6382 5769
3508	0	0	Ki67+	 6395 5558
3509	0	0	Ki67+	 6402 6054
3510	0	0	Ki67+	 6408 5989
3511	0	0	Ki67+	 6413 6007
3512	0	0	Ki67+	 6419 5326
3513	0	0	Ki67+	 6469 5315
3514	0	0	Ki67+	 6485 5946
3515	0	0	Ki67+	 6493 6095
3516	0	0	Ki67+	 5697 6262
3517	0	0	Ki67+	 5701 6434
3518	0	0	Ki67+	 5704 6309
3519	0	0	Ki67+	 5708 6360
3520	0	0	Ki67+	 5710 6410
3521	0	0	Ki67+	 5713 6327
3522	0	0	Ki67+	 5717 6450
3523	0	0	Ki67+	 5724 6256
3524	0	0	Ki67+	 5728 6713
3525	0	0	Ki67+	 5733 6686
3526	0	0	Ki67+	 5739 6195
3527	0	0	Ki67+	 5739 6423
3528	0	0	Ki67+	 5745 6556
3529	0	0	Ki67+	 5754 6230
3530	0	0	Ki67+	 5756 6344
3531	0	0	Ki67+	 5757 6307
3532	0	0	Ki67+	 5762 6357
3533	0	0	Ki67+	 5762 6545
3534	0	0	Ki67+	 5766 6420
3535	0	0	Ki67+	 5767 6234
3536	0	0	Ki67+	 5770 6446
3537	0	0	Ki67+	 5777 6882
3538	0	0	Ki67+	 5778 6796
3539	0	0	Ki67+	 5779 6675
3540	0	0	Ki67+	 5781 6269
3541	0	0	Ki67+	 5781 6331
3542	0	0	Ki67+	 5783 6735
3543	0	0	Ki67+	 5784 6486
3544	0	0	Ki67+	 5785 6305
3545	0	0	Ki67+	 5786 6239
3546	0	0	Ki67+	 5794 6324
3547	0	0	Ki67+	 5799 6478
3548	0	0	Ki67+	 5801 6243
3549	0	0	Ki67+	 5807 6697
3550	0	0	Ki67+	 5809 6643
3551	0	0	Ki67+	 5813 6448
3552	0	0	Ki67+	 5816 6420
3553	0	0	Ki67+	 5818 6337
3554	0	0	Ki67+	 5819 6220
3555	0	0	Ki67+	 5819 6316
3556	0	0	Ki67+	 5826 6832
3557	0	0	Ki67+	 5839 6663
3558	0	0	Ki67+	 5839 6798
3559	0	0	Ki67+	 5846 6297
3560	0	0	Ki67+	 5864 6619
3561	0	0	Ki67+	 5865 6857
3562	0	0	Ki67+	 5866 6324
3563	0	0	Ki67+	 5871 6664
3564	0	0	Ki67+	 5879 6602
3565	0	0	Ki67+	 5889 6307
3566	0	0	Ki67+	 5892 6210
3567	0	0	Ki67+	 5893 6670
3568	0	0	Ki67+	 5897 6296
3569	0	0	Ki67+	 5903 6364
3570	0	0	Ki67+	 5905 6254
3571	0	0	Ki67+	 5910 6341
3572	0	0	Ki67+	 5911 6321
3573	0	0	Ki67+	 5917 6297
3574	0	0	Ki67+	 5917 6461
3575	0	0	Ki67+	 5923 6724
3576	0	0	Ki67+	 5923 6746
3577	0	0	Ki67+	 5930 6251
3578	0	0	Ki67+	 5931 6213
3579	0	0	Ki67+	 5932 6632
3580	0	0	Ki67+	 5933 6586
3581	0	0	Ki67+	 5935 6171
3582	0	0	Ki67+	 5936 6542
3583	0	0	Ki67+	 5939 6195
3584	0	0	Ki67+	 5953 6715
3585	0	0	Ki67+	 5955 6232
3586	0	0	Ki67+	 5955 6263
3587	0	0	Ki67+	 5957 6344
3588	0	0	Ki67+	 5961 6708
3589	0	0	Ki67+	 5967 6284
3590	0	0	Ki67+	 5977 6348
3591	0	0	Ki67+	 5978 6185
3592	0	0	Ki67+	 5983 6287
3593	0	0	Ki67+	 5987 6322
3594	0	0	Ki67+	 5987 6606
3595	0	0	Ki67+	 5991 6376
3596	0	0	Ki67+	 5991 6506
3597	0	0	Ki67+	 5996 6268
3598	0	0	Ki67+	 5997 6180
3599	0	0	Ki67+	 5998 6222
3600	0	0	Ki67+	 6001 6580
3601	0	0	Ki67+	 6001 6772
3602	0	0	Ki67+	 6002 6405
3603	0	0	Ki67+	 6004 6496
3604	0	0	Ki67+	 6004 6646
3605	0	0	Ki67+	 6007 6170
3606	0	0	Ki67+	 6007 6729
3607	0	0	Ki67+	 6008 6513
3608	0	0	Ki67+	 6020 6754
3609	0	0	Ki67+	 6021 6367
3610	0	0	Ki67+	 6030 6193
3611	0	0	Ki67+	 6034 6571
3612	0	0	Ki67+	 6042 6165
3613	0	0	Ki67+	 6043 6586
3614	0	0	Ki67+	 6044 6298
3615	0	0	Ki67+	 6046 6335
3616	0	0	Ki67+	 6046 6459
3617	0	0	Ki67+	 6047 6738
3618	0	0	Ki67+	 6053 6756
3619	0	0	Ki67+	 6054 6794
3620	0	0	Ki67+	 6056 6709
3621	0	0	Ki67+	 6064 6783
3622	0	0	Ki67+	 6067 6667
3623	0	0	Ki67+	 6071 6746
3624	0	0	Ki67+	 6081 6223
3625	0	0	Ki67+	 6082 6823
3626	0	0	Ki67+	 6085 6722
3627	0	0	Ki67+	 6086 6692
3628	0	0	Ki67+	 6087 6839
3629	0	0	Ki67+	 6089 6321
3630	0	0	Ki67+	 6092 6674
3631	0	0	Ki67+	 6093 6336
3632	0	0	Ki67+	 6103 6656
3633	0	0	Ki67+	 6107 6298
3634	0	0	Ki67+	 6108 6578
3635	0	0	Ki67+	 6111 6311
3636	0	0	Ki67+	 6116 6727
3637	0	0	Ki67+	 6118 6668
3638	0	0	Ki67+	 6119 6217
3639	0	0	Ki67+	 6120 6843
3640	0	0	Ki67+	 6125 6707
3641	0	0	Ki67+	 6127 6240
3642	0	0	Ki67+	 6128 6518
3643	0	0	Ki67+	 6135 6493
3644	0	0	Ki67+	 6137 6165
3645	0	0	Ki67+	 6138 6238
3646	0	0	Ki67+	 6140 6394
3647	0	0	Ki67+	 6143 6560
3648	0	0	Ki67+	 6147 6307
3649	0	0	Ki67+	 6149 6338
3650	0	0	Ki67+	 6149 6635
3651	0	0	Ki67+	 6151 6394
3652	0	0	Ki67+	 6152 6837
3653	0	0	Ki67+	 6154 6255
3654	0	0	Ki67+	 6160 6683
3655	0	0	Ki67+	 6161 6607
3656	0	0	Ki67+	 6166 6148
3657	0	0	Ki67+	 6166 6345
3658	0	0	Ki67+	 6166 6864
3659	0	0	Ki67+	 6172 6666
3660	0	0	Ki67+	 6178 6435
3661	0	0	Ki67+	 6180 6364
3662	0	0	Ki67+	 6184 6324
3663	0	0	Ki67+	 6185 6404
3664	0	0	Ki67+	 6186 6208
3665	0	0	Ki67+	 6188 6649
3666	0	0	Ki67+	 6190 6303
3667	0	0	Ki67+	 6190 6387
3668	0	0	Ki67+	 6193 6285
3669	0	0	Ki67+	 6198 6795
3670	0	0	Ki67+	 6205 6496
3671	0	0	Ki67+	 6207 6561
3672	0	0	Ki67+	 6209 6434
3673	0	0	Ki67+	 6214 6838
3674	0	0	Ki67+	 6215 6337
3675	0	0	Ki67+	 6215 6404
3676	0	0	Ki67+	 6216 6144
3677	0	0	Ki67+	 6216 6646
3678	0	0	Ki67+	 6221 6174
3679	0	0	Ki67+	 6225 6517
3680	0	0	Ki67+	 6225 6832
3681	0	0	Ki67+	 6229 6585
3682	0	0	Ki67+	 6231 6199
3683	0	0	Ki67+	 6233 6213
3684	0	0	Ki67+	 6236 6320
3685	0	0	Ki67+	 6240 6768
3686	0	0	Ki67+	 6241 6620
3687	0	0	Ki67+	 6244 6749
3688	0	0	Ki67+	 6249 6191
3689	0	0	Ki67+	 6253 6672
3690	0	0	Ki67+	 6254 6162
3691	0	0	Ki67+	 6256 6323
3692	0	0	Ki67+	 6261 6582
3693	0	0	Ki67+	 6261 6658
3694	0	0	Ki67+	 6265 6599
3695	0	0	Ki67+	 6270 6734
3696	0	0	Ki67+	 6271 6145
3697	0	0	Ki67+	 6273 6682
3698	0	0	Ki67+	 6280 6503
3699	0	0	Ki67+	 6280 6588
3700	0	0	Ki67+	 6284 6734
3701	0	0	Ki67+	 6291 6273
3702	0	0	Ki67+	 6291 6334
3703	0	0	Ki67+	 6291 6689
3704	0	0	Ki67+	 6294 6708
3705	0	0	Ki67+	 6295 6652
3706	0	0	Ki67+	 6298 6140
3707	0	0	Ki67+	 6303 6471
3708	0	0	Ki67+	 6304 6670
3709	0	0	Ki67+	 6307 6488
3710	0	0	Ki67+	 6308 6686
3711	0	0	Ki67+	 6310 6440
3712	0	0	Ki67+	 6317 6176
3713	0	0	Ki67+	 6318 6198
3714	0	0	Ki67+	 6329 6674
3715	0	0	Ki67+	 6333 6272
3716	0	0	Ki67+	 6334 6309
3717	0	0	Ki67+	 6334 6507
3718	0	0	Ki67+	 6336 6581
3719	0	0	Ki67+	 6338 6342
3720	0	0	Ki67+	 6343 6485
3721	0	0	Ki67+	 6349 6277
3722	0	0	Ki67+	 6349 6503
3723	0	0	Ki67+	 6353 6536
3724	0	0	Ki67+	 6355 6194
3725	0	0	Ki67+	 6365 6380
3726	0	0	Ki67+	 6372 6258
3727	0	0	Ki67+	 6375 6448
3728	0	0	Ki67+	 6376 6275
3729	0	0	Ki67+	 6381 6227
3730	0	0	Ki67+	 6382 6143
3731	0	0	Ki67+	 6390 6246
3732	0	0	Ki67+	 6392 6208
3733	0	0	Ki67+	 6394 6284
3734	0	0	Ki67+	 6394 6464
3735	0	0	Ki67+	 6399 6726
3736	0	0	Ki67+	 6418 6441
3737	0	0	Ki67+	 6419 6289
3738	0	0	Ki67+	 6421 6593
3739	0	0	Ki67+	 6422 6216
3740	0	0	Ki67+	 6423 6394
3741	0	0	Ki67+	 6432 6134
3742	0	0	Ki67+	 6436 6245
3743	0	0	Ki67+	 6444 6414
3744	0	0	Ki67+	 6445 6441
3745	0	0	Ki67+	 6448 6217
3746	0	0	Ki67+	 6452 6204
3747	0	0	Ki67+	 6456 6376
3748	0	0	Ki67+	 6463 6157
3749	0	0	Ki67+	 6468 6184
3750	0	0	Ki67+	 6477 6401
3751	0	0	Ki67+	 6485 6374
3752	0	0	Ki67+	 6490 6201
3753	0	0	Ki67+	 6494 6432
3754	0	0	Ki67+	 6495 6733
3755	0	0	Ki67+	 5704 6925
3756	0	0	Ki67+	 5712 7115
3757	0	0	Ki67+	 5713 7240
3758	0	0	Ki67+	 5727 7093
3759	0	0	Ki67+	 5729 7186
3760	0	0	Ki67+	 5740 7149
3761	0	0	Ki67+	 5774 7116
3762	0	0	Ki67+	 5777 7099
3763	0	0	Ki67+	 5786 7299
3764	0	0	Ki67+	 5796 6904
3765	0	0	Ki67+	 5798 7287
3766	0	0	Ki67+	 5801 7071
3767	0	0	Ki67+	 5804 7233
3768	0	0	Ki67+	 5807 7265
3769	0	0	Ki67+	 5820 7038
3770	0	0	Ki67+	 5820 7127
3771	0	0	Ki67+	 5822 7245
3772	0	0	Ki67+	 5824 7226
3773	0	0	Ki67+	 5831 7311
3774	0	0	Ki67+	 5838 7067
3775	0	0	Ki67+	 5848 7056
3776	0	0	Ki67+	 5853 7240
3777	0	0	Ki67+	 5855 7015
3778	0	0	Ki67+	 5859 7165
3779	0	0	Ki67+	 5867 7131
3780	0	0	Ki67+	 5879 6995
3781	0	0	Ki67+	 5880 7165
3782	0	0	Ki67+	 5882 7125
3783	0	0	Ki67+	 5884 7395
3784	0	0	Ki67+	 5888 7236
3785	0	0	Ki67+	 5893 6981
3786	0	0	Ki67+	 5901 7236
3787	0	0	Ki67+	 5906 7081
3788	0	0	Ki67+	 5915 7212
3789	0	0	Ki67+	 5923 7172
3790	0	0	Ki67+	 5926 6981
3791	0	0	Ki67+	 5928 7270
3792	0	0	Ki67+	 5934 7156
3793	0	0	Ki67+	 5934 7404
3794	0	0	Ki67+	 5935 7603
3795	0	0	Ki67+	 5945 6979
3796	0	0	Ki67+	 5949 7380
3797	0	0	Ki67+	 5951 6988
3798	0	0	Ki67+	 5955 7023
3799	0	0	Ki67+	 5955 7062
3800	0	0	Ki67+	 5957 6954
3801	0	0	Ki67+	 5962 7284
3802	0	0	Ki67+	 5968 7226
3803	0	0	Ki67+	 5974 7087
3804	0	0	Ki67+	 5977 7102
3805	0	0	Ki67+	 5985 7285
3806	0	0	Ki67+	 5987 7194
3807	0	0	Ki67+	 5987 7440
3808	0	0	Ki67+	 5991 7085
3809	0	0	Ki67+	 5996 7453
3810	0	0	Ki67+	 5996 7552
3811	0	0	Ki67+	 5997 7238
3812	0	0	Ki67+	 6000 7015
3813	0	0	Ki67+	 6004 7388
3814	0	0	Ki67+	 6005 7406
3815	0	0	Ki67+	 6009 7210
3816	0	0	Ki67+	 6015 7044
3817	0	0	Ki67+	 6016 6995
3818	0	0	Ki67+	 6026 7249
3819	0	0	Ki67+	 6028 7437
3820	0	0	Ki67+	 6029 7570
3821	0	0	Ki67+	 6031 7029
3822	0	0	Ki67+	 6034 7262
3823	0	0	Ki67+	 6042 6975
3824	0	0	Ki67+	 6050 7160
3825	0	0	Ki67+	 6051 6965
3826	0	0	Ki67+	 6054 7445
3827	0	0	Ki67+	 6061 7510
3828	0	0	Ki67+	 6070 7042
3829	0	0	Ki67+	 6072 7158
3830	0	0	Ki67+	 6075 7240
3831	0	0	Ki67+	 6076 7371
3832	0	0	Ki67+	 6083 7467
3833	0	0	Ki67+	 6087 7235
3834	0	0	Ki67+	 6088 7083
3835	0	0	Ki67+	 6098 7356
3836	0	0	Ki67+	 6107 7270
3837	0	0	Ki67+	 6117 7510
3838	0	0	Ki67+	 6118 7487
3839	0	0	Ki67+	 6125 7250
3840	0	0	Ki67+	 6126 7314
3841	0	0	Ki67+	 6130 7087
3842	0	0	Ki67+	 6133 7020
3843	0	0	Ki67+	 6138 7330
3844	0	0	Ki67+	 6144 7297
3845	0	0	Ki67+	 6151 7015
3846	0	0	Ki67+	 6153 7080
3847	0	0	Ki67+	 6155 7185
3848	0	0	Ki67+	 6155 7583
3849	0	0	Ki67+	 6157 7603
3850	0	0	Ki67+	 6162 7236
3851	0	0	Ki67+	 6164 7099
3852	0	0	Ki67+	 6169 7585
3853	0	0	Ki67+	 6170 7488
3854	0	0	Ki67+	 6171 6987
3855	0	0	Ki67+	 6174 7141
3856	0	0	Ki67+	 6177 7093
3857	0	0	Ki67+	 6178 7052
3858	0	0	Ki67+	 6178 7544
3859	0	0	Ki67+	 6182 7026
3860	0	0	Ki67+	 6183 7125
3861	0	0	Ki67+	 6184 6942
3862	0	0	Ki67+	 6187 7301
3863	0	0	Ki67+	 6189 7102
3864	0	0	Ki67+	 6200 7206
3865	0	0	Ki67+	 6204 7166
3866	0	0	Ki67+	 6206 7155
3867	0	0	Ki67+	 6208 7556
3868	0	0	Ki67+	 6212 7108
3869	0	0	Ki67+	 6212 7466
3870	0	0	Ki67+	 6217 7138
3871	0	0	Ki67+	 6236 7034
3872	0	0	Ki67+	 6236 7547
3873	0	0	Ki67+	 6262 7360
3874	0	0	Ki67+	 6271 7349
3875	0	0	Ki67+	 6280 7483
3876	0	0	Ki67+	 6286 7567
3877	0	0	Ki67+	 6288 7370
3878	0	0	Ki67+	 6291 7554
3879	0	0	Ki67+	 6300 7326
3880	0	0	Ki67+	 6302 7410
3881	0	0	Ki67+	 6319 7378
3882	0	0	Ki67+	 6330 7439
3883	0	0	Ki67+	 6331 7463
3884	0	0	Ki67+	 6336 7367
3885	0	0	Ki67+	 6340 7497
3886	0	0	Ki67+	 6352 7460
3887	0	0	Ki67+	 6357 7315
3888	0	0	Ki67+	 6357 7347
3889	0	0	Ki67+	 6361 7506
3890	0	0	Ki67+	 6364 7402
3891	0	0	Ki67+	 6366 7641
3892	0	0	Ki67+	 6367 7662
3893	0	0	Ki67+	 6368 7060
3894	0	0	Ki67+	 6369 7287
3895	0	0	Ki67+	 6377 7434
3896	0	0	Ki67+	 6393 7390
3897	0	0	Ki67+	 6396 7471
3898	0	0	Ki67+	 6403 7461
3899	0	0	Ki67+	 6403 7656
3900	0	0	Ki67+	 6412 7363
3901	0	0	Ki67+	 6414 7659
3902	0	0	Ki67+	 6416 7245
3903	0	0	Ki67+	 6421 7483
3904	0	0	Ki67+	 6424 7636
3905	0	0	Ki67+	 6425 7146
3906	0	0	Ki67+	 6426 7270
3907	0	0	Ki67+	 6426 7292
3908	0	0	Ki67+	 6426 7420
3909	0	0	Ki67+	 6432 7230
3910	0	0	Ki67+	 6435 7391
3911	0	0	Ki67+	 6440 7638
3912	0	0	Ki67+	 6443 7322
3913	0	0	Ki67+	 6450 7622
3914	0	0	Ki67+	 6454 7307
3915	0	0	Ki67+	 6454 7429
3916	0	0	Ki67+	 6464 7572
3917	0	0	Ki67+	 6465 7308
3918	0	0	Ki67+	 6466 7395
3919	0	0	Ki67+	 6478 7316
3920	0	0	Ki67+	 6479 7048
3921	0	0	Ki67+	 6484 7452
3922	0	0	Ki67+	 6485 7591
3923	0	0	Ki67+	 6487 7577
3924	0	0	Ki67+	 6493 7015
3925	0	0	Ki67+	 6495 7268
3926	0	0	Ki67+	 5886 7838
3927	0	0	Ki67+	 5887 8265
3928	0	0	Ki67+	 5911 8243
3929	0	0	Ki67+	 5950 8489
3930	0	0	Ki67+	 6212 7962
3931	0	0	Ki67+	 6250 7980
3932	0	0	Ki67+	 6258 7955
3933	0	0	Ki67+	 6288 7860
3934	0	0	Ki67+	 6298 7797
3935	0	0	Ki67+	 6300 7965
3936	0	0	Ki67+	 6310 7943
3937	0	0	Ki67+	 6318 7838
3938	0	0	Ki67+	 6320 7878
3939	0	0	Ki67+	 6326 7769
3940	0	0	Ki67+	 6326 7945
3941	0	0	Ki67+	 6339 7861
3942	0	0	Ki67+	 6339 7910
3943	0	0	Ki67+	 6345 7814
3944	0	0	Ki67+	 6345 7901
3945	0	0	Ki67+	 6345 8312
3946	0	0	Ki67+	 6347 7721
3947	0	0	Ki67+	 6352 7793
3948	0	0	Ki67+	 6354 7763
3949	0	0	Ki67+	 6358 7933
3950	0	0	Ki67+	 6359 7885
3951	0	0	Ki67+	 6371 8322
3952	0	0	Ki67+	 6374 7741
3953	0	0	Ki67+	 6377 7864
3954	0	0	Ki67+	 6379 8348
3955	0	0	Ki67+	 6383 8315
3956	0	0	Ki67+	 6384 7697
3957	0	0	Ki67+	 6388 7793
3958	0	0	Ki67+	 6388 7902
3959	0	0	Ki67+	 6389 7781
3960	0	0	Ki67+	 6393 7994
3961	0	0	Ki67+	 6400 8381
3962	0	0	Ki67+	 6405 7756
3963	0	0	Ki67+	 6413 7797
3964	0	0	Ki67+	 6416 7739
3965	0	0	Ki67+	 6417 8027
3966	0	0	Ki67+	 6419 8090
3967	0	0	Ki67+	 6420 8427
3968	0	0	Ki67+	 6424 7722
3969	0	0	Ki67+	 6425 8064
3970	0	0	Ki67+	 6431 8386
3971	0	0	Ki67+	 6434 8087
3972	0	0	Ki67+	 6444 8122
3973	0	0	Ki67+	 6446 7721
3974	0	0	Ki67+	 6448 7952
3975	0	0	Ki67+	 6450 8068
3976	0	0	Ki67+	 6459 8159
3977	0	0	Ki67+	 6464 7966
3978	0	0	Ki67+	 6466 7700
3979	0	0	Ki67+	 6474 7779
3980	0	0	Ki67+	 6477 7960
3981	0	0	Ki67+	 6477 8409
3982	0	0	Ki67+	 6478 7945
3983	0	0	Ki67+	 6480 8128
3984	0	0	Ki67+	 6487 7763
3985	0	0	Ki67+	 6490 8351
3986	0	0	Ki67+	 6492 8076
3987	0	0	Ki67+	 6223 9225
3988	0	0	Ki67+	 6226 9147
3989	0	0	Ki67+	 6240 9197
3990	0	0	Ki67+	 6272 9215
3991	0	0	Ki67+	 6276 9186
3992	0	0	Ki67+	 6287 9225
3993	0	0	Ki67+	 6300 9245
3994	0	0	Ki67+	 6314 9267
3995	0	0	Ki67+	 6330 8991
3996	0	0	Ki67+	 6350 9010
3997	0	0	Ki67+	 6354 9000
3998	0	0	Ki67+	 6364 9221
3999	0	0	Ki67+	 6404 8960
4000	0	0	Ki67+	 6404 9134
4001	0	0	Ki67+	 6420 9161
4002	0	0	Ki67+	 6424 9003
4003	0	0	Ki67+	 6438 9004
4004	0	0	Ki67+	 6440 8973
4005	0	0	Ki67+	 6450 8513
4006	0	0	Ki67+	 6460 8921
4007	0	0	Ki67+	 6470 8832
4008	0	0	Ki67+	 6480 8560
4009	0	0	Ki67+	 6483 8886
4010	0	0	Ki67+	 6491 8833
4011	0	0	Ki67+	 6492 9082
4012	0	0	Ki67+	 6494 8870
4013	0	0	Ki67+	 6495 9036
4014	0	0	Ki67+	 6198 9339
4015	0	0	Ki67+	 6245 9389
4016	0	0	Ki67+	 6252 9408
4017	0	0	Ki67+	 6253 9304
4018	0	0	Ki67+	 6273 9368
4019	0	0	Ki67+	 6310 9413
4020	0	0	Ki67+	 6325 9447
4021	0	0	Ki67+	 6329 9309
4022	0	0	Ki67+	 6335 9352
4023	0	0	Ki67+	 6335 9399
4024	0	0	Ki67+	 6351 9390
4025	0	0	Ki67+	 6352 9313
4026	0	0	Ki67+	 6367 9389
4027	0	0	Ki67+	 6369 9322
4028	0	0	Ki67+	 6374 9355
4029	0	0	Ki67+	 6381 9427
4030	0	0	Ki67+	 6393 9346
4031	0	0	Ki67+	 6401 9425
4032	0	0	Ki67+	 6411 9483
4033	0	0	Ki67+	 6416 9340
4034	0	0	Ki67+	 6425 9385
4035	0	0	Ki67+	 6428 9511
4036	0	0	Ki67+	 6445 9521
4037	0	0	Ki67+	 6454 9489
4038	0	0	Ki67+	 6456 9574
4039	0	0	Ki67+	 6456 9585
4040	0	0	Ki67+	 6471 9511
4041	0	0	Ki67+	 6485 9585
4042	0	0	Ki67+	 6495 9599
4043	0	0	Ki67+	 5702 13409
4044	0	0	Ki67+	 5703 13346
4045	0	0	Ki67+	 5704 13383
4046	0	0	Ki67+	 5716 13892
4047	0	0	Ki67+	 5725 13370
4048	0	0	Ki67+	 5731 13390
4049	0	0	Ki67+	 5736 13409
4050	0	0	Ki67+	 5740 13860
4051	0	0	Ki67+	 5741 13904
4052	0	0	Ki67+	 5752 13361
4053	0	0	Ki67+	 5776 13787
4054	0	0	Ki67+	 5790 13295
4055	0	0	Ki67+	 5791 13372
4056	0	0	Ki67+	 5796 13279
4057	0	0	Ki67+	 5817 13235
4058	0	0	Ki67+	 5826 13354
4059	0	0	Ki67+	 5831 13386
4060	0	0	Ki67+	 5835 13307
4061	0	0	Ki67+	 5836 13258
4062	0	0	Ki67+	 5841 13437
4063	0	0	Ki67+	 5842 13204
4064	0	0	Ki67+	 5844 13328
4065	0	0	Ki67+	 5845 13241
4066	0	0	Ki67+	 5851 13293
4067	0	0	Ki67+	 5851 13337
4068	0	0	Ki67+	 5874 13403
4069	0	0	Ki67+	 5875 13282
4070	0	0	Ki67+	 5875 13435
4071	0	0	Ki67+	 5877 13264
4072	0	0	Ki67+	 5885 13282
4073	0	0	Ki67+	 5886 13387
4074	0	0	Ki67+	 5887 13321
4075	0	0	Ki67+	 5895 13262
4076	0	0	Ki67+	 5921 13335
4077	0	0	Ki67+	 5922 13750
4078	0	0	Ki67+	 5933 13871
4079	0	0	Ki67+	 5937 13882
4080	0	0	Ki67+	 5942 13830
4081	0	0	Ki67+	 5943 13431
4082	0	0	Ki67+	 5955 13842
4083	0	0	Ki67+	 5962 13870
4084	0	0	Ki67+	 5976 13463
4085	0	0	Ki67+	 5986 13490
4086	0	0	Ki67+	 5988 13292
4087	0	0	Ki67+	 5994 13280
4088	0	0	Ki67+	 5998 13316
4089	0	0	Ki67+	 6011 13555
4090	0	0	Ki67+	 6013 13716
4091	0	0	Ki67+	 6015 13729
4092	0	0	Ki67+	 6016 13330
4093	0	0	Ki67+	 6021 13531
4094	0	0	Ki67+	 6023 13292
4095	0	0	Ki67+	 6030 13592
4096	0	0	Ki67+	 6036 13444
4097	0	0	Ki67+	 6037 13551
4098	0	0	Ki67+	 6042 13486
4099	0	0	Ki67+	 6044 13602
4100	0	0	Ki67+	 6045 13513
4101	0	0	Ki67+	 6052 13582
4102	0	0	Ki67+	 6053 13478
4103	0	0	Ki67+	 6064 13526
4104	0	0	Ki67+	 6069 13446
4105	0	0	Ki67+	 6071 13590
4106	0	0	Ki67+	 6075 13503
4107	0	0	Ki67+	 6160 13665
4108	0	0	Ki67+	 6174 13675
4109	0	0	Ki67+	 6185 13895
4110	0	0	Ki67+	 6186 13375
4111	0	0	Ki67+	 6193 13663
4112	0	0	Ki67+	 6194 13630
4113	0	0	Ki67+	 6216 13656
4114	0	0	Ki67+	 6221 13671
4115	0	0	Ki67+	 6229 13385
4116	0	0	Ki67+	 6231 13401
4117	0	0	Ki67+	 6231 13638
4118	0	0	Ki67+	 6236 13667
4119	0	0	Ki67+	 6242 13305
4120	0	0	Ki67+	 6242 13501
4121	0	0	Ki67+	 6247 13623
4122	0	0	Ki67+	 6248 13350
4123	0	0	Ki67+	 6250 13444
4124	0	0	Ki67+	 6251 13647
4125	0	0	Ki67+	 6253 13886
4126	0	0	Ki67+	 6257 13395
4127	0	0	Ki67+	 6265 13404
4128	0	0	Ki67+	 6275 13637
4129	0	0	Ki67+	 6284 13391
4130	0	0	Ki67+	 6290 13474
4131	0	0	Ki67+	 6292 13306
4132	0	0	Ki67+	 6301 13143
4133	0	0	Ki67+	 6313 13819
4134	0	0	Ki67+	 6317 13578
4135	0	0	Ki67+	 6322 13541
4136	0	0	Ki67+	 6331 13361
4137	0	0	Ki67+	 6339 13463
4138	0	0	Ki67+	 6350 13154
4139	0	0	Ki67+	 6350 13289
4140	0	0	Ki67+	 6354 13755
4141	0	0	Ki67+	 6355 13636
4142	0	0	Ki67+	 6356 13616
4143	0	0	Ki67+	 6365 13532
4144	0	0	Ki67+	 6366 13592
4145	0	0	Ki67+	 6372 13681
4146	0	0	Ki67+	 6375 13523
4147	0	0	Ki67+	 6383 13661
4148	0	0	Ki67+	 6388 13620
4149	0	0	Ki67+	 6395 13637
4150	0	0	Ki67+	 6403 13613
4151	0	0	Ki67+	 6435 13694
4152	0	0	Ki67+	 6465 13393
4153	0	0	Ki67+	 6476 13742
4154	0	0	Ki67+	 6476 13778
4155	0	0	Ki67+	 6493 13233
4156	0	0	Ki67+	 6494 13349
4157	0	0	Ki67+	 6494 13368
4158	0	0	Ki67+	 5706 13961
4159	0	0	Ki67+	 5708 14532
4160	0	0	Ki67+	 5727 13974
4161	0	0	Ki67+	 5732 14447
4162	0	0	Ki67+	 5741 14510
4163	0	0	Ki67+	 5766 13965
4164	0	0	Ki67+	 5775 13977
4165	0	0	Ki67+	 5783 14482
4166	0	0	Ki67+	 5794 14461
4167	0	0	Ki67+	 5817 14319
4168	0	0	Ki67+	 5824 13950
4169	0	0	Ki67+	 5825 14469
4170	0	0	Ki67+	 5830 13940
4171	0	0	Ki67+	 5842 14705
4172	0	0	Ki67+	 5856 14525
4173	0	0	Ki67+	 5879 13938
4174	0	0	Ki67+	 5880 13956
4175	0	0	Ki67+	 6042 14693
4176	0	0	Ki67+	 6053 14704
4177	0	0	Ki67+	 6061 14659
4178	0	0	Ki67+	 6078 13993
4179	0	0	Ki67+	 6081 14011
4180	0	0	Ki67+	 6084 14605
4181	0	0	Ki67+	 6089 14451
4182	0	0	Ki67+	 6092 13952
4183	0	0	Ki67+	 6094 14045
4184	0	0	Ki67+	 6103 14686
4185	0	0	Ki67+	 6105 13934
4186	0	0	Ki67+	 6118 14694
4187	0	0	Ki67+	 6123 13953
4188	0	0	Ki67+	 6126 14707
4189	0	0	Ki67+	 6127 14643
4190	0	0	Ki67+	 6129 14421
4191	0	0	Ki67+	 6137 14715
4192	0	0	Ki67+	 6139 13978
4193	0	0	Ki67+	 6144 14063
4194	0	0	Ki67+	 6158 14153
4195	0	0	Ki67+	 6159 14042
4196	0	0	Ki67+	 6164 13952
4197	0	0	Ki67+	 6164 14488
4198	0	0	Ki67+	 6173 14385
4199	0	0	Ki67+	 6177 14145
4200	0	0	Ki67+	 6179 13941
4201	0	0	Ki67+	 6182 13926
4202	0	0	Ki67+	 6190 14419
4203	0	0	Ki67+	 6193 14087
4204	0	0	Ki67+	 6195 14520
4205	0	0	Ki67+	 6214 14641
4206	0	0	Ki67+	 6217 14039
4207	0	0	Ki67+	 6217 14083
4208	0	0	Ki67+	 6221 14449
4209	0	0	Ki67+	 6221 14486
4210	0	0	Ki67+	 6231 14643
4211	0	0	Ki67+	 6237 14162
4212	0	0	Ki67+	 6237 14459
4213	0	0	Ki67+	 6240 14102
4214	0	0	Ki67+	 6240 14247
4215	0	0	Ki67+	 6243 14293
4216	0	0	Ki67+	 6248 13969
4217	0	0	Ki67+	 6256 14223
4218	0	0	Ki67+	 6256 14591
4219	0	0	Ki67+	 6258 14668
4220	0	0	Ki67+	 6258 14710
4221	0	0	Ki67+	 6260 14189
4222	0	0	Ki67+	 6261 14401
4223	0	0	Ki67+	 6264 14495
4224	0	0	Ki67+	 6266 14433
4225	0	0	Ki67+	 6271 14648
4226	0	0	Ki67+	 6273 14134
4227	0	0	Ki67+	 6273 14691
4228	0	0	Ki67+	 6286 14476
4229	0	0	Ki67+	 6287 14203
4230	0	0	Ki67+	 6290 14125
4231	0	0	Ki67+	 6290 14450
4232	0	0	Ki67+	 6291 14165
4233	0	0	Ki67+	 6291 14527
4234	0	0	Ki67+	 6307 14142
4235	0	0	Ki67+	 6307 14261
4236	0	0	Ki67+	 6310 14316
4237	0	0	Ki67+	 6313 14114
4238	0	0	Ki67+	 6318 13924
4239	0	0	Ki67+	 6322 14579
4240	0	0	Ki67+	 6322 14592
4241	0	0	Ki67+	 6323 14215
4242	0	0	Ki67+	 6325 14117
4243	0	0	Ki67+	 6325 14252
4244	0	0	Ki67+	 6338 14482
4245	0	0	Ki67+	 6342 14617
4246	0	0	Ki67+	 6343 14659
4247	0	0	Ki67+	 6345 14639
4248	0	0	Ki67+	 6360 14112
4249	0	0	Ki67+	 6361 14654
4250	0	0	Ki67+	 6363 14265
4251	0	0	Ki67+	 6367 14582
4252	0	0	Ki67+	 6371 14195
4253	0	0	Ki67+	 6375 14031
4254	0	0	Ki67+	 6378 14220
4255	0	0	Ki67+	 6380 14261
4256	0	0	Ki67+	 6384 14053
4257	0	0	Ki67+	 6386 14546
4258	0	0	Ki67+	 6387 14470
4259	0	0	Ki67+	 6387 14634
4260	0	0	Ki67+	 6389 14389
4261	0	0	Ki67+	 6391 14713
4262	0	0	Ki67+	 6394 14003
4263	0	0	Ki67+	 6399 14443
4264	0	0	Ki67+	 6404 13973
4265	0	0	Ki67+	 6406 14411
4266	0	0	Ki67+	 6406 14588
4267	0	0	Ki67+	 6408 14199
4268	0	0	Ki67+	 6408 14666
4269	0	0	Ki67+	 6414 14554
4270	0	0	Ki67+	 6416 14688
4271	0	0	Ki67+	 6431 14706
4272	0	0	Ki67+	 6436 14681
4273	0	0	Ki67+	 6443 14068
4274	0	0	Ki67+	 6446 14652
4275	0	0	Ki67+	 6473 14101
4276	0	0	Ki67+	 5704 15251
4277	0	0	Ki67+	 5709 15161
4278	0	0	Ki67+	 5710 15183
4279	0	0	Ki67+	 5719 15376
4280	0	0	Ki67+	 5720 14931
4281	0	0	Ki67+	 5722 14853
4282	0	0	Ki67+	 5729 15196
4283	0	0	Ki67+	 5735 14770
4284	0	0	Ki67+	 5735 14843
4285	0	0	Ki67+	 5741 14953
4286	0	0	Ki67+	 5751 14896
4287	0	0	Ki67+	 5762 15269
4288	0	0	Ki67+	 5762 15293
4289	0	0	Ki67+	 5771 14818
4290	0	0	Ki67+	 5772 14877
4291	0	0	Ki67+	 5780 15145
4292	0	0	Ki67+	 5781 14939
4293	0	0	Ki67+	 5792 15008
4294	0	0	Ki67+	 5793 15282
4295	0	0	Ki67+	 5798 15256
4296	0	0	Ki67+	 5803 14780
4297	0	0	Ki67+	 5810 14887
4298	0	0	Ki67+	 5812 14993
4299	0	0	Ki67+	 5820 14838
4300	0	0	Ki67+	 5821 14942
4301	0	0	Ki67+	 5837 15244
4302	0	0	Ki67+	 5844 14988
4303	0	0	Ki67+	 5851 14851
4304	0	0	Ki67+	 5851 14915
4305	0	0	Ki67+	 5859 15223
4306	0	0	Ki67+	 5859 15282
4307	0	0	Ki67+	 5864 15265
4308	0	0	Ki67+	 5875 15206
4309	0	0	Ki67+	 5890 14887
4310	0	0	Ki67+	 5892 14939
4311	0	0	Ki67+	 5920 14892
4312	0	0	Ki67+	 5943 15050
4313	0	0	Ki67+	 5945 14939
4314	0	0	Ki67+	 5945 15014
4315	0	0	Ki67+	 5956 14820
4316	0	0	Ki67+	 5958 14798
4317	0	0	Ki67+	 5968 14996
4318	0	0	Ki67+	 5974 14950
4319	0	0	Ki67+	 5982 15036
4320	0	0	Ki67+	 5983 14793
4321	0	0	Ki67+	 5986 14903
4322	0	0	Ki67+	 5993 15256
4323	0	0	Ki67+	 5997 14981
4324	0	0	Ki67+	 5997 15013
4325	0	0	Ki67+	 6003 14905
4326	0	0	Ki67+	 6006 14952
4327	0	0	Ki67+	 6015 15100
4328	0	0	Ki67+	 6017 15078
4329	0	0	Ki67+	 6022 15088
4330	0	0	Ki67+	 6024 15409
4331	0	0	Ki67+	 6025 15065
4332	0	0	Ki67+	 6028 15002
4333	0	0	Ki67+	 6030 15387
4334	0	0	Ki67+	 6030 15493
4335	0	0	Ki67+	 6036 14938
4336	0	0	Ki67+	 6037 14727
4337	0	0	Ki67+	 6040 15048
4338	0	0	Ki67+	 6059 14755
4339	0	0	Ki67+	 6060 15284
4340	0	0	Ki67+	 6062 15017
4341	0	0	Ki67+	 6062 15051
4342	0	0	Ki67+	 6069 14801
4343	0	0	Ki67+	 6069 14989
4344	0	0	Ki67+	 6072 15370
4345	0	0	Ki67+	 6073 15040
4346	0	0	Ki67+	 6075 15406
4347	0	0	Ki67+	 6093 14973
4348	0	0	Ki67+	 6094 15081
4349	0	0	Ki67+	 6102 14752
4350	0	0	Ki67+	 6103 15023
4351	0	0	Ki67+	 6105 15411
4352	0	0	Ki67+	 6115 15084
4353	0	0	Ki67+	 6118 14767
4354	0	0	Ki67+	 6127 15001
4355	0	0	Ki67+	 6127 15366
4356	0	0	Ki67+	 6128 15399
4357	0	0	Ki67+	 6134 15065
4358	0	0	Ki67+	 6134 15310
4359	0	0	Ki67+	 6139 14795
4360	0	0	Ki67+	 6140 15436
4361	0	0	Ki67+	 6150 15468
4362	0	0	Ki67+	 6151 15106
4363	0	0	Ki67+	 6168 15019
4364	0	0	Ki67+	 6174 15069
4365	0	0	Ki67+	 6178 15113
4366	0	0	Ki67+	 6184 15403
4367	0	0	Ki67+	 6186 14814
4368	0	0	Ki67+	 6192 15044
4369	0	0	Ki67+	 6206 14844
4370	0	0	Ki67+	 6213 14826
4371	0	0	Ki67+	 6213 15091
4372	0	0	Ki67+	 6220 15072
4373	0	0	Ki67+	 6223 15061
4374	0	0	Ki67+	 6230 15107
4375	0	0	Ki67+	 6232 14958
4376	0	0	Ki67+	 6235 15069
4377	0	0	Ki67+	 6242 14754
4378	0	0	Ki67+	 6243 14742
4379	0	0	Ki67+	 6246 14811
4380	0	0	Ki67+	 6251 15085
4381	0	0	Ki67+	 6264 15118
4382	0	0	Ki67+	 6264 15396
4383	0	0	Ki67+	 6274 14742
4384	0	0	Ki67+	 6278 14844
4385	0	0	Ki67+	 6282 14869
4386	0	0	Ki67+	 6285 15099
4387	0	0	Ki67+	 6296 14790
4388	0	0	Ki67+	 6296 14801
4389	0	0	Ki67+	 6296 15447
4390	0	0	Ki67+	 6300 14817
4391	0	0	Ki67+	 6306 15205
4392	0	0	Ki67+	 6307 15130
4393	0	0	Ki67+	 6308 14858
4394	0	0	Ki67+	 6315 15172
4395	0	0	Ki67+	 6320 15442
4396	0	0	Ki67+	 6331 15164
4397	0	0	Ki67+	 6335 15420
4398	0	0	Ki67+	 6339 15438
4399	0	0	Ki67+	 6344 15154
4400	0	0	Ki67+	 6348 14896
4401	0	0	Ki67+	 6349 14982
4402	0	0	Ki67+	 6359 15209
4403	0	0	Ki67+	 6365 14992
4404	0	0	Ki67+	 6369 15054
4405	0	0	Ki67+	 6374 15224
4406	0	0	Ki67+	 6374 15467
4407	0	0	Ki67+	 6378 15192
4408	0	0	Ki67+	 6380 15385
4409	0	0	Ki67+	 6382 14832
4410	0	0	Ki67+	 6383 14785
4411	0	0	Ki67+	 6383 15478
4412	0	0	Ki67+	 6385 14819
4413	0	0	Ki67+	 6385 14942
4414	0	0	Ki67+	 6386 14742
4415	0	0	Ki67+	 6387 15253
4416	0	0	Ki67+	 6389 14890
4417	0	0	Ki67+	 6398 14927
4418	0	0	Ki67+	 6402 15218
4419	0	0	Ki67+	 6403 15407
4420	0	0	Ki67+	 6404 14789
4421	0	0	Ki67+	 6404 14890
4422	0	0	Ki67+	 6408 15240
4423	0	0	Ki67+	 6410 14746
4424	0	0	Ki67+	 6413 15378
4425	0	0	Ki67+	 6415 15436
4426	0	0	Ki67+	 6421 14913
4427	0	0	Ki67+	 6425 15408
4428	0	0	Ki67+	 6433 14732
4429	0	0	Ki67+	 6444 15300
4430	0	0	Ki67+	 6448 15418
4431	0	0	Ki67+	 6456 14924
4432	0	0	Ki67+	 6456 15325
4433	0	0	Ki67+	 6461 15378
4434	0	0	Ki67+	 6467 14888
4435	0	0	Ki67+	 6473 15179
4436	0	0	Ki67+	 6478 14758
4437	0	0	Ki67+	 6485 14850
4438	0	0	Ki67+	 6486 14820
4439	0	0	Ki67+	 6492 14744
4440	0	0	Ki67+	 6494 14900
4441	0	0	Ki67+	 5700 15883
4442	0	0	Ki67+	 5701 16309
4443	0	0	Ki67+	 5713 15850
4444	0	0	Ki67+	 5715 15958
4445	0	0	Ki67+	 5721 16130
4446	0	0	Ki67+	 5724 16145
4447	0	0	Ki67+	 5743 16193
4448	0	0	Ki67+	 5746 15844
4449	0	0	Ki67+	 5753 16267
4450	0	0	Ki67+	 5762 15829
4451	0	0	Ki67+	 5764 15565
4452	0	0	Ki67+	 5772 15796
4453	0	0	Ki67+	 5775 16158
4454	0	0	Ki67+	 5776 15971
4455	0	0	Ki67+	 5779 15526
4456	0	0	Ki67+	 5779 15571
4457	0	0	Ki67+	 5787 15995
4458	0	0	Ki67+	 5792 16188
4459	0	0	Ki67+	 5795 16284
4460	0	0	Ki67+	 5805 15852
4461	0	0	Ki67+	 5808 16158
4462	0	0	Ki67+	 5815 16198
4463	0	0	Ki67+	 5818 16212
4464	0	0	Ki67+	 5842 16005
4465	0	0	Ki67+	 5847 15965
4466	0	0	Ki67+	 5855 15552
4467	0	0	Ki67+	 5855 16313
4468	0	0	Ki67+	 5864 15570
4469	0	0	Ki67+	 5864 15859
4470	0	0	Ki67+	 5865 16297
4471	0	0	Ki67+	 5866 15792
4472	0	0	Ki67+	 5870 15938
4473	0	0	Ki67+	 5873 15560
4474	0	0	Ki67+	 5873 15953
4475	0	0	Ki67+	 5874 16253
4476	0	0	Ki67+	 5877 16191
4477	0	0	Ki67+	 5888 15596
4478	0	0	Ki67+	 5902 15619
4479	0	0	Ki67+	 5904 16008
4480	0	0	Ki67+	 5906 15788
4481	0	0	Ki67+	 5906 15840
4482	0	0	Ki67+	 5907 15654
4483	0	0	Ki67+	 5907 15850
4484	0	0	Ki67+	 5908 16264
4485	0	0	Ki67+	 5924 15779
4486	0	0	Ki67+	 5926 15667
4487	0	0	Ki67+	 5927 15584
4488	0	0	Ki67+	 5929 16231
4489	0	0	Ki67+	 5930 16206
4490	0	0	Ki67+	 5932 16260
4491	0	0	Ki67+	 5943 15771
4492	0	0	Ki67+	 5958 15820
4493	0	0	Ki67+	 5960 15909
4494	0	0	Ki67+	 5964 15647
4495	0	0	Ki67+	 5974 15771
4496	0	0	Ki67+	 5977 15816
4497	0	0	Ki67+	 5978 16278
4498	0	0	Ki67+	 5979 15747
4499	0	0	Ki67+	 5982 15956
4500	0	0	Ki67+	 5983 15990
4501	0	0	Ki67+	 5989 15896
4502	0	0	Ki67+	 5991 15798
4503	0	0	Ki67+	 6003 15873
4504	0	0	Ki67+	 6010 15658
4505	0	0	Ki67+	 6017 16292
4506	0	0	Ki67+	 6018 16276
4507	0	0	Ki67+	 6020 15998
4508	0	0	Ki67+	 6022 15825
4509	0	0	Ki67+	 6041 15854
4510	0	0	Ki67+	 6045 15923
4511	0	0	Ki67+	 6045 16288
4512	0	0	Ki67+	 6054 15726
4513	0	0	Ki67+	 6054 15801
4514	0	0	Ki67+	 6054 16015
4515	0	0	Ki67+	 6057 16269
4516	0	0	Ki67+	 6061 16248
4517	0	0	Ki67+	 6066 15659
4518	0	0	Ki67+	 6070 15855
4519	0	0	Ki67+	 6086 15746
4520	0	0	Ki67+	 6090 15995
4521	0	0	Ki67+	 6092 15875
4522	0	0	Ki67+	 6093 15840
4523	0	0	Ki67+	 6093 16223
4524	0	0	Ki67+	 6095 15811
4525	0	0	Ki67+	 6104 15955
4526	0	0	Ki67+	 6112 16314
4527	0	0	Ki67+	 6121 15723
4528	0	0	Ki67+	 6123 16281
4529	0	0	Ki67+	 6132 16307
4530	0	0	Ki67+	 6134 15707
4531	0	0	Ki67+	 6137 15995
4532	0	0	Ki67+	 6141 15964
4533	0	0	Ki67+	 6155 15784
4534	0	0	Ki67+	 6156 15699
4535	0	0	Ki67+	 6159 15837
4536	0	0	Ki67+	 6161 15672
4537	0	0	Ki67+	 6163 16273
4538	0	0	Ki67+	 6165 15756
4539	0	0	Ki67+	 6183 15940
4540	0	0	Ki67+	 6185 15720
4541	0	0	Ki67+	 6189 15956
4542	0	0	Ki67+	 6190 15698
4543	0	0	Ki67+	 6203 15787
4544	0	0	Ki67+	 6209 16265
4545	0	0	Ki67+	 6210 15701
4546	0	0	Ki67+	 6218 15685
4547	0	0	Ki67+	 6223 15533
4548	0	0	Ki67+	 6224 15766
4549	0	0	Ki67+	 6227 15828
4550	0	0	Ki67+	 6231 15904
4551	0	0	Ki67+	 6238 15765
4552	0	0	Ki67+	 6241 16301
4553	0	0	Ki67+	 6244 15735
4554	0	0	Ki67+	 6256 15804
4555	0	0	Ki67+	 6263 15896
4556	0	0	Ki67+	 6272 15757
4557	0	0	Ki67+	 6279 15782
4558	0	0	Ki67+	 6285 15827
4559	0	0	Ki67+	 6300 15748
4560	0	0	Ki67+	 6315 15889
4561	0	0	Ki67+	 6347 16275
4562	0	0	Ki67+	 6349 15757
4563	0	0	Ki67+	 6352 15958
4564	0	0	Ki67+	 6352 16287
4565	0	0	Ki67+	 6357 15795
4566	0	0	Ki67+	 6358 15849
4567	0	0	Ki67+	 6364 15716
4568	0	0	Ki67+	 6371 15829
4569	0	0	Ki67+	 6377 15930
4570	0	0	Ki67+	 6379 15779
4571	0	0	Ki67+	 6387 15744
4572	0	0	Ki67+	 6387 15771
4573	0	0	Ki67+	 6395 15718
4574	0	0	Ki67+	 6395 15811
4575	0	0	Ki67+	 6396 15881
4576	0	0	Ki67+	 6415 15865
4577	0	0	Ki67+	 6416 15743
4578	0	0	Ki67+	 6430 15793
4579	0	0	Ki67+	 6433 15897
4580	0	0	Ki67+	 6438 15529
4581	0	0	Ki67+	 6441 15940
4582	0	0	Ki67+	 6448 15758
4583	0	0	Ki67+	 6454 16226
4584	0	0	Ki67+	 6460 15870
4585	0	0	Ki67+	 6468 15853
4586	0	0	Ki67+	 6475 15883
4587	0	0	Ki67+	 6481 15871
4588	0	0	Ki67+	 6482 15778
4589	0	0	Ki67+	 6483 16268
4590	0	0	Ki67+	 6486 16242
4591	0	0	Ki67+	 6489 15853
4592	0	0	Ki67+	 6490 15805
4593	0	0	Ki67+	 6491 16197
4594	0	0	Ki67+	 6492 15752
4595	0	0	Ki67+	 5700 16449
4596	0	0	Ki67+	 5707 16406
4597	0	0	Ki67+	 5721 16482
4598	0	0	Ki67+	 5722 16698
4599	0	0	Ki67+	 5727 16868
4600	0	0	Ki67+	 5736 16381
4601	0	0	Ki67+	 5742 16970
4602	0	0	Ki67+	 5749 16867
4603	0	0	Ki67+	 5758 16836
4604	0	0	Ki67+	 5763 16939
4605	0	0	Ki67+	 5765 16827
4606	0	0	Ki67+	 5767 16960
4607	0	0	Ki67+	 5776 16364
4608	0	0	Ki67+	 5777 16458
4609	0	0	Ki67+	 5779 16496
4610	0	0	Ki67+	 5788 16516
4611	0	0	Ki67+	 5791 17051
4612	0	0	Ki67+	 5797 17099
4613	0	0	Ki67+	 5802 16497
4614	0	0	Ki67+	 5807 16641
4615	0	0	Ki67+	 5810 16326
4616	0	0	Ki67+	 5812 17082
4617	0	0	Ki67+	 5816 16393
4618	0	0	Ki67+	 5819 17119
4619	0	0	Ki67+	 5826 16459
4620	0	0	Ki67+	 5832 16529
4621	0	0	Ki67+	 5837 16389
4622	0	0	Ki67+	 5848 16478
4623	0	0	Ki67+	 5851 16876
4624	0	0	Ki67+	 5855 16915
4625	0	0	Ki67+	 5856 16862
4626	0	0	Ki67+	 5861 17063
4627	0	0	Ki67+	 5864 16826
4628	0	0	Ki67+	 5865 16408
4629	0	0	Ki67+	 5871 16490
4630	0	0	Ki67+	 5884 16522
4631	0	0	Ki67+	 5899 16485
4632	0	0	Ki67+	 5901 16941
4633	0	0	Ki67+	 5903 16801
4634	0	0	Ki67+	 5905 16913
4635	0	0	Ki67+	 5909 16533
4636	0	0	Ki67+	 5920 16733
4637	0	0	Ki67+	 5933 16394
4638	0	0	Ki67+	 5933 16953
4639	0	0	Ki67+	 5937 16368
4640	0	0	Ki67+	 5942 16515
4641	0	0	Ki67+	 5958 16403
4642	0	0	Ki67+	 5976 16326
4643	0	0	Ki67+	 5976 16421
4644	0	0	Ki67+	 5981 16363
4645	0	0	Ki67+	 5981 16984
4646	0	0	Ki67+	 5989 16871
4647	0	0	Ki67+	 5991 16891
4648	0	0	Ki67+	 5991 16906
4649	0	0	Ki67+	 5993 16367
4650	0	0	Ki67+	 5999 16629
4651	0	0	Ki67+	 6015 16520
4652	0	0	Ki67+	 6016 16549
4653	0	0	Ki67+	 6024 16393
4654	0	0	Ki67+	 6030 17106
4655	0	0	Ki67+	 6034 16558
4656	0	0	Ki67+	 6048 16358
4657	0	0	Ki67+	 6050 16540
4658	0	0	Ki67+	 6062 16546
4659	0	0	Ki67+	 6067 16392
4660	0	0	Ki67+	 6069 16557
4661	0	0	Ki67+	 6077 16360
4662	0	0	Ki67+	 6079 16328
4663	0	0	Ki67+	 6091 16834
4664	0	0	Ki67+	 6092 16365
4665	0	0	Ki67+	 6095 16981
4666	0	0	Ki67+	 6101 16463
4667	0	0	Ki67+	 6115 16461
4668	0	0	Ki67+	 6117 16780
4669	0	0	Ki67+	 6130 16982
4670	0	0	Ki67+	 6136 16458
4671	0	0	Ki67+	 6138 16772
4672	0	0	Ki67+	 6143 16503
4673	0	0	Ki67+	 6148 16529
4674	0	0	Ki67+	 6163 16549
4675	0	0	Ki67+	 6172 16995
4676	0	0	Ki67+	 6174 16330
4677	0	0	Ki67+	 6179 16967
4678	0	0	Ki67+	 6180 16506
4679	0	0	Ki67+	 6181 16981
4680	0	0	Ki67+	 6195 16346
4681	0	0	Ki67+	 6199 16991
4682	0	0	Ki67+	 6202 16493
4683	0	0	Ki67+	 6208 16528
4684	0	0	Ki67+	 6209 16955
4685	0	0	Ki67+	 6219 16470
4686	0	0	Ki67+	 6231 16924
4687	0	0	Ki67+	 6235 16443
4688	0	0	Ki67+	 6238 16468
4689	0	0	Ki67+	 6239 16901
4690	0	0	Ki67+	 6243 16888
4691	0	0	Ki67+	 6255 17092
4692	0	0	Ki67+	 6262 17016
4693	0	0	Ki67+	 6263 16837
4694	0	0	Ki67+	 6269 16441
4695	0	0	Ki67+	 6270 16499
4696	0	0	Ki67+	 6273 16458
4697	0	0	Ki67+	 6273 16723
4698	0	0	Ki67+	 6274 16351
4699	0	0	Ki67+	 6286 16366
4700	0	0	Ki67+	 6286 16930
4701	0	0	Ki67+	 6296 16909
4702	0	0	Ki67+	 6299 16454
4703	0	0	Ki67+	 6300 16469
4704	0	0	Ki67+	 6301 16484
4705	0	0	Ki67+	 6303 16331
4706	0	0	Ki67+	 6320 16508
4707	0	0	Ki67+	 6322 16492
4708	0	0	Ki67+	 6322 16556
4709	0	0	Ki67+	 6326 16342
4710	0	0	Ki67+	 6335 16958
4711	0	0	Ki67+	 6335 17104
4712	0	0	Ki67+	 6336 16501
4713	0	0	Ki67+	 6340 16543
4714	0	0	Ki67+	 6340 16841
4715	0	0	Ki67+	 6340 16923
4716	0	0	Ki67+	 6344 16561
4717	0	0	Ki67+	 6355 16932
4718	0	0	Ki67+	 6357 16504
4719	0	0	Ki67+	 6357 16518
4720	0	0	Ki67+	 6364 16877
4721	0	0	Ki67+	 6371 16859
4722	0	0	Ki67+	 6372 16549
4723	0	0	Ki67+	 6386 16503
4724	0	0	Ki67+	 6390 16938
4725	0	0	Ki67+	 6393 16459
4726	0	0	Ki67+	 6393 16538
4727	0	0	Ki67+	 6397 16906
4728	0	0	Ki67+	 6399 17010
4729	0	0	Ki67+	 6402 16876
4730	0	0	Ki67+	 6406 16382
4731	0	0	Ki67+	 6418 16860
4732	0	0	Ki67+	 6419 16844
4733	0	0	Ki67+	 6419 16990
4734	0	0	Ki67+	 6422 16447
4735	0	0	Ki67+	 6423 16494
4736	0	0	Ki67+	 6423 16881
4737	0	0	Ki67+	 6435 16907
4738	0	0	Ki67+	 6443 16835
4739	0	0	Ki67+	 6445 16892
4740	0	0	Ki67+	 6453 16977
4741	0	0	Ki67+	 6454 16960
4742	0	0	Ki67+	 6454 16992
4743	0	0	Ki67+	 6457 16877
4744	0	0	Ki67+	 6460 16552
4745	0	0	Ki67+	 6460 16565
4746	0	0	Ki67+	 6477 16447
4747	0	0	Ki67+	 6492 16514
4748	0	0	Ki67+	 6493 16535
4749	0	0	Ki67+	 6493 16910
4750	0	0	Ki67+	 5697 17717
4751	0	0	Ki67+	 5704 17360
4752	0	0	Ki67+	 5716 17780
4753	0	0	Ki67+	 5724 17823
4754	0	0	Ki67+	 5726 17620
4755	0	0	Ki67+	 5733 17784
4756	0	0	Ki67+	 5734 17845
4757	0	0	Ki67+	 5747 17656
4758	0	0	Ki67+	 5752 17610
4759	0	0	Ki67+	 5752 17671
4760	0	0	Ki67+	 5753 17188
4761	0	0	Ki67+	 5761 17169
4762	0	0	Ki67+	 5761 17451
4763	0	0	Ki67+	 5763 17641
4764	0	0	Ki67+	 5777 17898
4765	0	0	Ki67+	 5783 17306
4766	0	0	Ki67+	 5783 17426
4767	0	0	Ki67+	 5791 17673
4768	0	0	Ki67+	 5793 17455
4769	0	0	Ki67+	 5796 17796
4770	0	0	Ki67+	 5800 17501
4771	0	0	Ki67+	 5803 17833
4772	0	0	Ki67+	 5807 17482
4773	0	0	Ki67+	 5809 17692
4774	0	0	Ki67+	 5815 17904
4775	0	0	Ki67+	 5821 17689
4776	0	0	Ki67+	 5822 17802
4777	0	0	Ki67+	 5824 17659
4778	0	0	Ki67+	 5825 17743
4779	0	0	Ki67+	 5829 17284
4780	0	0	Ki67+	 5834 17198
4781	0	0	Ki67+	 5834 17838
4782	0	0	Ki67+	 5837 17394
4783	0	0	Ki67+	 5846 17421
4784	0	0	Ki67+	 5846 17785
4785	0	0	Ki67+	 5846 17890
4786	0	0	Ki67+	 5849 17905
4787	0	0	Ki67+	 5852 17735
4788	0	0	Ki67+	 5859 17121
4789	0	0	Ki67+	 5865 17467
4790	0	0	Ki67+	 5870 17130
4791	0	0	Ki67+	 5875 17787
4792	0	0	Ki67+	 5883 17830
4793	0	0	Ki67+	 5888 17181
4794	0	0	Ki67+	 5893 17748
4795	0	0	Ki67+	 5897 17700
4796	0	0	Ki67+	 5902 17132
4797	0	0	Ki67+	 5918 17516
4798	0	0	Ki67+	 5919 17856
4799	0	0	Ki67+	 5926 17486
4800	0	0	Ki67+	 5930 17499
4801	0	0	Ki67+	 5931 17874
4802	0	0	Ki67+	 5939 17765
4803	0	0	Ki67+	 5941 17859
4804	0	0	Ki67+	 5942 17447
4805	0	0	Ki67+	 5944 17573
4806	0	0	Ki67+	 5964 17126
4807	0	0	Ki67+	 5974 17566
4808	0	0	Ki67+	 5990 17529
4809	0	0	Ki67+	 6008 17451
4810	0	0	Ki67+	 6017 17535
4811	0	0	Ki67+	 6021 17579
4812	0	0	Ki67+	 6024 17495
4813	0	0	Ki67+	 6024 17511
4814	0	0	Ki67+	 6033 17833
4815	0	0	Ki67+	 6038 17583
4816	0	0	Ki67+	 6052 17557
4817	0	0	Ki67+	 6052 17876
4818	0	0	Ki67+	 6066 17864
4819	0	0	Ki67+	 6070 17593
4820	0	0	Ki67+	 6073 17761
4821	0	0	Ki67+	 6082 17693
4822	0	0	Ki67+	 6088 17564
4823	0	0	Ki67+	 6097 17607
4824	0	0	Ki67+	 6125 17584
4825	0	0	Ki67+	 6127 17507
4826	0	0	Ki67+	 6144 17771
4827	0	0	Ki67+	 6150 17481
4828	0	0	Ki67+	 6181 17598
4829	0	0	Ki67+	 6189 17568
4830	0	0	Ki67+	 6200 17554
4831	0	0	Ki67+	 6203 17464
4832	0	0	Ki67+	 6219 17493
4833	0	0	Ki67+	 6227 17478
4834	0	0	Ki67+	 6241 17506
4835	0	0	Ki67+	 6242 17436
4836	0	0	Ki67+	 6247 17536
4837	0	0	Ki67+	 6351 17502
4838	0	0	Ki67+	 6369 17513
4839	0	0	Ki67+	 6396 17589
4840	0	0	Ki67+	 6403 17531
4841	0	0	Ki67+	 6420 17550
4842	0	0	Ki67+	 6437 17440
4843	0	0	Ki67+	 6446 17461
4844	0	0	Ki67+	 6460 17490
4845	0	0	Ki67+	 6475 17493
4846	0	0	Ki67+	 6476 17517
4847	0	0	Ki67+	 5700 18229
4848	0	0	Ki67+	 5701 18484
4849	0	0	Ki67+	 5713 18666
4850	0	0	Ki67+	 5713 18715
4851	0	0	Ki67+	 5716 18538
4852	0	0	Ki67+	 5718 18630
4853	0	0	Ki67+	 5719 18515
4854	0	0	Ki67+	 5722 18296
4855	0	0	Ki67+	 5737 18611
4856	0	0	Ki67+	 5738 18438
4857	0	0	Ki67+	 5748 18497
4858	0	0	Ki67+	 5748 18572
4859	0	0	Ki67+	 5751 18718
4860	0	0	Ki67+	 5758 18197
4861	0	0	Ki67+	 5758 18479
4862	0	0	Ki67+	 5760 18538
4863	0	0	Ki67+	 5763 18618
4864	0	0	Ki67+	 5769 18373
4865	0	0	Ki67+	 5773 18436
4866	0	0	Ki67+	 5773 18636
4867	0	0	Ki67+	 5774 18316
4868	0	0	Ki67+	 5777 18208
4869	0	0	Ki67+	 5783 18448
4870	0	0	Ki67+	 5786 18344
4871	0	0	Ki67+	 5786 18498
4872	0	0	Ki67+	 5788 18269
4873	0	0	Ki67+	 5790 18311
4874	0	0	Ki67+	 5799 18663
4875	0	0	Ki67+	 5802 18685
4876	0	0	Ki67+	 5807 18527
4877	0	0	Ki67+	 5807 18542
4878	0	0	Ki67+	 5813 18620
4879	0	0	Ki67+	 5814 18467
4880	0	0	Ki67+	 5815 18309
4881	0	0	Ki67+	 5822 18350
4882	0	0	Ki67+	 5826 18395
4883	0	0	Ki67+	 5832 18691
4884	0	0	Ki67+	 5839 18279
4885	0	0	Ki67+	 5842 18365
4886	0	0	Ki67+	 5853 18344
4887	0	0	Ki67+	 5861 18425
4888	0	0	Ki67+	 5862 18252
4889	0	0	Ki67+	 5871 18262
4890	0	0	Ki67+	 5879 18500
4891	0	0	Ki67+	 5883 18423
4892	0	0	Ki67+	 5886 18260
4893	0	0	Ki67+	 5892 18383
4894	0	0	Ki67+	 5895 18285
4895	0	0	Ki67+	 5902 18411
4896	0	0	Ki67+	 5903 18242
4897	0	0	Ki67+	 5908 18337
4898	0	0	Ki67+	 5916 18299
4899	0	0	Ki67+	 5924 18319
4900	0	0	Ki67+	 5929 18430
4901	0	0	Ki67+	 5930 18704
4902	0	0	Ki67+	 5946 18334
4903	0	0	Ki67+	 5948 18451
4904	0	0	Ki67+	 5964 18354
4905	0	0	Ki67+	 5975 18323
4906	0	0	Ki67+	 5977 18304
4907	0	0	Ki67+	 5994 18374
4908	0	0	Ki67+	 6007 18383
4909	0	0	Ki67+	 6239 18671
4910	0	0	Ki67+	 6266 18605
4911	0	0	Ki67+	 6273 18439
4912	0	0	Ki67+	 6275 18555
4913	0	0	Ki67+	 6290 18581
4914	0	0	Ki67+	 6318 18512
4915	0	0	Ki67+	 6319 18343
4916	0	0	Ki67+	 6322 18483
4917	0	0	Ki67+	 6327 18398
4918	0	0	Ki67+	 6334 18496
4919	0	0	Ki67+	 6355 18455
4920	0	0	Ki67+	 6363 18514
4921	0	0	Ki67+	 6391 18435
4922	0	0	Ki67+	 6397 18449
4923	0	0	Ki67+	 6427 18033
4924	0	0	Ki67+	 6433 18568
4925	0	0	Ki67+	 6455 18003
4926	0	0	Ki67+	 6468 18059
4927	0	0	Ki67+	 6477 18491
4928	0	0	Ki67+	 6478 18512
4929	0	0	Ki67+	 6480 17964
4930	0	0	Ki67+	 5698 19420
4931	0	0	Ki67+	 5716 18816
4932	0	0	Ki67+	 5720 18831
4933	0	0	Ki67+	 5726 19387
4934	0	0	Ki67+	 5732 19086
4935	0	0	Ki67+	 5734 19072
4936	0	0	Ki67+	 5739 19311
4937	0	0	Ki67+	 5742 18730
4938	0	0	Ki67+	 5744 18828
4939	0	0	Ki67+	 5744 18998
4940	0	0	Ki67+	 5747 18778
4941	0	0	Ki67+	 5759 19014
4942	0	0	Ki67+	 5765 18727
4943	0	0	Ki67+	 5767 19383
4944	0	0	Ki67+	 5768 18795
4945	0	0	Ki67+	 5770 18824
4946	0	0	Ki67+	 5772 19295
4947	0	0	Ki67+	 5774 18742
4948	0	0	Ki67+	 5787 19330
4949	0	0	Ki67+	 5787 19384
4950	0	0	Ki67+	 5788 18887
4951	0	0	Ki67+	 5790 19005
4952	0	0	Ki67+	 5796 19276
4953	0	0	Ki67+	 5797 18898
4954	0	0	Ki67+	 5802 18828
4955	0	0	Ki67+	 5807 19080
4956	0	0	Ki67+	 5809 18766
4957	0	0	Ki67+	 5814 18793
4958	0	0	Ki67+	 5819 18820
4959	0	0	Ki67+	 5819 18940
4960	0	0	Ki67+	 5822 19308
4961	0	0	Ki67+	 5824 19336
4962	0	0	Ki67+	 5826 19355
4963	0	0	Ki67+	 5829 19019
4964	0	0	Ki67+	 5834 19514
4965	0	0	Ki67+	 5837 18979
4966	0	0	Ki67+	 5841 19328
4967	0	0	Ki67+	 5844 18819
4968	0	0	Ki67+	 5845 19034
4969	0	0	Ki67+	 5850 19010
4970	0	0	Ki67+	 5852 19489
4971	0	0	Ki67+	 5853 19345
4972	0	0	Ki67+	 5856 18991
4973	0	0	Ki67+	 5861 19275
4974	0	0	Ki67+	 5867 18856
4975	0	0	Ki67+	 5871 19012
4976	0	0	Ki67+	 5874 19039
4977	0	0	Ki67+	 5879 19513
4978	0	0	Ki67+	 5883 18888
4979	0	0	Ki67+	 5883 19302
4980	0	0	Ki67+	 5890 19278
4981	0	0	Ki67+	 5894 19330
4982	0	0	Ki67+	 5895 19475
4983	0	0	Ki67+	 5896 19356
4984	0	0	Ki67+	 5898 18940
4985	0	0	Ki67+	 5899 18831
4986	0	0	Ki67+	 5900 18799
4987	0	0	Ki67+	 5909 18815
4988	0	0	Ki67+	 5910 18950
4989	0	0	Ki67+	 5919 19472
4990	0	0	Ki67+	 5920 18723
4991	0	0	Ki67+	 5921 19485
4992	0	0	Ki67+	 5922 18827
4993	0	0	Ki67+	 5922 19232
4994	0	0	Ki67+	 5931 19242
4995	0	0	Ki67+	 5932 19429
4996	0	0	Ki67+	 5933 19283
4997	0	0	Ki67+	 5935 18862
4998	0	0	Ki67+	 5939 19479
4999	0	0	Ki67+	 5940 19353
5000	0	0	Ki67+	 5949 19010
5001	0	0	Ki67+	 5952 19422
5002	0	0	Ki67+	 5955 18842
5003	0	0	Ki67+	 5955 19258
5004	0	0	Ki67+	 5956 19222
5005	0	0	Ki67+	 5958 19310
5006	0	0	Ki67+	 5961 18963
5007	0	0	Ki67+	 5963 19342
5008	0	0	Ki67+	 5964 18866
5009	0	0	Ki67+	 5966 18757
5010	0	0	Ki67+	 5969 19258
5011	0	0	Ki67+	 5973 19313
5012	0	0	Ki67+	 5975 18813
5013	0	0	Ki67+	 5976 19339
5014	0	0	Ki67+	 5984 18988
5015	0	0	Ki67+	 5985 19372
5016	0	0	Ki67+	 5987 18900
5017	0	0	Ki67+	 5994 19202
5018	0	0	Ki67+	 5994 19252
5019	0	0	Ki67+	 5995 19004
5020	0	0	Ki67+	 5998 19226
5021	0	0	Ki67+	 6004 19285
5022	0	0	Ki67+	 6005 19318
5023	0	0	Ki67+	 6006 19411
5024	0	0	Ki67+	 6009 19343
5025	0	0	Ki67+	 6011 19266
5026	0	0	Ki67+	 6012 18839
5027	0	0	Ki67+	 6014 18972
5028	0	0	Ki67+	 6025 18985
5029	0	0	Ki67+	 6025 19220
5030	0	0	Ki67+	 6027 18930
5031	0	0	Ki67+	 6036 18848
5032	0	0	Ki67+	 6043 19474
5033	0	0	Ki67+	 6044 19240
5034	0	0	Ki67+	 6044 19316
5035	0	0	Ki67+	 6054 19414
5036	0	0	Ki67+	 6055 18955
5037	0	0	Ki67+	 6056 18836
5038	0	0	Ki67+	 6057 19339
5039	0	0	Ki67+	 6064 18899
5040	0	0	Ki67+	 6066 19218
5041	0	0	Ki67+	 6067 18972
5042	0	0	Ki67+	 6070 19247
5043	0	0	Ki67+	 6070 19273
5044	0	0	Ki67+	 6071 19320
5045	0	0	Ki67+	 6073 19393
5046	0	0	Ki67+	 6075 19441
5047	0	0	Ki67+	 6086 19511
5048	0	0	Ki67+	 6094 18871
5049	0	0	Ki67+	 6097 19203
5050	0	0	Ki67+	 6098 19276
5051	0	0	Ki67+	 6102 19460
5052	0	0	Ki67+	 6104 19237
5053	0	0	Ki67+	 6106 19292
5054	0	0	Ki67+	 6111 18868
5055	0	0	Ki67+	 6113 19214
5056	0	0	Ki67+	 6113 19319
5057	0	0	Ki67+	 6123 19257
5058	0	0	Ki67+	 6124 18999
5059	0	0	Ki67+	 6125 19463
5060	0	0	Ki67+	 6133 19306
5061	0	0	Ki67+	 6133 19490
5062	0	0	Ki67+	 6134 19289
5063	0	0	Ki67+	 6135 19343
5064	0	0	Ki67+	 6136 19233
5065	0	0	Ki67+	 6138 19444
5066	0	0	Ki67+	 6140 18844
5067	0	0	Ki67+	 6141 19195
5068	0	0	Ki67+	 6162 19256
5069	0	0	Ki67+	 6165 19240
5070	0	0	Ki67+	 6165 19509
5071	0	0	Ki67+	 6171 18856
5072	0	0	Ki67+	 6175 19385
5073	0	0	Ki67+	 6181 18956
5074	0	0	Ki67+	 6187 19218
5075	0	0	Ki67+	 6191 19491
5076	0	0	Ki67+	 6193 19115
5077	0	0	Ki67+	 6195 19276
5078	0	0	Ki67+	 6197 19425
5079	0	0	Ki67+	 6203 19513
5080	0	0	Ki67+	 6205 19447
5081	0	0	Ki67+	 6216 18995
5082	0	0	Ki67+	 6228 19022
5083	0	0	Ki67+	 6231 19379
5084	0	0	Ki67+	 6233 19444
5085	0	0	Ki67+	 6237 19217
5086	0	0	Ki67+	 6255 19024
5087	0	0	Ki67+	 6259 18868
5088	0	0	Ki67+	 6261 19152
5089	0	0	Ki67+	 6272 19412
5090	0	0	Ki67+	 6274 18992
5091	0	0	Ki67+	 6291 18974
5092	0	0	Ki67+	 6302 19029
5093	0	0	Ki67+	 6309 18996
5094	0	0	Ki67+	 6318 19159
5095	0	0	Ki67+	 6318 19233
5096	0	0	Ki67+	 6330 18885
5097	0	0	Ki67+	 6332 18967
5098	0	0	Ki67+	 6341 19225
5099	0	0	Ki67+	 6350 19265
5100	0	0	Ki67+	 6354 18940
5101	0	0	Ki67+	 6367 19026
5102	0	0	Ki67+	 6370 19245
5103	0	0	Ki67+	 6377 19215
5104	0	0	Ki67+	 6378 18841
5105	0	0	Ki67+	 6384 18993
5106	0	0	Ki67+	 6390 19015
5107	0	0	Ki67+	 6393 19232
5108	0	0	Ki67+	 6406 18794
5109	0	0	Ki67+	 6417 18962
5110	0	0	Ki67+	 6418 19354
5111	0	0	Ki67+	 6427 18781
5112	0	0	Ki67+	 6429 18988
5113	0	0	Ki67+	 6433 19184
5114	0	0	Ki67+	 6434 19004
5115	0	0	Ki67+	 6443 18906
5116	0	0	Ki67+	 6445 18796
5117	0	0	Ki67+	 6457 18990
5118	0	0	Ki67+	 6462 18769
5119	0	0	Ki67+	 6462 18810
5120	0	0	Ki67+	 6464 18917
5121	0	0	Ki67+	 6465 19019
5122	0	0	Ki67+	 6471 18777
5123	0	0	Ki67+	 6494 18841
5124	0	0	Ki67+	 6495 18924
5125	0	0	Ki67+	 5700 19538
5126	0	0	Ki67+	 5701 19567
5127	0	0	Ki67+	 5702 19722
5128	0	0	Ki67+	 5702 19944
5129	0	0	Ki67+	 5705 20293
5130	0	0	Ki67+	 5711 19737
5131	0	0	Ki67+	 5713 19980
5132	0	0	Ki67+	 5714 19593
5133	0	0	Ki67+	 5717 19821
5134	0	0	Ki67+	 5721 19940
5135	0	0	Ki67+	 5723 19752
5136	0	0	Ki67+	 5723 19969
5137	0	0	Ki67+	 5723 20262
5138	0	0	Ki67+	 5735 19974
5139	0	0	Ki67+	 5735 20001
5140	0	0	Ki67+	 5736 20234
5141	0	0	Ki67+	 5738 20290
5142	0	0	Ki67+	 5750 19918
5143	0	0	Ki67+	 5753 19733
5144	0	0	Ki67+	 5753 19974
5145	0	0	Ki67+	 5754 19720
5146	0	0	Ki67+	 5754 19957
5147	0	0	Ki67+	 5754 20218
5148	0	0	Ki67+	 5755 20269
5149	0	0	Ki67+	 5756 19939
5150	0	0	Ki67+	 5757 20256
5151	0	0	Ki67+	 5759 19803
5152	0	0	Ki67+	 5767 19756
5153	0	0	Ki67+	 5774 19666
5154	0	0	Ki67+	 5776 19995
5155	0	0	Ki67+	 5777 19896
5156	0	0	Ki67+	 5785 19918
5157	0	0	Ki67+	 5786 19795
5158	0	0	Ki67+	 5801 20254
5159	0	0	Ki67+	 5804 20228
5160	0	0	Ki67+	 5806 19536
5161	0	0	Ki67+	 5809 19871
5162	0	0	Ki67+	 5812 20212
5163	0	0	Ki67+	 5815 19885
5164	0	0	Ki67+	 5818 20250
5165	0	0	Ki67+	 5823 19697
5166	0	0	Ki67+	 5833 20232
5167	0	0	Ki67+	 5836 19741
5168	0	0	Ki67+	 5836 19894
5169	0	0	Ki67+	 5845 19851
5170	0	0	Ki67+	 5846 20269
5171	0	0	Ki67+	 5853 19732
5172	0	0	Ki67+	 5859 19541
5173	0	0	Ki67+	 5865 19912
5174	0	0	Ki67+	 5866 19755
5175	0	0	Ki67+	 5866 20235
5176	0	0	Ki67+	 5871 19583
5177	0	0	Ki67+	 5872 20213
5178	0	0	Ki67+	 5873 20311
5179	0	0	Ki67+	 5886 19765
5180	0	0	Ki67+	 5892 20257
5181	0	0	Ki67+	 5897 19560
5182	0	0	Ki67+	 5901 20304
5183	0	0	Ki67+	 5903 19696
5184	0	0	Ki67+	 5906 19521
5185	0	0	Ki67+	 5906 20272
5186	0	0	Ki67+	 5908 20291
5187	0	0	Ki67+	 5910 19583
5188	0	0	Ki67+	 5911 19844
5189	0	0	Ki67+	 5912 19818
5190	0	0	Ki67+	 5916 19554
5191	0	0	Ki67+	 5916 19729
5192	0	0	Ki67+	 5919 20226
5193	0	0	Ki67+	 5923 20241
5194	0	0	Ki67+	 5931 19571
5195	0	0	Ki67+	 5933 19745
5196	0	0	Ki67+	 5934 19691
5197	0	0	Ki67+	 5940 19840
5198	0	0	Ki67+	 5942 19807
5199	0	0	Ki67+	 5943 19657
5200	0	0	Ki67+	 5945 19548
5201	0	0	Ki67+	 5952 20280
5202	0	0	Ki67+	 5953 19718
5203	0	0	Ki67+	 5962 20251
5204	0	0	Ki67+	 5973 19670
5205	0	0	Ki67+	 5973 19720
5206	0	0	Ki67+	 5984 19848
5207	0	0	Ki67+	 5988 19982
5208	0	0	Ki67+	 5991 20211
5209	0	0	Ki67+	 5992 19775
5210	0	0	Ki67+	 5993 19797
5211	0	0	Ki67+	 5993 20249
5212	0	0	Ki67+	 6004 19822
5213	0	0	Ki67+	 6006 19667
5214	0	0	Ki67+	 6030 19817
5215	0	0	Ki67+	 6032 19831
5216	0	0	Ki67+	 6037 20242
5217	0	0	Ki67+	 6045 19931
5218	0	0	Ki67+	 6046 19880
5219	0	0	Ki67+	 6056 19919
5220	0	0	Ki67+	 6061 19549
5221	0	0	Ki67+	 6068 19834
5222	0	0	Ki67+	 6073 19787
5223	0	0	Ki67+	 6074 19799
5224	0	0	Ki67+	 6079 19900
5225	0	0	Ki67+	 6087 19863
5226	0	0	Ki67+	 6089 19815
5227	0	0	Ki67+	 6093 19663
5228	0	0	Ki67+	 6104 19763
5229	0	0	Ki67+	 6106 19785
5230	0	0	Ki67+	 6110 19917
5231	0	0	Ki67+	 6119 19989
5232	0	0	Ki67+	 6120 19533
5233	0	0	Ki67+	 6130 19735
5234	0	0	Ki67+	 6130 19881
5235	0	0	Ki67+	 6136 19757
5236	0	0	Ki67+	 6139 19891
5237	0	0	Ki67+	 6140 19824
5238	0	0	Ki67+	 6151 19639
5239	0	0	Ki67+	 6151 19761
5240	0	0	Ki67+	 6159 19727
5241	0	0	Ki67+	 6162 19863
5242	0	0	Ki67+	 6167 19611
5243	0	0	Ki67+	 6178 19909
5244	0	0	Ki67+	 6181 19746
5245	0	0	Ki67+	 6182 19566
5246	0	0	Ki67+	 6193 19897
5247	0	0	Ki67+	 6196 19943
5248	0	0	Ki67+	 6197 19615
5249	0	0	Ki67+	 6203 19750
5250	0	0	Ki67+	 6207 19596
5251	0	0	Ki67+	 6212 19608
5252	0	0	Ki67+	 6217 20012
5253	0	0	Ki67+	 6226 19985
5254	0	0	Ki67+	 6227 19553
5255	0	0	Ki67+	 6231 19940
5256	0	0	Ki67+	 6232 19887
5257	0	0	Ki67+	 6237 19777
5258	0	0	Ki67+	 6239 19856
5259	0	0	Ki67+	 6253 19742
5260	0	0	Ki67+	 6253 19840
5261	0	0	Ki67+	 6257 20293
5262	0	0	Ki67+	 6260 19687
5263	0	0	Ki67+	 6261 19899
5264	0	0	Ki67+	 6266 19731
5265	0	0	Ki67+	 6268 19774
5266	0	0	Ki67+	 6269 20023
5267	0	0	Ki67+	 6271 19926
5268	0	0	Ki67+	 6272 19999
5269	0	0	Ki67+	 6278 19669
5270	0	0	Ki67+	 6278 19881
5271	0	0	Ki67+	 6282 19559
5272	0	0	Ki67+	 6283 20319
5273	0	0	Ki67+	 6287 19911
5274	0	0	Ki67+	 6302 19968
5275	0	0	Ki67+	 6303 19832
5276	0	0	Ki67+	 6306 19738
5277	0	0	Ki67+	 6321 19707
5278	0	0	Ki67+	 6322 19767
5279	0	0	Ki67+	 6329 19662
5280	0	0	Ki67+	 6350 19906
5281	0	0	Ki67+	 6355 19734
5282	0	0	Ki67+	 6364 19680
5283	0	0	Ki67+	 6364 19784
5284	0	0	Ki67+	 6365 19714
5285	0	0	Ki67+	 6368 19885
5286	0	0	Ki67+	 6371 19630
5287	0	0	Ki67+	 6378 20219
5288	0	0	Ki67+	 6380 20261
5289	0	0	Ki67+	 6380 20317
5290	0	0	Ki67+	 6383 19832
5291	0	0	Ki67+	 6384 20234
5292	0	0	Ki67+	 6390 19985
5293	0	0	Ki67+	 6393 19624
5294	0	0	Ki67+	 6395 20309
5295	0	0	Ki67+	 6411 19668
5296	0	0	Ki67+	 6418 19698
5297	0	0	Ki67+	 6419 19834
5298	0	0	Ki67+	 6420 19592
5299	0	0	Ki67+	 6435 19766
5300	0	0	Ki67+	 6438 19888
5301	0	0	Ki67+	 6439 19632
5302	0	0	Ki67+	 6441 20173
5303	0	0	Ki67+	 6444 20227
5304	0	0	Ki67+	 6446 19609
5305	0	0	Ki67+	 6446 19823
5306	0	0	Ki67+	 6448 19902
5307	0	0	Ki67+	 6453 19666
5308	0	0	Ki67+	 6455 20252
5309	0	0	Ki67+	 6461 20312
5310	0	0	Ki67+	 6465 19750
5311	0	0	Ki67+	 6465 19825
5312	0	0	Ki67+	 6466 19783
5313	0	0	Ki67+	 6470 19592
5314	0	0	Ki67+	 6473 19850
5315	0	0	Ki67+	 6477 20271
5316	0	0	Ki67+	 6478 20224
5317	0	0	Ki67+	 6488 19696
5318	0	0	Ki67+	 6491 20179
5319	0	0	Ki67+	 6491 20236
5320	0	0	Ki67+	 6492 19655
5321	0	0	Ki67+	 6492 19775
5322	0	0	Ki67+	 6494 20282
5323	0	0	Ki67+	 5698 20637
5324	0	0	Ki67+	 5698 20807
5325	0	0	Ki67+	 5700 20842
5326	0	0	Ki67+	 5701 20995
5327	0	0	Ki67+	 5704 20596
5328	0	0	Ki67+	 5713 21108
5329	0	0	Ki67+	 5715 20386
5330	0	0	Ki67+	 5715 21070
5331	0	0	Ki67+	 5718 20371
5332	0	0	Ki67+	 5718 20784
5333	0	0	Ki67+	 5719 21020
5334	0	0	Ki67+	 5720 20753
5335	0	0	Ki67+	 5741 21039
5336	0	0	Ki67+	 5748 21071
5337	0	0	Ki67+	 5749 20797
5338	0	0	Ki67+	 5767 21052
5339	0	0	Ki67+	 5770 21093
5340	0	0	Ki67+	 5774 20575
5341	0	0	Ki67+	 5774 21118
5342	0	0	Ki67+	 5780 20797
5343	0	0	Ki67+	 5780 20978
5344	0	0	Ki67+	 5784 20598
5345	0	0	Ki67+	 5787 21073
5346	0	0	Ki67+	 5788 20781
5347	0	0	Ki67+	 5792 20954
5348	0	0	Ki67+	 5796 20351
5349	0	0	Ki67+	 5805 20791
5350	0	0	Ki67+	 5806 21094
5351	0	0	Ki67+	 5818 21074
5352	0	0	Ki67+	 5822 20349
5353	0	0	Ki67+	 5833 20959
5354	0	0	Ki67+	 5835 21000
5355	0	0	Ki67+	 5837 21076
5356	0	0	Ki67+	 5838 20322
5357	0	0	Ki67+	 5842 20786
5358	0	0	Ki67+	 5842 21100
5359	0	0	Ki67+	 5846 20947
5360	0	0	Ki67+	 5854 20800
5361	0	0	Ki67+	 5854 21113
5362	0	0	Ki67+	 5862 20990
5363	0	0	Ki67+	 5862 21018
5364	0	0	Ki67+	 5865 21040
5365	0	0	Ki67+	 5874 20324
5366	0	0	Ki67+	 5874 20928
5367	0	0	Ki67+	 5882 20751
5368	0	0	Ki67+	 5892 20946
5369	0	0	Ki67+	 5893 21028
5370	0	0	Ki67+	 5893 21053
5371	0	0	Ki67+	 5897 20783
5372	0	0	Ki67+	 5898 21000
5373	0	0	Ki67+	 5904 20739
5374	0	0	Ki67+	 5908 20332
5375	0	0	Ki67+	 5911 20794
5376	0	0	Ki67+	 5914 20957
5377	0	0	Ki67+	 5921 20936
5378	0	0	Ki67+	 5923 21001
5379	0	0	Ki67+	 5928 21032
5380	0	0	Ki67+	 5950 20691
5381	0	0	Ki67+	 5952 20902
5382	0	0	Ki67+	 5964 21000
5383	0	0	Ki67+	 5969 20940
5384	0	0	Ki67+	 5970 20965
5385	0	0	Ki67+	 5972 21036
5386	0	0	Ki67+	 5980 20954
5387	0	0	Ki67+	 5984 20751
5388	0	0	Ki67+	 5987 20844
5389	0	0	Ki67+	 5994 20965
5390	0	0	Ki67+	 5998 20762
5391	0	0	Ki67+	 6001 20944
5392	0	0	Ki67+	 6005 21029
5393	0	0	Ki67+	 6007 20991
5394	0	0	Ki67+	 6016 20745
5395	0	0	Ki67+	 6019 20843
5396	0	0	Ki67+	 6020 20917
5397	0	0	Ki67+	 6023 20674
5398	0	0	Ki67+	 6024 20954
5399	0	0	Ki67+	 6030 20696
5400	0	0	Ki67+	 6033 20626
5401	0	0	Ki67+	 6038 20912
5402	0	0	Ki67+	 6040 20988
5403	0	0	Ki67+	 6044 20693
5404	0	0	Ki67+	 6047 20879
5405	0	0	Ki67+	 6049 20906
5406	0	0	Ki67+	 6052 20626
5407	0	0	Ki67+	 6053 20941
5408	0	0	Ki67+	 6055 21049
5409	0	0	Ki67+	 6057 20462
5410	0	0	Ki67+	 6058 20867
5411	0	0	Ki67+	 6067 20897
5412	0	0	Ki67+	 6068 20498
5413	0	0	Ki67+	 6073 20624
5414	0	0	Ki67+	 6074 20546
5415	0	0	Ki67+	 6077 20840
5416	0	0	Ki67+	 6079 20985
5417	0	0	Ki67+	 6083 20621
5418	0	0	Ki67+	 6088 20651
5419	0	0	Ki67+	 6090 20832
5420	0	0	Ki67+	 6093 21001
5421	0	0	Ki67+	 6094 20854
5422	0	0	Ki67+	 6095 20482
5423	0	0	Ki67+	 6099 20795
5424	0	0	Ki67+	 6103 20531
5425	0	0	Ki67+	 6106 20510
5426	0	0	Ki67+	 6111 20570
5427	0	0	Ki67+	 6111 20811
5428	0	0	Ki67+	 6111 20926
5429	0	0	Ki67+	 6117 20987
5430	0	0	Ki67+	 6118 20850
5431	0	0	Ki67+	 6127 20956
5432	0	0	Ki67+	 6129 20896
5433	0	0	Ki67+	 6137 20594
5434	0	0	Ki67+	 6141 20819
5435	0	0	Ki67+	 6142 20907
5436	0	0	Ki67+	 6146 20850
5437	0	0	Ki67+	 6149 20981
5438	0	0	Ki67+	 6150 20867
5439	0	0	Ki67+	 6162 20892
5440	0	0	Ki67+	 6162 20985
5441	0	0	Ki67+	 6165 20950
5442	0	0	Ki67+	 6176 20584
5443	0	0	Ki67+	 6178 20849
5444	0	0	Ki67+	 6180 20447
5445	0	0	Ki67+	 6195 20611
5446	0	0	Ki67+	 6199 20723
5447	0	0	Ki67+	 6201 20942
5448	0	0	Ki67+	 6212 20799
5449	0	0	Ki67+	 6219 20946
5450	0	0	Ki67+	 6228 20904
5451	0	0	Ki67+	 6234 20721
5452	0	0	Ki67+	 6236 20471
5453	0	0	Ki67+	 6236 20764
5454	0	0	Ki67+	 6236 20830
5455	0	0	Ki67+	 6241 20789
5456	0	0	Ki67+	 6253 20706
5457	0	0	Ki67+	 6254 20546
5458	0	0	Ki67+	 6262 20753
5459	0	0	Ki67+	 6264 20682
5460	0	0	Ki67+	 6270 20809
5461	0	0	Ki67+	 6287 20711
5462	0	0	Ki67+	 6291 20774
5463	0	0	Ki67+	 6292 20928
5464	0	0	Ki67+	 6305 20350
5465	0	0	Ki67+	 6306 20671
5466	0	0	Ki67+	 6312 20812
5467	0	0	Ki67+	 6316 20754
5468	0	0	Ki67+	 6321 20766
5469	0	0	Ki67+	 6328 20649
5470	0	0	Ki67+	 6333 20871
5471	0	0	Ki67+	 6340 20745
5472	0	0	Ki67+	 6349 20625
5473	0	0	Ki67+	 6361 20814
5474	0	0	Ki67+	 6364 20662
5475	0	0	Ki67+	 6374 20658
5476	0	0	Ki67+	 6379 20413
5477	0	0	Ki67+	 6381 20766
5478	0	0	Ki67+	 6391 20621
5479	0	0	Ki67+	 6404 20586
5480	0	0	Ki67+	 6411 20464
5481	0	0	Ki67+	 6412 20678
5482	0	0	Ki67+	 6420 20769
5483	0	0	Ki67+	 6424 20654
5484	0	0	Ki67+	 6430 20385
5485	0	0	Ki67+	 6435 20570
5486	0	0	Ki67+	 6435 20786
5487	0	0	Ki67+	 6441 20397
5488	0	0	Ki67+	 6446 20755
5489	0	0	Ki67+	 6449 20650
5490	0	0	Ki67+	 6453 20367
5491	0	0	Ki67+	 6457 20327
5492	0	0	Ki67+	 6462 20380
5493	0	0	Ki67+	 6477 20585
5494	0	0	Ki67+	 6487 20649
5495	0	0	Ki67+	 5701 21584
5496	0	0	Ki67+	 5703 21134
5497	0	0	Ki67+	 5714 21515
5498	0	0	Ki67+	 5717 21846
5499	0	0	Ki67+	 5720 21897
5500	0	0	Ki67+	 5728 21918
5501	0	0	Ki67+	 5734 21190
5502	0	0	Ki67+	 5746 21169
5503	0	0	Ki67+	 5752 21660
5504	0	0	Ki67+	 5759 21868
5505	0	0	Ki67+	 5764 21894
5506	0	0	Ki67+	 5778 21128
5507	0	0	Ki67+	 5784 21919
5508	0	0	Ki67+	 5789 21527
5509	0	0	Ki67+	 5789 21859
5510	0	0	Ki67+	 5793 21538
5511	0	0	Ki67+	 5801 21624
5512	0	0	Ki67+	 5802 21575
5513	0	0	Ki67+	 5814 21478
5514	0	0	Ki67+	 5825 21851
5515	0	0	Ki67+	 5826 21141
5516	0	0	Ki67+	 5828 21870
5517	0	0	Ki67+	 5832 21908
5518	0	0	Ki67+	 5837 21499
5519	0	0	Ki67+	 5838 21791
5520	0	0	Ki67+	 5843 21560
5521	0	0	Ki67+	 5851 21889
5522	0	0	Ki67+	 5853 21840
5523	0	0	Ki67+	 5855 21623
5524	0	0	Ki67+	 5861 21538
5525	0	0	Ki67+	 5869 21501
5526	0	0	Ki67+	 5870 21814
5527	0	0	Ki67+	 5880 21585
5528	0	0	Ki67+	 5886 21839
5529	0	0	Ki67+	 5888 21865
5530	0	0	Ki67+	 5897 21883
5531	0	0	Ki67+	 5901 21642
5532	0	0	Ki67+	 5907 21770
5533	0	0	Ki67+	 5914 21904
5534	0	0	Ki67+	 5915 21821
5535	0	0	Ki67+	 5925 21807
5536	0	0	Ki67+	 5928 21564
5537	0	0	Ki67+	 5928 21833
5538	0	0	Ki67+	 5932 21869
5539	0	0	Ki67+	 5938 21612
5540	0	0	Ki67+	 5949 21849
5541	0	0	Ki67+	 5953 21527
5542	0	0	Ki67+	 5956 21372
5543	0	0	Ki67+	 5957 21873
5544	0	0	Ki67+	 5965 21611
5545	0	0	Ki67+	 5970 21840
5546	0	0	Ki67+	 5974 21797
5547	0	0	Ki67+	 5977 21586
5548	0	0	Ki67+	 5977 21903
5549	0	0	Ki67+	 5982 21825
5550	0	0	Ki67+	 5983 21811
5551	0	0	Ki67+	 5985 21571
5552	0	0	Ki67+	 5988 21475
5553	0	0	Ki67+	 5990 21419
5554	0	0	Ki67+	 5993 21488
5555	0	0	Ki67+	 5993 21776
5556	0	0	Ki67+	 6001 21895
5557	0	0	Ki67+	 6004 21818
5558	0	0	Ki67+	 6012 21577
5559	0	0	Ki67+	 6015 21592
5560	0	0	Ki67+	 6016 21896
5561	0	0	Ki67+	 6017 21845
5562	0	0	Ki67+	 6027 21805
5563	0	0	Ki67+	 6032 21602
5564	0	0	Ki67+	 6045 21528
5565	0	0	Ki67+	 6049 21381
5566	0	0	Ki67+	 6050 21857
5567	0	0	Ki67+	 6062 21565
5568	0	0	Ki67+	 6066 21874
5569	0	0	Ki67+	 6078 21620
5570	0	0	Ki67+	 6081 21840
5571	0	0	Ki67+	 6084 21578
5572	0	0	Ki67+	 6098 21478
5573	0	0	Ki67+	 6103 21780
5574	0	0	Ki67+	 6114 21800
5575	0	0	Ki67+	 6120 21874
5576	0	0	Ki67+	 6124 21517
5577	0	0	Ki67+	 6126 21840
5578	0	0	Ki67+	 6130 21367
5579	0	0	Ki67+	 6133 21563
5580	0	0	Ki67+	 6152 21553
5581	0	0	Ki67+	 6157 21826
5582	0	0	Ki67+	 6159 21597
5583	0	0	Ki67+	 6165 21880
5584	0	0	Ki67+	 6178 21396
5585	0	0	Ki67+	 6179 21335
5586	0	0	Ki67+	 6183 21537
5587	0	0	Ki67+	 6187 21889
5588	0	0	Ki67+	 6200 21902
5589	0	0	Ki67+	 6203 21756
5590	0	0	Ki67+	 6204 21560
5591	0	0	Ki67+	 6208 21620
5592	0	0	Ki67+	 6221 21386
5593	0	0	Ki67+	 6224 21475
5594	0	0	Ki67+	 6235 21582
5595	0	0	Ki67+	 6237 21510
5596	0	0	Ki67+	 6239 21795
5597	0	0	Ki67+	 6244 21756
5598	0	0	Ki67+	 6245 21568
5599	0	0	Ki67+	 6245 21610
5600	0	0	Ki67+	 6246 21777
5601	0	0	Ki67+	 6248 21533
5602	0	0	Ki67+	 6253 21387
5603	0	0	Ki67+	 6258 21475
5604	0	0	Ki67+	 6259 21488
5605	0	0	Ki67+	 6265 21546
5606	0	0	Ki67+	 6265 21719
5607	0	0	Ki67+	 6272 21483
5608	0	0	Ki67+	 6274 21795
5609	0	0	Ki67+	 6274 21906
5610	0	0	Ki67+	 6276 21512
5611	0	0	Ki67+	 6276 21872
5612	0	0	Ki67+	 6281 21394
5613	0	0	Ki67+	 6285 21429
5614	0	0	Ki67+	 6286 21449
5615	0	0	Ki67+	 6303 21718
5616	0	0	Ki67+	 6305 21851
5617	0	0	Ki67+	 6307 21739
5618	0	0	Ki67+	 6308 21892
5619	0	0	Ki67+	 6311 21543
5620	0	0	Ki67+	 6314 21794
5621	0	0	Ki67+	 6315 21254
5622	0	0	Ki67+	 6315 21805
5623	0	0	Ki67+	 6325 21876
5624	0	0	Ki67+	 6329 21370
5625	0	0	Ki67+	 6333 21777
5626	0	0	Ki67+	 6339 21310
5627	0	0	Ki67+	 6339 21341
5628	0	0	Ki67+	 6351 21736
5629	0	0	Ki67+	 6355 21751
5630	0	0	Ki67+	 6362 21284
5631	0	0	Ki67+	 6371 21766
5632	0	0	Ki67+	 6371 21829
5633	0	0	Ki67+	 6373 21791
5634	0	0	Ki67+	 6376 21886
5635	0	0	Ki67+	 6381 21248
5636	0	0	Ki67+	 6388 21831
5637	0	0	Ki67+	 6403 21883
5638	0	0	Ki67+	 6405 21735
5639	0	0	Ki67+	 6408 21777
5640	0	0	Ki67+	 6412 21900
5641	0	0	Ki67+	 6417 21797
5642	0	0	Ki67+	 6436 21847
5643	0	0	Ki67+	 6440 21323
5644	0	0	Ki67+	 6443 21876
5645	0	0	Ki67+	 6453 21847
5646	0	0	Ki67+	 6459 21884
5647	0	0	Ki67+	 6460 21736
5648	0	0	Ki67+	 6466 21254
5649	0	0	Ki67+	 6468 21864
5650	0	0	Ki67+	 6470 21888
5651	0	0	Ki67+	 6470 21906
5652	0	0	Ki67+	 6475 21648
5653	0	0	Ki67+	 6484 21709
5654	0	0	Ki67+	 6484 21828
5655	0	0	Ki67+	 6493 21658
5656	0	0	Ki67+	 6495 21916
5657	0	0	Ki67+	 5756 22585
5658	0	0	Ki67+	 5801 21933
5659	0	0	Ki67+	 5848 22627
5660	0	0	Ki67+	 5889 21922
5661	0	0	Ki67+	 5928 21933
5662	0	0	Ki67+	 5961 21944
5663	0	0	Ki67+	 5966 21926
5664	0	0	Ki67+	 5973 21989
5665	0	0	Ki67+	 5980 21948
5666	0	0	Ki67+	 5985 22002
5667	0	0	Ki67+	 6007 21984
5668	0	0	Ki67+	 6012 21936
5669	0	0	Ki67+	 6078 22040
5670	0	0	Ki67+	 6086 22447
5671	0	0	Ki67+	 6115 22082
5672	0	0	Ki67+	 6118 22024
5673	0	0	Ki67+	 6120 22058
5674	0	0	Ki67+	 6123 22277
5675	0	0	Ki67+	 6133 22006
5676	0	0	Ki67+	 6133 22657
5677	0	0	Ki67+	 6143 21955
5678	0	0	Ki67+	 6144 22613
5679	0	0	Ki67+	 6145 22268
5680	0	0	Ki67+	 6147 21987
5681	0	0	Ki67+	 6164 22131
5682	0	0	Ki67+	 6168 22277
5683	0	0	Ki67+	 6168 22305
5684	0	0	Ki67+	 6169 22378
5685	0	0	Ki67+	 6181 22203
5686	0	0	Ki67+	 6190 22121
5687	0	0	Ki67+	 6210 22098
5688	0	0	Ki67+	 6210 22713
5689	0	0	Ki67+	 6211 22264
5690	0	0	Ki67+	 6215 21923
5691	0	0	Ki67+	 6218 22291
5692	0	0	Ki67+	 6222 22173
5693	0	0	Ki67+	 6223 22220
5694	0	0	Ki67+	 6227 22199
5695	0	0	Ki67+	 6229 22070
5696	0	0	Ki67+	 6231 22022
5697	0	0	Ki67+	 6233 22303
5698	0	0	Ki67+	 6239 22272
5699	0	0	Ki67+	 6242 22187
5700	0	0	Ki67+	 6245 22139
5701	0	0	Ki67+	 6251 21951
5702	0	0	Ki67+	 6251 22166
5703	0	0	Ki67+	 6253 22045
5704	0	0	Ki67+	 6255 21925
5705	0	0	Ki67+	 6262 22248
5706	0	0	Ki67+	 6268 22279
5707	0	0	Ki67+	 6269 22133
5708	0	0	Ki67+	 6271 22177
5709	0	0	Ki67+	 6276 22236
5710	0	0	Ki67+	 6278 21941
5711	0	0	Ki67+	 6281 21959
5712	0	0	Ki67+	 6296 22248
5713	0	0	Ki67+	 6297 21964
5714	0	0	Ki67+	 6298 22156
5715	0	0	Ki67+	 6305 21942
5716	0	0	Ki67+	 6305 22013
5717	0	0	Ki67+	 6305 22046
5718	0	0	Ki67+	 6309 22191
5719	0	0	Ki67+	 6319 21955
5720	0	0	Ki67+	 6320 22254
5721	0	0	Ki67+	 6321 22214
5722	0	0	Ki67+	 6322 22155
5723	0	0	Ki67+	 6323 22026
5724	0	0	Ki67+	 6326 22293
5725	0	0	Ki67+	 6328 22081
5726	0	0	Ki67+	 6342 21941
5727	0	0	Ki67+	 6346 22651
5728	0	0	Ki67+	 6347 22233
5729	0	0	Ki67+	 6348 22069
5730	0	0	Ki67+	 6355 21960
5731	0	0	Ki67+	 6362 21922
5732	0	0	Ki67+	 6363 22565
5733	0	0	Ki67+	 6367 22686
5734	0	0	Ki67+	 6369 22027
5735	0	0	Ki67+	 6370 22005
5736	0	0	Ki67+	 6370 22085
5737	0	0	Ki67+	 6372 22698
5738	0	0	Ki67+	 6376 22138
5739	0	0	Ki67+	 6383 21935
5740	0	0	Ki67+	 6383 22034
5741	0	0	Ki67+	 6394 22606
5742	0	0	Ki67+	 6396 22267
5743	0	0	Ki67+	 6401 22006
5744	0	0	Ki67+	 6403 21972
5745	0	0	Ki67+	 6404 22120
5746	0	0	Ki67+	 6409 21942
5747	0	0	Ki67+	 6419 22145
5748	0	0	Ki67+	 6423 22571
5749	0	0	Ki67+	 6424 21929
5750	0	0	Ki67+	 6426 21977
5751	0	0	Ki67+	 6431 22057
5752	0	0	Ki67+	 6432 21947
5753	0	0	Ki67+	 6432 22023
5754	0	0	Ki67+	 6435 21935
5755	0	0	Ki67+	 6442 22142
5756	0	0	Ki67+	 6450 22042
5757	0	0	Ki67+	 6450 22057
5758	0	0	Ki67+	 6460 21931
5759	0	0	Ki67+	 6464 22036
5760	0	0	Ki67+	 6466 22006
5761	0	0	Ki67+	 6470 22655
5762	0	0	Ki67+	 6472 22150
5763	0	0	Ki67+	 6482 22025
5764	0	0	Ki67+	 6483 22130
5765	0	0	Ki67+	 6484 22419
5766	0	0	Ki67+	 6485 22076
5767	0	0	Ki67+	 6486 22061
5768	0	0	Ki67+	 5704 22866
5769	0	0	Ki67+	 5704 22953
5770	0	0	Ki67+	 5720 23374
5771	0	0	Ki67+	 5732 23012
5772	0	0	Ki67+	 5754 22874
5773	0	0	Ki67+	 5758 23392
5774	0	0	Ki67+	 5784 23506
5775	0	0	Ki67+	 5789 22900
5776	0	0	Ki67+	 5802 23448
5777	0	0	Ki67+	 5827 23454
5778	0	0	Ki67+	 5850 22835
5779	0	0	Ki67+	 5857 22908
5780	0	0	Ki67+	 5860 22918
5781	0	0	Ki67+	 5887 23414
5782	0	0	Ki67+	 5909 22862
5783	0	0	Ki67+	 5949 22944
5784	0	0	Ki67+	 5954 22908
5785	0	0	Ki67+	 5962 22940
5786	0	0	Ki67+	 5966 22822
5787	0	0	Ki67+	 5982 22918
5788	0	0	Ki67+	 5993 22806
5789	0	0	Ki67+	 6060 22868
5790	0	0	Ki67+	 6070 23341
5791	0	0	Ki67+	 6089 23236
5792	0	0	Ki67+	 6091 23366
5793	0	0	Ki67+	 6119 22853
5794	0	0	Ki67+	 6123 22879
5795	0	0	Ki67+	 6124 23347
5796	0	0	Ki67+	 6145 23230
5797	0	0	Ki67+	 6154 23316
5798	0	0	Ki67+	 6164 23339
5799	0	0	Ki67+	 6175 23306
5800	0	0	Ki67+	 6180 23364
5801	0	0	Ki67+	 6209 23307
5802	0	0	Ki67+	 6229 22764
5803	0	0	Ki67+	 6269 23243
5804	0	0	Ki67+	 6286 23276
5805	0	0	Ki67+	 6299 23242
5806	0	0	Ki67+	 6300 23203
5807	0	0	Ki67+	 6326 23276
5808	0	0	Ki67+	 6327 23212
5809	0	0	Ki67+	 6328 23169
5810	0	0	Ki67+	 6362 23223
5811	0	0	Ki67+	 6367 23193
5812	0	0	Ki67+	 6388 23263
5813	0	0	Ki67+	 6417 23458
5814	0	0	Ki67+	 6418 23432
5815	0	0	Ki67+	 6419 23036
5816	0	0	Ki67+	 6441 23210
5817	0	0	Ki67+	 5718 23686
5818	0	0	Ki67+	 5719 23650
5819	0	0	Ki67+	 5766 24053
5820	0	0	Ki67+	 5771 24016
5821	0	0	Ki67+	 5772 23887
5822	0	0	Ki67+	 5773 23992
5823	0	0	Ki67+	 5789 23935
5824	0	0	Ki67+	 5815 23674
5825	0	0	Ki67+	 5837 23820
5826	0	0	Ki67+	 5851 23754
5827	0	0	Ki67+	 5856 23740
5828	0	0	Ki67+	 5857 23770
5829	0	0	Ki67+	 5887 23853
5830	0	0	Ki67+	 5890 23762
5831	0	0	Ki67+	 5897 23793
5832	0	0	Ki67+	 5927 23751
5833	0	0	Ki67+	 5930 23815
5834	0	0	Ki67+	 5930 23828
5835	0	0	Ki67+	 5932 23771
5836	0	0	Ki67+	 5957 23706
5837	0	0	Ki67+	 5970 24219
5838	0	0	Ki67+	 5998 23802
5839	0	0	Ki67+	 6022 23703
5840	0	0	Ki67+	 6035 23733
5841	0	0	Ki67+	 6039 23763
5842	0	0	Ki67+	 6053 23690
5843	0	0	Ki67+	 6092 23882
5844	0	0	Ki67+	 6106 23855
5845	0	0	Ki67+	 6111 23842
5846	0	0	Ki67+	 6149 23841
5847	0	0	Ki67+	 6157 23887
5848	0	0	Ki67+	 6158 23916
5849	0	0	Ki67+	 6170 23881
5850	0	0	Ki67+	 6182 23907
5851	0	0	Ki67+	 6238 23816
5852	0	0	Ki67+	 6245 24268
5853	0	0	Ki67+	 6321 23808
5854	0	0	Ki67+	 6351 24128
5855	0	0	Ki67+	 6369 24140
5856	0	0	Ki67+	 6379 24089
5857	0	0	Ki67+	 6418 23791
5858	0	0	Ki67+	 6458 23615
5859	0	0	Ki67+	 6475 24107
5860	0	0	Ki67+	 6026 24388
5861	0	0	Ki67+	 6235 24594
5862	0	0	Ki67+	 6272 24560
5863	0	0	Ki67+	 6306 24400
5864	0	0	Ki67+	 6324 24488
5865	0	0	Ki67+	 6336 24486
5866	0	0	Ki67+	 6360 24414
5867	0	0	Ki67+	 6383 24457
5868	0	0	Ki67+	 6488 24493
5869	0	0	Ki67+	 5707 25314
5870	0	0	Ki67+	 5759 25369
5871	0	0	Ki67+	 5858 25915
5872	0	0	Ki67+	 6044 25903
5873	0	0	Ki67+	 6067 25877
5874	0	0	Ki67+	 6080 25389
5875	0	0	Ki67+	 6094 25859
5876	0	0	Ki67+	 6111 25868
5877	0	0	Ki67+	 6173 25887
5878	0	0	Ki67+	 6181 25782
5879	0	0	Ki67+	 6198 25816
5880	0	0	Ki67+	 6202 25888
5881	0	0	Ki67+	 6215 25784
5882	0	0	Ki67+	 6229 25821
5883	0	0	Ki67+	 6243 25828
5884	0	0	Ki67+	 6250 25893
5885	0	0	Ki67+	 6268 25903
5886	0	0	Ki67+	 6283 25876
5887	0	0	Ki67+	 6290 25919
5888	0	0	Ki67+	 6412 25321
5889	0	0	Ki67+	 6435 25424
5890	0	0	Ki67+	 6438 25320
5891	0	0	Ki67+	 6451 25248
5892	0	0	Ki67+	 6464 25421
5893	0	0	Ki67+	 6481 25236
5894	0	0	Ki67+	 5704 26174
5895	0	0	Ki67+	 5709 26208
5896	0	0	Ki67+	 5711 26265
5897	0	0	Ki67+	 5736 26272
5898	0	0	Ki67+	 5744 26072
5899	0	0	Ki67+	 5750 26282
5900	0	0	Ki67+	 5751 26227
5901	0	0	Ki67+	 5753 26188
5902	0	0	Ki67+	 5775 26364
5903	0	0	Ki67+	 5781 26146
5904	0	0	Ki67+	 5782 26297
5905	0	0	Ki67+	 5786 26101
5906	0	0	Ki67+	 5797 26083
5907	0	0	Ki67+	 5809 26144
5908	0	0	Ki67+	 5815 26010
5909	0	0	Ki67+	 5818 26346
5910	0	0	Ki67+	 5819 26267
5911	0	0	Ki67+	 5821 26246
5912	0	0	Ki67+	 5822 26161
5913	0	0	Ki67+	 5824 26129
5914	0	0	Ki67+	 5829 26548
5915	0	0	Ki67+	 5830 26001
5916	0	0	Ki67+	 5833 25964
5917	0	0	Ki67+	 5835 26184
5918	0	0	Ki67+	 5840 26271
5919	0	0	Ki67+	 5841 26313
5920	0	0	Ki67+	 5841 26620
5921	0	0	Ki67+	 5845 26103
5922	0	0	Ki67+	 5847 26166
5923	0	0	Ki67+	 5849 26263
5924	0	0	Ki67+	 5853 25984
5925	0	0	Ki67+	 5853 26006
5926	0	0	Ki67+	 5853 26016
5927	0	0	Ki67+	 5855 26189
5928	0	0	Ki67+	 5857 25954
5929	0	0	Ki67+	 5857 26247
5930	0	0	Ki67+	 5867 26194
5931	0	0	Ki67+	 5871 26153
5932	0	0	Ki67+	 5873 25986
5933	0	0	Ki67+	 5874 26621
5934	0	0	Ki67+	 5891 26149
5935	0	0	Ki67+	 5892 26484
5936	0	0	Ki67+	 5914 26280
5937	0	0	Ki67+	 5927 26108
5938	0	0	Ki67+	 5934 26050
5939	0	0	Ki67+	 5935 26183
5940	0	0	Ki67+	 5936 26671
5941	0	0	Ki67+	 5937 25957
5942	0	0	Ki67+	 5941 26085
5943	0	0	Ki67+	 5947 26168
5944	0	0	Ki67+	 5967 26100
5945	0	0	Ki67+	 5972 26509
5946	0	0	Ki67+	 6010 26257
5947	0	0	Ki67+	 6043 26292
5948	0	0	Ki67+	 6044 26266
5949	0	0	Ki67+	 6047 25925
5950	0	0	Ki67+	 6066 26073
5951	0	0	Ki67+	 6066 26194
5952	0	0	Ki67+	 6071 26688
5953	0	0	Ki67+	 6074 26316
5954	0	0	Ki67+	 6081 25971
5955	0	0	Ki67+	 6092 25933
5956	0	0	Ki67+	 6099 26301
5957	0	0	Ki67+	 6106 26137
5958	0	0	Ki67+	 6108 26063
5959	0	0	Ki67+	 6119 26152
5960	0	0	Ki67+	 6129 26049
5961	0	0	Ki67+	 6209 25935
5962	0	0	Ki67+	 6216 25979
5963	0	0	Ki67+	 6216 26183
5964	0	0	Ki67+	 6232 26632
5965	0	0	Ki67+	 6233 26006
5966	0	0	Ki67+	 6240 26036
5967	0	0	Ki67+	 6249 25980
5968	0	0	Ki67+	 6276 25928
5969	0	0	Ki67+	 6284 26285
5970	0	0	Ki67+	 6290 26684
5971	0	0	Ki67+	 6304 26105
5972	0	0	Ki67+	 6307 25925
5973	0	0	Ki67+	 6308 26077
5974	0	0	Ki67+	 6325 26158
5975	0	0	Ki67+	 6330 26128
5976	0	0	Ki67+	 6359 26135
5977	0	0	Ki67+	 6360 26181
5978	0	0	Ki67+	 6363 26156
5979	0	0	Ki67+	 6367 25947
5980	0	0	Ki67+	 6367 26012
5981	0	0	Ki67+	 6382 26187
5982	0	0	Ki67+	 6399 26508
5983	0	0	Ki67+	 6412 26058
5984	0	0	Ki67+	 6413 25982
5985	0	0	Ki67+	 6429 25973
5986	0	0	Ki67+	 6431 26156
5987	0	0	Ki67+	 6442 25946
5988	0	0	Ki67+	 6449 26074
5989	0	0	Ki67+	 6450 26217
5990	0	0	Ki67+	 6451 26172
5991	0	0	Ki67+	 6455 25974
5992	0	0	Ki67+	 6466 26071
5993	0	0	Ki67+	 6474 26009
5994	0	0	Ki67+	 6477 26531
5995	0	0	Ki67+	 6479 26023
5996	0	0	Ki67+	 6490 26181
5997	0	0	Ki67+	 5982 26734
5998	0	0	Ki67+	 6185 26771
5999	0	0	Ki67+	 6313 26721
6000	0	0	Ki67+	 6455 26823
6001	0	0	Ki67+	 6490 27043
6002	0	0	Ki67+	 6497 4663
6003	0	0	Ki67+	 6507 4537
6004	0	0	Ki67+	 6520 4247
6005	0	0	Ki67+	 6524 4195
6006	0	0	Ki67+	 6526 4370
6007	0	0	Ki67+	 6533 4221
6008	0	0	Ki67+	 6534 4385
6009	0	0	Ki67+	 6542 4477
6010	0	0	Ki67+	 6547 4373
6011	0	0	Ki67+	 6549 4442
6012	0	0	Ki67+	 6556 4340
6013	0	0	Ki67+	 6560 4297
6014	0	0	Ki67+	 6563 4159
6015	0	0	Ki67+	 6568 4459
6016	0	0	Ki67+	 6575 4522
6017	0	0	Ki67+	 6580 4632
6018	0	0	Ki67+	 6589 4557
6019	0	0	Ki67+	 6596 4253
6020	0	0	Ki67+	 6601 4389
6021	0	0	Ki67+	 6609 4645
6022	0	0	Ki67+	 6620 4737
6023	0	0	Ki67+	 6630 4167
6024	0	0	Ki67+	 6630 4371
6025	0	0	Ki67+	 6636 4721
6026	0	0	Ki67+	 6639 4396
6027	0	0	Ki67+	 6639 4621
6028	0	0	Ki67+	 6640 4836
6029	0	0	Ki67+	 6652 4248
6030	0	0	Ki67+	 6652 4836
6031	0	0	Ki67+	 6655 4369
6032	0	0	Ki67+	 6655 4450
6033	0	0	Ki67+	 6655 4654
6034	0	0	Ki67+	 6657 4801
6035	0	0	Ki67+	 6659 4184
6036	0	0	Ki67+	 6663 4608
6037	0	0	Ki67+	 6664 4689
6038	0	0	Ki67+	 6665 4715
6039	0	0	Ki67+	 6667 4914
6040	0	0	Ki67+	 6671 4744
6041	0	0	Ki67+	 6674 4620
6042	0	0	Ki67+	 6678 4817
6043	0	0	Ki67+	 6679 4785
6044	0	0	Ki67+	 6680 4853
6045	0	0	Ki67+	 6681 4577
6046	0	0	Ki67+	 6682 4696
6047	0	0	Ki67+	 6683 4663
6048	0	0	Ki67+	 6685 4740
6049	0	0	Ki67+	 6688 4645
6050	0	0	Ki67+	 6693 4665
6051	0	0	Ki67+	 6701 4888
6052	0	0	Ki67+	 6704 4849
6053	0	0	Ki67+	 6715 4675
6054	0	0	Ki67+	 6717 4791
6055	0	0	Ki67+	 6720 4854
6056	0	0	Ki67+	 6724 4641
6057	0	0	Ki67+	 6730 4918
6058	0	0	Ki67+	 6732 4671
6059	0	0	Ki67+	 6735 4595
6060	0	0	Ki67+	 6742 4680
6061	0	0	Ki67+	 6746 4919
6062	0	0	Ki67+	 6747 4433
6063	0	0	Ki67+	 6752 4843
6064	0	0	Ki67+	 6764 4473
6065	0	0	Ki67+	 6769 4504
6066	0	0	Ki67+	 6770 4421
6067	0	0	Ki67+	 6776 4695
6068	0	0	Ki67+	 6787 4496
6069	0	0	Ki67+	 6791 4911
6070	0	0	Ki67+	 6860 4775
6071	0	0	Ki67+	 6911 4622
6072	0	0	Ki67+	 6926 4645
6073	0	0	Ki67+	 6960 4727
6074	0	0	Ki67+	 6969 4585
6075	0	0	Ki67+	 6984 4739
6076	0	0	Ki67+	 6985 4688
6077	0	0	Ki67+	 6989 4617
6078	0	0	Ki67+	 6990 4517
6079	0	0	Ki67+	 6990 4661
6080	0	0	Ki67+	 7001 4371
6081	0	0	Ki67+	 7004 4837
6082	0	0	Ki67+	 7011 4714
6083	0	0	Ki67+	 7018 4652
6084	0	0	Ki67+	 7022 4881
6085	0	0	Ki67+	 7027 4686
6086	0	0	Ki67+	 7031 4752
6087	0	0	Ki67+	 7033 4855
6088	0	0	Ki67+	 7034 4596
6089	0	0	Ki67+	 7037 4899
6090	0	0	Ki67+	 7041 4534
6091	0	0	Ki67+	 7041 4739
6092	0	0	Ki67+	 7042 4488
6093	0	0	Ki67+	 7042 4710
6094	0	0	Ki67+	 7044 4516
6095	0	0	Ki67+	 7046 4503
6096	0	0	Ki67+	 7050 4796
6097	0	0	Ki67+	 7052 4468
6098	0	0	Ki67+	 7053 4595
6099	0	0	Ki67+	 7054 4370
6100	0	0	Ki67+	 7055 4854
6101	0	0	Ki67+	 7056 4585
6102	0	0	Ki67+	 7059 4625
6103	0	0	Ki67+	 7059 4679
6104	0	0	Ki67+	 7062 4911
6105	0	0	Ki67+	 7063 4754
6106	0	0	Ki67+	 7065 4550
6107	0	0	Ki67+	 7066 4468
6108	0	0	Ki67+	 7067 4410
6109	0	0	Ki67+	 7068 4496
6110	0	0	Ki67+	 7071 4520
6111	0	0	Ki67+	 7071 4629
6112	0	0	Ki67+	 7071 4715
6113	0	0	Ki67+	 7073 4732
6114	0	0	Ki67+	 7076 4435
6115	0	0	Ki67+	 7081 4535
6116	0	0	Ki67+	 7081 4889
6117	0	0	Ki67+	 7082 4380
6118	0	0	Ki67+	 7082 4409
6119	0	0	Ki67+	 7084 4801
6120	0	0	Ki67+	 7086 4601
6121	0	0	Ki67+	 7088 4847
6122	0	0	Ki67+	 7089 4583
6123	0	0	Ki67+	 7091 4434
6124	0	0	Ki67+	 7093 4356
6125	0	0	Ki67+	 7176 4891
6126	0	0	Ki67+	 7220 4907
6127	0	0	Ki67+	 7253 4702
6128	0	0	Ki67+	 7255 4617
6129	0	0	Ki67+	 7271 4790
6130	0	0	Ki67+	 7279 4828
6131	0	0	Ki67+	 7283 4384
6132	0	0	Ki67+	 7289 4523
6133	0	0	Ki67+	 7290 4693
6134	0	0	Ki67+	 7294 4592
6135	0	0	Ki67+	 6498 4965
6136	0	0	Ki67+	 6506 4937
6137	0	0	Ki67+	 6507 5273
6138	0	0	Ki67+	 6523 5286
6139	0	0	Ki67+	 6532 5119
6140	0	0	Ki67+	 6538 5011
6141	0	0	Ki67+	 6551 5180
6142	0	0	Ki67+	 6555 5168
6143	0	0	Ki67+	 6560 5344
6144	0	0	Ki67+	 6562 5271
6145	0	0	Ki67+	 6562 5293
6146	0	0	Ki67+	 6571 5228
6147	0	0	Ki67+	 6573 5217
6148	0	0	Ki67+	 6581 5314
6149	0	0	Ki67+	 6587 5181
6150	0	0	Ki67+	 6596 5234
6151	0	0	Ki67+	 6605 5271
6152	0	0	Ki67+	 6621 5249
6153	0	0	Ki67+	 6634 5254
6154	0	0	Ki67+	 6645 5180
6155	0	0	Ki67+	 6650 5222
6156	0	0	Ki67+	 6654 5307
6157	0	0	Ki67+	 6657 5279
6158	0	0	Ki67+	 6677 5236
6159	0	0	Ki67+	 6688 5354
6160	0	0	Ki67+	 6690 5279
6161	0	0	Ki67+	 6700 5303
6162	0	0	Ki67+	 6700 5402
6163	0	0	Ki67+	 6701 5220
6164	0	0	Ki67+	 6710 5415
6165	0	0	Ki67+	 6714 5374
6166	0	0	Ki67+	 6715 5251
6167	0	0	Ki67+	 6722 5390
6168	0	0	Ki67+	 6723 5312
6169	0	0	Ki67+	 6729 5257
6170	0	0	Ki67+	 6731 5347
6171	0	0	Ki67+	 6740 5421
6172	0	0	Ki67+	 6748 5369
6173	0	0	Ki67+	 6754 5330
6174	0	0	Ki67+	 6766 5356
6175	0	0	Ki67+	 6770 4930
6176	0	0	Ki67+	 6778 5408
6177	0	0	Ki67+	 6780 5336
6178	0	0	Ki67+	 6802 5366
6179	0	0	Ki67+	 6813 5413
6180	0	0	Ki67+	 6814 4957
6181	0	0	Ki67+	 6826 5158
6182	0	0	Ki67+	 6827 4944
6183	0	0	Ki67+	 6831 5390
6184	0	0	Ki67+	 6835 5294
6185	0	0	Ki67+	 6840 5044
6186	0	0	Ki67+	 6843 5375
6187	0	0	Ki67+	 6855 5410
6188	0	0	Ki67+	 6862 5382
6189	0	0	Ki67+	 6867 5064
6190	0	0	Ki67+	 6872 5108
6191	0	0	Ki67+	 6874 5048
6192	0	0	Ki67+	 6881 5196
6193	0	0	Ki67+	 6886 5428
6194	0	0	Ki67+	 6894 5444
6195	0	0	Ki67+	 6894 5496
6196	0	0	Ki67+	 6896 5009
6197	0	0	Ki67+	 6902 5127
6198	0	0	Ki67+	 6906 5496
6199	0	0	Ki67+	 6908 5430
6200	0	0	Ki67+	 6923 5442
6201	0	0	Ki67+	 6925 5527
6202	0	0	Ki67+	 6937 5483
6203	0	0	Ki67+	 6938 5532
6204	0	0	Ki67+	 6948 5464
6205	0	0	Ki67+	 6952 5394
6206	0	0	Ki67+	 6954 5505
6207	0	0	Ki67+	 6956 5147
6208	0	0	Ki67+	 6957 5158
6209	0	0	Ki67+	 6963 5168
6210	0	0	Ki67+	 6998 5129
6211	0	0	Ki67+	 7004 4940
6212	0	0	Ki67+	 7017 4939
6213	0	0	Ki67+	 7020 5005
6214	0	0	Ki67+	 7036 4937
6215	0	0	Ki67+	 7047 5702
6216	0	0	Ki67+	 7058 5003
6217	0	0	Ki67+	 7063 4966
6218	0	0	Ki67+	 7067 5082
6219	0	0	Ki67+	 7072 5052
6220	0	0	Ki67+	 7074 5005
6221	0	0	Ki67+	 7079 5709
6222	0	0	Ki67+	 7087 5091
6223	0	0	Ki67+	 7088 5110
6224	0	0	Ki67+	 7089 4965
6225	0	0	Ki67+	 7094 5058
6226	0	0	Ki67+	 7100 4983
6227	0	0	Ki67+	 7103 5025
6228	0	0	Ki67+	 7154 5235
6229	0	0	Ki67+	 7169 5609
6230	0	0	Ki67+	 7173 5133
6231	0	0	Ki67+	 7176 5694
6232	0	0	Ki67+	 7208 5378
6233	0	0	Ki67+	 7219 5290
6234	0	0	Ki67+	 7220 5307
6235	0	0	Ki67+	 7220 5320
6236	0	0	Ki67+	 7220 5623
6237	0	0	Ki67+	 7247 5232
6238	0	0	Ki67+	 7252 5197
6239	0	0	Ki67+	 7259 5159
6240	0	0	Ki67+	 7263 4961
6241	0	0	Ki67+	 7266 5149
6242	0	0	Ki67+	 7269 5200
6243	0	0	Ki67+	 7287 5096
6244	0	0	Ki67+	 7293 5029
6245	0	0	Ki67+	 6502 6452
6246	0	0	Ki67+	 6511 6180
6247	0	0	Ki67+	 6511 6209
6248	0	0	Ki67+	 6516 6404
6249	0	0	Ki67+	 6528 6372
6250	0	0	Ki67+	 6541 6403
6251	0	0	Ki67+	 6545 6185
6252	0	0	Ki67+	 6556 6171
6253	0	0	Ki67+	 6556 6381
6254	0	0	Ki67+	 6559 6422
6255	0	0	Ki67+	 6566 6365
6256	0	0	Ki67+	 6569 6224
6257	0	0	Ki67+	 6583 5966
6258	0	0	Ki67+	 6589 6285
6259	0	0	Ki67+	 6617 6348
6260	0	0	Ki67+	 6623 6400
6261	0	0	Ki67+	 6634 6454
6262	0	0	Ki67+	 6656 6240
6263	0	0	Ki67+	 6715 6206
6264	0	0	Ki67+	 6727 6383
6265	0	0	Ki67+	 6759 6276
6266	0	0	Ki67+	 6787 6120
6267	0	0	Ki67+	 6805 6160
6268	0	0	Ki67+	 6813 6148
6269	0	0	Ki67+	 6850 6168
6270	0	0	Ki67+	 6852 6131
6271	0	0	Ki67+	 6880 6193
6272	0	0	Ki67+	 6881 6220
6273	0	0	Ki67+	 6884 6312
6274	0	0	Ki67+	 6938 6215
6275	0	0	Ki67+	 6943 6185
6276	0	0	Ki67+	 6956 5796
6277	0	0	Ki67+	 6973 6252
6278	0	0	Ki67+	 6982 6214
6279	0	0	Ki67+	 6986 6029
6280	0	0	Ki67+	 6989 6227
6281	0	0	Ki67+	 7073 5842
6282	0	0	Ki67+	 7074 6006
6283	0	0	Ki67+	 7075 6159
6284	0	0	Ki67+	 7079 5994
6285	0	0	Ki67+	 7085 5824
6286	0	0	Ki67+	 7096 6335
6287	0	0	Ki67+	 7102 5751
6288	0	0	Ki67+	 7111 5879
6289	0	0	Ki67+	 7113 5786
6290	0	0	Ki67+	 7114 6310
6291	0	0	Ki67+	 7138 6113
6292	0	0	Ki67+	 7138 6333
6293	0	0	Ki67+	 7146 6229
6294	0	0	Ki67+	 7151 5835
6295	0	0	Ki67+	 7161 6289
6296	0	0	Ki67+	 7162 6351
6297	0	0	Ki67+	 7165 6048
6298	0	0	Ki67+	 7178 6067
6299	0	0	Ki67+	 7180 5873
6300	0	0	Ki67+	 7180 6414
6301	0	0	Ki67+	 7182 6317
6302	0	0	Ki67+	 7184 6360
6303	0	0	Ki67+	 7194 6275
6304	0	0	Ki67+	 7208 5974
6305	0	0	Ki67+	 7210 6442
6306	0	0	Ki67+	 7211 6323
6307	0	0	Ki67+	 7215 6122
6308	0	0	Ki67+	 7228 6099
6309	0	0	Ki67+	 7233 6342
6310	0	0	Ki67+	 7239 6324
6311	0	0	Ki67+	 7252 6182
6312	0	0	Ki67+	 7256 6131
6313	0	0	Ki67+	 7279 6323
6314	0	0	Ki67+	 6503 7288
6315	0	0	Ki67+	 6504 7248
6316	0	0	Ki67+	 6513 7269
6317	0	0	Ki67+	 6514 7199
6318	0	0	Ki67+	 6515 7164
6319	0	0	Ki67+	 6522 7250
6320	0	0	Ki67+	 6535 7207
6321	0	0	Ki67+	 6547 7241
6322	0	0	Ki67+	 6549 6941
6323	0	0	Ki67+	 6559 7272
6324	0	0	Ki67+	 6559 7298
6325	0	0	Ki67+	 6564 7037
6326	0	0	Ki67+	 6590 7307
6327	0	0	Ki67+	 6597 7285
6328	0	0	Ki67+	 6603 7269
6329	0	0	Ki67+	 6656 6947
6330	0	0	Ki67+	 6663 7074
6331	0	0	Ki67+	 6671 7316
6332	0	0	Ki67+	 6713 7066
6333	0	0	Ki67+	 6739 6551
6334	0	0	Ki67+	 6752 7295
6335	0	0	Ki67+	 6763 7318
6336	0	0	Ki67+	 6767 6938
6337	0	0	Ki67+	 6777 7317
6338	0	0	Ki67+	 6784 6617
6339	0	0	Ki67+	 6795 7286
6340	0	0	Ki67+	 6799 7123
6341	0	0	Ki67+	 6806 7305
6342	0	0	Ki67+	 6811 7092
6343	0	0	Ki67+	 6819 7138
6344	0	0	Ki67+	 6826 7204
6345	0	0	Ki67+	 6831 7278
6346	0	0	Ki67+	 6841 7068
6347	0	0	Ki67+	 6841 7301
6348	0	0	Ki67+	 6852 7036
6349	0	0	Ki67+	 6865 7153
6350	0	0	Ki67+	 6871 7259
6351	0	0	Ki67+	 6877 7106
6352	0	0	Ki67+	 6888 7055
6353	0	0	Ki67+	 6888 7317
6354	0	0	Ki67+	 6892 7044
6355	0	0	Ki67+	 6895 7133
6356	0	0	Ki67+	 6895 7275
6357	0	0	Ki67+	 6896 7253
6358	0	0	Ki67+	 6897 7160
6359	0	0	Ki67+	 6897 7212
6360	0	0	Ki67+	 6908 7041
6361	0	0	Ki67+	 6909 7007
6362	0	0	Ki67+	 6917 7147
6363	0	0	Ki67+	 6921 6981
6364	0	0	Ki67+	 6922 7314
6365	0	0	Ki67+	 6923 7325
6366	0	0	Ki67+	 6928 7106
6367	0	0	Ki67+	 6928 7262
6368	0	0	Ki67+	 6938 7023
6369	0	0	Ki67+	 6939 6971
6370	0	0	Ki67+	 6943 7074
6371	0	0	Ki67+	 6946 7260
6372	0	0	Ki67+	 6947 7247
6373	0	0	Ki67+	 6957 7105
6374	0	0	Ki67+	 6959 6992
6375	0	0	Ki67+	 6960 7033
6376	0	0	Ki67+	 6964 7173
6377	0	0	Ki67+	 6966 7269
6378	0	0	Ki67+	 6967 7147
6379	0	0	Ki67+	 6968 7086
6380	0	0	Ki67+	 6971 7249
6381	0	0	Ki67+	 6972 7032
6382	0	0	Ki67+	 6973 6987
6383	0	0	Ki67+	 6979 7125
6384	0	0	Ki67+	 6981 7050
6385	0	0	Ki67+	 6987 7149
6386	0	0	Ki67+	 6992 6992
6387	0	0	Ki67+	 6997 6868
6388	0	0	Ki67+	 6999 7180
6389	0	0	Ki67+	 7003 7128
6390	0	0	Ki67+	 7006 7016
6391	0	0	Ki67+	 7012 7246
6392	0	0	Ki67+	 7013 7324
6393	0	0	Ki67+	 7014 7134
6394	0	0	Ki67+	 7014 7167
6395	0	0	Ki67+	 7019 7288
6396	0	0	Ki67+	 7023 7073
6397	0	0	Ki67+	 7039 7004
6398	0	0	Ki67+	 7039 7042
6399	0	0	Ki67+	 7039 7095
6400	0	0	Ki67+	 7044 7171
6401	0	0	Ki67+	 7057 7035
6402	0	0	Ki67+	 7057 7136
6403	0	0	Ki67+	 7077 7264
6404	0	0	Ki67+	 7078 7165
6405	0	0	Ki67+	 7086 7051
6406	0	0	Ki67+	 7088 7285
6407	0	0	Ki67+	 7096 7015
6408	0	0	Ki67+	 7101 7239
6409	0	0	Ki67+	 7101 7275
6410	0	0	Ki67+	 7103 7142
6411	0	0	Ki67+	 7113 7042
6412	0	0	Ki67+	 7118 7158
6413	0	0	Ki67+	 7119 7003
6414	0	0	Ki67+	 7123 7242
6415	0	0	Ki67+	 7126 6871
6416	0	0	Ki67+	 7129 7031
6417	0	0	Ki67+	 7136 6959
6418	0	0	Ki67+	 7141 6889
6419	0	0	Ki67+	 7143 6859
6420	0	0	Ki67+	 7144 7269
6421	0	0	Ki67+	 7146 7011
6422	0	0	Ki67+	 7148 7074
6423	0	0	Ki67+	 7153 7171
6424	0	0	Ki67+	 7155 7088
6425	0	0	Ki67+	 7158 7050
6426	0	0	Ki67+	 7160 7140
6427	0	0	Ki67+	 7165 6937
6428	0	0	Ki67+	 7169 7247
6429	0	0	Ki67+	 7172 7018
6430	0	0	Ki67+	 7179 7132
6431	0	0	Ki67+	 7180 6917
6432	0	0	Ki67+	 7201 7154
6433	0	0	Ki67+	 7203 7236
6434	0	0	Ki67+	 7205 6901
6435	0	0	Ki67+	 7206 6973
6436	0	0	Ki67+	 7225 7240
6437	0	0	Ki67+	 7227 7219
6438	0	0	Ki67+	 7234 7249
6439	0	0	Ki67+	 7242 7275
6440	0	0	Ki67+	 7243 7146
6441	0	0	Ki67+	 7247 6572
6442	0	0	Ki67+	 7256 7228
6443	0	0	Ki67+	 7261 7087
6444	0	0	Ki67+	 7269 6839
6445	0	0	Ki67+	 7274 7207
6446	0	0	Ki67+	 7281 6857
6447	0	0	Ki67+	 7287 6737
6448	0	0	Ki67+	 6512 7832
6449	0	0	Ki67+	 6516 7908
6450	0	0	Ki67+	 6524 7487
6451	0	0	Ki67+	 6528 7904
6452	0	0	Ki67+	 6541 7704
6453	0	0	Ki67+	 6543 7374
6454	0	0	Ki67+	 6545 7335
6455	0	0	Ki67+	 6549 7574
6456	0	0	Ki67+	 6550 7683
6457	0	0	Ki67+	 6551 8037
6458	0	0	Ki67+	 6560 7640
6459	0	0	Ki67+	 6574 7830
6460	0	0	Ki67+	 6596 7421
6461	0	0	Ki67+	 6597 7446
6462	0	0	Ki67+	 6601 7364
6463	0	0	Ki67+	 6601 7650
6464	0	0	Ki67+	 6601 7721
6465	0	0	Ki67+	 6602 7791
6466	0	0	Ki67+	 6603 8026
6467	0	0	Ki67+	 6610 7964
6468	0	0	Ki67+	 6612 7715
6469	0	0	Ki67+	 6615 7551
6470	0	0	Ki67+	 6618 7434
6471	0	0	Ki67+	 6618 7788
6472	0	0	Ki67+	 6624 7745
6473	0	0	Ki67+	 6629 7366
6474	0	0	Ki67+	 6630 7331
6475	0	0	Ki67+	 6630 7393
6476	0	0	Ki67+	 6634 7940
6477	0	0	Ki67+	 6636 7959
6478	0	0	Ki67+	 6637 8092
6479	0	0	Ki67+	 6640 7549
6480	0	0	Ki67+	 6645 7726
6481	0	0	Ki67+	 6646 7939
6482	0	0	Ki67+	 6650 7381
6483	0	0	Ki67+	 6651 7352
6484	0	0	Ki67+	 6653 7339
6485	0	0	Ki67+	 6655 7951
6486	0	0	Ki67+	 6656 8101
6487	0	0	Ki67+	 6662 7373
6488	0	0	Ki67+	 6664 7444
6489	0	0	Ki67+	 6666 7471
6490	0	0	Ki67+	 6667 8070
6491	0	0	Ki67+	 6669 7567
6492	0	0	Ki67+	 6670 7331
6493	0	0	Ki67+	 6678 7355
6494	0	0	Ki67+	 6679 7597
6495	0	0	Ki67+	 6693 7409
6496	0	0	Ki67+	 6694 7797
6497	0	0	Ki67+	 6695 7767
6498	0	0	Ki67+	 6697 7632
6499	0	0	Ki67+	 6699 8094
6500	0	0	Ki67+	 6702 7825
6501	0	0	Ki67+	 6704 7548
6502	0	0	Ki67+	 6708 8015
6503	0	0	Ki67+	 6712 7382
6504	0	0	Ki67+	 6714 7507
6505	0	0	Ki67+	 6715 8054
6506	0	0	Ki67+	 6717 7844
6507	0	0	Ki67+	 6719 8108
6508	0	0	Ki67+	 6720 8027
6509	0	0	Ki67+	 6722 7562
6510	0	0	Ki67+	 6723 7401
6511	0	0	Ki67+	 6726 7990
6512	0	0	Ki67+	 6732 8042
6513	0	0	Ki67+	 6736 7584
6514	0	0	Ki67+	 6746 8006
6515	0	0	Ki67+	 6751 7334
6516	0	0	Ki67+	 6751 7543
6517	0	0	Ki67+	 6757 7530
6518	0	0	Ki67+	 6761 7967
6519	0	0	Ki67+	 6764 8093
6520	0	0	Ki67+	 6768 7829
6521	0	0	Ki67+	 6770 7352
6522	0	0	Ki67+	 6773 7386
6523	0	0	Ki67+	 6773 7549
6524	0	0	Ki67+	 6774 7995
6525	0	0	Ki67+	 6775 7581
6526	0	0	Ki67+	 6783 7919
6527	0	0	Ki67+	 6785 7544
6528	0	0	Ki67+	 6796 8096
6529	0	0	Ki67+	 6797 7999
6530	0	0	Ki67+	 6801 7721
6531	0	0	Ki67+	 6802 7971
6532	0	0	Ki67+	 6803 7521
6533	0	0	Ki67+	 6803 8040
6534	0	0	Ki67+	 6805 7923
6535	0	0	Ki67+	 6809 7564
6536	0	0	Ki67+	 6811 7943
6537	0	0	Ki67+	 6813 7541
6538	0	0	Ki67+	 6819 7441
6539	0	0	Ki67+	 6820 7886
6540	0	0	Ki67+	 6824 7784
6541	0	0	Ki67+	 6824 8073
6542	0	0	Ki67+	 6827 7456
6543	0	0	Ki67+	 6827 7864
6544	0	0	Ki67+	 6834 7499
6545	0	0	Ki67+	 6835 7552
6546	0	0	Ki67+	 6837 7907
6547	0	0	Ki67+	 6843 7874
6548	0	0	Ki67+	 6847 7941
6549	0	0	Ki67+	 6848 7534
6550	0	0	Ki67+	 6851 7858
6551	0	0	Ki67+	 6854 8000
6552	0	0	Ki67+	 6855 7926
6553	0	0	Ki67+	 6857 7977
6554	0	0	Ki67+	 6862 7479
6555	0	0	Ki67+	 6864 7436
6556	0	0	Ki67+	 6866 7839
6557	0	0	Ki67+	 6874 8021
6558	0	0	Ki67+	 6876 8048
6559	0	0	Ki67+	 6877 7541
6560	0	0	Ki67+	 6880 7418
6561	0	0	Ki67+	 6886 7452
6562	0	0	Ki67+	 6890 7984
6563	0	0	Ki67+	 6898 7498
6564	0	0	Ki67+	 6909 7843
6565	0	0	Ki67+	 6916 7897
6566	0	0	Ki67+	 6918 7881
6567	0	0	Ki67+	 6934 7710
6568	0	0	Ki67+	 6939 7655
6569	0	0	Ki67+	 6944 7728
6570	0	0	Ki67+	 6947 7524
6571	0	0	Ki67+	 6951 7750
6572	0	0	Ki67+	 6952 7508
6573	0	0	Ki67+	 6960 7632
6574	0	0	Ki67+	 6966 7890
6575	0	0	Ki67+	 6967 7477
6576	0	0	Ki67+	 6967 7732
6577	0	0	Ki67+	 6967 7877
6578	0	0	Ki67+	 6967 7947
6579	0	0	Ki67+	 6972 7463
6580	0	0	Ki67+	 6972 7928
6581	0	0	Ki67+	 6975 7525
6582	0	0	Ki67+	 6977 7974
6583	0	0	Ki67+	 6992 8083
6584	0	0	Ki67+	 6992 8110
6585	0	0	Ki67+	 6998 7889
6586	0	0	Ki67+	 7000 8012
6587	0	0	Ki67+	 7001 7446
6588	0	0	Ki67+	 7008 7756
6589	0	0	Ki67+	 7009 7857
6590	0	0	Ki67+	 7014 7608
6591	0	0	Ki67+	 7019 8107
6592	0	0	Ki67+	 7026 7473
6593	0	0	Ki67+	 7028 7495
6594	0	0	Ki67+	 7030 7581
6595	0	0	Ki67+	 7031 7420
6596	0	0	Ki67+	 7033 8109
6597	0	0	Ki67+	 7034 7899
6598	0	0	Ki67+	 7044 7876
6599	0	0	Ki67+	 7045 7691
6600	0	0	Ki67+	 7046 7748
6601	0	0	Ki67+	 7049 7458
6602	0	0	Ki67+	 7058 7884
6603	0	0	Ki67+	 7060 7903
6604	0	0	Ki67+	 7063 7673
6605	0	0	Ki67+	 7070 7465
6606	0	0	Ki67+	 7070 7487
6607	0	0	Ki67+	 7074 7402
6608	0	0	Ki67+	 7076 8076
6609	0	0	Ki67+	 7079 7594
6610	0	0	Ki67+	 7080 7843
6611	0	0	Ki67+	 7083 7904
6612	0	0	Ki67+	 7085 7643
6613	0	0	Ki67+	 7087 7871
6614	0	0	Ki67+	 7093 7457
6615	0	0	Ki67+	 7098 8082
6616	0	0	Ki67+	 7100 7574
6617	0	0	Ki67+	 7104 7443
6618	0	0	Ki67+	 7104 7546
6619	0	0	Ki67+	 7104 7671
6620	0	0	Ki67+	 7109 7832
6621	0	0	Ki67+	 7110 7712
6622	0	0	Ki67+	 7111 7476
6623	0	0	Ki67+	 7112 7813
6624	0	0	Ki67+	 7112 8003
6625	0	0	Ki67+	 7114 7583
6626	0	0	Ki67+	 7118 8068
6627	0	0	Ki67+	 7125 7661
6628	0	0	Ki67+	 7125 7793
6629	0	0	Ki67+	 7128 7522
6630	0	0	Ki67+	 7130 7624
6631	0	0	Ki67+	 7139 7862
6632	0	0	Ki67+	 7142 7842
6633	0	0	Ki67+	 7146 7652
6634	0	0	Ki67+	 7148 8035
6635	0	0	Ki67+	 7152 7386
6636	0	0	Ki67+	 7153 7818
6637	0	0	Ki67+	 7154 7561
6638	0	0	Ki67+	 7154 7587
6639	0	0	Ki67+	 7157 7529
6640	0	0	Ki67+	 7158 7660
6641	0	0	Ki67+	 7159 7550
6642	0	0	Ki67+	 7160 7444
6643	0	0	Ki67+	 7162 7568
6644	0	0	Ki67+	 7162 7615
6645	0	0	Ki67+	 7166 7468
6646	0	0	Ki67+	 7169 7973
6647	0	0	Ki67+	 7173 7389
6648	0	0	Ki67+	 7182 7371
6649	0	0	Ki67+	 7183 7596
6650	0	0	Ki67+	 7184 7497
6651	0	0	Ki67+	 7187 7563
6652	0	0	Ki67+	 7195 7656
6653	0	0	Ki67+	 7198 7593
6654	0	0	Ki67+	 7201 7441
6655	0	0	Ki67+	 7205 7801
6656	0	0	Ki67+	 7205 8076
6657	0	0	Ki67+	 7208 7696
6658	0	0	Ki67+	 7208 7788
6659	0	0	Ki67+	 7208 7972
6660	0	0	Ki67+	 7209 8096
6661	0	0	Ki67+	 7213 7529
6662	0	0	Ki67+	 7213 7597
6663	0	0	Ki67+	 7216 7418
6664	0	0	Ki67+	 7216 7917
6665	0	0	Ki67+	 7217 7464
6666	0	0	Ki67+	 7224 7554
6667	0	0	Ki67+	 7224 7784
6668	0	0	Ki67+	 7228 8061
6669	0	0	Ki67+	 7230 7818
6670	0	0	Ki67+	 7232 7640
6671	0	0	Ki67+	 7237 7491
6672	0	0	Ki67+	 7239 7515
6673	0	0	Ki67+	 7239 7904
6674	0	0	Ki67+	 7250 7425
6675	0	0	Ki67+	 7251 7576
6676	0	0	Ki67+	 7252 7546
6677	0	0	Ki67+	 7252 8043
6678	0	0	Ki67+	 7256 7659
6679	0	0	Ki67+	 7263 7604
6680	0	0	Ki67+	 7263 7812
6681	0	0	Ki67+	 7265 7473
6682	0	0	Ki67+	 7270 7576
6683	0	0	Ki67+	 7276 7496
6684	0	0	Ki67+	 7283 7991
6685	0	0	Ki67+	 7285 7938
6686	0	0	Ki67+	 7289 7431
6687	0	0	Ki67+	 7291 7815
6688	0	0	Ki67+	 7293 7471
6689	0	0	Ki67+	 6497 8421
6690	0	0	Ki67+	 6507 8922
6691	0	0	Ki67+	 6513 8908
6692	0	0	Ki67+	 6519 8863
6693	0	0	Ki67+	 6522 8922
6694	0	0	Ki67+	 6533 8873
6695	0	0	Ki67+	 6536 8372
6696	0	0	Ki67+	 6545 8465
6697	0	0	Ki67+	 6572 8523
6698	0	0	Ki67+	 6574 8469
6699	0	0	Ki67+	 6575 8882
6700	0	0	Ki67+	 6587 8919
6701	0	0	Ki67+	 6602 8870
6702	0	0	Ki67+	 6611 8885
6703	0	0	Ki67+	 6615 8322
6704	0	0	Ki67+	 6622 8481
6705	0	0	Ki67+	 6623 8914
6706	0	0	Ki67+	 6643 8166
6707	0	0	Ki67+	 6648 8325
6708	0	0	Ki67+	 6650 8176
6709	0	0	Ki67+	 6666 8894
6710	0	0	Ki67+	 6686 8746
6711	0	0	Ki67+	 6688 8129
6712	0	0	Ki67+	 6698 8842
6713	0	0	Ki67+	 6699 8893
6714	0	0	Ki67+	 6700 8314
6715	0	0	Ki67+	 6700 8757
6716	0	0	Ki67+	 6702 8275
6717	0	0	Ki67+	 6705 8130
6718	0	0	Ki67+	 6705 8793
6719	0	0	Ki67+	 6712 8907
6720	0	0	Ki67+	 6718 8272
6721	0	0	Ki67+	 6724 8856
6722	0	0	Ki67+	 6728 8298
6723	0	0	Ki67+	 6735 8360
6724	0	0	Ki67+	 6742 8273
6725	0	0	Ki67+	 6765 8748
6726	0	0	Ki67+	 6776 8764
6727	0	0	Ki67+	 6790 8268
6728	0	0	Ki67+	 6791 8251
6729	0	0	Ki67+	 6804 8280
6730	0	0	Ki67+	 6821 8362
6731	0	0	Ki67+	 6823 8212
6732	0	0	Ki67+	 6827 8741
6733	0	0	Ki67+	 6833 8356
6734	0	0	Ki67+	 6842 8223
6735	0	0	Ki67+	 6856 8678
6736	0	0	Ki67+	 6866 8591
6737	0	0	Ki67+	 6870 8262
6738	0	0	Ki67+	 6870 8341
6739	0	0	Ki67+	 6872 8244
6740	0	0	Ki67+	 6872 8658
6741	0	0	Ki67+	 6883 8620
6742	0	0	Ki67+	 6892 8259
6743	0	0	Ki67+	 6913 8173
6744	0	0	Ki67+	 6914 8208
6745	0	0	Ki67+	 6915 8313
6746	0	0	Ki67+	 6928 8299
6747	0	0	Ki67+	 6940 8179
6748	0	0	Ki67+	 6942 8137
6749	0	0	Ki67+	 6942 8162
6750	0	0	Ki67+	 6958 8718
6751	0	0	Ki67+	 6968 8729
6752	0	0	Ki67+	 6970 8753
6753	0	0	Ki67+	 6970 8783
6754	0	0	Ki67+	 6975 8360
6755	0	0	Ki67+	 6984 8164
6756	0	0	Ki67+	 7007 8306
6757	0	0	Ki67+	 7025 8136
6758	0	0	Ki67+	 7028 8168
6759	0	0	Ki67+	 7050 8254
6760	0	0	Ki67+	 7060 8235
6761	0	0	Ki67+	 7077 8279
6762	0	0	Ki67+	 7093 8369
6763	0	0	Ki67+	 7099 8596
6764	0	0	Ki67+	 7101 8246
6765	0	0	Ki67+	 7103 8219
6766	0	0	Ki67+	 7103 8413
6767	0	0	Ki67+	 7113 8182
6768	0	0	Ki67+	 7121 8230
6769	0	0	Ki67+	 7130 8206
6770	0	0	Ki67+	 7145 8383
6771	0	0	Ki67+	 7155 8669
6772	0	0	Ki67+	 7156 8168
6773	0	0	Ki67+	 7158 8756
6774	0	0	Ki67+	 7159 8181
6775	0	0	Ki67+	 7165 8154
6776	0	0	Ki67+	 7175 8371
6777	0	0	Ki67+	 7177 8142
6778	0	0	Ki67+	 7214 8507
6779	0	0	Ki67+	 7239 8814
6780	0	0	Ki67+	 7239 8907
6781	0	0	Ki67+	 7246 8406
6782	0	0	Ki67+	 7259 8264
6783	0	0	Ki67+	 7280 8901
6784	0	0	Ki67+	 7285 8498
6785	0	0	Ki67+	 7287 8253
6786	0	0	Ki67+	 7289 8175
6787	0	0	Ki67+	 7294 8527
6788	0	0	Ki67+	 6497 9597
6789	0	0	Ki67+	 6509 9048
6790	0	0	Ki67+	 6534 9119
6791	0	0	Ki67+	 6537 8939
6792	0	0	Ki67+	 6550 8959
6793	0	0	Ki67+	 6566 8971
6794	0	0	Ki67+	 6581 8983
6795	0	0	Ki67+	 6606 8944
6796	0	0	Ki67+	 6683 8972
6797	0	0	Ki67+	 6737 9361
6798	0	0	Ki67+	 6894 9663
6799	0	0	Ki67+	 6911 9626
6800	0	0	Ki67+	 6925 9321
6801	0	0	Ki67+	 6986 9702
6802	0	0	Ki67+	 6989 9673
6803	0	0	Ki67+	 7001 9543
6804	0	0	Ki67+	 7013 9661
6805	0	0	Ki67+	 7018 9630
6806	0	0	Ki67+	 7031 9654
6807	0	0	Ki67+	 7035 9683
6808	0	0	Ki67+	 7048 9602
6809	0	0	Ki67+	 7062 9630
6810	0	0	Ki67+	 7068 9571
6811	0	0	Ki67+	 7076 9708
6812	0	0	Ki67+	 7083 9615
6813	0	0	Ki67+	 7096 9571
6814	0	0	Ki67+	 7096 9649
6815	0	0	Ki67+	 7100 9504
6816	0	0	Ki67+	 7102 9029
6817	0	0	Ki67+	 7102 9587
6818	0	0	Ki67+	 7119 9682
6819	0	0	Ki67+	 7120 9559
6820	0	0	Ki67+	 7123 9629
6821	0	0	Ki67+	 7133 9580
6822	0	0	Ki67+	 7141 9610
6823	0	0	Ki67+	 7151 9651
6824	0	0	Ki67+	 7157 9635
6825	0	0	Ki67+	 7166 9561
6826	0	0	Ki67+	 7167 9489
6827	0	0	Ki67+	 7167 9622
6828	0	0	Ki67+	 7170 9586
6829	0	0	Ki67+	 7171 9674
6830	0	0	Ki67+	 7176 9483
6831	0	0	Ki67+	 7182 9024
6832	0	0	Ki67+	 7185 9592
6833	0	0	Ki67+	 7189 9727
6834	0	0	Ki67+	 7201 9094
6835	0	0	Ki67+	 7205 9192
6836	0	0	Ki67+	 7208 9508
6837	0	0	Ki67+	 7208 9651
6838	0	0	Ki67+	 7212 9641
6839	0	0	Ki67+	 7218 9601
6840	0	0	Ki67+	 7220 9669
6841	0	0	Ki67+	 7221 8985
6842	0	0	Ki67+	 7231 9688
6843	0	0	Ki67+	 7232 9542
6844	0	0	Ki67+	 7241 9085
6845	0	0	Ki67+	 7242 9214
6846	0	0	Ki67+	 7244 9175
6847	0	0	Ki67+	 7244 9655
6848	0	0	Ki67+	 7249 9033
6849	0	0	Ki67+	 7255 9534
6850	0	0	Ki67+	 7258 9235
6851	0	0	Ki67+	 7262 9684
6852	0	0	Ki67+	 7264 9589
6853	0	0	Ki67+	 7268 9487
6854	0	0	Ki67+	 7269 8975
6855	0	0	Ki67+	 7280 9194
6856	0	0	Ki67+	 7282 8944
6857	0	0	Ki67+	 7291 8975
6858	0	0	Ki67+	 7292 9607
6859	0	0	Ki67+	 6844 9852
6860	0	0	Ki67+	 6866 9873
6861	0	0	Ki67+	 6986 9776
6862	0	0	Ki67+	 6998 9856
6863	0	0	Ki67+	 7007 9767
6864	0	0	Ki67+	 7007 9803
6865	0	0	Ki67+	 7009 9736
6866	0	0	Ki67+	 7009 9881
6867	0	0	Ki67+	 7024 9799
6868	0	0	Ki67+	 7027 9766
6869	0	0	Ki67+	 7028 9838
6870	0	0	Ki67+	 7028 9880
6871	0	0	Ki67+	 7032 9849
6872	0	0	Ki67+	 7035 9734
6873	0	0	Ki67+	 7049 9931
6874	0	0	Ki67+	 7050 9820
6875	0	0	Ki67+	 7050 9911
6876	0	0	Ki67+	 7059 9926
6877	0	0	Ki67+	 7060 9745
6878	0	0	Ki67+	 7061 9870
6879	0	0	Ki67+	 7071 9960
6880	0	0	Ki67+	 7082 9886
6881	0	0	Ki67+	 7089 9930
6882	0	0	Ki67+	 7092 9903
6883	0	0	Ki67+	 7096 9979
6884	0	0	Ki67+	 7097 9852
6885	0	0	Ki67+	 7114 9959
6886	0	0	Ki67+	 7130 9924
6887	0	0	Ki67+	 7131 9966
6888	0	0	Ki67+	 7141 9729
6889	0	0	Ki67+	 7158 9952
6890	0	0	Ki67+	 7159 10148
6891	0	0	Ki67+	 7167 9934
6892	0	0	Ki67+	 7169 9953
6893	0	0	Ki67+	 7175 9992
6894	0	0	Ki67+	 7176 9882
6895	0	0	Ki67+	 7197 9830
6896	0	0	Ki67+	 7205 10009
6897	0	0	Ki67+	 7219 9952
6898	0	0	Ki67+	 7220 9889
6899	0	0	Ki67+	 7224 9921
6900	0	0	Ki67+	 7224 9966
6901	0	0	Ki67+	 7225 10010
6902	0	0	Ki67+	 7230 10125
6903	0	0	Ki67+	 7231 9987
6904	0	0	Ki67+	 7239 9918
6905	0	0	Ki67+	 7251 10035
6906	0	0	Ki67+	 7252 9886
6907	0	0	Ki67+	 7252 10217
6908	0	0	Ki67+	 7259 9873
6909	0	0	Ki67+	 7261 10242
6910	0	0	Ki67+	 7262 9894
6911	0	0	Ki67+	 7262 9983
6912	0	0	Ki67+	 7263 9997
6913	0	0	Ki67+	 7264 10523
6914	0	0	Ki67+	 7269 9853
6915	0	0	Ki67+	 7279 10237
6916	0	0	Ki67+	 7283 10070
6917	0	0	Ki67+	 7293 10174
6918	0	0	Ki67+	 7295 10258
6919	0	0	Ki67+	 6512 13371
6920	0	0	Ki67+	 6526 13190
6921	0	0	Ki67+	 6531 13179
6922	0	0	Ki67+	 6543 13275
6923	0	0	Ki67+	 6547 13290
6924	0	0	Ki67+	 6552 13364
6925	0	0	Ki67+	 6567 13262
6926	0	0	Ki67+	 6599 13850
6927	0	0	Ki67+	 6605 13437
6928	0	0	Ki67+	 6639 13144
6929	0	0	Ki67+	 6641 13827
6930	0	0	Ki67+	 6649 13687
6931	0	0	Ki67+	 6651 13802
6932	0	0	Ki67+	 6656 13370
6933	0	0	Ki67+	 6656 13789
6934	0	0	Ki67+	 6656 13851
6935	0	0	Ki67+	 6663 13701
6936	0	0	Ki67+	 6664 13834
6937	0	0	Ki67+	 6677 13739
6938	0	0	Ki67+	 6686 13368
6939	0	0	Ki67+	 6687 13822
6940	0	0	Ki67+	 6689 13599
6941	0	0	Ki67+	 6689 13749
6942	0	0	Ki67+	 6691 13438
6943	0	0	Ki67+	 6706 13401
6944	0	0	Ki67+	 6723 13740
6945	0	0	Ki67+	 6725 13808
6946	0	0	Ki67+	 6730 13679
6947	0	0	Ki67+	 6733 13599
6948	0	0	Ki67+	 6736 13754
6949	0	0	Ki67+	 6739 13826
6950	0	0	Ki67+	 6741 13530
6951	0	0	Ki67+	 6746 13785
6952	0	0	Ki67+	 6748 13178
6953	0	0	Ki67+	 6749 13593
6954	0	0	Ki67+	 6757 13212
6955	0	0	Ki67+	 6758 13311
6956	0	0	Ki67+	 6758 13780
6957	0	0	Ki67+	 6760 13337
6958	0	0	Ki67+	 6762 13284
6959	0	0	Ki67+	 6776 13789
6960	0	0	Ki67+	 6781 13274
6961	0	0	Ki67+	 6791 13544
6962	0	0	Ki67+	 6792 13830
6963	0	0	Ki67+	 6795 13317
6964	0	0	Ki67+	 6798 13167
6965	0	0	Ki67+	 6827 13302
6966	0	0	Ki67+	 6829 13575
6967	0	0	Ki67+	 6843 13141
6968	0	0	Ki67+	 6844 13700
6969	0	0	Ki67+	 6850 13267
6970	0	0	Ki67+	 6857 13333
6971	0	0	Ki67+	 6875 13562
6972	0	0	Ki67+	 6880 13358
6973	0	0	Ki67+	 6893 13142
6974	0	0	Ki67+	 6894 13791
6975	0	0	Ki67+	 6925 13411
6976	0	0	Ki67+	 6925 13838
6977	0	0	Ki67+	 6928 13764
6978	0	0	Ki67+	 6933 13789
6979	0	0	Ki67+	 6939 13126
6980	0	0	Ki67+	 6941 13617
6981	0	0	Ki67+	 6945 13176
6982	0	0	Ki67+	 6948 13369
6983	0	0	Ki67+	 6951 13574
6984	0	0	Ki67+	 6956 13774
6985	0	0	Ki67+	 6965 13379
6986	0	0	Ki67+	 6968 13467
6987	0	0	Ki67+	 6969 13803
6988	0	0	Ki67+	 6977 13181
6989	0	0	Ki67+	 6979 13131
6990	0	0	Ki67+	 6984 13510
6991	0	0	Ki67+	 6988 13721
6992	0	0	Ki67+	 6991 13250
6993	0	0	Ki67+	 6998 13663
6994	0	0	Ki67+	 7001 13755
6995	0	0	Ki67+	 7003 13742
6996	0	0	Ki67+	 7005 13635
6997	0	0	Ki67+	 7006 13504
6998	0	0	Ki67+	 7012 13898
6999	0	0	Ki67+	 7013 13608
7000	0	0	Ki67+	 7016 13151
7001	0	0	Ki67+	 7021 13585
7002	0	0	Ki67+	 7027 13552
7003	0	0	Ki67+	 7033 13673
7004	0	0	Ki67+	 7037 13647
7005	0	0	Ki67+	 7044 13149
7006	0	0	Ki67+	 7048 13749
7007	0	0	Ki67+	 7051 13175
7008	0	0	Ki67+	 7058 13897
7009	0	0	Ki67+	 7072 13701
7010	0	0	Ki67+	 7072 13865
7011	0	0	Ki67+	 7073 13658
7012	0	0	Ki67+	 7074 13773
7013	0	0	Ki67+	 7076 13172
7014	0	0	Ki67+	 7078 13159
7015	0	0	Ki67+	 7087 13139
7016	0	0	Ki67+	 7092 13695
7017	0	0	Ki67+	 7092 13750
7018	0	0	Ki67+	 7095 13777
7019	0	0	Ki67+	 7104 13180
7020	0	0	Ki67+	 7106 13831
7021	0	0	Ki67+	 7149 13190
7022	0	0	Ki67+	 7230 13899
7023	0	0	Ki67+	 7236 13188
7024	0	0	Ki67+	 7250 13774
7025	0	0	Ki67+	 7258 13510
7026	0	0	Ki67+	 7267 13873
7027	0	0	Ki67+	 7268 13848
7028	0	0	Ki67+	 7271 13135
7029	0	0	Ki67+	 7274 13549
7030	0	0	Ki67+	 7277 13863
7031	0	0	Ki67+	 7282 13180
7032	0	0	Ki67+	 7283 13743
7033	0	0	Ki67+	 7287 13778
7034	0	0	Ki67+	 7294 13903
7035	0	0	Ki67+	 6502 14383
7036	0	0	Ki67+	 6508 14596
7037	0	0	Ki67+	 6514 14659
7038	0	0	Ki67+	 6528 14043
7039	0	0	Ki67+	 6532 14614
7040	0	0	Ki67+	 6534 14589
7041	0	0	Ki67+	 6559 13992
7042	0	0	Ki67+	 6563 14676
7043	0	0	Ki67+	 6568 14630
7044	0	0	Ki67+	 6574 13977
7045	0	0	Ki67+	 6574 14588
7046	0	0	Ki67+	 6585 13971
7047	0	0	Ki67+	 6585 14013
7048	0	0	Ki67+	 6621 14703
7049	0	0	Ki67+	 6625 14550
7050	0	0	Ki67+	 6635 14671
7051	0	0	Ki67+	 6636 14717
7052	0	0	Ki67+	 6641 14564
7053	0	0	Ki67+	 6646 14657
7054	0	0	Ki67+	 6657 14373
7055	0	0	Ki67+	 6662 14217
7056	0	0	Ki67+	 6662 14462
7057	0	0	Ki67+	 6666 14092
7058	0	0	Ki67+	 6671 14190
7059	0	0	Ki67+	 6679 14717
7060	0	0	Ki67+	 6693 14501
7061	0	0	Ki67+	 6694 14681
7062	0	0	Ki67+	 6702 14005
7063	0	0	Ki67+	 6706 14530
7064	0	0	Ki67+	 6711 14234
7065	0	0	Ki67+	 6712 14680
7066	0	0	Ki67+	 6719 14186
7067	0	0	Ki67+	 6719 14659
7068	0	0	Ki67+	 6724 14413
7069	0	0	Ki67+	 6726 14464
7070	0	0	Ki67+	 6726 14702
7071	0	0	Ki67+	 6730 14598
7072	0	0	Ki67+	 6734 14180
7073	0	0	Ki67+	 6740 14620
7074	0	0	Ki67+	 6745 14223
7075	0	0	Ki67+	 6747 14497
7076	0	0	Ki67+	 6750 14683
7077	0	0	Ki67+	 6754 14050
7078	0	0	Ki67+	 6755 14006
7079	0	0	Ki67+	 6757 14413
7080	0	0	Ki67+	 6758 14558
7081	0	0	Ki67+	 6758 14701
7082	0	0	Ki67+	 6769 14501
7083	0	0	Ki67+	 6773 14031
7084	0	0	Ki67+	 6775 14428
7085	0	0	Ki67+	 6777 14713
7086	0	0	Ki67+	 6782 14529
7087	0	0	Ki67+	 6789 13971
7088	0	0	Ki67+	 6793 14662
7089	0	0	Ki67+	 6796 14617
7090	0	0	Ki67+	 6799 14511
7091	0	0	Ki67+	 6800 14697
7092	0	0	Ki67+	 6803 14126
7093	0	0	Ki67+	 6812 14012
7094	0	0	Ki67+	 6812 14103
7095	0	0	Ki67+	 6818 14665
7096	0	0	Ki67+	 6820 14074
7097	0	0	Ki67+	 6823 14054
7098	0	0	Ki67+	 6827 13996
7099	0	0	Ki67+	 6829 14129
7100	0	0	Ki67+	 6853 14303
7101	0	0	Ki67+	 6861 14071
7102	0	0	Ki67+	 6861 14147
7103	0	0	Ki67+	 6869 14056
7104	0	0	Ki67+	 6877 14279
7105	0	0	Ki67+	 6884 14155
7106	0	0	Ki67+	 6899 14029
7107	0	0	Ki67+	 6908 14074
7108	0	0	Ki67+	 6910 14174
7109	0	0	Ki67+	 6919 14101
7110	0	0	Ki67+	 6924 14014
7111	0	0	Ki67+	 6924 14203
7112	0	0	Ki67+	 6926 14188
7113	0	0	Ki67+	 6956 14675
7114	0	0	Ki67+	 6978 13972
7115	0	0	Ki67+	 6981 14160
7116	0	0	Ki67+	 6987 14655
7117	0	0	Ki67+	 7000 14634
7118	0	0	Ki67+	 7001 14701
7119	0	0	Ki67+	 7006 14192
7120	0	0	Ki67+	 7006 14645
7121	0	0	Ki67+	 7012 13999
7122	0	0	Ki67+	 7014 13968
7123	0	0	Ki67+	 7016 14144
7124	0	0	Ki67+	 7018 14114
7125	0	0	Ki67+	 7018 14620
7126	0	0	Ki67+	 7029 14047
7127	0	0	Ki67+	 7029 14392
7128	0	0	Ki67+	 7050 14151
7129	0	0	Ki67+	 7051 14075
7130	0	0	Ki67+	 7063 14451
7131	0	0	Ki67+	 7070 14034
7132	0	0	Ki67+	 7070 14556
7133	0	0	Ki67+	 7073 14276
7134	0	0	Ki67+	 7074 14686
7135	0	0	Ki67+	 7078 14525
7136	0	0	Ki67+	 7080 14718
7137	0	0	Ki67+	 7087 14010
7138	0	0	Ki67+	 7095 13977
7139	0	0	Ki67+	 7097 14571
7140	0	0	Ki67+	 7103 14585
7141	0	0	Ki67+	 7104 14688
7142	0	0	Ki67+	 7108 14515
7143	0	0	Ki67+	 7113 14546
7144	0	0	Ki67+	 7130 14676
7145	0	0	Ki67+	 7133 14301
7146	0	0	Ki67+	 7139 14508
7147	0	0	Ki67+	 7155 14695
7148	0	0	Ki67+	 7157 14572
7149	0	0	Ki67+	 7161 14531
7150	0	0	Ki67+	 7168 14644
7151	0	0	Ki67+	 7173 14591
7152	0	0	Ki67+	 7180 14336
7153	0	0	Ki67+	 7190 14538
7154	0	0	Ki67+	 7214 14532
7155	0	0	Ki67+	 7218 14177
7156	0	0	Ki67+	 7220 14219
7157	0	0	Ki67+	 7226 14096
7158	0	0	Ki67+	 7227 13946
7159	0	0	Ki67+	 7230 14283
7160	0	0	Ki67+	 7232 14238
7161	0	0	Ki67+	 7240 14526
7162	0	0	Ki67+	 7241 14275
7163	0	0	Ki67+	 7241 14390
7164	0	0	Ki67+	 7243 14206
7165	0	0	Ki67+	 7243 14425
7166	0	0	Ki67+	 7248 14452
7167	0	0	Ki67+	 7251 14531
7168	0	0	Ki67+	 7257 14333
7169	0	0	Ki67+	 7259 14643
7170	0	0	Ki67+	 7267 14402
7171	0	0	Ki67+	 7270 13922
7172	0	0	Ki67+	 7270 14367
7173	0	0	Ki67+	 7277 14665
7174	0	0	Ki67+	 7286 14499
7175	0	0	Ki67+	 7286 14691
7176	0	0	Ki67+	 7290 13994
7177	0	0	Ki67+	 7293 14132
7178	0	0	Ki67+	 6519 14793
7179	0	0	Ki67+	 6530 14849
7180	0	0	Ki67+	 6542 14825
7181	0	0	Ki67+	 6544 14908
7182	0	0	Ki67+	 6546 14764
7183	0	0	Ki67+	 6555 14869
7184	0	0	Ki67+	 6566 14840
7185	0	0	Ki67+	 6572 14873
7186	0	0	Ki67+	 6581 14770
7187	0	0	Ki67+	 6586 14785
7188	0	0	Ki67+	 6586 14832
7189	0	0	Ki67+	 6604 14824
7190	0	0	Ki67+	 6652 15250
7191	0	0	Ki67+	 6664 14757
7192	0	0	Ki67+	 6694 15248
7193	0	0	Ki67+	 6698 14743
7194	0	0	Ki67+	 6705 14781
7195	0	0	Ki67+	 6711 15398
7196	0	0	Ki67+	 6714 14793
7197	0	0	Ki67+	 6732 14809
7198	0	0	Ki67+	 6747 14734
7199	0	0	Ki67+	 6760 14755
7200	0	0	Ki67+	 6766 15250
7201	0	0	Ki67+	 6793 14723
7202	0	0	Ki67+	 6802 15022
7203	0	0	Ki67+	 6807 15449
7204	0	0	Ki67+	 6852 15295
7205	0	0	Ki67+	 6857 15045
7206	0	0	Ki67+	 6888 15333
7207	0	0	Ki67+	 6891 15415
7208	0	0	Ki67+	 6898 14744
7209	0	0	Ki67+	 6907 15471
7210	0	0	Ki67+	 6923 15356
7211	0	0	Ki67+	 6956 15332
7212	0	0	Ki67+	 6974 15342
7213	0	0	Ki67+	 6994 14796
7214	0	0	Ki67+	 7002 15452
7215	0	0	Ki67+	 7005 14779
7216	0	0	Ki67+	 7027 15076
7217	0	0	Ki67+	 7031 15224
7218	0	0	Ki67+	 7038 15170
7219	0	0	Ki67+	 7046 14794
7220	0	0	Ki67+	 7048 14759
7221	0	0	Ki67+	 7054 14866
7222	0	0	Ki67+	 7067 14899
7223	0	0	Ki67+	 7075 15172
7224	0	0	Ki67+	 7078 14872
7225	0	0	Ki67+	 7083 14809
7226	0	0	Ki67+	 7090 14783
7227	0	0	Ki67+	 7091 14985
7228	0	0	Ki67+	 7106 14901
7229	0	0	Ki67+	 7111 14958
7230	0	0	Ki67+	 7114 14756
7231	0	0	Ki67+	 7115 14847
7232	0	0	Ki67+	 7122 14818
7233	0	0	Ki67+	 7125 14864
7234	0	0	Ki67+	 7135 14785
7235	0	0	Ki67+	 7137 14828
7236	0	0	Ki67+	 7162 14761
7237	0	0	Ki67+	 7200 14987
7238	0	0	Ki67+	 7201 15408
7239	0	0	Ki67+	 7203 15195
7240	0	0	Ki67+	 7212 15494
7241	0	0	Ki67+	 7218 15131
7242	0	0	Ki67+	 7221 14989
7243	0	0	Ki67+	 7223 15008
7244	0	0	Ki67+	 7223 15228
7245	0	0	Ki67+	 7224 15415
7246	0	0	Ki67+	 7225 15487
7247	0	0	Ki67+	 7228 15340
7248	0	0	Ki67+	 7232 15448
7249	0	0	Ki67+	 7240 15317
7250	0	0	Ki67+	 7244 15457
7251	0	0	Ki67+	 7244 15500
7252	0	0	Ki67+	 7246 14961
7253	0	0	Ki67+	 7248 15020
7254	0	0	Ki67+	 7248 15043
7255	0	0	Ki67+	 7248 15068
7256	0	0	Ki67+	 7252 14939
7257	0	0	Ki67+	 7253 15090
7258	0	0	Ki67+	 7255 15053
7259	0	0	Ki67+	 7261 15399
7260	0	0	Ki67+	 7267 15215
7261	0	0	Ki67+	 7269 15487
7262	0	0	Ki67+	 7271 15449
7263	0	0	Ki67+	 7278 15088
7264	0	0	Ki67+	 7290 15051
7265	0	0	Ki67+	 7291 14731
7266	0	0	Ki67+	 7291 15385
7267	0	0	Ki67+	 6497 15892
7268	0	0	Ki67+	 6543 15795
7269	0	0	Ki67+	 6551 16235
7270	0	0	Ki67+	 6562 15705
7271	0	0	Ki67+	 6569 16193
7272	0	0	Ki67+	 6570 16269
7273	0	0	Ki67+	 6592 15886
7274	0	0	Ki67+	 6594 16290
7275	0	0	Ki67+	 6604 15833
7276	0	0	Ki67+	 6619 15945
7277	0	0	Ki67+	 6626 15857
7278	0	0	Ki67+	 6630 16177
7279	0	0	Ki67+	 6632 15819
7280	0	0	Ki67+	 6633 15684
7281	0	0	Ki67+	 6634 15803
7282	0	0	Ki67+	 6650 15829
7283	0	0	Ki67+	 6651 15903
7284	0	0	Ki67+	 6656 15958
7285	0	0	Ki67+	 6663 16219
7286	0	0	Ki67+	 6671 16263
7287	0	0	Ki67+	 6673 15871
7288	0	0	Ki67+	 6678 15930
7289	0	0	Ki67+	 6681 15833
7290	0	0	Ki67+	 6686 15894
7291	0	0	Ki67+	 6695 15943
7292	0	0	Ki67+	 6714 15907
7293	0	0	Ki67+	 6726 15892
7294	0	0	Ki67+	 6734 15665
7295	0	0	Ki67+	 6758 15995
7296	0	0	Ki67+	 6773 16233
7297	0	0	Ki67+	 6777 16317
7298	0	0	Ki67+	 6785 16286
7299	0	0	Ki67+	 6794 15851
7300	0	0	Ki67+	 6798 15833
7301	0	0	Ki67+	 6811 15824
7302	0	0	Ki67+	 6815 15551
7303	0	0	Ki67+	 6834 15748
7304	0	0	Ki67+	 6846 16297
7305	0	0	Ki67+	 6851 15822
7306	0	0	Ki67+	 6852 15882
7307	0	0	Ki67+	 6857 15899
7308	0	0	Ki67+	 6866 15946
7309	0	0	Ki67+	 6868 15846
7310	0	0	Ki67+	 6870 16316
7311	0	0	Ki67+	 6881 15832
7312	0	0	Ki67+	 6907 16285
7313	0	0	Ki67+	 6922 16211
7314	0	0	Ki67+	 6925 16286
7315	0	0	Ki67+	 6936 15982
7316	0	0	Ki67+	 6937 16231
7317	0	0	Ki67+	 6938 15863
7318	0	0	Ki67+	 6941 16318
7319	0	0	Ki67+	 6948 15639
7320	0	0	Ki67+	 6950 15902
7321	0	0	Ki67+	 6955 16190
7322	0	0	Ki67+	 6958 15943
7323	0	0	Ki67+	 6978 16241
7324	0	0	Ki67+	 6987 16286
7325	0	0	Ki67+	 6994 15910
7326	0	0	Ki67+	 7007 15944
7327	0	0	Ki67+	 7009 16315
7328	0	0	Ki67+	 7013 15915
7329	0	0	Ki67+	 7013 16178
7330	0	0	Ki67+	 7015 15891
7331	0	0	Ki67+	 7033 15893
7332	0	0	Ki67+	 7044 15932
7333	0	0	Ki67+	 7047 16298
7334	0	0	Ki67+	 7049 15901
7335	0	0	Ki67+	 7056 15919
7336	0	0	Ki67+	 7065 15970
7337	0	0	Ki67+	 7068 15992
7338	0	0	Ki67+	 7072 16233
7339	0	0	Ki67+	 7080 15955
7340	0	0	Ki67+	 7089 16309
7341	0	0	Ki67+	 7092 15946
7342	0	0	Ki67+	 7096 16254
7343	0	0	Ki67+	 7111 16057
7344	0	0	Ki67+	 7131 16000
7345	0	0	Ki67+	 7131 16289
7346	0	0	Ki67+	 7152 16053
7347	0	0	Ki67+	 7153 15986
7348	0	0	Ki67+	 7159 16020
7349	0	0	Ki67+	 7165 15682
7350	0	0	Ki67+	 7170 16318
7351	0	0	Ki67+	 7171 16292
7352	0	0	Ki67+	 7177 15632
7353	0	0	Ki67+	 7177 16154
7354	0	0	Ki67+	 7188 16257
7355	0	0	Ki67+	 7206 15611
7356	0	0	Ki67+	 7215 16126
7357	0	0	Ki67+	 7218 16314
7358	0	0	Ki67+	 7224 15589
7359	0	0	Ki67+	 7232 16197
7360	0	0	Ki67+	 7236 15540
7361	0	0	Ki67+	 7240 15624
7362	0	0	Ki67+	 7242 16312
7363	0	0	Ki67+	 7245 15714
7364	0	0	Ki67+	 7246 16267
7365	0	0	Ki67+	 7247 16219
7366	0	0	Ki67+	 7249 16134
7367	0	0	Ki67+	 7265 15525
7368	0	0	Ki67+	 7274 15580
7369	0	0	Ki67+	 7277 16189
7370	0	0	Ki67+	 7277 16299
7371	0	0	Ki67+	 7289 15870
7372	0	0	Ki67+	 7295 16190
7373	0	0	Ki67+	 6501 16848
7374	0	0	Ki67+	 6507 16430
7375	0	0	Ki67+	 6510 16570
7376	0	0	Ki67+	 6519 16481
7377	0	0	Ki67+	 6526 16493
7378	0	0	Ki67+	 6526 16901
7379	0	0	Ki67+	 6529 16585
7380	0	0	Ki67+	 6532 16562
7381	0	0	Ki67+	 6543 16827
7382	0	0	Ki67+	 6553 16887
7383	0	0	Ki67+	 6555 16556
7384	0	0	Ki67+	 6564 16670
7385	0	0	Ki67+	 6565 16574
7386	0	0	Ki67+	 6582 16957
7387	0	0	Ki67+	 6590 16612
7388	0	0	Ki67+	 6591 16562
7389	0	0	Ki67+	 6591 16573
7390	0	0	Ki67+	 6597 16921
7391	0	0	Ki67+	 6612 16991
7392	0	0	Ki67+	 6617 16839
7393	0	0	Ki67+	 6620 16342
7394	0	0	Ki67+	 6629 16932
7395	0	0	Ki67+	 6640 16864
7396	0	0	Ki67+	 6642 16929
7397	0	0	Ki67+	 6643 16584
7398	0	0	Ki67+	 6658 16378
7399	0	0	Ki67+	 6658 16583
7400	0	0	Ki67+	 6661 16606
7401	0	0	Ki67+	 6662 16882
7402	0	0	Ki67+	 6663 16994
7403	0	0	Ki67+	 6675 16568
7404	0	0	Ki67+	 6675 16599
7405	0	0	Ki67+	 6677 16328
7406	0	0	Ki67+	 6678 16622
7407	0	0	Ki67+	 6684 16978
7408	0	0	Ki67+	 6691 16513
7409	0	0	Ki67+	 6696 16898
7410	0	0	Ki67+	 6697 16914
7411	0	0	Ki67+	 6698 16844
7412	0	0	Ki67+	 6700 16371
7413	0	0	Ki67+	 6704 16564
7414	0	0	Ki67+	 6706 16502
7415	0	0	Ki67+	 6707 16595
7416	0	0	Ki67+	 6710 16843
7417	0	0	Ki67+	 6710 16949
7418	0	0	Ki67+	 6711 16736
7419	0	0	Ki67+	 6714 16586
7420	0	0	Ki67+	 6718 16542
7421	0	0	Ki67+	 6720 16806
7422	0	0	Ki67+	 6722 16576
7423	0	0	Ki67+	 6728 16916
7424	0	0	Ki67+	 6731 16741
7425	0	0	Ki67+	 6754 16967
7426	0	0	Ki67+	 6758 16584
7427	0	0	Ki67+	 6759 16847
7428	0	0	Ki67+	 6761 16596
7429	0	0	Ki67+	 6766 16956
7430	0	0	Ki67+	 6779 16739
7431	0	0	Ki67+	 6782 16570
7432	0	0	Ki67+	 6784 16922
7433	0	0	Ki67+	 6800 16348
7434	0	0	Ki67+	 6811 16557
7435	0	0	Ki67+	 6815 16581
7436	0	0	Ki67+	 6816 16921
7437	0	0	Ki67+	 6823 16627
7438	0	0	Ki67+	 6824 16597
7439	0	0	Ki67+	 6824 16933
7440	0	0	Ki67+	 6826 16909
7441	0	0	Ki67+	 6828 16980
7442	0	0	Ki67+	 6832 16877
7443	0	0	Ki67+	 6833 16395
7444	0	0	Ki67+	 6835 16843
7445	0	0	Ki67+	 6844 16412
7446	0	0	Ki67+	 6847 16741
7447	0	0	Ki67+	 6848 16441
7448	0	0	Ki67+	 6850 16585
7449	0	0	Ki67+	 6853 16961
7450	0	0	Ki67+	 6858 16874
7451	0	0	Ki67+	 6859 16424
7452	0	0	Ki67+	 6860 16598
7453	0	0	Ki67+	 6865 16945
7454	0	0	Ki67+	 6867 16401
7455	0	0	Ki67+	 6876 16422
7456	0	0	Ki67+	 6885 16447
7457	0	0	Ki67+	 6896 16910
7458	0	0	Ki67+	 6898 16929
7459	0	0	Ki67+	 6901 16568
7460	0	0	Ki67+	 6909 17036
7461	0	0	Ki67+	 6925 16891
7462	0	0	Ki67+	 6926 17011
7463	0	0	Ki67+	 6941 16595
7464	0	0	Ki67+	 6941 17118
7465	0	0	Ki67+	 6942 16460
7466	0	0	Ki67+	 6942 16621
7467	0	0	Ki67+	 6946 16879
7468	0	0	Ki67+	 6948 16389
7469	0	0	Ki67+	 6948 16770
7470	0	0	Ki67+	 6967 16872
7471	0	0	Ki67+	 6967 16892
7472	0	0	Ki67+	 6971 16605
7473	0	0	Ki67+	 6974 16480
7474	0	0	Ki67+	 6977 16408
7475	0	0	Ki67+	 6982 16717
7476	0	0	Ki67+	 6989 16479
7477	0	0	Ki67+	 6994 16925
7478	0	0	Ki67+	 7005 16887
7479	0	0	Ki67+	 7015 16514
7480	0	0	Ki67+	 7016 16946
7481	0	0	Ki67+	 7019 16458
7482	0	0	Ki67+	 7020 17002
7483	0	0	Ki67+	 7028 16339
7484	0	0	Ki67+	 7028 16543
7485	0	0	Ki67+	 7029 17010
7486	0	0	Ki67+	 7030 16422
7487	0	0	Ki67+	 7032 16578
7488	0	0	Ki67+	 7034 16327
7489	0	0	Ki67+	 7040 16972
7490	0	0	Ki67+	 7045 16626
7491	0	0	Ki67+	 7047 16888
7492	0	0	Ki67+	 7050 16387
7493	0	0	Ki67+	 7050 16965
7494	0	0	Ki67+	 7057 16579
7495	0	0	Ki67+	 7057 16932
7496	0	0	Ki67+	 7065 16540
7497	0	0	Ki67+	 7074 16426
7498	0	0	Ki67+	 7075 16406
7499	0	0	Ki67+	 7079 16466
7500	0	0	Ki67+	 7089 16446
7501	0	0	Ki67+	 7090 16898
7502	0	0	Ki67+	 7098 16341
7503	0	0	Ki67+	 7098 16410
7504	0	0	Ki67+	 7099 16558
7505	0	0	Ki67+	 7100 16939
7506	0	0	Ki67+	 7101 16502
7507	0	0	Ki67+	 7104 16873
7508	0	0	Ki67+	 7111 16907
7509	0	0	Ki67+	 7112 16592
7510	0	0	Ki67+	 7114 16338
7511	0	0	Ki67+	 7122 16471
7512	0	0	Ki67+	 7124 16379
7513	0	0	Ki67+	 7128 16521
7514	0	0	Ki67+	 7136 16594
7515	0	0	Ki67+	 7138 16559
7516	0	0	Ki67+	 7140 17093
7517	0	0	Ki67+	 7141 16417
7518	0	0	Ki67+	 7144 16365
7519	0	0	Ki67+	 7151 16399
7520	0	0	Ki67+	 7160 16338
7521	0	0	Ki67+	 7163 16392
7522	0	0	Ki67+	 7169 16898
7523	0	0	Ki67+	 7173 16924
7524	0	0	Ki67+	 7174 17098
7525	0	0	Ki67+	 7178 16984
7526	0	0	Ki67+	 7179 16386
7527	0	0	Ki67+	 7182 16337
7528	0	0	Ki67+	 7185 16784
7529	0	0	Ki67+	 7188 16483
7530	0	0	Ki67+	 7189 16367
7531	0	0	Ki67+	 7196 16931
7532	0	0	Ki67+	 7201 16438
7533	0	0	Ki67+	 7213 16405
7534	0	0	Ki67+	 7216 17083
7535	0	0	Ki67+	 7224 16972
7536	0	0	Ki67+	 7232 16368
7537	0	0	Ki67+	 7234 16656
7538	0	0	Ki67+	 7238 16599
7539	0	0	Ki67+	 7239 16689
7540	0	0	Ki67+	 7242 16327
7541	0	0	Ki67+	 7257 16450
7542	0	0	Ki67+	 7260 16381
7543	0	0	Ki67+	 7264 17087
7544	0	0	Ki67+	 7277 16911
7545	0	0	Ki67+	 7283 16380
7546	0	0	Ki67+	 7293 16820
7547	0	0	Ki67+	 6509 17490
7548	0	0	Ki67+	 6550 17447
7549	0	0	Ki67+	 6555 17541
7550	0	0	Ki67+	 6560 17900
7551	0	0	Ki67+	 6628 17879
7552	0	0	Ki67+	 6651 17849
7553	0	0	Ki67+	 6652 17895
7554	0	0	Ki67+	 6655 17822
7555	0	0	Ki67+	 6660 17884
7556	0	0	Ki67+	 6666 17916
7557	0	0	Ki67+	 6669 17819
7558	0	0	Ki67+	 6677 17836
7559	0	0	Ki67+	 6701 17764
7560	0	0	Ki67+	 6702 17913
7561	0	0	Ki67+	 6719 17888
7562	0	0	Ki67+	 6731 17753
7563	0	0	Ki67+	 6739 17772
7564	0	0	Ki67+	 6740 17802
7565	0	0	Ki67+	 6747 17733
7566	0	0	Ki67+	 6750 17696
7567	0	0	Ki67+	 6754 17865
7568	0	0	Ki67+	 6762 17715
7569	0	0	Ki67+	 6775 17861
7570	0	0	Ki67+	 6777 17713
7571	0	0	Ki67+	 6777 17762
7572	0	0	Ki67+	 6788 17590
7573	0	0	Ki67+	 6790 17375
7574	0	0	Ki67+	 6791 17892
7575	0	0	Ki67+	 6799 17815
7576	0	0	Ki67+	 6799 17865
7577	0	0	Ki67+	 6801 17770
7578	0	0	Ki67+	 6812 17719
7579	0	0	Ki67+	 6819 17890
7580	0	0	Ki67+	 6822 17773
7581	0	0	Ki67+	 6825 17918
7582	0	0	Ki67+	 6826 17654
7583	0	0	Ki67+	 6828 17804
7584	0	0	Ki67+	 6830 17839
7585	0	0	Ki67+	 6840 17682
7586	0	0	Ki67+	 6844 17549
7587	0	0	Ki67+	 6845 17790
7588	0	0	Ki67+	 6856 17708
7589	0	0	Ki67+	 6857 17653
7590	0	0	Ki67+	 6860 17757
7591	0	0	Ki67+	 6862 17528
7592	0	0	Ki67+	 6862 17905
7593	0	0	Ki67+	 6864 17576
7594	0	0	Ki67+	 6865 17857
7595	0	0	Ki67+	 6868 17346
7596	0	0	Ki67+	 6881 17609
7597	0	0	Ki67+	 6882 17758
7598	0	0	Ki67+	 6882 17880
7599	0	0	Ki67+	 6896 17844
7600	0	0	Ki67+	 6903 17864
7601	0	0	Ki67+	 6905 17808
7602	0	0	Ki67+	 6906 17739
7603	0	0	Ki67+	 6911 17843
7604	0	0	Ki67+	 6911 17902
7605	0	0	Ki67+	 6917 17726
7606	0	0	Ki67+	 6918 17653
7607	0	0	Ki67+	 6921 17689
7608	0	0	Ki67+	 6924 17333
7609	0	0	Ki67+	 6924 17631
7610	0	0	Ki67+	 6926 17463
7611	0	0	Ki67+	 6931 17857
7612	0	0	Ki67+	 6932 17596
7613	0	0	Ki67+	 6933 17500
7614	0	0	Ki67+	 6940 17662
7615	0	0	Ki67+	 6941 17544
7616	0	0	Ki67+	 6943 17821
7617	0	0	Ki67+	 6945 17167
7618	0	0	Ki67+	 6947 17763
7619	0	0	Ki67+	 6952 17700
7620	0	0	Ki67+	 6953 17320
7621	0	0	Ki67+	 6954 17481
7622	0	0	Ki67+	 6955 17731
7623	0	0	Ki67+	 6958 17676
7624	0	0	Ki67+	 6961 17892
7625	0	0	Ki67+	 6962 17522
7626	0	0	Ki67+	 6968 17459
7627	0	0	Ki67+	 6969 17866
7628	0	0	Ki67+	 6970 17839
7629	0	0	Ki67+	 6973 17818
7630	0	0	Ki67+	 6975 17663
7631	0	0	Ki67+	 6982 17320
7632	0	0	Ki67+	 6985 17467
7633	0	0	Ki67+	 6988 17344
7634	0	0	Ki67+	 6988 17778
7635	0	0	Ki67+	 6989 17722
7636	0	0	Ki67+	 6990 17579
7637	0	0	Ki67+	 6993 17482
7638	0	0	Ki67+	 6995 17185
7639	0	0	Ki67+	 7002 17555
7640	0	0	Ki67+	 7005 17270
7641	0	0	Ki67+	 7009 17370
7642	0	0	Ki67+	 7010 17627
7643	0	0	Ki67+	 7017 17299
7644	0	0	Ki67+	 7018 17638
7645	0	0	Ki67+	 7023 17312
7646	0	0	Ki67+	 7023 17689
7647	0	0	Ki67+	 7023 17904
7648	0	0	Ki67+	 7027 17460
7649	0	0	Ki67+	 7031 17565
7650	0	0	Ki67+	 7034 17537
7651	0	0	Ki67+	 7034 17637
7652	0	0	Ki67+	 7036 17665
7653	0	0	Ki67+	 7039 17555
7654	0	0	Ki67+	 7041 17817
7655	0	0	Ki67+	 7044 17787
7656	0	0	Ki67+	 7047 17183
7657	0	0	Ki67+	 7048 17831
7658	0	0	Ki67+	 7049 17602
7659	0	0	Ki67+	 7051 17586
7660	0	0	Ki67+	 7053 17802
7661	0	0	Ki67+	 7055 17893
7662	0	0	Ki67+	 7058 17666
7663	0	0	Ki67+	 7061 17501
7664	0	0	Ki67+	 7062 17914
7665	0	0	Ki67+	 7067 17770
7666	0	0	Ki67+	 7071 17732
7667	0	0	Ki67+	 7082 17531
7668	0	0	Ki67+	 7085 17619
7669	0	0	Ki67+	 7085 17717
7670	0	0	Ki67+	 7086 17591
7671	0	0	Ki67+	 7087 17797
7672	0	0	Ki67+	 7090 17776
7673	0	0	Ki67+	 7091 17641
7674	0	0	Ki67+	 7091 17668
7675	0	0	Ki67+	 7093 17748
7676	0	0	Ki67+	 7097 17555
7677	0	0	Ki67+	 7101 17856
7678	0	0	Ki67+	 7104 17694
7679	0	0	Ki67+	 7112 17833
7680	0	0	Ki67+	 7115 17900
7681	0	0	Ki67+	 7117 17655
7682	0	0	Ki67+	 7122 17766
7683	0	0	Ki67+	 7123 17666
7684	0	0	Ki67+	 7123 17816
7685	0	0	Ki67+	 7125 17500
7686	0	0	Ki67+	 7128 17627
7687	0	0	Ki67+	 7129 17221
7688	0	0	Ki67+	 7134 17599
7689	0	0	Ki67+	 7135 17131
7690	0	0	Ki67+	 7136 17469
7691	0	0	Ki67+	 7136 17568
7692	0	0	Ki67+	 7136 17778
7693	0	0	Ki67+	 7137 17296
7694	0	0	Ki67+	 7140 17879
7695	0	0	Ki67+	 7140 17902
7696	0	0	Ki67+	 7141 17262
7697	0	0	Ki67+	 7142 17735
7698	0	0	Ki67+	 7148 17520
7699	0	0	Ki67+	 7148 17655
7700	0	0	Ki67+	 7150 17241
7701	0	0	Ki67+	 7158 17617
7702	0	0	Ki67+	 7159 17547
7703	0	0	Ki67+	 7159 17843
7704	0	0	Ki67+	 7164 17292
7705	0	0	Ki67+	 7165 17462
7706	0	0	Ki67+	 7166 17794
7707	0	0	Ki67+	 7169 17575
7708	0	0	Ki67+	 7179 17511
7709	0	0	Ki67+	 7182 17604
7710	0	0	Ki67+	 7182 17824
7711	0	0	Ki67+	 7183 17231
7712	0	0	Ki67+	 7184 17809
7713	0	0	Ki67+	 7184 17887
7714	0	0	Ki67+	 7188 17490
7715	0	0	Ki67+	 7189 17789
7716	0	0	Ki67+	 7191 17730
7717	0	0	Ki67+	 7196 17708
7718	0	0	Ki67+	 7196 17853
7719	0	0	Ki67+	 7198 17825
7720	0	0	Ki67+	 7202 17560
7721	0	0	Ki67+	 7205 17213
7722	0	0	Ki67+	 7205 17467
7723	0	0	Ki67+	 7207 17246
7724	0	0	Ki67+	 7216 17238
7725	0	0	Ki67+	 7218 17727
7726	0	0	Ki67+	 7219 17764
7727	0	0	Ki67+	 7228 17287
7728	0	0	Ki67+	 7235 17242
7729	0	0	Ki67+	 7236 17444
7730	0	0	Ki67+	 7236 17585
7731	0	0	Ki67+	 7238 17321
7732	0	0	Ki67+	 7238 17650
7733	0	0	Ki67+	 7245 17606
7734	0	0	Ki67+	 7246 17700
7735	0	0	Ki67+	 7248 17165
7736	0	0	Ki67+	 7250 17712
7737	0	0	Ki67+	 7250 17859
7738	0	0	Ki67+	 7251 17844
7739	0	0	Ki67+	 7254 17882
7740	0	0	Ki67+	 7256 17221
7741	0	0	Ki67+	 7257 17152
7742	0	0	Ki67+	 7258 17419
7743	0	0	Ki67+	 7258 17660
7744	0	0	Ki67+	 7262 17535
7745	0	0	Ki67+	 7264 17785
7746	0	0	Ki67+	 7266 17497
7747	0	0	Ki67+	 7267 17480
7748	0	0	Ki67+	 7272 17716
7749	0	0	Ki67+	 7273 17594
7750	0	0	Ki67+	 7275 17754
7751	0	0	Ki67+	 7288 17759
7752	0	0	Ki67+	 7289 17154
7753	0	0	Ki67+	 7289 17459
7754	0	0	Ki67+	 7290 17710
7755	0	0	Ki67+	 7291 17272
7756	0	0	Ki67+	 7293 17221
7757	0	0	Ki67+	 7293 17522
7758	0	0	Ki67+	 7293 17863
7759	0	0	Ki67+	 7294 17801
7760	0	0	Ki67+	 6505 18420
7761	0	0	Ki67+	 6505 18459
7762	0	0	Ki67+	 6507 18320
7763	0	0	Ki67+	 6515 18470
7764	0	0	Ki67+	 6517 18278
7765	0	0	Ki67+	 6522 18548
7766	0	0	Ki67+	 6533 18422
7767	0	0	Ki67+	 6539 18006
7768	0	0	Ki67+	 6540 18498
7769	0	0	Ki67+	 6545 18463
7770	0	0	Ki67+	 6547 17966
7771	0	0	Ki67+	 6548 18319
7772	0	0	Ki67+	 6557 18701
7773	0	0	Ki67+	 6558 18387
7774	0	0	Ki67+	 6562 18492
7775	0	0	Ki67+	 6566 18270
7776	0	0	Ki67+	 6568 18443
7777	0	0	Ki67+	 6570 18407
7778	0	0	Ki67+	 6576 17971
7779	0	0	Ki67+	 6578 18297
7780	0	0	Ki67+	 6584 18513
7781	0	0	Ki67+	 6588 18346
7782	0	0	Ki67+	 6589 18055
7783	0	0	Ki67+	 6590 17937
7784	0	0	Ki67+	 6592 18703
7785	0	0	Ki67+	 6594 18233
7786	0	0	Ki67+	 6595 18383
7787	0	0	Ki67+	 6596 18370
7788	0	0	Ki67+	 6598 18355
7789	0	0	Ki67+	 6603 18469
7790	0	0	Ki67+	 6604 18542
7791	0	0	Ki67+	 6613 18224
7792	0	0	Ki67+	 6615 18033
7793	0	0	Ki67+	 6615 18337
7794	0	0	Ki67+	 6621 18513
7795	0	0	Ki67+	 6624 18492
7796	0	0	Ki67+	 6628 18020
7797	0	0	Ki67+	 6632 18253
7798	0	0	Ki67+	 6633 18398
7799	0	0	Ki67+	 6647 18374
7800	0	0	Ki67+	 6650 17928
7801	0	0	Ki67+	 6655 18338
7802	0	0	Ki67+	 6659 18473
7803	0	0	Ki67+	 6668 17950
7804	0	0	Ki67+	 6669 18207
7805	0	0	Ki67+	 6673 18400
7806	0	0	Ki67+	 6676 18219
7807	0	0	Ki67+	 6679 18383
7808	0	0	Ki67+	 6684 18027
7809	0	0	Ki67+	 6688 18267
7810	0	0	Ki67+	 6690 18515
7811	0	0	Ki67+	 6695 18455
7812	0	0	Ki67+	 6705 17950
7813	0	0	Ki67+	 6711 18386
7814	0	0	Ki67+	 6713 18369
7815	0	0	Ki67+	 6731 18346
7816	0	0	Ki67+	 6732 18247
7817	0	0	Ki67+	 6732 18499
7818	0	0	Ki67+	 6738 18009
7819	0	0	Ki67+	 6747 18314
7820	0	0	Ki67+	 6747 18360
7821	0	0	Ki67+	 6748 17968
7822	0	0	Ki67+	 6749 18042
7823	0	0	Ki67+	 6751 18409
7824	0	0	Ki67+	 6756 18012
7825	0	0	Ki67+	 6760 18202
7826	0	0	Ki67+	 6763 18492
7827	0	0	Ki67+	 6767 18268
7828	0	0	Ki67+	 6769 18229
7829	0	0	Ki67+	 6776 18391
7830	0	0	Ki67+	 6782 17980
7831	0	0	Ki67+	 6790 18364
7832	0	0	Ki67+	 6791 18265
7833	0	0	Ki67+	 6805 17951
7834	0	0	Ki67+	 6806 18486
7835	0	0	Ki67+	 6808 18183
7836	0	0	Ki67+	 6810 18512
7837	0	0	Ki67+	 6811 17941
7838	0	0	Ki67+	 6811 18456
7839	0	0	Ki67+	 6821 18234
7840	0	0	Ki67+	 6822 18277
7841	0	0	Ki67+	 6824 18213
7842	0	0	Ki67+	 6828 18346
7843	0	0	Ki67+	 6828 18382
7844	0	0	Ki67+	 6831 17987
7845	0	0	Ki67+	 6841 18138
7846	0	0	Ki67+	 6843 18261
7847	0	0	Ki67+	 6849 18467
7848	0	0	Ki67+	 6856 18404
7849	0	0	Ki67+	 6867 17936
7850	0	0	Ki67+	 6874 18430
7851	0	0	Ki67+	 6875 17982
7852	0	0	Ki67+	 6876 18399
7853	0	0	Ki67+	 6876 18474
7854	0	0	Ki67+	 6882 18264
7855	0	0	Ki67+	 6884 18218
7856	0	0	Ki67+	 6885 17945
7857	0	0	Ki67+	 6886 18189
7858	0	0	Ki67+	 6898 18509
7859	0	0	Ki67+	 6900 18455
7860	0	0	Ki67+	 6902 18332
7861	0	0	Ki67+	 6909 18242
7862	0	0	Ki67+	 6911 18092
7863	0	0	Ki67+	 6921 18398
7864	0	0	Ki67+	 6924 18477
7865	0	0	Ki67+	 6927 18344
7866	0	0	Ki67+	 6927 18366
7867	0	0	Ki67+	 6930 18138
7868	0	0	Ki67+	 6930 18167
7869	0	0	Ki67+	 6934 18244
7870	0	0	Ki67+	 6943 18192
7871	0	0	Ki67+	 6952 18141
7872	0	0	Ki67+	 6961 18203
7873	0	0	Ki67+	 6963 18364
7874	0	0	Ki67+	 6966 18485
7875	0	0	Ki67+	 6976 18354
7876	0	0	Ki67+	 6978 18231
7877	0	0	Ki67+	 6988 18319
7878	0	0	Ki67+	 6990 18188
7879	0	0	Ki67+	 6991 18175
7880	0	0	Ki67+	 6995 18386
7881	0	0	Ki67+	 7004 18216
7882	0	0	Ki67+	 7009 18339
7883	0	0	Ki67+	 7025 18119
7884	0	0	Ki67+	 7025 18180
7885	0	0	Ki67+	 7029 18303
7886	0	0	Ki67+	 7032 18098
7887	0	0	Ki67+	 7036 18479
7888	0	0	Ki67+	 7038 18339
7889	0	0	Ki67+	 7039 18150
7890	0	0	Ki67+	 7040 18196
7891	0	0	Ki67+	 7049 18160
7892	0	0	Ki67+	 7055 18125
7893	0	0	Ki67+	 7056 18369
7894	0	0	Ki67+	 7063 18346
7895	0	0	Ki67+	 7068 18401
7896	0	0	Ki67+	 7069 18625
7897	0	0	Ki67+	 7085 18106
7898	0	0	Ki67+	 7087 18194
7899	0	0	Ki67+	 7089 18143
7900	0	0	Ki67+	 7089 18454
7901	0	0	Ki67+	 7093 18029
7902	0	0	Ki67+	 7093 18655
7903	0	0	Ki67+	 7096 18351
7904	0	0	Ki67+	 7101 18417
7905	0	0	Ki67+	 7101 18468
7906	0	0	Ki67+	 7103 18013
7907	0	0	Ki67+	 7108 18048
7908	0	0	Ki67+	 7110 18371
7909	0	0	Ki67+	 7113 18081
7910	0	0	Ki67+	 7113 18167
7911	0	0	Ki67+	 7115 18602
7912	0	0	Ki67+	 7119 18116
7913	0	0	Ki67+	 7125 18105
7914	0	0	Ki67+	 7125 18157
7915	0	0	Ki67+	 7128 18575
7916	0	0	Ki67+	 7129 18669
7917	0	0	Ki67+	 7130 18129
7918	0	0	Ki67+	 7131 18032
7919	0	0	Ki67+	 7142 18630
7920	0	0	Ki67+	 7146 18276
7921	0	0	Ki67+	 7149 18057
7922	0	0	Ki67+	 7157 18308
7923	0	0	Ki67+	 7158 18095
7924	0	0	Ki67+	 7160 18147
7925	0	0	Ki67+	 7162 18592
7926	0	0	Ki67+	 7172 18174
7927	0	0	Ki67+	 7174 18116
7928	0	0	Ki67+	 7176 18157
7929	0	0	Ki67+	 7178 18405
7930	0	0	Ki67+	 7178 18652
7931	0	0	Ki67+	 7181 18436
7932	0	0	Ki67+	 7185 18035
7933	0	0	Ki67+	 7185 18342
7934	0	0	Ki67+	 7190 18706
7935	0	0	Ki67+	 7192 18125
7936	0	0	Ki67+	 7192 18363
7937	0	0	Ki67+	 7195 17986
7938	0	0	Ki67+	 7195 18062
7939	0	0	Ki67+	 7200 17997
7940	0	0	Ki67+	 7200 18097
7941	0	0	Ki67+	 7205 18352
7942	0	0	Ki67+	 7206 17970
7943	0	0	Ki67+	 7211 18003
7944	0	0	Ki67+	 7212 18022
7945	0	0	Ki67+	 7215 18123
7946	0	0	Ki67+	 7218 18296
7947	0	0	Ki67+	 7218 18635
7948	0	0	Ki67+	 7234 18035
7949	0	0	Ki67+	 7234 18664
7950	0	0	Ki67+	 7236 18325
7951	0	0	Ki67+	 7236 18600
7952	0	0	Ki67+	 7244 18563
7953	0	0	Ki67+	 7250 18310
7954	0	0	Ki67+	 7252 18429
7955	0	0	Ki67+	 7253 18047
7956	0	0	Ki67+	 7253 18366
7957	0	0	Ki67+	 7263 18292
7958	0	0	Ki67+	 7264 18271
7959	0	0	Ki67+	 7264 18712
7960	0	0	Ki67+	 7267 18633
7961	0	0	Ki67+	 7267 18682
7962	0	0	Ki67+	 7270 18115
7963	0	0	Ki67+	 7270 18334
7964	0	0	Ki67+	 7278 18375
7965	0	0	Ki67+	 7279 18129
7966	0	0	Ki67+	 7279 18654
7967	0	0	Ki67+	 7283 18076
7968	0	0	Ki67+	 7284 18702
7969	0	0	Ki67+	 7286 18261
7970	0	0	Ki67+	 7290 18010
7971	0	0	Ki67+	 7290 18583
7972	0	0	Ki67+	 7292 18548
7973	0	0	Ki67+	 7294 18593
7974	0	0	Ki67+	 6501 18886
7975	0	0	Ki67+	 6506 18777
7976	0	0	Ki67+	 6516 18850
7977	0	0	Ki67+	 6519 18898
7978	0	0	Ki67+	 6520 19021
7979	0	0	Ki67+	 6527 18837
7980	0	0	Ki67+	 6545 18897
7981	0	0	Ki67+	 6560 18806
7982	0	0	Ki67+	 6568 18916
7983	0	0	Ki67+	 6580 18792
7984	0	0	Ki67+	 6588 18823
7985	0	0	Ki67+	 6595 18883
7986	0	0	Ki67+	 6616 18907
7987	0	0	Ki67+	 6616 19044
7988	0	0	Ki67+	 6617 19024
7989	0	0	Ki67+	 6618 18737
7990	0	0	Ki67+	 6625 18934
7991	0	0	Ki67+	 6648 18924
7992	0	0	Ki67+	 6663 19054
7993	0	0	Ki67+	 6678 19011
7994	0	0	Ki67+	 6682 18915
7995	0	0	Ki67+	 6693 18887
7996	0	0	Ki67+	 6696 19099
7997	0	0	Ki67+	 6705 18879
7998	0	0	Ki67+	 6707 18916
7999	0	0	Ki67+	 6718 19022
8000	0	0	Ki67+	 6721 18925
8001	0	0	Ki67+	 6723 19051
8002	0	0	Ki67+	 6725 18854
8003	0	0	Ki67+	 6737 19263
8004	0	0	Ki67+	 6748 18916
8005	0	0	Ki67+	 6751 18875
8006	0	0	Ki67+	 6755 19026
8007	0	0	Ki67+	 6773 19516
8008	0	0	Ki67+	 6787 18895
8009	0	0	Ki67+	 6814 19065
8010	0	0	Ki67+	 6814 19145
8011	0	0	Ki67+	 6822 19028
8012	0	0	Ki67+	 6827 18920
8013	0	0	Ki67+	 6828 19484
8014	0	0	Ki67+	 6834 19044
8015	0	0	Ki67+	 6835 18954
8016	0	0	Ki67+	 6839 19072
8017	0	0	Ki67+	 6859 19036
8018	0	0	Ki67+	 6861 19017
8019	0	0	Ki67+	 6867 19052
8020	0	0	Ki67+	 6870 18967
8021	0	0	Ki67+	 6873 19063
8022	0	0	Ki67+	 6874 19037
8023	0	0	Ki67+	 6875 19468
8024	0	0	Ki67+	 6882 18930
8025	0	0	Ki67+	 6892 18933
8026	0	0	Ki67+	 6913 18924
8027	0	0	Ki67+	 6918 19465
8028	0	0	Ki67+	 6925 19145
8029	0	0	Ki67+	 6936 18926
8030	0	0	Ki67+	 6938 18856
8031	0	0	Ki67+	 6938 19079
8032	0	0	Ki67+	 6938 19461
8033	0	0	Ki67+	 6950 19449
8034	0	0	Ki67+	 6952 19029
8035	0	0	Ki67+	 6954 18865
8036	0	0	Ki67+	 6954 18918
8037	0	0	Ki67+	 6966 18789
8038	0	0	Ki67+	 6966 18917
8039	0	0	Ki67+	 6973 19084
8040	0	0	Ki67+	 6977 19062
8041	0	0	Ki67+	 6979 18912
8042	0	0	Ki67+	 6980 19048
8043	0	0	Ki67+	 6980 19473
8044	0	0	Ki67+	 6984 19447
8045	0	0	Ki67+	 6986 18960
8046	0	0	Ki67+	 6987 18898
8047	0	0	Ki67+	 6987 18976
8048	0	0	Ki67+	 6990 19478
8049	0	0	Ki67+	 7000 18924
8050	0	0	Ki67+	 7011 19083
8051	0	0	Ki67+	 7012 18904
8052	0	0	Ki67+	 7014 19426
8053	0	0	Ki67+	 7029 19068
8054	0	0	Ki67+	 7030 18993
8055	0	0	Ki67+	 7033 19468
8056	0	0	Ki67+	 7035 19096
8057	0	0	Ki67+	 7039 19042
8058	0	0	Ki67+	 7040 18793
8059	0	0	Ki67+	 7043 19387
8060	0	0	Ki67+	 7046 18803
8061	0	0	Ki67+	 7047 18780
8062	0	0	Ki67+	 7049 19419
8063	0	0	Ki67+	 7050 19081
8064	0	0	Ki67+	 7051 18934
8065	0	0	Ki67+	 7069 19093
8066	0	0	Ki67+	 7078 19502
8067	0	0	Ki67+	 7079 19468
8068	0	0	Ki67+	 7083 19452
8069	0	0	Ki67+	 7089 19022
8070	0	0	Ki67+	 7090 18870
8071	0	0	Ki67+	 7090 19077
8072	0	0	Ki67+	 7091 19101
8073	0	0	Ki67+	 7093 18998
8074	0	0	Ki67+	 7096 19477
8075	0	0	Ki67+	 7099 18902
8076	0	0	Ki67+	 7102 19439
8077	0	0	Ki67+	 7108 19044
8078	0	0	Ki67+	 7108 19486
8079	0	0	Ki67+	 7110 18940
8080	0	0	Ki67+	 7114 18910
8081	0	0	Ki67+	 7123 18882
8082	0	0	Ki67+	 7132 19053
8083	0	0	Ki67+	 7139 18915
8084	0	0	Ki67+	 7141 18778
8085	0	0	Ki67+	 7142 19061
8086	0	0	Ki67+	 7143 18895
8087	0	0	Ki67+	 7149 18867
8088	0	0	Ki67+	 7151 19480
8089	0	0	Ki67+	 7152 18928
8090	0	0	Ki67+	 7152 19511
8091	0	0	Ki67+	 7157 18978
8092	0	0	Ki67+	 7159 18781
8093	0	0	Ki67+	 7166 19463
8094	0	0	Ki67+	 7167 19433
8095	0	0	Ki67+	 7168 18792
8096	0	0	Ki67+	 7169 19067
8097	0	0	Ki67+	 7170 18928
8098	0	0	Ki67+	 7175 19469
8099	0	0	Ki67+	 7176 19051
8100	0	0	Ki67+	 7180 19080
8101	0	0	Ki67+	 7188 19013
8102	0	0	Ki67+	 7199 19423
8103	0	0	Ki67+	 7207 18900
8104	0	0	Ki67+	 7207 19441
8105	0	0	Ki67+	 7212 18728
8106	0	0	Ki67+	 7212 18845
8107	0	0	Ki67+	 7214 19065
8108	0	0	Ki67+	 7232 19094
8109	0	0	Ki67+	 7234 18904
8110	0	0	Ki67+	 7234 19413
8111	0	0	Ki67+	 7235 18867
8112	0	0	Ki67+	 7236 19461
8113	0	0	Ki67+	 7242 19060
8114	0	0	Ki67+	 7243 19497
8115	0	0	Ki67+	 7247 19099
8116	0	0	Ki67+	 7249 19079
8117	0	0	Ki67+	 7253 19030
8118	0	0	Ki67+	 7258 19443
8119	0	0	Ki67+	 7272 19477
8120	0	0	Ki67+	 7279 19095
8121	0	0	Ki67+	 7284 18894
8122	0	0	Ki67+	 7285 18876
8123	0	0	Ki67+	 7286 18730
8124	0	0	Ki67+	 7290 19429
8125	0	0	Ki67+	 6505 19622
8126	0	0	Ki67+	 6509 19598
8127	0	0	Ki67+	 6513 19731
8128	0	0	Ki67+	 6515 19637
8129	0	0	Ki67+	 6519 19668
8130	0	0	Ki67+	 6526 19688
8131	0	0	Ki67+	 6534 19660
8132	0	0	Ki67+	 6537 19581
8133	0	0	Ki67+	 6550 19608
8134	0	0	Ki67+	 6559 20300
8135	0	0	Ki67+	 6563 19808
8136	0	0	Ki67+	 6564 19554
8137	0	0	Ki67+	 6567 19782
8138	0	0	Ki67+	 6568 19581
8139	0	0	Ki67+	 6569 20311
8140	0	0	Ki67+	 6575 19671
8141	0	0	Ki67+	 6583 19558
8142	0	0	Ki67+	 6583 19646
8143	0	0	Ki67+	 6586 19674
8144	0	0	Ki67+	 6589 19733
8145	0	0	Ki67+	 6592 19623
8146	0	0	Ki67+	 6592 20138
8147	0	0	Ki67+	 6599 19913
8148	0	0	Ki67+	 6600 19599
8149	0	0	Ki67+	 6600 19700
8150	0	0	Ki67+	 6602 20204
8151	0	0	Ki67+	 6607 19673
8152	0	0	Ki67+	 6612 19653
8153	0	0	Ki67+	 6612 20215
8154	0	0	Ki67+	 6616 19687
8155	0	0	Ki67+	 6627 19600
8156	0	0	Ki67+	 6627 20289
8157	0	0	Ki67+	 6631 20019
8158	0	0	Ki67+	 6636 19579
8159	0	0	Ki67+	 6639 20158
8160	0	0	Ki67+	 6641 19558
8161	0	0	Ki67+	 6642 19879
8162	0	0	Ki67+	 6645 19629
8163	0	0	Ki67+	 6651 19661
8164	0	0	Ki67+	 6652 20184
8165	0	0	Ki67+	 6660 19765
8166	0	0	Ki67+	 6660 19901
8167	0	0	Ki67+	 6663 19608
8168	0	0	Ki67+	 6665 19593
8169	0	0	Ki67+	 6667 19725
8170	0	0	Ki67+	 6677 19561
8171	0	0	Ki67+	 6678 19868
8172	0	0	Ki67+	 6678 20091
8173	0	0	Ki67+	 6680 19699
8174	0	0	Ki67+	 6681 19882
8175	0	0	Ki67+	 6682 19675
8176	0	0	Ki67+	 6684 19646
8177	0	0	Ki67+	 6705 19658
8178	0	0	Ki67+	 6705 19819
8179	0	0	Ki67+	 6708 19833
8180	0	0	Ki67+	 6717 20098
8181	0	0	Ki67+	 6725 19893
8182	0	0	Ki67+	 6729 19564
8183	0	0	Ki67+	 6734 19540
8184	0	0	Ki67+	 6735 20116
8185	0	0	Ki67+	 6744 19784
8186	0	0	Ki67+	 6752 19566
8187	0	0	Ki67+	 6752 19698
8188	0	0	Ki67+	 6758 19712
8189	0	0	Ki67+	 6761 19532
8190	0	0	Ki67+	 6765 19668
8191	0	0	Ki67+	 6769 19736
8192	0	0	Ki67+	 6769 19766
8193	0	0	Ki67+	 6782 19709
8194	0	0	Ki67+	 6783 19560
8195	0	0	Ki67+	 6785 19544
8196	0	0	Ki67+	 6785 20051
8197	0	0	Ki67+	 6799 20058
8198	0	0	Ki67+	 6809 20068
8199	0	0	Ki67+	 6812 20298
8200	0	0	Ki67+	 6813 20104
8201	0	0	Ki67+	 6819 19547
8202	0	0	Ki67+	 6821 19596
8203	0	0	Ki67+	 6827 20118
8204	0	0	Ki67+	 6837 20051
8205	0	0	Ki67+	 6847 20279
8206	0	0	Ki67+	 6858 20314
8207	0	0	Ki67+	 6877 19611
8208	0	0	Ki67+	 6877 20011
8209	0	0	Ki67+	 6879 20136
8210	0	0	Ki67+	 6885 20091
8211	0	0	Ki67+	 6886 20164
8212	0	0	Ki67+	 6889 20004
8213	0	0	Ki67+	 6899 20030
8214	0	0	Ki67+	 6905 20108
8215	0	0	Ki67+	 6914 19591
8216	0	0	Ki67+	 6918 19973
8217	0	0	Ki67+	 6922 20125
8218	0	0	Ki67+	 6924 19575
8219	0	0	Ki67+	 6927 19958
8220	0	0	Ki67+	 6928 20090
8221	0	0	Ki67+	 6929 20137
8222	0	0	Ki67+	 6942 20264
8223	0	0	Ki67+	 6948 20067
8224	0	0	Ki67+	 6952 19544
8225	0	0	Ki67+	 6955 19568
8226	0	0	Ki67+	 6955 20006
8227	0	0	Ki67+	 6959 20119
8228	0	0	Ki67+	 6960 20083
8229	0	0	Ki67+	 6965 20020
8230	0	0	Ki67+	 6967 19964
8231	0	0	Ki67+	 6969 19984
8232	0	0	Ki67+	 6974 20115
8233	0	0	Ki67+	 6976 19537
8234	0	0	Ki67+	 6976 19877
8235	0	0	Ki67+	 6976 19974
8236	0	0	Ki67+	 6978 19662
8237	0	0	Ki67+	 6980 19994
8238	0	0	Ki67+	 6984 19591
8239	0	0	Ki67+	 6986 20234
8240	0	0	Ki67+	 6988 19574
8241	0	0	Ki67+	 6989 20009
8242	0	0	Ki67+	 6990 20251
8243	0	0	Ki67+	 6991 19899
8244	0	0	Ki67+	 6993 20269
8245	0	0	Ki67+	 6994 20079
8246	0	0	Ki67+	 7000 20056
8247	0	0	Ki67+	 7010 20034
8248	0	0	Ki67+	 7011 19742
8249	0	0	Ki67+	 7021 19945
8250	0	0	Ki67+	 7027 19676
8251	0	0	Ki67+	 7034 19530
8252	0	0	Ki67+	 7034 19969
8253	0	0	Ki67+	 7037 19559
8254	0	0	Ki67+	 7047 20189
8255	0	0	Ki67+	 7048 19989
8256	0	0	Ki67+	 7055 20211
8257	0	0	Ki67+	 7060 19586
8258	0	0	Ki67+	 7061 20227
8259	0	0	Ki67+	 7062 19658
8260	0	0	Ki67+	 7063 19697
8261	0	0	Ki67+	 7070 19849
8262	0	0	Ki67+	 7071 20187
8263	0	0	Ki67+	 7071 20199
8264	0	0	Ki67+	 7074 20220
8265	0	0	Ki67+	 7088 19607
8266	0	0	Ki67+	 7088 19891
8267	0	0	Ki67+	 7089 19982
8268	0	0	Ki67+	 7095 20165
8269	0	0	Ki67+	 7096 19586
8270	0	0	Ki67+	 7098 19558
8271	0	0	Ki67+	 7104 19713
8272	0	0	Ki67+	 7105 19600
8273	0	0	Ki67+	 7109 19588
8274	0	0	Ki67+	 7110 20207
8275	0	0	Ki67+	 7112 20222
8276	0	0	Ki67+	 7120 20037
8277	0	0	Ki67+	 7132 19651
8278	0	0	Ki67+	 7132 19668
8279	0	0	Ki67+	 7132 19969
8280	0	0	Ki67+	 7132 20001
8281	0	0	Ki67+	 7133 19543
8282	0	0	Ki67+	 7133 19935
8283	0	0	Ki67+	 7137 19522
8284	0	0	Ki67+	 7146 19645
8285	0	0	Ki67+	 7147 19959
8286	0	0	Ki67+	 7150 19633
8287	0	0	Ki67+	 7151 19819
8288	0	0	Ki67+	 7151 19975
8289	0	0	Ki67+	 7152 19898
8290	0	0	Ki67+	 7158 19857
8291	0	0	Ki67+	 7159 19597
8292	0	0	Ki67+	 7161 19645
8293	0	0	Ki67+	 7161 19913
8294	0	0	Ki67+	 7167 19972
8295	0	0	Ki67+	 7169 19597
8296	0	0	Ki67+	 7176 19933
8297	0	0	Ki67+	 7189 19986
8298	0	0	Ki67+	 7197 19904
8299	0	0	Ki67+	 7198 19957
8300	0	0	Ki67+	 7210 19631
8301	0	0	Ki67+	 7214 19647
8302	0	0	Ki67+	 7215 19926
8303	0	0	Ki67+	 7233 19983
8304	0	0	Ki67+	 7234 20134
8305	0	0	Ki67+	 7239 19902
8306	0	0	Ki67+	 7242 20228
8307	0	0	Ki67+	 7245 19954
8308	0	0	Ki67+	 7249 19846
8309	0	0	Ki67+	 7253 19985
8310	0	0	Ki67+	 7263 19822
8311	0	0	Ki67+	 7267 19937
8312	0	0	Ki67+	 7268 19859
8313	0	0	Ki67+	 7271 20109
8314	0	0	Ki67+	 7274 20140
8315	0	0	Ki67+	 7275 19873
8316	0	0	Ki67+	 7276 20244
8317	0	0	Ki67+	 7277 19544
8318	0	0	Ki67+	 7287 19992
8319	0	0	Ki67+	 7290 19608
8320	0	0	Ki67+	 6517 20734
8321	0	0	Ki67+	 6527 20753
8322	0	0	Ki67+	 6528 20582
8323	0	0	Ki67+	 6534 20601
8324	0	0	Ki67+	 6560 20531
8325	0	0	Ki67+	 6562 20551
8326	0	0	Ki67+	 6577 20322
8327	0	0	Ki67+	 6592 20558
8328	0	0	Ki67+	 6594 20479
8329	0	0	Ki67+	 6602 20495
8330	0	0	Ki67+	 6616 20534
8331	0	0	Ki67+	 6620 20571
8332	0	0	Ki67+	 6643 20456
8333	0	0	Ki67+	 6650 20485
8334	0	0	Ki67+	 6658 20581
8335	0	0	Ki67+	 6670 20591
8336	0	0	Ki67+	 6672 20541
8337	0	0	Ki67+	 6685 20562
8338	0	0	Ki67+	 6690 20485
8339	0	0	Ki67+	 6691 20521
8340	0	0	Ki67+	 6697 20388
8341	0	0	Ki67+	 6705 20410
8342	0	0	Ki67+	 6714 20522
8343	0	0	Ki67+	 6714 20544
8344	0	0	Ki67+	 6718 20485
8345	0	0	Ki67+	 6720 20428
8346	0	0	Ki67+	 6738 20548
8347	0	0	Ki67+	 6748 20514
8348	0	0	Ki67+	 6770 20447
8349	0	0	Ki67+	 6779 20466
8350	0	0	Ki67+	 6791 20377
8351	0	0	Ki67+	 6801 20506
8352	0	0	Ki67+	 6803 20391
8353	0	0	Ki67+	 6814 20482
8354	0	0	Ki67+	 6820 20499
8355	0	0	Ki67+	 6831 20330
8356	0	0	Ki67+	 6897 20363
8357	0	0	Ki67+	 6985 20333
8358	0	0	Ki67+	 6987 20351
8359	0	0	Ki67+	 7009 20371
8360	0	0	Ki67+	 7019 20394
8361	0	0	Ki67+	 7139 20697
8362	0	0	Ki67+	 7163 20630
8363	0	0	Ki67+	 7169 20759
8364	0	0	Ki67+	 7170 20708
8365	0	0	Ki67+	 7186 20682
8366	0	0	Ki67+	 7193 20768
8367	0	0	Ki67+	 7194 20650
8368	0	0	Ki67+	 7199 20591
8369	0	0	Ki67+	 7202 20617
8370	0	0	Ki67+	 7202 20627
8371	0	0	Ki67+	 7214 20774
8372	0	0	Ki67+	 7215 20537
8373	0	0	Ki67+	 7221 20560
8374	0	0	Ki67+	 7225 20702
8375	0	0	Ki67+	 7235 20696
8376	0	0	Ki67+	 7238 20561
8377	0	0	Ki67+	 7239 20644
8378	0	0	Ki67+	 7241 20659
8379	0	0	Ki67+	 7254 20771
8380	0	0	Ki67+	 7256 20721
8381	0	0	Ki67+	 7266 20590
8382	0	0	Ki67+	 7281 20777
8383	0	0	Ki67+	 7284 20441
8384	0	0	Ki67+	 7285 20700
8385	0	0	Ki67+	 7287 20494
8386	0	0	Ki67+	 7287 20714
8387	0	0	Ki67+	 7290 20591
8388	0	0	Ki67+	 7291 20563
8389	0	0	Ki67+	 7294 20462
8390	0	0	Ki67+	 6501 21692
8391	0	0	Ki67+	 6503 21809
8392	0	0	Ki67+	 6504 21871
8393	0	0	Ki67+	 6506 21512
8394	0	0	Ki67+	 6507 21628
8395	0	0	Ki67+	 6523 21483
8396	0	0	Ki67+	 6523 21841
8397	0	0	Ki67+	 6525 21501
8398	0	0	Ki67+	 6527 21684
8399	0	0	Ki67+	 6528 21619
8400	0	0	Ki67+	 6534 21769
8401	0	0	Ki67+	 6534 21895
8402	0	0	Ki67+	 6535 21752
8403	0	0	Ki67+	 6540 21635
8404	0	0	Ki67+	 6543 21876
8405	0	0	Ki67+	 6546 21547
8406	0	0	Ki67+	 6551 21574
8407	0	0	Ki67+	 6555 21498
8408	0	0	Ki67+	 6556 21836
8409	0	0	Ki67+	 6561 21913
8410	0	0	Ki67+	 6568 21789
8411	0	0	Ki67+	 6570 21732
8412	0	0	Ki67+	 6576 21804
8413	0	0	Ki67+	 6582 21824
8414	0	0	Ki67+	 6584 21661
8415	0	0	Ki67+	 6587 21680
8416	0	0	Ki67+	 6596 21432
8417	0	0	Ki67+	 6601 21833
8418	0	0	Ki67+	 6602 21642
8419	0	0	Ki67+	 6606 21490
8420	0	0	Ki67+	 6608 21662
8421	0	0	Ki67+	 6608 21732
8422	0	0	Ki67+	 6608 21845
8423	0	0	Ki67+	 6610 21762
8424	0	0	Ki67+	 6613 21507
8425	0	0	Ki67+	 6618 21622
8426	0	0	Ki67+	 6621 21868
8427	0	0	Ki67+	 6624 21829
8428	0	0	Ki67+	 6626 21785
8429	0	0	Ki67+	 6633 21487
8430	0	0	Ki67+	 6634 21550
8431	0	0	Ki67+	 6634 21732
8432	0	0	Ki67+	 6637 21505
8433	0	0	Ki67+	 6638 21807
8434	0	0	Ki67+	 6642 21596
8435	0	0	Ki67+	 6646 21459
8436	0	0	Ki67+	 6650 21555
8437	0	0	Ki67+	 6650 21856
8438	0	0	Ki67+	 6656 21781
8439	0	0	Ki67+	 6664 21477
8440	0	0	Ki67+	 6668 21555
8441	0	0	Ki67+	 6668 21844
8442	0	0	Ki67+	 6675 21651
8443	0	0	Ki67+	 6676 21563
8444	0	0	Ki67+	 6677 21390
8445	0	0	Ki67+	 6679 21514
8446	0	0	Ki67+	 6680 21436
8447	0	0	Ki67+	 6681 21809
8448	0	0	Ki67+	 6687 21670
8449	0	0	Ki67+	 6694 21702
8450	0	0	Ki67+	 6694 21900
8451	0	0	Ki67+	 6705 21612
8452	0	0	Ki67+	 6706 21495
8453	0	0	Ki67+	 6706 21574
8454	0	0	Ki67+	 6706 21763
8455	0	0	Ki67+	 6707 21417
8456	0	0	Ki67+	 6710 21795
8457	0	0	Ki67+	 6717 21695
8458	0	0	Ki67+	 6719 21725
8459	0	0	Ki67+	 6723 21461
8460	0	0	Ki67+	 6738 21561
8461	0	0	Ki67+	 6742 21876
8462	0	0	Ki67+	 6772 21497
8463	0	0	Ki67+	 6778 21740
8464	0	0	Ki67+	 6783 21692
8465	0	0	Ki67+	 6787 21521
8466	0	0	Ki67+	 6788 21917
8467	0	0	Ki67+	 6793 21490
8468	0	0	Ki67+	 6796 21616
8469	0	0	Ki67+	 6800 21840
8470	0	0	Ki67+	 6804 21769
8471	0	0	Ki67+	 6805 21546
8472	0	0	Ki67+	 6805 21799
8473	0	0	Ki67+	 6806 21648
8474	0	0	Ki67+	 6808 21696
8475	0	0	Ki67+	 6815 21553
8476	0	0	Ki67+	 6824 21516
8477	0	0	Ki67+	 6824 21622
8478	0	0	Ki67+	 6824 21705
8479	0	0	Ki67+	 6826 21558
8480	0	0	Ki67+	 6827 21477
8481	0	0	Ki67+	 6849 21545
8482	0	0	Ki67+	 6853 21794
8483	0	0	Ki67+	 6857 21555
8484	0	0	Ki67+	 6861 21427
8485	0	0	Ki67+	 6865 21836
8486	0	0	Ki67+	 6871 21539
8487	0	0	Ki67+	 6874 21660
8488	0	0	Ki67+	 6875 21711
8489	0	0	Ki67+	 6881 21908
8490	0	0	Ki67+	 6892 21554
8491	0	0	Ki67+	 6898 21636
8492	0	0	Ki67+	 6898 21776
8493	0	0	Ki67+	 6901 21717
8494	0	0	Ki67+	 6906 21687
8495	0	0	Ki67+	 6910 21305
8496	0	0	Ki67+	 6911 21603
8497	0	0	Ki67+	 6914 21541
8498	0	0	Ki67+	 6921 21520
8499	0	0	Ki67+	 6922 21712
8500	0	0	Ki67+	 6923 21637
8501	0	0	Ki67+	 6926 21607
8502	0	0	Ki67+	 6927 21736
8503	0	0	Ki67+	 6940 21908
8504	0	0	Ki67+	 6942 21878
8505	0	0	Ki67+	 6947 21520
8506	0	0	Ki67+	 6951 21353
8507	0	0	Ki67+	 6951 21482
8508	0	0	Ki67+	 6957 21449
8509	0	0	Ki67+	 6960 21712
8510	0	0	Ki67+	 6974 21914
8511	0	0	Ki67+	 6976 21510
8512	0	0	Ki67+	 6982 21757
8513	0	0	Ki67+	 6986 21646
8514	0	0	Ki67+	 6987 21467
8515	0	0	Ki67+	 6998 21413
8516	0	0	Ki67+	 7006 21642
8517	0	0	Ki67+	 7009 21587
8518	0	0	Ki67+	 7025 21748
8519	0	0	Ki67+	 7028 21560
8520	0	0	Ki67+	 7042 21889
8521	0	0	Ki67+	 7044 21468
8522	0	0	Ki67+	 7045 21644
8523	0	0	Ki67+	 7050 21521
8524	0	0	Ki67+	 7057 21749
8525	0	0	Ki67+	 7059 21482
8526	0	0	Ki67+	 7059 21798
8527	0	0	Ki67+	 7076 21468
8528	0	0	Ki67+	 7084 21677
8529	0	0	Ki67+	 7087 21762
8530	0	0	Ki67+	 7092 21535
8531	0	0	Ki67+	 7094 21576
8532	0	0	Ki67+	 7104 21742
8533	0	0	Ki67+	 7107 21785
8534	0	0	Ki67+	 7113 21873
8535	0	0	Ki67+	 7124 21849
8536	0	0	Ki67+	 7129 21791
8537	0	0	Ki67+	 7132 21237
8538	0	0	Ki67+	 7158 21831
8539	0	0	Ki67+	 7163 21250
8540	0	0	Ki67+	 7165 21501
8541	0	0	Ki67+	 7188 21783
8542	0	0	Ki67+	 7192 21563
8543	0	0	Ki67+	 7198 21791
8544	0	0	Ki67+	 7211 21715
8545	0	0	Ki67+	 7213 21813
8546	0	0	Ki67+	 7225 21796
8547	0	0	Ki67+	 7249 21610
8548	0	0	Ki67+	 7267 21762
8549	0	0	Ki67+	 6498 21988
8550	0	0	Ki67+	 6501 22532
8551	0	0	Ki67+	 6503 22080
8552	0	0	Ki67+	 6503 22155
8553	0	0	Ki67+	 6504 22512
8554	0	0	Ki67+	 6517 21977
8555	0	0	Ki67+	 6525 21921
8556	0	0	Ki67+	 6529 22038
8557	0	0	Ki67+	 6529 22175
8558	0	0	Ki67+	 6531 22497
8559	0	0	Ki67+	 6536 22139
8560	0	0	Ki67+	 6540 21975
8561	0	0	Ki67+	 6549 21946
8562	0	0	Ki67+	 6557 22102
8563	0	0	Ki67+	 6558 22192
8564	0	0	Ki67+	 6565 22003
8565	0	0	Ki67+	 6568 22075
8566	0	0	Ki67+	 6570 22129
8567	0	0	Ki67+	 6575 22143
8568	0	0	Ki67+	 6575 22187
8569	0	0	Ki67+	 6588 22103
8570	0	0	Ki67+	 6591 22083
8571	0	0	Ki67+	 6594 21950
8572	0	0	Ki67+	 6611 21988
8573	0	0	Ki67+	 6620 22155
8574	0	0	Ki67+	 6627 22540
8575	0	0	Ki67+	 6637 22170
8576	0	0	Ki67+	 6640 22501
8577	0	0	Ki67+	 6646 21990
8578	0	0	Ki67+	 6647 22202
8579	0	0	Ki67+	 6648 22598
8580	0	0	Ki67+	 6664 22155
8581	0	0	Ki67+	 6687 22024
8582	0	0	Ki67+	 6708 22044
8583	0	0	Ki67+	 6737 21986
8584	0	0	Ki67+	 6749 22031
8585	0	0	Ki67+	 6756 22009
8586	0	0	Ki67+	 6773 22039
8587	0	0	Ki67+	 6781 22480
8588	0	0	Ki67+	 6786 21999
8589	0	0	Ki67+	 6789 21939
8590	0	0	Ki67+	 6793 22072
8591	0	0	Ki67+	 6801 22002
8592	0	0	Ki67+	 6803 22082
8593	0	0	Ki67+	 6811 22303
8594	0	0	Ki67+	 6820 22045
8595	0	0	Ki67+	 6831 22065
8596	0	0	Ki67+	 6841 22401
8597	0	0	Ki67+	 6844 22413
8598	0	0	Ki67+	 6854 21996
8599	0	0	Ki67+	 6863 22366
8600	0	0	Ki67+	 6873 22332
8601	0	0	Ki67+	 6876 22017
8602	0	0	Ki67+	 6890 22357
8603	0	0	Ki67+	 6895 22033
8604	0	0	Ki67+	 6905 21984
8605	0	0	Ki67+	 6917 21998
8606	0	0	Ki67+	 6949 21970
8607	0	0	Ki67+	 6959 21948
8608	0	0	Ki67+	 6960 22109
8609	0	0	Ki67+	 6963 21989
8610	0	0	Ki67+	 6972 21974
8611	0	0	Ki67+	 6973 22264
8612	0	0	Ki67+	 6976 21985
8613	0	0	Ki67+	 6981 22281
8614	0	0	Ki67+	 6982 22317
8615	0	0	Ki67+	 6991 21949
8616	0	0	Ki67+	 6992 22348
8617	0	0	Ki67+	 7051 22179
8618	0	0	Ki67+	 7070 22206
8619	0	0	Ki67+	 7115 22156
8620	0	0	Ki67+	 7125 22203
8621	0	0	Ki67+	 7129 22291
8622	0	0	Ki67+	 7132 22664
8623	0	0	Ki67+	 7227 22127
8624	0	0	Ki67+	 7271 22083
8625	0	0	Ki67+	 7280 21940
8626	0	0	Ki67+	 7285 21961
8627	0	0	Ki67+	 7292 22012
8628	0	0	Ki67+	 6504 23369
8629	0	0	Ki67+	 6523 23233
8630	0	0	Ki67+	 6525 23041
8631	0	0	Ki67+	 6547 23145
8632	0	0	Ki67+	 6550 23346
8633	0	0	Ki67+	 6552 23239
8634	0	0	Ki67+	 6557 23123
8635	0	0	Ki67+	 6565 23026
8636	0	0	Ki67+	 6565 23367
8637	0	0	Ki67+	 6566 23334
8638	0	0	Ki67+	 6572 23353
8639	0	0	Ki67+	 6574 23076
8640	0	0	Ki67+	 6574 23476
8641	0	0	Ki67+	 6587 23312
8642	0	0	Ki67+	 6600 22937
8643	0	0	Ki67+	 6600 23100
8644	0	0	Ki67+	 6604 22979
8645	0	0	Ki67+	 6611 23341
8646	0	0	Ki67+	 6624 22965
8647	0	0	Ki67+	 6638 22981
8648	0	0	Ki67+	 6639 23110
8649	0	0	Ki67+	 6650 23011
8650	0	0	Ki67+	 6663 22936
8651	0	0	Ki67+	 6675 22985
8652	0	0	Ki67+	 6679 23041
8653	0	0	Ki67+	 6740 22977
8654	0	0	Ki67+	 6751 23142
8655	0	0	Ki67+	 6769 23372
8656	0	0	Ki67+	 6770 22818
8657	0	0	Ki67+	 6783 22903
8658	0	0	Ki67+	 6796 23192
8659	0	0	Ki67+	 6806 23103
8660	0	0	Ki67+	 6809 23135
8661	0	0	Ki67+	 6818 23146
8662	0	0	Ki67+	 6819 23179
8663	0	0	Ki67+	 6828 23117
8664	0	0	Ki67+	 6838 23035
8665	0	0	Ki67+	 6862 23086
8666	0	0	Ki67+	 6877 23302
8667	0	0	Ki67+	 6894 23010
8668	0	0	Ki67+	 6918 23149
8669	0	0	Ki67+	 6963 23513
8670	0	0	Ki67+	 6971 23441
8671	0	0	Ki67+	 6976 23079
8672	0	0	Ki67+	 7032 22861
8673	0	0	Ki67+	 7046 23182
8674	0	0	Ki67+	 7047 23390
8675	0	0	Ki67+	 7057 22886
8676	0	0	Ki67+	 7059 23414
8677	0	0	Ki67+	 7068 23381
8678	0	0	Ki67+	 7075 23401
8679	0	0	Ki67+	 7289 23435
8680	0	0	Ki67+	 6498 23549
8681	0	0	Ki67+	 6502 23867
8682	0	0	Ki67+	 6531 24157
8683	0	0	Ki67+	 6533 23852
8684	0	0	Ki67+	 6557 23843
8685	0	0	Ki67+	 6572 23612
8686	0	0	Ki67+	 6581 23820
8687	0	0	Ki67+	 6586 24184
8688	0	0	Ki67+	 6605 23790
8689	0	0	Ki67+	 6623 24152
8690	0	0	Ki67+	 6638 24070
8691	0	0	Ki67+	 6669 23919
8692	0	0	Ki67+	 6673 24076
8693	0	0	Ki67+	 6673 24098
8694	0	0	Ki67+	 6681 24053
8695	0	0	Ki67+	 6683 23975
8696	0	0	Ki67+	 6683 24110
8697	0	0	Ki67+	 6702 24069
8698	0	0	Ki67+	 6707 24099
8699	0	0	Ki67+	 6716 24052
8700	0	0	Ki67+	 6721 24067
8701	0	0	Ki67+	 6774 24135
8702	0	0	Ki67+	 6795 24002
8703	0	0	Ki67+	 6806 24141
8704	0	0	Ki67+	 6822 23536
8705	0	0	Ki67+	 6850 23556
8706	0	0	Ki67+	 6864 23549
8707	0	0	Ki67+	 6871 24187
8708	0	0	Ki67+	 6883 23981
8709	0	0	Ki67+	 6888 23842
8710	0	0	Ki67+	 6894 24172
8711	0	0	Ki67+	 6911 24141
8712	0	0	Ki67+	 6912 24063
8713	0	0	Ki67+	 6913 23941
8714	0	0	Ki67+	 6918 23880
8715	0	0	Ki67+	 6923 23988
8716	0	0	Ki67+	 6942 23939
8717	0	0	Ki67+	 6949 24148
8718	0	0	Ki67+	 6953 24238
8719	0	0	Ki67+	 6960 24093
8720	0	0	Ki67+	 6963 23905
8721	0	0	Ki67+	 6964 24181
8722	0	0	Ki67+	 6977 23937
8723	0	0	Ki67+	 6981 23964
8724	0	0	Ki67+	 6984 24044
8725	0	0	Ki67+	 6991 24249
8726	0	0	Ki67+	 6994 24114
8727	0	0	Ki67+	 6995 23933
8728	0	0	Ki67+	 6995 24181
8729	0	0	Ki67+	 6996 24145
8730	0	0	Ki67+	 7012 23961
8731	0	0	Ki67+	 7016 24207
8732	0	0	Ki67+	 7022 24131
8733	0	0	Ki67+	 7027 24077
8734	0	0	Ki67+	 7027 24280
8735	0	0	Ki67+	 7043 23848
8736	0	0	Ki67+	 7050 24148
8737	0	0	Ki67+	 7057 23868
8738	0	0	Ki67+	 7067 23844
8739	0	0	Ki67+	 7095 23664
8740	0	0	Ki67+	 7095 23837
8741	0	0	Ki67+	 7097 24274
8742	0	0	Ki67+	 7101 24308
8743	0	0	Ki67+	 7120 23625
8744	0	0	Ki67+	 7129 24295
8745	0	0	Ki67+	 7132 24308
8746	0	0	Ki67+	 7139 23935
8747	0	0	Ki67+	 7151 23914
8748	0	0	Ki67+	 7158 23840
8749	0	0	Ki67+	 7162 23543
8750	0	0	Ki67+	 7171 23616
8751	0	0	Ki67+	 7172 24303
8752	0	0	Ki67+	 7188 23595
8753	0	0	Ki67+	 7190 23861
8754	0	0	Ki67+	 7288 24237
8755	0	0	Ki67+	 7294 24259
8756	0	0	Ki67+	 6605 24607
8757	0	0	Ki67+	 6607 24467
8758	0	0	Ki67+	 6642 24595
8759	0	0	Ki67+	 6658 24597
8760	0	0	Ki67+	 6704 24599
8761	0	0	Ki67+	 6710 24481
8762	0	0	Ki67+	 6713 24506
8763	0	0	Ki67+	 6729 24483
8764	0	0	Ki67+	 6734 24693
8765	0	0	Ki67+	 6737 24672
8766	0	0	Ki67+	 6742 24658
8767	0	0	Ki67+	 6820 24324
8768	0	0	Ki67+	 6855 24560
8769	0	0	Ki67+	 6855 24578
8770	0	0	Ki67+	 6949 24497
8771	0	0	Ki67+	 6974 24521
8772	0	0	Ki67+	 6974 24840
8773	0	0	Ki67+	 6980 24509
8774	0	0	Ki67+	 6990 24663
8775	0	0	Ki67+	 6998 24491
8776	0	0	Ki67+	 7005 24571
8777	0	0	Ki67+	 7016 24615
8778	0	0	Ki67+	 7018 24552
8779	0	0	Ki67+	 7025 24873
8780	0	0	Ki67+	 7032 24584
8781	0	0	Ki67+	 7035 24522
8782	0	0	Ki67+	 7051 24930
8783	0	0	Ki67+	 7070 24823
8784	0	0	Ki67+	 7075 24604
8785	0	0	Ki67+	 7111 24573
8786	0	0	Ki67+	 7120 24978
8787	0	0	Ki67+	 7159 24690
8788	0	0	Ki67+	 7164 24765
8789	0	0	Ki67+	 7166 24535
8790	0	0	Ki67+	 7198 24575
8791	0	0	Ki67+	 7212 24683
8792	0	0	Ki67+	 7215 24648
8793	0	0	Ki67+	 7253 24515
8794	0	0	Ki67+	 7259 24551
8795	0	0	Ki67+	 7261 24504
8796	0	0	Ki67+	 7284 24495
8797	0	0	Ki67+	 7290 25032
8798	0	0	Ki67+	 7291 24534
8799	0	0	Ki67+	 6513 25516
8800	0	0	Ki67+	 6525 25528
8801	0	0	Ki67+	 6530 25463
8802	0	0	Ki67+	 6537 25415
8803	0	0	Ki67+	 6541 25537
8804	0	0	Ki67+	 6548 25454
8805	0	0	Ki67+	 6554 25530
8806	0	0	Ki67+	 6557 25484
8807	0	0	Ki67+	 6561 25231
8808	0	0	Ki67+	 6567 25414
8809	0	0	Ki67+	 6578 25207
8810	0	0	Ki67+	 6579 25434
8811	0	0	Ki67+	 6591 25211
8812	0	0	Ki67+	 6593 25476
8813	0	0	Ki67+	 6597 25423
8814	0	0	Ki67+	 6599 25689
8815	0	0	Ki67+	 6604 25902
8816	0	0	Ki67+	 6612 25769
8817	0	0	Ki67+	 6613 25222
8818	0	0	Ki67+	 6634 25869
8819	0	0	Ki67+	 6635 25142
8820	0	0	Ki67+	 6635 25908
8821	0	0	Ki67+	 6642 25640
8822	0	0	Ki67+	 6656 25647
8823	0	0	Ki67+	 6681 25777
8824	0	0	Ki67+	 6694 25820
8825	0	0	Ki67+	 6703 25202
8826	0	0	Ki67+	 6703 25918
8827	0	0	Ki67+	 6724 25594
8828	0	0	Ki67+	 6733 25422
8829	0	0	Ki67+	 6738 25595
8830	0	0	Ki67+	 6743 25229
8831	0	0	Ki67+	 6750 25780
8832	0	0	Ki67+	 6760 25807
8833	0	0	Ki67+	 6766 25896
8834	0	0	Ki67+	 6774 25237
8835	0	0	Ki67+	 6776 25802
8836	0	0	Ki67+	 6790 25332
8837	0	0	Ki67+	 6794 25884
8838	0	0	Ki67+	 6795 25796
8839	0	0	Ki67+	 6795 25915
8840	0	0	Ki67+	 6799 25676
8841	0	0	Ki67+	 6833 25811
8842	0	0	Ki67+	 6845 25779
8843	0	0	Ki67+	 6872 25687
8844	0	0	Ki67+	 6908 25353
8845	0	0	Ki67+	 6916 25700
8846	0	0	Ki67+	 6918 25319
8847	0	0	Ki67+	 6922 25429
8848	0	0	Ki67+	 6923 25381
8849	0	0	Ki67+	 6927 25301
8850	0	0	Ki67+	 6935 25347
8851	0	0	Ki67+	 6945 25459
8852	0	0	Ki67+	 6958 25802
8853	0	0	Ki67+	 6970 25504
8854	0	0	Ki67+	 6970 25552
8855	0	0	Ki67+	 6988 25778
8856	0	0	Ki67+	 6992 25460
8857	0	0	Ki67+	 6999 25703
8858	0	0	Ki67+	 7022 25685
8859	0	0	Ki67+	 7029 25544
8860	0	0	Ki67+	 7031 25652
8861	0	0	Ki67+	 7038 25750
8862	0	0	Ki67+	 7042 25690
8863	0	0	Ki67+	 7045 25635
8864	0	0	Ki67+	 7050 25659
8865	0	0	Ki67+	 7070 25739
8866	0	0	Ki67+	 7077 25791
8867	0	0	Ki67+	 7084 25651
8868	0	0	Ki67+	 7089 25895
8869	0	0	Ki67+	 7121 25604
8870	0	0	Ki67+	 7124 25758
8871	0	0	Ki67+	 7145 25727
8872	0	0	Ki67+	 7222 25342
8873	0	0	Ki67+	 7245 25912
8874	0	0	Ki67+	 7285 25126
8875	0	0	Ki67+	 6498 26137
8876	0	0	Ki67+	 6498 26521
8877	0	0	Ki67+	 6518 26651
8878	0	0	Ki67+	 6522 26181
8879	0	0	Ki67+	 6524 26075
8880	0	0	Ki67+	 6526 26087
8881	0	0	Ki67+	 6552 26457
8882	0	0	Ki67+	 6581 26053
8883	0	0	Ki67+	 6603 26439
8884	0	0	Ki67+	 6635 26030
8885	0	0	Ki67+	 6649 25980
8886	0	0	Ki67+	 6650 26042
8887	0	0	Ki67+	 6659 26111
8888	0	0	Ki67+	 6680 26007
8889	0	0	Ki67+	 6693 25943
8890	0	0	Ki67+	 6696 26024
8891	0	0	Ki67+	 6697 26341
8892	0	0	Ki67+	 6706 26037
8893	0	0	Ki67+	 6722 25965
8894	0	0	Ki67+	 6732 26550
8895	0	0	Ki67+	 6733 25981
8896	0	0	Ki67+	 6739 26008
8897	0	0	Ki67+	 6741 26022
8898	0	0	Ki67+	 6741 26612
8899	0	0	Ki67+	 6752 26010
8900	0	0	Ki67+	 6785 25986
8901	0	0	Ki67+	 6813 25959
8902	0	0	Ki67+	 6820 26002
8903	0	0	Ki67+	 6837 25921
8904	0	0	Ki67+	 6837 26697
8905	0	0	Ki67+	 6840 26260
8906	0	0	Ki67+	 6841 25974
8907	0	0	Ki67+	 6844 26665
8908	0	0	Ki67+	 6849 26620
8909	0	0	Ki67+	 6850 25929
8910	0	0	Ki67+	 6860 25964
8911	0	0	Ki67+	 6873 26702
8912	0	0	Ki67+	 6875 26648
8913	0	0	Ki67+	 6884 26623
8914	0	0	Ki67+	 6886 26680
8915	0	0	Ki67+	 6891 26600
8916	0	0	Ki67+	 6897 26712
8917	0	0	Ki67+	 6899 26575
8918	0	0	Ki67+	 6918 26583
8919	0	0	Ki67+	 6920 26140
8920	0	0	Ki67+	 6945 26575
8921	0	0	Ki67+	 6947 26547
8922	0	0	Ki67+	 6951 26589
8923	0	0	Ki67+	 6958 26426
8924	0	0	Ki67+	 6959 26712
8925	0	0	Ki67+	 6963 26677
8926	0	0	Ki67+	 6970 26596
8927	0	0	Ki67+	 6972 26481
8928	0	0	Ki67+	 6980 26515
8929	0	0	Ki67+	 6986 26626
8930	0	0	Ki67+	 6994 26346
8931	0	0	Ki67+	 6996 26530
8932	0	0	Ki67+	 7005 26604
8933	0	0	Ki67+	 7009 26688
8934	0	0	Ki67+	 7014 26537
8935	0	0	Ki67+	 7014 26644
8936	0	0	Ki67+	 7021 26289
8937	0	0	Ki67+	 7024 26663
8938	0	0	Ki67+	 7035 26312
8939	0	0	Ki67+	 7039 26538
8940	0	0	Ki67+	 7072 26207
8941	0	0	Ki67+	 7077 26005
8942	0	0	Ki67+	 7086 26061
8943	0	0	Ki67+	 7109 26031
8944	0	0	Ki67+	 7109 26549
8945	0	0	Ki67+	 7133 26039
8946	0	0	Ki67+	 7134 26501
8947	0	0	Ki67+	 7136 26477
8948	0	0	Ki67+	 7138 26070
8949	0	0	Ki67+	 7147 26507
8950	0	0	Ki67+	 7152 26014
8951	0	0	Ki67+	 7160 26049
8952	0	0	Ki67+	 7167 26464
8953	0	0	Ki67+	 7168 26079
8954	0	0	Ki67+	 7175 26559
8955	0	0	Ki67+	 7176 26388
8956	0	0	Ki67+	 7185 26005
8957	0	0	Ki67+	 7195 26052
8958	0	0	Ki67+	 7197 26396
8959	0	0	Ki67+	 7199 26267
8960	0	0	Ki67+	 7203 25972
8961	0	0	Ki67+	 7203 26128
8962	0	0	Ki67+	 7203 26365
8963	0	0	Ki67+	 7203 26460
8964	0	0	Ki67+	 7213 26229
8965	0	0	Ki67+	 7215 25949
8966	0	0	Ki67+	 7216 26032
8967	0	0	Ki67+	 7218 26433
8968	0	0	Ki67+	 7222 26241
8969	0	0	Ki67+	 7223 26211
8970	0	0	Ki67+	 7225 26062
8971	0	0	Ki67+	 7225 26381
8972	0	0	Ki67+	 7226 26347
8973	0	0	Ki67+	 7233 25990
8974	0	0	Ki67+	 7236 26471
8975	0	0	Ki67+	 7245 26574
8976	0	0	Ki67+	 7254 26209
8977	0	0	Ki67+	 7257 26472
8978	0	0	Ki67+	 7259 26500
8979	0	0	Ki67+	 7269 26333
8980	0	0	Ki67+	 7271 26215
8981	0	0	Ki67+	 7273 26169
8982	0	0	Ki67+	 7277 26094
8983	0	0	Ki67+	 7279 26587
8984	0	0	Ki67+	 7285 26326
8985	0	0	Ki67+	 7285 26514
8986	0	0	Ki67+	 6591 27009
8987	0	0	Ki67+	 6601 27168
8988	0	0	Ki67+	 6603 27156
8989	0	0	Ki67+	 6690 26986
8990	0	0	Ki67+	 6710 27175
8991	0	0	Ki67+	 6743 26795
8992	0	0	Ki67+	 6747 27039
8993	0	0	Ki67+	 6750 26964
8994	0	0	Ki67+	 6751 27009
8995	0	0	Ki67+	 6751 27068
8996	0	0	Ki67+	 6763 26769
8997	0	0	Ki67+	 6763 26995
8998	0	0	Ki67+	 6772 26725
8999	0	0	Ki67+	 6789 26786
9000	0	0	Ki67+	 6789 27076
9001	0	0	Ki67+	 6805 26808
9002	0	0	Ki67+	 6808 27125
9003	0	0	Ki67+	 6810 26749
9004	0	0	Ki67+	 6830 26728
9005	0	0	Ki67+	 6834 26938
9006	0	0	Ki67+	 6843 27052
9007	0	0	Ki67+	 6848 27151
9008	0	0	Ki67+	 6855 26724
9009	0	0	Ki67+	 6863 26998
9010	0	0	Ki67+	 6864 26830
9011	0	0	Ki67+	 6874 26954
9012	0	0	Ki67+	 6891 26862
9013	0	0	Ki67+	 6907 26989
9014	0	0	Ki67+	 6920 26961
9015	0	0	Ki67+	 6934 26737
9016	0	0	Ki67+	 6934 26820
9017	0	0	Ki67+	 6937 26873
9018	0	0	Ki67+	 6937 26907
9019	0	0	Ki67+	 6951 27002
9020	0	0	Ki67+	 6955 26896
9021	0	0	Ki67+	 6957 26943
9022	0	0	Ki67+	 6958 26726
9023	0	0	Ki67+	 6960 27068
9024	0	0	Ki67+	 6962 26913
9025	0	0	Ki67+	 6964 26820
9026	0	0	Ki67+	 6966 26886
9027	0	0	Ki67+	 6982 27064
9028	0	0	Ki67+	 6986 26789
9029	0	0	Ki67+	 6988 26746
9030	0	0	Ki67+	 6991 26894
9031	0	0	Ki67+	 6994 26826
9032	0	0	Ki67+	 7000 26794
9033	0	0	Ki67+	 7011 26846
9034	0	0	Ki67+	 7022 26727
9035	0	0	Ki67+	 7029 26829
9036	0	0	Ki67+	 7031 26859
9037	0	0	Ki67+	 7038 26869
9038	0	0	Ki67+	 7053 26820
9039	0	0	Ki67+	 7084 26823
9040	0	0	Ki67+	 7086 26978
9041	0	0	Ki67+	 7117 27324
9042	0	0	Ki67+	 7184 27395
9043	0	0	Ki67+	 7221 27117
9044	0	0	Ki67+	 7233 27464
9045	0	0	Ki67+	 7260 27436
9046	0	0	Ki67+	 7290 27283
9047	0	0	Ki67+	 7294 27434
9048	0	0	Ki67+	 6960 27583
9049	0	0	Ki67+	 7110 27646
9050	0	0	Ki67+	 7142 27590
9051	0	0	Ki67+	 7220 27766
9052	0	0	Ki67+	 7249 27638
9053	0	0	Ki67+	 7282 27786
9054	0	0	Ki67+	 7078 32789
9055	0	0	Ki67+	 7088 32884
9056	0	0	Ki67+	 7097 32908
9057	0	0	Ki67+	 7110 32773
9058	0	0	Ki67+	 7111 32898
9059	0	0	Ki67+	 7124 32825
9060	0	0	Ki67+	 7132 32776
9061	0	0	Ki67+	 7137 32801
9062	0	0	Ki67+	 7146 32830
9063	0	0	Ki67+	 7146 32954
9064	0	0	Ki67+	 7150 32938
9065	0	0	Ki67+	 7157 32901
9066	0	0	Ki67+	 7157 32948
9067	0	0	Ki67+	 7163 32770
9068	0	0	Ki67+	 7181 32926
9069	0	0	Ki67+	 7181 32962
9070	0	0	Ki67+	 7186 32787
9071	0	0	Ki67+	 7188 32772
9072	0	0	Ki67+	 7190 32854
9073	0	0	Ki67+	 7197 32349
9074	0	0	Ki67+	 7199 32763
9075	0	0	Ki67+	 7200 32320
9076	0	0	Ki67+	 7201 32814
9077	0	0	Ki67+	 7203 32390
9078	0	0	Ki67+	 7203 32443
9079	0	0	Ki67+	 7204 32477
9080	0	0	Ki67+	 7206 32429
9081	0	0	Ki67+	 7206 32796
9082	0	0	Ki67+	 7208 32550
9083	0	0	Ki67+	 7213 32744
9084	0	0	Ki67+	 7214 32599
9085	0	0	Ki67+	 7214 32816
9086	0	0	Ki67+	 7215 32666
9087	0	0	Ki67+	 7217 32634
9088	0	0	Ki67+	 7218 32572
9089	0	0	Ki67+	 7221 32528
9090	0	0	Ki67+	 7223 32398
9091	0	0	Ki67+	 7224 32513
9092	0	0	Ki67+	 7227 32482
9093	0	0	Ki67+	 7227 32772
9094	0	0	Ki67+	 7231 32463
9095	0	0	Ki67+	 7231 32564
9096	0	0	Ki67+	 7231 32794
9097	0	0	Ki67+	 7234 32428
9098	0	0	Ki67+	 7234 32682
9099	0	0	Ki67+	 7235 32341
9100	0	0	Ki67+	 7236 32295
9101	0	0	Ki67+	 7239 32377
9102	0	0	Ki67+	 7239 32472
9103	0	0	Ki67+	 7240 32740
9104	0	0	Ki67+	 7241 32404
9105	0	0	Ki67+	 7242 32713
9106	0	0	Ki67+	 7248 32608
9107	0	0	Ki67+	 7249 32258
9108	0	0	Ki67+	 7250 32698
9109	0	0	Ki67+	 7261 32324
9110	0	0	Ki67+	 7261 32433
9111	0	0	Ki67+	 7264 32567
9112	0	0	Ki67+	 7267 32341
9113	0	0	Ki67+	 7267 32462
9114	0	0	Ki67+	 7268 32296
9115	0	0	Ki67+	 7269 32371
9116	0	0	Ki67+	 7276 32448
9117	0	0	Ki67+	 7279 32288
9118	0	0	Ki67+	 7280 32397
9119	0	0	Ki67+	 7282 32247
9120	0	0	Ki67+	 7283 32218
9121	0	0	Ki67+	 7286 32503
9122	0	0	Ki67+	 7291 32346
9123	0	0	Ki67+	 7001 33629
9124	0	0	Ki67+	 7003 33525
9125	0	0	Ki67+	 7003 33616
9126	0	0	Ki67+	 7004 33457
9127	0	0	Ki67+	 7004 33500
9128	0	0	Ki67+	 7009 33553
9129	0	0	Ki67+	 7014 33661
9130	0	0	Ki67+	 7019 33507
9131	0	0	Ki67+	 7024 33471
9132	0	0	Ki67+	 7028 33663
9133	0	0	Ki67+	 7030 33409
9134	0	0	Ki67+	 7032 33713
9135	0	0	Ki67+	 7035 33615
9136	0	0	Ki67+	 7043 33505
9137	0	0	Ki67+	 7048 33477
9138	0	0	Ki67+	 7048 33731
9139	0	0	Ki67+	 7053 33455
9140	0	0	Ki67+	 7056 33532
9141	0	0	Ki67+	 7060 33647
9142	0	0	Ki67+	 7061 33283
9143	0	0	Ki67+	 7061 33558
9144	0	0	Ki67+	 7062 33480
9145	0	0	Ki67+	 7063 33507
9146	0	0	Ki67+	 7064 32992
9147	0	0	Ki67+	 7064 33392
9148	0	0	Ki67+	 7068 33065
9149	0	0	Ki67+	 7070 33165
9150	0	0	Ki67+	 7072 33093
9151	0	0	Ki67+	 7072 33152
9152	0	0	Ki67+	 7077 33461
9153	0	0	Ki67+	 7078 33609
9154	0	0	Ki67+	 7078 33666
9155	0	0	Ki67+	 7079 33627
9156	0	0	Ki67+	 7082 33301
9157	0	0	Ki67+	 7082 33365
9158	0	0	Ki67+	 7083 33194
9159	0	0	Ki67+	 7083 33330
9160	0	0	Ki67+	 7086 33775
9161	0	0	Ki67+	 7090 33412
9162	0	0	Ki67+	 7090 33468
9163	0	0	Ki67+	 7090 33528
9164	0	0	Ki67+	 7092 33036
9165	0	0	Ki67+	 7093 33561
9166	0	0	Ki67+	 7095 33185
9167	0	0	Ki67+	 7095 33743
9168	0	0	Ki67+	 7097 33516
9169	0	0	Ki67+	 7098 33111
9170	0	0	Ki67+	 7098 33332
9171	0	0	Ki67+	 7098 33693
9172	0	0	Ki67+	 7100 33269
9173	0	0	Ki67+	 7102 33009
9174	0	0	Ki67+	 7102 33148
9175	0	0	Ki67+	 7103 33305
9176	0	0	Ki67+	 7105 33408
9177	0	0	Ki67+	 7107 33639
9178	0	0	Ki67+	 7109 33043
9179	0	0	Ki67+	 7109 33201
9180	0	0	Ki67+	 7109 33361
9181	0	0	Ki67+	 7112 33694
9182	0	0	Ki67+	 7112 33760
9183	0	0	Ki67+	 7122 33086
9184	0	0	Ki67+	 7122 33583
9185	0	0	Ki67+	 7123 33116
9186	0	0	Ki67+	 7123 33155
9187	0	0	Ki67+	 7123 33759
9188	0	0	Ki67+	 7132 33179
9189	0	0	Ki67+	 7141 32988
9190	0	0	Ki67+	 7141 33023
9191	0	0	Ki67+	 7141 33164
9192	0	0	Ki67+	 7145 33069
9193	0	0	Ki67+	 7149 33182
9194	0	0	Ki67+	 7163 33028
9195	0	0	Ki67+	 7172 32988
9196	0	0	Ki67+	 7172 33070
9197	0	0	Ki67+	 7172 33102
9198	0	0	Ki67+	 7183 33041
9199	0	0	Ki67+	 7201 32983
9200	0	0	Ki67+	 7210 33775
9201	0	0	Ki67+	 7214 33046
9202	0	0	Ki67+	 7222 33026
9203	0	0	Ki67+	 7225 33401
9204	0	0	Ki67+	 7266 33174
9205	0	0	Ki67+	 6992 34086
9206	0	0	Ki67+	 6995 33958
9207	0	0	Ki67+	 6997 33939
9208	0	0	Ki67+	 7007 34002
9209	0	0	Ki67+	 7015 34044
9210	0	0	Ki67+	 7016 33803
9211	0	0	Ki67+	 7016 33854
9212	0	0	Ki67+	 7016 33884
9213	0	0	Ki67+	 7018 34310
9214	0	0	Ki67+	 7019 34200
9215	0	0	Ki67+	 7021 34143
9216	0	0	Ki67+	 7024 34077
9217	0	0	Ki67+	 7025 34126
9218	0	0	Ki67+	 7027 34064
9219	0	0	Ki67+	 7032 33959
9220	0	0	Ki67+	 7033 34341
9221	0	0	Ki67+	 7037 33887
9222	0	0	Ki67+	 7037 34247
9223	0	0	Ki67+	 7043 34285
9224	0	0	Ki67+	 7045 34120
9225	0	0	Ki67+	 7049 34244
9226	0	0	Ki67+	 7050 34038
9227	0	0	Ki67+	 7051 33956
9228	0	0	Ki67+	 7052 34341
9229	0	0	Ki67+	 7053 33863
9230	0	0	Ki67+	 7059 33896
9231	0	0	Ki67+	 7059 34091
9232	0	0	Ki67+	 7062 34061
9233	0	0	Ki67+	 7062 34318
9234	0	0	Ki67+	 7065 34200
9235	0	0	Ki67+	 7069 34077
9236	0	0	Ki67+	 7073 34128
9237	0	0	Ki67+	 7074 34156
9238	0	0	Ki67+	 7075 33898
9239	0	0	Ki67+	 7076 33860
9240	0	0	Ki67+	 7077 34097
9241	0	0	Ki67+	 7077 34374
9242	0	0	Ki67+	 7081 34083
9243	0	0	Ki67+	 7083 34050
9244	0	0	Ki67+	 7084 33992
9245	0	0	Ki67+	 7084 34194
9246	0	0	Ki67+	 7087 33949
9247	0	0	Ki67+	 7090 33817
9248	0	0	Ki67+	 7093 34152
9249	0	0	Ki67+	 7094 34118
9250	0	0	Ki67+	 7095 34079
9251	0	0	Ki67+	 7096 33920
9252	0	0	Ki67+	 7099 33806
9253	0	0	Ki67+	 7100 34342
9254	0	0	Ki67+	 7101 33986
9255	0	0	Ki67+	 7101 34053
9256	0	0	Ki67+	 7105 33831
9257	0	0	Ki67+	 7115 34317
9258	0	0	Ki67+	 7118 33829
9259	0	0	Ki67+	 7118 34227
9260	0	0	Ki67+	 7120 33815
9261	0	0	Ki67+	 7121 34156
9262	0	0	Ki67+	 7122 33896
9263	0	0	Ki67+	 7123 34042
9264	0	0	Ki67+	 7127 34057
9265	0	0	Ki67+	 7128 33963
9266	0	0	Ki67+	 7131 33814
9267	0	0	Ki67+	 7133 34069
9268	0	0	Ki67+	 7140 34132
9269	0	0	Ki67+	 7151 34152
9270	0	0	Ki67+	 7151 34377
9271	0	0	Ki67+	 7154 34205
9272	0	0	Ki67+	 7161 34118
9273	0	0	Ki67+	 7164 34548
9274	0	0	Ki67+	 7166 34337
9275	0	0	Ki67+	 7168 34190
9276	0	0	Ki67+	 7169 33988
9277	0	0	Ki67+	 7170 34236
9278	0	0	Ki67+	 7171 34311
9279	0	0	Ki67+	 7172 34474
9280	0	0	Ki67+	 7174 34291
9281	0	0	Ki67+	 7175 34442
9282	0	0	Ki67+	 7177 34111
9283	0	0	Ki67+	 7179 34271
9284	0	0	Ki67+	 7184 34335
9285	0	0	Ki67+	 7188 34198
9286	0	0	Ki67+	 7188 34238
9287	0	0	Ki67+	 7188 34291
9288	0	0	Ki67+	 7192 34048
9289	0	0	Ki67+	 7202 34572
9290	0	0	Ki67+	 7204 34267
9291	0	0	Ki67+	 7208 34367
9292	0	0	Ki67+	 7212 34570
9293	0	0	Ki67+	 7237 33919
9294	0	0	Ki67+	 7239 34316
9295	0	0	Ki67+	 7244 33943
9296	0	0	Ki67+	 7261 34488
9297	0	0	Ki67+	 7264 34539
9298	0	0	Ki67+	 7268 34566
9299	0	0	Ki67+	 7269 34442
9300	0	0	Ki67+	 7276 34478
9301	0	0	Ki67+	 7291 34498
9302	0	0	Ki67+	 7001 34734
9303	0	0	Ki67+	 7088 34630
9304	0	0	Ki67+	 7120 34676
9305	0	0	Ki67+	 7132 34942
9306	0	0	Ki67+	 7133 34613
9307	0	0	Ki67+	 7133 34968
9308	0	0	Ki67+	 7163 34799
9309	0	0	Ki67+	 7195 35128
9310	0	0	Ki67+	 7198 35245
9311	0	0	Ki67+	 7205 35064
9312	0	0	Ki67+	 7215 34604
9313	0	0	Ki67+	 7242 34830
9314	0	0	Ki67+	 7244 34905
9315	0	0	Ki67+	 7248 35245
9316	0	0	Ki67+	 7249 34803
9317	0	0	Ki67+	 7258 35220
9318	0	0	Ki67+	 7262 35323
9319	0	0	Ki67+	 7280 34934
9320	0	0	Ki67+	 7281 34823
9321	0	0	Ki67+	 7282 34712
9322	0	0	Ki67+	 7284 35158
9323	0	0	Ki67+	 7288 34675
9324	0	0	Ki67+	 7288 35365
9325	0	0	Ki67+	 7290 35354
9326	0	0	Ki67+	 7297 4466
9327	0	0	Ki67+	 7299 4630
9328	0	0	Ki67+	 7301 4558
9329	0	0	Ki67+	 7301 4653
9330	0	0	Ki67+	 7302 5018
9331	0	0	Ki67+	 7303 5148
9332	0	0	Ki67+	 7309 4524
9333	0	0	Ki67+	 7309 5051
9334	0	0	Ki67+	 7309 5088
9335	0	0	Ki67+	 7312 4605
9336	0	0	Ki67+	 7313 4385
9337	0	0	Ki67+	 7319 4539
9338	0	0	Ki67+	 7328 5023
9339	0	0	Ki67+	 7329 4401
9340	0	0	Ki67+	 7332 4507
9341	0	0	Ki67+	 7334 5105
9342	0	0	Ki67+	 7335 4682
9343	0	0	Ki67+	 7336 4924
9344	0	0	Ki67+	 7338 4623
9345	0	0	Ki67+	 7340 4786
9346	0	0	Ki67+	 7348 4747
9347	0	0	Ki67+	 7350 4461
9348	0	0	Ki67+	 7352 4568
9349	0	0	Ki67+	 7355 4722
9350	0	0	Ki67+	 7358 4667
9351	0	0	Ki67+	 7359 5078
9352	0	0	Ki67+	 7363 5092
9353	0	0	Ki67+	 7365 5145
9354	0	0	Ki67+	 7366 4696
9355	0	0	Ki67+	 7367 5045
9356	0	0	Ki67+	 7368 4601
9357	0	0	Ki67+	 7372 5010
9358	0	0	Ki67+	 7374 4804
9359	0	0	Ki67+	 7375 4779
9360	0	0	Ki67+	 7376 4738
9361	0	0	Ki67+	 7376 5166
9362	0	0	Ki67+	 7387 4661
9363	0	0	Ki67+	 7392 4695
9364	0	0	Ki67+	 7393 5163
9365	0	0	Ki67+	 7394 5038
9366	0	0	Ki67+	 7396 4706
9367	0	0	Ki67+	 7397 4409
9368	0	0	Ki67+	 7401 4584
9369	0	0	Ki67+	 7402 4666
9370	0	0	Ki67+	 7403 5096
9371	0	0	Ki67+	 7405 5073
9372	0	0	Ki67+	 7408 4642
9373	0	0	Ki67+	 7409 4754
9374	0	0	Ki67+	 7414 4697
9375	0	0	Ki67+	 7414 5039
9376	0	0	Ki67+	 7418 4536
9377	0	0	Ki67+	 7422 4650
9378	0	0	Ki67+	 7423 4476
9379	0	0	Ki67+	 7423 4971
9380	0	0	Ki67+	 7423 5140
9381	0	0	Ki67+	 7429 5050
9382	0	0	Ki67+	 7431 4566
9383	0	0	Ki67+	 7435 4597
9384	0	0	Ki67+	 7437 5015
9385	0	0	Ki67+	 7439 4767
9386	0	0	Ki67+	 7442 4665
9387	0	0	Ki67+	 7442 4955
9388	0	0	Ki67+	 7442 5120
9389	0	0	Ki67+	 7444 4718
9390	0	0	Ki67+	 7445 4627
9391	0	0	Ki67+	 7447 4885
9392	0	0	Ki67+	 7447 4991
9393	0	0	Ki67+	 7450 4752
9394	0	0	Ki67+	 7450 4909
9395	0	0	Ki67+	 7458 4732
9396	0	0	Ki67+	 7459 4571
9397	0	0	Ki67+	 7459 5021
9398	0	0	Ki67+	 7463 4856
9399	0	0	Ki67+	 7466 4881
9400	0	0	Ki67+	 7472 5091
9401	0	0	Ki67+	 7475 4951
9402	0	0	Ki67+	 7476 4707
9403	0	0	Ki67+	 7477 4997
9404	0	0	Ki67+	 7478 5139
9405	0	0	Ki67+	 7481 4659
9406	0	0	Ki67+	 7485 4614
9407	0	0	Ki67+	 7491 4530
9408	0	0	Ki67+	 7494 4569
9409	0	0	Ki67+	 7494 5150
9410	0	0	Ki67+	 7499 5107
9411	0	0	Ki67+	 7506 5051
9412	0	0	Ki67+	 7507 4844
9413	0	0	Ki67+	 7509 5021
9414	0	0	Ki67+	 7510 4895
9415	0	0	Ki67+	 7512 5102
9416	0	0	Ki67+	 7513 4781
9417	0	0	Ki67+	 7517 4957
9418	0	0	Ki67+	 7519 5066
9419	0	0	Ki67+	 7520 4862
9420	0	0	Ki67+	 7521 5133
9421	0	0	Ki67+	 7525 5040
9422	0	0	Ki67+	 7530 4755
9423	0	0	Ki67+	 7533 4932
9424	0	0	Ki67+	 7536 4494
9425	0	0	Ki67+	 7538 4583
9426	0	0	Ki67+	 7539 5101
9427	0	0	Ki67+	 7541 4825
9428	0	0	Ki67+	 7541 5117
9429	0	0	Ki67+	 7542 4571
9430	0	0	Ki67+	 7542 5154
9431	0	0	Ki67+	 7545 5130
9432	0	0	Ki67+	 7547 5017
9433	0	0	Ki67+	 7551 5074
9434	0	0	Ki67+	 7554 4817
9435	0	0	Ki67+	 7560 5147
9436	0	0	Ki67+	 7563 5115
9437	0	0	Ki67+	 7568 4794
9438	0	0	Ki67+	 7570 4827
9439	0	0	Ki67+	 7570 5008
9440	0	0	Ki67+	 7570 5075
9441	0	0	Ki67+	 7571 5046
9442	0	0	Ki67+	 7578 4855
9443	0	0	Ki67+	 7579 4540
9444	0	0	Ki67+	 7582 5032
9445	0	0	Ki67+	 7584 4754
9446	0	0	Ki67+	 7584 4967
9447	0	0	Ki67+	 7590 5147
9448	0	0	Ki67+	 7596 5048
9449	0	0	Ki67+	 7598 4738
9450	0	0	Ki67+	 7600 4774
9451	0	0	Ki67+	 7603 5004
9452	0	0	Ki67+	 7603 5158
9453	0	0	Ki67+	 7606 4563
9454	0	0	Ki67+	 7610 4858
9455	0	0	Ki67+	 7612 4803
9456	0	0	Ki67+	 7617 5084
9457	0	0	Ki67+	 7621 4811
9458	0	0	Ki67+	 7621 4973
9459	0	0	Ki67+	 7623 4942
9460	0	0	Ki67+	 7624 4576
9461	0	0	Ki67+	 7627 4914
9462	0	0	Ki67+	 7627 5016
9463	0	0	Ki67+	 7630 5164
9464	0	0	Ki67+	 7631 4763
9465	0	0	Ki67+	 7633 4975
9466	0	0	Ki67+	 7633 5123
9467	0	0	Ki67+	 7634 4730
9468	0	0	Ki67+	 7639 4644
9469	0	0	Ki67+	 7640 4750
9470	0	0	Ki67+	 7644 4867
9471	0	0	Ki67+	 7646 4808
9472	0	0	Ki67+	 7654 4965
9473	0	0	Ki67+	 7667 5145
9474	0	0	Ki67+	 7668 5008
9475	0	0	Ki67+	 7676 4673
9476	0	0	Ki67+	 7677 5137
9477	0	0	Ki67+	 7682 5065
9478	0	0	Ki67+	 7688 4793
9479	0	0	Ki67+	 7693 4932
9480	0	0	Ki67+	 7694 4768
9481	0	0	Ki67+	 7694 5032
9482	0	0	Ki67+	 7696 4991
9483	0	0	Ki67+	 7701 4829
9484	0	0	Ki67+	 7704 5013
9485	0	0	Ki67+	 7707 4866
9486	0	0	Ki67+	 7708 4678
9487	0	0	Ki67+	 7709 4944
9488	0	0	Ki67+	 7711 5081
9489	0	0	Ki67+	 7714 4781
9490	0	0	Ki67+	 7715 4760
9491	0	0	Ki67+	 7721 4736
9492	0	0	Ki67+	 7721 4907
9493	0	0	Ki67+	 7723 4747
9494	0	0	Ki67+	 7723 4844
9495	0	0	Ki67+	 7729 5128
9496	0	0	Ki67+	 7733 4808
9497	0	0	Ki67+	 7734 5019
9498	0	0	Ki67+	 7740 5082
9499	0	0	Ki67+	 7740 5151
9500	0	0	Ki67+	 7744 5034
9501	0	0	Ki67+	 7752 4846
9502	0	0	Ki67+	 7752 4897
9503	0	0	Ki67+	 7755 4747
9504	0	0	Ki67+	 7760 4823
9505	0	0	Ki67+	 7767 4915
9506	0	0	Ki67+	 7770 4788
9507	0	0	Ki67+	 7771 4849
9508	0	0	Ki67+	 7794 4962
9509	0	0	Ki67+	 7797 4857
9510	0	0	Ki67+	 7798 5155
9511	0	0	Ki67+	 7812 4954
9512	0	0	Ki67+	 7814 4898
9513	0	0	Ki67+	 7815 4793
9514	0	0	Ki67+	 7815 5082
9515	0	0	Ki67+	 7823 4959
9516	0	0	Ki67+	 7828 4884
9517	0	0	Ki67+	 7828 4988
9518	0	0	Ki67+	 7832 4949
9519	0	0	Ki67+	 7836 5015
9520	0	0	Ki67+	 7844 5057
9521	0	0	Ki67+	 7849 4973
9522	0	0	Ki67+	 7851 5017
9523	0	0	Ki67+	 7854 4998
9524	0	0	Ki67+	 7871 4968
9525	0	0	Ki67+	 7911 5024
9526	0	0	Ki67+	 7928 4926
9527	0	0	Ki67+	 7940 5155
9528	0	0	Ki67+	 7979 5103
9529	0	0	Ki67+	 7999 5130
9530	0	0	Ki67+	 8001 5033
9531	0	0	Ki67+	 8015 5136
9532	0	0	Ki67+	 8017 5101
9533	0	0	Ki67+	 8029 5113
9534	0	0	Ki67+	 8042 5070
9535	0	0	Ki67+	 8065 5129
9536	0	0	Ki67+	 8090 5090
9537	0	0	Ki67+	 7303 5259
9538	0	0	Ki67+	 7315 5350
9539	0	0	Ki67+	 7319 5186
9540	0	0	Ki67+	 7319 5747
9541	0	0	Ki67+	 7322 5419
9542	0	0	Ki67+	 7326 5222
9543	0	0	Ki67+	 7332 5385
9544	0	0	Ki67+	 7357 5425
9545	0	0	Ki67+	 7379 5214
9546	0	0	Ki67+	 7381 5411
9547	0	0	Ki67+	 7382 5452
9548	0	0	Ki67+	 7395 5241
9549	0	0	Ki67+	 7395 5461
9550	0	0	Ki67+	 7403 5578
9551	0	0	Ki67+	 7409 5532
9552	0	0	Ki67+	 7422 5588
9553	0	0	Ki67+	 7435 5519
9554	0	0	Ki67+	 7441 5637
9555	0	0	Ki67+	 7441 5659
9556	0	0	Ki67+	 7451 5574
9557	0	0	Ki67+	 7455 5174
9558	0	0	Ki67+	 7456 5412
9559	0	0	Ki67+	 7457 5667
9560	0	0	Ki67+	 7463 5216
9561	0	0	Ki67+	 7470 5420
9562	0	0	Ki67+	 7478 5178
9563	0	0	Ki67+	 7482 5562
9564	0	0	Ki67+	 7484 5212
9565	0	0	Ki67+	 7484 5385
9566	0	0	Ki67+	 7492 5413
9567	0	0	Ki67+	 7493 5634
9568	0	0	Ki67+	 7498 5194
9569	0	0	Ki67+	 7503 5579
9570	0	0	Ki67+	 7508 5634
9571	0	0	Ki67+	 7518 5536
9572	0	0	Ki67+	 7519 5173
9573	0	0	Ki67+	 7519 5213
9574	0	0	Ki67+	 7519 5503
9575	0	0	Ki67+	 7528 5483
9576	0	0	Ki67+	 7530 5668
9577	0	0	Ki67+	 7532 5438
9578	0	0	Ki67+	 7532 5524
9579	0	0	Ki67+	 7535 5781
9580	0	0	Ki67+	 7540 5646
9581	0	0	Ki67+	 7550 5179
9582	0	0	Ki67+	 7553 5698
9583	0	0	Ki67+	 7555 5481
9584	0	0	Ki67+	 7560 5535
9585	0	0	Ki67+	 7567 5514
9586	0	0	Ki67+	 7570 5388
9587	0	0	Ki67+	 7572 5709
9588	0	0	Ki67+	 7573 5170
9589	0	0	Ki67+	 7575 5592
9590	0	0	Ki67+	 7578 5677
9591	0	0	Ki67+	 7582 5375
9592	0	0	Ki67+	 7589 5643
9593	0	0	Ki67+	 7590 5492
9594	0	0	Ki67+	 7595 5232
9595	0	0	Ki67+	 7605 5703
9596	0	0	Ki67+	 7610 5603
9597	0	0	Ki67+	 7617 5658
9598	0	0	Ki67+	 7620 5200
9599	0	0	Ki67+	 7625 5255
9600	0	0	Ki67+	 7626 5681
9601	0	0	Ki67+	 7630 5718
9602	0	0	Ki67+	 7632 5350
9603	0	0	Ki67+	 7638 5695
9604	0	0	Ki67+	 7643 5178
9605	0	0	Ki67+	 7645 5931
9606	0	0	Ki67+	 7653 5671
9607	0	0	Ki67+	 7659 5532
9608	0	0	Ki67+	 7661 5701
9609	0	0	Ki67+	 7666 5175
9610	0	0	Ki67+	 7669 5618
9611	0	0	Ki67+	 7674 5424
9612	0	0	Ki67+	 7684 5223
9613	0	0	Ki67+	 7687 5766
9614	0	0	Ki67+	 7692 5320
9615	0	0	Ki67+	 7693 5528
9616	0	0	Ki67+	 7707 5663
9617	0	0	Ki67+	 7711 5503
9618	0	0	Ki67+	 7723 5197
9619	0	0	Ki67+	 7724 5604
9620	0	0	Ki67+	 7726 5175
9621	0	0	Ki67+	 7730 5674
9622	0	0	Ki67+	 7734 5486
9623	0	0	Ki67+	 7746 5183
9624	0	0	Ki67+	 7747 5333
9625	0	0	Ki67+	 7750 5439
9626	0	0	Ki67+	 7751 5671
9627	0	0	Ki67+	 7754 5232
9628	0	0	Ki67+	 7767 5697
9629	0	0	Ki67+	 7768 5313
9630	0	0	Ki67+	 7768 5897
9631	0	0	Ki67+	 7780 5635
9632	0	0	Ki67+	 7782 5899
9633	0	0	Ki67+	 7789 5825
9634	0	0	Ki67+	 7790 5862
9635	0	0	Ki67+	 7792 5578
9636	0	0	Ki67+	 7795 5701
9637	0	0	Ki67+	 7802 5568
9638	0	0	Ki67+	 7813 5906
9639	0	0	Ki67+	 7814 5815
9640	0	0	Ki67+	 7818 5835
9641	0	0	Ki67+	 7819 5692
9642	0	0	Ki67+	 7825 5944
9643	0	0	Ki67+	 7838 5651
9644	0	0	Ki67+	 7838 5690
9645	0	0	Ki67+	 7843 5718
9646	0	0	Ki67+	 7849 5928
9647	0	0	Ki67+	 7860 5742
9648	0	0	Ki67+	 7866 5651
9649	0	0	Ki67+	 7878 5609
9650	0	0	Ki67+	 7883 5579
9651	0	0	Ki67+	 7885 5681
9652	0	0	Ki67+	 7885 5896
9653	0	0	Ki67+	 7889 5475
9654	0	0	Ki67+	 7889 5496
9655	0	0	Ki67+	 7890 5730
9656	0	0	Ki67+	 7892 5693
9657	0	0	Ki67+	 7903 5934
9658	0	0	Ki67+	 7910 5672
9659	0	0	Ki67+	 7915 5641
9660	0	0	Ki67+	 7919 5385
9661	0	0	Ki67+	 7919 5921
9662	0	0	Ki67+	 7920 5734
9663	0	0	Ki67+	 7921 5559
9664	0	0	Ki67+	 7924 5851
9665	0	0	Ki67+	 7926 5698
9666	0	0	Ki67+	 7933 5828
9667	0	0	Ki67+	 7937 5626
9668	0	0	Ki67+	 7937 5929
9669	0	0	Ki67+	 7940 5485
9670	0	0	Ki67+	 7941 5573
9671	0	0	Ki67+	 7943 5611
9672	0	0	Ki67+	 7944 5905
9673	0	0	Ki67+	 7945 5585
9674	0	0	Ki67+	 7948 5381
9675	0	0	Ki67+	 7948 5530
9676	0	0	Ki67+	 7954 5862
9677	0	0	Ki67+	 7956 5204
9678	0	0	Ki67+	 7956 5701
9679	0	0	Ki67+	 7958 5633
9680	0	0	Ki67+	 7962 5748
9681	0	0	Ki67+	 7962 5819
9682	0	0	Ki67+	 7965 5508
9683	0	0	Ki67+	 7966 5674
9684	0	0	Ki67+	 7971 5939
9685	0	0	Ki67+	 7972 5402
9686	0	0	Ki67+	 7974 5905
9687	0	0	Ki67+	 7975 5707
9688	0	0	Ki67+	 7984 5480
9689	0	0	Ki67+	 7987 5560
9690	0	0	Ki67+	 7989 5717
9691	0	0	Ki67+	 7991 5587
9692	0	0	Ki67+	 7992 5216
9693	0	0	Ki67+	 8001 5920
9694	0	0	Ki67+	 8006 5637
9695	0	0	Ki67+	 8007 5457
9696	0	0	Ki67+	 8009 5537
9697	0	0	Ki67+	 8010 5672
9698	0	0	Ki67+	 8015 5213
9699	0	0	Ki67+	 8015 5693
9700	0	0	Ki67+	 8024 5930
9701	0	0	Ki67+	 8028 5880
9702	0	0	Ki67+	 8030 5464
9703	0	0	Ki67+	 8031 5905
9704	0	0	Ki67+	 8038 5537
9705	0	0	Ki67+	 8038 5930
9706	0	0	Ki67+	 8043 5456
9707	0	0	Ki67+	 8044 5698
9708	0	0	Ki67+	 8046 5228
9709	0	0	Ki67+	 8047 5575
9710	0	0	Ki67+	 8047 5598
9711	0	0	Ki67+	 8050 5659
9712	0	0	Ki67+	 8053 5808
9713	0	0	Ki67+	 8063 5513
9714	0	0	Ki67+	 8070 5471
9715	0	0	Ki67+	 8071 5836
9716	0	0	Ki67+	 8078 5679
9717	0	0	Ki67+	 8081 5577
9718	0	0	Ki67+	 8082 5287
9719	0	0	Ki67+	 8088 5645
9720	0	0	Ki67+	 8089 5711
9721	0	0	Ki67+	 8092 5859
9722	0	0	Ki67+	 8093 5272
9723	0	0	Ki67+	 7298 6176
9724	0	0	Ki67+	 7308 6203
9725	0	0	Ki67+	 7314 6389
9726	0	0	Ki67+	 7333 6235
9727	0	0	Ki67+	 7333 6309
9728	0	0	Ki67+	 7335 6388
9729	0	0	Ki67+	 7353 6736
9730	0	0	Ki67+	 7377 6609
9731	0	0	Ki67+	 7420 6122
9732	0	0	Ki67+	 7429 6532
9733	0	0	Ki67+	 7464 6025
9734	0	0	Ki67+	 7780 6053
9735	0	0	Ki67+	 7824 5970
9736	0	0	Ki67+	 7899 6068
9737	0	0	Ki67+	 7914 6061
9738	0	0	Ki67+	 7948 6070
9739	0	0	Ki67+	 7959 6103
9740	0	0	Ki67+	 7977 6187
9741	0	0	Ki67+	 7984 6044
9742	0	0	Ki67+	 7991 6143
9743	0	0	Ki67+	 7994 6107
9744	0	0	Ki67+	 8008 6156
9745	0	0	Ki67+	 8015 6144
9746	0	0	Ki67+	 8017 6282
9747	0	0	Ki67+	 8026 6102
9748	0	0	Ki67+	 8027 5978
9749	0	0	Ki67+	 8028 6086
9750	0	0	Ki67+	 8028 6176
9751	0	0	Ki67+	 8028 6256
9752	0	0	Ki67+	 8041 6114
9753	0	0	Ki67+	 8042 6296
9754	0	0	Ki67+	 8050 6182
9755	0	0	Ki67+	 8053 6255
9756	0	0	Ki67+	 8062 6228
9757	0	0	Ki67+	 8071 5993
9758	0	0	Ki67+	 8072 6386
9759	0	0	Ki67+	 8073 5980
9760	0	0	Ki67+	 8074 6282
9761	0	0	Ki67+	 8079 6162
9762	0	0	Ki67+	 8082 6273
9763	0	0	Ki67+	 8087 5996
9764	0	0	Ki67+	 8091 6078
9765	0	0	Ki67+	 7298 7229
9766	0	0	Ki67+	 7300 6903
9767	0	0	Ki67+	 7302 6840
9768	0	0	Ki67+	 7303 7559
9769	0	0	Ki67+	 7305 7407
9770	0	0	Ki67+	 7307 7519
9771	0	0	Ki67+	 7314 6919
9772	0	0	Ki67+	 7314 7195
9773	0	0	Ki67+	 7317 6819
9774	0	0	Ki67+	 7318 7493
9775	0	0	Ki67+	 7328 6855
9776	0	0	Ki67+	 7330 7202
9777	0	0	Ki67+	 7335 6883
9778	0	0	Ki67+	 7341 6848
9779	0	0	Ki67+	 7354 6840
9780	0	0	Ki67+	 7361 7336
9781	0	0	Ki67+	 7362 7210
9782	0	0	Ki67+	 7368 6877
9783	0	0	Ki67+	 7374 7276
9784	0	0	Ki67+	 7376 7404
9785	0	0	Ki67+	 7383 7316
9786	0	0	Ki67+	 7392 7229
9787	0	0	Ki67+	 7396 7268
9788	0	0	Ki67+	 7399 7543
9789	0	0	Ki67+	 7423 7534
9790	0	0	Ki67+	 7431 7204
9791	0	0	Ki67+	 7433 7317
9792	0	0	Ki67+	 7436 7565
9793	0	0	Ki67+	 7437 7491
9794	0	0	Ki67+	 7438 7379
9795	0	0	Ki67+	 7439 6929
9796	0	0	Ki67+	 7441 7548
9797	0	0	Ki67+	 7443 7103
9798	0	0	Ki67+	 7444 7232
9799	0	0	Ki67+	 7444 7360
9800	0	0	Ki67+	 7454 7538
9801	0	0	Ki67+	 7464 7218
9802	0	0	Ki67+	 7485 7182
9803	0	0	Ki67+	 7488 7106
9804	0	0	Ki67+	 7492 7446
9805	0	0	Ki67+	 7495 7140
9806	0	0	Ki67+	 7495 7238
9807	0	0	Ki67+	 7498 7120
9808	0	0	Ki67+	 7513 7336
9809	0	0	Ki67+	 7519 7293
9810	0	0	Ki67+	 7522 7401
9811	0	0	Ki67+	 7524 7262
9812	0	0	Ki67+	 7527 7563
9813	0	0	Ki67+	 7528 7177
9814	0	0	Ki67+	 7530 7128
9815	0	0	Ki67+	 7533 7525
9816	0	0	Ki67+	 7534 7407
9817	0	0	Ki67+	 7541 7324
9818	0	0	Ki67+	 7545 6872
9819	0	0	Ki67+	 7545 7275
9820	0	0	Ki67+	 7547 7293
9821	0	0	Ki67+	 7554 7347
9822	0	0	Ki67+	 7560 7256
9823	0	0	Ki67+	 7562 7506
9824	0	0	Ki67+	 7563 7378
9825	0	0	Ki67+	 7569 7230
9826	0	0	Ki67+	 7569 7292
9827	0	0	Ki67+	 7572 7564
9828	0	0	Ki67+	 7575 6985
9829	0	0	Ki67+	 7577 7255
9830	0	0	Ki67+	 7578 7324
9831	0	0	Ki67+	 7581 7295
9832	0	0	Ki67+	 7583 7354
9833	0	0	Ki67+	 7583 7367
9834	0	0	Ki67+	 7588 7384
9835	0	0	Ki67+	 7600 7330
9836	0	0	Ki67+	 7610 7217
9837	0	0	Ki67+	 7611 7236
9838	0	0	Ki67+	 7616 7310
9839	0	0	Ki67+	 7616 7398
9840	0	0	Ki67+	 7617 7284
9841	0	0	Ki67+	 7631 7372
9842	0	0	Ki67+	 7640 7248
9843	0	0	Ki67+	 7656 7210
9844	0	0	Ki67+	 7672 7222
9845	0	0	Ki67+	 7674 6972
9846	0	0	Ki67+	 7680 7282
9847	0	0	Ki67+	 7752 6820
9848	0	0	Ki67+	 7889 7286
9849	0	0	Ki67+	 7891 7251
9850	0	0	Ki67+	 7925 7225
9851	0	0	Ki67+	 7929 7365
9852	0	0	Ki67+	 7932 7259
9853	0	0	Ki67+	 7939 7240
9854	0	0	Ki67+	 7941 7327
9855	0	0	Ki67+	 7951 7523
9856	0	0	Ki67+	 7952 7251
9857	0	0	Ki67+	 7952 7346
9858	0	0	Ki67+	 7970 7486
9859	0	0	Ki67+	 7972 7317
9860	0	0	Ki67+	 7973 7341
9861	0	0	Ki67+	 7977 6791
9862	0	0	Ki67+	 7978 7459
9863	0	0	Ki67+	 7987 7440
9864	0	0	Ki67+	 7988 6875
9865	0	0	Ki67+	 8023 7522
9866	0	0	Ki67+	 8034 7447
9867	0	0	Ki67+	 8037 7459
9868	0	0	Ki67+	 8045 7491
9869	0	0	Ki67+	 8053 7521
9870	0	0	Ki67+	 8057 7434
9871	0	0	Ki67+	 8062 7485
9872	0	0	Ki67+	 8073 7428
9873	0	0	Ki67+	 8076 7462
9874	0	0	Ki67+	 8084 7443
9875	0	0	Ki67+	 7301 8241
9876	0	0	Ki67+	 7304 8194
9877	0	0	Ki67+	 7306 8153
9878	0	0	Ki67+	 7307 7653
9879	0	0	Ki67+	 7311 7608
9880	0	0	Ki67+	 7318 8319
9881	0	0	Ki67+	 7320 8003
9882	0	0	Ki67+	 7328 7661
9883	0	0	Ki67+	 7334 8062
9884	0	0	Ki67+	 7337 8103
9885	0	0	Ki67+	 7342 7681
9886	0	0	Ki67+	 7346 8227
9887	0	0	Ki67+	 7347 8210
9888	0	0	Ki67+	 7356 7996
9889	0	0	Ki67+	 7358 7775
9890	0	0	Ki67+	 7359 7589
9891	0	0	Ki67+	 7360 8120
9892	0	0	Ki67+	 7362 7693
9893	0	0	Ki67+	 7363 7729
9894	0	0	Ki67+	 7364 8214
9895	0	0	Ki67+	 7366 8080
9896	0	0	Ki67+	 7367 7971
9897	0	0	Ki67+	 7373 7593
9898	0	0	Ki67+	 7373 8179
9899	0	0	Ki67+	 7378 8138
9900	0	0	Ki67+	 7379 8205
9901	0	0	Ki67+	 7384 8160
9902	0	0	Ki67+	 7387 8016
9903	0	0	Ki67+	 7388 7827
9904	0	0	Ki67+	 7390 8229
9905	0	0	Ki67+	 7392 7639
9906	0	0	Ki67+	 7392 8312
9907	0	0	Ki67+	 7394 8050
9908	0	0	Ki67+	 7396 7674
9909	0	0	Ki67+	 7396 8266
9910	0	0	Ki67+	 7398 7757
9911	0	0	Ki67+	 7398 7848
9912	0	0	Ki67+	 7400 7795
9913	0	0	Ki67+	 7401 8157
9914	0	0	Ki67+	 7401 8203
9915	0	0	Ki67+	 7401 8289
9916	0	0	Ki67+	 7403 7686
9917	0	0	Ki67+	 7403 8113
9918	0	0	Ki67+	 7405 7709
9919	0	0	Ki67+	 7407 8042
9920	0	0	Ki67+	 7407 8176
9921	0	0	Ki67+	 7412 7723
9922	0	0	Ki67+	 7412 8017
9923	0	0	Ki67+	 7413 8096
9924	0	0	Ki67+	 7414 7609
9925	0	0	Ki67+	 7414 8225
9926	0	0	Ki67+	 7416 8326
9927	0	0	Ki67+	 7417 7658
9928	0	0	Ki67+	 7417 8004
9929	0	0	Ki67+	 7417 8125
9930	0	0	Ki67+	 7418 7800
9931	0	0	Ki67+	 7420 8313
9932	0	0	Ki67+	 7422 8276
9933	0	0	Ki67+	 7426 8044
9934	0	0	Ki67+	 7427 7788
9935	0	0	Ki67+	 7428 7621
9936	0	0	Ki67+	 7430 7838
9937	0	0	Ki67+	 7436 7632
9938	0	0	Ki67+	 7444 8345
9939	0	0	Ki67+	 7445 8083
9940	0	0	Ki67+	 7448 8043
9941	0	0	Ki67+	 7448 8187
9942	0	0	Ki67+	 7450 8140
9943	0	0	Ki67+	 7452 7631
9944	0	0	Ki67+	 7454 7653
9945	0	0	Ki67+	 7454 8004
9946	0	0	Ki67+	 7457 7823
9947	0	0	Ki67+	 7471 7933
9948	0	0	Ki67+	 7478 7798
9949	0	0	Ki67+	 7479 7734
9950	0	0	Ki67+	 7481 7671
9951	0	0	Ki67+	 7484 7989
9952	0	0	Ki67+	 7485 8033
9953	0	0	Ki67+	 7486 8344
9954	0	0	Ki67+	 7492 7775
9955	0	0	Ki67+	 7495 7623
9956	0	0	Ki67+	 7495 7661
9957	0	0	Ki67+	 7500 7589
9958	0	0	Ki67+	 7500 7925
9959	0	0	Ki67+	 7502 7949
9960	0	0	Ki67+	 7513 7723
9961	0	0	Ki67+	 7514 8348
9962	0	0	Ki67+	 7524 8061
9963	0	0	Ki67+	 7533 7680
9964	0	0	Ki67+	 7535 8305
9965	0	0	Ki67+	 7537 7626
9966	0	0	Ki67+	 7539 7726
9967	0	0	Ki67+	 7539 7771
9968	0	0	Ki67+	 7542 7889
9969	0	0	Ki67+	 7545 8337
9970	0	0	Ki67+	 7549 7702
9971	0	0	Ki67+	 7555 8208
9972	0	0	Ki67+	 7557 7880
9973	0	0	Ki67+	 7557 8284
9974	0	0	Ki67+	 7559 7575
9975	0	0	Ki67+	 7560 7912
9976	0	0	Ki67+	 7562 7619
9977	0	0	Ki67+	 7562 7745
9978	0	0	Ki67+	 7565 7678
9979	0	0	Ki67+	 7574 7765
9980	0	0	Ki67+	 7578 8267
9981	0	0	Ki67+	 7588 8203
9982	0	0	Ki67+	 7590 7593
9983	0	0	Ki67+	 7591 7641
9984	0	0	Ki67+	 7614 7627
9985	0	0	Ki67+	 7616 8243
9986	0	0	Ki67+	 7619 7593
9987	0	0	Ki67+	 7620 7850
9988	0	0	Ki67+	 7621 7870
9989	0	0	Ki67+	 7623 7735
9990	0	0	Ki67+	 7623 8308
9991	0	0	Ki67+	 7624 7893
9992	0	0	Ki67+	 7626 7748
9993	0	0	Ki67+	 7626 8118
9994	0	0	Ki67+	 7626 8190
9995	0	0	Ki67+	 7626 8275
9996	0	0	Ki67+	 7630 8225
9997	0	0	Ki67+	 7636 7839
9998	0	0	Ki67+	 7639 8155
9999	0	0	Ki67+	 7646 8312
10000	0	0	Ki67+	 7646 8336
10001	0	0	Ki67+	 7651 7709
10002	0	0	Ki67+	 7652 8113
10003	0	0	Ki67+	 7656 7730
10004	0	0	Ki67+	 7661 8314
10005	0	0	Ki67+	 7664 7839
10006	0	0	Ki67+	 7665 7862
10007	0	0	Ki67+	 7668 7905
10008	0	0	Ki67+	 7669 8339
10009	0	0	Ki67+	 7672 8303
10010	0	0	Ki67+	 7678 8240
10011	0	0	Ki67+	 7679 8191
10012	0	0	Ki67+	 7682 8164
10013	0	0	Ki67+	 7683 7947
10014	0	0	Ki67+	 7686 8232
10015	0	0	Ki67+	 7690 8201
10016	0	0	Ki67+	 7697 7865
10017	0	0	Ki67+	 7698 7839
10018	0	0	Ki67+	 7704 7639
10019	0	0	Ki67+	 7706 8150
10020	0	0	Ki67+	 7714 7829
10021	0	0	Ki67+	 7714 8128
10022	0	0	Ki67+	 7715 7909
10023	0	0	Ki67+	 7717 8176
10024	0	0	Ki67+	 7719 7862
10025	0	0	Ki67+	 7726 7633
10026	0	0	Ki67+	 7728 7876
10027	0	0	Ki67+	 7729 7821
10028	0	0	Ki67+	 7730 8079
10029	0	0	Ki67+	 7744 7659
10030	0	0	Ki67+	 7744 7826
10031	0	0	Ki67+	 7744 8139
10032	0	0	Ki67+	 7745 7727
10033	0	0	Ki67+	 7745 8335
10034	0	0	Ki67+	 7753 7862
10035	0	0	Ki67+	 7754 7881
10036	0	0	Ki67+	 7754 8142
10037	0	0	Ki67+	 7757 7849
10038	0	0	Ki67+	 7763 8169
10039	0	0	Ki67+	 7767 8074
10040	0	0	Ki67+	 7768 7815
10041	0	0	Ki67+	 7770 8319
10042	0	0	Ki67+	 7786 8051
10043	0	0	Ki67+	 7793 8155
10044	0	0	Ki67+	 7799 7861
10045	0	0	Ki67+	 7800 7814
10046	0	0	Ki67+	 7809 8252
10047	0	0	Ki67+	 7827 7805
10048	0	0	Ki67+	 7827 8276
10049	0	0	Ki67+	 7831 8357
10050	0	0	Ki67+	 7842 7851
10051	0	0	Ki67+	 7845 8041
10052	0	0	Ki67+	 7847 7841
10053	0	0	Ki67+	 7847 8225
10054	0	0	Ki67+	 7849 8073
10055	0	0	Ki67+	 7861 8261
10056	0	0	Ki67+	 7870 8017
10057	0	0	Ki67+	 7871 7887
10058	0	0	Ki67+	 7872 7834
10059	0	0	Ki67+	 7877 7666
10060	0	0	Ki67+	 7877 7985
10061	0	0	Ki67+	 7885 8224
10062	0	0	Ki67+	 7887 7691
10063	0	0	Ki67+	 7888 8019
10064	0	0	Ki67+	 7891 7673
10065	0	0	Ki67+	 7891 7940
10066	0	0	Ki67+	 7893 7966
10067	0	0	Ki67+	 7895 7988
10068	0	0	Ki67+	 7897 7728
10069	0	0	Ki67+	 7903 8190
10070	0	0	Ki67+	 7905 8253
10071	0	0	Ki67+	 7906 7635
10072	0	0	Ki67+	 7909 7712
10073	0	0	Ki67+	 7914 7981
10074	0	0	Ki67+	 7914 8118
10075	0	0	Ki67+	 7915 7898
10076	0	0	Ki67+	 7918 7885
10077	0	0	Ki67+	 7919 8210
10078	0	0	Ki67+	 7920 7747
10079	0	0	Ki67+	 7920 8244
10080	0	0	Ki67+	 7921 7667
10081	0	0	Ki67+	 7921 7767
10082	0	0	Ki67+	 7922 7638
10083	0	0	Ki67+	 7926 8059
10084	0	0	Ki67+	 7932 8093
10085	0	0	Ki67+	 7936 7746
10086	0	0	Ki67+	 7939 8055
10087	0	0	Ki67+	 7943 7689
10088	0	0	Ki67+	 7948 8292
10089	0	0	Ki67+	 7950 7714
10090	0	0	Ki67+	 7957 7676
10091	0	0	Ki67+	 7958 7648
10092	0	0	Ki67+	 7960 8259
10093	0	0	Ki67+	 7962 8339
10094	0	0	Ki67+	 7966 7727
10095	0	0	Ki67+	 7973 7759
10096	0	0	Ki67+	 7977 8316
10097	0	0	Ki67+	 7979 7704
10098	0	0	Ki67+	 7980 8285
10099	0	0	Ki67+	 7984 7607
10100	0	0	Ki67+	 7986 8206
10101	0	0	Ki67+	 7992 8262
10102	0	0	Ki67+	 7995 7754
10103	0	0	Ki67+	 7996 7662
10104	0	0	Ki67+	 7996 7783
10105	0	0	Ki67+	 7999 8281
10106	0	0	Ki67+	 8007 8315
10107	0	0	Ki67+	 8015 8198
10108	0	0	Ki67+	 8022 7743
10109	0	0	Ki67+	 8023 8304
10110	0	0	Ki67+	 8025 7983
10111	0	0	Ki67+	 8026 7649
10112	0	0	Ki67+	 8027 7840
10113	0	0	Ki67+	 8028 7785
10114	0	0	Ki67+	 8030 8242
10115	0	0	Ki67+	 8034 7874
10116	0	0	Ki67+	 8037 7665
10117	0	0	Ki67+	 8037 7898
10118	0	0	Ki67+	 8038 8118
10119	0	0	Ki67+	 8039 7764
10120	0	0	Ki67+	 8041 8150
10121	0	0	Ki67+	 8043 8184
10122	0	0	Ki67+	 8046 7829
10123	0	0	Ki67+	 8046 8205
10124	0	0	Ki67+	 8047 8278
10125	0	0	Ki67+	 8054 8106
10126	0	0	Ki67+	 8055 7688
10127	0	0	Ki67+	 8055 7738
10128	0	0	Ki67+	 8055 8253
10129	0	0	Ki67+	 8058 8095
10130	0	0	Ki67+	 8061 8175
10131	0	0	Ki67+	 8065 8122
10132	0	0	Ki67+	 8069 8330
10133	0	0	Ki67+	 8072 8114
10134	0	0	Ki67+	 8076 8217
10135	0	0	Ki67+	 8077 8096
10136	0	0	Ki67+	 8084 8361
10137	0	0	Ki67+	 8086 8120
10138	0	0	Ki67+	 8088 8167
10139	0	0	Ki67+	 8089 8273
10140	0	0	Ki67+	 8094 8293
10141	0	0	Ki67+	 7299 9038
10142	0	0	Ki67+	 7301 8509
10143	0	0	Ki67+	 7301 8693
10144	0	0	Ki67+	 7304 8453
10145	0	0	Ki67+	 7314 8382
10146	0	0	Ki67+	 7314 8503
10147	0	0	Ki67+	 7314 8794
10148	0	0	Ki67+	 7318 8807
10149	0	0	Ki67+	 7322 8535
10150	0	0	Ki67+	 7322 8949
10151	0	0	Ki67+	 7323 8714
10152	0	0	Ki67+	 7327 9053
10153	0	0	Ki67+	 7330 8687
10154	0	0	Ki67+	 7335 8729
10155	0	0	Ki67+	 7343 8385
10156	0	0	Ki67+	 7343 8987
10157	0	0	Ki67+	 7343 9027
10158	0	0	Ki67+	 7349 8549
10159	0	0	Ki67+	 7354 8529
10160	0	0	Ki67+	 7354 8731
10161	0	0	Ki67+	 7355 8442
10162	0	0	Ki67+	 7362 8711
10163	0	0	Ki67+	 7366 8527
10164	0	0	Ki67+	 7380 8439
10165	0	0	Ki67+	 7383 8951
10166	0	0	Ki67+	 7386 8978
10167	0	0	Ki67+	 7387 8473
10168	0	0	Ki67+	 7408 8479
10169	0	0	Ki67+	 7409 8501
10170	0	0	Ki67+	 7409 8994
10171	0	0	Ki67+	 7411 8710
10172	0	0	Ki67+	 7417 8948
10173	0	0	Ki67+	 7424 8513
10174	0	0	Ki67+	 7451 8516
10175	0	0	Ki67+	 7456 8820
10176	0	0	Ki67+	 7460 8790
10177	0	0	Ki67+	 7463 9104
10178	0	0	Ki67+	 7469 9122
10179	0	0	Ki67+	 7475 9142
10180	0	0	Ki67+	 7485 8780
10181	0	0	Ki67+	 7485 8956
10182	0	0	Ki67+	 7487 8499
10183	0	0	Ki67+	 7489 8911
10184	0	0	Ki67+	 7491 8840
10185	0	0	Ki67+	 7491 8987
10186	0	0	Ki67+	 7492 8556
10187	0	0	Ki67+	 7493 8803
10188	0	0	Ki67+	 7498 8599
10189	0	0	Ki67+	 7501 8481
10190	0	0	Ki67+	 7504 8608
10191	0	0	Ki67+	 7518 8795
10192	0	0	Ki67+	 7527 8805
10193	0	0	Ki67+	 7529 8589
10194	0	0	Ki67+	 7536 8523
10195	0	0	Ki67+	 7537 8838
10196	0	0	Ki67+	 7551 8595
10197	0	0	Ki67+	 7561 8912
10198	0	0	Ki67+	 7575 9058
10199	0	0	Ki67+	 7577 8382
10200	0	0	Ki67+	 7579 8482
10201	0	0	Ki67+	 7583 8447
10202	0	0	Ki67+	 7585 8435
10203	0	0	Ki67+	 7593 9061
10204	0	0	Ki67+	 7593 9125
10205	0	0	Ki67+	 7594 8390
10206	0	0	Ki67+	 7596 8470
10207	0	0	Ki67+	 7598 8910
10208	0	0	Ki67+	 7601 8377
10209	0	0	Ki67+	 7603 8815
10210	0	0	Ki67+	 7604 9076
10211	0	0	Ki67+	 7606 8942
10212	0	0	Ki67+	 7612 8923
10213	0	0	Ki67+	 7615 8607
10214	0	0	Ki67+	 7623 9157
10215	0	0	Ki67+	 7624 9109
10216	0	0	Ki67+	 7627 8890
10217	0	0	Ki67+	 7628 8622
10218	0	0	Ki67+	 7630 8874
10219	0	0	Ki67+	 7633 8480
10220	0	0	Ki67+	 7643 9116
10221	0	0	Ki67+	 7645 8592
10222	0	0	Ki67+	 7645 8970
10223	0	0	Ki67+	 7650 8792
10224	0	0	Ki67+	 7652 9073
10225	0	0	Ki67+	 7657 8613
10226	0	0	Ki67+	 7659 8555
10227	0	0	Ki67+	 7662 8474
10228	0	0	Ki67+	 7664 8507
10229	0	0	Ki67+	 7665 8846
10230	0	0	Ki67+	 7666 8591
10231	0	0	Ki67+	 7671 8806
10232	0	0	Ki67+	 7678 8958
10233	0	0	Ki67+	 7684 8745
10234	0	0	Ki67+	 7686 8856
10235	0	0	Ki67+	 7687 9078
10236	0	0	Ki67+	 7688 8619
10237	0	0	Ki67+	 7689 9033
10238	0	0	Ki67+	 7691 9090
10239	0	0	Ki67+	 7694 9125
10240	0	0	Ki67+	 7695 8576
10241	0	0	Ki67+	 7695 9149
10242	0	0	Ki67+	 7705 8599
10243	0	0	Ki67+	 7705 8800
10244	0	0	Ki67+	 7714 8822
10245	0	0	Ki67+	 7718 9081
10246	0	0	Ki67+	 7721 9094
10247	0	0	Ki67+	 7728 9120
10248	0	0	Ki67+	 7730 8765
10249	0	0	Ki67+	 7731 8800
10250	0	0	Ki67+	 7732 8813
10251	0	0	Ki67+	 7733 8628
10252	0	0	Ki67+	 7733 8663
10253	0	0	Ki67+	 7736 9034
10254	0	0	Ki67+	 7742 8811
10255	0	0	Ki67+	 7749 8403
10256	0	0	Ki67+	 7756 8613
10257	0	0	Ki67+	 7756 8787
10258	0	0	Ki67+	 7758 8772
10259	0	0	Ki67+	 7762 9116
10260	0	0	Ki67+	 7764 8830
10261	0	0	Ki67+	 7767 9137
10262	0	0	Ki67+	 7768 8897
10263	0	0	Ki67+	 7772 9092
10264	0	0	Ki67+	 7774 9115
10265	0	0	Ki67+	 7781 8843
10266	0	0	Ki67+	 7783 8824
10267	0	0	Ki67+	 7797 8900
10268	0	0	Ki67+	 7804 8649
10269	0	0	Ki67+	 7807 8381
10270	0	0	Ki67+	 7807 8872
10271	0	0	Ki67+	 7813 8673
10272	0	0	Ki67+	 7818 8693
10273	0	0	Ki67+	 7827 9099
10274	0	0	Ki67+	 7831 8476
10275	0	0	Ki67+	 7832 8521
10276	0	0	Ki67+	 7836 8553
10277	0	0	Ki67+	 7836 8609
10278	0	0	Ki67+	 7838 9111
10279	0	0	Ki67+	 7840 8877
10280	0	0	Ki67+	 7840 9142
10281	0	0	Ki67+	 7846 8505
10282	0	0	Ki67+	 7851 9074
10283	0	0	Ki67+	 7853 8703
10284	0	0	Ki67+	 7862 8446
10285	0	0	Ki67+	 7863 8946
10286	0	0	Ki67+	 7865 8720
10287	0	0	Ki67+	 7871 8620
10288	0	0	Ki67+	 7873 8603
10289	0	0	Ki67+	 7877 8521
10290	0	0	Ki67+	 7878 9115
10291	0	0	Ki67+	 7878 9130
10292	0	0	Ki67+	 7892 8892
10293	0	0	Ki67+	 7909 8482
10294	0	0	Ki67+	 7911 9079
10295	0	0	Ki67+	 7912 8947
10296	0	0	Ki67+	 7917 8622
10297	0	0	Ki67+	 7919 9093
10298	0	0	Ki67+	 7921 8554
10299	0	0	Ki67+	 7926 8961
10300	0	0	Ki67+	 7928 8512
10301	0	0	Ki67+	 7936 8542
10302	0	0	Ki67+	 7937 8728
10303	0	0	Ki67+	 7944 8623
10304	0	0	Ki67+	 7947 9019
10305	0	0	Ki67+	 7950 9089
10306	0	0	Ki67+	 7953 8915
10307	0	0	Ki67+	 7958 9054
10308	0	0	Ki67+	 7965 8637
10309	0	0	Ki67+	 7965 8905
10310	0	0	Ki67+	 7968 8598
10311	0	0	Ki67+	 7971 8619
10312	0	0	Ki67+	 7986 8543
10313	0	0	Ki67+	 7989 8447
10314	0	0	Ki67+	 7989 8885
10315	0	0	Ki67+	 7994 8598
10316	0	0	Ki67+	 8002 8497
10317	0	0	Ki67+	 8014 8461
10318	0	0	Ki67+	 8017 8477
10319	0	0	Ki67+	 8024 8907
10320	0	0	Ki67+	 8025 8530
10321	0	0	Ki67+	 8026 9052
10322	0	0	Ki67+	 8032 8644
10323	0	0	Ki67+	 8035 8563
10324	0	0	Ki67+	 8035 8746
10325	0	0	Ki67+	 8045 9007
10326	0	0	Ki67+	 8047 8500
10327	0	0	Ki67+	 8051 8614
10328	0	0	Ki67+	 8053 8902
10329	0	0	Ki67+	 8058 8747
10330	0	0	Ki67+	 8060 8999
10331	0	0	Ki67+	 8062 8671
10332	0	0	Ki67+	 8068 8649
10333	0	0	Ki67+	 8072 8775
10334	0	0	Ki67+	 8073 8612
10335	0	0	Ki67+	 8077 8507
10336	0	0	Ki67+	 8084 8883
10337	0	0	Ki67+	 8091 8614
10338	0	0	Ki67+	 8093 8438
10339	0	0	Ki67+	 8094 8750
10340	0	0	Ki67+	 7330 9609
10341	0	0	Ki67+	 7330 9680
10342	0	0	Ki67+	 7334 9726
10343	0	0	Ki67+	 7342 9912
10344	0	0	Ki67+	 7343 9953
10345	0	0	Ki67+	 7344 9248
10346	0	0	Ki67+	 7346 9261
10347	0	0	Ki67+	 7351 9544
10348	0	0	Ki67+	 7351 9838
10349	0	0	Ki67+	 7352 9279
10350	0	0	Ki67+	 7361 9624
10351	0	0	Ki67+	 7362 9269
10352	0	0	Ki67+	 7364 9673
10353	0	0	Ki67+	 7367 9899
10354	0	0	Ki67+	 7369 9650
10355	0	0	Ki67+	 7370 9919
10356	0	0	Ki67+	 7373 9726
10357	0	0	Ki67+	 7377 9854
10358	0	0	Ki67+	 7379 9652
10359	0	0	Ki67+	 7386 9713
10360	0	0	Ki67+	 7392 9880
10361	0	0	Ki67+	 7394 9650
10362	0	0	Ki67+	 7398 9608
10363	0	0	Ki67+	 7400 9544
10364	0	0	Ki67+	 7407 9287
10365	0	0	Ki67+	 7409 9256
10366	0	0	Ki67+	 7412 9850
10367	0	0	Ki67+	 7413 9605
10368	0	0	Ki67+	 7420 9224
10369	0	0	Ki67+	 7421 9208
10370	0	0	Ki67+	 7424 9723
10371	0	0	Ki67+	 7427 9707
10372	0	0	Ki67+	 7433 9694
10373	0	0	Ki67+	 7436 9925
10374	0	0	Ki67+	 7437 9864
10375	0	0	Ki67+	 7439 9630
10376	0	0	Ki67+	 7441 9713
10377	0	0	Ki67+	 7441 9954
10378	0	0	Ki67+	 7443 9616
10379	0	0	Ki67+	 7445 9649
10380	0	0	Ki67+	 7447 9481
10381	0	0	Ki67+	 7455 9677
10382	0	0	Ki67+	 7465 9841
10383	0	0	Ki67+	 7478 9651
10384	0	0	Ki67+	 7481 9240
10385	0	0	Ki67+	 7482 9517
10386	0	0	Ki67+	 7483 9530
10387	0	0	Ki67+	 7487 9277
10388	0	0	Ki67+	 7491 9885
10389	0	0	Ki67+	 7495 9640
10390	0	0	Ki67+	 7500 9657
10391	0	0	Ki67+	 7501 9739
10392	0	0	Ki67+	 7502 9818
10393	0	0	Ki67+	 7510 9179
10394	0	0	Ki67+	 7511 9190
10395	0	0	Ki67+	 7520 9879
10396	0	0	Ki67+	 7522 9603
10397	0	0	Ki67+	 7525 9577
10398	0	0	Ki67+	 7528 9621
10399	0	0	Ki67+	 7529 9913
10400	0	0	Ki67+	 7544 9597
10401	0	0	Ki67+	 7545 9864
10402	0	0	Ki67+	 7548 9546
10403	0	0	Ki67+	 7549 9725
10404	0	0	Ki67+	 7550 9901
10405	0	0	Ki67+	 7554 9609
10406	0	0	Ki67+	 7554 9675
10407	0	0	Ki67+	 7555 9704
10408	0	0	Ki67+	 7562 9626
10409	0	0	Ki67+	 7563 9647
10410	0	0	Ki67+	 7565 9811
10411	0	0	Ki67+	 7567 9826
10412	0	0	Ki67+	 7570 9853
10413	0	0	Ki67+	 7572 9864
10414	0	0	Ki67+	 7576 9536
10415	0	0	Ki67+	 7591 9475
10416	0	0	Ki67+	 7601 9489
10417	0	0	Ki67+	 7603 9707
10418	0	0	Ki67+	 7605 9563
10419	0	0	Ki67+	 7606 9593
10420	0	0	Ki67+	 7607 9943
10421	0	0	Ki67+	 7611 9530
10422	0	0	Ki67+	 7611 9610
10423	0	0	Ki67+	 7611 9837
10424	0	0	Ki67+	 7621 9645
10425	0	0	Ki67+	 7624 9581
10426	0	0	Ki67+	 7628 9177
10427	0	0	Ki67+	 7634 9965
10428	0	0	Ki67+	 7637 9915
10429	0	0	Ki67+	 7638 9536
10430	0	0	Ki67+	 7641 9790
10431	0	0	Ki67+	 7643 9896
10432	0	0	Ki67+	 7645 9528
10433	0	0	Ki67+	 7649 9553
10434	0	0	Ki67+	 7650 9636
10435	0	0	Ki67+	 7657 9600
10436	0	0	Ki67+	 7658 9574
10437	0	0	Ki67+	 7659 9668
10438	0	0	Ki67+	 7664 9592
10439	0	0	Ki67+	 7666 9231
10440	0	0	Ki67+	 7679 9456
10441	0	0	Ki67+	 7684 9504
10442	0	0	Ki67+	 7687 9490
10443	0	0	Ki67+	 7691 9311
10444	0	0	Ki67+	 7691 9470
10445	0	0	Ki67+	 7694 9802
10446	0	0	Ki67+	 7698 9502
10447	0	0	Ki67+	 7702 9929
10448	0	0	Ki67+	 7705 9549
10449	0	0	Ki67+	 7709 9530
10450	0	0	Ki67+	 7711 9572
10451	0	0	Ki67+	 7723 9428
10452	0	0	Ki67+	 7728 9813
10453	0	0	Ki67+	 7729 9230
10454	0	0	Ki67+	 7730 9354
10455	0	0	Ki67+	 7732 9471
10456	0	0	Ki67+	 7733 9250
10457	0	0	Ki67+	 7734 9450
10458	0	0	Ki67+	 7734 9842
10459	0	0	Ki67+	 7735 9505
10460	0	0	Ki67+	 7738 9380
10461	0	0	Ki67+	 7744 9468
10462	0	0	Ki67+	 7753 9851
10463	0	0	Ki67+	 7756 9944
10464	0	0	Ki67+	 7767 9483
10465	0	0	Ki67+	 7770 9884
10466	0	0	Ki67+	 7776 9845
10467	0	0	Ki67+	 7787 9869
10468	0	0	Ki67+	 7793 9553
10469	0	0	Ki67+	 7796 9406
10470	0	0	Ki67+	 7796 9454
10471	0	0	Ki67+	 7797 9436
10472	0	0	Ki67+	 7818 9798
10473	0	0	Ki67+	 7830 9428
10474	0	0	Ki67+	 7840 9488
10475	0	0	Ki67+	 7846 9415
10476	0	0	Ki67+	 7849 9439
10477	0	0	Ki67+	 7849 9518
10478	0	0	Ki67+	 7850 9531
10479	0	0	Ki67+	 7858 9892
10480	0	0	Ki67+	 7864 9440
10481	0	0	Ki67+	 7874 9820
10482	0	0	Ki67+	 7876 9928
10483	0	0	Ki67+	 7888 9957
10484	0	0	Ki67+	 7892 9736
10485	0	0	Ki67+	 7892 9877
10486	0	0	Ki67+	 7897 9390
10487	0	0	Ki67+	 7897 9782
10488	0	0	Ki67+	 7898 9412
10489	0	0	Ki67+	 7901 9424
10490	0	0	Ki67+	 7903 9442
10491	0	0	Ki67+	 7905 9488
10492	0	0	Ki67+	 7907 9798
10493	0	0	Ki67+	 7909 9412
10494	0	0	Ki67+	 7910 9880
10495	0	0	Ki67+	 7923 9873
10496	0	0	Ki67+	 7926 9837
10497	0	0	Ki67+	 7930 9445
10498	0	0	Ki67+	 7936 9508
10499	0	0	Ki67+	 7938 9531
10500	0	0	Ki67+	 7942 9873
10501	0	0	Ki67+	 7947 9543
10502	0	0	Ki67+	 7949 9420
10503	0	0	Ki67+	 7953 9476
10504	0	0	Ki67+	 7959 9514
10505	0	0	Ki67+	 7962 9495
10506	0	0	Ki67+	 7963 9448
10507	0	0	Ki67+	 7967 9743
10508	0	0	Ki67+	 7970 9964
10509	0	0	Ki67+	 7973 9903
10510	0	0	Ki67+	 7981 9551
10511	0	0	Ki67+	 7982 9876
10512	0	0	Ki67+	 7983 9612
10513	0	0	Ki67+	 7991 9865
10514	0	0	Ki67+	 7992 9692
10515	0	0	Ki67+	 8020 9423
10516	0	0	Ki67+	 8025 9838
10517	0	0	Ki67+	 8028 9447
10518	0	0	Ki67+	 8031 9224
10519	0	0	Ki67+	 8033 9719
10520	0	0	Ki67+	 8038 9645
10521	0	0	Ki67+	 8042 9789
10522	0	0	Ki67+	 8045 9486
10523	0	0	Ki67+	 8056 9768
10524	0	0	Ki67+	 8059 9424
10525	0	0	Ki67+	 8063 9446
10526	0	0	Ki67+	 8065 9715
10527	0	0	Ki67+	 8065 9933
10528	0	0	Ki67+	 8068 9326
10529	0	0	Ki67+	 8068 9487
10530	0	0	Ki67+	 8070 9292
10531	0	0	Ki67+	 8075 9501
10532	0	0	Ki67+	 8079 9397
10533	0	0	Ki67+	 8079 9955
10534	0	0	Ki67+	 8086 9337
10535	0	0	Ki67+	 8086 9649
10536	0	0	Ki67+	 8087 9486
10537	0	0	Ki67+	 8087 9695
10538	0	0	Ki67+	 8091 9440
10539	0	0	Ki67+	 8092 9948
10540	0	0	Ki67+	 8095 9450
10541	0	0	Ki67+	 7303 10320
10542	0	0	Ki67+	 7304 10603
10543	0	0	Ki67+	 7308 10278
10544	0	0	Ki67+	 7310 9984
10545	0	0	Ki67+	 7312 10088
10546	0	0	Ki67+	 7313 10197
10547	0	0	Ki67+	 7319 10338
10548	0	0	Ki67+	 7320 10138
10549	0	0	Ki67+	 7322 10248
10550	0	0	Ki67+	 7323 10111
10551	0	0	Ki67+	 7325 10292
10552	0	0	Ki67+	 7332 10217
10553	0	0	Ki67+	 7341 10057
10554	0	0	Ki67+	 7342 10362
10555	0	0	Ki67+	 7343 10324
10556	0	0	Ki67+	 7348 10224
10557	0	0	Ki67+	 7356 10292
10558	0	0	Ki67+	 7360 10103
10559	0	0	Ki67+	 7360 10172
10560	0	0	Ki67+	 7361 10028
10561	0	0	Ki67+	 7361 10081
10562	0	0	Ki67+	 7361 10200
10563	0	0	Ki67+	 7370 9974
10564	0	0	Ki67+	 7377 10233
10565	0	0	Ki67+	 7386 10119
10566	0	0	Ki67+	 7386 10172
10567	0	0	Ki67+	 7387 10217
10568	0	0	Ki67+	 7389 10259
10569	0	0	Ki67+	 7392 10282
10570	0	0	Ki67+	 7399 10000
10571	0	0	Ki67+	 7401 10415
10572	0	0	Ki67+	 7408 10259
10573	0	0	Ki67+	 7410 10060
10574	0	0	Ki67+	 7410 10089
10575	0	0	Ki67+	 7414 10071
10576	0	0	Ki67+	 7417 10035
10577	0	0	Ki67+	 7426 10398
10578	0	0	Ki67+	 7428 10190
10579	0	0	Ki67+	 7437 10266
10580	0	0	Ki67+	 7437 10341
10581	0	0	Ki67+	 7440 10232
10582	0	0	Ki67+	 7445 10198
10583	0	0	Ki67+	 7447 10437
10584	0	0	Ki67+	 7451 10142
10585	0	0	Ki67+	 7458 10111
10586	0	0	Ki67+	 7459 10179
10587	0	0	Ki67+	 7460 10376
10588	0	0	Ki67+	 7464 10402
10589	0	0	Ki67+	 7469 10176
10590	0	0	Ki67+	 7469 10433
10591	0	0	Ki67+	 7472 9987
10592	0	0	Ki67+	 7475 10197
10593	0	0	Ki67+	 7476 10058
10594	0	0	Ki67+	 7479 10252
10595	0	0	Ki67+	 7479 10361
10596	0	0	Ki67+	 7481 10316
10597	0	0	Ki67+	 7483 10472
10598	0	0	Ki67+	 7485 10149
10599	0	0	Ki67+	 7487 10648
10600	0	0	Ki67+	 7490 10022
10601	0	0	Ki67+	 7495 10411
10602	0	0	Ki67+	 7501 10154
10603	0	0	Ki67+	 7503 10455
10604	0	0	Ki67+	 7508 10263
10605	0	0	Ki67+	 7513 10185
10606	0	0	Ki67+	 7524 10213
10607	0	0	Ki67+	 7528 10483
10608	0	0	Ki67+	 7531 10003
10609	0	0	Ki67+	 7533 10186
10610	0	0	Ki67+	 7534 10513
10611	0	0	Ki67+	 7536 10231
10612	0	0	Ki67+	 7537 10377
10613	0	0	Ki67+	 7541 10037
10614	0	0	Ki67+	 7548 10403
10615	0	0	Ki67+	 7565 10434
10616	0	0	Ki67+	 7574 10173
10617	0	0	Ki67+	 7575 9984
10618	0	0	Ki67+	 7575 10421
10619	0	0	Ki67+	 7587 10497
10620	0	0	Ki67+	 7587 10530
10621	0	0	Ki67+	 7591 10453
10622	0	0	Ki67+	 7594 9979
10623	0	0	Ki67+	 7595 10487
10624	0	0	Ki67+	 7600 10432
10625	0	0	Ki67+	 7602 10012
10626	0	0	Ki67+	 7603 10064
10627	0	0	Ki67+	 7610 10035
10628	0	0	Ki67+	 7617 10473
10629	0	0	Ki67+	 7619 10404
10630	0	0	Ki67+	 7619 10577
10631	0	0	Ki67+	 7621 10643
10632	0	0	Ki67+	 7625 9996
10633	0	0	Ki67+	 7630 10108
10634	0	0	Ki67+	 7631 10389
10635	0	0	Ki67+	 7635 10458
10636	0	0	Ki67+	 7640 10528
10637	0	0	Ki67+	 7643 10426
10638	0	0	Ki67+	 7647 10023
10639	0	0	Ki67+	 7649 10517
10640	0	0	Ki67+	 7652 10601
10641	0	0	Ki67+	 7656 10559
10642	0	0	Ki67+	 7676 10476
10643	0	0	Ki67+	 7693 10538
10644	0	0	Ki67+	 7696 10486
10645	0	0	Ki67+	 7722 10085
10646	0	0	Ki67+	 7733 10149
10647	0	0	Ki67+	 7739 10623
10648	0	0	Ki67+	 7744 9997
10649	0	0	Ki67+	 7744 10477
10650	0	0	Ki67+	 7745 10045
10651	0	0	Ki67+	 7750 10097
10652	0	0	Ki67+	 7764 10025
10653	0	0	Ki67+	 7768 10098
10654	0	0	Ki67+	 7769 10138
10655	0	0	Ki67+	 7774 10080
10656	0	0	Ki67+	 7782 10282
10657	0	0	Ki67+	 7782 10589
10658	0	0	Ki67+	 7794 10556
10659	0	0	Ki67+	 7806 10292
10660	0	0	Ki67+	 7823 10581
10661	0	0	Ki67+	 7833 10560
10662	0	0	Ki67+	 7843 10226
10663	0	0	Ki67+	 7844 10173
10664	0	0	Ki67+	 7848 10211
10665	0	0	Ki67+	 7881 10218
10666	0	0	Ki67+	 7885 9993
10667	0	0	Ki67+	 7885 10545
10668	0	0	Ki67+	 7886 10711
10669	0	0	Ki67+	 7887 10325
10670	0	0	Ki67+	 7888 10618
10671	0	0	Ki67+	 7892 10189
10672	0	0	Ki67+	 7892 10253
10673	0	0	Ki67+	 7894 10345
10674	0	0	Ki67+	 7896 10652
10675	0	0	Ki67+	 7898 10292
10676	0	0	Ki67+	 7899 10234
10677	0	0	Ki67+	 7903 10699
10678	0	0	Ki67+	 7905 10635
10679	0	0	Ki67+	 7911 10323
10680	0	0	Ki67+	 7918 9982
10681	0	0	Ki67+	 7918 10624
10682	0	0	Ki67+	 7920 10558
10683	0	0	Ki67+	 7921 10669
10684	0	0	Ki67+	 7923 10305
10685	0	0	Ki67+	 7936 10588
10686	0	0	Ki67+	 7938 10761
10687	0	0	Ki67+	 7940 10393
10688	0	0	Ki67+	 7941 10005
10689	0	0	Ki67+	 7943 10624
10690	0	0	Ki67+	 7945 9993
10691	0	0	Ki67+	 7945 10263
10692	0	0	Ki67+	 7951 10243
10693	0	0	Ki67+	 7951 10573
10694	0	0	Ki67+	 7956 10655
10695	0	0	Ki67+	 7960 10331
10696	0	0	Ki67+	 7962 10547
10697	0	0	Ki67+	 7966 9979
10698	0	0	Ki67+	 7968 10571
10699	0	0	Ki67+	 7970 10197
10700	0	0	Ki67+	 7972 10165
10701	0	0	Ki67+	 7977 10709
10702	0	0	Ki67+	 7979 10629
10703	0	0	Ki67+	 7985 10656
10704	0	0	Ki67+	 7993 10745
10705	0	0	Ki67+	 8000 10704
10706	0	0	Ki67+	 8004 10582
10707	0	0	Ki67+	 8006 10690
10708	0	0	Ki67+	 8009 10305
10709	0	0	Ki67+	 8010 10322
10710	0	0	Ki67+	 8016 10197
10711	0	0	Ki67+	 8017 10546
10712	0	0	Ki67+	 8018 10018
10713	0	0	Ki67+	 8022 10220
10714	0	0	Ki67+	 8027 10166
10715	0	0	Ki67+	 8027 10720
10716	0	0	Ki67+	 8037 10417
10717	0	0	Ki67+	 8045 9982
10718	0	0	Ki67+	 8047 10295
10719	0	0	Ki67+	 8048 10005
10720	0	0	Ki67+	 8057 10400
10721	0	0	Ki67+	 8057 10756
10722	0	0	Ki67+	 8065 9992
10723	0	0	Ki67+	 8067 10009
10724	0	0	Ki67+	 8079 10657
10725	0	0	Ki67+	 8082 10702
10726	0	0	Ki67+	 8091 10620
10727	0	0	Ki67+	 7782 10960
10728	0	0	Ki67+	 7783 10838
10729	0	0	Ki67+	 7831 10965
10730	0	0	Ki67+	 7878 10808
10731	0	0	Ki67+	 7879 11220
10732	0	0	Ki67+	 7881 10938
10733	0	0	Ki67+	 7893 10999
10734	0	0	Ki67+	 7902 11009
10735	0	0	Ki67+	 7922 11240
10736	0	0	Ki67+	 7943 11001
10737	0	0	Ki67+	 7987 11200
10738	0	0	Ki67+	 8002 11207
10739	0	0	Ki67+	 8033 10861
10740	0	0	Ki67+	 8039 11261
10741	0	0	Ki67+	 8040 11139
10742	0	0	Ki67+	 8040 11179
10743	0	0	Ki67+	 8078 11252
10744	0	0	Ki67+	 8079 11179
10745	0	0	Ki67+	 8091 10849
10746	0	0	Ki67+	 8091 10868
10747	0	0	Ki67+	 8093 10829
10748	0	0	Ki67+	 7300 13317
10749	0	0	Ki67+	 7308 13595
10750	0	0	Ki67+	 7309 13544
10751	0	0	Ki67+	 7310 13780
10752	0	0	Ki67+	 7324 13576
10753	0	0	Ki67+	 7331 13446
10754	0	0	Ki67+	 7332 13914
10755	0	0	Ki67+	 7333 13760
10756	0	0	Ki67+	 7338 13741
10757	0	0	Ki67+	 7347 13592
10758	0	0	Ki67+	 7349 13640
10759	0	0	Ki67+	 7350 13499
10760	0	0	Ki67+	 7351 13833
10761	0	0	Ki67+	 7353 13909
10762	0	0	Ki67+	 7357 13473
10763	0	0	Ki67+	 7358 13438
10764	0	0	Ki67+	 7362 13603
10765	0	0	Ki67+	 7366 13624
10766	0	0	Ki67+	 7374 13857
10767	0	0	Ki67+	 7375 13786
10768	0	0	Ki67+	 7375 13896
10769	0	0	Ki67+	 7376 13566
10770	0	0	Ki67+	 7388 13408
10771	0	0	Ki67+	 7388 13904
10772	0	0	Ki67+	 7389 13889
10773	0	0	Ki67+	 7396 13386
10774	0	0	Ki67+	 7402 13809
10775	0	0	Ki67+	 7405 13598
10776	0	0	Ki67+	 7405 13654
10777	0	0	Ki67+	 7407 13667
10778	0	0	Ki67+	 7419 13900
10779	0	0	Ki67+	 7420 13885
10780	0	0	Ki67+	 7426 13629
10781	0	0	Ki67+	 7426 13815
10782	0	0	Ki67+	 7434 13387
10783	0	0	Ki67+	 7441 13353
10784	0	0	Ki67+	 7441 13874
10785	0	0	Ki67+	 7451 13767
10786	0	0	Ki67+	 7454 13646
10787	0	0	Ki67+	 7457 13894
10788	0	0	Ki67+	 7458 13412
10789	0	0	Ki67+	 7460 13676
10790	0	0	Ki67+	 7469 13778
10791	0	0	Ki67+	 7473 13446
10792	0	0	Ki67+	 7476 13337
10793	0	0	Ki67+	 7483 13358
10794	0	0	Ki67+	 7486 13905
10795	0	0	Ki67+	 7490 13407
10796	0	0	Ki67+	 7497 13503
10797	0	0	Ki67+	 7509 13707
10798	0	0	Ki67+	 7512 13366
10799	0	0	Ki67+	 7514 13474
10800	0	0	Ki67+	 7527 13358
10801	0	0	Ki67+	 7528 13337
10802	0	0	Ki67+	 7530 13606
10803	0	0	Ki67+	 7533 13677
10804	0	0	Ki67+	 7538 13424
10805	0	0	Ki67+	 7548 13352
10806	0	0	Ki67+	 7557 13660
10807	0	0	Ki67+	 7559 13705
10808	0	0	Ki67+	 7566 13647
10809	0	0	Ki67+	 7570 13331
10810	0	0	Ki67+	 7577 13520
10811	0	0	Ki67+	 7578 13304
10812	0	0	Ki67+	 7580 13398
10813	0	0	Ki67+	 7583 13508
10814	0	0	Ki67+	 7589 13363
10815	0	0	Ki67+	 7595 13631
10816	0	0	Ki67+	 7598 13595
10817	0	0	Ki67+	 7601 13420
10818	0	0	Ki67+	 7601 13539
10819	0	0	Ki67+	 7603 13682
10820	0	0	Ki67+	 7614 13564
10821	0	0	Ki67+	 7614 13591
10822	0	0	Ki67+	 7616 13651
10823	0	0	Ki67+	 7617 13610
10824	0	0	Ki67+	 7623 13703
10825	0	0	Ki67+	 7628 13315
10826	0	0	Ki67+	 7636 13413
10827	0	0	Ki67+	 7636 13681
10828	0	0	Ki67+	 7637 13202
10829	0	0	Ki67+	 7641 13139
10830	0	0	Ki67+	 7641 13444
10831	0	0	Ki67+	 7643 13584
10832	0	0	Ki67+	 7644 13340
10833	0	0	Ki67+	 7650 13640
10834	0	0	Ki67+	 7652 13378
10835	0	0	Ki67+	 7655 13179
10836	0	0	Ki67+	 7659 13256
10837	0	0	Ki67+	 7659 13421
10838	0	0	Ki67+	 7674 13447
10839	0	0	Ki67+	 7678 13351
10840	0	0	Ki67+	 7679 13163
10841	0	0	Ki67+	 7684 13138
10842	0	0	Ki67+	 7689 13241
10843	0	0	Ki67+	 7689 13422
10844	0	0	Ki67+	 7691 13607
10845	0	0	Ki67+	 7694 13253
10846	0	0	Ki67+	 7696 13371
10847	0	0	Ki67+	 7701 13211
10848	0	0	Ki67+	 7702 13175
10849	0	0	Ki67+	 7703 13295
10850	0	0	Ki67+	 7706 13403
10851	0	0	Ki67+	 7711 13163
10852	0	0	Ki67+	 7716 13370
10853	0	0	Ki67+	 7716 13634
10854	0	0	Ki67+	 7722 13274
10855	0	0	Ki67+	 7728 13140
10856	0	0	Ki67+	 7728 13417
10857	0	0	Ki67+	 7736 13352
10858	0	0	Ki67+	 7738 13444
10859	0	0	Ki67+	 7744 13144
10860	0	0	Ki67+	 7745 13197
10861	0	0	Ki67+	 7748 13591
10862	0	0	Ki67+	 7749 13407
10863	0	0	Ki67+	 7750 13290
10864	0	0	Ki67+	 7752 13647
10865	0	0	Ki67+	 7752 13916
10866	0	0	Ki67+	 7754 13383
10867	0	0	Ki67+	 7756 13425
10868	0	0	Ki67+	 7759 13358
10869	0	0	Ki67+	 7759 13628
10870	0	0	Ki67+	 7761 13149
10871	0	0	Ki67+	 7762 13723
10872	0	0	Ki67+	 7777 13187
10873	0	0	Ki67+	 7793 13197
10874	0	0	Ki67+	 7795 13574
10875	0	0	Ki67+	 7796 13158
10876	0	0	Ki67+	 7798 13773
10877	0	0	Ki67+	 7808 13302
10878	0	0	Ki67+	 7810 13762
10879	0	0	Ki67+	 7811 13901
10880	0	0	Ki67+	 7814 13690
10881	0	0	Ki67+	 7819 13404
10882	0	0	Ki67+	 7825 13127
10883	0	0	Ki67+	 7825 13657
10884	0	0	Ki67+	 7829 13598
10885	0	0	Ki67+	 7844 13777
10886	0	0	Ki67+	 7860 13601
10887	0	0	Ki67+	 7866 13831
10888	0	0	Ki67+	 7868 13557
10889	0	0	Ki67+	 7877 13890
10890	0	0	Ki67+	 7891 13872
10891	0	0	Ki67+	 7894 13581
10892	0	0	Ki67+	 7894 13814
10893	0	0	Ki67+	 7899 13735
10894	0	0	Ki67+	 7908 13809
10895	0	0	Ki67+	 7913 13258
10896	0	0	Ki67+	 7929 13286
10897	0	0	Ki67+	 7932 13659
10898	0	0	Ki67+	 7937 13680
10899	0	0	Ki67+	 7953 13718
10900	0	0	Ki67+	 7957 13389
10901	0	0	Ki67+	 7957 13878
10902	0	0	Ki67+	 7962 13809
10903	0	0	Ki67+	 7963 13428
10904	0	0	Ki67+	 7967 13658
10905	0	0	Ki67+	 7967 13762
10906	0	0	Ki67+	 7973 13695
10907	0	0	Ki67+	 7977 13366
10908	0	0	Ki67+	 7996 13342
10909	0	0	Ki67+	 8003 13232
10910	0	0	Ki67+	 8004 13251
10911	0	0	Ki67+	 8006 13862
10912	0	0	Ki67+	 8006 13914
10913	0	0	Ki67+	 8019 13870
10914	0	0	Ki67+	 8022 13458
10915	0	0	Ki67+	 8027 13771
10916	0	0	Ki67+	 8045 13854
10917	0	0	Ki67+	 8051 13495
10918	0	0	Ki67+	 8055 13471
10919	0	0	Ki67+	 8059 13354
10920	0	0	Ki67+	 8066 13464
10921	0	0	Ki67+	 8080 13445
10922	0	0	Ki67+	 8095 13339
10923	0	0	Ki67+	 7298 14147
10924	0	0	Ki67+	 7303 14447
10925	0	0	Ki67+	 7305 13925
10926	0	0	Ki67+	 7310 13973
10927	0	0	Ki67+	 7312 14157
10928	0	0	Ki67+	 7312 14426
10929	0	0	Ki67+	 7314 14467
10930	0	0	Ki67+	 7315 14412
10931	0	0	Ki67+	 7316 14573
10932	0	0	Ki67+	 7317 14112
10933	0	0	Ki67+	 7318 14358
10934	0	0	Ki67+	 7325 14531
10935	0	0	Ki67+	 7329 14148
10936	0	0	Ki67+	 7330 14283
10937	0	0	Ki67+	 7334 14053
10938	0	0	Ki67+	 7337 14496
10939	0	0	Ki67+	 7339 13941
10940	0	0	Ki67+	 7341 14326
10941	0	0	Ki67+	 7342 14020
10942	0	0	Ki67+	 7345 14548
10943	0	0	Ki67+	 7348 14145
10944	0	0	Ki67+	 7348 14528
10945	0	0	Ki67+	 7353 14300
10946	0	0	Ki67+	 7355 14462
10947	0	0	Ki67+	 7364 14570
10948	0	0	Ki67+	 7365 13976
10949	0	0	Ki67+	 7368 14290
10950	0	0	Ki67+	 7371 14132
10951	0	0	Ki67+	 7371 14327
10952	0	0	Ki67+	 7374 13996
10953	0	0	Ki67+	 7377 14487
10954	0	0	Ki67+	 7381 14279
10955	0	0	Ki67+	 7385 14049
10956	0	0	Ki67+	 7386 14137
10957	0	0	Ki67+	 7391 14076
10958	0	0	Ki67+	 7393 14103
10959	0	0	Ki67+	 7393 14692
10960	0	0	Ki67+	 7394 14427
10961	0	0	Ki67+	 7394 14717
10962	0	0	Ki67+	 7404 14018
10963	0	0	Ki67+	 7406 13978
10964	0	0	Ki67+	 7406 14510
10965	0	0	Ki67+	 7411 14282
10966	0	0	Ki67+	 7411 14468
10967	0	0	Ki67+	 7414 14522
10968	0	0	Ki67+	 7429 14040
10969	0	0	Ki67+	 7438 14023
10970	0	0	Ki67+	 7439 13999
10971	0	0	Ki67+	 7447 14266
10972	0	0	Ki67+	 7454 13964
10973	0	0	Ki67+	 7466 13966
10974	0	0	Ki67+	 7469 13926
10975	0	0	Ki67+	 7475 14407
10976	0	0	Ki67+	 7480 13995
10977	0	0	Ki67+	 7490 14010
10978	0	0	Ki67+	 7491 14127
10979	0	0	Ki67+	 7497 14058
10980	0	0	Ki67+	 7498 14350
10981	0	0	Ki67+	 7503 13964
10982	0	0	Ki67+	 7508 14105
10983	0	0	Ki67+	 7509 13939
10984	0	0	Ki67+	 7517 14030
10985	0	0	Ki67+	 7519 14413
10986	0	0	Ki67+	 7521 14257
10987	0	0	Ki67+	 7522 13977
10988	0	0	Ki67+	 7523 14136
10989	0	0	Ki67+	 7524 13949
10990	0	0	Ki67+	 7527 14370
10991	0	0	Ki67+	 7534 14468
10992	0	0	Ki67+	 7537 14186
10993	0	0	Ki67+	 7538 14458
10994	0	0	Ki67+	 7542 14390
10995	0	0	Ki67+	 7546 14024
10996	0	0	Ki67+	 7547 14049
10997	0	0	Ki67+	 7547 14509
10998	0	0	Ki67+	 7548 14209
10999	0	0	Ki67+	 7554 14151
11000	0	0	Ki67+	 7561 14242
11001	0	0	Ki67+	 7562 13999
11002	0	0	Ki67+	 7563 14337
11003	0	0	Ki67+	 7567 14487
11004	0	0	Ki67+	 7568 14280
11005	0	0	Ki67+	 7569 14296
11006	0	0	Ki67+	 7571 14444
11007	0	0	Ki67+	 7573 14014
11008	0	0	Ki67+	 7581 14686
11009	0	0	Ki67+	 7582 14116
11010	0	0	Ki67+	 7586 13965
11011	0	0	Ki67+	 7586 14073
11012	0	0	Ki67+	 7588 14350
11013	0	0	Ki67+	 7593 14283
11014	0	0	Ki67+	 7595 14251
11015	0	0	Ki67+	 7599 14428
11016	0	0	Ki67+	 7599 14533
11017	0	0	Ki67+	 7604 14010
11018	0	0	Ki67+	 7605 14046
11019	0	0	Ki67+	 7606 14465
11020	0	0	Ki67+	 7608 13982
11021	0	0	Ki67+	 7609 14317
11022	0	0	Ki67+	 7612 14413
11023	0	0	Ki67+	 7621 14093
11024	0	0	Ki67+	 7626 14288
11025	0	0	Ki67+	 7626 14377
11026	0	0	Ki67+	 7629 14475
11027	0	0	Ki67+	 7630 14651
11028	0	0	Ki67+	 7632 14000
11029	0	0	Ki67+	 7633 14706
11030	0	0	Ki67+	 7640 14449
11031	0	0	Ki67+	 7646 14105
11032	0	0	Ki67+	 7650 14596
11033	0	0	Ki67+	 7653 14393
11034	0	0	Ki67+	 7654 14548
11035	0	0	Ki67+	 7656 14433
11036	0	0	Ki67+	 7657 14330
11037	0	0	Ki67+	 7660 14157
11038	0	0	Ki67+	 7660 14180
11039	0	0	Ki67+	 7660 14215
11040	0	0	Ki67+	 7663 14278
11041	0	0	Ki67+	 7665 14373
11042	0	0	Ki67+	 7666 14093
11043	0	0	Ki67+	 7668 14323
11044	0	0	Ki67+	 7674 14472
11045	0	0	Ki67+	 7681 14070
11046	0	0	Ki67+	 7681 14613
11047	0	0	Ki67+	 7689 14202
11048	0	0	Ki67+	 7689 14387
11049	0	0	Ki67+	 7689 14426
11050	0	0	Ki67+	 7691 14498
11051	0	0	Ki67+	 7694 14288
11052	0	0	Ki67+	 7694 14348
11053	0	0	Ki67+	 7698 14695
11054	0	0	Ki67+	 7704 14607
11055	0	0	Ki67+	 7709 14563
11056	0	0	Ki67+	 7710 14664
11057	0	0	Ki67+	 7712 14539
11058	0	0	Ki67+	 7713 14411
11059	0	0	Ki67+	 7716 14631
11060	0	0	Ki67+	 7719 14444
11061	0	0	Ki67+	 7726 14327
11062	0	0	Ki67+	 7729 14594
11063	0	0	Ki67+	 7732 14487
11064	0	0	Ki67+	 7734 14133
11065	0	0	Ki67+	 7740 14554
11066	0	0	Ki67+	 7744 14455
11067	0	0	Ki67+	 7744 14659
11068	0	0	Ki67+	 7749 14362
11069	0	0	Ki67+	 7750 14177
11070	0	0	Ki67+	 7762 14282
11071	0	0	Ki67+	 7766 14606
11072	0	0	Ki67+	 7772 14543
11073	0	0	Ki67+	 7778 14378
11074	0	0	Ki67+	 7782 14282
11075	0	0	Ki67+	 7791 14223
11076	0	0	Ki67+	 7791 14243
11077	0	0	Ki67+	 7793 14626
11078	0	0	Ki67+	 7797 14569
11079	0	0	Ki67+	 7804 14485
11080	0	0	Ki67+	 7805 14411
11081	0	0	Ki67+	 7806 14682
11082	0	0	Ki67+	 7807 14056
11083	0	0	Ki67+	 7813 14501
11084	0	0	Ki67+	 7819 14545
11085	0	0	Ki67+	 7822 14053
11086	0	0	Ki67+	 7822 14178
11087	0	0	Ki67+	 7825 14131
11088	0	0	Ki67+	 7835 14247
11089	0	0	Ki67+	 7836 14458
11090	0	0	Ki67+	 7839 14501
11091	0	0	Ki67+	 7842 14002
11092	0	0	Ki67+	 7848 14303
11093	0	0	Ki67+	 7848 14640
11094	0	0	Ki67+	 7850 14272
11095	0	0	Ki67+	 7851 14701
11096	0	0	Ki67+	 7853 14485
11097	0	0	Ki67+	 7855 14509
11098	0	0	Ki67+	 7859 14432
11099	0	0	Ki67+	 7859 14653
11100	0	0	Ki67+	 7860 14589
11101	0	0	Ki67+	 7865 14130
11102	0	0	Ki67+	 7865 14537
11103	0	0	Ki67+	 7866 14278
11104	0	0	Ki67+	 7868 14037
11105	0	0	Ki67+	 7875 14223
11106	0	0	Ki67+	 7875 14472
11107	0	0	Ki67+	 7876 14447
11108	0	0	Ki67+	 7879 13956
11109	0	0	Ki67+	 7879 14057
11110	0	0	Ki67+	 7880 14143
11111	0	0	Ki67+	 7880 14187
11112	0	0	Ki67+	 7885 14626
11113	0	0	Ki67+	 7890 14001
11114	0	0	Ki67+	 7890 14311
11115	0	0	Ki67+	 7892 14109
11116	0	0	Ki67+	 7902 14107
11117	0	0	Ki67+	 7902 14396
11118	0	0	Ki67+	 7903 14082
11119	0	0	Ki67+	 7908 14472
11120	0	0	Ki67+	 7910 13966
11121	0	0	Ki67+	 7910 14445
11122	0	0	Ki67+	 7911 13976
11123	0	0	Ki67+	 7911 14685
11124	0	0	Ki67+	 7912 14712
11125	0	0	Ki67+	 7915 14084
11126	0	0	Ki67+	 7918 14634
11127	0	0	Ki67+	 7921 14207
11128	0	0	Ki67+	 7928 14679
11129	0	0	Ki67+	 7930 13997
11130	0	0	Ki67+	 7932 14405
11131	0	0	Ki67+	 7933 14026
11132	0	0	Ki67+	 7933 14106
11133	0	0	Ki67+	 7934 14385
11134	0	0	Ki67+	 7935 13922
11135	0	0	Ki67+	 7937 13966
11136	0	0	Ki67+	 7937 14423
11137	0	0	Ki67+	 7939 14142
11138	0	0	Ki67+	 7942 14458
11139	0	0	Ki67+	 7943 14073
11140	0	0	Ki67+	 7947 14170
11141	0	0	Ki67+	 7951 14692
11142	0	0	Ki67+	 7954 14355
11143	0	0	Ki67+	 7958 13998
11144	0	0	Ki67+	 7958 14110
11145	0	0	Ki67+	 7959 14449
11146	0	0	Ki67+	 7962 13921
11147	0	0	Ki67+	 7964 13941
11148	0	0	Ki67+	 7966 13974
11149	0	0	Ki67+	 7966 14058
11150	0	0	Ki67+	 7975 14413
11151	0	0	Ki67+	 7976 13945
11152	0	0	Ki67+	 7984 14333
11153	0	0	Ki67+	 7988 14360
11154	0	0	Ki67+	 7989 14377
11155	0	0	Ki67+	 7995 13933
11156	0	0	Ki67+	 8006 14439
11157	0	0	Ki67+	 8015 14353
11158	0	0	Ki67+	 8020 14306
11159	0	0	Ki67+	 8024 14199
11160	0	0	Ki67+	 8025 14268
11161	0	0	Ki67+	 8032 14406
11162	0	0	Ki67+	 8036 14454
11163	0	0	Ki67+	 8039 14505
11164	0	0	Ki67+	 8054 14442
11165	0	0	Ki67+	 8058 14380
11166	0	0	Ki67+	 8059 14498
11167	0	0	Ki67+	 8067 14467
11168	0	0	Ki67+	 8069 14180
11169	0	0	Ki67+	 8069 14277
11170	0	0	Ki67+	 8073 14201
11171	0	0	Ki67+	 8079 14442
11172	0	0	Ki67+	 8082 14355
11173	0	0	Ki67+	 8085 14307
11174	0	0	Ki67+	 8090 14175
11175	0	0	Ki67+	 8092 14385
11176	0	0	Ki67+	 7297 15259
11177	0	0	Ki67+	 7301 15480
11178	0	0	Ki67+	 7306 15054
11179	0	0	Ki67+	 7309 15501
11180	0	0	Ki67+	 7311 15099
11181	0	0	Ki67+	 7311 15357
11182	0	0	Ki67+	 7313 14992
11183	0	0	Ki67+	 7318 15380
11184	0	0	Ki67+	 7319 14942
11185	0	0	Ki67+	 7327 14772
11186	0	0	Ki67+	 7329 15337
11187	0	0	Ki67+	 7330 14916
11188	0	0	Ki67+	 7333 15413
11189	0	0	Ki67+	 7338 15466
11190	0	0	Ki67+	 7340 14786
11191	0	0	Ki67+	 7340 15312
11192	0	0	Ki67+	 7346 15368
11193	0	0	Ki67+	 7347 14760
11194	0	0	Ki67+	 7347 15045
11195	0	0	Ki67+	 7348 15396
11196	0	0	Ki67+	 7350 15335
11197	0	0	Ki67+	 7351 15435
11198	0	0	Ki67+	 7352 14887
11199	0	0	Ki67+	 7352 15273
11200	0	0	Ki67+	 7353 14990
11201	0	0	Ki67+	 7354 14839
11202	0	0	Ki67+	 7354 14972
11203	0	0	Ki67+	 7356 15247
11204	0	0	Ki67+	 7358 14743
11205	0	0	Ki67+	 7361 15009
11206	0	0	Ki67+	 7368 14819
11207	0	0	Ki67+	 7377 14927
11208	0	0	Ki67+	 7381 14753
11209	0	0	Ki67+	 7382 14793
11210	0	0	Ki67+	 7382 15371
11211	0	0	Ki67+	 7383 14866
11212	0	0	Ki67+	 7383 15025
11213	0	0	Ki67+	 7383 15467
11214	0	0	Ki67+	 7386 15104
11215	0	0	Ki67+	 7388 15282
11216	0	0	Ki67+	 7393 15251
11217	0	0	Ki67+	 7394 15356
11218	0	0	Ki67+	 7400 15085
11219	0	0	Ki67+	 7403 15435
11220	0	0	Ki67+	 7406 14771
11221	0	0	Ki67+	 7407 15507
11222	0	0	Ki67+	 7411 15107
11223	0	0	Ki67+	 7412 14880
11224	0	0	Ki67+	 7413 15240
11225	0	0	Ki67+	 7415 14816
11226	0	0	Ki67+	 7417 15462
11227	0	0	Ki67+	 7419 14835
11228	0	0	Ki67+	 7420 15391
11229	0	0	Ki67+	 7428 15029
11230	0	0	Ki67+	 7428 15312
11231	0	0	Ki67+	 7429 15279
11232	0	0	Ki67+	 7431 14751
11233	0	0	Ki67+	 7432 14798
11234	0	0	Ki67+	 7434 15058
11235	0	0	Ki67+	 7441 15263
11236	0	0	Ki67+	 7447 15513
11237	0	0	Ki67+	 7455 15430
11238	0	0	Ki67+	 7456 15304
11239	0	0	Ki67+	 7460 14734
11240	0	0	Ki67+	 7466 15030
11241	0	0	Ki67+	 7476 15415
11242	0	0	Ki67+	 7477 15492
11243	0	0	Ki67+	 7480 15224
11244	0	0	Ki67+	 7486 15384
11245	0	0	Ki67+	 7488 15276
11246	0	0	Ki67+	 7493 15409
11247	0	0	Ki67+	 7497 15014
11248	0	0	Ki67+	 7498 15511
11249	0	0	Ki67+	 7511 15350
11250	0	0	Ki67+	 7514 15250
11251	0	0	Ki67+	 7517 14785
11252	0	0	Ki67+	 7521 15282
11253	0	0	Ki67+	 7529 14811
11254	0	0	Ki67+	 7530 15330
11255	0	0	Ki67+	 7543 15258
11256	0	0	Ki67+	 7544 15502
11257	0	0	Ki67+	 7549 14767
11258	0	0	Ki67+	 7549 15297
11259	0	0	Ki67+	 7559 15478
11260	0	0	Ki67+	 7565 15188
11261	0	0	Ki67+	 7568 14934
11262	0	0	Ki67+	 7572 15255
11263	0	0	Ki67+	 7584 14762
11264	0	0	Ki67+	 7591 15132
11265	0	0	Ki67+	 7593 15519
11266	0	0	Ki67+	 7597 15212
11267	0	0	Ki67+	 7599 15307
11268	0	0	Ki67+	 7605 15483
11269	0	0	Ki67+	 7610 14966
11270	0	0	Ki67+	 7615 14871
11271	0	0	Ki67+	 7615 15016
11272	0	0	Ki67+	 7620 15146
11273	0	0	Ki67+	 7624 14721
11274	0	0	Ki67+	 7627 14811
11275	0	0	Ki67+	 7636 15033
11276	0	0	Ki67+	 7638 14814
11277	0	0	Ki67+	 7640 14908
11278	0	0	Ki67+	 7644 15480
11279	0	0	Ki67+	 7651 15353
11280	0	0	Ki67+	 7654 14787
11281	0	0	Ki67+	 7656 14945
11282	0	0	Ki67+	 7664 14793
11283	0	0	Ki67+	 7665 14763
11284	0	0	Ki67+	 7666 14931
11285	0	0	Ki67+	 7679 15456
11286	0	0	Ki67+	 7683 14732
11287	0	0	Ki67+	 7683 14795
11288	0	0	Ki67+	 7684 15027
11289	0	0	Ki67+	 7688 15070
11290	0	0	Ki67+	 7688 15396
11291	0	0	Ki67+	 7689 14886
11292	0	0	Ki67+	 7692 15369
11293	0	0	Ki67+	 7699 15339
11294	0	0	Ki67+	 7701 14980
11295	0	0	Ki67+	 7702 15422
11296	0	0	Ki67+	 7705 15082
11297	0	0	Ki67+	 7715 15043
11298	0	0	Ki67+	 7720 15008
11299	0	0	Ki67+	 7720 15429
11300	0	0	Ki67+	 7726 15092
11301	0	0	Ki67+	 7727 15291
11302	0	0	Ki67+	 7728 15476
11303	0	0	Ki67+	 7736 15417
11304	0	0	Ki67+	 7738 15510
11305	0	0	Ki67+	 7739 14964
11306	0	0	Ki67+	 7740 15375
11307	0	0	Ki67+	 7748 15235
11308	0	0	Ki67+	 7751 14867
11309	0	0	Ki67+	 7752 14962
11310	0	0	Ki67+	 7761 14978
11311	0	0	Ki67+	 7768 14831
11312	0	0	Ki67+	 7770 15283
11313	0	0	Ki67+	 7776 15204
11314	0	0	Ki67+	 7780 15015
11315	0	0	Ki67+	 7784 15479
11316	0	0	Ki67+	 7785 14838
11317	0	0	Ki67+	 7787 14816
11318	0	0	Ki67+	 7792 15256
11319	0	0	Ki67+	 7801 14863
11320	0	0	Ki67+	 7805 14822
11321	0	0	Ki67+	 7811 14885
11322	0	0	Ki67+	 7814 14975
11323	0	0	Ki67+	 7815 14901
11324	0	0	Ki67+	 7821 15390
11325	0	0	Ki67+	 7825 14816
11326	0	0	Ki67+	 7825 15215
11327	0	0	Ki67+	 7827 14853
11328	0	0	Ki67+	 7830 15348
11329	0	0	Ki67+	 7836 14877
11330	0	0	Ki67+	 7837 15191
11331	0	0	Ki67+	 7840 14779
11332	0	0	Ki67+	 7841 15268
11333	0	0	Ki67+	 7841 15468
11334	0	0	Ki67+	 7842 15282
11335	0	0	Ki67+	 7843 14969
11336	0	0	Ki67+	 7846 15297
11337	0	0	Ki67+	 7847 15132
11338	0	0	Ki67+	 7850 15315
11339	0	0	Ki67+	 7855 14822
11340	0	0	Ki67+	 7855 14930
11341	0	0	Ki67+	 7870 15236
11342	0	0	Ki67+	 7877 14825
11343	0	0	Ki67+	 7878 15210
11344	0	0	Ki67+	 7881 15292
11345	0	0	Ki67+	 7885 15322
11346	0	0	Ki67+	 7893 14763
11347	0	0	Ki67+	 7893 14925
11348	0	0	Ki67+	 7896 15299
11349	0	0	Ki67+	 7903 14959
11350	0	0	Ki67+	 7916 15387
11351	0	0	Ki67+	 7919 15248
11352	0	0	Ki67+	 7920 15346
11353	0	0	Ki67+	 7924 14854
11354	0	0	Ki67+	 7924 15216
11355	0	0	Ki67+	 7927 15320
11356	0	0	Ki67+	 7928 14882
11357	0	0	Ki67+	 7928 15333
11358	0	0	Ki67+	 7929 15276
11359	0	0	Ki67+	 7932 15461
11360	0	0	Ki67+	 7941 15425
11361	0	0	Ki67+	 7942 15516
11362	0	0	Ki67+	 7946 15010
11363	0	0	Ki67+	 7948 15382
11364	0	0	Ki67+	 7948 15404
11365	0	0	Ki67+	 7949 14756
11366	0	0	Ki67+	 7950 15310
11367	0	0	Ki67+	 7952 14992
11368	0	0	Ki67+	 7956 15281
11369	0	0	Ki67+	 7956 15471
11370	0	0	Ki67+	 7959 14871
11371	0	0	Ki67+	 7961 15261
11372	0	0	Ki67+	 7964 15485
11373	0	0	Ki67+	 7968 15289
11374	0	0	Ki67+	 7976 15453
11375	0	0	Ki67+	 7978 15412
11376	0	0	Ki67+	 7988 15504
11377	0	0	Ki67+	 7989 14960
11378	0	0	Ki67+	 7989 15345
11379	0	0	Ki67+	 7993 15326
11380	0	0	Ki67+	 7995 15391
11381	0	0	Ki67+	 8003 15482
11382	0	0	Ki67+	 8017 14903
11383	0	0	Ki67+	 8018 15308
11384	0	0	Ki67+	 8023 15429
11385	0	0	Ki67+	 8025 15352
11386	0	0	Ki67+	 8026 15362
11387	0	0	Ki67+	 8029 15007
11388	0	0	Ki67+	 8031 15507
11389	0	0	Ki67+	 8035 14850
11390	0	0	Ki67+	 8036 15461
11391	0	0	Ki67+	 8057 15039
11392	0	0	Ki67+	 8074 15379
11393	0	0	Ki67+	 8075 15511
11394	0	0	Ki67+	 8078 15339
11395	0	0	Ki67+	 8080 15324
11396	0	0	Ki67+	 8080 15468
11397	0	0	Ki67+	 8083 15024
11398	0	0	Ki67+	 8084 14954
11399	0	0	Ki67+	 8095 15402
11400	0	0	Ki67+	 7297 16173
11401	0	0	Ki67+	 7333 15656
11402	0	0	Ki67+	 7341 16244
11403	0	0	Ki67+	 7347 16301
11404	0	0	Ki67+	 7355 15641
11405	0	0	Ki67+	 7357 15734
11406	0	0	Ki67+	 7360 15692
11407	0	0	Ki67+	 7364 15663
11408	0	0	Ki67+	 7370 15725
11409	0	0	Ki67+	 7381 15647
11410	0	0	Ki67+	 7382 16047
11411	0	0	Ki67+	 7396 15706
11412	0	0	Ki67+	 7401 15742
11413	0	0	Ki67+	 7416 15732
11414	0	0	Ki67+	 7419 15707
11415	0	0	Ki67+	 7448 15663
11416	0	0	Ki67+	 7462 16311
11417	0	0	Ki67+	 7472 15789
11418	0	0	Ki67+	 7485 15754
11419	0	0	Ki67+	 7488 15831
11420	0	0	Ki67+	 7492 15727
11421	0	0	Ki67+	 7496 15664
11422	0	0	Ki67+	 7496 15787
11423	0	0	Ki67+	 7500 15617
11424	0	0	Ki67+	 7510 15828
11425	0	0	Ki67+	 7517 15675
11426	0	0	Ki67+	 7518 15761
11427	0	0	Ki67+	 7524 15803
11428	0	0	Ki67+	 7537 15721
11429	0	0	Ki67+	 7537 16267
11430	0	0	Ki67+	 7542 15852
11431	0	0	Ki67+	 7544 15703
11432	0	0	Ki67+	 7562 15672
11433	0	0	Ki67+	 7565 15531
11434	0	0	Ki67+	 7567 15820
11435	0	0	Ki67+	 7576 15706
11436	0	0	Ki67+	 7577 15871
11437	0	0	Ki67+	 7591 15838
11438	0	0	Ki67+	 7607 15911
11439	0	0	Ki67+	 7608 15878
11440	0	0	Ki67+	 7612 15860
11441	0	0	Ki67+	 7612 16088
11442	0	0	Ki67+	 7617 15736
11443	0	0	Ki67+	 7622 15541
11444	0	0	Ki67+	 7627 15824
11445	0	0	Ki67+	 7632 15536
11446	0	0	Ki67+	 7642 15812
11447	0	0	Ki67+	 7642 15898
11448	0	0	Ki67+	 7643 15928
11449	0	0	Ki67+	 7644 15885
11450	0	0	Ki67+	 7656 15994
11451	0	0	Ki67+	 7661 15837
11452	0	0	Ki67+	 7663 15633
11453	0	0	Ki67+	 7668 16160
11454	0	0	Ki67+	 7672 15939
11455	0	0	Ki67+	 7674 16204
11456	0	0	Ki67+	 7679 15540
11457	0	0	Ki67+	 7689 15980
11458	0	0	Ki67+	 7690 16177
11459	0	0	Ki67+	 7702 15965
11460	0	0	Ki67+	 7707 15552
11461	0	0	Ki67+	 7708 15642
11462	0	0	Ki67+	 7711 16065
11463	0	0	Ki67+	 7713 15607
11464	0	0	Ki67+	 7721 16171
11465	0	0	Ki67+	 7723 16234
11466	0	0	Ki67+	 7726 16198
11467	0	0	Ki67+	 7727 16151
11468	0	0	Ki67+	 7732 15699
11469	0	0	Ki67+	 7736 16125
11470	0	0	Ki67+	 7737 16296
11471	0	0	Ki67+	 7747 15977
11472	0	0	Ki67+	 7748 15940
11473	0	0	Ki67+	 7752 15615
11474	0	0	Ki67+	 7755 15538
11475	0	0	Ki67+	 7757 16148
11476	0	0	Ki67+	 7759 16114
11477	0	0	Ki67+	 7761 16181
11478	0	0	Ki67+	 7773 15770
11479	0	0	Ki67+	 7780 16301
11480	0	0	Ki67+	 7781 15587
11481	0	0	Ki67+	 7782 16319
11482	0	0	Ki67+	 7788 16110
11483	0	0	Ki67+	 7795 15737
11484	0	0	Ki67+	 7797 16307
11485	0	0	Ki67+	 7801 16055
11486	0	0	Ki67+	 7803 15998
11487	0	0	Ki67+	 7807 15573
11488	0	0	Ki67+	 7808 16047
11489	0	0	Ki67+	 7812 15608
11490	0	0	Ki67+	 7813 16310
11491	0	0	Ki67+	 7816 15652
11492	0	0	Ki67+	 7818 15879
11493	0	0	Ki67+	 7823 15629
11494	0	0	Ki67+	 7823 15681
11495	0	0	Ki67+	 7824 15837
11496	0	0	Ki67+	 7824 16002
11497	0	0	Ki67+	 7828 16298
11498	0	0	Ki67+	 7833 15883
11499	0	0	Ki67+	 7835 15902
11500	0	0	Ki67+	 7838 16051
11501	0	0	Ki67+	 7839 15616
11502	0	0	Ki67+	 7839 16077
11503	0	0	Ki67+	 7840 16318
11504	0	0	Ki67+	 7841 15653
11505	0	0	Ki67+	 7849 15817
11506	0	0	Ki67+	 7850 16091
11507	0	0	Ki67+	 7853 15726
11508	0	0	Ki67+	 7861 16171
11509	0	0	Ki67+	 7865 15859
11510	0	0	Ki67+	 7865 16313
11511	0	0	Ki67+	 7867 16038
11512	0	0	Ki67+	 7870 15881
11513	0	0	Ki67+	 7871 15742
11514	0	0	Ki67+	 7872 15659
11515	0	0	Ki67+	 7877 15780
11516	0	0	Ki67+	 7881 16093
11517	0	0	Ki67+	 7886 15819
11518	0	0	Ki67+	 7890 15691
11519	0	0	Ki67+	 7894 15530
11520	0	0	Ki67+	 7895 15747
11521	0	0	Ki67+	 7902 16131
11522	0	0	Ki67+	 7903 16156
11523	0	0	Ki67+	 7910 15787
11524	0	0	Ki67+	 7911 16225
11525	0	0	Ki67+	 7913 15727
11526	0	0	Ki67+	 7914 16094
11527	0	0	Ki67+	 7914 16117
11528	0	0	Ki67+	 7915 16253
11529	0	0	Ki67+	 7923 16285
11530	0	0	Ki67+	 7924 15943
11531	0	0	Ki67+	 7925 16217
11532	0	0	Ki67+	 7931 15756
11533	0	0	Ki67+	 7934 15811
11534	0	0	Ki67+	 7937 15871
11535	0	0	Ki67+	 7937 15982
11536	0	0	Ki67+	 7942 15787
11537	0	0	Ki67+	 7947 15903
11538	0	0	Ki67+	 7952 16167
11539	0	0	Ki67+	 7955 15784
11540	0	0	Ki67+	 7960 16222
11541	0	0	Ki67+	 7961 16287
11542	0	0	Ki67+	 7976 16315
11543	0	0	Ki67+	 7979 15983
11544	0	0	Ki67+	 7981 15570
11545	0	0	Ki67+	 7982 15861
11546	0	0	Ki67+	 7987 16031
11547	0	0	Ki67+	 7993 15954
11548	0	0	Ki67+	 7997 15882
11549	0	0	Ki67+	 8001 15549
11550	0	0	Ki67+	 8002 15859
11551	0	0	Ki67+	 8005 15911
11552	0	0	Ki67+	 8010 16181
11553	0	0	Ki67+	 8016 15848
11554	0	0	Ki67+	 8017 15525
11555	0	0	Ki67+	 8018 16049
11556	0	0	Ki67+	 8023 15714
11557	0	0	Ki67+	 8027 15892
11558	0	0	Ki67+	 8028 16007
11559	0	0	Ki67+	 8031 15983
11560	0	0	Ki67+	 8033 15901
11561	0	0	Ki67+	 8038 16268
11562	0	0	Ki67+	 8042 15539
11563	0	0	Ki67+	 8042 15962
11564	0	0	Ki67+	 8043 15813
11565	0	0	Ki67+	 8045 15995
11566	0	0	Ki67+	 8048 15948
11567	0	0	Ki67+	 8055 16301
11568	0	0	Ki67+	 8056 15558
11569	0	0	Ki67+	 8056 16215
11570	0	0	Ki67+	 8057 16273
11571	0	0	Ki67+	 8060 15548
11572	0	0	Ki67+	 8060 15573
11573	0	0	Ki67+	 8060 16249
11574	0	0	Ki67+	 8062 15970
11575	0	0	Ki67+	 8070 16033
11576	0	0	Ki67+	 8078 16110
11577	0	0	Ki67+	 8081 15533
11578	0	0	Ki67+	 8082 15605
11579	0	0	Ki67+	 8084 16256
11580	0	0	Ki67+	 8085 16005
11581	0	0	Ki67+	 8086 16274
11582	0	0	Ki67+	 8090 16099
11583	0	0	Ki67+	 8092 15570
11584	0	0	Ki67+	 7305 16397
11585	0	0	Ki67+	 7309 16424
11586	0	0	Ki67+	 7325 16994
11587	0	0	Ki67+	 7327 16346
11588	0	0	Ki67+	 7336 16984
11589	0	0	Ki67+	 7354 16590
11590	0	0	Ki67+	 7358 16958
11591	0	0	Ki67+	 7359 17001
11592	0	0	Ki67+	 7362 16363
11593	0	0	Ki67+	 7362 17030
11594	0	0	Ki67+	 7372 17107
11595	0	0	Ki67+	 7386 16356
11596	0	0	Ki67+	 7393 17012
11597	0	0	Ki67+	 7401 16950
11598	0	0	Ki67+	 7404 17018
11599	0	0	Ki67+	 7405 16983
11600	0	0	Ki67+	 7408 17038
11601	0	0	Ki67+	 7430 16999
11602	0	0	Ki67+	 7431 16939
11603	0	0	Ki67+	 7444 17093
11604	0	0	Ki67+	 7448 17012
11605	0	0	Ki67+	 7450 17069
11606	0	0	Ki67+	 7461 16991
11607	0	0	Ki67+	 7475 17085
11608	0	0	Ki67+	 7480 17061
11609	0	0	Ki67+	 7491 17108
11610	0	0	Ki67+	 7495 16322
11611	0	0	Ki67+	 7512 17083
11612	0	0	Ki67+	 7513 17119
11613	0	0	Ki67+	 7521 16716
11614	0	0	Ki67+	 7535 17088
11615	0	0	Ki67+	 7547 16973
11616	0	0	Ki67+	 7548 16488
11617	0	0	Ki67+	 7590 17014
11618	0	0	Ki67+	 7608 16861
11619	0	0	Ki67+	 7637 16754
11620	0	0	Ki67+	 7646 16839
11621	0	0	Ki67+	 7658 16523
11622	0	0	Ki67+	 7686 16971
11623	0	0	Ki67+	 7699 17044
11624	0	0	Ki67+	 7726 16755
11625	0	0	Ki67+	 7752 16823
11626	0	0	Ki67+	 7790 16351
11627	0	0	Ki67+	 7810 16918
11628	0	0	Ki67+	 7851 16936
11629	0	0	Ki67+	 7870 16531
11630	0	0	Ki67+	 7873 16597
11631	0	0	Ki67+	 7898 16368
11632	0	0	Ki67+	 7904 16346
11633	0	0	Ki67+	 7916 16372
11634	0	0	Ki67+	 7943 16499
11635	0	0	Ki67+	 7954 16533
11636	0	0	Ki67+	 7979 16385
11637	0	0	Ki67+	 7980 16363
11638	0	0	Ki67+	 7980 16440
11639	0	0	Ki67+	 7990 16442
11640	0	0	Ki67+	 7999 16348
11641	0	0	Ki67+	 8008 17068
11642	0	0	Ki67+	 8012 16607
11643	0	0	Ki67+	 8013 16387
11644	0	0	Ki67+	 8019 16326
11645	0	0	Ki67+	 8027 16664
11646	0	0	Ki67+	 8031 16588
11647	0	0	Ki67+	 8033 16631
11648	0	0	Ki67+	 8036 16346
11649	0	0	Ki67+	 8045 16594
11650	0	0	Ki67+	 8050 16676
11651	0	0	Ki67+	 8051 16718
11652	0	0	Ki67+	 8059 16388
11653	0	0	Ki67+	 8061 16407
11654	0	0	Ki67+	 8061 16648
11655	0	0	Ki67+	 8064 16737
11656	0	0	Ki67+	 8065 16321
11657	0	0	Ki67+	 8067 16505
11658	0	0	Ki67+	 8069 16456
11659	0	0	Ki67+	 8075 16606
11660	0	0	Ki67+	 8079 16547
11661	0	0	Ki67+	 8080 16711
11662	0	0	Ki67+	 8089 16343
11663	0	0	Ki67+	 8092 16541
11664	0	0	Ki67+	 7298 17778
11665	0	0	Ki67+	 7301 17418
11666	0	0	Ki67+	 7310 17589
11667	0	0	Ki67+	 7319 17239
11668	0	0	Ki67+	 7319 17557
11669	0	0	Ki67+	 7321 17592
11670	0	0	Ki67+	 7322 17266
11671	0	0	Ki67+	 7322 17632
11672	0	0	Ki67+	 7322 17733
11673	0	0	Ki67+	 7326 17665
11674	0	0	Ki67+	 7330 17715
11675	0	0	Ki67+	 7331 17128
11676	0	0	Ki67+	 7332 17236
11677	0	0	Ki67+	 7340 17257
11678	0	0	Ki67+	 7342 17559
11679	0	0	Ki67+	 7344 17321
11680	0	0	Ki67+	 7345 17451
11681	0	0	Ki67+	 7347 17787
11682	0	0	Ki67+	 7350 17589
11683	0	0	Ki67+	 7359 17667
11684	0	0	Ki67+	 7364 17245
11685	0	0	Ki67+	 7365 17529
11686	0	0	Ki67+	 7367 17644
11687	0	0	Ki67+	 7369 17715
11688	0	0	Ki67+	 7370 17567
11689	0	0	Ki67+	 7375 17814
11690	0	0	Ki67+	 7377 17224
11691	0	0	Ki67+	 7378 17483
11692	0	0	Ki67+	 7381 17128
11693	0	0	Ki67+	 7381 17418
11694	0	0	Ki67+	 7390 17614
11695	0	0	Ki67+	 7396 17429
11696	0	0	Ki67+	 7398 17688
11697	0	0	Ki67+	 7399 17123
11698	0	0	Ki67+	 7402 17748
11699	0	0	Ki67+	 7405 17655
11700	0	0	Ki67+	 7412 17539
11701	0	0	Ki67+	 7413 17627
11702	0	0	Ki67+	 7420 17698
11703	0	0	Ki67+	 7423 17478
11704	0	0	Ki67+	 7425 17139
11705	0	0	Ki67+	 7426 17219
11706	0	0	Ki67+	 7444 17497
11707	0	0	Ki67+	 7445 17601
11708	0	0	Ki67+	 7446 17798
11709	0	0	Ki67+	 7452 17422
11710	0	0	Ki67+	 7453 17265
11711	0	0	Ki67+	 7454 17502
11712	0	0	Ki67+	 7460 17136
11713	0	0	Ki67+	 7462 17223
11714	0	0	Ki67+	 7475 17794
11715	0	0	Ki67+	 7476 17284
11716	0	0	Ki67+	 7479 17726
11717	0	0	Ki67+	 7480 17245
11718	0	0	Ki67+	 7484 17465
11719	0	0	Ki67+	 7487 17703
11720	0	0	Ki67+	 7488 17401
11721	0	0	Ki67+	 7499 17454
11722	0	0	Ki67+	 7510 17418
11723	0	0	Ki67+	 7515 17494
11724	0	0	Ki67+	 7517 17472
11725	0	0	Ki67+	 7519 17659
11726	0	0	Ki67+	 7526 17459
11727	0	0	Ki67+	 7530 17644
11728	0	0	Ki67+	 7531 17241
11729	0	0	Ki67+	 7533 17781
11730	0	0	Ki67+	 7536 17804
11731	0	0	Ki67+	 7539 17467
11732	0	0	Ki67+	 7550 17474
11733	0	0	Ki67+	 7552 17432
11734	0	0	Ki67+	 7557 17667
11735	0	0	Ki67+	 7558 17254
11736	0	0	Ki67+	 7559 17918
11737	0	0	Ki67+	 7565 17647
11738	0	0	Ki67+	 7572 17729
11739	0	0	Ki67+	 7581 17437
11740	0	0	Ki67+	 7584 17189
11741	0	0	Ki67+	 7587 17385
11742	0	0	Ki67+	 7588 17725
11743	0	0	Ki67+	 7589 17693
11744	0	0	Ki67+	 7596 17789
11745	0	0	Ki67+	 7597 17453
11746	0	0	Ki67+	 7603 17769
11747	0	0	Ki67+	 7610 17471
11748	0	0	Ki67+	 7614 17376
11749	0	0	Ki67+	 7617 17282
11750	0	0	Ki67+	 7619 17667
11751	0	0	Ki67+	 7623 17644
11752	0	0	Ki67+	 7625 17588
11753	0	0	Ki67+	 7632 17300
11754	0	0	Ki67+	 7633 17372
11755	0	0	Ki67+	 7634 17428
11756	0	0	Ki67+	 7635 17770
11757	0	0	Ki67+	 7636 17893
11758	0	0	Ki67+	 7644 17401
11759	0	0	Ki67+	 7650 17609
11760	0	0	Ki67+	 7657 17318
11761	0	0	Ki67+	 7660 17452
11762	0	0	Ki67+	 7665 17421
11763	0	0	Ki67+	 7668 17563
11764	0	0	Ki67+	 7681 17640
11765	0	0	Ki67+	 7683 17295
11766	0	0	Ki67+	 7692 17662
11767	0	0	Ki67+	 7693 17687
11768	0	0	Ki67+	 7695 17592
11769	0	0	Ki67+	 7712 17544
11770	0	0	Ki67+	 7724 17456
11771	0	0	Ki67+	 7731 17329
11772	0	0	Ki67+	 7750 17453
11773	0	0	Ki67+	 7750 17520
11774	0	0	Ki67+	 7751 17539
11775	0	0	Ki67+	 7755 17786
11776	0	0	Ki67+	 7757 17376
11777	0	0	Ki67+	 7767 17793
11778	0	0	Ki67+	 7772 17584
11779	0	0	Ki67+	 7772 17758
11780	0	0	Ki67+	 7774 17147
11781	0	0	Ki67+	 7777 17521
11782	0	0	Ki67+	 7785 17706
11783	0	0	Ki67+	 7788 17648
11784	0	0	Ki67+	 7811 17508
11785	0	0	Ki67+	 7823 17657
11786	0	0	Ki67+	 7849 17669
11787	0	0	Ki67+	 7850 17441
11788	0	0	Ki67+	 7859 17648
11789	0	0	Ki67+	 7860 17595
11790	0	0	Ki67+	 7867 17698
11791	0	0	Ki67+	 7880 17676
11792	0	0	Ki67+	 7884 17702
11793	0	0	Ki67+	 7886 17632
11794	0	0	Ki67+	 7892 17574
11795	0	0	Ki67+	 7895 17549
11796	0	0	Ki67+	 7904 17657
11797	0	0	Ki67+	 7908 17769
11798	0	0	Ki67+	 7911 17616
11799	0	0	Ki67+	 7912 17563
11800	0	0	Ki67+	 7924 17641
11801	0	0	Ki67+	 7939 17724
11802	0	0	Ki67+	 7940 17655
11803	0	0	Ki67+	 7945 17589
11804	0	0	Ki67+	 7951 17620
11805	0	0	Ki67+	 7969 17596
11806	0	0	Ki67+	 7973 17644
11807	0	0	Ki67+	 7980 17338
11808	0	0	Ki67+	 7983 17612
11809	0	0	Ki67+	 7985 17768
11810	0	0	Ki67+	 7988 17744
11811	0	0	Ki67+	 7992 17623
11812	0	0	Ki67+	 8002 17649
11813	0	0	Ki67+	 8018 17761
11814	0	0	Ki67+	 8026 17737
11815	0	0	Ki67+	 8041 17714
11816	0	0	Ki67+	 8043 17906
11817	0	0	Ki67+	 8058 17692
11818	0	0	Ki67+	 8059 17284
11819	0	0	Ki67+	 8071 17712
11820	0	0	Ki67+	 8073 17126
11821	0	0	Ki67+	 7297 18059
11822	0	0	Ki67+	 7302 18285
11823	0	0	Ki67+	 7308 18109
11824	0	0	Ki67+	 7308 18389
11825	0	0	Ki67+	 7310 18407
11826	0	0	Ki67+	 7320 18010
11827	0	0	Ki67+	 7323 18327
11828	0	0	Ki67+	 7330 18023
11829	0	0	Ki67+	 7332 18284
11830	0	0	Ki67+	 7332 18636
11831	0	0	Ki67+	 7333 18049
11832	0	0	Ki67+	 7333 18358
11833	0	0	Ki67+	 7335 18090
11834	0	0	Ki67+	 7337 17994
11835	0	0	Ki67+	 7343 18257
11836	0	0	Ki67+	 7343 18655
11837	0	0	Ki67+	 7344 18498
11838	0	0	Ki67+	 7350 18110
11839	0	0	Ki67+	 7352 18139
11840	0	0	Ki67+	 7354 18273
11841	0	0	Ki67+	 7363 18073
11842	0	0	Ki67+	 7365 18301
11843	0	0	Ki67+	 7367 18058
11844	0	0	Ki67+	 7370 18640
11845	0	0	Ki67+	 7372 18576
11846	0	0	Ki67+	 7374 18650
11847	0	0	Ki67+	 7375 18202
11848	0	0	Ki67+	 7376 17985
11849	0	0	Ki67+	 7377 18086
11850	0	0	Ki67+	 7378 18273
11851	0	0	Ki67+	 7385 18011
11852	0	0	Ki67+	 7386 18118
11853	0	0	Ki67+	 7388 18711
11854	0	0	Ki67+	 7390 18248
11855	0	0	Ki67+	 7390 18610
11856	0	0	Ki67+	 7391 18072
11857	0	0	Ki67+	 7392 18391
11858	0	0	Ki67+	 7395 18318
11859	0	0	Ki67+	 7399 18065
11860	0	0	Ki67+	 7405 18589
11861	0	0	Ki67+	 7408 18666
11862	0	0	Ki67+	 7409 17953
11863	0	0	Ki67+	 7411 18052
11864	0	0	Ki67+	 7413 18079
11865	0	0	Ki67+	 7415 18097
11866	0	0	Ki67+	 7426 18626
11867	0	0	Ki67+	 7427 17972
11868	0	0	Ki67+	 7435 18397
11869	0	0	Ki67+	 7437 18647
11870	0	0	Ki67+	 7441 18583
11871	0	0	Ki67+	 7442 18286
11872	0	0	Ki67+	 7443 18231
11873	0	0	Ki67+	 7448 18077
11874	0	0	Ki67+	 7448 18394
11875	0	0	Ki67+	 7452 18247
11876	0	0	Ki67+	 7453 18613
11877	0	0	Ki67+	 7454 18064
11878	0	0	Ki67+	 7456 18663
11879	0	0	Ki67+	 7460 18024
11880	0	0	Ki67+	 7464 18557
11881	0	0	Ki67+	 7468 18040
11882	0	0	Ki67+	 7469 18095
11883	0	0	Ki67+	 7475 18296
11884	0	0	Ki67+	 7475 18373
11885	0	0	Ki67+	 7479 17964
11886	0	0	Ki67+	 7480 18276
11887	0	0	Ki67+	 7482 18073
11888	0	0	Ki67+	 7482 18533
11889	0	0	Ki67+	 7484 18252
11890	0	0	Ki67+	 7497 18008
11891	0	0	Ki67+	 7497 18396
11892	0	0	Ki67+	 7499 18570
11893	0	0	Ki67+	 7499 18640
11894	0	0	Ki67+	 7500 18344
11895	0	0	Ki67+	 7504 18024
11896	0	0	Ki67+	 7505 18659
11897	0	0	Ki67+	 7509 18064
11898	0	0	Ki67+	 7510 18008
11899	0	0	Ki67+	 7510 18600
11900	0	0	Ki67+	 7515 18674
11901	0	0	Ki67+	 7519 18329
11902	0	0	Ki67+	 7525 18235
11903	0	0	Ki67+	 7530 17995
11904	0	0	Ki67+	 7534 18286
11905	0	0	Ki67+	 7535 18015
11906	0	0	Ki67+	 7539 18048
11907	0	0	Ki67+	 7553 18373
11908	0	0	Ki67+	 7556 18337
11909	0	0	Ki67+	 7556 18507
11910	0	0	Ki67+	 7563 17940
11911	0	0	Ki67+	 7568 17987
11912	0	0	Ki67+	 7570 18232
11913	0	0	Ki67+	 7575 18410
11914	0	0	Ki67+	 7576 18515
11915	0	0	Ki67+	 7587 18107
11916	0	0	Ki67+	 7588 18545
11917	0	0	Ki67+	 7589 18056
11918	0	0	Ki67+	 7590 18230
11919	0	0	Ki67+	 7594 18568
11920	0	0	Ki67+	 7595 18396
11921	0	0	Ki67+	 7598 18709
11922	0	0	Ki67+	 7602 18510
11923	0	0	Ki67+	 7603 18311
11924	0	0	Ki67+	 7608 18074
11925	0	0	Ki67+	 7609 17972
11926	0	0	Ki67+	 7611 18253
11927	0	0	Ki67+	 7613 18028
11928	0	0	Ki67+	 7622 17991
11929	0	0	Ki67+	 7626 18051
11930	0	0	Ki67+	 7626 18290
11931	0	0	Ki67+	 7631 18276
11932	0	0	Ki67+	 7631 18326
11933	0	0	Ki67+	 7631 18594
11934	0	0	Ki67+	 7641 18156
11935	0	0	Ki67+	 7642 18013
11936	0	0	Ki67+	 7642 18614
11937	0	0	Ki67+	 7646 17935
11938	0	0	Ki67+	 7646 18346
11939	0	0	Ki67+	 7650 18364
11940	0	0	Ki67+	 7651 17993
11941	0	0	Ki67+	 7653 18531
11942	0	0	Ki67+	 7654 17964
11943	0	0	Ki67+	 7655 18028
11944	0	0	Ki67+	 7661 18547
11945	0	0	Ki67+	 7663 18021
11946	0	0	Ki67+	 7668 18599
11947	0	0	Ki67+	 7669 18055
11948	0	0	Ki67+	 7675 18290
11949	0	0	Ki67+	 7676 18615
11950	0	0	Ki67+	 7679 18477
11951	0	0	Ki67+	 7684 18561
11952	0	0	Ki67+	 7685 18630
11953	0	0	Ki67+	 7687 17975
11954	0	0	Ki67+	 7688 18496
11955	0	0	Ki67+	 7690 18270
11956	0	0	Ki67+	 7692 18083
11957	0	0	Ki67+	 7695 18359
11958	0	0	Ki67+	 7695 18577
11959	0	0	Ki67+	 7702 17928
11960	0	0	Ki67+	 7706 18593
11961	0	0	Ki67+	 7707 18016
11962	0	0	Ki67+	 7710 18066
11963	0	0	Ki67+	 7717 18095
11964	0	0	Ki67+	 7723 18338
11965	0	0	Ki67+	 7727 18114
11966	0	0	Ki67+	 7731 18093
11967	0	0	Ki67+	 7732 18283
11968	0	0	Ki67+	 7738 18561
11969	0	0	Ki67+	 7747 18045
11970	0	0	Ki67+	 7750 18516
11971	0	0	Ki67+	 7754 18594
11972	0	0	Ki67+	 7756 18118
11973	0	0	Ki67+	 7761 18085
11974	0	0	Ki67+	 7763 18468
11975	0	0	Ki67+	 7771 18340
11976	0	0	Ki67+	 7782 18705
11977	0	0	Ki67+	 7785 17987
11978	0	0	Ki67+	 7785 18112
11979	0	0	Ki67+	 7787 18546
11980	0	0	Ki67+	 7788 18257
11981	0	0	Ki67+	 7791 18297
11982	0	0	Ki67+	 7792 18496
11983	0	0	Ki67+	 7793 18345
11984	0	0	Ki67+	 7795 17941
11985	0	0	Ki67+	 7796 18079
11986	0	0	Ki67+	 7796 18243
11987	0	0	Ki67+	 7798 17952
11988	0	0	Ki67+	 7798 18036
11989	0	0	Ki67+	 7802 18691
11990	0	0	Ki67+	 7805 18566
11991	0	0	Ki67+	 7808 18117
11992	0	0	Ki67+	 7809 18046
11993	0	0	Ki67+	 7810 18097
11994	0	0	Ki67+	 7820 17935
11995	0	0	Ki67+	 7820 18712
11996	0	0	Ki67+	 7824 18269
11997	0	0	Ki67+	 7825 18060
11998	0	0	Ki67+	 7825 18513
11999	0	0	Ki67+	 7830 18471
12000	0	0	Ki67+	 7831 18251
12001	0	0	Ki67+	 7832 18043
12002	0	0	Ki67+	 7838 18535
12003	0	0	Ki67+	 7840 17967
12004	0	0	Ki67+	 7853 17921
12005	0	0	Ki67+	 7861 18250
12006	0	0	Ki67+	 7862 18667
12007	0	0	Ki67+	 7863 18119
12008	0	0	Ki67+	 7863 18266
12009	0	0	Ki67+	 7865 18020
12010	0	0	Ki67+	 7871 18032
12011	0	0	Ki67+	 7886 18045
12012	0	0	Ki67+	 7886 18663
12013	0	0	Ki67+	 7889 18096
12014	0	0	Ki67+	 7891 17974
12015	0	0	Ki67+	 7900 18486
12016	0	0	Ki67+	 7901 18031
12017	0	0	Ki67+	 7902 18509
12018	0	0	Ki67+	 7906 18004
12019	0	0	Ki67+	 7914 18674
12020	0	0	Ki67+	 7915 18047
12021	0	0	Ki67+	 7915 18654
12022	0	0	Ki67+	 7920 18634
12023	0	0	Ki67+	 7921 18029
12024	0	0	Ki67+	 7922 18502
12025	0	0	Ki67+	 7925 18308
12026	0	0	Ki67+	 7926 18453
12027	0	0	Ki67+	 7929 18298
12028	0	0	Ki67+	 7931 18356
12029	0	0	Ki67+	 7933 18064
12030	0	0	Ki67+	 7935 18460
12031	0	0	Ki67+	 7935 18485
12032	0	0	Ki67+	 7945 18125
12033	0	0	Ki67+	 7946 18073
12034	0	0	Ki67+	 7951 17966
12035	0	0	Ki67+	 7960 18450
12036	0	0	Ki67+	 7962 17984
12037	0	0	Ki67+	 7970 17940
12038	0	0	Ki67+	 7974 18290
12039	0	0	Ki67+	 7981 18647
12040	0	0	Ki67+	 7987 18376
12041	0	0	Ki67+	 8001 17929
12042	0	0	Ki67+	 8001 18087
12043	0	0	Ki67+	 8002 17958
12044	0	0	Ki67+	 8011 18342
12045	0	0	Ki67+	 8020 18403
12046	0	0	Ki67+	 8023 17936
12047	0	0	Ki67+	 8024 17998
12048	0	0	Ki67+	 8038 17960
12049	0	0	Ki67+	 8055 18216
12050	0	0	Ki67+	 8057 18031
12051	0	0	Ki67+	 8063 17997
12052	0	0	Ki67+	 8070 18009
12053	0	0	Ki67+	 8094 18223
12054	0	0	Ki67+	 7300 18725
12055	0	0	Ki67+	 7305 18871
12056	0	0	Ki67+	 7307 18736
12057	0	0	Ki67+	 7307 19084
12058	0	0	Ki67+	 7307 19458
12059	0	0	Ki67+	 7308 18892
12060	0	0	Ki67+	 7311 18828
12061	0	0	Ki67+	 7317 18838
12062	0	0	Ki67+	 7322 19481
12063	0	0	Ki67+	 7325 18855
12064	0	0	Ki67+	 7329 19046
12065	0	0	Ki67+	 7330 18874
12066	0	0	Ki67+	 7346 18869
12067	0	0	Ki67+	 7347 19086
12068	0	0	Ki67+	 7348 19405
12069	0	0	Ki67+	 7350 18830
12070	0	0	Ki67+	 7352 19039
12071	0	0	Ki67+	 7355 18956
12072	0	0	Ki67+	 7356 19000
12073	0	0	Ki67+	 7370 18975
12074	0	0	Ki67+	 7372 19050
12075	0	0	Ki67+	 7374 18820
12076	0	0	Ki67+	 7380 19023
12077	0	0	Ki67+	 7382 19491
12078	0	0	Ki67+	 7391 18867
12079	0	0	Ki67+	 7393 18824
12080	0	0	Ki67+	 7394 19463
12081	0	0	Ki67+	 7397 18727
12082	0	0	Ki67+	 7401 19440
12083	0	0	Ki67+	 7412 18972
12084	0	0	Ki67+	 7419 19032
12085	0	0	Ki67+	 7420 18868
12086	0	0	Ki67+	 7429 18990
12087	0	0	Ki67+	 7433 19499
12088	0	0	Ki67+	 7437 18999
12089	0	0	Ki67+	 7444 18775
12090	0	0	Ki67+	 7447 19480
12091	0	0	Ki67+	 7450 18866
12092	0	0	Ki67+	 7450 19352
12093	0	0	Ki67+	 7460 19038
12094	0	0	Ki67+	 7465 18827
12095	0	0	Ki67+	 7465 18970
12096	0	0	Ki67+	 7466 18998
12097	0	0	Ki67+	 7468 18770
12098	0	0	Ki67+	 7478 19414
12099	0	0	Ki67+	 7484 18812
12100	0	0	Ki67+	 7493 19311
12101	0	0	Ki67+	 7496 19494
12102	0	0	Ki67+	 7501 18987
12103	0	0	Ki67+	 7504 19463
12104	0	0	Ki67+	 7505 18850
12105	0	0	Ki67+	 7505 18866
12106	0	0	Ki67+	 7512 19019
12107	0	0	Ki67+	 7514 19333
12108	0	0	Ki67+	 7517 19476
12109	0	0	Ki67+	 7524 18788
12110	0	0	Ki67+	 7525 18986
12111	0	0	Ki67+	 7532 18858
12112	0	0	Ki67+	 7537 18840
12113	0	0	Ki67+	 7545 18976
12114	0	0	Ki67+	 7555 18780
12115	0	0	Ki67+	 7561 19460
12116	0	0	Ki67+	 7562 18975
12117	0	0	Ki67+	 7567 19010
12118	0	0	Ki67+	 7568 18840
12119	0	0	Ki67+	 7573 18804
12120	0	0	Ki67+	 7581 18916
12121	0	0	Ki67+	 7582 18838
12122	0	0	Ki67+	 7584 19442
12123	0	0	Ki67+	 7588 18986
12124	0	0	Ki67+	 7595 18962
12125	0	0	Ki67+	 7607 18794
12126	0	0	Ki67+	 7607 18817
12127	0	0	Ki67+	 7610 18995
12128	0	0	Ki67+	 7612 19436
12129	0	0	Ki67+	 7613 19321
12130	0	0	Ki67+	 7632 19476
12131	0	0	Ki67+	 7634 19405
12132	0	0	Ki67+	 7636 18812
12133	0	0	Ki67+	 7638 18978
12134	0	0	Ki67+	 7639 19392
12135	0	0	Ki67+	 7651 18783
12136	0	0	Ki67+	 7660 18797
12137	0	0	Ki67+	 7665 19481
12138	0	0	Ki67+	 7674 18754
12139	0	0	Ki67+	 7679 18925
12140	0	0	Ki67+	 7686 18755
12141	0	0	Ki67+	 7688 18785
12142	0	0	Ki67+	 7693 19319
12143	0	0	Ki67+	 7698 18914
12144	0	0	Ki67+	 7704 19391
12145	0	0	Ki67+	 7705 19409
12146	0	0	Ki67+	 7712 18769
12147	0	0	Ki67+	 7716 18752
12148	0	0	Ki67+	 7729 19380
12149	0	0	Ki67+	 7732 18922
12150	0	0	Ki67+	 7738 18777
12151	0	0	Ki67+	 7739 18730
12152	0	0	Ki67+	 7741 18761
12153	0	0	Ki67+	 7751 19438
12154	0	0	Ki67+	 7752 18793
12155	0	0	Ki67+	 7752 18927
12156	0	0	Ki67+	 7753 18945
12157	0	0	Ki67+	 7763 18845
12158	0	0	Ki67+	 7763 19397
12159	0	0	Ki67+	 7770 18738
12160	0	0	Ki67+	 7770 19125
12161	0	0	Ki67+	 7771 18771
12162	0	0	Ki67+	 7777 18909
12163	0	0	Ki67+	 7784 19395
12164	0	0	Ki67+	 7796 18777
12165	0	0	Ki67+	 7847 19334
12166	0	0	Ki67+	 7849 19400
12167	0	0	Ki67+	 7857 19360
12168	0	0	Ki67+	 7867 18888
12169	0	0	Ki67+	 7870 19267
12170	0	0	Ki67+	 7875 19364
12171	0	0	Ki67+	 7876 18798
12172	0	0	Ki67+	 7881 19313
12173	0	0	Ki67+	 7884 19395
12174	0	0	Ki67+	 7890 18802
12175	0	0	Ki67+	 7892 19268
12176	0	0	Ki67+	 7894 18849
12177	0	0	Ki67+	 7897 19286
12178	0	0	Ki67+	 7897 19352
12179	0	0	Ki67+	 7907 19417
12180	0	0	Ki67+	 7911 19366
12181	0	0	Ki67+	 7912 18799
12182	0	0	Ki67+	 7914 19341
12183	0	0	Ki67+	 7918 19420
12184	0	0	Ki67+	 7922 19091
12185	0	0	Ki67+	 7927 19306
12186	0	0	Ki67+	 7937 19293
12187	0	0	Ki67+	 7937 19321
12188	0	0	Ki67+	 7938 19035
12189	0	0	Ki67+	 7951 19353
12190	0	0	Ki67+	 7952 19421
12191	0	0	Ki67+	 7969 19021
12192	0	0	Ki67+	 7972 19295
12193	0	0	Ki67+	 7972 19420
12194	0	0	Ki67+	 7995 18749
12195	0	0	Ki67+	 7996 19506
12196	0	0	Ki67+	 8004 19119
12197	0	0	Ki67+	 8012 19017
12198	0	0	Ki67+	 8015 19251
12199	0	0	Ki67+	 8017 18925
12200	0	0	Ki67+	 8046 19359
12201	0	0	Ki67+	 8047 19385
12202	0	0	Ki67+	 8059 19518
12203	0	0	Ki67+	 8066 19401
12204	0	0	Ki67+	 7304 19959
12205	0	0	Ki67+	 7305 19923
12206	0	0	Ki67+	 7310 19522
12207	0	0	Ki67+	 7316 20226
12208	0	0	Ki67+	 7320 19844
12209	0	0	Ki67+	 7330 19862
12210	0	0	Ki67+	 7337 19853
12211	0	0	Ki67+	 7340 19904
12212	0	0	Ki67+	 7344 20165
12213	0	0	Ki67+	 7348 19885
12214	0	0	Ki67+	 7351 19568
12215	0	0	Ki67+	 7355 19541
12216	0	0	Ki67+	 7359 19787
12217	0	0	Ki67+	 7369 19889
12218	0	0	Ki67+	 7372 19824
12219	0	0	Ki67+	 7377 19948
12220	0	0	Ki67+	 7384 20123
12221	0	0	Ki67+	 7390 20103
12222	0	0	Ki67+	 7398 19835
12223	0	0	Ki67+	 7400 19952
12224	0	0	Ki67+	 7400 20279
12225	0	0	Ki67+	 7431 19554
12226	0	0	Ki67+	 7435 19899
12227	0	0	Ki67+	 7449 19830
12228	0	0	Ki67+	 7461 19840
12229	0	0	Ki67+	 7471 19759
12230	0	0	Ki67+	 7474 19854
12231	0	0	Ki67+	 7474 20134
12232	0	0	Ki67+	 7484 19883
12233	0	0	Ki67+	 7485 19931
12234	0	0	Ki67+	 7490 20194
12235	0	0	Ki67+	 7519 20174
12236	0	0	Ki67+	 7529 20155
12237	0	0	Ki67+	 7531 20194
12238	0	0	Ki67+	 7533 19858
12239	0	0	Ki67+	 7538 20034
12240	0	0	Ki67+	 7545 20081
12241	0	0	Ki67+	 7546 20254
12242	0	0	Ki67+	 7558 19681
12243	0	0	Ki67+	 7566 19525
12244	0	0	Ki67+	 7566 19722
12245	0	0	Ki67+	 7570 19889
12246	0	0	Ki67+	 7575 19778
12247	0	0	Ki67+	 7577 19862
12248	0	0	Ki67+	 7580 19901
12249	0	0	Ki67+	 7583 20155
12250	0	0	Ki67+	 7600 19778
12251	0	0	Ki67+	 7601 19840
12252	0	0	Ki67+	 7603 19985
12253	0	0	Ki67+	 7606 20100
12254	0	0	Ki67+	 7623 20118
12255	0	0	Ki67+	 7629 19885
12256	0	0	Ki67+	 7632 20079
12257	0	0	Ki67+	 7637 19818
12258	0	0	Ki67+	 7642 19654
12259	0	0	Ki67+	 7649 20195
12260	0	0	Ki67+	 7652 19745
12261	0	0	Ki67+	 7668 19790
12262	0	0	Ki67+	 7668 20165
12263	0	0	Ki67+	 7679 19959
12264	0	0	Ki67+	 7684 19855
12265	0	0	Ki67+	 7685 20223
12266	0	0	Ki67+	 7686 19806
12267	0	0	Ki67+	 7691 19763
12268	0	0	Ki67+	 7691 20092
12269	0	0	Ki67+	 7694 19873
12270	0	0	Ki67+	 7714 20144
12271	0	0	Ki67+	 7715 20038
12272	0	0	Ki67+	 7716 20021
12273	0	0	Ki67+	 7717 20113
12274	0	0	Ki67+	 7718 19754
12275	0	0	Ki67+	 7718 20001
12276	0	0	Ki67+	 7721 19836
12277	0	0	Ki67+	 7723 20202
12278	0	0	Ki67+	 7725 20074
12279	0	0	Ki67+	 7730 19944
12280	0	0	Ki67+	 7747 19852
12281	0	0	Ki67+	 7756 20129
12282	0	0	Ki67+	 7757 20146
12283	0	0	Ki67+	 7763 20056
12284	0	0	Ki67+	 7766 20018
12285	0	0	Ki67+	 7768 19802
12286	0	0	Ki67+	 7772 19746
12287	0	0	Ki67+	 7777 19859
12288	0	0	Ki67+	 7786 20075
12289	0	0	Ki67+	 7790 19759
12290	0	0	Ki67+	 7798 19823
12291	0	0	Ki67+	 7805 20294
12292	0	0	Ki67+	 7806 20026
12293	0	0	Ki67+	 7807 20012
12294	0	0	Ki67+	 7812 19781
12295	0	0	Ki67+	 7816 19830
12296	0	0	Ki67+	 7830 20057
12297	0	0	Ki67+	 7831 20093
12298	0	0	Ki67+	 7834 20299
12299	0	0	Ki67+	 7840 19737
12300	0	0	Ki67+	 7853 19654
12301	0	0	Ki67+	 7855 19999
12302	0	0	Ki67+	 7855 20262
12303	0	0	Ki67+	 7858 19957
12304	0	0	Ki67+	 7859 20025
12305	0	0	Ki67+	 7863 20094
12306	0	0	Ki67+	 7866 20113
12307	0	0	Ki67+	 7868 19664
12308	0	0	Ki67+	 7876 19706
12309	0	0	Ki67+	 7876 19727
12310	0	0	Ki67+	 7876 19774
12311	0	0	Ki67+	 7889 19684
12312	0	0	Ki67+	 7890 19615
12313	0	0	Ki67+	 7894 19766
12314	0	0	Ki67+	 7896 20298
12315	0	0	Ki67+	 7901 19746
12316	0	0	Ki67+	 7902 20015
12317	0	0	Ki67+	 7907 20048
12318	0	0	Ki67+	 7909 19643
12319	0	0	Ki67+	 7911 20275
12320	0	0	Ki67+	 7912 19841
12321	0	0	Ki67+	 7913 19694
12322	0	0	Ki67+	 7913 19746
12323	0	0	Ki67+	 7916 20259
12324	0	0	Ki67+	 7922 19649
12325	0	0	Ki67+	 7923 19629
12326	0	0	Ki67+	 7923 19943
12327	0	0	Ki67+	 7926 20134
12328	0	0	Ki67+	 7926 20306
12329	0	0	Ki67+	 7928 19984
12330	0	0	Ki67+	 7934 19580
12331	0	0	Ki67+	 7935 20271
12332	0	0	Ki67+	 7941 19709
12333	0	0	Ki67+	 7950 20303
12334	0	0	Ki67+	 7965 20266
12335	0	0	Ki67+	 7967 19910
12336	0	0	Ki67+	 7968 19640
12337	0	0	Ki67+	 7969 19561
12338	0	0	Ki67+	 7972 19955
12339	0	0	Ki67+	 7974 19536
12340	0	0	Ki67+	 7974 19727
12341	0	0	Ki67+	 7987 19999
12342	0	0	Ki67+	 7991 19589
12343	0	0	Ki67+	 7995 19538
12344	0	0	Ki67+	 8010 19576
12345	0	0	Ki67+	 8012 20292
12346	0	0	Ki67+	 8017 19982
12347	0	0	Ki67+	 8027 20027
12348	0	0	Ki67+	 8028 19550
12349	0	0	Ki67+	 8029 20259
12350	0	0	Ki67+	 8030 20243
12351	0	0	Ki67+	 8036 20052
12352	0	0	Ki67+	 8040 20313
12353	0	0	Ki67+	 8041 19533
12354	0	0	Ki67+	 8042 19567
12355	0	0	Ki67+	 8060 20024
12356	0	0	Ki67+	 8066 19750
12357	0	0	Ki67+	 8075 19699
12358	0	0	Ki67+	 8076 19898
12359	0	0	Ki67+	 8077 19848
12360	0	0	Ki67+	 8078 19658
12361	0	0	Ki67+	 8080 20252
12362	0	0	Ki67+	 8081 20317
12363	0	0	Ki67+	 8087 19726
12364	0	0	Ki67+	 7297 20600
12365	0	0	Ki67+	 7300 20662
12366	0	0	Ki67+	 7302 20508
12367	0	0	Ki67+	 7305 20728
12368	0	0	Ki67+	 7321 20606
12369	0	0	Ki67+	 7334 20647
12370	0	0	Ki67+	 7338 20611
12371	0	0	Ki67+	 7345 20544
12372	0	0	Ki67+	 7366 20475
12373	0	0	Ki67+	 7366 20683
12374	0	0	Ki67+	 7368 20506
12375	0	0	Ki67+	 7377 20722
12376	0	0	Ki67+	 7382 20605
12377	0	0	Ki67+	 7387 20526
12378	0	0	Ki67+	 7398 20679
12379	0	0	Ki67+	 7403 20736
12380	0	0	Ki67+	 7406 20496
12381	0	0	Ki67+	 7417 20708
12382	0	0	Ki67+	 7420 20518
12383	0	0	Ki67+	 7431 20618
12384	0	0	Ki67+	 7456 20626
12385	0	0	Ki67+	 7460 20668
12386	0	0	Ki67+	 7470 20737
12387	0	0	Ki67+	 7479 20688
12388	0	0	Ki67+	 7490 20744
12389	0	0	Ki67+	 7496 20446
12390	0	0	Ki67+	 7497 20644
12391	0	0	Ki67+	 7500 20417
12392	0	0	Ki67+	 7500 20755
12393	0	0	Ki67+	 7501 20388
12394	0	0	Ki67+	 7512 20453
12395	0	0	Ki67+	 7522 20471
12396	0	0	Ki67+	 7525 20506
12397	0	0	Ki67+	 7527 20622
12398	0	0	Ki67+	 7531 20582
12399	0	0	Ki67+	 7536 20635
12400	0	0	Ki67+	 7544 20488
12401	0	0	Ki67+	 7558 20734
12402	0	0	Ki67+	 7565 20358
12403	0	0	Ki67+	 7566 20685
12404	0	0	Ki67+	 7567 20401
12405	0	0	Ki67+	 7588 20653
12406	0	0	Ki67+	 7595 20574
12407	0	0	Ki67+	 7597 20405
12408	0	0	Ki67+	 7604 20385
12409	0	0	Ki67+	 7605 20421
12410	0	0	Ki67+	 7607 20882
12411	0	0	Ki67+	 7609 20742
12412	0	0	Ki67+	 7623 20382
12413	0	0	Ki67+	 7623 20677
12414	0	0	Ki67+	 7628 20353
12415	0	0	Ki67+	 7638 20410
12416	0	0	Ki67+	 7644 21113
12417	0	0	Ki67+	 7649 20700
12418	0	0	Ki67+	 7650 20602
12419	0	0	Ki67+	 7650 21084
12420	0	0	Ki67+	 7654 20394
12421	0	0	Ki67+	 7663 20650
12422	0	0	Ki67+	 7664 20363
12423	0	0	Ki67+	 7666 20574
12424	0	0	Ki67+	 7666 21097
12425	0	0	Ki67+	 7680 20622
12426	0	0	Ki67+	 7688 20657
12427	0	0	Ki67+	 7688 20711
12428	0	0	Ki67+	 7692 20878
12429	0	0	Ki67+	 7697 20348
12430	0	0	Ki67+	 7701 20426
12431	0	0	Ki67+	 7707 20362
12432	0	0	Ki67+	 7710 20750
12433	0	0	Ki67+	 7728 20584
12434	0	0	Ki67+	 7739 20389
12435	0	0	Ki67+	 7745 20665
12436	0	0	Ki67+	 7745 21095
12437	0	0	Ki67+	 7746 20712
12438	0	0	Ki67+	 7748 20423
12439	0	0	Ki67+	 7749 20559
12440	0	0	Ki67+	 7751 20337
12441	0	0	Ki67+	 7760 21056
12442	0	0	Ki67+	 7763 20633
12443	0	0	Ki67+	 7765 20589
12444	0	0	Ki67+	 7766 20665
12445	0	0	Ki67+	 7772 20386
12446	0	0	Ki67+	 7775 20682
12447	0	0	Ki67+	 7775 20703
12448	0	0	Ki67+	 7781 20440
12449	0	0	Ki67+	 7786 21110
12450	0	0	Ki67+	 7787 20742
12451	0	0	Ki67+	 7790 20604
12452	0	0	Ki67+	 7791 20962
12453	0	0	Ki67+	 7793 20322
12454	0	0	Ki67+	 7795 20638
12455	0	0	Ki67+	 7796 20657
12456	0	0	Ki67+	 7799 20405
12457	0	0	Ki67+	 7801 20803
12458	0	0	Ki67+	 7806 20592
12459	0	0	Ki67+	 7809 20434
12460	0	0	Ki67+	 7809 20581
12461	0	0	Ki67+	 7817 20544
12462	0	0	Ki67+	 7818 20770
12463	0	0	Ki67+	 7820 21031
12464	0	0	Ki67+	 7821 20717
12465	0	0	Ki67+	 7821 20801
12466	0	0	Ki67+	 7822 20620
12467	0	0	Ki67+	 7825 20352
12468	0	0	Ki67+	 7826 20887
12469	0	0	Ki67+	 7835 20437
12470	0	0	Ki67+	 7841 20768
12471	0	0	Ki67+	 7843 21045
12472	0	0	Ki67+	 7846 20556
12473	0	0	Ki67+	 7847 20402
12474	0	0	Ki67+	 7853 20324
12475	0	0	Ki67+	 7856 21088
12476	0	0	Ki67+	 7868 20689
12477	0	0	Ki67+	 7872 21056
12478	0	0	Ki67+	 7874 20428
12479	0	0	Ki67+	 7874 20967
12480	0	0	Ki67+	 7879 20661
12481	0	0	Ki67+	 7880 20717
12482	0	0	Ki67+	 7881 20332
12483	0	0	Ki67+	 7881 20381
12484	0	0	Ki67+	 7885 21034
12485	0	0	Ki67+	 7894 20398
12486	0	0	Ki67+	 7895 20555
12487	0	0	Ki67+	 7896 21088
12488	0	0	Ki67+	 7898 20736
12489	0	0	Ki67+	 7898 20767
12490	0	0	Ki67+	 7901 20678
12491	0	0	Ki67+	 7901 21116
12492	0	0	Ki67+	 7907 20348
12493	0	0	Ki67+	 7908 21068
12494	0	0	Ki67+	 7910 20406
12495	0	0	Ki67+	 7933 20540
12496	0	0	Ki67+	 7935 20608
12497	0	0	Ki67+	 7935 20683
12498	0	0	Ki67+	 7938 20653
12499	0	0	Ki67+	 7945 20372
12500	0	0	Ki67+	 7945 20636
12501	0	0	Ki67+	 7952 20586
12502	0	0	Ki67+	 7956 21098
12503	0	0	Ki67+	 7958 20341
12504	0	0	Ki67+	 7963 20399
12505	0	0	Ki67+	 7968 20550
12506	0	0	Ki67+	 7971 20520
12507	0	0	Ki67+	 7974 20365
12508	0	0	Ki67+	 7979 20619
12509	0	0	Ki67+	 7981 20414
12510	0	0	Ki67+	 7986 20600
12511	0	0	Ki67+	 7986 21108
12512	0	0	Ki67+	 7999 20568
12513	0	0	Ki67+	 8003 20520
12514	0	0	Ki67+	 8004 20693
12515	0	0	Ki67+	 8008 20405
12516	0	0	Ki67+	 8010 20365
12517	0	0	Ki67+	 8011 20705
12518	0	0	Ki67+	 8021 20411
12519	0	0	Ki67+	 8025 20377
12520	0	0	Ki67+	 8031 20703
12521	0	0	Ki67+	 8033 20564
12522	0	0	Ki67+	 8043 20601
12523	0	0	Ki67+	 8044 20955
12524	0	0	Ki67+	 8045 20553
12525	0	0	Ki67+	 8048 20359
12526	0	0	Ki67+	 8055 20367
12527	0	0	Ki67+	 8059 20923
12528	0	0	Ki67+	 8063 20550
12529	0	0	Ki67+	 8065 20349
12530	0	0	Ki67+	 8069 20957
12531	0	0	Ki67+	 8072 20902
12532	0	0	Ki67+	 8076 20738
12533	0	0	Ki67+	 8078 20527
12534	0	0	Ki67+	 8079 20806
12535	0	0	Ki67+	 8084 20842
12536	0	0	Ki67+	 8087 20637
12537	0	0	Ki67+	 8088 20610
12538	0	0	Ki67+	 8092 20375
12539	0	0	Ki67+	 8093 20509
12540	0	0	Ki67+	 8093 20554
12541	0	0	Ki67+	 8094 20537
12542	0	0	Ki67+	 8095 20343
12543	0	0	Ki67+	 7300 21656
12544	0	0	Ki67+	 7301 21708
12545	0	0	Ki67+	 7305 21743
12546	0	0	Ki67+	 7309 21236
12547	0	0	Ki67+	 7311 21256
12548	0	0	Ki67+	 7326 21687
12549	0	0	Ki67+	 7330 21718
12550	0	0	Ki67+	 7331 21338
12551	0	0	Ki67+	 7361 21352
12552	0	0	Ki67+	 7372 21531
12553	0	0	Ki67+	 7380 21802
12554	0	0	Ki67+	 7385 21624
12555	0	0	Ki67+	 7391 21661
12556	0	0	Ki67+	 7392 21507
12557	0	0	Ki67+	 7400 21869
12558	0	0	Ki67+	 7401 21513
12559	0	0	Ki67+	 7411 21648
12560	0	0	Ki67+	 7411 21885
12561	0	0	Ki67+	 7432 21863
12562	0	0	Ki67+	 7433 21825
12563	0	0	Ki67+	 7445 21516
12564	0	0	Ki67+	 7454 21559
12565	0	0	Ki67+	 7456 21784
12566	0	0	Ki67+	 7461 21608
12567	0	0	Ki67+	 7463 21738
12568	0	0	Ki67+	 7475 21422
12569	0	0	Ki67+	 7479 21516
12570	0	0	Ki67+	 7481 21585
12571	0	0	Ki67+	 7483 21547
12572	0	0	Ki67+	 7493 21438
12573	0	0	Ki67+	 7505 21565
12574	0	0	Ki67+	 7508 21526
12575	0	0	Ki67+	 7510 21742
12576	0	0	Ki67+	 7511 21702
12577	0	0	Ki67+	 7513 21405
12578	0	0	Ki67+	 7517 21452
12579	0	0	Ki67+	 7527 21494
12580	0	0	Ki67+	 7539 21712
12581	0	0	Ki67+	 7543 21735
12582	0	0	Ki67+	 7543 21748
12583	0	0	Ki67+	 7547 21359
12584	0	0	Ki67+	 7552 21514
12585	0	0	Ki67+	 7572 21511
12586	0	0	Ki67+	 7577 21756
12587	0	0	Ki67+	 7584 21785
12588	0	0	Ki67+	 7585 21377
12589	0	0	Ki67+	 7610 21358
12590	0	0	Ki67+	 7614 21754
12591	0	0	Ki67+	 7627 21180
12592	0	0	Ki67+	 7627 21362
12593	0	0	Ki67+	 7627 21630
12594	0	0	Ki67+	 7629 21286
12595	0	0	Ki67+	 7637 21650
12596	0	0	Ki67+	 7640 21188
12597	0	0	Ki67+	 7652 21333
12598	0	0	Ki67+	 7652 21369
12599	0	0	Ki67+	 7653 21406
12600	0	0	Ki67+	 7656 21146
12601	0	0	Ki67+	 7661 21304
12602	0	0	Ki67+	 7661 21556
12603	0	0	Ki67+	 7673 21542
12604	0	0	Ki67+	 7674 21364
12605	0	0	Ki67+	 7681 21176
12606	0	0	Ki67+	 7682 21345
12607	0	0	Ki67+	 7683 21408
12608	0	0	Ki67+	 7685 21293
12609	0	0	Ki67+	 7689 21156
12610	0	0	Ki67+	 7690 21236
12611	0	0	Ki67+	 7697 21375
12612	0	0	Ki67+	 7698 21302
12613	0	0	Ki67+	 7705 21364
12614	0	0	Ki67+	 7709 21336
12615	0	0	Ki67+	 7709 21349
12616	0	0	Ki67+	 7713 21133
12617	0	0	Ki67+	 7713 21517
12618	0	0	Ki67+	 7722 21308
12619	0	0	Ki67+	 7728 21146
12620	0	0	Ki67+	 7730 21350
12621	0	0	Ki67+	 7747 21278
12622	0	0	Ki67+	 7752 21176
12623	0	0	Ki67+	 7773 21201
12624	0	0	Ki67+	 7774 21291
12625	0	0	Ki67+	 7779 21278
12626	0	0	Ki67+	 7782 21160
12627	0	0	Ki67+	 7782 21264
12628	0	0	Ki67+	 7789 21293
12629	0	0	Ki67+	 7800 21172
12630	0	0	Ki67+	 7804 21143
12631	0	0	Ki67+	 7806 21220
12632	0	0	Ki67+	 7812 21178
12633	0	0	Ki67+	 7812 21474
12634	0	0	Ki67+	 7818 21282
12635	0	0	Ki67+	 7840 21210
12636	0	0	Ki67+	 7846 21458
12637	0	0	Ki67+	 7848 21417
12638	0	0	Ki67+	 7857 21144
12639	0	0	Ki67+	 7858 21183
12640	0	0	Ki67+	 7867 21393
12641	0	0	Ki67+	 7872 21285
12642	0	0	Ki67+	 7873 21127
12643	0	0	Ki67+	 7884 21203
12644	0	0	Ki67+	 7890 21160
12645	0	0	Ki67+	 7890 21381
12646	0	0	Ki67+	 7928 21161
12647	0	0	Ki67+	 7932 21183
12648	0	0	Ki67+	 7934 21359
12649	0	0	Ki67+	 7934 21382
12650	0	0	Ki67+	 7946 21137
12651	0	0	Ki67+	 7952 21125
12652	0	0	Ki67+	 7955 21332
12653	0	0	Ki67+	 7961 21509
12654	0	0	Ki67+	 7962 21153
12655	0	0	Ki67+	 7962 21350
12656	0	0	Ki67+	 8041 21418
12657	0	0	Ki67+	 8044 21340
12658	0	0	Ki67+	 8059 21285
12659	0	0	Ki67+	 8070 21314
12660	0	0	Ki67+	 7321 22072
12661	0	0	Ki67+	 7338 22065
12662	0	0	Ki67+	 7356 21975
12663	0	0	Ki67+	 7357 22124
12664	0	0	Ki67+	 7374 21941
12665	0	0	Ki67+	 7377 22096
12666	0	0	Ki67+	 7383 21999
12667	0	0	Ki67+	 7412 21983
12668	0	0	Ki67+	 7507 21961
12669	0	0	Ki67+	 7624 21962
12670	0	0	Ki67+	 7625 21982
12671	0	0	Ki67+	 7827 22409
12672	0	0	Ki67+	 7872 22245
12673	0	0	Ki67+	 7873 22060
12674	0	0	Ki67+	 7893 22273
12675	0	0	Ki67+	 7907 22009
12676	0	0	Ki67+	 7912 22291
12677	0	0	Ki67+	 7917 21962
12678	0	0	Ki67+	 7918 22006
12679	0	0	Ki67+	 8005 22351
12680	0	0	Ki67+	 8014 22173
12681	0	0	Ki67+	 8072 21992
12682	0	0	Ki67+	 8083 22155
12683	0	0	Ki67+	 7302 23274
12684	0	0	Ki67+	 7370 23252
12685	0	0	Ki67+	 7414 23209
12686	0	0	Ki67+	 7418 23247
12687	0	0	Ki67+	 7437 23078
12688	0	0	Ki67+	 7440 23169
12689	0	0	Ki67+	 7448 23082
12690	0	0	Ki67+	 7468 23225
12691	0	0	Ki67+	 7478 23102
12692	0	0	Ki67+	 7484 23249
12693	0	0	Ki67+	 7487 22944
12694	0	0	Ki67+	 7498 23108
12695	0	0	Ki67+	 7507 23124
12696	0	0	Ki67+	 7517 23132
12697	0	0	Ki67+	 7558 22957
12698	0	0	Ki67+	 7571 23270
12699	0	0	Ki67+	 7610 22949
12700	0	0	Ki67+	 7632 22903
12701	0	0	Ki67+	 7661 23346
12702	0	0	Ki67+	 7680 23093
12703	0	0	Ki67+	 7712 22910
12704	0	0	Ki67+	 7712 23101
12705	0	0	Ki67+	 7745 22888
12706	0	0	Ki67+	 7763 23262
12707	0	0	Ki67+	 7814 23264
12708	0	0	Ki67+	 7820 23203
12709	0	0	Ki67+	 7822 23065
12710	0	0	Ki67+	 7832 23133
12711	0	0	Ki67+	 7871 23073
12712	0	0	Ki67+	 7894 22889
12713	0	0	Ki67+	 7898 23227
12714	0	0	Ki67+	 7934 22906
12715	0	0	Ki67+	 7937 23172
12716	0	0	Ki67+	 7943 23204
12717	0	0	Ki67+	 7947 23218
12718	0	0	Ki67+	 7972 23493
12719	0	0	Ki67+	 7998 23072
12720	0	0	Ki67+	 8015 23160
12721	0	0	Ki67+	 8023 23187
12722	0	0	Ki67+	 8030 22948
12723	0	0	Ki67+	 8041 23100
12724	0	0	Ki67+	 8060 23107
12725	0	0	Ki67+	 8078 23493
12726	0	0	Ki67+	 8088 23216
12727	0	0	Ki67+	 8094 22937
12728	0	0	Ki67+	 8095 22910
12729	0	0	Ki67+	 7301 24272
12730	0	0	Ki67+	 7385 24008
12731	0	0	Ki67+	 7411 24142
12732	0	0	Ki67+	 7429 23943
12733	0	0	Ki67+	 7455 23919
12734	0	0	Ki67+	 7464 24145
12735	0	0	Ki67+	 7491 23987
12736	0	0	Ki67+	 7493 24136
12737	0	0	Ki67+	 7501 24147
12738	0	0	Ki67+	 7521 24148
12739	0	0	Ki67+	 7528 24082
12740	0	0	Ki67+	 7554 24251
12741	0	0	Ki67+	 7568 23849
12742	0	0	Ki67+	 7568 24211
12743	0	0	Ki67+	 7569 24092
12744	0	0	Ki67+	 7579 24245
12745	0	0	Ki67+	 7584 24212
12746	0	0	Ki67+	 7586 24087
12747	0	0	Ki67+	 7588 23856
12748	0	0	Ki67+	 7615 23629
12749	0	0	Ki67+	 7640 24314
12750	0	0	Ki67+	 7655 24304
12751	0	0	Ki67+	 7670 24166
12752	0	0	Ki67+	 7690 23688
12753	0	0	Ki67+	 7690 24205
12754	0	0	Ki67+	 7693 23980
12755	0	0	Ki67+	 7697 23621
12756	0	0	Ki67+	 7700 23673
12757	0	0	Ki67+	 7715 23684
12758	0	0	Ki67+	 7722 23639
12759	0	0	Ki67+	 7734 24180
12760	0	0	Ki67+	 7760 24232
12761	0	0	Ki67+	 7787 24106
12762	0	0	Ki67+	 7791 24131
12763	0	0	Ki67+	 7800 24253
12764	0	0	Ki67+	 7816 24138
12765	0	0	Ki67+	 7820 23535
12766	0	0	Ki67+	 7834 23551
12767	0	0	Ki67+	 7843 24116
12768	0	0	Ki67+	 7848 23996
12769	0	0	Ki67+	 7850 23570
12770	0	0	Ki67+	 7850 24045
12771	0	0	Ki67+	 7856 23865
12772	0	0	Ki67+	 7863 23908
12773	0	0	Ki67+	 7866 23787
12774	0	0	Ki67+	 7866 23884
12775	0	0	Ki67+	 7871 23938
12776	0	0	Ki67+	 7877 23530
12777	0	0	Ki67+	 7882 23911
12778	0	0	Ki67+	 7882 24126
12779	0	0	Ki67+	 7886 23993
12780	0	0	Ki67+	 7892 24032
12781	0	0	Ki67+	 7924 23851
12782	0	0	Ki67+	 7927 24085
12783	0	0	Ki67+	 7928 23878
12784	0	0	Ki67+	 7939 23806
12785	0	0	Ki67+	 7950 23738
12786	0	0	Ki67+	 7956 23791
12787	0	0	Ki67+	 7956 23992
12788	0	0	Ki67+	 7961 23847
12789	0	0	Ki67+	 7983 23740
12790	0	0	Ki67+	 7987 23781
12791	0	0	Ki67+	 7995 23722
12792	0	0	Ki67+	 8008 23884
12793	0	0	Ki67+	 8036 23721
12794	0	0	Ki67+	 8037 23625
12795	0	0	Ki67+	 8039 23746
12796	0	0	Ki67+	 8044 23650
12797	0	0	Ki67+	 8050 23763
12798	0	0	Ki67+	 8055 23622
12799	0	0	Ki67+	 8056 23789
12800	0	0	Ki67+	 8085 23618
12801	0	0	Ki67+	 7299 24651
12802	0	0	Ki67+	 7303 24625
12803	0	0	Ki67+	 7304 25023
12804	0	0	Ki67+	 7306 24471
12805	0	0	Ki67+	 7320 25038
12806	0	0	Ki67+	 7327 24617
12807	0	0	Ki67+	 7340 25029
12808	0	0	Ki67+	 7360 25095
12809	0	0	Ki67+	 7374 25017
12810	0	0	Ki67+	 7415 24944
12811	0	0	Ki67+	 7416 25065
12812	0	0	Ki67+	 7450 24877
12813	0	0	Ki67+	 7459 24968
12814	0	0	Ki67+	 7483 24933
12815	0	0	Ki67+	 7495 24948
12816	0	0	Ki67+	 7506 24781
12817	0	0	Ki67+	 7515 24429
12818	0	0	Ki67+	 7521 24790
12819	0	0	Ki67+	 7530 24765
12820	0	0	Ki67+	 7533 24409
12821	0	0	Ki67+	 7544 24861
12822	0	0	Ki67+	 7565 24781
12823	0	0	Ki67+	 7574 24644
12824	0	0	Ki67+	 7575 24819
12825	0	0	Ki67+	 7582 24787
12826	0	0	Ki67+	 7589 24430
12827	0	0	Ki67+	 7596 24325
12828	0	0	Ki67+	 7603 24337
12829	0	0	Ki67+	 7603 24431
12830	0	0	Ki67+	 7619 24436
12831	0	0	Ki67+	 7637 25093
12832	0	0	Ki67+	 7653 24685
12833	0	0	Ki67+	 7657 24418
12834	0	0	Ki67+	 7665 24396
12835	0	0	Ki67+	 7667 24437
12836	0	0	Ki67+	 7673 24332
12837	0	0	Ki67+	 7673 24469
12838	0	0	Ki67+	 7679 24742
12839	0	0	Ki67+	 7694 24405
12840	0	0	Ki67+	 7720 24540
12841	0	0	Ki67+	 7726 24378
12842	0	0	Ki67+	 7727 24510
12843	0	0	Ki67+	 7730 24409
12844	0	0	Ki67+	 7815 25111
12845	0	0	Ki67+	 7820 25094
12846	0	0	Ki67+	 7831 24324
12847	0	0	Ki67+	 7852 25039
12848	0	0	Ki67+	 7858 25117
12849	0	0	Ki67+	 7863 24364
12850	0	0	Ki67+	 8036 24533
12851	0	0	Ki67+	 8056 24698
12852	0	0	Ki67+	 8067 25062
12853	0	0	Ki67+	 7392 25739
12854	0	0	Ki67+	 7396 25892
12855	0	0	Ki67+	 7409 25906
12856	0	0	Ki67+	 7417 25239
12857	0	0	Ki67+	 7435 25761
12858	0	0	Ki67+	 7473 25751
12859	0	0	Ki67+	 7477 25785
12860	0	0	Ki67+	 7496 25828
12861	0	0	Ki67+	 7513 25186
12862	0	0	Ki67+	 7524 25775
12863	0	0	Ki67+	 7528 25828
12864	0	0	Ki67+	 7530 25156
12865	0	0	Ki67+	 7532 25804
12866	0	0	Ki67+	 7534 25902
12867	0	0	Ki67+	 7536 25816
12868	0	0	Ki67+	 7539 25467
12869	0	0	Ki67+	 7540 25437
12870	0	0	Ki67+	 7546 25526
12871	0	0	Ki67+	 7549 25467
12872	0	0	Ki67+	 7551 25229
12873	0	0	Ki67+	 7552 25911
12874	0	0	Ki67+	 7557 25442
12875	0	0	Ki67+	 7562 25149
12876	0	0	Ki67+	 7569 25294
12877	0	0	Ki67+	 7578 25444
12878	0	0	Ki67+	 7581 25600
12879	0	0	Ki67+	 7582 25775
12880	0	0	Ki67+	 7592 25426
12881	0	0	Ki67+	 7592 25803
12882	0	0	Ki67+	 7600 25234
12883	0	0	Ki67+	 7601 25511
12884	0	0	Ki67+	 7623 25456
12885	0	0	Ki67+	 7624 25914
12886	0	0	Ki67+	 7628 25611
12887	0	0	Ki67+	 7630 25469
12888	0	0	Ki67+	 7651 25891
12889	0	0	Ki67+	 7654 25450
12890	0	0	Ki67+	 7654 25549
12891	0	0	Ki67+	 7668 25588
12892	0	0	Ki67+	 7676 25908
12893	0	0	Ki67+	 7680 25659
12894	0	0	Ki67+	 7689 25888
12895	0	0	Ki67+	 7698 25577
12896	0	0	Ki67+	 7702 25399
12897	0	0	Ki67+	 7712 25780
12898	0	0	Ki67+	 7717 25143
12899	0	0	Ki67+	 7717 25621
12900	0	0	Ki67+	 7719 25271
12901	0	0	Ki67+	 7720 25898
12902	0	0	Ki67+	 7721 25550
12903	0	0	Ki67+	 7748 25892
12904	0	0	Ki67+	 7750 25539
12905	0	0	Ki67+	 7754 25599
12906	0	0	Ki67+	 7756 25140
12907	0	0	Ki67+	 7767 25565
12908	0	0	Ki67+	 7771 25144
12909	0	0	Ki67+	 7772 25697
12910	0	0	Ki67+	 7780 25686
12911	0	0	Ki67+	 7789 25591
12912	0	0	Ki67+	 7792 25530
12913	0	0	Ki67+	 7794 25649
12914	0	0	Ki67+	 7814 25251
12915	0	0	Ki67+	 7817 25550
12916	0	0	Ki67+	 7819 25900
12917	0	0	Ki67+	 7825 25601
12918	0	0	Ki67+	 7827 25911
12919	0	0	Ki67+	 7833 25270
12920	0	0	Ki67+	 7833 25877
12921	0	0	Ki67+	 7835 25656
12922	0	0	Ki67+	 7837 25221
12923	0	0	Ki67+	 7838 25327
12924	0	0	Ki67+	 7840 25519
12925	0	0	Ki67+	 7844 25627
12926	0	0	Ki67+	 7849 25597
12927	0	0	Ki67+	 7851 25340
12928	0	0	Ki67+	 7855 25132
12929	0	0	Ki67+	 7855 25250
12930	0	0	Ki67+	 7855 25705
12931	0	0	Ki67+	 7864 25269
12932	0	0	Ki67+	 7869 25588
12933	0	0	Ki67+	 7871 25655
12934	0	0	Ki67+	 7877 25741
12935	0	0	Ki67+	 7885 25644
12936	0	0	Ki67+	 7894 25572
12937	0	0	Ki67+	 7902 25695
12938	0	0	Ki67+	 7907 25758
12939	0	0	Ki67+	 7919 25286
12940	0	0	Ki67+	 7932 25286
12941	0	0	Ki67+	 7943 25267
12942	0	0	Ki67+	 7944 25700
12943	0	0	Ki67+	 7957 25314
12944	0	0	Ki67+	 7964 25272
12945	0	0	Ki67+	 7964 25719
12946	0	0	Ki67+	 7965 25362
12947	0	0	Ki67+	 7965 25690
12948	0	0	Ki67+	 7971 25218
12949	0	0	Ki67+	 7982 25728
12950	0	0	Ki67+	 7984 25320
12951	0	0	Ki67+	 7989 25670
12952	0	0	Ki67+	 7991 25361
12953	0	0	Ki67+	 7992 25702
12954	0	0	Ki67+	 7993 25864
12955	0	0	Ki67+	 7998 25447
12956	0	0	Ki67+	 8001 25284
12957	0	0	Ki67+	 8004 25868
12958	0	0	Ki67+	 8005 25695
12959	0	0	Ki67+	 8008 25755
12960	0	0	Ki67+	 8010 25839
12961	0	0	Ki67+	 8011 25262
12962	0	0	Ki67+	 8012 25238
12963	0	0	Ki67+	 8012 25367
12964	0	0	Ki67+	 8017 25726
12965	0	0	Ki67+	 8017 25871
12966	0	0	Ki67+	 8024 25391
12967	0	0	Ki67+	 8026 25692
12968	0	0	Ki67+	 8027 25818
12969	0	0	Ki67+	 8027 25848
12970	0	0	Ki67+	 8036 25310
12971	0	0	Ki67+	 8048 25344
12972	0	0	Ki67+	 8050 25404
12973	0	0	Ki67+	 8053 25778
12974	0	0	Ki67+	 8056 25279
12975	0	0	Ki67+	 8057 25336
12976	0	0	Ki67+	 8073 25777
12977	0	0	Ki67+	 8081 25364
12978	0	0	Ki67+	 7299 26093
12979	0	0	Ki67+	 7301 26254
12980	0	0	Ki67+	 7307 26539
12981	0	0	Ki67+	 7318 26178
12982	0	0	Ki67+	 7325 26495
12983	0	0	Ki67+	 7330 26145
12984	0	0	Ki67+	 7333 26048
12985	0	0	Ki67+	 7333 26231
12986	0	0	Ki67+	 7336 26523
12987	0	0	Ki67+	 7351 26522
12988	0	0	Ki67+	 7357 26360
12989	0	0	Ki67+	 7364 26440
12990	0	0	Ki67+	 7366 26186
12991	0	0	Ki67+	 7374 26423
12992	0	0	Ki67+	 7378 26496
12993	0	0	Ki67+	 7379 26514
12994	0	0	Ki67+	 7381 26535
12995	0	0	Ki67+	 7406 26241
12996	0	0	Ki67+	 7409 26017
12997	0	0	Ki67+	 7412 26489
12998	0	0	Ki67+	 7417 26394
12999	0	0	Ki67+	 7424 26286
13000	0	0	Ki67+	 7428 25941
13001	0	0	Ki67+	 7430 26342
13002	0	0	Ki67+	 7451 26694
13003	0	0	Ki67+	 7453 26367
13004	0	0	Ki67+	 7455 26396
13005	0	0	Ki67+	 7456 26275
13006	0	0	Ki67+	 7458 26344
13007	0	0	Ki67+	 7462 26328
13008	0	0	Ki67+	 7472 26706
13009	0	0	Ki67+	 7474 26608
13010	0	0	Ki67+	 7479 26368
13011	0	0	Ki67+	 7485 26588
13012	0	0	Ki67+	 7509 26511
13013	0	0	Ki67+	 7515 26143
13014	0	0	Ki67+	 7524 26706
13015	0	0	Ki67+	 7590 26560
13016	0	0	Ki67+	 7590 26689
13017	0	0	Ki67+	 7595 26003
13018	0	0	Ki67+	 7600 26606
13019	0	0	Ki67+	 7697 25936
13020	0	0	Ki67+	 7708 26357
13021	0	0	Ki67+	 7736 26142
13022	0	0	Ki67+	 7739 26314
13023	0	0	Ki67+	 7741 25928
13024	0	0	Ki67+	 7745 26408
13025	0	0	Ki67+	 7752 26464
13026	0	0	Ki67+	 7754 25924
13027	0	0	Ki67+	 7757 25952
13028	0	0	Ki67+	 7770 25942
13029	0	0	Ki67+	 7783 26409
13030	0	0	Ki67+	 7791 25975
13031	0	0	Ki67+	 7797 26349
13032	0	0	Ki67+	 7799 26472
13033	0	0	Ki67+	 7828 25968
13034	0	0	Ki67+	 7832 25944
13035	0	0	Ki67+	 7844 26413
13036	0	0	Ki67+	 7853 26341
13037	0	0	Ki67+	 7855 26253
13038	0	0	Ki67+	 7882 26315
13039	0	0	Ki67+	 7886 26341
13040	0	0	Ki67+	 7893 26316
13041	0	0	Ki67+	 7898 26434
13042	0	0	Ki67+	 7912 25971
13043	0	0	Ki67+	 7918 26520
13044	0	0	Ki67+	 7923 25950
13045	0	0	Ki67+	 7926 26414
13046	0	0	Ki67+	 7934 26341
13047	0	0	Ki67+	 7937 26311
13048	0	0	Ki67+	 7937 26524
13049	0	0	Ki67+	 7947 26382
13050	0	0	Ki67+	 7948 25929
13051	0	0	Ki67+	 7948 25962
13052	0	0	Ki67+	 7958 26488
13053	0	0	Ki67+	 7968 25935
13054	0	0	Ki67+	 7970 26463
13055	0	0	Ki67+	 7976 26332
13056	0	0	Ki67+	 7977 26491
13057	0	0	Ki67+	 7981 25954
13058	0	0	Ki67+	 7982 25941
13059	0	0	Ki67+	 7996 26364
13060	0	0	Ki67+	 8000 26527
13061	0	0	Ki67+	 8010 26455
13062	0	0	Ki67+	 8020 26383
13063	0	0	Ki67+	 8031 26296
13064	0	0	Ki67+	 8040 26452
13065	0	0	Ki67+	 8041 26684
13066	0	0	Ki67+	 8063 26711
13067	0	0	Ki67+	 8065 26666
13068	0	0	Ki67+	 8075 26402
13069	0	0	Ki67+	 8081 26485
13070	0	0	Ki67+	 8091 26418
13071	0	0	Ki67+	 7301 26760
13072	0	0	Ki67+	 7316 27298
13073	0	0	Ki67+	 7363 26825
13074	0	0	Ki67+	 7372 27320
13075	0	0	Ki67+	 7377 26983
13076	0	0	Ki67+	 7388 26750
13077	0	0	Ki67+	 7411 27454
13078	0	0	Ki67+	 7416 27364
13079	0	0	Ki67+	 7435 27355
13080	0	0	Ki67+	 7451 26868
13081	0	0	Ki67+	 7481 26773
13082	0	0	Ki67+	 7499 26746
13083	0	0	Ki67+	 7506 26723
13084	0	0	Ki67+	 7538 26733
13085	0	0	Ki67+	 7541 26762
13086	0	0	Ki67+	 7558 26787
13087	0	0	Ki67+	 7576 26735
13088	0	0	Ki67+	 7576 26843
13089	0	0	Ki67+	 7583 27092
13090	0	0	Ki67+	 7589 26799
13091	0	0	Ki67+	 7595 26745
13092	0	0	Ki67+	 7598 26778
13093	0	0	Ki67+	 7614 26785
13094	0	0	Ki67+	 7616 27098
13095	0	0	Ki67+	 7620 27015
13096	0	0	Ki67+	 7632 26820
13097	0	0	Ki67+	 7654 26789
13098	0	0	Ki67+	 7664 27179
13099	0	0	Ki67+	 7670 27025
13100	0	0	Ki67+	 7677 26747
13101	0	0	Ki67+	 7684 26934
13102	0	0	Ki67+	 7695 26757
13103	0	0	Ki67+	 7707 26887
13104	0	0	Ki67+	 7712 27156
13105	0	0	Ki67+	 7717 27146
13106	0	0	Ki67+	 7728 27392
13107	0	0	Ki67+	 7732 27165
13108	0	0	Ki67+	 7750 26901
13109	0	0	Ki67+	 7758 27171
13110	0	0	Ki67+	 7763 26824
13111	0	0	Ki67+	 7764 26784
13112	0	0	Ki67+	 7773 26877
13113	0	0	Ki67+	 7774 27139
13114	0	0	Ki67+	 7779 26862
13115	0	0	Ki67+	 7784 27101
13116	0	0	Ki67+	 7787 26934
13117	0	0	Ki67+	 7814 27139
13118	0	0	Ki67+	 7825 27116
13119	0	0	Ki67+	 7850 26791
13120	0	0	Ki67+	 7873 27095
13121	0	0	Ki67+	 7890 27085
13122	0	0	Ki67+	 7904 27099
13123	0	0	Ki67+	 7911 27130
13124	0	0	Ki67+	 7941 27137
13125	0	0	Ki67+	 7951 27107
13126	0	0	Ki67+	 7981 26739
13127	0	0	Ki67+	 7990 27169
13128	0	0	Ki67+	 8008 27248
13129	0	0	Ki67+	 8014 27022
13130	0	0	Ki67+	 8024 27208
13131	0	0	Ki67+	 8042 27163
13132	0	0	Ki67+	 8049 27192
13133	0	0	Ki67+	 8052 27045
13134	0	0	Ki67+	 8061 27113
13135	0	0	Ki67+	 8087 27119
13136	0	0	Ki67+	 7301 27623
13137	0	0	Ki67+	 7340 27649
13138	0	0	Ki67+	 7386 27593
13139	0	0	Ki67+	 7393 27618
13140	0	0	Ki67+	 7439 27860
13141	0	0	Ki67+	 7453 27834
13142	0	0	Ki67+	 7493 27692
13143	0	0	Ki67+	 7600 27982
13144	0	0	Ki67+	 7731 27662
13145	0	0	Ki67+	 7735 27748
13146	0	0	Ki67+	 7746 27794
13147	0	0	Ki67+	 7748 27735
13148	0	0	Ki67+	 7748 27754
13149	0	0	Ki67+	 7749 27774
13150	0	0	Ki67+	 7750 27668
13151	0	0	Ki67+	 7761 27642
13152	0	0	Ki67+	 7765 27593
13153	0	0	Ki67+	 7769 27743
13154	0	0	Ki67+	 7778 27578
13155	0	0	Ki67+	 7778 27647
13156	0	0	Ki67+	 7785 27591
13157	0	0	Ki67+	 7786 27865
13158	0	0	Ki67+	 7789 27796
13159	0	0	Ki67+	 7791 27753
13160	0	0	Ki67+	 7793 27736
13161	0	0	Ki67+	 7794 27830
13162	0	0	Ki67+	 7798 27902
13163	0	0	Ki67+	 7811 27674
13164	0	0	Ki67+	 7811 27691
13165	0	0	Ki67+	 7815 27704
13166	0	0	Ki67+	 7824 27893
13167	0	0	Ki67+	 7835 27648
13168	0	0	Ki67+	 7840 27861
13169	0	0	Ki67+	 7843 27796
13170	0	0	Ki67+	 7845 27533
13171	0	0	Ki67+	 7845 27681
13172	0	0	Ki67+	 7856 27943
13173	0	0	Ki67+	 7857 27898
13174	0	0	Ki67+	 7863 27834
13175	0	0	Ki67+	 7863 28141
13176	0	0	Ki67+	 7864 27665
13177	0	0	Ki67+	 7870 27871
13178	0	0	Ki67+	 7873 27947
13179	0	0	Ki67+	 7874 27754
13180	0	0	Ki67+	 7883 27800
13181	0	0	Ki67+	 7888 27891
13182	0	0	Ki67+	 7901 27562
13183	0	0	Ki67+	 7903 27662
13184	0	0	Ki67+	 7905 27850
13185	0	0	Ki67+	 7906 27826
13186	0	0	Ki67+	 7908 27884
13187	0	0	Ki67+	 7908 27957
13188	0	0	Ki67+	 7910 27706
13189	0	0	Ki67+	 7914 27904
13190	0	0	Ki67+	 7918 27615
13191	0	0	Ki67+	 7920 27570
13192	0	0	Ki67+	 7923 27546
13193	0	0	Ki67+	 7927 27970
13194	0	0	Ki67+	 7932 27602
13195	0	0	Ki67+	 7936 27686
13196	0	0	Ki67+	 7937 27871
13197	0	0	Ki67+	 7938 27893
13198	0	0	Ki67+	 7947 27940
13199	0	0	Ki67+	 7951 27691
13200	0	0	Ki67+	 7955 27725
13201	0	0	Ki67+	 7960 27982
13202	0	0	Ki67+	 7963 27576
13203	0	0	Ki67+	 7965 27616
13204	0	0	Ki67+	 7965 27684
13205	0	0	Ki67+	 7967 27602
13206	0	0	Ki67+	 7973 28033
13207	0	0	Ki67+	 7986 28005
13208	0	0	Ki67+	 7987 27794
13209	0	0	Ki67+	 7988 27704
13210	0	0	Ki67+	 7991 27931
13211	0	0	Ki67+	 8004 27600
13212	0	0	Ki67+	 8013 27729
13213	0	0	Ki67+	 8038 27688
13214	0	0	Ki67+	 8045 27830
13215	0	0	Ki67+	 8054 27657
13216	0	0	Ki67+	 8057 27821
13217	0	0	Ki67+	 7301 32256
13218	0	0	Ki67+	 7322 32210
13219	0	0	Ki67+	 7324 32239
13220	0	0	Ki67+	 7324 32270
13221	0	0	Ki67+	 7333 32212
13222	0	0	Ki67+	 7336 32158
13223	0	0	Ki67+	 7339 32173
13224	0	0	Ki67+	 7347 32253
13225	0	0	Ki67+	 7351 32223
13226	0	0	Ki67+	 7358 32130
13227	0	0	Ki67+	 7361 32069
13228	0	0	Ki67+	 7364 32158
13229	0	0	Ki67+	 7368 32017
13230	0	0	Ki67+	 7369 32116
13231	0	0	Ki67+	 7373 31974
13232	0	0	Ki67+	 7385 32078
13233	0	0	Ki67+	 7391 31982
13234	0	0	Ki67+	 7399 32100
13235	0	0	Ki67+	 7400 32036
13236	0	0	Ki67+	 7406 32018
13237	0	0	Ki67+	 7417 32075
13238	0	0	Ki67+	 7421 31967
13239	0	0	Ki67+	 7432 32026
13240	0	0	Ki67+	 7441 31996
13241	0	0	Ki67+	 7441 32060
13242	0	0	Ki67+	 7443 32013
13243	0	0	Ki67+	 7445 32035
13244	0	0	Ki67+	 7452 31918
13245	0	0	Ki67+	 7453 31957
13246	0	0	Ki67+	 7462 32006
13247	0	0	Ki67+	 7472 31963
13248	0	0	Ki67+	 7473 31992
13249	0	0	Ki67+	 7491 31971
13250	0	0	Ki67+	 7493 32262
13251	0	0	Ki67+	 7494 32247
13252	0	0	Ki67+	 7501 31900
13253	0	0	Ki67+	 7510 32254
13254	0	0	Ki67+	 7512 32226
13255	0	0	Ki67+	 7516 31920
13256	0	0	Ki67+	 7517 32272
13257	0	0	Ki67+	 7529 32275
13258	0	0	Ki67+	 7538 31862
13259	0	0	Ki67+	 7541 32242
13260	0	0	Ki67+	 7557 31832
13261	0	0	Ki67+	 7565 32285
13262	0	0	Ki67+	 7568 32185
13263	0	0	Ki67+	 7573 32237
13264	0	0	Ki67+	 7589 32251
13265	0	0	Ki67+	 7590 32169
13266	0	0	Ki67+	 7592 31976
13267	0	0	Ki67+	 7593 32196
13268	0	0	Ki67+	 7593 32272
13269	0	0	Ki67+	 7625 32241
13270	0	0	Ki67+	 7633 32154
13271	0	0	Ki67+	 7731 32106
13272	0	0	Ki67+	 7803 31945
13273	0	0	Ki67+	 7842 32032
13274	0	0	Ki67+	 7852 32282
13275	0	0	Ki67+	 7864 32046
13276	0	0	Ki67+	 7871 32100
13277	0	0	Ki67+	 7874 31957
13278	0	0	Ki67+	 7876 31991
13279	0	0	Ki67+	 7880 32251
13280	0	0	Ki67+	 7889 32029
13281	0	0	Ki67+	 7889 32130
13282	0	0	Ki67+	 7890 31937
13283	0	0	Ki67+	 7890 32091
13284	0	0	Ki67+	 7891 32168
13285	0	0	Ki67+	 7896 32147
13286	0	0	Ki67+	 7901 32033
13287	0	0	Ki67+	 7907 31897
13288	0	0	Ki67+	 7910 31937
13289	0	0	Ki67+	 7910 32142
13290	0	0	Ki67+	 7915 31977
13291	0	0	Ki67+	 7917 32202
13292	0	0	Ki67+	 7919 32062
13293	0	0	Ki67+	 7920 32218
13294	0	0	Ki67+	 7923 32151
13295	0	0	Ki67+	 7925 32123
13296	0	0	Ki67+	 7930 31858
13297	0	0	Ki67+	 7935 31950
13298	0	0	Ki67+	 7935 32257
13299	0	0	Ki67+	 7939 32060
13300	0	0	Ki67+	 7941 32031
13301	0	0	Ki67+	 7946 32123
13302	0	0	Ki67+	 7946 32200
13303	0	0	Ki67+	 7947 31905
13304	0	0	Ki67+	 7947 32072
13305	0	0	Ki67+	 7950 31692
13306	0	0	Ki67+	 7950 32186
13307	0	0	Ki67+	 7954 31601
13308	0	0	Ki67+	 7954 32133
13309	0	0	Ki67+	 7960 32019
13310	0	0	Ki67+	 7962 31855
13311	0	0	Ki67+	 7964 31982
13312	0	0	Ki67+	 7978 31942
13313	0	0	Ki67+	 7981 31860
13314	0	0	Ki67+	 7981 32065
13315	0	0	Ki67+	 7991 31825
13316	0	0	Ki67+	 7991 32126
13317	0	0	Ki67+	 7992 31926
13318	0	0	Ki67+	 7997 32248
13319	0	0	Ki67+	 8000 31942
13320	0	0	Ki67+	 8004 32272
13321	0	0	Ki67+	 8009 32198
13322	0	0	Ki67+	 8014 31870
13323	0	0	Ki67+	 8017 31751
13324	0	0	Ki67+	 8017 31821
13325	0	0	Ki67+	 8022 31773
13326	0	0	Ki67+	 8023 31906
13327	0	0	Ki67+	 8026 32020
13328	0	0	Ki67+	 8026 32134
13329	0	0	Ki67+	 8027 31988
13330	0	0	Ki67+	 8028 31886
13331	0	0	Ki67+	 8032 31853
13332	0	0	Ki67+	 8034 31807
13333	0	0	Ki67+	 8039 31829
13334	0	0	Ki67+	 8043 32043
13335	0	0	Ki67+	 8047 31978
13336	0	0	Ki67+	 8052 31720
13337	0	0	Ki67+	 8056 32015
13338	0	0	Ki67+	 8060 31838
13339	0	0	Ki67+	 8064 32174
13340	0	0	Ki67+	 8065 31715
13341	0	0	Ki67+	 8068 31794
13342	0	0	Ki67+	 8068 31827
13343	0	0	Ki67+	 8070 32158
13344	0	0	Ki67+	 8072 32035
13345	0	0	Ki67+	 8073 31876
13346	0	0	Ki67+	 8075 31689
13347	0	0	Ki67+	 8077 31894
13348	0	0	Ki67+	 8078 32008
13349	0	0	Ki67+	 8084 31884
13350	0	0	Ki67+	 8090 31802
13351	0	0	Ki67+	 7303 32316
13352	0	0	Ki67+	 7313 32312
13353	0	0	Ki67+	 7322 32350
13354	0	0	Ki67+	 7341 32782
13355	0	0	Ki67+	 7348 32910
13356	0	0	Ki67+	 7380 33048
13357	0	0	Ki67+	 7387 32911
13358	0	0	Ki67+	 7388 32806
13359	0	0	Ki67+	 7390 32885
13360	0	0	Ki67+	 7395 33072
13361	0	0	Ki67+	 7401 33037
13362	0	0	Ki67+	 7403 32968
13363	0	0	Ki67+	 7404 33086
13364	0	0	Ki67+	 7405 33047
13365	0	0	Ki67+	 7411 32389
13366	0	0	Ki67+	 7415 32975
13367	0	0	Ki67+	 7418 33082
13368	0	0	Ki67+	 7420 32936
13369	0	0	Ki67+	 7425 33000
13370	0	0	Ki67+	 7430 32918
13371	0	0	Ki67+	 7437 32428
13372	0	0	Ki67+	 7438 32380
13373	0	0	Ki67+	 7440 32937
13374	0	0	Ki67+	 7443 32965
13375	0	0	Ki67+	 7444 32456
13376	0	0	Ki67+	 7445 32805
13377	0	0	Ki67+	 7446 33067
13378	0	0	Ki67+	 7447 32564
13379	0	0	Ki67+	 7448 33086
13380	0	0	Ki67+	 7452 32520
13381	0	0	Ki67+	 7458 32456
13382	0	0	Ki67+	 7459 32493
13383	0	0	Ki67+	 7461 32315
13384	0	0	Ki67+	 7461 32824
13385	0	0	Ki67+	 7461 33009
13386	0	0	Ki67+	 7462 32602
13387	0	0	Ki67+	 7467 32374
13388	0	0	Ki67+	 7467 32542
13389	0	0	Ki67+	 7468 32884
13390	0	0	Ki67+	 7468 32984
13391	0	0	Ki67+	 7469 32347
13392	0	0	Ki67+	 7469 32916
13393	0	0	Ki67+	 7472 32418
13394	0	0	Ki67+	 7476 32527
13395	0	0	Ki67+	 7476 32584
13396	0	0	Ki67+	 7476 32627
13397	0	0	Ki67+	 7478 32455
13398	0	0	Ki67+	 7482 32289
13399	0	0	Ki67+	 7482 32860
13400	0	0	Ki67+	 7491 32324
13401	0	0	Ki67+	 7494 32457
13402	0	0	Ki67+	 7494 32487
13403	0	0	Ki67+	 7501 32298
13404	0	0	Ki67+	 7503 32421
13405	0	0	Ki67+	 7512 32503
13406	0	0	Ki67+	 7525 32423
13407	0	0	Ki67+	 7527 32630
13408	0	0	Ki67+	 7530 32679
13409	0	0	Ki67+	 7537 32997
13410	0	0	Ki67+	 7541 32306
13411	0	0	Ki67+	 7543 32489
13412	0	0	Ki67+	 7545 32597
13413	0	0	Ki67+	 7549 32568
13414	0	0	Ki67+	 7549 32665
13415	0	0	Ki67+	 7563 32331
13416	0	0	Ki67+	 7569 32475
13417	0	0	Ki67+	 7575 32556
13418	0	0	Ki67+	 7576 32419
13419	0	0	Ki67+	 7579 32683
13420	0	0	Ki67+	 7582 32654
13421	0	0	Ki67+	 7584 32549
13422	0	0	Ki67+	 7585 32497
13423	0	0	Ki67+	 7587 32309
13424	0	0	Ki67+	 7589 32513
13425	0	0	Ki67+	 7592 32467
13426	0	0	Ki67+	 7593 32398
13427	0	0	Ki67+	 7595 32325
13428	0	0	Ki67+	 7596 32635
13429	0	0	Ki67+	 7607 32438
13430	0	0	Ki67+	 7608 32976
13431	0	0	Ki67+	 7613 32407
13432	0	0	Ki67+	 7617 32494
13433	0	0	Ki67+	 7620 32950
13434	0	0	Ki67+	 7622 32379
13435	0	0	Ki67+	 7623 32833
13436	0	0	Ki67+	 7633 32778
13437	0	0	Ki67+	 7634 32942
13438	0	0	Ki67+	 7635 32509
13439	0	0	Ki67+	 7636 33060
13440	0	0	Ki67+	 7639 32446
13441	0	0	Ki67+	 7644 32472
13442	0	0	Ki67+	 7649 33085
13443	0	0	Ki67+	 7650 32976
13444	0	0	Ki67+	 7653 32784
13445	0	0	Ki67+	 7660 33069
13446	0	0	Ki67+	 7662 32863
13447	0	0	Ki67+	 7663 32427
13448	0	0	Ki67+	 7663 32801
13449	0	0	Ki67+	 7668 32457
13450	0	0	Ki67+	 7678 32660
13451	0	0	Ki67+	 7681 32840
13452	0	0	Ki67+	 7681 33059
13453	0	0	Ki67+	 7682 32478
13454	0	0	Ki67+	 7682 32500
13455	0	0	Ki67+	 7693 32619
13456	0	0	Ki67+	 7694 32740
13457	0	0	Ki67+	 7695 32539
13458	0	0	Ki67+	 7695 32768
13459	0	0	Ki67+	 7699 32584
13460	0	0	Ki67+	 7701 32567
13461	0	0	Ki67+	 7702 32816
13462	0	0	Ki67+	 7704 32735
13463	0	0	Ki67+	 7710 32519
13464	0	0	Ki67+	 7720 32666
13465	0	0	Ki67+	 7728 32504
13466	0	0	Ki67+	 7736 32742
13467	0	0	Ki67+	 7744 32422
13468	0	0	Ki67+	 7749 32464
13469	0	0	Ki67+	 7749 32536
13470	0	0	Ki67+	 7762 32395
13471	0	0	Ki67+	 7776 32780
13472	0	0	Ki67+	 7779 32431
13473	0	0	Ki67+	 7787 32564
13474	0	0	Ki67+	 7789 32331
13475	0	0	Ki67+	 7790 32884
13476	0	0	Ki67+	 7794 32828
13477	0	0	Ki67+	 7798 32439
13478	0	0	Ki67+	 7798 32517
13479	0	0	Ki67+	 7798 32593
13480	0	0	Ki67+	 7798 33001
13481	0	0	Ki67+	 7803 32938
13482	0	0	Ki67+	 7804 32574
13483	0	0	Ki67+	 7806 32537
13484	0	0	Ki67+	 7810 32850
13485	0	0	Ki67+	 7816 32484
13486	0	0	Ki67+	 7816 32711
13487	0	0	Ki67+	 7817 33059
13488	0	0	Ki67+	 7820 32902
13489	0	0	Ki67+	 7821 32846
13490	0	0	Ki67+	 7826 32760
13491	0	0	Ki67+	 7830 32594
13492	0	0	Ki67+	 7831 32365
13493	0	0	Ki67+	 7833 32435
13494	0	0	Ki67+	 7833 32664
13495	0	0	Ki67+	 7833 32870
13496	0	0	Ki67+	 7838 32566
13497	0	0	Ki67+	 7839 32629
13498	0	0	Ki67+	 7847 32372
13499	0	0	Ki67+	 7847 32712
13500	0	0	Ki67+	 7851 32736
13501	0	0	Ki67+	 7862 32490
13502	0	0	Ki67+	 7864 32298
13503	0	0	Ki67+	 7864 32694
13504	0	0	Ki67+	 7866 32443
13505	0	0	Ki67+	 7869 32377
13506	0	0	Ki67+	 7869 32588
13507	0	0	Ki67+	 7873 32986
13508	0	0	Ki67+	 7875 32331
13509	0	0	Ki67+	 7875 32830
13510	0	0	Ki67+	 7879 32786
13511	0	0	Ki67+	 7884 32627
13512	0	0	Ki67+	 7885 32363
13513	0	0	Ki67+	 7886 32555
13514	0	0	Ki67+	 7888 32612
13515	0	0	Ki67+	 7888 32733
13516	0	0	Ki67+	 7890 32458
13517	0	0	Ki67+	 7890 32535
13518	0	0	Ki67+	 7897 32690
13519	0	0	Ki67+	 7897 32853
13520	0	0	Ki67+	 7900 32603
13521	0	0	Ki67+	 7906 32383
13522	0	0	Ki67+	 7906 32995
13523	0	0	Ki67+	 7907 32736
13524	0	0	Ki67+	 7908 32317
13525	0	0	Ki67+	 7908 32631
13526	0	0	Ki67+	 7910 32407
13527	0	0	Ki67+	 7912 32586
13528	0	0	Ki67+	 7913 32449
13529	0	0	Ki67+	 7914 32660
13530	0	0	Ki67+	 7919 32840
13531	0	0	Ki67+	 7922 32392
13532	0	0	Ki67+	 7926 32472
13533	0	0	Ki67+	 7929 32946
13534	0	0	Ki67+	 7932 32586
13535	0	0	Ki67+	 7932 33016
13536	0	0	Ki67+	 7934 32888
13537	0	0	Ki67+	 7936 32618
13538	0	0	Ki67+	 7939 32295
13539	0	0	Ki67+	 7940 32555
13540	0	0	Ki67+	 7941 32821
13541	0	0	Ki67+	 7950 32316
13542	0	0	Ki67+	 7950 32897
13543	0	0	Ki67+	 7955 32369
13544	0	0	Ki67+	 7956 32936
13545	0	0	Ki67+	 7962 32679
13546	0	0	Ki67+	 7964 32350
13547	0	0	Ki67+	 7969 32626
13548	0	0	Ki67+	 7971 32490
13549	0	0	Ki67+	 7981 32656
13550	0	0	Ki67+	 7994 32477
13551	0	0	Ki67+	 7997 32317
13552	0	0	Ki67+	 8000 32660
13553	0	0	Ki67+	 8000 32773
13554	0	0	Ki67+	 8001 32628
13555	0	0	Ki67+	 8003 32432
13556	0	0	Ki67+	 8010 32814
13557	0	0	Ki67+	 8014 32406
13558	0	0	Ki67+	 8016 32307
13559	0	0	Ki67+	 8018 32795
13560	0	0	Ki67+	 8021 32682
13561	0	0	Ki67+	 8023 32375
13562	0	0	Ki67+	 8027 32699
13563	0	0	Ki67+	 8029 33069
13564	0	0	Ki67+	 8038 32611
13565	0	0	Ki67+	 8040 32369
13566	0	0	Ki67+	 8040 32583
13567	0	0	Ki67+	 8040 32821
13568	0	0	Ki67+	 8044 32785
13569	0	0	Ki67+	 8049 32744
13570	0	0	Ki67+	 8051 32435
13571	0	0	Ki67+	 8068 32897
13572	0	0	Ki67+	 8073 32625
13573	0	0	Ki67+	 8078 32573
13574	0	0	Ki67+	 8080 32700
13575	0	0	Ki67+	 8081 32552
13576	0	0	Ki67+	 8083 32589
13577	0	0	Ki67+	 8083 32655
13578	0	0	Ki67+	 8087 32628
13579	0	0	Ki67+	 8088 32679
13580	0	0	Ki67+	 7319 33329
13581	0	0	Ki67+	 7320 33106
13582	0	0	Ki67+	 7339 33878
13583	0	0	Ki67+	 7353 33376
13584	0	0	Ki67+	 7354 33410
13585	0	0	Ki67+	 7361 33346
13586	0	0	Ki67+	 7361 33469
13587	0	0	Ki67+	 7361 33570
13588	0	0	Ki67+	 7371 33552
13589	0	0	Ki67+	 7372 33365
13590	0	0	Ki67+	 7374 33278
13591	0	0	Ki67+	 7377 33526
13592	0	0	Ki67+	 7383 33353
13593	0	0	Ki67+	 7383 33576
13594	0	0	Ki67+	 7384 33419
13595	0	0	Ki67+	 7387 33170
13596	0	0	Ki67+	 7394 33324
13597	0	0	Ki67+	 7398 33379
13598	0	0	Ki67+	 7398 33523
13599	0	0	Ki67+	 7399 33612
13600	0	0	Ki67+	 7402 33225
13601	0	0	Ki67+	 7405 33631
13602	0	0	Ki67+	 7407 33336
13603	0	0	Ki67+	 7408 33184
13604	0	0	Ki67+	 7409 33549
13605	0	0	Ki67+	 7411 33510
13606	0	0	Ki67+	 7415 33479
13607	0	0	Ki67+	 7417 33675
13608	0	0	Ki67+	 7418 33436
13609	0	0	Ki67+	 7418 33662
13610	0	0	Ki67+	 7419 33135
13611	0	0	Ki67+	 7424 33309
13612	0	0	Ki67+	 7425 33244
13613	0	0	Ki67+	 7426 33288
13614	0	0	Ki67+	 7427 33596
13615	0	0	Ki67+	 7430 33616
13616	0	0	Ki67+	 7431 33522
13617	0	0	Ki67+	 7432 33463
13618	0	0	Ki67+	 7433 33390
13619	0	0	Ki67+	 7435 33181
13620	0	0	Ki67+	 7437 33425
13621	0	0	Ki67+	 7440 33218
13622	0	0	Ki67+	 7440 33277
13623	0	0	Ki67+	 7443 33625
13624	0	0	Ki67+	 7444 33497
13625	0	0	Ki67+	 7447 33539
13626	0	0	Ki67+	 7449 33244
13627	0	0	Ki67+	 7453 33366
13628	0	0	Ki67+	 7454 33474
13629	0	0	Ki67+	 7456 33334
13630	0	0	Ki67+	 7456 33506
13631	0	0	Ki67+	 7459 33636
13632	0	0	Ki67+	 7461 33194
13633	0	0	Ki67+	 7464 33224
13634	0	0	Ki67+	 7468 33530
13635	0	0	Ki67+	 7469 33106
13636	0	0	Ki67+	 7470 33279
13637	0	0	Ki67+	 7471 33438
13638	0	0	Ki67+	 7472 33874
13639	0	0	Ki67+	 7473 33239
13640	0	0	Ki67+	 7474 33558
13641	0	0	Ki67+	 7478 33493
13642	0	0	Ki67+	 7481 33306
13643	0	0	Ki67+	 7482 33449
13644	0	0	Ki67+	 7485 33231
13645	0	0	Ki67+	 7486 33621
13646	0	0	Ki67+	 7487 33469
13647	0	0	Ki67+	 7489 33674
13648	0	0	Ki67+	 7493 33408
13649	0	0	Ki67+	 7495 33286
13650	0	0	Ki67+	 7502 33253
13651	0	0	Ki67+	 7505 33300
13652	0	0	Ki67+	 7505 33344
13653	0	0	Ki67+	 7505 33563
13654	0	0	Ki67+	 7510 33109
13655	0	0	Ki67+	 7510 33187
13656	0	0	Ki67+	 7513 33214
13657	0	0	Ki67+	 7514 33847
13658	0	0	Ki67+	 7516 33479
13659	0	0	Ki67+	 7516 33492
13660	0	0	Ki67+	 7519 33133
13661	0	0	Ki67+	 7525 33234
13662	0	0	Ki67+	 7525 33332
13663	0	0	Ki67+	 7533 33266
13664	0	0	Ki67+	 7534 33620
13665	0	0	Ki67+	 7535 33824
13666	0	0	Ki67+	 7536 33134
13667	0	0	Ki67+	 7536 33297
13668	0	0	Ki67+	 7537 33107
13669	0	0	Ki67+	 7538 33191
13670	0	0	Ki67+	 7538 33209
13671	0	0	Ki67+	 7540 33372
13672	0	0	Ki67+	 7542 33422
13673	0	0	Ki67+	 7544 33460
13674	0	0	Ki67+	 7544 33653
13675	0	0	Ki67+	 7547 33165
13676	0	0	Ki67+	 7547 33312
13677	0	0	Ki67+	 7552 33483
13678	0	0	Ki67+	 7553 33143
13679	0	0	Ki67+	 7554 33607
13680	0	0	Ki67+	 7559 33660
13681	0	0	Ki67+	 7560 33422
13682	0	0	Ki67+	 7561 33396
13683	0	0	Ki67+	 7563 33201
13684	0	0	Ki67+	 7567 33542
13685	0	0	Ki67+	 7570 33515
13686	0	0	Ki67+	 7571 33668
13687	0	0	Ki67+	 7572 33586
13688	0	0	Ki67+	 7574 33502
13689	0	0	Ki67+	 7579 33549
13690	0	0	Ki67+	 7594 33646
13691	0	0	Ki67+	 7595 33552
13692	0	0	Ki67+	 7607 33420
13693	0	0	Ki67+	 7631 33099
13694	0	0	Ki67+	 7637 33171
13695	0	0	Ki67+	 7651 33564
13696	0	0	Ki67+	 7654 33603
13697	0	0	Ki67+	 7656 33399
13698	0	0	Ki67+	 7666 33320
13699	0	0	Ki67+	 7667 33290
13700	0	0	Ki67+	 7667 33382
13701	0	0	Ki67+	 7671 33502
13702	0	0	Ki67+	 7672 33706
13703	0	0	Ki67+	 7673 33620
13704	0	0	Ki67+	 7676 33656
13705	0	0	Ki67+	 7676 33690
13706	0	0	Ki67+	 7677 33434
13707	0	0	Ki67+	 7677 33470
13708	0	0	Ki67+	 7679 33256
13709	0	0	Ki67+	 7679 33551
13710	0	0	Ki67+	 7685 33599
13711	0	0	Ki67+	 7689 33687
13712	0	0	Ki67+	 7690 33409
13713	0	0	Ki67+	 7694 33102
13714	0	0	Ki67+	 7698 33546
13715	0	0	Ki67+	 7700 33325
13716	0	0	Ki67+	 7706 33461
13717	0	0	Ki67+	 7706 33821
13718	0	0	Ki67+	 7709 33557
13719	0	0	Ki67+	 7711 33517
13720	0	0	Ki67+	 7715 33695
13721	0	0	Ki67+	 7723 33407
13722	0	0	Ki67+	 7725 33453
13723	0	0	Ki67+	 7726 33228
13724	0	0	Ki67+	 7727 33713
13725	0	0	Ki67+	 7727 33791
13726	0	0	Ki67+	 7739 33548
13727	0	0	Ki67+	 7743 33818
13728	0	0	Ki67+	 7751 33502
13729	0	0	Ki67+	 7752 33479
13730	0	0	Ki67+	 7752 33732
13731	0	0	Ki67+	 7754 33670
13732	0	0	Ki67+	 7755 33713
13733	0	0	Ki67+	 7760 33629
13734	0	0	Ki67+	 7761 33570
13735	0	0	Ki67+	 7764 33860
13736	0	0	Ki67+	 7770 33833
13737	0	0	Ki67+	 7773 33417
13738	0	0	Ki67+	 7776 33669
13739	0	0	Ki67+	 7776 33793
13740	0	0	Ki67+	 7777 33763
13741	0	0	Ki67+	 7779 33488
13742	0	0	Ki67+	 7782 33686
13743	0	0	Ki67+	 7784 33499
13744	0	0	Ki67+	 7784 33820
13745	0	0	Ki67+	 7785 33324
13746	0	0	Ki67+	 7787 33396
13747	0	0	Ki67+	 7794 33730
13748	0	0	Ki67+	 7794 33749
13749	0	0	Ki67+	 7796 33272
13750	0	0	Ki67+	 7796 33833
13751	0	0	Ki67+	 7799 33571
13752	0	0	Ki67+	 7800 33128
13753	0	0	Ki67+	 7807 33701
13754	0	0	Ki67+	 7810 33773
13755	0	0	Ki67+	 7816 33347
13756	0	0	Ki67+	 7817 33813
13757	0	0	Ki67+	 7819 33579
13758	0	0	Ki67+	 7819 33671
13759	0	0	Ki67+	 7821 33658
13760	0	0	Ki67+	 7822 33179
13761	0	0	Ki67+	 7827 33717
13762	0	0	Ki67+	 7829 33794
13763	0	0	Ki67+	 7831 33565
13764	0	0	Ki67+	 7836 33646
13765	0	0	Ki67+	 7837 33319
13766	0	0	Ki67+	 7838 33624
13767	0	0	Ki67+	 7844 33235
13768	0	0	Ki67+	 7847 33178
13769	0	0	Ki67+	 7849 33211
13770	0	0	Ki67+	 7852 33391
13771	0	0	Ki67+	 7852 33520
13772	0	0	Ki67+	 7853 33468
13773	0	0	Ki67+	 7860 33348
13774	0	0	Ki67+	 7863 33375
13775	0	0	Ki67+	 7864 33670
13776	0	0	Ki67+	 7865 33777
13777	0	0	Ki67+	 7867 33197
13778	0	0	Ki67+	 7872 33128
13779	0	0	Ki67+	 7872 33409
13780	0	0	Ki67+	 7878 33317
13781	0	0	Ki67+	 7878 33881
13782	0	0	Ki67+	 7884 33514
13783	0	0	Ki67+	 7888 33374
13784	0	0	Ki67+	 7889 33315
13785	0	0	Ki67+	 7889 33469
13786	0	0	Ki67+	 7890 33142
13787	0	0	Ki67+	 7895 33348
13788	0	0	Ki67+	 7902 33365
13789	0	0	Ki67+	 7905 33144
13790	0	0	Ki67+	 7905 33470
13791	0	0	Ki67+	 7908 33194
13792	0	0	Ki67+	 7909 33298
13793	0	0	Ki67+	 7909 33413
13794	0	0	Ki67+	 7917 33723
13795	0	0	Ki67+	 7921 33353
13796	0	0	Ki67+	 7921 33699
13797	0	0	Ki67+	 7925 33339
13798	0	0	Ki67+	 7940 33242
13799	0	0	Ki67+	 7968 33822
13800	0	0	Ki67+	 7974 33848
13801	0	0	Ki67+	 7982 33702
13802	0	0	Ki67+	 7987 33191
13803	0	0	Ki67+	 7987 33212
13804	0	0	Ki67+	 7989 33656
13805	0	0	Ki67+	 7992 33676
13806	0	0	Ki67+	 7998 33708
13807	0	0	Ki67+	 8000 33134
13808	0	0	Ki67+	 8000 33778
13809	0	0	Ki67+	 8002 33661
13810	0	0	Ki67+	 8005 33613
13811	0	0	Ki67+	 8006 33190
13812	0	0	Ki67+	 8008 33702
13813	0	0	Ki67+	 8008 33820
13814	0	0	Ki67+	 8010 33125
13815	0	0	Ki67+	 8012 33089
13816	0	0	Ki67+	 8016 33545
13817	0	0	Ki67+	 8018 33571
13818	0	0	Ki67+	 8022 33519
13819	0	0	Ki67+	 8026 33243
13820	0	0	Ki67+	 8029 33204
13821	0	0	Ki67+	 8037 33636
13822	0	0	Ki67+	 8038 33362
13823	0	0	Ki67+	 8038 33584
13824	0	0	Ki67+	 8039 33775
13825	0	0	Ki67+	 8042 33573
13826	0	0	Ki67+	 8042 33714
13827	0	0	Ki67+	 8049 33847
13828	0	0	Ki67+	 8052 33330
13829	0	0	Ki67+	 8052 33604
13830	0	0	Ki67+	 8053 33697
13831	0	0	Ki67+	 8057 33739
13832	0	0	Ki67+	 8057 33819
13833	0	0	Ki67+	 8066 33527
13834	0	0	Ki67+	 8070 33691
13835	0	0	Ki67+	 8071 33773
13836	0	0	Ki67+	 8073 33600
13837	0	0	Ki67+	 8075 33430
13838	0	0	Ki67+	 8077 33393
13839	0	0	Ki67+	 8082 33335
13840	0	0	Ki67+	 8088 33351
13841	0	0	Ki67+	 8095 33512
13842	0	0	Ki67+	 7303 34529
13843	0	0	Ki67+	 7312 33939
13844	0	0	Ki67+	 7315 34634
13845	0	0	Ki67+	 7338 34523
13846	0	0	Ki67+	 7348 34439
13847	0	0	Ki67+	 7350 34643
13848	0	0	Ki67+	 7353 34588
13849	0	0	Ki67+	 7354 34622
13850	0	0	Ki67+	 7384 34682
13851	0	0	Ki67+	 7403 34620
13852	0	0	Ki67+	 7429 34677
13853	0	0	Ki67+	 7531 34578
13854	0	0	Ki67+	 7551 33893
13855	0	0	Ki67+	 7590 34558
13856	0	0	Ki67+	 7603 33913
13857	0	0	Ki67+	 7733 34271
13858	0	0	Ki67+	 7742 34283
13859	0	0	Ki67+	 7748 34317
13860	0	0	Ki67+	 7765 34399
13861	0	0	Ki67+	 7781 33966
13862	0	0	Ki67+	 7840 34601
13863	0	0	Ki67+	 7889 33964
13864	0	0	Ki67+	 7898 34386
13865	0	0	Ki67+	 7913 34119
13866	0	0	Ki67+	 7917 34674
13867	0	0	Ki67+	 7939 34125
13868	0	0	Ki67+	 7958 34358
13869	0	0	Ki67+	 7964 34320
13870	0	0	Ki67+	 7970 33961
13871	0	0	Ki67+	 7980 34302
13872	0	0	Ki67+	 7980 34375
13873	0	0	Ki67+	 7989 34177
13874	0	0	Ki67+	 7990 34152
13875	0	0	Ki67+	 7992 34115
13876	0	0	Ki67+	 7993 34004
13877	0	0	Ki67+	 8003 34038
13878	0	0	Ki67+	 8003 34357
13879	0	0	Ki67+	 8008 33957
13880	0	0	Ki67+	 8008 34431
13881	0	0	Ki67+	 8018 34113
13882	0	0	Ki67+	 8025 34255
13883	0	0	Ki67+	 8029 34162
13884	0	0	Ki67+	 8037 34444
13885	0	0	Ki67+	 8040 34530
13886	0	0	Ki67+	 8041 34011
13887	0	0	Ki67+	 8052 34447
13888	0	0	Ki67+	 8058 34163
13889	0	0	Ki67+	 8080 34448
13890	0	0	Ki67+	 8090 34293
13891	0	0	Ki67+	 7299 35376
13892	0	0	Ki67+	 7300 34711
13893	0	0	Ki67+	 7302 35386
13894	0	0	Ki67+	 7304 35020
13895	0	0	Ki67+	 7316 35068
13896	0	0	Ki67+	 7317 35354
13897	0	0	Ki67+	 7319 35093
13898	0	0	Ki67+	 7324 34830
13899	0	0	Ki67+	 7327 34959
13900	0	0	Ki67+	 7339 35367
13901	0	0	Ki67+	 7341 35063
13902	0	0	Ki67+	 7354 34977
13903	0	0	Ki67+	 7355 34832
13904	0	0	Ki67+	 7356 35251
13905	0	0	Ki67+	 7362 35102
13906	0	0	Ki67+	 7363 35260
13907	0	0	Ki67+	 7369 34711
13908	0	0	Ki67+	 7370 35112
13909	0	0	Ki67+	 7377 34975
13910	0	0	Ki67+	 7377 35059
13911	0	0	Ki67+	 7382 34809
13912	0	0	Ki67+	 7384 35092
13913	0	0	Ki67+	 7392 35185
13914	0	0	Ki67+	 7394 34829
13915	0	0	Ki67+	 7396 35002
13916	0	0	Ki67+	 7401 34727
13917	0	0	Ki67+	 7406 34982
13918	0	0	Ki67+	 7410 35399
13919	0	0	Ki67+	 7414 35040
13920	0	0	Ki67+	 7415 35127
13921	0	0	Ki67+	 7417 34806
13922	0	0	Ki67+	 7418 34828
13923	0	0	Ki67+	 7426 34758
13924	0	0	Ki67+	 7429 34963
13925	0	0	Ki67+	 7431 34723
13926	0	0	Ki67+	 7435 35196
13927	0	0	Ki67+	 7436 35154
13928	0	0	Ki67+	 7438 35388
13929	0	0	Ki67+	 7442 35328
13930	0	0	Ki67+	 7443 35207
13931	0	0	Ki67+	 7444 35103
13932	0	0	Ki67+	 7449 34957
13933	0	0	Ki67+	 7449 34989
13934	0	0	Ki67+	 7449 35365
13935	0	0	Ki67+	 7463 34843
13936	0	0	Ki67+	 7470 35079
13937	0	0	Ki67+	 7475 35135
13938	0	0	Ki67+	 7478 34796
13939	0	0	Ki67+	 7479 34874
13940	0	0	Ki67+	 7479 35012
13941	0	0	Ki67+	 7486 35284
13942	0	0	Ki67+	 7487 35115
13943	0	0	Ki67+	 7496 35385
13944	0	0	Ki67+	 7498 34976
13945	0	0	Ki67+	 7501 35237
13946	0	0	Ki67+	 7502 35054
13947	0	0	Ki67+	 7516 35162
13948	0	0	Ki67+	 7518 35393
13949	0	0	Ki67+	 7520 35205
13950	0	0	Ki67+	 7521 35033
13951	0	0	Ki67+	 7523 35125
13952	0	0	Ki67+	 7524 35404
13953	0	0	Ki67+	 7528 35237
13954	0	0	Ki67+	 7536 35204
13955	0	0	Ki67+	 7538 34849
13956	0	0	Ki67+	 7540 35193
13957	0	0	Ki67+	 7546 35352
13958	0	0	Ki67+	 7564 35331
13959	0	0	Ki67+	 7564 35406
13960	0	0	Ki67+	 7566 35161
13961	0	0	Ki67+	 7567 35117
13962	0	0	Ki67+	 7570 35146
13963	0	0	Ki67+	 7579 35200
13964	0	0	Ki67+	 7579 35222
13965	0	0	Ki67+	 7620 35176
13966	0	0	Ki67+	 7647 34863
13967	0	0	Ki67+	 7647 35344
13968	0	0	Ki67+	 7739 35328
13969	0	0	Ki67+	 7831 34965
13970	0	0	Ki67+	 7850 34689
13971	0	0	Ki67+	 7908 35182
13972	0	0	Ki67+	 7996 34844
13973	0	0	Ki67+	 8004 35037
13974	0	0	Ki67+	 8021 35094
13975	0	0	Ki67+	 8081 35675
13976	0	0	Ki67+	 8097 5501
13977	0	0	Ki67+	 8104 5052
13978	0	0	Ki67+	 8108 5263
13979	0	0	Ki67+	 8110 5123
13980	0	0	Ki67+	 8112 5504
13981	0	0	Ki67+	 8126 5517
13982	0	0	Ki67+	 8126 5577
13983	0	0	Ki67+	 8127 5531
13984	0	0	Ki67+	 8129 5505
13985	0	0	Ki67+	 8140 5144
13986	0	0	Ki67+	 8141 5071
13987	0	0	Ki67+	 8143 4927
13988	0	0	Ki67+	 8144 5468
13989	0	0	Ki67+	 8162 4933
13990	0	0	Ki67+	 8162 5260
13991	0	0	Ki67+	 8168 4953
13992	0	0	Ki67+	 8169 5008
13993	0	0	Ki67+	 8169 5156
13994	0	0	Ki67+	 8170 5509
13995	0	0	Ki67+	 8171 5393
13996	0	0	Ki67+	 8173 5566
13997	0	0	Ki67+	 8176 4926
13998	0	0	Ki67+	 8176 4965
13999	0	0	Ki67+	 8180 4873
14000	0	0	Ki67+	 8185 5118
14001	0	0	Ki67+	 8186 5074
14002	0	0	Ki67+	 8190 4929
14003	0	0	Ki67+	 8193 5517
14004	0	0	Ki67+	 8196 5444
14005	0	0	Ki67+	 8197 5148
14006	0	0	Ki67+	 8198 5001
14007	0	0	Ki67+	 8204 5550
14008	0	0	Ki67+	 8208 5422
14009	0	0	Ki67+	 8209 4976
14010	0	0	Ki67+	 8211 4870
14011	0	0	Ki67+	 8213 5511
14012	0	0	Ki67+	 8216 5136
14013	0	0	Ki67+	 8219 5245
14014	0	0	Ki67+	 8219 5453
14015	0	0	Ki67+	 8221 5077
14016	0	0	Ki67+	 8223 5427
14017	0	0	Ki67+	 8230 4919
14018	0	0	Ki67+	 8230 5394
14019	0	0	Ki67+	 8236 4999
14020	0	0	Ki67+	 8241 5103
14021	0	0	Ki67+	 8243 5420
14022	0	0	Ki67+	 8244 5028
14023	0	0	Ki67+	 8247 4976
14024	0	0	Ki67+	 8247 5289
14025	0	0	Ki67+	 8249 5057
14026	0	0	Ki67+	 8259 5560
14027	0	0	Ki67+	 8260 5339
14028	0	0	Ki67+	 8261 5374
14029	0	0	Ki67+	 8268 4929
14030	0	0	Ki67+	 8298 5476
14031	0	0	Ki67+	 8301 5144
14032	0	0	Ki67+	 8301 5455
14033	0	0	Ki67+	 8316 4882
14034	0	0	Ki67+	 8324 4823
14035	0	0	Ki67+	 8344 4824
14036	0	0	Ki67+	 8346 5116
14037	0	0	Ki67+	 8356 5377
14038	0	0	Ki67+	 8363 5397
14039	0	0	Ki67+	 8364 5079
14040	0	0	Ki67+	 8367 4948
14041	0	0	Ki67+	 8367 4992
14042	0	0	Ki67+	 8369 5017
14043	0	0	Ki67+	 8371 4916
14044	0	0	Ki67+	 8376 4789
14045	0	0	Ki67+	 8376 5245
14046	0	0	Ki67+	 8379 4844
14047	0	0	Ki67+	 8380 4980
14048	0	0	Ki67+	 8380 5429
14049	0	0	Ki67+	 8381 4875
14050	0	0	Ki67+	 8381 5207
14051	0	0	Ki67+	 8386 5299
14052	0	0	Ki67+	 8387 4925
14053	0	0	Ki67+	 8388 5008
14054	0	0	Ki67+	 8388 5078
14055	0	0	Ki67+	 8388 5166
14056	0	0	Ki67+	 8388 5583
14057	0	0	Ki67+	 8393 4895
14058	0	0	Ki67+	 8394 5036
14059	0	0	Ki67+	 8398 4971
14060	0	0	Ki67+	 8401 5302
14061	0	0	Ki67+	 8402 4865
14062	0	0	Ki67+	 8402 5250
14063	0	0	Ki67+	 8407 5412
14064	0	0	Ki67+	 8408 5187
14065	0	0	Ki67+	 8409 5163
14066	0	0	Ki67+	 8410 5378
14067	0	0	Ki67+	 8411 5032
14068	0	0	Ki67+	 8412 5273
14069	0	0	Ki67+	 8415 4846
14070	0	0	Ki67+	 8419 5213
14071	0	0	Ki67+	 8420 5055
14072	0	0	Ki67+	 8424 5498
14073	0	0	Ki67+	 8426 5086
14074	0	0	Ki67+	 8427 5509
14075	0	0	Ki67+	 8433 5271
14076	0	0	Ki67+	 8434 5545
14077	0	0	Ki67+	 8435 5124
14078	0	0	Ki67+	 8435 5156
14079	0	0	Ki67+	 8438 5392
14080	0	0	Ki67+	 8444 5575
14081	0	0	Ki67+	 8446 5272
14082	0	0	Ki67+	 8446 5286
14083	0	0	Ki67+	 8447 5221
14084	0	0	Ki67+	 8452 4919
14085	0	0	Ki67+	 8458 5495
14086	0	0	Ki67+	 8460 5005
14087	0	0	Ki67+	 8460 5160
14088	0	0	Ki67+	 8461 5452
14089	0	0	Ki67+	 8463 5555
14090	0	0	Ki67+	 8468 5286
14091	0	0	Ki67+	 8472 5060
14092	0	0	Ki67+	 8481 5490
14093	0	0	Ki67+	 8481 5530
14094	0	0	Ki67+	 8492 5179
14095	0	0	Ki67+	 8495 5260
14096	0	0	Ki67+	 8499 4910
14097	0	0	Ki67+	 8509 4969
14098	0	0	Ki67+	 8511 5522
14099	0	0	Ki67+	 8517 5078
14100	0	0	Ki67+	 8517 5217
14101	0	0	Ki67+	 8531 4874
14102	0	0	Ki67+	 8535 5527
14103	0	0	Ki67+	 8548 4853
14104	0	0	Ki67+	 8563 5305
14105	0	0	Ki67+	 8582 4920
14106	0	0	Ki67+	 8588 4803
14107	0	0	Ki67+	 8600 4904
14108	0	0	Ki67+	 8604 5403
14109	0	0	Ki67+	 8611 4843
14110	0	0	Ki67+	 8611 4947
14111	0	0	Ki67+	 8614 5316
14112	0	0	Ki67+	 8621 5292
14113	0	0	Ki67+	 8621 5447
14114	0	0	Ki67+	 8627 4821
14115	0	0	Ki67+	 8635 5363
14116	0	0	Ki67+	 8642 5386
14117	0	0	Ki67+	 8643 4844
14118	0	0	Ki67+	 8650 5349
14119	0	0	Ki67+	 8654 5506
14120	0	0	Ki67+	 8656 4819
14121	0	0	Ki67+	 8657 5441
14122	0	0	Ki67+	 8660 5302
14123	0	0	Ki67+	 8666 5053
14124	0	0	Ki67+	 8667 4843
14125	0	0	Ki67+	 8667 5243
14126	0	0	Ki67+	 8674 5381
14127	0	0	Ki67+	 8676 5127
14128	0	0	Ki67+	 8690 5496
14129	0	0	Ki67+	 8694 5088
14130	0	0	Ki67+	 8695 5431
14131	0	0	Ki67+	 8699 5305
14132	0	0	Ki67+	 8704 5146
14133	0	0	Ki67+	 8705 5358
14134	0	0	Ki67+	 8705 5460
14135	0	0	Ki67+	 8706 5047
14136	0	0	Ki67+	 8706 5119
14137	0	0	Ki67+	 8713 5096
14138	0	0	Ki67+	 8718 4953
14139	0	0	Ki67+	 8719 5011
14140	0	0	Ki67+	 8725 5060
14141	0	0	Ki67+	 8726 4975
14142	0	0	Ki67+	 8729 5359
14143	0	0	Ki67+	 8730 5271
14144	0	0	Ki67+	 8731 5290
14145	0	0	Ki67+	 8732 5450
14146	0	0	Ki67+	 8733 5313
14147	0	0	Ki67+	 8745 5251
14148	0	0	Ki67+	 8747 5025
14149	0	0	Ki67+	 8749 5105
14150	0	0	Ki67+	 8752 4993
14151	0	0	Ki67+	 8753 5087
14152	0	0	Ki67+	 8753 5293
14153	0	0	Ki67+	 8759 5436
14154	0	0	Ki67+	 8764 5276
14155	0	0	Ki67+	 8772 4998
14156	0	0	Ki67+	 8772 5366
14157	0	0	Ki67+	 8775 5254
14158	0	0	Ki67+	 8775 5269
14159	0	0	Ki67+	 8777 5038
14160	0	0	Ki67+	 8780 5458
14161	0	0	Ki67+	 8784 4983
14162	0	0	Ki67+	 8787 5446
14163	0	0	Ki67+	 8798 5065
14164	0	0	Ki67+	 8804 5006
14165	0	0	Ki67+	 8809 4864
14166	0	0	Ki67+	 8810 5437
14167	0	0	Ki67+	 8814 5184
14168	0	0	Ki67+	 8815 4885
14169	0	0	Ki67+	 8815 4936
14170	0	0	Ki67+	 8817 5214
14171	0	0	Ki67+	 8819 5005
14172	0	0	Ki67+	 8822 5326
14173	0	0	Ki67+	 8824 4905
14174	0	0	Ki67+	 8824 4968
14175	0	0	Ki67+	 8824 5351
14176	0	0	Ki67+	 8825 5231
14177	0	0	Ki67+	 8825 5293
14178	0	0	Ki67+	 8826 4890
14179	0	0	Ki67+	 8827 4829
14180	0	0	Ki67+	 8827 5091
14181	0	0	Ki67+	 8830 5036
14182	0	0	Ki67+	 8836 4995
14183	0	0	Ki67+	 8840 5014
14184	0	0	Ki67+	 8842 5034
14185	0	0	Ki67+	 8849 5263
14186	0	0	Ki67+	 8851 5276
14187	0	0	Ki67+	 8852 4871
14188	0	0	Ki67+	 8853 4949
14189	0	0	Ki67+	 8854 5207
14190	0	0	Ki67+	 8858 5457
14191	0	0	Ki67+	 8861 4909
14192	0	0	Ki67+	 8861 4990
14193	0	0	Ki67+	 8864 5298
14194	0	0	Ki67+	 8870 5580
14195	0	0	Ki67+	 8872 4834
14196	0	0	Ki67+	 8873 5158
14197	0	0	Ki67+	 8873 5262
14198	0	0	Ki67+	 8878 4860
14199	0	0	Ki67+	 8878 4966
14200	0	0	Ki67+	 8886 5504
14201	0	0	Ki67+	 8887 4894
14202	0	0	Ki67+	 8891 5187
14203	0	0	Ki67+	 8102 6199
14204	0	0	Ki67+	 8102 6245
14205	0	0	Ki67+	 8109 5745
14206	0	0	Ki67+	 8110 6120
14207	0	0	Ki67+	 8111 6166
14208	0	0	Ki67+	 8112 5683
14209	0	0	Ki67+	 8112 6016
14210	0	0	Ki67+	 8115 5889
14211	0	0	Ki67+	 8121 6098
14212	0	0	Ki67+	 8122 6223
14213	0	0	Ki67+	 8124 5612
14214	0	0	Ki67+	 8129 6087
14215	0	0	Ki67+	 8132 6259
14216	0	0	Ki67+	 8133 6175
14217	0	0	Ki67+	 8141 5586
14218	0	0	Ki67+	 8149 5784
14219	0	0	Ki67+	 8149 6079
14220	0	0	Ki67+	 8156 5759
14221	0	0	Ki67+	 8156 5838
14222	0	0	Ki67+	 8156 6258
14223	0	0	Ki67+	 8157 6095
14224	0	0	Ki67+	 8160 6211
14225	0	0	Ki67+	 8161 5979
14226	0	0	Ki67+	 8161 6153
14227	0	0	Ki67+	 8166 5873
14228	0	0	Ki67+	 8168 6177
14229	0	0	Ki67+	 8171 5766
14230	0	0	Ki67+	 8172 5846
14231	0	0	Ki67+	 8172 6205
14232	0	0	Ki67+	 8174 6226
14233	0	0	Ki67+	 8179 6115
14234	0	0	Ki67+	 8183 5851
14235	0	0	Ki67+	 8187 5596
14236	0	0	Ki67+	 8189 6194
14237	0	0	Ki67+	 8194 5815
14238	0	0	Ki67+	 8195 5775
14239	0	0	Ki67+	 8198 6156
14240	0	0	Ki67+	 8199 5884
14241	0	0	Ki67+	 8200 5795
14242	0	0	Ki67+	 8200 6094
14243	0	0	Ki67+	 8201 5753
14244	0	0	Ki67+	 8203 6186
14245	0	0	Ki67+	 8205 6126
14246	0	0	Ki67+	 8206 6082
14247	0	0	Ki67+	 8206 6200
14248	0	0	Ki67+	 8214 5891
14249	0	0	Ki67+	 8220 6117
14250	0	0	Ki67+	 8225 5905
14251	0	0	Ki67+	 8226 6155
14252	0	0	Ki67+	 8228 5955
14253	0	0	Ki67+	 8231 5705
14254	0	0	Ki67+	 8232 6202
14255	0	0	Ki67+	 8234 6059
14256	0	0	Ki67+	 8240 5679
14257	0	0	Ki67+	 8242 5742
14258	0	0	Ki67+	 8246 6141
14259	0	0	Ki67+	 8257 5691
14260	0	0	Ki67+	 8257 6149
14261	0	0	Ki67+	 8259 5663
14262	0	0	Ki67+	 8263 6337
14263	0	0	Ki67+	 8274 5638
14264	0	0	Ki67+	 8274 5729
14265	0	0	Ki67+	 8279 6272
14266	0	0	Ki67+	 8280 5967
14267	0	0	Ki67+	 8283 5679
14268	0	0	Ki67+	 8300 6304
14269	0	0	Ki67+	 8319 6271
14270	0	0	Ki67+	 8319 6306
14271	0	0	Ki67+	 8335 5876
14272	0	0	Ki67+	 8342 5707
14273	0	0	Ki67+	 8342 6276
14274	0	0	Ki67+	 8353 6241
14275	0	0	Ki67+	 8365 5692
14276	0	0	Ki67+	 8383 5738
14277	0	0	Ki67+	 8391 5792
14278	0	0	Ki67+	 8392 5669
14279	0	0	Ki67+	 8396 5827
14280	0	0	Ki67+	 8410 5733
14281	0	0	Ki67+	 8418 5998
14282	0	0	Ki67+	 8442 5987
14283	0	0	Ki67+	 8444 5684
14284	0	0	Ki67+	 8450 5589
14285	0	0	Ki67+	 8450 5778
14286	0	0	Ki67+	 8452 5734
14287	0	0	Ki67+	 8460 5792
14288	0	0	Ki67+	 8464 5758
14289	0	0	Ki67+	 8466 5621
14290	0	0	Ki67+	 8467 5979
14291	0	0	Ki67+	 8480 5725
14292	0	0	Ki67+	 8498 5586
14293	0	0	Ki67+	 8503 6131
14294	0	0	Ki67+	 8504 5761
14295	0	0	Ki67+	 8504 6337
14296	0	0	Ki67+	 8517 6024
14297	0	0	Ki67+	 8521 6066
14298	0	0	Ki67+	 8539 5857
14299	0	0	Ki67+	 8540 6016
14300	0	0	Ki67+	 8541 5969
14301	0	0	Ki67+	 8543 6129
14302	0	0	Ki67+	 8550 5859
14303	0	0	Ki67+	 8550 6049
14304	0	0	Ki67+	 8552 5891
14305	0	0	Ki67+	 8555 6087
14306	0	0	Ki67+	 8557 5881
14307	0	0	Ki67+	 8558 5774
14308	0	0	Ki67+	 8558 6056
14309	0	0	Ki67+	 8564 5990
14310	0	0	Ki67+	 8568 6120
14311	0	0	Ki67+	 8570 5880
14312	0	0	Ki67+	 8573 5950
14313	0	0	Ki67+	 8577 5978
14314	0	0	Ki67+	 8579 6087
14315	0	0	Ki67+	 8584 6339
14316	0	0	Ki67+	 8590 6028
14317	0	0	Ki67+	 8594 6272
14318	0	0	Ki67+	 8597 6085
14319	0	0	Ki67+	 8598 5749
14320	0	0	Ki67+	 8598 5773
14321	0	0	Ki67+	 8598 5820
14322	0	0	Ki67+	 8598 6225
14323	0	0	Ki67+	 8603 6120
14324	0	0	Ki67+	 8609 6079
14325	0	0	Ki67+	 8610 6062
14326	0	0	Ki67+	 8611 6339
14327	0	0	Ki67+	 8617 6270
14328	0	0	Ki67+	 8622 6112
14329	0	0	Ki67+	 8624 6056
14330	0	0	Ki67+	 8631 6375
14331	0	0	Ki67+	 8633 6227
14332	0	0	Ki67+	 8640 6044
14333	0	0	Ki67+	 8642 5891
14334	0	0	Ki67+	 8644 5672
14335	0	0	Ki67+	 8647 5744
14336	0	0	Ki67+	 8650 6271
14337	0	0	Ki67+	 8655 6136
14338	0	0	Ki67+	 8658 6221
14339	0	0	Ki67+	 8669 6063
14340	0	0	Ki67+	 8673 6222
14341	0	0	Ki67+	 8678 6261
14342	0	0	Ki67+	 8689 5870
14343	0	0	Ki67+	 8689 6376
14344	0	0	Ki67+	 8695 5746
14345	0	0	Ki67+	 8695 6256
14346	0	0	Ki67+	 8699 6155
14347	0	0	Ki67+	 8713 6123
14348	0	0	Ki67+	 8714 6268
14349	0	0	Ki67+	 8718 5855
14350	0	0	Ki67+	 8719 6150
14351	0	0	Ki67+	 8730 6360
14352	0	0	Ki67+	 8734 5809
14353	0	0	Ki67+	 8740 5765
14354	0	0	Ki67+	 8743 5797
14355	0	0	Ki67+	 8755 6362
14356	0	0	Ki67+	 8759 5735
14357	0	0	Ki67+	 8764 5695
14358	0	0	Ki67+	 8775 6340
14359	0	0	Ki67+	 8778 5735
14360	0	0	Ki67+	 8780 6016
14361	0	0	Ki67+	 8789 6329
14362	0	0	Ki67+	 8799 6201
14363	0	0	Ki67+	 8820 5614
14364	0	0	Ki67+	 8845 5627
14365	0	0	Ki67+	 8864 5608
14366	0	0	Ki67+	 8866 6091
14367	0	0	Ki67+	 8870 5677
14368	0	0	Ki67+	 8871 6078
14369	0	0	Ki67+	 8879 5696
14370	0	0	Ki67+	 8888 6038
14371	0	0	Ki67+	 8893 6269
14372	0	0	Ki67+	 8895 6067
14373	0	0	Ki67+	 8204 6470
14374	0	0	Ki67+	 8222 6449
14375	0	0	Ki67+	 8246 6407
14376	0	0	Ki67+	 8270 6429
14377	0	0	Ki67+	 8270 6459
14378	0	0	Ki67+	 8272 6509
14379	0	0	Ki67+	 8285 6388
14380	0	0	Ki67+	 8301 6437
14381	0	0	Ki67+	 8305 6633
14382	0	0	Ki67+	 8310 6543
14383	0	0	Ki67+	 8315 6656
14384	0	0	Ki67+	 8316 6438
14385	0	0	Ki67+	 8318 6626
14386	0	0	Ki67+	 8323 6486
14387	0	0	Ki67+	 8328 6646
14388	0	0	Ki67+	 8331 6534
14389	0	0	Ki67+	 8336 6488
14390	0	0	Ki67+	 8338 6603
14391	0	0	Ki67+	 8343 6529
14392	0	0	Ki67+	 8346 6627
14393	0	0	Ki67+	 8354 6706
14394	0	0	Ki67+	 8357 6572
14395	0	0	Ki67+	 8364 7121
14396	0	0	Ki67+	 8372 6617
14397	0	0	Ki67+	 8376 6571
14398	0	0	Ki67+	 8385 6385
14399	0	0	Ki67+	 8386 6881
14400	0	0	Ki67+	 8393 6652
14401	0	0	Ki67+	 8409 6520
14402	0	0	Ki67+	 8413 6567
14403	0	0	Ki67+	 8420 6620
14404	0	0	Ki67+	 8429 6586
14405	0	0	Ki67+	 8431 6486
14406	0	0	Ki67+	 8443 6591
14407	0	0	Ki67+	 8443 6910
14408	0	0	Ki67+	 8445 6639
14409	0	0	Ki67+	 8446 6573
14410	0	0	Ki67+	 8449 6538
14411	0	0	Ki67+	 8462 6542
14412	0	0	Ki67+	 8465 6613
14413	0	0	Ki67+	 8480 7121
14414	0	0	Ki67+	 8483 7036
14415	0	0	Ki67+	 8487 6777
14416	0	0	Ki67+	 8497 6592
14417	0	0	Ki67+	 8511 6663
14418	0	0	Ki67+	 8519 6701
14419	0	0	Ki67+	 8536 6810
14420	0	0	Ki67+	 8542 6767
14421	0	0	Ki67+	 8544 6838
14422	0	0	Ki67+	 8546 6697
14423	0	0	Ki67+	 8552 6456
14424	0	0	Ki67+	 8558 6797
14425	0	0	Ki67+	 8563 6405
14426	0	0	Ki67+	 8568 6440
14427	0	0	Ki67+	 8571 6828
14428	0	0	Ki67+	 8572 6853
14429	0	0	Ki67+	 8581 6411
14430	0	0	Ki67+	 8586 6862
14431	0	0	Ki67+	 8598 6477
14432	0	0	Ki67+	 8598 6827
14433	0	0	Ki67+	 8600 6553
14434	0	0	Ki67+	 8604 6517
14435	0	0	Ki67+	 8604 7138
14436	0	0	Ki67+	 8605 6773
14437	0	0	Ki67+	 8613 6393
14438	0	0	Ki67+	 8617 6547
14439	0	0	Ki67+	 8626 6827
14440	0	0	Ki67+	 8629 6413
14441	0	0	Ki67+	 8631 6490
14442	0	0	Ki67+	 8640 6800
14443	0	0	Ki67+	 8647 6821
14444	0	0	Ki67+	 8648 6432
14445	0	0	Ki67+	 8652 6418
14446	0	0	Ki67+	 8656 7101
14447	0	0	Ki67+	 8663 6467
14448	0	0	Ki67+	 8694 6451
14449	0	0	Ki67+	 8695 6403
14450	0	0	Ki67+	 8696 6595
14451	0	0	Ki67+	 8709 6574
14452	0	0	Ki67+	 8718 6645
14453	0	0	Ki67+	 8728 6392
14454	0	0	Ki67+	 8734 6606
14455	0	0	Ki67+	 8747 6676
14456	0	0	Ki67+	 8752 6745
14457	0	0	Ki67+	 8767 6731
14458	0	0	Ki67+	 8777 6580
14459	0	0	Ki67+	 8781 6629
14460	0	0	Ki67+	 8791 6683
14461	0	0	Ki67+	 8796 6571
14462	0	0	Ki67+	 8809 6692
14463	0	0	Ki67+	 8811 6662
14464	0	0	Ki67+	 8822 6689
14465	0	0	Ki67+	 8830 6574
14466	0	0	Ki67+	 8832 6633
14467	0	0	Ki67+	 8834 6673
14468	0	0	Ki67+	 8838 6784
14469	0	0	Ki67+	 8839 6581
14470	0	0	Ki67+	 8848 6917
14471	0	0	Ki67+	 8860 6698
14472	0	0	Ki67+	 8860 6834
14473	0	0	Ki67+	 8863 6645
14474	0	0	Ki67+	 8871 6392
14475	0	0	Ki67+	 8872 6736
14476	0	0	Ki67+	 8874 6684
14477	0	0	Ki67+	 8875 6755
14478	0	0	Ki67+	 8878 6832
14479	0	0	Ki67+	 8882 6677
14480	0	0	Ki67+	 8887 6948
14481	0	0	Ki67+	 8891 6569
14482	0	0	Ki67+	 8895 6973
14483	0	0	Ki67+	 8098 7623
14484	0	0	Ki67+	 8116 7570
14485	0	0	Ki67+	 8120 7594
14486	0	0	Ki67+	 8127 7644
14487	0	0	Ki67+	 8129 7887
14488	0	0	Ki67+	 8141 7567
14489	0	0	Ki67+	 8147 7442
14490	0	0	Ki67+	 8150 7610
14491	0	0	Ki67+	 8153 7461
14492	0	0	Ki67+	 8153 7591
14493	0	0	Ki67+	 8154 7942
14494	0	0	Ki67+	 8156 7541
14495	0	0	Ki67+	 8156 7908
14496	0	0	Ki67+	 8158 7486
14497	0	0	Ki67+	 8162 7635
14498	0	0	Ki67+	 8163 7454
14499	0	0	Ki67+	 8171 7468
14500	0	0	Ki67+	 8173 7561
14501	0	0	Ki67+	 8174 7946
14502	0	0	Ki67+	 8181 7677
14503	0	0	Ki67+	 8187 7971
14504	0	0	Ki67+	 8188 7574
14505	0	0	Ki67+	 8188 7661
14506	0	0	Ki67+	 8189 7507
14507	0	0	Ki67+	 8190 7909
14508	0	0	Ki67+	 8198 7557
14509	0	0	Ki67+	 8200 7535
14510	0	0	Ki67+	 8202 7617
14511	0	0	Ki67+	 8204 7943
14512	0	0	Ki67+	 8222 7707
14513	0	0	Ki67+	 8223 7519
14514	0	0	Ki67+	 8227 7688
14515	0	0	Ki67+	 8232 7582
14516	0	0	Ki67+	 8233 7552
14517	0	0	Ki67+	 8235 7919
14518	0	0	Ki67+	 8250 7743
14519	0	0	Ki67+	 8250 7951
14520	0	0	Ki67+	 8252 7630
14521	0	0	Ki67+	 8259 7620
14522	0	0	Ki67+	 8264 7689
14523	0	0	Ki67+	 8265 7862
14524	0	0	Ki67+	 8269 7725
14525	0	0	Ki67+	 8271 7657
14526	0	0	Ki67+	 8278 7755
14527	0	0	Ki67+	 8279 7962
14528	0	0	Ki67+	 8286 7728
14529	0	0	Ki67+	 8295 7589
14530	0	0	Ki67+	 8297 7683
14531	0	0	Ki67+	 8311 7732
14532	0	0	Ki67+	 8312 7670
14533	0	0	Ki67+	 8334 7703
14534	0	0	Ki67+	 8336 7589
14535	0	0	Ki67+	 8345 7773
14536	0	0	Ki67+	 8353 7761
14537	0	0	Ki67+	 8354 7615
14538	0	0	Ki67+	 8359 7823
14539	0	0	Ki67+	 8359 7957
14540	0	0	Ki67+	 8362 7656
14541	0	0	Ki67+	 8369 7626
14542	0	0	Ki67+	 8376 7591
14543	0	0	Ki67+	 8379 7803
14544	0	0	Ki67+	 8385 7684
14545	0	0	Ki67+	 8390 7829
14546	0	0	Ki67+	 8393 7729
14547	0	0	Ki67+	 8399 7710
14548	0	0	Ki67+	 8404 7652
14549	0	0	Ki67+	 8405 7771
14550	0	0	Ki67+	 8405 7980
14551	0	0	Ki67+	 8406 7622
14552	0	0	Ki67+	 8412 7690
14553	0	0	Ki67+	 8422 7867
14554	0	0	Ki67+	 8434 7839
14555	0	0	Ki67+	 8439 7728
14556	0	0	Ki67+	 8441 7680
14557	0	0	Ki67+	 8447 7628
14558	0	0	Ki67+	 8447 7805
14559	0	0	Ki67+	 8454 7818
14560	0	0	Ki67+	 8455 7771
14561	0	0	Ki67+	 8461 7866
14562	0	0	Ki67+	 8464 7662
14563	0	0	Ki67+	 8466 7688
14564	0	0	Ki67+	 8471 7729
14565	0	0	Ki67+	 8474 7628
14566	0	0	Ki67+	 8474 7752
14567	0	0	Ki67+	 8481 7815
14568	0	0	Ki67+	 8486 7776
14569	0	0	Ki67+	 8487 7830
14570	0	0	Ki67+	 8490 7892
14571	0	0	Ki67+	 8495 7911
14572	0	0	Ki67+	 8503 7862
14573	0	0	Ki67+	 8504 7649
14574	0	0	Ki67+	 8506 7811
14575	0	0	Ki67+	 8509 7780
14576	0	0	Ki67+	 8510 7875
14577	0	0	Ki67+	 8511 7303
14578	0	0	Ki67+	 8513 7705
14579	0	0	Ki67+	 8515 7673
14580	0	0	Ki67+	 8527 7843
14581	0	0	Ki67+	 8533 7646
14582	0	0	Ki67+	 8537 7878
14583	0	0	Ki67+	 8539 7779
14584	0	0	Ki67+	 8559 7834
14585	0	0	Ki67+	 8568 7661
14586	0	0	Ki67+	 8589 7714
14587	0	0	Ki67+	 8610 7216
14588	0	0	Ki67+	 8627 7863
14589	0	0	Ki67+	 8637 7974
14590	0	0	Ki67+	 8666 7736
14591	0	0	Ki67+	 8682 7766
14592	0	0	Ki67+	 8682 7797
14593	0	0	Ki67+	 8687 7839
14594	0	0	Ki67+	 8688 7975
14595	0	0	Ki67+	 8694 7745
14596	0	0	Ki67+	 8696 7799
14597	0	0	Ki67+	 8710 7758
14598	0	0	Ki67+	 8721 7876
14599	0	0	Ki67+	 8741 7954
14600	0	0	Ki67+	 8762 7972
14601	0	0	Ki67+	 8766 7719
14602	0	0	Ki67+	 8771 7915
14603	0	0	Ki67+	 8792 7938
14604	0	0	Ki67+	 8797 7879
14605	0	0	Ki67+	 8804 7868
14606	0	0	Ki67+	 8814 7895
14607	0	0	Ki67+	 8825 7929
14608	0	0	Ki67+	 8833 7961
14609	0	0	Ki67+	 8855 7935
14610	0	0	Ki67+	 8891 7846
14611	0	0	Ki67+	 8097 8645
14612	0	0	Ki67+	 8103 8541
14613	0	0	Ki67+	 8107 8768
14614	0	0	Ki67+	 8109 8244
14615	0	0	Ki67+	 8112 8147
14616	0	0	Ki67+	 8127 8274
14617	0	0	Ki67+	 8129 8435
14618	0	0	Ki67+	 8132 8656
14619	0	0	Ki67+	 8134 8570
14620	0	0	Ki67+	 8136 8424
14621	0	0	Ki67+	 8136 8630
14622	0	0	Ki67+	 8137 8242
14623	0	0	Ki67+	 8142 8198
14624	0	0	Ki67+	 8143 8334
14625	0	0	Ki67+	 8148 8305
14626	0	0	Ki67+	 8150 8275
14627	0	0	Ki67+	 8153 8771
14628	0	0	Ki67+	 8154 8249
14629	0	0	Ki67+	 8157 8592
14630	0	0	Ki67+	 8159 8459
14631	0	0	Ki67+	 8161 8171
14632	0	0	Ki67+	 8163 8005
14633	0	0	Ki67+	 8164 7988
14634	0	0	Ki67+	 8171 8666
14635	0	0	Ki67+	 8175 8639
14636	0	0	Ki67+	 8178 8465
14637	0	0	Ki67+	 8179 8678
14638	0	0	Ki67+	 8180 8296
14639	0	0	Ki67+	 8187 8176
14640	0	0	Ki67+	 8189 8660
14641	0	0	Ki67+	 8192 8008
14642	0	0	Ki67+	 8192 8486
14643	0	0	Ki67+	 8193 8350
14644	0	0	Ki67+	 8199 8031
14645	0	0	Ki67+	 8203 8328
14646	0	0	Ki67+	 8207 8662
14647	0	0	Ki67+	 8214 8455
14648	0	0	Ki67+	 8214 8474
14649	0	0	Ki67+	 8214 8576
14650	0	0	Ki67+	 8217 8648
14651	0	0	Ki67+	 8232 7985
14652	0	0	Ki67+	 8232 8452
14653	0	0	Ki67+	 8235 8021
14654	0	0	Ki67+	 8241 8507
14655	0	0	Ki67+	 8243 8655
14656	0	0	Ki67+	 8243 8744
14657	0	0	Ki67+	 8244 8078
14658	0	0	Ki67+	 8255 8582
14659	0	0	Ki67+	 8258 8484
14660	0	0	Ki67+	 8266 8090
14661	0	0	Ki67+	 8267 8644
14662	0	0	Ki67+	 8270 8709
14663	0	0	Ki67+	 8275 8056
14664	0	0	Ki67+	 8275 8698
14665	0	0	Ki67+	 8276 8386
14666	0	0	Ki67+	 8277 8013
14667	0	0	Ki67+	 8278 8661
14668	0	0	Ki67+	 8279 8674
14669	0	0	Ki67+	 8291 8045
14670	0	0	Ki67+	 8291 8593
14671	0	0	Ki67+	 8292 8113
14672	0	0	Ki67+	 8293 8325
14673	0	0	Ki67+	 8295 8441
14674	0	0	Ki67+	 8303 8073
14675	0	0	Ki67+	 8304 8391
14676	0	0	Ki67+	 8305 8602
14677	0	0	Ki67+	 8307 8098
14678	0	0	Ki67+	 8308 8293
14679	0	0	Ki67+	 8310 8157
14680	0	0	Ki67+	 8315 8210
14681	0	0	Ki67+	 8316 8126
14682	0	0	Ki67+	 8319 8637
14683	0	0	Ki67+	 8319 8660
14684	0	0	Ki67+	 8320 8426
14685	0	0	Ki67+	 8322 8606
14686	0	0	Ki67+	 8326 8010
14687	0	0	Ki67+	 8328 8132
14688	0	0	Ki67+	 8328 8160
14689	0	0	Ki67+	 8331 8445
14690	0	0	Ki67+	 8337 8377
14691	0	0	Ki67+	 8339 8152
14692	0	0	Ki67+	 8340 8033
14693	0	0	Ki67+	 8341 8404
14694	0	0	Ki67+	 8342 8117
14695	0	0	Ki67+	 8343 8621
14696	0	0	Ki67+	 8346 8203
14697	0	0	Ki67+	 8350 8165
14698	0	0	Ki67+	 8351 8091
14699	0	0	Ki67+	 8351 8658
14700	0	0	Ki67+	 8354 8416
14701	0	0	Ki67+	 8354 8746
14702	0	0	Ki67+	 8359 8015
14703	0	0	Ki67+	 8359 8059
14704	0	0	Ki67+	 8360 7995
14705	0	0	Ki67+	 8360 8674
14706	0	0	Ki67+	 8363 8030
14707	0	0	Ki67+	 8363 8455
14708	0	0	Ki67+	 8368 8272
14709	0	0	Ki67+	 8371 8253
14710	0	0	Ki67+	 8375 8192
14711	0	0	Ki67+	 8376 8113
14712	0	0	Ki67+	 8379 8355
14713	0	0	Ki67+	 8383 8174
14714	0	0	Ki67+	 8387 8211
14715	0	0	Ki67+	 8388 8227
14716	0	0	Ki67+	 8394 8379
14717	0	0	Ki67+	 8395 8038
14718	0	0	Ki67+	 8398 8680
14719	0	0	Ki67+	 8400 8134
14720	0	0	Ki67+	 8402 8257
14721	0	0	Ki67+	 8404 8311
14722	0	0	Ki67+	 8406 8119
14723	0	0	Ki67+	 8411 8221
14724	0	0	Ki67+	 8412 8006
14725	0	0	Ki67+	 8413 8189
14726	0	0	Ki67+	 8413 8277
14727	0	0	Ki67+	 8415 8148
14728	0	0	Ki67+	 8417 8559
14729	0	0	Ki67+	 8422 8237
14730	0	0	Ki67+	 8423 8201
14731	0	0	Ki67+	 8426 8074
14732	0	0	Ki67+	 8429 8030
14733	0	0	Ki67+	 8430 8598
14734	0	0	Ki67+	 8430 8656
14735	0	0	Ki67+	 8431 8716
14736	0	0	Ki67+	 8434 8409
14737	0	0	Ki67+	 8436 8106
14738	0	0	Ki67+	 8437 8727
14739	0	0	Ki67+	 8438 8146
14740	0	0	Ki67+	 8438 8697
14741	0	0	Ki67+	 8440 8669
14742	0	0	Ki67+	 8447 8365
14743	0	0	Ki67+	 8451 8264
14744	0	0	Ki67+	 8458 8619
14745	0	0	Ki67+	 8460 8570
14746	0	0	Ki67+	 8461 8653
14747	0	0	Ki67+	 8462 8091
14748	0	0	Ki67+	 8463 8240
14749	0	0	Ki67+	 8463 8279
14750	0	0	Ki67+	 8468 8117
14751	0	0	Ki67+	 8469 8349
14752	0	0	Ki67+	 8471 8327
14753	0	0	Ki67+	 8471 8418
14754	0	0	Ki67+	 8473 8140
14755	0	0	Ki67+	 8476 8586
14756	0	0	Ki67+	 8477 8221
14757	0	0	Ki67+	 8478 8434
14758	0	0	Ki67+	 8480 8308
14759	0	0	Ki67+	 8482 8350
14760	0	0	Ki67+	 8483 8085
14761	0	0	Ki67+	 8483 8612
14762	0	0	Ki67+	 8487 8287
14763	0	0	Ki67+	 8490 8177
14764	0	0	Ki67+	 8490 8374
14765	0	0	Ki67+	 8494 8113
14766	0	0	Ki67+	 8496 8322
14767	0	0	Ki67+	 8499 8209
14768	0	0	Ki67+	 8501 8650
14769	0	0	Ki67+	 8503 8400
14770	0	0	Ki67+	 8506 8258
14771	0	0	Ki67+	 8507 8292
14772	0	0	Ki67+	 8511 8362
14773	0	0	Ki67+	 8518 8470
14774	0	0	Ki67+	 8520 8441
14775	0	0	Ki67+	 8522 8373
14776	0	0	Ki67+	 8522 8611
14777	0	0	Ki67+	 8526 8764
14778	0	0	Ki67+	 8527 8484
14779	0	0	Ki67+	 8527 8705
14780	0	0	Ki67+	 8535 8260
14781	0	0	Ki67+	 8535 8520
14782	0	0	Ki67+	 8536 8215
14783	0	0	Ki67+	 8537 8573
14784	0	0	Ki67+	 8537 8649
14785	0	0	Ki67+	 8538 8308
14786	0	0	Ki67+	 8538 8673
14787	0	0	Ki67+	 8543 8343
14788	0	0	Ki67+	 8547 8583
14789	0	0	Ki67+	 8555 8186
14790	0	0	Ki67+	 8555 8304
14791	0	0	Ki67+	 8555 8507
14792	0	0	Ki67+	 8555 8551
14793	0	0	Ki67+	 8560 8370
14794	0	0	Ki67+	 8561 8438
14795	0	0	Ki67+	 8564 8466
14796	0	0	Ki67+	 8569 8752
14797	0	0	Ki67+	 8570 8721
14798	0	0	Ki67+	 8574 8311
14799	0	0	Ki67+	 8574 8408
14800	0	0	Ki67+	 8578 8333
14801	0	0	Ki67+	 8580 8684
14802	0	0	Ki67+	 8583 8385
14803	0	0	Ki67+	 8588 8524
14804	0	0	Ki67+	 8591 8280
14805	0	0	Ki67+	 8593 8569
14806	0	0	Ki67+	 8593 8720
14807	0	0	Ki67+	 8594 8496
14808	0	0	Ki67+	 8596 8593
14809	0	0	Ki67+	 8597 8311
14810	0	0	Ki67+	 8597 8452
14811	0	0	Ki67+	 8599 8434
14812	0	0	Ki67+	 8608 8292
14813	0	0	Ki67+	 8614 8482
14814	0	0	Ki67+	 8620 8598
14815	0	0	Ki67+	 8625 8266
14816	0	0	Ki67+	 8628 8627
14817	0	0	Ki67+	 8630 8569
14818	0	0	Ki67+	 8634 8036
14819	0	0	Ki67+	 8636 8700
14820	0	0	Ki67+	 8643 8660
14821	0	0	Ki67+	 8651 8499
14822	0	0	Ki67+	 8661 8080
14823	0	0	Ki67+	 8663 8029
14824	0	0	Ki67+	 8685 8122
14825	0	0	Ki67+	 8712 8009
14826	0	0	Ki67+	 8718 8738
14827	0	0	Ki67+	 8729 8138
14828	0	0	Ki67+	 8730 8201
14829	0	0	Ki67+	 8736 8667
14830	0	0	Ki67+	 8736 8714
14831	0	0	Ki67+	 8738 8748
14832	0	0	Ki67+	 8741 8056
[truncated: 4,468,895 more chars]
