# Supplementary material for: Data-Driven Discovery of Immune Contexture Biomarkers
Source: Front Oncol. 2018 Dec 18;8:627. doi: 10.3389/fonc.2018.00627 (PMC6305402; doi:10.3389/fonc.2018.00627)
Supplement: Data Sheet 5.zip — MSI/MSS dataset, part 3/3. [file Data_Sheet_5.zip › MSIMSSDataset/89924_ImageObjects.txt]

barcode_target	F16-000163 [5 channels]
barcode_origin	0
workflow_target	CD8-CD3-CD4-Ki67-DAPI_generic.wsa 
workflow_target_version	 build f14999727a346af05f524693b44526002539cc76, workflows f149997 2016-05-23 with local changes
workflow_origin	0
workflow_origin_version	0
iH	35200
iW	64512
user	txdsapps
hostname	RPZMB000017

1	0	0	Ki67+	 2188 6605
2	0	0	Ki67+	 2192 6519
3	0	0	Ki67+	 2192 6813
4	0	0	Ki67+	 2196 6570
5	0	0	Ki67+	 2197 6459
6	0	0	Ki67+	 2210 6837
7	0	0	Ki67+	 2229 6557
8	0	0	Ki67+	 2233 6525
9	0	0	Ki67+	 2236 6863
10	0	0	Ki67+	 2238 6439
11	0	0	Ki67+	 2241 6655
12	0	0	Ki67+	 2243 6577
13	0	0	Ki67+	 2244 6618
14	0	0	Ki67+	 2244 6829
15	0	0	Ki67+	 2251 6494
16	0	0	Ki67+	 2262 6554
17	0	0	Ki67+	 2263 6468
18	0	0	Ki67+	 2263 6596
19	0	0	Ki67+	 2271 6193
20	0	0	Ki67+	 2272 6492
21	0	0	Ki67+	 2279 6321
22	0	0	Ki67+	 2279 6808
23	0	0	Ki67+	 2283 6514
24	0	0	Ki67+	 2285 6845
25	0	0	Ki67+	 2286 6224
26	0	0	Ki67+	 2288 6537
27	0	0	Ki67+	 2289 6709
28	0	0	Ki67+	 2290 6678
29	0	0	Ki67+	 2292 6486
30	0	0	Ki67+	 2293 6205
31	0	0	Ki67+	 2294 6620
32	0	0	Ki67+	 2296 6550
33	0	0	Ki67+	 2299 6504
34	0	0	Ki67+	 2308 6378
35	0	0	Ki67+	 2308 6733
36	0	0	Ki67+	 2315 6444
37	0	0	Ki67+	 2316 6200
38	0	0	Ki67+	 2317 6788
39	0	0	Ki67+	 2325 6531
40	0	0	Ki67+	 2327 6826
41	0	0	Ki67+	 2328 6396
42	0	0	Ki67+	 2331 6280
43	0	0	Ki67+	 2333 6607
44	0	0	Ki67+	 2333 6807
45	0	0	Ki67+	 2338 6350
46	0	0	Ki67+	 2338 6738
47	0	0	Ki67+	 2341 6465
48	0	0	Ki67+	 2341 6531
49	0	0	Ki67+	 2342 6760
50	0	0	Ki67+	 2348 6605
51	0	0	Ki67+	 2357 6189
52	0	0	Ki67+	 2363 6263
53	0	0	Ki67+	 2368 6476
54	0	0	Ki67+	 2369 6395
55	0	0	Ki67+	 2373 6697
56	0	0	Ki67+	 2379 6118
57	0	0	Ki67+	 2381 6317
58	0	0	Ki67+	 2382 6154
59	0	0	Ki67+	 2382 6384
60	0	0	Ki67+	 2385 6745
61	0	0	Ki67+	 2387 6584
62	0	0	Ki67+	 2390 6474
63	0	0	Ki67+	 2391 6611
64	0	0	Ki67+	 2394 6182
65	0	0	Ki67+	 2396 6169
66	0	0	Ki67+	 2399 6324
67	0	0	Ki67+	 2402 6704
68	0	0	Ki67+	 2404 6468
69	0	0	Ki67+	 2405 6371
70	0	0	Ki67+	 2412 6100
71	0	0	Ki67+	 2414 6601
72	0	0	Ki67+	 2415 6498
73	0	0	Ki67+	 2419 6508
74	0	0	Ki67+	 2422 6123
75	0	0	Ki67+	 2425 6289
76	0	0	Ki67+	 2431 6275
77	0	0	Ki67+	 2432 6823
78	0	0	Ki67+	 2433 6483
79	0	0	Ki67+	 2433 6699
80	0	0	Ki67+	 2436 6641
81	0	0	Ki67+	 2437 6359
82	0	0	Ki67+	 2438 6500
83	0	0	Ki67+	 2440 6125
84	0	0	Ki67+	 2440 6584
85	0	0	Ki67+	 2446 6826
86	0	0	Ki67+	 2447 6675
87	0	0	Ki67+	 2175 6973
88	0	0	Ki67+	 2186 6951
89	0	0	Ki67+	 2194 6968
90	0	0	Ki67+	 2201 6922
91	0	0	Ki67+	 2207 6991
92	0	0	Ki67+	 2211 6952
93	0	0	Ki67+	 2222 7212
94	0	0	Ki67+	 2223 7291
95	0	0	Ki67+	 2226 6931
96	0	0	Ki67+	 2227 7258
97	0	0	Ki67+	 2232 7377
98	0	0	Ki67+	 2233 6952
99	0	0	Ki67+	 2233 7396
100	0	0	Ki67+	 2237 7005
101	0	0	Ki67+	 2237 7437
102	0	0	Ki67+	 2238 7055
103	0	0	Ki67+	 2240 6915
104	0	0	Ki67+	 2240 7243
105	0	0	Ki67+	 2244 7166
106	0	0	Ki67+	 2244 7344
107	0	0	Ki67+	 2245 7085
108	0	0	Ki67+	 2246 7472
109	0	0	Ki67+	 2248 6985
110	0	0	Ki67+	 2249 7064
111	0	0	Ki67+	 2253 7257
112	0	0	Ki67+	 2256 7188
113	0	0	Ki67+	 2259 7574
114	0	0	Ki67+	 2268 7101
115	0	0	Ki67+	 2268 7594
116	0	0	Ki67+	 2269 7137
117	0	0	Ki67+	 2272 7089
118	0	0	Ki67+	 2274 7003
119	0	0	Ki67+	 2277 7280
120	0	0	Ki67+	 2279 6979
121	0	0	Ki67+	 2281 6933
122	0	0	Ki67+	 2283 7174
123	0	0	Ki67+	 2287 6880
124	0	0	Ki67+	 2288 7581
125	0	0	Ki67+	 2296 7204
126	0	0	Ki67+	 2298 7532
127	0	0	Ki67+	 2302 6973
128	0	0	Ki67+	 2302 7551
129	0	0	Ki67+	 2306 6865
130	0	0	Ki67+	 2306 7245
131	0	0	Ki67+	 2307 7029
132	0	0	Ki67+	 2310 6995
133	0	0	Ki67+	 2313 6962
134	0	0	Ki67+	 2313 7018
135	0	0	Ki67+	 2313 7168
136	0	0	Ki67+	 2316 7567
137	0	0	Ki67+	 2319 7151
138	0	0	Ki67+	 2331 7545
139	0	0	Ki67+	 2333 7253
140	0	0	Ki67+	 2335 7263
141	0	0	Ki67+	 2339 6875
142	0	0	Ki67+	 2339 6970
143	0	0	Ki67+	 2343 7189
144	0	0	Ki67+	 2351 7210
145	0	0	Ki67+	 2356 6993
146	0	0	Ki67+	 2368 6976
147	0	0	Ki67+	 2376 7144
148	0	0	Ki67+	 2384 7108
149	0	0	Ki67+	 2384 7468
150	0	0	Ki67+	 2388 7232
151	0	0	Ki67+	 2398 7068
152	0	0	Ki67+	 2399 6995
153	0	0	Ki67+	 2399 7040
154	0	0	Ki67+	 2400 6872
155	0	0	Ki67+	 2400 6978
156	0	0	Ki67+	 2404 7385
157	0	0	Ki67+	 2405 7422
158	0	0	Ki67+	 2405 7455
159	0	0	Ki67+	 2408 7541
160	0	0	Ki67+	 2409 7158
161	0	0	Ki67+	 2410 6993
162	0	0	Ki67+	 2414 7517
163	0	0	Ki67+	 2416 7356
164	0	0	Ki67+	 2419 6969
165	0	0	Ki67+	 2425 7147
166	0	0	Ki67+	 2432 7397
167	0	0	Ki67+	 2432 7447
168	0	0	Ki67+	 2433 7059
169	0	0	Ki67+	 2434 7427
170	0	0	Ki67+	 2436 6865
171	0	0	Ki67+	 2436 7481
172	0	0	Ki67+	 2438 6989
173	0	0	Ki67+	 2439 6974
174	0	0	Ki67+	 2441 7373
175	0	0	Ki67+	 2447 7163
176	0	0	Ki67+	 2265 7881
177	0	0	Ki67+	 2275 7820
178	0	0	Ki67+	 2277 7893
179	0	0	Ki67+	 2299 7907
180	0	0	Ki67+	 2305 7924
181	0	0	Ki67+	 2306 8022
182	0	0	Ki67+	 2307 7891
183	0	0	Ki67+	 2309 7979
184	0	0	Ki67+	 2314 7857
185	0	0	Ki67+	 2318 7998
186	0	0	Ki67+	 2320 7973
187	0	0	Ki67+	 2321 8040
188	0	0	Ki67+	 2324 7931
189	0	0	Ki67+	 2327 7783
190	0	0	Ki67+	 2329 7804
191	0	0	Ki67+	 2330 7942
192	0	0	Ki67+	 2331 7918
193	0	0	Ki67+	 2331 8453
194	0	0	Ki67+	 2339 7890
195	0	0	Ki67+	 2345 7781
196	0	0	Ki67+	 2345 7874
197	0	0	Ki67+	 2345 8372
198	0	0	Ki67+	 2346 8345
199	0	0	Ki67+	 2353 7963
200	0	0	Ki67+	 2356 8091
201	0	0	Ki67+	 2356 8328
202	0	0	Ki67+	 2357 7903
203	0	0	Ki67+	 2361 8455
204	0	0	Ki67+	 2368 8053
205	0	0	Ki67+	 2368 8302
206	0	0	Ki67+	 2372 8002
207	0	0	Ki67+	 2372 8432
208	0	0	Ki67+	 2373 8382
209	0	0	Ki67+	 2374 8342
210	0	0	Ki67+	 2379 8359
211	0	0	Ki67+	 2382 8397
212	0	0	Ki67+	 2383 8064
213	0	0	Ki67+	 2384 7986
214	0	0	Ki67+	 2387 8090
215	0	0	Ki67+	 2391 7937
216	0	0	Ki67+	 2393 7908
217	0	0	Ki67+	 2395 8277
218	0	0	Ki67+	 2397 8075
219	0	0	Ki67+	 2400 8157
220	0	0	Ki67+	 2401 7856
221	0	0	Ki67+	 2402 8404
222	0	0	Ki67+	 2403 8437
223	0	0	Ki67+	 2412 7936
224	0	0	Ki67+	 2417 8355
225	0	0	Ki67+	 2423 8286
226	0	0	Ki67+	 2426 8257
227	0	0	Ki67+	 2433 8211
228	0	0	Ki67+	 2433 8450
229	0	0	Ki67+	 2437 8329
230	0	0	Ki67+	 2437 8395
231	0	0	Ki67+	 2440 8087
232	0	0	Ki67+	 2442 8129
233	0	0	Ki67+	 2445 7932
234	0	0	Ki67+	 1862 9257
235	0	0	Ki67+	 1876 9243
236	0	0	Ki67+	 1886 9257
237	0	0	Ki67+	 1888 9208
238	0	0	Ki67+	 1902 9118
239	0	0	Ki67+	 1914 9104
240	0	0	Ki67+	 1915 9031
241	0	0	Ki67+	 1919 9135
242	0	0	Ki67+	 1927 9012
243	0	0	Ki67+	 1930 9250
244	0	0	Ki67+	 1936 9049
245	0	0	Ki67+	 1937 9157
246	0	0	Ki67+	 1937 9193
247	0	0	Ki67+	 1939 9085
248	0	0	Ki67+	 1948 9120
249	0	0	Ki67+	 1954 9017
250	0	0	Ki67+	 1957 9060
251	0	0	Ki67+	 1964 9164
252	0	0	Ki67+	 1971 9193
253	0	0	Ki67+	 1977 9128
254	0	0	Ki67+	 1979 9251
255	0	0	Ki67+	 1983 9041
256	0	0	Ki67+	 1991 9244
257	0	0	Ki67+	 1997 9065
258	0	0	Ki67+	 1999 9008
259	0	0	Ki67+	 2005 9159
260	0	0	Ki67+	 2010 9114
261	0	0	Ki67+	 2019 9081
262	0	0	Ki67+	 2020 8935
263	0	0	Ki67+	 2021 8957
264	0	0	Ki67+	 2022 9021
265	0	0	Ki67+	 2023 9180
266	0	0	Ki67+	 2030 8894
267	0	0	Ki67+	 2031 9039
268	0	0	Ki67+	 2033 9136
269	0	0	Ki67+	 2034 8842
270	0	0	Ki67+	 2037 8861
271	0	0	Ki67+	 2039 9155
272	0	0	Ki67+	 2041 9099
273	0	0	Ki67+	 2041 9234
274	0	0	Ki67+	 2042 9207
275	0	0	Ki67+	 2047 9261
276	0	0	Ki67+	 2049 9133
277	0	0	Ki67+	 2050 8971
278	0	0	Ki67+	 2054 8930
279	0	0	Ki67+	 2055 9114
280	0	0	Ki67+	 2059 8885
281	0	0	Ki67+	 2062 9090
282	0	0	Ki67+	 2064 8998
283	0	0	Ki67+	 2066 9132
284	0	0	Ki67+	 2068 9018
285	0	0	Ki67+	 2069 9157
286	0	0	Ki67+	 2071 8925
287	0	0	Ki67+	 2074 9147
288	0	0	Ki67+	 2076 8833
289	0	0	Ki67+	 2076 8868
290	0	0	Ki67+	 2087 9169
291	0	0	Ki67+	 2089 8821
292	0	0	Ki67+	 2092 8967
293	0	0	Ki67+	 2092 9070
294	0	0	Ki67+	 2092 9099
295	0	0	Ki67+	 2095 8885
296	0	0	Ki67+	 2096 9145
297	0	0	Ki67+	 2103 9108
298	0	0	Ki67+	 2105 8932
299	0	0	Ki67+	 2106 9011
300	0	0	Ki67+	 2114 8990
301	0	0	Ki67+	 2116 9073
302	0	0	Ki67+	 2120 8961
303	0	0	Ki67+	 2123 9018
304	0	0	Ki67+	 2125 8894
305	0	0	Ki67+	 2130 8990
306	0	0	Ki67+	 2131 9038
307	0	0	Ki67+	 2131 9185
308	0	0	Ki67+	 2133 8956
309	0	0	Ki67+	 2134 8681
310	0	0	Ki67+	 2137 9205
311	0	0	Ki67+	 2139 8708
312	0	0	Ki67+	 2141 9253
313	0	0	Ki67+	 2145 8925
314	0	0	Ki67+	 2148 8987
315	0	0	Ki67+	 2149 8851
316	0	0	Ki67+	 2149 9167
317	0	0	Ki67+	 2153 9093
318	0	0	Ki67+	 2157 8841
319	0	0	Ki67+	 2157 9004
320	0	0	Ki67+	 2158 8813
321	0	0	Ki67+	 2159 8950
322	0	0	Ki67+	 2161 8987
323	0	0	Ki67+	 2167 9045
324	0	0	Ki67+	 2170 8882
325	0	0	Ki67+	 2171 9021
326	0	0	Ki67+	 2172 9090
327	0	0	Ki67+	 2179 9073
328	0	0	Ki67+	 2186 8911
329	0	0	Ki67+	 2187 8993
330	0	0	Ki67+	 2189 8803
331	0	0	Ki67+	 2193 9088
332	0	0	Ki67+	 2196 8718
333	0	0	Ki67+	 2198 8864
334	0	0	Ki67+	 2201 8834
335	0	0	Ki67+	 2201 9113
336	0	0	Ki67+	 2206 8622
337	0	0	Ki67+	 2210 8635
338	0	0	Ki67+	 2213 8813
339	0	0	Ki67+	 2214 9064
340	0	0	Ki67+	 2215 9008
341	0	0	Ki67+	 2216 8968
342	0	0	Ki67+	 2220 9217
343	0	0	Ki67+	 2221 8549
344	0	0	Ki67+	 2225 8818
345	0	0	Ki67+	 2225 8994
346	0	0	Ki67+	 2225 9106
347	0	0	Ki67+	 2226 9244
348	0	0	Ki67+	 2228 8945
349	0	0	Ki67+	 2230 8967
350	0	0	Ki67+	 2232 8644
351	0	0	Ki67+	 2232 8917
352	0	0	Ki67+	 2233 8612
353	0	0	Ki67+	 2239 9010
354	0	0	Ki67+	 2242 9214
355	0	0	Ki67+	 2248 8849
356	0	0	Ki67+	 2248 9132
357	0	0	Ki67+	 2251 8628
358	0	0	Ki67+	 2253 8893
359	0	0	Ki67+	 2253 8952
360	0	0	Ki67+	 2254 8731
361	0	0	Ki67+	 2254 8806
362	0	0	Ki67+	 2258 9077
363	0	0	Ki67+	 2259 8994
364	0	0	Ki67+	 2260 8665
365	0	0	Ki67+	 2264 8941
366	0	0	Ki67+	 2265 8583
367	0	0	Ki67+	 2267 8680
368	0	0	Ki67+	 2268 8854
369	0	0	Ki67+	 2269 8538
370	0	0	Ki67+	 2274 8759
371	0	0	Ki67+	 2274 8812
372	0	0	Ki67+	 2276 9015
373	0	0	Ki67+	 2277 8985
374	0	0	Ki67+	 2280 8515
375	0	0	Ki67+	 2281 8953
376	0	0	Ki67+	 2282 8853
377	0	0	Ki67+	 2283 8592
378	0	0	Ki67+	 2284 8893
379	0	0	Ki67+	 2286 9117
380	0	0	Ki67+	 2289 8702
381	0	0	Ki67+	 2292 8964
382	0	0	Ki67+	 2298 9260
383	0	0	Ki67+	 2302 8602
384	0	0	Ki67+	 2302 9089
385	0	0	Ki67+	 2302 9165
386	0	0	Ki67+	 2303 8495
387	0	0	Ki67+	 2305 8467
388	0	0	Ki67+	 2305 8550
389	0	0	Ki67+	 2309 9136
390	0	0	Ki67+	 2310 8519
391	0	0	Ki67+	 2312 8836
392	0	0	Ki67+	 2317 8686
393	0	0	Ki67+	 2318 8718
394	0	0	Ki67+	 2320 8850
395	0	0	Ki67+	 2324 8956
396	0	0	Ki67+	 2326 8830
397	0	0	Ki67+	 2326 8925
398	0	0	Ki67+	 2327 8886
399	0	0	Ki67+	 2328 8605
400	0	0	Ki67+	 2328 8766
401	0	0	Ki67+	 2329 8474
402	0	0	Ki67+	 2331 8619
403	0	0	Ki67+	 2331 9059
404	0	0	Ki67+	 2340 9235
405	0	0	Ki67+	 2343 8731
406	0	0	Ki67+	 2343 9251
407	0	0	Ki67+	 2347 9102
408	0	0	Ki67+	 2349 8527
409	0	0	Ki67+	 2351 9083
410	0	0	Ki67+	 2353 9037
411	0	0	Ki67+	 2360 8948
412	0	0	Ki67+	 2362 8642
413	0	0	Ki67+	 2362 8902
414	0	0	Ki67+	 2363 8734
415	0	0	Ki67+	 2366 9141
416	0	0	Ki67+	 2367 8501
417	0	0	Ki67+	 2371 8469
418	0	0	Ki67+	 2371 8649
419	0	0	Ki67+	 2371 8850
420	0	0	Ki67+	 2377 8870
421	0	0	Ki67+	 2378 9167
422	0	0	Ki67+	 2380 9238
423	0	0	Ki67+	 2382 8950
424	0	0	Ki67+	 2382 9071
425	0	0	Ki67+	 2383 8935
426	0	0	Ki67+	 2384 9105
427	0	0	Ki67+	 2385 9208
428	0	0	Ki67+	 2386 8846
429	0	0	Ki67+	 2391 8905
430	0	0	Ki67+	 2393 9062
431	0	0	Ki67+	 2394 9190
432	0	0	Ki67+	 2397 9147
433	0	0	Ki67+	 2399 8671
434	0	0	Ki67+	 2402 8926
435	0	0	Ki67+	 2403 8490
436	0	0	Ki67+	 2403 8738
437	0	0	Ki67+	 2403 9121
438	0	0	Ki67+	 2405 9017
439	0	0	Ki67+	 2409 8883
440	0	0	Ki67+	 2418 8527
441	0	0	Ki67+	 2419 8689
442	0	0	Ki67+	 2420 8902
443	0	0	Ki67+	 2420 9021
444	0	0	Ki67+	 2420 9177
445	0	0	Ki67+	 2423 8950
446	0	0	Ki67+	 2426 8641
447	0	0	Ki67+	 2433 9063
448	0	0	Ki67+	 2437 8926
449	0	0	Ki67+	 2439 8692
450	0	0	Ki67+	 2444 8970
451	0	0	Ki67+	 2444 9202
452	0	0	Ki67+	 1811 9982
453	0	0	Ki67+	 1818 10011
454	0	0	Ki67+	 1821 10040
455	0	0	Ki67+	 1833 10057
456	0	0	Ki67+	 1843 10038
457	0	0	Ki67+	 1847 10019
458	0	0	Ki67+	 1858 9407
459	0	0	Ki67+	 1859 9298
460	0	0	Ki67+	 1859 9962
461	0	0	Ki67+	 1860 9460
462	0	0	Ki67+	 1860 10049
463	0	0	Ki67+	 1865 9522
464	0	0	Ki67+	 1872 10032
465	0	0	Ki67+	 1873 9431
466	0	0	Ki67+	 1875 9400
467	0	0	Ki67+	 1875 9464
468	0	0	Ki67+	 1878 9333
469	0	0	Ki67+	 1879 9549
470	0	0	Ki67+	 1879 10053
471	0	0	Ki67+	 1883 9374
472	0	0	Ki67+	 1886 9503
473	0	0	Ki67+	 1887 9946
474	0	0	Ki67+	 1890 9421
475	0	0	Ki67+	 1890 9485
476	0	0	Ki67+	 1897 9316
477	0	0	Ki67+	 1898 9514
478	0	0	Ki67+	 1899 9608
479	0	0	Ki67+	 1901 9622
480	0	0	Ki67+	 1907 9531
481	0	0	Ki67+	 1911 9272
482	0	0	Ki67+	 1913 9778
483	0	0	Ki67+	 1915 9550
484	0	0	Ki67+	 1919 9749
485	0	0	Ki67+	 1920 9892
486	0	0	Ki67+	 1920 10058
487	0	0	Ki67+	 1923 9414
488	0	0	Ki67+	 1923 9862
489	0	0	Ki67+	 1927 9464
490	0	0	Ki67+	 1929 9584
491	0	0	Ki67+	 1930 9391
492	0	0	Ki67+	 1931 9516
493	0	0	Ki67+	 1931 9556
494	0	0	Ki67+	 1931 9610
495	0	0	Ki67+	 1931 9717
496	0	0	Ki67+	 1933 9702
497	0	0	Ki67+	 1938 9836
498	0	0	Ki67+	 1939 9664
499	0	0	Ki67+	 1943 9819
500	0	0	Ki67+	 1944 9300
501	0	0	Ki67+	 1946 9544
502	0	0	Ki67+	 1946 9760
503	0	0	Ki67+	 1947 9500
504	0	0	Ki67+	 1950 9434
505	0	0	Ki67+	 1953 9309
506	0	0	Ki67+	 1954 9407
507	0	0	Ki67+	 1956 9674
508	0	0	Ki67+	 1958 9654
509	0	0	Ki67+	 1958 10022
510	0	0	Ki67+	 1959 9454
511	0	0	Ki67+	 1959 9623
512	0	0	Ki67+	 1963 9525
513	0	0	Ki67+	 1967 9700
514	0	0	Ki67+	 1968 9931
515	0	0	Ki67+	 1969 9309
516	0	0	Ki67+	 1970 9489
517	0	0	Ki67+	 1972 9743
518	0	0	Ki67+	 1973 9769
519	0	0	Ki67+	 1976 9758
520	0	0	Ki67+	 1981 9583
521	0	0	Ki67+	 1986 9675
522	0	0	Ki67+	 1988 9476
523	0	0	Ki67+	 1988 9527
524	0	0	Ki67+	 1988 9726
525	0	0	Ki67+	 1992 9293
526	0	0	Ki67+	 1993 9597
527	0	0	Ki67+	 1993 10032
528	0	0	Ki67+	 1996 9544
529	0	0	Ki67+	 1996 9884
530	0	0	Ki67+	 1997 9316
531	0	0	Ki67+	 1999 9780
532	0	0	Ki67+	 2005 9629
533	0	0	Ki67+	 2008 9397
534	0	0	Ki67+	 2009 9710
535	0	0	Ki67+	 2013 9532
536	0	0	Ki67+	 2014 9592
537	0	0	Ki67+	 2018 9269
538	0	0	Ki67+	 2020 10021
539	0	0	Ki67+	 2021 9447
540	0	0	Ki67+	 2022 9506
541	0	0	Ki67+	 2028 9764
542	0	0	Ki67+	 2030 9575
543	0	0	Ki67+	 2031 9800
544	0	0	Ki67+	 2037 9323
545	0	0	Ki67+	 2037 9706
546	0	0	Ki67+	 2040 9280
547	0	0	Ki67+	 2042 9408
548	0	0	Ki67+	 2045 10007
549	0	0	Ki67+	 2052 9569
550	0	0	Ki67+	 2052 9598
551	0	0	Ki67+	 2054 9396
552	0	0	Ki67+	 2054 9446
553	0	0	Ki67+	 2055 9735
554	0	0	Ki67+	 2055 9756
555	0	0	Ki67+	 2058 9876
556	0	0	Ki67+	 2059 9696
557	0	0	Ki67+	 2064 9317
558	0	0	Ki67+	 2064 9915
559	0	0	Ki67+	 2065 9547
560	0	0	Ki67+	 2069 9402
561	0	0	Ki67+	 2069 9998
562	0	0	Ki67+	 2069 10037
563	0	0	Ki67+	 2071 9434
564	0	0	Ki67+	 2071 9622
565	0	0	Ki67+	 2071 10009
566	0	0	Ki67+	 2077 9527
567	0	0	Ki67+	 2078 9326
568	0	0	Ki67+	 2082 9666
569	0	0	Ki67+	 2082 9706
570	0	0	Ki67+	 2083 9761
571	0	0	Ki67+	 2084 9579
572	0	0	Ki67+	 2085 9554
573	0	0	Ki67+	 2086 9778
574	0	0	Ki67+	 2087 10047
575	0	0	Ki67+	 2088 9340
576	0	0	Ki67+	 2090 9501
577	0	0	Ki67+	 2096 9820
578	0	0	Ki67+	 2098 9639
579	0	0	Ki67+	 2098 9721
580	0	0	Ki67+	 2100 9940
581	0	0	Ki67+	 2101 9906
582	0	0	Ki67+	 2104 9588
583	0	0	Ki67+	 2110 9562
584	0	0	Ki67+	 2113 9469
585	0	0	Ki67+	 2114 9638
586	0	0	Ki67+	 2114 9668
587	0	0	Ki67+	 2115 9599
588	0	0	Ki67+	 2115 9709
589	0	0	Ki67+	 2116 9294
590	0	0	Ki67+	 2116 9495
591	0	0	Ki67+	 2116 9762
592	0	0	Ki67+	 2117 9793
593	0	0	Ki67+	 2118 9393
594	0	0	Ki67+	 2120 9325
595	0	0	Ki67+	 2121 9616
596	0	0	Ki67+	 2123 9534
597	0	0	Ki67+	 2124 9910
598	0	0	Ki67+	 2126 9435
599	0	0	Ki67+	 2126 10045
600	0	0	Ki67+	 2127 9577
601	0	0	Ki67+	 2130 9417
602	0	0	Ki67+	 2132 9745
603	0	0	Ki67+	 2136 9682
604	0	0	Ki67+	 2138 9560
605	0	0	Ki67+	 2143 9894
606	0	0	Ki67+	 2144 9617
607	0	0	Ki67+	 2144 9932
608	0	0	Ki67+	 2145 9717
609	0	0	Ki67+	 2148 9336
610	0	0	Ki67+	 2149 9373
611	0	0	Ki67+	 2149 10039
612	0	0	Ki67+	 2150 9429
613	0	0	Ki67+	 2152 9348
614	0	0	Ki67+	 2156 9588
615	0	0	Ki67+	 2159 9454
616	0	0	Ki67+	 2161 9310
617	0	0	Ki67+	 2161 9563
618	0	0	Ki67+	 2161 9761
619	0	0	Ki67+	 2167 9969
620	0	0	Ki67+	 2168 9993
621	0	0	Ki67+	 2169 9414
622	0	0	Ki67+	 2169 9500
623	0	0	Ki67+	 2176 9756
624	0	0	Ki67+	 2179 9432
625	0	0	Ki67+	 2183 9975
626	0	0	Ki67+	 2190 9996
627	0	0	Ki67+	 2192 9774
628	0	0	Ki67+	 2198 9474
629	0	0	Ki67+	 2200 10003
630	0	0	Ki67+	 2201 9444
631	0	0	Ki67+	 2209 9534
632	0	0	Ki67+	 2210 9898
633	0	0	Ki67+	 2215 9420
634	0	0	Ki67+	 2216 9377
635	0	0	Ki67+	 2220 9351
636	0	0	Ki67+	 2223 9429
637	0	0	Ki67+	 2224 9311
638	0	0	Ki67+	 2224 9951
639	0	0	Ki67+	 2227 9977
640	0	0	Ki67+	 2234 9455
641	0	0	Ki67+	 2234 9568
642	0	0	Ki67+	 2235 9328
643	0	0	Ki67+	 2236 9498
644	0	0	Ki67+	 2240 9532
645	0	0	Ki67+	 2243 9922
646	0	0	Ki67+	 2247 9425
647	0	0	Ki67+	 2249 9979
648	0	0	Ki67+	 2250 9437
649	0	0	Ki67+	 2255 9569
650	0	0	Ki67+	 2256 9905
651	0	0	Ki67+	 2258 9341
652	0	0	Ki67+	 2262 9933
653	0	0	Ki67+	 2263 9476
654	0	0	Ki67+	 2263 9582
655	0	0	Ki67+	 2267 9413
656	0	0	Ki67+	 2273 9942
657	0	0	Ki67+	 2274 9368
658	0	0	Ki67+	 2274 9550
659	0	0	Ki67+	 2275 9478
660	0	0	Ki67+	 2280 9520
661	0	0	Ki67+	 2298 9568
662	0	0	Ki67+	 2300 9922
663	0	0	Ki67+	 2304 9469
664	0	0	Ki67+	 2307 9731
665	0	0	Ki67+	 2311 9337
666	0	0	Ki67+	 2313 9543
667	0	0	Ki67+	 2313 9802
668	0	0	Ki67+	 2314 9515
669	0	0	Ki67+	 2314 9953
670	0	0	Ki67+	 2315 10024
671	0	0	Ki67+	 2317 9894
672	0	0	Ki67+	 2334 9930
673	0	0	Ki67+	 2338 9904
674	0	0	Ki67+	 2341 9829
675	0	0	Ki67+	 2347 9463
676	0	0	Ki67+	 2348 9858
677	0	0	Ki67+	 2349 9445
678	0	0	Ki67+	 2350 9704
679	0	0	Ki67+	 2352 10014
680	0	0	Ki67+	 2354 9314
681	0	0	Ki67+	 2354 9340
682	0	0	Ki67+	 2355 9963
683	0	0	Ki67+	 2357 9265
684	0	0	Ki67+	 2358 9803
685	0	0	Ki67+	 2359 9826
686	0	0	Ki67+	 2361 9857
687	0	0	Ki67+	 2363 9487
688	0	0	Ki67+	 2364 9459
689	0	0	Ki67+	 2365 9881
690	0	0	Ki67+	 2367 9408
691	0	0	Ki67+	 2382 9596
692	0	0	Ki67+	 2382 9800
693	0	0	Ki67+	 2389 9864
694	0	0	Ki67+	 2394 9271
695	0	0	Ki67+	 2396 9403
696	0	0	Ki67+	 2397 9592
697	0	0	Ki67+	 2397 10005
698	0	0	Ki67+	 2404 9394
699	0	0	Ki67+	 2407 9481
700	0	0	Ki67+	 2414 9801
701	0	0	Ki67+	 2418 9882
702	0	0	Ki67+	 2419 9658
703	0	0	Ki67+	 2422 9541
704	0	0	Ki67+	 2422 9577
705	0	0	Ki67+	 2424 9401
706	0	0	Ki67+	 2424 9609
707	0	0	Ki67+	 2424 9682
708	0	0	Ki67+	 2424 9836
709	0	0	Ki67+	 2427 9299
710	0	0	Ki67+	 2433 9662
711	0	0	Ki67+	 2436 9293
712	0	0	Ki67+	 2436 9415
713	0	0	Ki67+	 2439 9543
714	0	0	Ki67+	 2443 9359
715	0	0	Ki67+	 2443 9803
716	0	0	Ki67+	 2445 9313
717	0	0	Ki67+	 2447 10045
718	0	0	Ki67+	 1744 10304
719	0	0	Ki67+	 1752 10562
720	0	0	Ki67+	 1752 10815
721	0	0	Ki67+	 1754 10405
722	0	0	Ki67+	 1756 10510
723	0	0	Ki67+	 1762 10469
724	0	0	Ki67+	 1763 10274
725	0	0	Ki67+	 1764 10183
726	0	0	Ki67+	 1765 10242
727	0	0	Ki67+	 1771 10833
728	0	0	Ki67+	 1772 10588
729	0	0	Ki67+	 1773 10136
730	0	0	Ki67+	 1775 10171
731	0	0	Ki67+	 1775 10369
732	0	0	Ki67+	 1777 10198
733	0	0	Ki67+	 1777 10309
734	0	0	Ki67+	 1785 10221
735	0	0	Ki67+	 1787 10201
736	0	0	Ki67+	 1788 10485
737	0	0	Ki67+	 1789 10656
738	0	0	Ki67+	 1790 10528
739	0	0	Ki67+	 1794 10402
740	0	0	Ki67+	 1795 10068
741	0	0	Ki67+	 1796 10585
742	0	0	Ki67+	 1800 10674
743	0	0	Ki67+	 1801 10836
744	0	0	Ki67+	 1803 10231
745	0	0	Ki67+	 1805 10081
746	0	0	Ki67+	 1814 10504
747	0	0	Ki67+	 1817 10636
748	0	0	Ki67+	 1818 10661
749	0	0	Ki67+	 1819 10609
750	0	0	Ki67+	 1820 10387
751	0	0	Ki67+	 1821 10451
752	0	0	Ki67+	 1822 10212
753	0	0	Ki67+	 1822 10295
754	0	0	Ki67+	 1825 10178
755	0	0	Ki67+	 1825 10441
756	0	0	Ki67+	 1828 10834
757	0	0	Ki67+	 1830 10102
758	0	0	Ki67+	 1830 10224
759	0	0	Ki67+	 1831 10757
760	0	0	Ki67+	 1834 10316
761	0	0	Ki67+	 1835 10333
762	0	0	Ki67+	 1835 10588
763	0	0	Ki67+	 1838 10146
764	0	0	Ki67+	 1844 10091
765	0	0	Ki67+	 1845 10194
766	0	0	Ki67+	 1845 10468
767	0	0	Ki67+	 1845 10582
768	0	0	Ki67+	 1845 10841
769	0	0	Ki67+	 1846 10735
770	0	0	Ki67+	 1847 10407
771	0	0	Ki67+	 1848 10752
772	0	0	Ki67+	 1850 10630
773	0	0	Ki67+	 1857 10790
774	0	0	Ki67+	 1858 10428
775	0	0	Ki67+	 1863 10506
776	0	0	Ki67+	 1864 10490
777	0	0	Ki67+	 1866 10642
778	0	0	Ki67+	 1872 10376
779	0	0	Ki67+	 1875 10338
780	0	0	Ki67+	 1876 10173
781	0	0	Ki67+	 1876 10409
782	0	0	Ki67+	 1876 10436
783	0	0	Ki67+	 1877 10113
784	0	0	Ki67+	 1879 10451
785	0	0	Ki67+	 1882 10568
786	0	0	Ki67+	 1883 10677
787	0	0	Ki67+	 1885 10129
788	0	0	Ki67+	 1887 10337
789	0	0	Ki67+	 1887 10361
790	0	0	Ki67+	 1890 10087
791	0	0	Ki67+	 1892 10740
792	0	0	Ki67+	 1896 10591
793	0	0	Ki67+	 1898 10379
794	0	0	Ki67+	 1901 10318
795	0	0	Ki67+	 1906 10290
796	0	0	Ki67+	 1907 10363
797	0	0	Ki67+	 1908 10382
798	0	0	Ki67+	 1910 10684
799	0	0	Ki67+	 1913 10417
800	0	0	Ki67+	 1919 10726
801	0	0	Ki67+	 1921 10438
802	0	0	Ki67+	 1921 10449
803	0	0	Ki67+	 1922 10271
804	0	0	Ki67+	 1924 10330
805	0	0	Ki67+	 1930 10297
806	0	0	Ki67+	 1931 10077
807	0	0	Ki67+	 1934 10702
808	0	0	Ki67+	 1941 10498
809	0	0	Ki67+	 1944 10259
810	0	0	Ki67+	 1948 10722
811	0	0	Ki67+	 1951 10438
812	0	0	Ki67+	 1954 10287
813	0	0	Ki67+	 1954 10336
814	0	0	Ki67+	 1954 10622
815	0	0	Ki67+	 1957 10363
816	0	0	Ki67+	 1958 10315
817	0	0	Ki67+	 1960 10780
818	0	0	Ki67+	 1961 10799
819	0	0	Ki67+	 1962 10605
820	0	0	Ki67+	 1968 10250
821	0	0	Ki67+	 1969 10436
822	0	0	Ki67+	 1971 10281
823	0	0	Ki67+	 1971 10472
824	0	0	Ki67+	 1975 10222
825	0	0	Ki67+	 1978 10404
826	0	0	Ki67+	 1982 10859
827	0	0	Ki67+	 1983 10244
828	0	0	Ki67+	 1983 10370
829	0	0	Ki67+	 1983 10583
830	0	0	Ki67+	 1985 10140
831	0	0	Ki67+	 1988 10297
832	0	0	Ki67+	 1988 10825
833	0	0	Ki67+	 1995 10427
834	0	0	Ki67+	 1998 10622
835	0	0	Ki67+	 2000 10764
836	0	0	Ki67+	 2001 10109
837	0	0	Ki67+	 2003 10187
838	0	0	Ki67+	 2006 10136
839	0	0	Ki67+	 2008 10241
840	0	0	Ki67+	 2010 10082
841	0	0	Ki67+	 2011 10835
842	0	0	Ki67+	 2013 10772
843	0	0	Ki67+	 2016 10603
844	0	0	Ki67+	 2018 10203
845	0	0	Ki67+	 2018 10294
846	0	0	Ki67+	 2019 10586
847	0	0	Ki67+	 2023 10824
848	0	0	Ki67+	 2028 10730
849	0	0	Ki67+	 2031 10413
850	0	0	Ki67+	 2032 10143
851	0	0	Ki67+	 2034 10108
852	0	0	Ki67+	 2038 10244
853	0	0	Ki67+	 2039 10177
854	0	0	Ki67+	 2044 10606
855	0	0	Ki67+	 2048 10071
856	0	0	Ki67+	 2053 10445
857	0	0	Ki67+	 2054 10201
858	0	0	Ki67+	 2057 10082
859	0	0	Ki67+	 2060 10141
860	0	0	Ki67+	 2063 10706
861	0	0	Ki67+	 2066 10206
862	0	0	Ki67+	 2069 10743
863	0	0	Ki67+	 2072 10118
864	0	0	Ki67+	 2077 10425
865	0	0	Ki67+	 2077 10514
866	0	0	Ki67+	 2081 10258
867	0	0	Ki67+	 2082 10603
868	0	0	Ki67+	 2083 10287
869	0	0	Ki67+	 2087 10461
870	0	0	Ki67+	 2088 10744
871	0	0	Ki67+	 2090 10841
872	0	0	Ki67+	 2090 10853
873	0	0	Ki67+	 2096 10137
874	0	0	Ki67+	 2096 10555
875	0	0	Ki67+	 2099 10421
876	0	0	Ki67+	 2099 10647
877	0	0	Ki67+	 2104 10336
878	0	0	Ki67+	 2106 10125
879	0	0	Ki67+	 2108 10291
880	0	0	Ki67+	 2111 10409
881	0	0	Ki67+	 2111 10783
882	0	0	Ki67+	 2112 10586
883	0	0	Ki67+	 2115 10622
884	0	0	Ki67+	 2117 10163
885	0	0	Ki67+	 2118 10610
886	0	0	Ki67+	 2121 10472
887	0	0	Ki67+	 2126 10846
888	0	0	Ki67+	 2134 10272
889	0	0	Ki67+	 2141 10145
890	0	0	Ki67+	 2142 10561
891	0	0	Ki67+	 2143 10512
892	0	0	Ki67+	 2144 10746
893	0	0	Ki67+	 2145 10862
894	0	0	Ki67+	 2146 10436
895	0	0	Ki67+	 2147 10300
896	0	0	Ki67+	 2147 10831
897	0	0	Ki67+	 2149 10588
898	0	0	Ki67+	 2151 10066
899	0	0	Ki67+	 2152 10238
900	0	0	Ki67+	 2160 10167
901	0	0	Ki67+	 2160 10202
902	0	0	Ki67+	 2163 10086
903	0	0	Ki67+	 2163 10465
904	0	0	Ki67+	 2164 10556
905	0	0	Ki67+	 2168 10686
906	0	0	Ki67+	 2170 10261
907	0	0	Ki67+	 2171 10775
908	0	0	Ki67+	 2177 10589
909	0	0	Ki67+	 2179 10427
910	0	0	Ki67+	 2181 10725
911	0	0	Ki67+	 2181 10832
912	0	0	Ki67+	 2182 10123
913	0	0	Ki67+	 2183 10534
914	0	0	Ki67+	 2183 10810
915	0	0	Ki67+	 2186 10151
916	0	0	Ki67+	 2186 10478
917	0	0	Ki67+	 2189 10312
918	0	0	Ki67+	 2190 10241
919	0	0	Ki67+	 2191 10683
920	0	0	Ki67+	 2193 10569
921	0	0	Ki67+	 2194 10286
922	0	0	Ki67+	 2195 10456
923	0	0	Ki67+	 2199 10247
924	0	0	Ki67+	 2199 10779
925	0	0	Ki67+	 2207 10184
926	0	0	Ki67+	 2212 10151
927	0	0	Ki67+	 2214 10817
928	0	0	Ki67+	 2215 10621
929	0	0	Ki67+	 2216 10373
930	0	0	Ki67+	 2218 10267
931	0	0	Ki67+	 2221 10200
932	0	0	Ki67+	 2221 10421
933	0	0	Ki67+	 2221 10449
934	0	0	Ki67+	 2221 10592
935	0	0	Ki67+	 2223 10073
936	0	0	Ki67+	 2225 10525
937	0	0	Ki67+	 2226 10473
938	0	0	Ki67+	 2227 10763
939	0	0	Ki67+	 2228 10164
940	0	0	Ki67+	 2234 10518
941	0	0	Ki67+	 2235 10671
942	0	0	Ki67+	 2240 10827
943	0	0	Ki67+	 2242 10704
944	0	0	Ki67+	 2248 10433
945	0	0	Ki67+	 2249 10462
946	0	0	Ki67+	 2249 10622
947	0	0	Ki67+	 2250 10088
948	0	0	Ki67+	 2252 10543
949	0	0	Ki67+	 2264 10488
950	0	0	Ki67+	 2266 10529
951	0	0	Ki67+	 2267 10283
952	0	0	Ki67+	 2268 10805
953	0	0	Ki67+	 2269 10766
954	0	0	Ki67+	 2269 10840
955	0	0	Ki67+	 2273 10085
956	0	0	Ki67+	 2279 10378
957	0	0	Ki67+	 2281 10229
958	0	0	Ki67+	 2284 10612
959	0	0	Ki67+	 2286 10282
960	0	0	Ki67+	 2289 10856
961	0	0	Ki67+	 2291 10589
962	0	0	Ki67+	 2299 10815
963	0	0	Ki67+	 2302 10171
964	0	0	Ki67+	 2304 10789
965	0	0	Ki67+	 2307 10850
966	0	0	Ki67+	 2316 10754
967	0	0	Ki67+	 2319 10274
968	0	0	Ki67+	 2324 10436
969	0	0	Ki67+	 2326 10186
970	0	0	Ki67+	 2326 10308
971	0	0	Ki67+	 2326 10844
972	0	0	Ki67+	 2335 10348
973	0	0	Ki67+	 2337 10592
974	0	0	Ki67+	 2337 10809
975	0	0	Ki67+	 2344 10758
976	0	0	Ki67+	 2346 10563
977	0	0	Ki67+	 2348 10545
978	0	0	Ki67+	 2356 10208
979	0	0	Ki67+	 2356 10445
980	0	0	Ki67+	 2364 10523
981	0	0	Ki67+	 2368 10217
982	0	0	Ki67+	 2370 10786
983	0	0	Ki67+	 2373 10551
984	0	0	Ki67+	 2377 10084
985	0	0	Ki67+	 2378 10471
986	0	0	Ki67+	 2378 10736
987	0	0	Ki67+	 2388 10790
988	0	0	Ki67+	 2396 10530
989	0	0	Ki67+	 2400 10821
990	0	0	Ki67+	 2406 10760
991	0	0	Ki67+	 2412 10254
992	0	0	Ki67+	 2413 10772
993	0	0	Ki67+	 2418 10362
994	0	0	Ki67+	 2418 10437
995	0	0	Ki67+	 2425 10211
996	0	0	Ki67+	 2427 10447
997	0	0	Ki67+	 2428 10337
998	0	0	Ki67+	 2429 10763
999	0	0	Ki67+	 2432 10463
1000	0	0	Ki67+	 2435 10828
1001	0	0	Ki67+	 2440 10353
1002	0	0	Ki67+	 1751 10942
1003	0	0	Ki67+	 1772 10880
1004	0	0	Ki67+	 1789 10951
1005	0	0	Ki67+	 1796 10988
1006	0	0	Ki67+	 1802 10870
1007	0	0	Ki67+	 1832 10887
1008	0	0	Ki67+	 1832 11080
1009	0	0	Ki67+	 1834 11110
1010	0	0	Ki67+	 1839 11043
1011	0	0	Ki67+	 1843 11084
1012	0	0	Ki67+	 1848 11212
1013	0	0	Ki67+	 1858 10867
1014	0	0	Ki67+	 1860 11082
1015	0	0	Ki67+	 1862 11605
1016	0	0	Ki67+	 1865 10887
1017	0	0	Ki67+	 1866 11375
1018	0	0	Ki67+	 1869 11170
1019	0	0	Ki67+	 1871 11644
1020	0	0	Ki67+	 1872 11247
1021	0	0	Ki67+	 1873 11144
1022	0	0	Ki67+	 1876 11391
1023	0	0	Ki67+	 1878 11197
1024	0	0	Ki67+	 1882 11215
1025	0	0	Ki67+	 1888 11120
1026	0	0	Ki67+	 1892 11294
1027	0	0	Ki67+	 1898 10903
1028	0	0	Ki67+	 1901 11157
1029	0	0	Ki67+	 1906 11210
1030	0	0	Ki67+	 1914 11540
1031	0	0	Ki67+	 1915 11185
1032	0	0	Ki67+	 1922 11103
1033	0	0	Ki67+	 1922 11411
1034	0	0	Ki67+	 1925 11139
1035	0	0	Ki67+	 1931 11285
1036	0	0	Ki67+	 1932 11419
1037	0	0	Ki67+	 1934 11076
1038	0	0	Ki67+	 1938 10896
1039	0	0	Ki67+	 1941 10923
1040	0	0	Ki67+	 1943 11555
1041	0	0	Ki67+	 1958 11407
1042	0	0	Ki67+	 1960 11157
1043	0	0	Ki67+	 1961 11101
1044	0	0	Ki67+	 1964 11379
1045	0	0	Ki67+	 1968 11254
1046	0	0	Ki67+	 1972 10913
1047	0	0	Ki67+	 1974 10934
1048	0	0	Ki67+	 1975 11316
1049	0	0	Ki67+	 1979 11204
1050	0	0	Ki67+	 1983 11650
1051	0	0	Ki67+	 1984 11420
1052	0	0	Ki67+	 1987 11582
1053	0	0	Ki67+	 1992 10909
1054	0	0	Ki67+	 1996 10934
1055	0	0	Ki67+	 1996 11055
1056	0	0	Ki67+	 1996 11086
1057	0	0	Ki67+	 1996 11116
1058	0	0	Ki67+	 1999 11159
1059	0	0	Ki67+	 2007 11558
1060	0	0	Ki67+	 2010 11199
1061	0	0	Ki67+	 2011 11092
1062	0	0	Ki67+	 2013 10904
1063	0	0	Ki67+	 2019 11067
1064	0	0	Ki67+	 2019 11149
1065	0	0	Ki67+	 2023 11128
1066	0	0	Ki67+	 2025 11577
1067	0	0	Ki67+	 2030 11442
1068	0	0	Ki67+	 2031 11275
1069	0	0	Ki67+	 2038 11099
1070	0	0	Ki67+	 2039 11585
1071	0	0	Ki67+	 2045 11354
1072	0	0	Ki67+	 2046 10936
1073	0	0	Ki67+	 2050 11477
1074	0	0	Ki67+	 2051 10917
1075	0	0	Ki67+	 2061 11455
1076	0	0	Ki67+	 2063 11346
1077	0	0	Ki67+	 2069 11594
1078	0	0	Ki67+	 2073 11076
1079	0	0	Ki67+	 2075 11122
1080	0	0	Ki67+	 2079 10936
1081	0	0	Ki67+	 2080 10950
1082	0	0	Ki67+	 2086 11249
1083	0	0	Ki67+	 2095 11329
1084	0	0	Ki67+	 2099 11618
1085	0	0	Ki67+	 2103 11119
1086	0	0	Ki67+	 2104 11056
1087	0	0	Ki67+	 2106 11275
1088	0	0	Ki67+	 2109 11248
1089	0	0	Ki67+	 2111 11092
1090	0	0	Ki67+	 2111 11500
1091	0	0	Ki67+	 2112 11036
1092	0	0	Ki67+	 2115 10917
1093	0	0	Ki67+	 2116 10928
1094	0	0	Ki67+	 2118 11356
1095	0	0	Ki67+	 2127 11229
1096	0	0	Ki67+	 2128 10968
1097	0	0	Ki67+	 2132 11350
1098	0	0	Ki67+	 2134 11625
1099	0	0	Ki67+	 2135 10950
1100	0	0	Ki67+	 2136 11546
1101	0	0	Ki67+	 2139 11516
1102	0	0	Ki67+	 2140 11445
1103	0	0	Ki67+	 2141 11051
1104	0	0	Ki67+	 2142 11087
1105	0	0	Ki67+	 2144 10901
1106	0	0	Ki67+	 2145 11562
1107	0	0	Ki67+	 2149 11142
1108	0	0	Ki67+	 2157 11568
1109	0	0	Ki67+	 2160 10870
1110	0	0	Ki67+	 2160 11221
1111	0	0	Ki67+	 2163 11239
1112	0	0	Ki67+	 2164 11371
1113	0	0	Ki67+	 2165 10963
1114	0	0	Ki67+	 2167 11010
1115	0	0	Ki67+	 2170 11087
1116	0	0	Ki67+	 2176 11434
1117	0	0	Ki67+	 2177 11128
1118	0	0	Ki67+	 2177 11183
1119	0	0	Ki67+	 2179 10882
1120	0	0	Ki67+	 2181 11350
1121	0	0	Ki67+	 2188 11087
1122	0	0	Ki67+	 2192 10871
1123	0	0	Ki67+	 2200 11620
1124	0	0	Ki67+	 2202 11246
1125	0	0	Ki67+	 2203 10944
1126	0	0	Ki67+	 2203 11174
1127	0	0	Ki67+	 2205 11395
1128	0	0	Ki67+	 2206 11658
1129	0	0	Ki67+	 2209 11013
1130	0	0	Ki67+	 2210 11433
1131	0	0	Ki67+	 2211 11209
1132	0	0	Ki67+	 2212 11484
1133	0	0	Ki67+	 2217 11251
1134	0	0	Ki67+	 2219 11112
1135	0	0	Ki67+	 2222 11344
1136	0	0	Ki67+	 2225 11101
1137	0	0	Ki67+	 2226 11459
1138	0	0	Ki67+	 2231 11497
1139	0	0	Ki67+	 2234 11294
1140	0	0	Ki67+	 2236 10946
1141	0	0	Ki67+	 2239 10961
1142	0	0	Ki67+	 2240 11118
1143	0	0	Ki67+	 2241 11352
1144	0	0	Ki67+	 2248 11433
1145	0	0	Ki67+	 2250 11624
1146	0	0	Ki67+	 2253 11187
1147	0	0	Ki67+	 2254 11168
1148	0	0	Ki67+	 2260 10872
1149	0	0	Ki67+	 2262 10958
1150	0	0	Ki67+	 2267 11107
1151	0	0	Ki67+	 2273 11156
1152	0	0	Ki67+	 2274 11459
1153	0	0	Ki67+	 2275 10909
1154	0	0	Ki67+	 2280 10994
1155	0	0	Ki67+	 2282 11572
1156	0	0	Ki67+	 2283 11412
1157	0	0	Ki67+	 2284 11613
1158	0	0	Ki67+	 2286 11167
1159	0	0	Ki67+	 2287 11117
1160	0	0	Ki67+	 2288 11071
1161	0	0	Ki67+	 2296 10942
1162	0	0	Ki67+	 2296 11445
1163	0	0	Ki67+	 2298 11468
1164	0	0	Ki67+	 2302 11114
1165	0	0	Ki67+	 2303 11212
1166	0	0	Ki67+	 2304 11074
1167	0	0	Ki67+	 2304 11196
1168	0	0	Ki67+	 2306 11146
1169	0	0	Ki67+	 2309 11016
1170	0	0	Ki67+	 2321 11058
1171	0	0	Ki67+	 2329 11236
1172	0	0	Ki67+	 2331 10941
1173	0	0	Ki67+	 2331 11089
1174	0	0	Ki67+	 2333 11118
1175	0	0	Ki67+	 2336 10924
1176	0	0	Ki67+	 2338 11266
1177	0	0	Ki67+	 2343 11547
1178	0	0	Ki67+	 2348 11232
1179	0	0	Ki67+	 2351 11298
1180	0	0	Ki67+	 2353 11154
1181	0	0	Ki67+	 2359 11590
1182	0	0	Ki67+	 2361 10934
1183	0	0	Ki67+	 2363 10907
1184	0	0	Ki67+	 2363 11236
1185	0	0	Ki67+	 2363 11263
1186	0	0	Ki67+	 2368 11134
1187	0	0	Ki67+	 2370 11058
1188	0	0	Ki67+	 2372 11577
1189	0	0	Ki67+	 2375 11112
1190	0	0	Ki67+	 2375 11510
1191	0	0	Ki67+	 2377 11489
1192	0	0	Ki67+	 2380 11382
1193	0	0	Ki67+	 2388 11337
1194	0	0	Ki67+	 2398 11497
1195	0	0	Ki67+	 2399 11112
1196	0	0	Ki67+	 2399 11142
1197	0	0	Ki67+	 2402 11167
1198	0	0	Ki67+	 2407 11312
1199	0	0	Ki67+	 2412 11327
1200	0	0	Ki67+	 2416 11368
1201	0	0	Ki67+	 2429 11196
1202	0	0	Ki67+	 2431 11265
1203	0	0	Ki67+	 2432 11350
1204	0	0	Ki67+	 2435 11400
1205	0	0	Ki67+	 2436 11180
1206	0	0	Ki67+	 2439 10893
1207	0	0	Ki67+	 2439 11516
1208	0	0	Ki67+	 2444 11505
1209	0	0	Ki67+	 2447 11246
1210	0	0	Ki67+	 1843 12151
1211	0	0	Ki67+	 1853 11972
1212	0	0	Ki67+	 1857 11949
1213	0	0	Ki67+	 1858 11685
1214	0	0	Ki67+	 1859 12120
1215	0	0	Ki67+	 1864 11796
1216	0	0	Ki67+	 1865 11767
1217	0	0	Ki67+	 1866 12403
1218	0	0	Ki67+	 1869 12299
1219	0	0	Ki67+	 1871 11899
1220	0	0	Ki67+	 1872 12144
1221	0	0	Ki67+	 1872 12168
1222	0	0	Ki67+	 1877 11823
1223	0	0	Ki67+	 1878 12382
1224	0	0	Ki67+	 1881 11886
1225	0	0	Ki67+	 1883 11699
1226	0	0	Ki67+	 1884 12007
1227	0	0	Ki67+	 1885 12038
1228	0	0	Ki67+	 1892 11721
1229	0	0	Ki67+	 1892 11850
1230	0	0	Ki67+	 1895 12070
1231	0	0	Ki67+	 1897 11875
1232	0	0	Ki67+	 1899 11666
1233	0	0	Ki67+	 1901 12394
1234	0	0	Ki67+	 1903 12216
1235	0	0	Ki67+	 1904 11748
1236	0	0	Ki67+	 1904 12144
1237	0	0	Ki67+	 1906 12168
1238	0	0	Ki67+	 1912 11872
1239	0	0	Ki67+	 1912 12137
1240	0	0	Ki67+	 1913 12448
1241	0	0	Ki67+	 1915 12017
1242	0	0	Ki67+	 1917 12232
1243	0	0	Ki67+	 1918 11702
1244	0	0	Ki67+	 1928 11740
1245	0	0	Ki67+	 1928 12192
1246	0	0	Ki67+	 1928 12327
1247	0	0	Ki67+	 1930 12404
1248	0	0	Ki67+	 1943 12273
1249	0	0	Ki67+	 1946 11713
1250	0	0	Ki67+	 1948 12436
1251	0	0	Ki67+	 1953 12456
1252	0	0	Ki67+	 1955 12342
1253	0	0	Ki67+	 1957 12405
1254	0	0	Ki67+	 1962 12225
1255	0	0	Ki67+	 1964 12369
1256	0	0	Ki67+	 1987 12329
1257	0	0	Ki67+	 2003 11964
1258	0	0	Ki67+	 2015 12326
1259	0	0	Ki67+	 2019 12442
1260	0	0	Ki67+	 2025 12132
1261	0	0	Ki67+	 2032 12071
1262	0	0	Ki67+	 2048 12316
1263	0	0	Ki67+	 2057 12406
1264	0	0	Ki67+	 2059 12193
1265	0	0	Ki67+	 2063 11935
1266	0	0	Ki67+	 2066 12368
1267	0	0	Ki67+	 2069 11792
1268	0	0	Ki67+	 2071 12233
1269	0	0	Ki67+	 2078 12315
1270	0	0	Ki67+	 2091 12189
1271	0	0	Ki67+	 2095 12350
1272	0	0	Ki67+	 2099 12223
1273	0	0	Ki67+	 2105 12381
1274	0	0	Ki67+	 2112 12353
1275	0	0	Ki67+	 2113 12403
1276	0	0	Ki67+	 2125 12103
1277	0	0	Ki67+	 2125 12447
1278	0	0	Ki67+	 2133 12161
1279	0	0	Ki67+	 2135 12114
1280	0	0	Ki67+	 2135 12371
1281	0	0	Ki67+	 2147 12399
1282	0	0	Ki67+	 2149 12367
1283	0	0	Ki67+	 2157 12207
1284	0	0	Ki67+	 2160 11979
1285	0	0	Ki67+	 2160 11992
1286	0	0	Ki67+	 2171 12382
1287	0	0	Ki67+	 2175 12118
1288	0	0	Ki67+	 2176 12414
1289	0	0	Ki67+	 2180 12149
1290	0	0	Ki67+	 2186 12453
1291	0	0	Ki67+	 2187 12301
1292	0	0	Ki67+	 2190 11935
1293	0	0	Ki67+	 2196 11962
1294	0	0	Ki67+	 2196 11998
1295	0	0	Ki67+	 2197 12055
1296	0	0	Ki67+	 2197 12191
1297	0	0	Ki67+	 2198 12281
1298	0	0	Ki67+	 2198 12398
1299	0	0	Ki67+	 2210 11694
1300	0	0	Ki67+	 2213 11894
1301	0	0	Ki67+	 2215 11935
1302	0	0	Ki67+	 2224 12248
1303	0	0	Ki67+	 2225 11854
1304	0	0	Ki67+	 2225 11997
1305	0	0	Ki67+	 2229 11830
1306	0	0	Ki67+	 2236 11687
1307	0	0	Ki67+	 2240 12390
1308	0	0	Ki67+	 2241 11798
1309	0	0	Ki67+	 2246 11965
1310	0	0	Ki67+	 2259 12374
1311	0	0	Ki67+	 2260 11757
1312	0	0	Ki67+	 2271 12389
1313	0	0	Ki67+	 2272 12442
1314	0	0	Ki67+	 2274 11724
1315	0	0	Ki67+	 2274 12168
1316	0	0	Ki67+	 2276 12129
1317	0	0	Ki67+	 2277 12233
1318	0	0	Ki67+	 2284 12425
1319	0	0	Ki67+	 2290 12321
1320	0	0	Ki67+	 2294 11764
1321	0	0	Ki67+	 2299 12448
1322	0	0	Ki67+	 2308 12105
1323	0	0	Ki67+	 2309 12236
1324	0	0	Ki67+	 2314 11763
1325	0	0	Ki67+	 2316 12144
1326	0	0	Ki67+	 2316 12312
1327	0	0	Ki67+	 2317 11945
1328	0	0	Ki67+	 2318 11814
1329	0	0	Ki67+	 2319 12019
1330	0	0	Ki67+	 2325 12045
1331	0	0	Ki67+	 2325 12431
1332	0	0	Ki67+	 2327 11874
1333	0	0	Ki67+	 2327 11992
1334	0	0	Ki67+	 2335 11898
1335	0	0	Ki67+	 2335 12199
1336	0	0	Ki67+	 2336 11780
1337	0	0	Ki67+	 2338 11740
1338	0	0	Ki67+	 2343 11812
1339	0	0	Ki67+	 2343 12003
1340	0	0	Ki67+	 2344 12161
1341	0	0	Ki67+	 2347 12076
1342	0	0	Ki67+	 2347 12289
1343	0	0	Ki67+	 2350 11969
1344	0	0	Ki67+	 2350 12228
1345	0	0	Ki67+	 2352 11986
1346	0	0	Ki67+	 2362 11719
1347	0	0	Ki67+	 2364 11876
1348	0	0	Ki67+	 2368 12174
1349	0	0	Ki67+	 2369 12202
1350	0	0	Ki67+	 2371 12107
1351	0	0	Ki67+	 2372 12270
1352	0	0	Ki67+	 2373 11764
1353	0	0	Ki67+	 2374 12377
1354	0	0	Ki67+	 2385 12345
1355	0	0	Ki67+	 2389 12029
1356	0	0	Ki67+	 2390 11943
1357	0	0	Ki67+	 2394 12203
1358	0	0	Ki67+	 2394 12244
1359	0	0	Ki67+	 2397 11837
1360	0	0	Ki67+	 2397 12333
1361	0	0	Ki67+	 2400 12112
1362	0	0	Ki67+	 2405 12346
1363	0	0	Ki67+	 2409 11784
1364	0	0	Ki67+	 2412 12433
1365	0	0	Ki67+	 2413 12296
1366	0	0	Ki67+	 2416 12159
1367	0	0	Ki67+	 2416 12399
1368	0	0	Ki67+	 2417 11744
1369	0	0	Ki67+	 2423 12325
1370	0	0	Ki67+	 2427 11715
1371	0	0	Ki67+	 2428 11980
1372	0	0	Ki67+	 2428 12344
1373	0	0	Ki67+	 2434 11872
1374	0	0	Ki67+	 2436 12387
1375	0	0	Ki67+	 2438 11838
1376	0	0	Ki67+	 2440 11853
1377	0	0	Ki67+	 2445 12069
1378	0	0	Ki67+	 2445 12191
1379	0	0	Ki67+	 2446 11670
1380	0	0	Ki67+	 1901 12579
1381	0	0	Ki67+	 1914 12519
1382	0	0	Ki67+	 1923 12564
1383	0	0	Ki67+	 1924 12915
1384	0	0	Ki67+	 1927 12480
1385	0	0	Ki67+	 1927 12648
1386	0	0	Ki67+	 1934 12507
1387	0	0	Ki67+	 1942 12551
1388	0	0	Ki67+	 1945 12493
1389	0	0	Ki67+	 1945 12601
1390	0	0	Ki67+	 1945 12640
1391	0	0	Ki67+	 1946 12573
1392	0	0	Ki67+	 1946 12684
1393	0	0	Ki67+	 1951 12736
1394	0	0	Ki67+	 1951 12763
1395	0	0	Ki67+	 1954 12666
1396	0	0	Ki67+	 1964 12620
1397	0	0	Ki67+	 1970 12548
1398	0	0	Ki67+	 1971 12487
1399	0	0	Ki67+	 1974 12715
1400	0	0	Ki67+	 1976 12571
1401	0	0	Ki67+	 1976 12656
1402	0	0	Ki67+	 1978 12745
1403	0	0	Ki67+	 1981 12619
1404	0	0	Ki67+	 1987 12955
1405	0	0	Ki67+	 1988 12698
1406	0	0	Ki67+	 1988 12721
1407	0	0	Ki67+	 1990 12519
1408	0	0	Ki67+	 1991 12627
1409	0	0	Ki67+	 1992 12942
1410	0	0	Ki67+	 1994 12987
1411	0	0	Ki67+	 1997 12544
1412	0	0	Ki67+	 1997 12769
1413	0	0	Ki67+	 1997 12875
1414	0	0	Ki67+	 1998 13020
1415	0	0	Ki67+	 2001 12759
1416	0	0	Ki67+	 2002 13158
1417	0	0	Ki67+	 2003 12650
1418	0	0	Ki67+	 2006 12911
1419	0	0	Ki67+	 2006 12954
1420	0	0	Ki67+	 2006 13003
1421	0	0	Ki67+	 2011 13115
1422	0	0	Ki67+	 2012 12584
1423	0	0	Ki67+	 2012 12678
1424	0	0	Ki67+	 2015 12615
1425	0	0	Ki67+	 2017 12561
1426	0	0	Ki67+	 2019 12847
1427	0	0	Ki67+	 2020 12519
1428	0	0	Ki67+	 2024 12715
1429	0	0	Ki67+	 2024 12760
1430	0	0	Ki67+	 2025 12729
1431	0	0	Ki67+	 2027 13058
1432	0	0	Ki67+	 2029 12542
1433	0	0	Ki67+	 2029 12636
1434	0	0	Ki67+	 2029 13037
1435	0	0	Ki67+	 2031 12497
1436	0	0	Ki67+	 2032 12791
1437	0	0	Ki67+	 2033 12885
1438	0	0	Ki67+	 2034 13183
1439	0	0	Ki67+	 2035 13139
1440	0	0	Ki67+	 2040 12607
1441	0	0	Ki67+	 2045 12921
1442	0	0	Ki67+	 2045 12944
1443	0	0	Ki67+	 2047 12837
1444	0	0	Ki67+	 2047 12889
1445	0	0	Ki67+	 2048 12996
1446	0	0	Ki67+	 2048 13210
1447	0	0	Ki67+	 2049 13125
1448	0	0	Ki67+	 2050 12531
1449	0	0	Ki67+	 2050 12858
1450	0	0	Ki67+	 2052 12561
1451	0	0	Ki67+	 2052 13164
1452	0	0	Ki67+	 2053 12798
1453	0	0	Ki67+	 2053 13229
1454	0	0	Ki67+	 2055 12741
1455	0	0	Ki67+	 2056 12581
1456	0	0	Ki67+	 2056 13023
1457	0	0	Ki67+	 2058 12502
1458	0	0	Ki67+	 2058 12783
1459	0	0	Ki67+	 2059 12647
1460	0	0	Ki67+	 2060 12698
1461	0	0	Ki67+	 2061 12997
1462	0	0	Ki67+	 2064 13184
1463	0	0	Ki67+	 2065 12947
1464	0	0	Ki67+	 2068 12927
1465	0	0	Ki67+	 2069 12613
1466	0	0	Ki67+	 2071 12811
1467	0	0	Ki67+	 2077 12596
1468	0	0	Ki67+	 2077 12713
1469	0	0	Ki67+	 2077 12890
1470	0	0	Ki67+	 2079 12962
1471	0	0	Ki67+	 2080 12780
1472	0	0	Ki67+	 2083 13222
1473	0	0	Ki67+	 2085 12863
1474	0	0	Ki67+	 2085 13159
1475	0	0	Ki67+	 2086 13033
1476	0	0	Ki67+	 2086 13071
1477	0	0	Ki67+	 2086 13092
1478	0	0	Ki67+	 2087 13124
1479	0	0	Ki67+	 2088 12669
1480	0	0	Ki67+	 2089 12480
1481	0	0	Ki67+	 2090 12569
1482	0	0	Ki67+	 2090 12786
1483	0	0	Ki67+	 2093 12599
1484	0	0	Ki67+	 2093 12829
1485	0	0	Ki67+	 2094 13207
1486	0	0	Ki67+	 2096 13002
1487	0	0	Ki67+	 2098 12757
1488	0	0	Ki67+	 2098 13172
1489	0	0	Ki67+	 2100 13099
1490	0	0	Ki67+	 2101 13219
1491	0	0	Ki67+	 2104 13255
1492	0	0	Ki67+	 2105 12802
1493	0	0	Ki67+	 2106 12936
1494	0	0	Ki67+	 2110 12676
1495	0	0	Ki67+	 2111 12849
1496	0	0	Ki67+	 2112 12565
1497	0	0	Ki67+	 2112 12811
1498	0	0	Ki67+	 2113 13180
1499	0	0	Ki67+	 2114 12913
1500	0	0	Ki67+	 2115 12686
1501	0	0	Ki67+	 2115 12889
1502	0	0	Ki67+	 2123 13249
1503	0	0	Ki67+	 2124 12500
1504	0	0	Ki67+	 2126 12936
1505	0	0	Ki67+	 2127 13023
1506	0	0	Ki67+	 2128 12835
1507	0	0	Ki67+	 2129 12905
1508	0	0	Ki67+	 2130 12629
1509	0	0	Ki67+	 2130 12732
1510	0	0	Ki67+	 2131 12686
1511	0	0	Ki67+	 2131 12960
1512	0	0	Ki67+	 2135 13083
1513	0	0	Ki67+	 2136 12971
1514	0	0	Ki67+	 2138 12585
1515	0	0	Ki67+	 2139 13175
1516	0	0	Ki67+	 2140 12874
1517	0	0	Ki67+	 2140 12946
1518	0	0	Ki67+	 2140 13042
1519	0	0	Ki67+	 2142 12546
1520	0	0	Ki67+	 2144 12768
1521	0	0	Ki67+	 2144 12807
1522	0	0	Ki67+	 2149 12621
1523	0	0	Ki67+	 2152 12500
1524	0	0	Ki67+	 2152 12652
1525	0	0	Ki67+	 2157 12792
1526	0	0	Ki67+	 2157 12926
1527	0	0	Ki67+	 2158 12546
1528	0	0	Ki67+	 2159 13000
1529	0	0	Ki67+	 2160 12764
1530	0	0	Ki67+	 2164 12911
1531	0	0	Ki67+	 2167 13093
1532	0	0	Ki67+	 2168 12961
1533	0	0	Ki67+	 2168 12976
1534	0	0	Ki67+	 2170 13164
1535	0	0	Ki67+	 2171 12519
1536	0	0	Ki67+	 2171 13106
1537	0	0	Ki67+	 2173 12798
1538	0	0	Ki67+	 2174 12711
1539	0	0	Ki67+	 2181 12471
1540	0	0	Ki67+	 2185 12846
1541	0	0	Ki67+	 2186 13018
1542	0	0	Ki67+	 2188 12505
1543	0	0	Ki67+	 2188 12743
1544	0	0	Ki67+	 2193 12754
1545	0	0	Ki67+	 2196 12938
1546	0	0	Ki67+	 2203 13051
1547	0	0	Ki67+	 2204 13152
1548	0	0	Ki67+	 2206 12988
1549	0	0	Ki67+	 2209 12476
1550	0	0	Ki67+	 2210 12826
1551	0	0	Ki67+	 2210 12921
1552	0	0	Ki67+	 2215 12496
1553	0	0	Ki67+	 2218 12785
1554	0	0	Ki67+	 2219 12668
1555	0	0	Ki67+	 2222 12580
1556	0	0	Ki67+	 2222 12719
1557	0	0	Ki67+	 2225 12617
1558	0	0	Ki67+	 2231 12936
1559	0	0	Ki67+	 2233 12851
1560	0	0	Ki67+	 2233 13031
1561	0	0	Ki67+	 2235 12977
1562	0	0	Ki67+	 2241 12838
1563	0	0	Ki67+	 2243 12592
1564	0	0	Ki67+	 2244 12474
1565	0	0	Ki67+	 2245 12899
1566	0	0	Ki67+	 2249 12642
1567	0	0	Ki67+	 2250 13103
1568	0	0	Ki67+	 2251 12960
1569	0	0	Ki67+	 2253 13012
1570	0	0	Ki67+	 2254 13158
1571	0	0	Ki67+	 2260 12806
1572	0	0	Ki67+	 2260 12874
1573	0	0	Ki67+	 2263 12516
1574	0	0	Ki67+	 2266 12928
1575	0	0	Ki67+	 2267 12616
1576	0	0	Ki67+	 2270 12730
1577	0	0	Ki67+	 2273 13057
1578	0	0	Ki67+	 2274 12553
1579	0	0	Ki67+	 2280 12706
1580	0	0	Ki67+	 2281 13042
1581	0	0	Ki67+	 2282 12740
1582	0	0	Ki67+	 2284 12507
1583	0	0	Ki67+	 2285 12973
1584	0	0	Ki67+	 2286 12593
1585	0	0	Ki67+	 2288 12566
1586	0	0	Ki67+	 2288 12876
1587	0	0	Ki67+	 2290 12904
1588	0	0	Ki67+	 2292 13125
1589	0	0	Ki67+	 2298 12931
1590	0	0	Ki67+	 2300 12796
1591	0	0	Ki67+	 2300 13097
1592	0	0	Ki67+	 2305 12480
1593	0	0	Ki67+	 2305 13236
1594	0	0	Ki67+	 2308 13063
1595	0	0	Ki67+	 2310 12598
1596	0	0	Ki67+	 2312 12518
1597	0	0	Ki67+	 2312 13073
1598	0	0	Ki67+	 2316 12548
1599	0	0	Ki67+	 2316 12712
1600	0	0	Ki67+	 2316 12785
1601	0	0	Ki67+	 2324 12887
1602	0	0	Ki67+	 2326 12899
1603	0	0	Ki67+	 2326 13018
1604	0	0	Ki67+	 2326 13133
1605	0	0	Ki67+	 2328 12498
1606	0	0	Ki67+	 2328 12751
1607	0	0	Ki67+	 2331 12931
1608	0	0	Ki67+	 2334 12966
1609	0	0	Ki67+	 2338 13107
1610	0	0	Ki67+	 2339 12603
1611	0	0	Ki67+	 2341 12577
1612	0	0	Ki67+	 2344 12897
1613	0	0	Ki67+	 2345 13082
1614	0	0	Ki67+	 2347 13145
1615	0	0	Ki67+	 2348 12799
1616	0	0	Ki67+	 2348 12983
1617	0	0	Ki67+	 2352 12770
1618	0	0	Ki67+	 2353 13118
1619	0	0	Ki67+	 2357 13039
1620	0	0	Ki67+	 2358 13086
1621	0	0	Ki67+	 2360 12554
1622	0	0	Ki67+	 2361 12701
1623	0	0	Ki67+	 2361 13136
1624	0	0	Ki67+	 2367 13115
1625	0	0	Ki67+	 2369 12659
1626	0	0	Ki67+	 2369 12761
1627	0	0	Ki67+	 2370 12605
1628	0	0	Ki67+	 2370 12947
1629	0	0	Ki67+	 2370 13010
1630	0	0	Ki67+	 2372 12747
1631	0	0	Ki67+	 2374 12544
1632	0	0	Ki67+	 2378 12706
1633	0	0	Ki67+	 2383 12578
1634	0	0	Ki67+	 2384 12788
1635	0	0	Ki67+	 2384 12980
1636	0	0	Ki67+	 2389 12662
1637	0	0	Ki67+	 2394 13134
1638	0	0	Ki67+	 2399 12651
1639	0	0	Ki67+	 2399 13088
1640	0	0	Ki67+	 2400 12731
1641	0	0	Ki67+	 2403 12534
1642	0	0	Ki67+	 2403 12696
1643	0	0	Ki67+	 2403 13162
1644	0	0	Ki67+	 2406 12563
1645	0	0	Ki67+	 2407 13011
1646	0	0	Ki67+	 2412 12723
1647	0	0	Ki67+	 2414 12630
1648	0	0	Ki67+	 2414 13060
1649	0	0	Ki67+	 2418 13239
1650	0	0	Ki67+	 2422 13112
1651	0	0	Ki67+	 2423 12967
1652	0	0	Ki67+	 2425 12880
1653	0	0	Ki67+	 2426 12472
1654	0	0	Ki67+	 2426 12760
1655	0	0	Ki67+	 2427 13137
1656	0	0	Ki67+	 2428 12942
1657	0	0	Ki67+	 2429 12615
1658	0	0	Ki67+	 2429 12923
1659	0	0	Ki67+	 2431 13183
1660	0	0	Ki67+	 2432 12586
1661	0	0	Ki67+	 2433 12800
1662	0	0	Ki67+	 2433 12895
1663	0	0	Ki67+	 2433 13068
1664	0	0	Ki67+	 2436 12757
1665	0	0	Ki67+	 2440 13035
1666	0	0	Ki67+	 2441 12552
1667	0	0	Ki67+	 2444 13094
1668	0	0	Ki67+	 2445 12764
1669	0	0	Ki67+	 2445 13238
1670	0	0	Ki67+	 2044 13379
1671	0	0	Ki67+	 2049 13298
1672	0	0	Ki67+	 2054 13414
1673	0	0	Ki67+	 2065 13425
1674	0	0	Ki67+	 2069 13488
1675	0	0	Ki67+	 2070 13272
1676	0	0	Ki67+	 2079 13346
1677	0	0	Ki67+	 2084 13513
1678	0	0	Ki67+	 2086 13395
1679	0	0	Ki67+	 2087 13453
1680	0	0	Ki67+	 2093 13546
1681	0	0	Ki67+	 2094 13373
1682	0	0	Ki67+	 2098 13583
1683	0	0	Ki67+	 2099 13630
1684	0	0	Ki67+	 2107 13489
1685	0	0	Ki67+	 2109 13299
1686	0	0	Ki67+	 2112 13543
1687	0	0	Ki67+	 2115 13324
1688	0	0	Ki67+	 2124 13756
1689	0	0	Ki67+	 2125 13392
1690	0	0	Ki67+	 2125 13615
1691	0	0	Ki67+	 2127 13364
1692	0	0	Ki67+	 2128 13725
1693	0	0	Ki67+	 2129 13276
1694	0	0	Ki67+	 2133 13484
1695	0	0	Ki67+	 2134 13514
1696	0	0	Ki67+	 2137 13683
1697	0	0	Ki67+	 2145 13603
1698	0	0	Ki67+	 2151 13404
1699	0	0	Ki67+	 2153 13388
1700	0	0	Ki67+	 2164 13808
1701	0	0	Ki67+	 2169 13480
1702	0	0	Ki67+	 2171 13512
1703	0	0	Ki67+	 2174 13896
1704	0	0	Ki67+	 2179 13379
1705	0	0	Ki67+	 2183 13608
1706	0	0	Ki67+	 2184 13446
1707	0	0	Ki67+	 2184 13584
1708	0	0	Ki67+	 2188 13786
1709	0	0	Ki67+	 2194 13273
1710	0	0	Ki67+	 2195 13464
1711	0	0	Ki67+	 2201 13918
1712	0	0	Ki67+	 2205 13400
1713	0	0	Ki67+	 2205 13977
1714	0	0	Ki67+	 2211 13495
1715	0	0	Ki67+	 2213 13589
1716	0	0	Ki67+	 2219 13506
1717	0	0	Ki67+	 2220 13544
1718	0	0	Ki67+	 2223 13391
1719	0	0	Ki67+	 2225 13573
1720	0	0	Ki67+	 2228 13462
1721	0	0	Ki67+	 2242 13499
1722	0	0	Ki67+	 2245 13375
1723	0	0	Ki67+	 2246 13561
1724	0	0	Ki67+	 2247 14028
1725	0	0	Ki67+	 2248 13465
1726	0	0	Ki67+	 2249 13525
1727	0	0	Ki67+	 2259 13588
1728	0	0	Ki67+	 2260 14021
1729	0	0	Ki67+	 2268 14046
1730	0	0	Ki67+	 2269 13482
1731	0	0	Ki67+	 2274 13554
1732	0	0	Ki67+	 2279 13596
1733	0	0	Ki67+	 2283 13522
1734	0	0	Ki67+	 2306 13557
1735	0	0	Ki67+	 2307 14052
1736	0	0	Ki67+	 2328 13562
1737	0	0	Ki67+	 2341 13805
1738	0	0	Ki67+	 2344 13605
1739	0	0	Ki67+	 2350 13555
1740	0	0	Ki67+	 2350 14061
1741	0	0	Ki67+	 2383 13408
1742	0	0	Ki67+	 2385 13592
1743	0	0	Ki67+	 2390 13834
1744	0	0	Ki67+	 2398 13572
1745	0	0	Ki67+	 2399 13585
1746	0	0	Ki67+	 2399 14045
1747	0	0	Ki67+	 2416 13427
1748	0	0	Ki67+	 2417 14045
1749	0	0	Ki67+	 2418 13640
1750	0	0	Ki67+	 2421 13543
1751	0	0	Ki67+	 2423 13573
1752	0	0	Ki67+	 2426 13619
1753	0	0	Ki67+	 2426 13819
1754	0	0	Ki67+	 2431 13269
1755	0	0	Ki67+	 2431 13395
1756	0	0	Ki67+	 2433 13654
1757	0	0	Ki67+	 2446 13607
1758	0	0	Ki67+	 2447 14049
1759	0	0	Ki67+	 2258 14187
1760	0	0	Ki67+	 2264 14159
1761	0	0	Ki67+	 2268 14171
1762	0	0	Ki67+	 2268 14219
1763	0	0	Ki67+	 2278 14210
1764	0	0	Ki67+	 2278 14243
1765	0	0	Ki67+	 2295 14322
1766	0	0	Ki67+	 2320 14550
1767	0	0	Ki67+	 2321 14075
1768	0	0	Ki67+	 2322 14191
1769	0	0	Ki67+	 2324 14159
1770	0	0	Ki67+	 2327 14289
1771	0	0	Ki67+	 2331 14764
1772	0	0	Ki67+	 2334 14722
1773	0	0	Ki67+	 2339 14140
1774	0	0	Ki67+	 2345 14167
1775	0	0	Ki67+	 2348 14708
1776	0	0	Ki67+	 2350 14578
1777	0	0	Ki67+	 2350 14803
1778	0	0	Ki67+	 2350 14818
1779	0	0	Ki67+	 2351 14181
1780	0	0	Ki67+	 2353 14646
1781	0	0	Ki67+	 2354 14556
1782	0	0	Ki67+	 2357 14467
1783	0	0	Ki67+	 2368 14392
1784	0	0	Ki67+	 2371 14069
1785	0	0	Ki67+	 2376 14200
1786	0	0	Ki67+	 2376 14478
1787	0	0	Ki67+	 2378 14467
1788	0	0	Ki67+	 2379 14433
1789	0	0	Ki67+	 2382 14277
1790	0	0	Ki67+	 2383 14222
1791	0	0	Ki67+	 2386 14619
1792	0	0	Ki67+	 2389 14765
1793	0	0	Ki67+	 2390 14515
1794	0	0	Ki67+	 2394 14775
1795	0	0	Ki67+	 2394 14829
1796	0	0	Ki67+	 2407 14493
1797	0	0	Ki67+	 2408 14164
1798	0	0	Ki67+	 2411 14524
1799	0	0	Ki67+	 2412 14069
1800	0	0	Ki67+	 2415 14394
1801	0	0	Ki67+	 2419 14563
1802	0	0	Ki67+	 2435 14427
1803	0	0	Ki67+	 2436 14793
1804	0	0	Ki67+	 2438 14257
1805	0	0	Ki67+	 2440 14536
1806	0	0	Ki67+	 2440 14812
1807	0	0	Ki67+	 2442 14364
1808	0	0	Ki67+	 2447 14758
1809	0	0	Ki67+	 2453 6255
1810	0	0	Ki67+	 2457 6101
1811	0	0	Ki67+	 2458 6162
1812	0	0	Ki67+	 2468 6112
1813	0	0	Ki67+	 2483 6351
1814	0	0	Ki67+	 2493 6104
1815	0	0	Ki67+	 2499 6128
1816	0	0	Ki67+	 2500 6260
1817	0	0	Ki67+	 2508 6091
1818	0	0	Ki67+	 2508 6338
1819	0	0	Ki67+	 2518 6430
1820	0	0	Ki67+	 2523 6368
1821	0	0	Ki67+	 2525 6292
1822	0	0	Ki67+	 2536 6324
1823	0	0	Ki67+	 2541 6077
1824	0	0	Ki67+	 2543 6146
1825	0	0	Ki67+	 2554 6200
1826	0	0	Ki67+	 2555 6265
1827	0	0	Ki67+	 2559 6152
1828	0	0	Ki67+	 2564 6015
1829	0	0	Ki67+	 2570 6148
1830	0	0	Ki67+	 2570 6345
1831	0	0	Ki67+	 2573 6093
1832	0	0	Ki67+	 2581 6325
1833	0	0	Ki67+	 2594 6142
1834	0	0	Ki67+	 2594 6436
1835	0	0	Ki67+	 2600 6333
1836	0	0	Ki67+	 2603 6097
1837	0	0	Ki67+	 2606 6304
1838	0	0	Ki67+	 2612 6071
1839	0	0	Ki67+	 2613 6244
1840	0	0	Ki67+	 2614 6056
1841	0	0	Ki67+	 2614 6121
1842	0	0	Ki67+	 2614 6425
1843	0	0	Ki67+	 2616 6001
1844	0	0	Ki67+	 2617 6263
1845	0	0	Ki67+	 2619 6359
1846	0	0	Ki67+	 2624 6135
1847	0	0	Ki67+	 2629 6286
1848	0	0	Ki67+	 2632 6070
1849	0	0	Ki67+	 2633 6196
1850	0	0	Ki67+	 2638 6445
1851	0	0	Ki67+	 2639 6044
1852	0	0	Ki67+	 2643 6108
1853	0	0	Ki67+	 2660 5988
1854	0	0	Ki67+	 2660 6111
1855	0	0	Ki67+	 2663 6050
1856	0	0	Ki67+	 2663 6080
1857	0	0	Ki67+	 2664 6284
1858	0	0	Ki67+	 2666 6434
1859	0	0	Ki67+	 2669 6182
1860	0	0	Ki67+	 2685 6306
1861	0	0	Ki67+	 2686 6116
1862	0	0	Ki67+	 2686 6227
1863	0	0	Ki67+	 2690 6033
1864	0	0	Ki67+	 2692 6196
1865	0	0	Ki67+	 2696 6290
1866	0	0	Ki67+	 2698 6096
1867	0	0	Ki67+	 2702 6210
1868	0	0	Ki67+	 2709 6463
1869	0	0	Ki67+	 2720 6025
1870	0	0	Ki67+	 2728 6177
1871	0	0	Ki67+	 2729 6416
1872	0	0	Ki67+	 2733 6103
1873	0	0	Ki67+	 2741 6310
1874	0	0	Ki67+	 2744 6026
1875	0	0	Ki67+	 2747 6290
1876	0	0	Ki67+	 2749 6247
1877	0	0	Ki67+	 2750 6150
1878	0	0	Ki67+	 2753 6422
1879	0	0	Ki67+	 2754 6001
1880	0	0	Ki67+	 2759 6093
1881	0	0	Ki67+	 2761 6214
1882	0	0	Ki67+	 2762 6394
1883	0	0	Ki67+	 2771 6328
1884	0	0	Ki67+	 2775 6011
1885	0	0	Ki67+	 2779 6081
1886	0	0	Ki67+	 2788 6171
1887	0	0	Ki67+	 2792 6384
1888	0	0	Ki67+	 2800 6077
1889	0	0	Ki67+	 2805 6330
1890	0	0	Ki67+	 2814 6438
1891	0	0	Ki67+	 2815 6146
1892	0	0	Ki67+	 2816 5989
1893	0	0	Ki67+	 2826 6379
1894	0	0	Ki67+	 2834 6100
1895	0	0	Ki67+	 2834 6325
1896	0	0	Ki67+	 2842 6156
1897	0	0	Ki67+	 2844 6399
1898	0	0	Ki67+	 2850 6051
1899	0	0	Ki67+	 2852 6422
1900	0	0	Ki67+	 2855 6315
1901	0	0	Ki67+	 2862 6373
1902	0	0	Ki67+	 2863 5977
1903	0	0	Ki67+	 2864 6048
1904	0	0	Ki67+	 2867 6410
1905	0	0	Ki67+	 2868 6174
1906	0	0	Ki67+	 2868 6258
1907	0	0	Ki67+	 2871 6381
1908	0	0	Ki67+	 2872 5989
1909	0	0	Ki67+	 2873 6116
1910	0	0	Ki67+	 2873 6295
1911	0	0	Ki67+	 2874 6210
1912	0	0	Ki67+	 2890 6195
1913	0	0	Ki67+	 2890 6323
1914	0	0	Ki67+	 2892 6276
1915	0	0	Ki67+	 2895 6037
1916	0	0	Ki67+	 2895 6100
1917	0	0	Ki67+	 2900 5974
1918	0	0	Ki67+	 2902 6137
1919	0	0	Ki67+	 2911 6124
1920	0	0	Ki67+	 2913 6223
1921	0	0	Ki67+	 2915 5963
1922	0	0	Ki67+	 2915 6171
1923	0	0	Ki67+	 2918 6021
1924	0	0	Ki67+	 2924 6268
1925	0	0	Ki67+	 2927 6395
1926	0	0	Ki67+	 2928 6133
1927	0	0	Ki67+	 2930 6449
1928	0	0	Ki67+	 2932 6153
1929	0	0	Ki67+	 2935 6203
1930	0	0	Ki67+	 2943 6091
1931	0	0	Ki67+	 2950 6223
1932	0	0	Ki67+	 2954 5991
1933	0	0	Ki67+	 2955 6063
1934	0	0	Ki67+	 2957 6094
1935	0	0	Ki67+	 2961 5928
1936	0	0	Ki67+	 2964 6447
1937	0	0	Ki67+	 2965 6156
1938	0	0	Ki67+	 2969 5990
1939	0	0	Ki67+	 2972 5963
1940	0	0	Ki67+	 2978 5907
1941	0	0	Ki67+	 2978 6387
1942	0	0	Ki67+	 2983 6429
1943	0	0	Ki67+	 2988 5990
1944	0	0	Ki67+	 2993 5924
1945	0	0	Ki67+	 3000 6406
1946	0	0	Ki67+	 3006 6045
1947	0	0	Ki67+	 3006 6066
1948	0	0	Ki67+	 3011 5968
1949	0	0	Ki67+	 3023 5928
1950	0	0	Ki67+	 3024 5909
1951	0	0	Ki67+	 3026 6271
1952	0	0	Ki67+	 3028 6062
1953	0	0	Ki67+	 3029 6302
1954	0	0	Ki67+	 3032 6048
1955	0	0	Ki67+	 3034 6100
1956	0	0	Ki67+	 3035 5880
1957	0	0	Ki67+	 3036 6134
1958	0	0	Ki67+	 3038 6333
1959	0	0	Ki67+	 3046 6297
1960	0	0	Ki67+	 3051 5912
1961	0	0	Ki67+	 3051 6046
1962	0	0	Ki67+	 3056 6245
1963	0	0	Ki67+	 3058 5865
1964	0	0	Ki67+	 3060 5943
1965	0	0	Ki67+	 3064 6108
1966	0	0	Ki67+	 3069 5888
1967	0	0	Ki67+	 3072 6230
1968	0	0	Ki67+	 3075 6059
1969	0	0	Ki67+	 3081 5926
1970	0	0	Ki67+	 3098 6099
1971	0	0	Ki67+	 3101 5852
1972	0	0	Ki67+	 3106 5909
1973	0	0	Ki67+	 3111 6120
1974	0	0	Ki67+	 3115 6436
1975	0	0	Ki67+	 3118 6057
1976	0	0	Ki67+	 3119 6317
1977	0	0	Ki67+	 3125 6073
1978	0	0	Ki67+	 3129 6041
1979	0	0	Ki67+	 3130 6177
1980	0	0	Ki67+	 3139 5836
1981	0	0	Ki67+	 3142 5891
1982	0	0	Ki67+	 3146 6366
1983	0	0	Ki67+	 3155 6166
1984	0	0	Ki67+	 3156 6113
1985	0	0	Ki67+	 3159 6003
1986	0	0	Ki67+	 3163 5989
1987	0	0	Ki67+	 3164 6319
1988	0	0	Ki67+	 3164 6414
1989	0	0	Ki67+	 3165 5871
1990	0	0	Ki67+	 3170 6070
1991	0	0	Ki67+	 3171 6154
1992	0	0	Ki67+	 3174 5831
1993	0	0	Ki67+	 3174 6276
1994	0	0	Ki67+	 3177 6045
1995	0	0	Ki67+	 3177 6360
1996	0	0	Ki67+	 3179 5805
1997	0	0	Ki67+	 3181 6441
1998	0	0	Ki67+	 3193 6309
1999	0	0	Ki67+	 3194 6403
2000	0	0	Ki67+	 3195 5831
2001	0	0	Ki67+	 3195 6130
2002	0	0	Ki67+	 3203 5740
2003	0	0	Ki67+	 3205 6388
2004	0	0	Ki67+	 3206 5816
2005	0	0	Ki67+	 3207 6042
2006	0	0	Ki67+	 3208 6236
2007	0	0	Ki67+	 3209 6361
2008	0	0	Ki67+	 3213 5992
2009	0	0	Ki67+	 3217 5785
2010	0	0	Ki67+	 3218 6205
2011	0	0	Ki67+	 3221 5736
2012	0	0	Ki67+	 3221 6071
2013	0	0	Ki67+	 3225 5991
2014	0	0	Ki67+	 3226 5981
2015	0	0	Ki67+	 3231 5710
2016	0	0	Ki67+	 3234 5925
2017	0	0	Ki67+	 3235 6461
2018	0	0	Ki67+	 3238 6153
2019	0	0	Ki67+	 3244 5678
2020	0	0	Ki67+	 3246 6109
2021	0	0	Ki67+	 2452 6972
2022	0	0	Ki67+	 2453 6636
2023	0	0	Ki67+	 2454 6486
2024	0	0	Ki67+	 2457 6573
2025	0	0	Ki67+	 2460 7249
2026	0	0	Ki67+	 2461 6506
2027	0	0	Ki67+	 2464 6823
2028	0	0	Ki67+	 2464 6871
2029	0	0	Ki67+	 2464 6978
2030	0	0	Ki67+	 2464 7077
2031	0	0	Ki67+	 2469 6773
2032	0	0	Ki67+	 2471 6607
2033	0	0	Ki67+	 2474 6993
2034	0	0	Ki67+	 2477 7046
2035	0	0	Ki67+	 2479 6492
2036	0	0	Ki67+	 2480 7172
2037	0	0	Ki67+	 2481 6772
2038	0	0	Ki67+	 2484 7003
2039	0	0	Ki67+	 2485 6976
2040	0	0	Ki67+	 2493 6842
2041	0	0	Ki67+	 2495 6703
2042	0	0	Ki67+	 2496 6804
2043	0	0	Ki67+	 2497 7086
2044	0	0	Ki67+	 2501 7026
2045	0	0	Ki67+	 2502 6591
2046	0	0	Ki67+	 2503 6942
2047	0	0	Ki67+	 2505 6983
2048	0	0	Ki67+	 2506 7064
2049	0	0	Ki67+	 2507 7224
2050	0	0	Ki67+	 2508 6826
2051	0	0	Ki67+	 2509 6541
2052	0	0	Ki67+	 2515 6579
2053	0	0	Ki67+	 2517 6804
2054	0	0	Ki67+	 2517 6860
2055	0	0	Ki67+	 2522 6890
2056	0	0	Ki67+	 2526 6919
2057	0	0	Ki67+	 2530 6705
2058	0	0	Ki67+	 2535 6535
2059	0	0	Ki67+	 2538 6988
2060	0	0	Ki67+	 2540 7082
2061	0	0	Ki67+	 2544 6659
2062	0	0	Ki67+	 2546 6702
2063	0	0	Ki67+	 2547 7018
2064	0	0	Ki67+	 2549 6869
2065	0	0	Ki67+	 2551 6985
2066	0	0	Ki67+	 2553 6725
2067	0	0	Ki67+	 2558 7067
2068	0	0	Ki67+	 2561 6808
2069	0	0	Ki67+	 2565 6775
2070	0	0	Ki67+	 2573 6800
2071	0	0	Ki67+	 2577 6860
2072	0	0	Ki67+	 2578 6647
2073	0	0	Ki67+	 2578 6774
2074	0	0	Ki67+	 2578 7180
2075	0	0	Ki67+	 2587 6916
2076	0	0	Ki67+	 2593 6701
2077	0	0	Ki67+	 2595 6904
2078	0	0	Ki67+	 2601 6997
2079	0	0	Ki67+	 2603 7176
2080	0	0	Ki67+	 2605 6879
2081	0	0	Ki67+	 2611 6965
2082	0	0	Ki67+	 2612 6763
2083	0	0	Ki67+	 2613 6741
2084	0	0	Ki67+	 2614 6574
2085	0	0	Ki67+	 2614 6826
2086	0	0	Ki67+	 2619 6589
2087	0	0	Ki67+	 2623 6685
2088	0	0	Ki67+	 2623 7175
2089	0	0	Ki67+	 2625 7066
2090	0	0	Ki67+	 2625 7111
2091	0	0	Ki67+	 2631 6868
2092	0	0	Ki67+	 2636 6620
2093	0	0	Ki67+	 2637 6478
2094	0	0	Ki67+	 2639 6885
2095	0	0	Ki67+	 2639 7172
2096	0	0	Ki67+	 2642 7241
2097	0	0	Ki67+	 2646 6599
2098	0	0	Ki67+	 2648 6669
2099	0	0	Ki67+	 2651 6840
2100	0	0	Ki67+	 2652 6468
2101	0	0	Ki67+	 2657 6865
2102	0	0	Ki67+	 2659 6911
2103	0	0	Ki67+	 2659 7219
2104	0	0	Ki67+	 2661 6814
2105	0	0	Ki67+	 2671 7062
2106	0	0	Ki67+	 2673 6609
2107	0	0	Ki67+	 2673 7010
2108	0	0	Ki67+	 2674 7174
2109	0	0	Ki67+	 2675 6885
2110	0	0	Ki67+	 2678 6838
2111	0	0	Ki67+	 2683 6931
2112	0	0	Ki67+	 2685 7064
2113	0	0	Ki67+	 2688 7012
2114	0	0	Ki67+	 2694 6479
2115	0	0	Ki67+	 2694 6802
2116	0	0	Ki67+	 2698 6672
2117	0	0	Ki67+	 2700 6519
2118	0	0	Ki67+	 2700 6713
2119	0	0	Ki67+	 2702 7013
2120	0	0	Ki67+	 2706 6819
2121	0	0	Ki67+	 2713 6492
2122	0	0	Ki67+	 2714 6914
2123	0	0	Ki67+	 2718 6888
2124	0	0	Ki67+	 2725 6772
2125	0	0	Ki67+	 2736 7119
2126	0	0	Ki67+	 2737 7023
2127	0	0	Ki67+	 2739 6712
2128	0	0	Ki67+	 2740 6960
2129	0	0	Ki67+	 2740 7146
2130	0	0	Ki67+	 2742 6534
2131	0	0	Ki67+	 2757 6553
2132	0	0	Ki67+	 2758 7109
2133	0	0	Ki67+	 2760 7070
2134	0	0	Ki67+	 2761 7132
2135	0	0	Ki67+	 2762 6936
2136	0	0	Ki67+	 2768 7166
2137	0	0	Ki67+	 2777 6529
2138	0	0	Ki67+	 2778 6952
2139	0	0	Ki67+	 2778 7187
2140	0	0	Ki67+	 2779 6556
2141	0	0	Ki67+	 2786 7050
2142	0	0	Ki67+	 2788 6982
2143	0	0	Ki67+	 2791 7154
2144	0	0	Ki67+	 2795 6731
2145	0	0	Ki67+	 2796 6973
2146	0	0	Ki67+	 2801 7083
2147	0	0	Ki67+	 2803 7030
2148	0	0	Ki67+	 2805 6584
2149	0	0	Ki67+	 2808 6751
2150	0	0	Ki67+	 2812 6480
2151	0	0	Ki67+	 2813 7132
2152	0	0	Ki67+	 2821 6741
2153	0	0	Ki67+	 2821 7081
2154	0	0	Ki67+	 2823 7000
2155	0	0	Ki67+	 2824 6522
2156	0	0	Ki67+	 2827 7204
2157	0	0	Ki67+	 2829 6786
2158	0	0	Ki67+	 2830 6568
2159	0	0	Ki67+	 2833 7071
2160	0	0	Ki67+	 2834 7089
2161	0	0	Ki67+	 2835 6802
2162	0	0	Ki67+	 2837 6670
2163	0	0	Ki67+	 2840 7180
2164	0	0	Ki67+	 2845 6758
2165	0	0	Ki67+	 2850 7160
2166	0	0	Ki67+	 2854 6778
2167	0	0	Ki67+	 2858 6605
2168	0	0	Ki67+	 2862 7020
2169	0	0	Ki67+	 2874 6578
2170	0	0	Ki67+	 2875 6849
2171	0	0	Ki67+	 2877 6801
2172	0	0	Ki67+	 2877 7024
2173	0	0	Ki67+	 2880 7207
2174	0	0	Ki67+	 2883 7162
2175	0	0	Ki67+	 2884 7194
2176	0	0	Ki67+	 2885 6502
2177	0	0	Ki67+	 2885 6848
2178	0	0	Ki67+	 2887 7045
2179	0	0	Ki67+	 2887 7128
2180	0	0	Ki67+	 2894 6987
2181	0	0	Ki67+	 2895 6740
2182	0	0	Ki67+	 2897 6556
2183	0	0	Ki67+	 2897 7189
2184	0	0	Ki67+	 2900 6654
2185	0	0	Ki67+	 2900 7226
2186	0	0	Ki67+	 2901 6480
2187	0	0	Ki67+	 2901 6627
2188	0	0	Ki67+	 2911 6813
2189	0	0	Ki67+	 2911 7187
2190	0	0	Ki67+	 2911 7209
2191	0	0	Ki67+	 2914 6614
2192	0	0	Ki67+	 2916 7009
2193	0	0	Ki67+	 2919 6638
2194	0	0	Ki67+	 2923 7151
2195	0	0	Ki67+	 2925 6911
2196	0	0	Ki67+	 2931 6477
2197	0	0	Ki67+	 2933 7163
2198	0	0	Ki67+	 2935 6672
2199	0	0	Ki67+	 2935 7039
2200	0	0	Ki67+	 2935 7195
2201	0	0	Ki67+	 2936 6843
2202	0	0	Ki67+	 2945 6603
2203	0	0	Ki67+	 2946 6675
2204	0	0	Ki67+	 2949 6529
2205	0	0	Ki67+	 2950 6704
2206	0	0	Ki67+	 2951 7192
2207	0	0	Ki67+	 2957 7156
2208	0	0	Ki67+	 2959 6683
2209	0	0	Ki67+	 2960 6720
2210	0	0	Ki67+	 2961 6638
2211	0	0	Ki67+	 2964 6958
2212	0	0	Ki67+	 2966 6889
2213	0	0	Ki67+	 2971 6477
2214	0	0	Ki67+	 2974 6780
2215	0	0	Ki67+	 2977 7123
2216	0	0	Ki67+	 2981 6531
2217	0	0	Ki67+	 2985 6927
2218	0	0	Ki67+	 2986 6655
2219	0	0	Ki67+	 2988 6487
2220	0	0	Ki67+	 2989 6716
2221	0	0	Ki67+	 2989 6913
2222	0	0	Ki67+	 2995 7016
2223	0	0	Ki67+	 2996 6705
2224	0	0	Ki67+	 2997 6862
2225	0	0	Ki67+	 2998 6550
2226	0	0	Ki67+	 2998 6961
2227	0	0	Ki67+	 3007 6811
2228	0	0	Ki67+	 3010 6966
2229	0	0	Ki67+	 3011 6882
2230	0	0	Ki67+	 3011 6993
2231	0	0	Ki67+	 3011 7076
2232	0	0	Ki67+	 3012 6948
2233	0	0	Ki67+	 3013 6542
2234	0	0	Ki67+	 3026 6585
2235	0	0	Ki67+	 3026 6721
2236	0	0	Ki67+	 3026 6768
2237	0	0	Ki67+	 3031 6831
2238	0	0	Ki67+	 3032 6556
2239	0	0	Ki67+	 3042 6540
2240	0	0	Ki67+	 3043 6573
2241	0	0	Ki67+	 3046 7101
2242	0	0	Ki67+	 3048 7131
2243	0	0	Ki67+	 3050 6864
2244	0	0	Ki67+	 3053 6723
2245	0	0	Ki67+	 3053 7070
2246	0	0	Ki67+	 3054 7186
2247	0	0	Ki67+	 3055 6606
2248	0	0	Ki67+	 3055 7174
2249	0	0	Ki67+	 3059 7001
2250	0	0	Ki67+	 3065 6870
2251	0	0	Ki67+	 3068 6588
2252	0	0	Ki67+	 3070 6656
2253	0	0	Ki67+	 3070 6857
2254	0	0	Ki67+	 3070 6899
2255	0	0	Ki67+	 3076 6810
2256	0	0	Ki67+	 3078 6743
2257	0	0	Ki67+	 3080 7141
2258	0	0	Ki67+	 3081 7210
2259	0	0	Ki67+	 3083 6579
2260	0	0	Ki67+	 3083 7129
2261	0	0	Ki67+	 3088 6938
2262	0	0	Ki67+	 3091 6773
2263	0	0	Ki67+	 3091 6921
2264	0	0	Ki67+	 3096 7053
2265	0	0	Ki67+	 3097 6602
2266	0	0	Ki67+	 3101 6745
2267	0	0	Ki67+	 3104 6784
2268	0	0	Ki67+	 3104 6815
2269	0	0	Ki67+	 3106 6974
2270	0	0	Ki67+	 3109 7237
2271	0	0	Ki67+	 3110 7212
2272	0	0	Ki67+	 3112 7202
2273	0	0	Ki67+	 3113 6715
2274	0	0	Ki67+	 3116 6649
2275	0	0	Ki67+	 3124 7114
2276	0	0	Ki67+	 3127 7193
2277	0	0	Ki67+	 3128 6884
2278	0	0	Ki67+	 3129 6556
2279	0	0	Ki67+	 3135 7170
2280	0	0	Ki67+	 3137 6859
2281	0	0	Ki67+	 3139 6703
2282	0	0	Ki67+	 3142 6821
2283	0	0	Ki67+	 3143 6775
2284	0	0	Ki67+	 3145 6604
2285	0	0	Ki67+	 3148 6930
2286	0	0	Ki67+	 3151 6789
2287	0	0	Ki67+	 3152 6728
2288	0	0	Ki67+	 3152 6813
2289	0	0	Ki67+	 3158 6502
2290	0	0	Ki67+	 3166 6480
2291	0	0	Ki67+	 3166 6535
2292	0	0	Ki67+	 3166 7055
2293	0	0	Ki67+	 3169 6609
2294	0	0	Ki67+	 3169 7144
2295	0	0	Ki67+	 3170 6983
2296	0	0	Ki67+	 3178 7097
2297	0	0	Ki67+	 3182 6520
2298	0	0	Ki67+	 3187 7174
2299	0	0	Ki67+	 3189 6617
2300	0	0	Ki67+	 3189 6931
2301	0	0	Ki67+	 3190 6963
2302	0	0	Ki67+	 3191 7198
2303	0	0	Ki67+	 3199 6910
2304	0	0	Ki67+	 3207 6515
2305	0	0	Ki67+	 3207 6695
2306	0	0	Ki67+	 3209 6902
2307	0	0	Ki67+	 3209 7077
2308	0	0	Ki67+	 3210 7237
2309	0	0	Ki67+	 3212 7219
2310	0	0	Ki67+	 3215 6491
2311	0	0	Ki67+	 3219 7002
2312	0	0	Ki67+	 3222 6930
2313	0	0	Ki67+	 3222 7049
2314	0	0	Ki67+	 3227 6746
2315	0	0	Ki67+	 3228 7032
2316	0	0	Ki67+	 3228 7110
2317	0	0	Ki67+	 3228 7251
2318	0	0	Ki67+	 3233 6787
2319	0	0	Ki67+	 3239 6947
2320	0	0	Ki67+	 3241 6495
2321	0	0	Ki67+	 3241 6980
2322	0	0	Ki67+	 3245 6823
2323	0	0	Ki67+	 3246 6478
2324	0	0	Ki67+	 3246 6589
2325	0	0	Ki67+	 3247 6740
2326	0	0	Ki67+	 2449 7983
2327	0	0	Ki67+	 2451 7946
2328	0	0	Ki67+	 2452 7355
2329	0	0	Ki67+	 2455 7578
2330	0	0	Ki67+	 2457 7387
2331	0	0	Ki67+	 2457 7474
2332	0	0	Ki67+	 2461 7969
2333	0	0	Ki67+	 2466 7510
2334	0	0	Ki67+	 2470 7424
2335	0	0	Ki67+	 2472 7450
2336	0	0	Ki67+	 2473 7550
2337	0	0	Ki67+	 2474 8011
2338	0	0	Ki67+	 2481 7570
2339	0	0	Ki67+	 2483 7341
2340	0	0	Ki67+	 2490 7377
2341	0	0	Ki67+	 2490 7546
2342	0	0	Ki67+	 2495 7320
2343	0	0	Ki67+	 2500 7497
2344	0	0	Ki67+	 2503 7358
2345	0	0	Ki67+	 2505 7522
2346	0	0	Ki67+	 2514 7436
2347	0	0	Ki67+	 2517 7400
2348	0	0	Ki67+	 2519 7374
2349	0	0	Ki67+	 2519 7570
2350	0	0	Ki67+	 2528 7492
2351	0	0	Ki67+	 2530 7543
2352	0	0	Ki67+	 2538 7344
2353	0	0	Ki67+	 2542 7639
2354	0	0	Ki67+	 2548 7325
2355	0	0	Ki67+	 2549 7450
2356	0	0	Ki67+	 2554 7530
2357	0	0	Ki67+	 2564 7597
2358	0	0	Ki67+	 2571 7613
2359	0	0	Ki67+	 2573 7571
2360	0	0	Ki67+	 2574 7421
2361	0	0	Ki67+	 2580 7646
2362	0	0	Ki67+	 2584 7444
2363	0	0	Ki67+	 2593 7346
2364	0	0	Ki67+	 2594 7522
2365	0	0	Ki67+	 2597 7303
2366	0	0	Ki67+	 2599 7411
2367	0	0	Ki67+	 2600 7613
2368	0	0	Ki67+	 2601 7321
2369	0	0	Ki67+	 2604 7602
2370	0	0	Ki67+	 2605 7994
2371	0	0	Ki67+	 2616 7881
2372	0	0	Ki67+	 2620 7505
2373	0	0	Ki67+	 2623 7905
2374	0	0	Ki67+	 2625 7410
2375	0	0	Ki67+	 2625 7934
2376	0	0	Ki67+	 2626 7597
2377	0	0	Ki67+	 2628 7283
2378	0	0	Ki67+	 2629 7470
2379	0	0	Ki67+	 2634 7768
2380	0	0	Ki67+	 2643 7338
2381	0	0	Ki67+	 2646 7582
2382	0	0	Ki67+	 2648 7823
2383	0	0	Ki67+	 2651 7976
2384	0	0	Ki67+	 2653 7474
2385	0	0	Ki67+	 2654 7566
2386	0	0	Ki67+	 2655 7396
2387	0	0	Ki67+	 2662 8054
2388	0	0	Ki67+	 2667 7782
2389	0	0	Ki67+	 2667 7923
2390	0	0	Ki67+	 2671 7429
2391	0	0	Ki67+	 2672 7946
2392	0	0	Ki67+	 2676 7305
2393	0	0	Ki67+	 2678 7972
2394	0	0	Ki67+	 2680 7642
2395	0	0	Ki67+	 2688 7601
2396	0	0	Ki67+	 2693 7589
2397	0	0	Ki67+	 2703 7947
2398	0	0	Ki67+	 2704 8047
2399	0	0	Ki67+	 2705 7793
2400	0	0	Ki67+	 2712 7552
2401	0	0	Ki67+	 2729 7897
2402	0	0	Ki67+	 2730 7552
2403	0	0	Ki67+	 2736 7619
2404	0	0	Ki67+	 2739 7936
2405	0	0	Ki67+	 2739 8048
2406	0	0	Ki67+	 2744 7603
2407	0	0	Ki67+	 2749 7555
2408	0	0	Ki67+	 2757 7582
2409	0	0	Ki67+	 2760 7544
2410	0	0	Ki67+	 2761 7617
2411	0	0	Ki67+	 2770 7601
2412	0	0	Ki67+	 2777 7640
2413	0	0	Ki67+	 2778 7321
2414	0	0	Ki67+	 2782 7533
2415	0	0	Ki67+	 2788 7567
2416	0	0	Ki67+	 2814 7530
2417	0	0	Ki67+	 2818 7564
2418	0	0	Ki67+	 2834 7650
2419	0	0	Ki67+	 2839 7491
2420	0	0	Ki67+	 2840 7505
2421	0	0	Ki67+	 2845 7617
2422	0	0	Ki67+	 2848 7641
2423	0	0	Ki67+	 2849 7474
2424	0	0	Ki67+	 2853 7443
2425	0	0	Ki67+	 2863 7572
2426	0	0	Ki67+	 2867 7798
2427	0	0	Ki67+	 2877 7546
2428	0	0	Ki67+	 2878 7502
2429	0	0	Ki67+	 2879 7607
2430	0	0	Ki67+	 2879 7656
2431	0	0	Ki67+	 2881 7781
2432	0	0	Ki67+	 2885 7757
2433	0	0	Ki67+	 2888 7534
2434	0	0	Ki67+	 2888 7815
2435	0	0	Ki67+	 2900 7572
2436	0	0	Ki67+	 2901 7509
2437	0	0	Ki67+	 2901 7606
2438	0	0	Ki67+	 2908 7279
2439	0	0	Ki67+	 2911 7646
2440	0	0	Ki67+	 2912 7828
2441	0	0	Ki67+	 2916 7935
2442	0	0	Ki67+	 2920 7787
2443	0	0	Ki67+	 2922 7866
2444	0	0	Ki67+	 2926 7902
2445	0	0	Ki67+	 2928 7578
2446	0	0	Ki67+	 2931 7307
2447	0	0	Ki67+	 2935 7609
2448	0	0	Ki67+	 2937 7273
2449	0	0	Ki67+	 2937 7810
2450	0	0	Ki67+	 2946 7925
2451	0	0	Ki67+	 2949 7880
2452	0	0	Ki67+	 2950 7987
2453	0	0	Ki67+	 2951 7340
2454	0	0	Ki67+	 2951 7594
2455	0	0	Ki67+	 2951 7641
2456	0	0	Ki67+	 2951 7757
2457	0	0	Ki67+	 2958 7830
2458	0	0	Ki67+	 2967 7727
2459	0	0	Ki67+	 2971 7606
2460	0	0	Ki67+	 2974 7634
2461	0	0	Ki67+	 2975 7351
2462	0	0	Ki67+	 2976 7999
2463	0	0	Ki67+	 2978 7703
2464	0	0	Ki67+	 2983 7791
2465	0	0	Ki67+	 2987 7271
2466	0	0	Ki67+	 2990 7281
2467	0	0	Ki67+	 2994 7388
2468	0	0	Ki67+	 2995 8013
2469	0	0	Ki67+	 2996 7812
2470	0	0	Ki67+	 3000 7334
2471	0	0	Ki67+	 3001 7875
2472	0	0	Ki67+	 3006 7644
2473	0	0	Ki67+	 3013 7410
2474	0	0	Ki67+	 3014 7307
2475	0	0	Ki67+	 3016 7702
2476	0	0	Ki67+	 3018 8051
2477	0	0	Ki67+	 3022 7423
2478	0	0	Ki67+	 3025 7795
2479	0	0	Ki67+	 3026 7779
2480	0	0	Ki67+	 3026 8026
2481	0	0	Ki67+	 3030 7891
2482	0	0	Ki67+	 3037 7364
2483	0	0	Ki67+	 3041 7731
2484	0	0	Ki67+	 3050 7654
2485	0	0	Ki67+	 3052 7763
2486	0	0	Ki67+	 3052 8052
2487	0	0	Ki67+	 3053 7342
2488	0	0	Ki67+	 3058 7848
2489	0	0	Ki67+	 3059 7448
2490	0	0	Ki67+	 3060 7400
2491	0	0	Ki67+	 3070 7714
2492	0	0	Ki67+	 3072 7980
2493	0	0	Ki67+	 3073 7953
2494	0	0	Ki67+	 3073 8027
2495	0	0	Ki67+	 3076 7735
2496	0	0	Ki67+	 3077 7324
2497	0	0	Ki67+	 3081 8056
2498	0	0	Ki67+	 3085 7854
2499	0	0	Ki67+	 3086 7453
2500	0	0	Ki67+	 3087 7810
2501	0	0	Ki67+	 3089 7467
2502	0	0	Ki67+	 3096 7773
2503	0	0	Ki67+	 3109 7339
2504	0	0	Ki67+	 3110 7705
2505	0	0	Ki67+	 3111 7478
2506	0	0	Ki67+	 3114 7966
2507	0	0	Ki67+	 3115 8006
2508	0	0	Ki67+	 3122 7815
2509	0	0	Ki67+	 3123 7724
2510	0	0	Ki67+	 3126 7776
2511	0	0	Ki67+	 3135 7967
2512	0	0	Ki67+	 3138 7492
2513	0	0	Ki67+	 3140 7942
2514	0	0	Ki67+	 3143 7729
2515	0	0	Ki67+	 3144 8025
2516	0	0	Ki67+	 3153 7481
2517	0	0	Ki67+	 3153 8014
2518	0	0	Ki67+	 3154 7983
2519	0	0	Ki67+	 3155 7815
2520	0	0	Ki67+	 3155 7847
2521	0	0	Ki67+	 3160 7739
2522	0	0	Ki67+	 3162 7975
2523	0	0	Ki67+	 3164 7785
2524	0	0	Ki67+	 3164 8037
2525	0	0	Ki67+	 3167 7387
2526	0	0	Ki67+	 3168 7454
2527	0	0	Ki67+	 3171 7319
2528	0	0	Ki67+	 3172 7425
2529	0	0	Ki67+	 3176 7950
2530	0	0	Ki67+	 3188 7815
2531	0	0	Ki67+	 3195 7803
2532	0	0	Ki67+	 3197 7424
2533	0	0	Ki67+	 3198 7840
2534	0	0	Ki67+	 3200 7981
2535	0	0	Ki67+	 3201 7339
2536	0	0	Ki67+	 3201 7352
2537	0	0	Ki67+	 3203 7782
2538	0	0	Ki67+	 3206 7487
2539	0	0	Ki67+	 3211 7311
2540	0	0	Ki67+	 3221 7961
2541	0	0	Ki67+	 3224 8034
2542	0	0	Ki67+	 3233 7315
2543	0	0	Ki67+	 3235 7988
2544	0	0	Ki67+	 3240 7482
2545	0	0	Ki67+	 3245 7267
2546	0	0	Ki67+	 2450 8392
2547	0	0	Ki67+	 2456 8119
2548	0	0	Ki67+	 2458 8197
2549	0	0	Ki67+	 2460 8533
2550	0	0	Ki67+	 2462 8583
2551	0	0	Ki67+	 2462 8846
2552	0	0	Ki67+	 2464 8251
2553	0	0	Ki67+	 2464 8437
2554	0	0	Ki67+	 2464 8672
2555	0	0	Ki67+	 2466 8364
2556	0	0	Ki67+	 2467 8423
2557	0	0	Ki67+	 2468 8085
2558	0	0	Ki67+	 2468 8167
2559	0	0	Ki67+	 2474 8298
2560	0	0	Ki67+	 2476 8066
2561	0	0	Ki67+	 2476 8184
2562	0	0	Ki67+	 2477 8265
2563	0	0	Ki67+	 2479 8336
2564	0	0	Ki67+	 2484 8512
2565	0	0	Ki67+	 2485 8576
2566	0	0	Ki67+	 2487 8388
2567	0	0	Ki67+	 2490 8254
2568	0	0	Ki67+	 2493 8150
2569	0	0	Ki67+	 2495 8293
2570	0	0	Ki67+	 2496 8186
2571	0	0	Ki67+	 2496 8366
2572	0	0	Ki67+	 2496 8547
2573	0	0	Ki67+	 2502 8241
2574	0	0	Ki67+	 2502 8687
2575	0	0	Ki67+	 2503 8151
2576	0	0	Ki67+	 2503 8258
2577	0	0	Ki67+	 2508 8582
2578	0	0	Ki67+	 2510 8494
2579	0	0	Ki67+	 2514 8434
2580	0	0	Ki67+	 2519 8329
2581	0	0	Ki67+	 2519 8782
2582	0	0	Ki67+	 2520 8302
2583	0	0	Ki67+	 2524 8189
2584	0	0	Ki67+	 2524 8495
2585	0	0	Ki67+	 2530 8592
2586	0	0	Ki67+	 2534 8163
2587	0	0	Ki67+	 2534 8398
2588	0	0	Ki67+	 2535 8667
2589	0	0	Ki67+	 2543 8227
2590	0	0	Ki67+	 2543 8510
2591	0	0	Ki67+	 2546 8102
2592	0	0	Ki67+	 2547 8207
2593	0	0	Ki67+	 2548 8312
2594	0	0	Ki67+	 2548 8454
2595	0	0	Ki67+	 2549 8356
2596	0	0	Ki67+	 2554 8572
2597	0	0	Ki67+	 2563 8327
2598	0	0	Ki67+	 2566 8379
2599	0	0	Ki67+	 2570 8232
2600	0	0	Ki67+	 2572 8167
2601	0	0	Ki67+	 2572 8404
2602	0	0	Ki67+	 2576 8201
2603	0	0	Ki67+	 2584 8342
2604	0	0	Ki67+	 2585 8670
2605	0	0	Ki67+	 2586 8469
2606	0	0	Ki67+	 2587 8113
2607	0	0	Ki67+	 2587 8268
2608	0	0	Ki67+	 2594 8143
2609	0	0	Ki67+	 2597 8125
2610	0	0	Ki67+	 2597 8393
2611	0	0	Ki67+	 2601 8213
2612	0	0	Ki67+	 2601 8233
2613	0	0	Ki67+	 2609 8689
2614	0	0	Ki67+	 2610 8125
2615	0	0	Ki67+	 2612 8242
2616	0	0	Ki67+	 2621 8278
2617	0	0	Ki67+	 2623 8089
2618	0	0	Ki67+	 2628 8455
2619	0	0	Ki67+	 2630 8240
2620	0	0	Ki67+	 2633 8174
2621	0	0	Ki67+	 2635 8306
2622	0	0	Ki67+	 2636 8465
2623	0	0	Ki67+	 2638 8217
2624	0	0	Ki67+	 2638 8377
2625	0	0	Ki67+	 2647 8065
2626	0	0	Ki67+	 2647 8678
2627	0	0	Ki67+	 2652 8425
2628	0	0	Ki67+	 2652 8650
2629	0	0	Ki67+	 2653 8605
2630	0	0	Ki67+	 2656 8400
2631	0	0	Ki67+	 2658 8298
2632	0	0	Ki67+	 2661 8581
2633	0	0	Ki67+	 2665 8212
2634	0	0	Ki67+	 2665 8358
2635	0	0	Ki67+	 2669 8564
2636	0	0	Ki67+	 2677 8404
2637	0	0	Ki67+	 2677 8652
2638	0	0	Ki67+	 2680 8677
2639	0	0	Ki67+	 2681 8181
2640	0	0	Ki67+	 2684 8324
2641	0	0	Ki67+	 2685 8153
2642	0	0	Ki67+	 2688 8268
2643	0	0	Ki67+	 2690 8547
2644	0	0	Ki67+	 2691 8690
2645	0	0	Ki67+	 2692 8382
2646	0	0	Ki67+	 2696 8117
2647	0	0	Ki67+	 2697 8338
2648	0	0	Ki67+	 2698 8068
2649	0	0	Ki67+	 2698 8306
2650	0	0	Ki67+	 2698 8419
2651	0	0	Ki67+	 2699 8135
2652	0	0	Ki67+	 2704 8204
2653	0	0	Ki67+	 2707 8680
2654	0	0	Ki67+	 2709 8603
2655	0	0	Ki67+	 2710 8704
2656	0	0	Ki67+	 2712 8645
2657	0	0	Ki67+	 2714 8370
2658	0	0	Ki67+	 2716 8135
2659	0	0	Ki67+	 2721 8263
2660	0	0	Ki67+	 2723 8691
2661	0	0	Ki67+	 2724 8314
2662	0	0	Ki67+	 2724 8584
2663	0	0	Ki67+	 2725 8372
2664	0	0	Ki67+	 2725 8564
2665	0	0	Ki67+	 2726 8411
2666	0	0	Ki67+	 2728 8655
2667	0	0	Ki67+	 2730 8173
2668	0	0	Ki67+	 2734 8112
2669	0	0	Ki67+	 2734 8343
2670	0	0	Ki67+	 2735 8224
2671	0	0	Ki67+	 2735 8702
2672	0	0	Ki67+	 2741 8154
2673	0	0	Ki67+	 2749 8402
2674	0	0	Ki67+	 2755 8298
2675	0	0	Ki67+	 2755 8354
2676	0	0	Ki67+	 2757 8132
2677	0	0	Ki67+	 2775 8092
2678	0	0	Ki67+	 2786 8230
2679	0	0	Ki67+	 2795 8781
2680	0	0	Ki67+	 2799 8072
2681	0	0	Ki67+	 2806 8135
2682	0	0	Ki67+	 2872 8270
2683	0	0	Ki67+	 2877 8234
2684	0	0	Ki67+	 2882 8165
2685	0	0	Ki67+	 2882 8180
2686	0	0	Ki67+	 2892 8144
2687	0	0	Ki67+	 2900 8104
2688	0	0	Ki67+	 2914 8116
2689	0	0	Ki67+	 2916 8239
2690	0	0	Ki67+	 2919 8341
2691	0	0	Ki67+	 2921 8136
2692	0	0	Ki67+	 2921 8173
2693	0	0	Ki67+	 2924 8376
2694	0	0	Ki67+	 2926 8428
2695	0	0	Ki67+	 2927 8090
2696	0	0	Ki67+	 2934 8302
2697	0	0	Ki67+	 2935 8276
2698	0	0	Ki67+	 2942 8212
2699	0	0	Ki67+	 2943 8407
2700	0	0	Ki67+	 2945 8066
2701	0	0	Ki67+	 2947 8090
2702	0	0	Ki67+	 2947 8550
2703	0	0	Ki67+	 2951 8185
2704	0	0	Ki67+	 2952 8588
2705	0	0	Ki67+	 2953 8539
2706	0	0	Ki67+	 2955 8500
2707	0	0	Ki67+	 2958 8578
2708	0	0	Ki67+	 2960 8431
2709	0	0	Ki67+	 2963 8309
2710	0	0	Ki67+	 2965 8230
2711	0	0	Ki67+	 2971 8400
2712	0	0	Ki67+	 2971 8562
2713	0	0	Ki67+	 2973 8263
2714	0	0	Ki67+	 2978 8421
2715	0	0	Ki67+	 2984 8348
2716	0	0	Ki67+	 2993 8200
2717	0	0	Ki67+	 2994 8067
2718	0	0	Ki67+	 2994 8626
2719	0	0	Ki67+	 2995 8479
2720	0	0	Ki67+	 2997 8176
2721	0	0	Ki67+	 3004 8293
2722	0	0	Ki67+	 3007 8223
2723	0	0	Ki67+	 3015 8341
2724	0	0	Ki67+	 3016 8658
2725	0	0	Ki67+	 3017 8078
2726	0	0	Ki67+	 3018 8537
2727	0	0	Ki67+	 3019 8620
2728	0	0	Ki67+	 3020 8501
2729	0	0	Ki67+	 3020 8563
2730	0	0	Ki67+	 3023 8550
2731	0	0	Ki67+	 3025 8675
2732	0	0	Ki67+	 3028 8730
2733	0	0	Ki67+	 3034 8612
2734	0	0	Ki67+	 3035 8707
2735	0	0	Ki67+	 3037 8093
2736	0	0	Ki67+	 3038 8360
2737	0	0	Ki67+	 3040 8666
2738	0	0	Ki67+	 3046 8640
2739	0	0	Ki67+	 3052 8702
2740	0	0	Ki67+	 3053 8604
2741	0	0	Ki67+	 3056 8106
2742	0	0	Ki67+	 3059 8275
2743	0	0	Ki67+	 3064 8775
2744	0	0	Ki67+	 3065 8590
2745	0	0	Ki67+	 3067 8665
2746	0	0	Ki67+	 3074 8798
2747	0	0	Ki67+	 3082 8839
2748	0	0	Ki67+	 3088 8765
2749	0	0	Ki67+	 3092 8577
2750	0	0	Ki67+	 3096 8308
2751	0	0	Ki67+	 3099 8672
2752	0	0	Ki67+	 3103 8080
2753	0	0	Ki67+	 3110 8070
2754	0	0	Ki67+	 3113 8106
2755	0	0	Ki67+	 3119 8513
2756	0	0	Ki67+	 3122 8371
2757	0	0	Ki67+	 3124 8320
2758	0	0	Ki67+	 3126 8853
2759	0	0	Ki67+	 3127 8065
2760	0	0	Ki67+	 3128 8174
2761	0	0	Ki67+	 3132 8164
2762	0	0	Ki67+	 3135 8673
2763	0	0	Ki67+	 3136 8081
2764	0	0	Ki67+	 3150 8377
2765	0	0	Ki67+	 3154 8192
2766	0	0	Ki67+	 3159 8721
2767	0	0	Ki67+	 3165 8849
2768	0	0	Ki67+	 3169 8861
2769	0	0	Ki67+	 3177 8189
2770	0	0	Ki67+	 3177 8798
2771	0	0	Ki67+	 3178 8740
2772	0	0	Ki67+	 3186 8131
2773	0	0	Ki67+	 3188 8835
2774	0	0	Ki67+	 3196 8182
2775	0	0	Ki67+	 3202 8121
2776	0	0	Ki67+	 3203 8755
2777	0	0	Ki67+	 3211 8210
2778	0	0	Ki67+	 3214 8164
2779	0	0	Ki67+	 3216 8067
2780	0	0	Ki67+	 3223 8329
2781	0	0	Ki67+	 3234 8137
2782	0	0	Ki67+	 3241 8853
2783	0	0	Ki67+	 3244 8755
2784	0	0	Ki67+	 2449 9072
2785	0	0	Ki67+	 2452 9592
2786	0	0	Ki67+	 2453 9629
2787	0	0	Ki67+	 2458 9104
2788	0	0	Ki67+	 2462 9280
2789	0	0	Ki67+	 2462 9563
2790	0	0	Ki67+	 2463 8974
2791	0	0	Ki67+	 2467 8893
2792	0	0	Ki67+	 2469 9533
2793	0	0	Ki67+	 2470 8951
2794	0	0	Ki67+	 2470 9606
2795	0	0	Ki67+	 2472 9120
2796	0	0	Ki67+	 2474 9313
2797	0	0	Ki67+	 2476 9391
2798	0	0	Ki67+	 2477 8905
2799	0	0	Ki67+	 2485 9067
2800	0	0	Ki67+	 2486 9627
2801	0	0	Ki67+	 2488 9346
2802	0	0	Ki67+	 2488 9535
2803	0	0	Ki67+	 2489 9127
2804	0	0	Ki67+	 2491 8941
2805	0	0	Ki67+	 2494 9228
2806	0	0	Ki67+	 2495 8989
2807	0	0	Ki67+	 2497 9289
2808	0	0	Ki67+	 2497 9374
2809	0	0	Ki67+	 2497 9523
2810	0	0	Ki67+	 2501 9498
2811	0	0	Ki67+	 2501 9613
2812	0	0	Ki67+	 2504 8886
2813	0	0	Ki67+	 2504 9395
2814	0	0	Ki67+	 2507 8919
2815	0	0	Ki67+	 2513 9367
2816	0	0	Ki67+	 2515 9612
2817	0	0	Ki67+	 2519 9125
2818	0	0	Ki67+	 2520 9008
2819	0	0	Ki67+	 2521 8899
2820	0	0	Ki67+	 2524 9340
2821	0	0	Ki67+	 2525 9287
2822	0	0	Ki67+	 2525 9475
2823	0	0	Ki67+	 2527 8978
2824	0	0	Ki67+	 2527 9207
2825	0	0	Ki67+	 2528 9048
2826	0	0	Ki67+	 2528 9357
2827	0	0	Ki67+	 2529 9087
2828	0	0	Ki67+	 2529 9619
2829	0	0	Ki67+	 2529 9651
2830	0	0	Ki67+	 2534 8907
2831	0	0	Ki67+	 2534 8936
2832	0	0	Ki67+	 2534 9440
2833	0	0	Ki67+	 2538 9220
2834	0	0	Ki67+	 2542 9534
2835	0	0	Ki67+	 2543 9262
2836	0	0	Ki67+	 2547 8899
2837	0	0	Ki67+	 2548 9306
2838	0	0	Ki67+	 2548 9495
2839	0	0	Ki67+	 2549 8998
2840	0	0	Ki67+	 2551 9473
2841	0	0	Ki67+	 2551 9565
2842	0	0	Ki67+	 2552 8977
2843	0	0	Ki67+	 2554 9637
2844	0	0	Ki67+	 2555 9348
2845	0	0	Ki67+	 2556 8940
2846	0	0	Ki67+	 2560 9188
2847	0	0	Ki67+	 2561 9239
2848	0	0	Ki67+	 2563 8950
2849	0	0	Ki67+	 2563 9504
2850	0	0	Ki67+	 2564 9034
2851	0	0	Ki67+	 2566 8886
2852	0	0	Ki67+	 2568 9150
2853	0	0	Ki67+	 2569 9557
2854	0	0	Ki67+	 2570 8917
2855	0	0	Ki67+	 2570 9542
2856	0	0	Ki67+	 2571 8986
2857	0	0	Ki67+	 2573 9081
2858	0	0	Ki67+	 2575 9200
2859	0	0	Ki67+	 2576 9250
2860	0	0	Ki67+	 2579 9323
2861	0	0	Ki67+	 2581 9124
2862	0	0	Ki67+	 2585 8875
2863	0	0	Ki67+	 2585 9284
2864	0	0	Ki67+	 2587 8920
2865	0	0	Ki67+	 2589 9216
2866	0	0	Ki67+	 2590 9321
2867	0	0	Ki67+	 2590 9530
2868	0	0	Ki67+	 2591 9169
2869	0	0	Ki67+	 2591 9646
2870	0	0	Ki67+	 2592 9583
2871	0	0	Ki67+	 2595 9476
2872	0	0	Ki67+	 2596 9003
2873	0	0	Ki67+	 2596 9146
2874	0	0	Ki67+	 2603 9620
2875	0	0	Ki67+	 2604 9097
2876	0	0	Ki67+	 2607 8893
2877	0	0	Ki67+	 2610 8947
2878	0	0	Ki67+	 2614 9190
2879	0	0	Ki67+	 2615 9514
2880	0	0	Ki67+	 2616 8911
2881	0	0	Ki67+	 2616 9425
2882	0	0	Ki67+	 2617 9306
2883	0	0	Ki67+	 2622 8879
2884	0	0	Ki67+	 2622 8993
2885	0	0	Ki67+	 2626 9161
2886	0	0	Ki67+	 2634 8941
2887	0	0	Ki67+	 2634 9240
2888	0	0	Ki67+	 2634 9606
2889	0	0	Ki67+	 2636 9585
2890	0	0	Ki67+	 2637 8901
2891	0	0	Ki67+	 2639 9311
2892	0	0	Ki67+	 2640 9178
2893	0	0	Ki67+	 2640 9215
2894	0	0	Ki67+	 2640 9555
2895	0	0	Ki67+	 2641 9502
2896	0	0	Ki67+	 2643 8973
2897	0	0	Ki67+	 2644 9537
2898	0	0	Ki67+	 2646 9459
2899	0	0	Ki67+	 2647 9264
2900	0	0	Ki67+	 2650 9140
2901	0	0	Ki67+	 2653 9080
2902	0	0	Ki67+	 2654 9594
2903	0	0	Ki67+	 2657 9654
2904	0	0	Ki67+	 2658 9170
2905	0	0	Ki67+	 2658 9230
2906	0	0	Ki67+	 2661 8946
2907	0	0	Ki67+	 2663 9297
2908	0	0	Ki67+	 2664 9278
2909	0	0	Ki67+	 2668 8880
2910	0	0	Ki67+	 2669 9482
2911	0	0	Ki67+	 2670 9623
2912	0	0	Ki67+	 2671 9443
2913	0	0	Ki67+	 2673 9027
2914	0	0	Ki67+	 2680 8944
2915	0	0	Ki67+	 2686 9247
2916	0	0	Ki67+	 2687 9143
2917	0	0	Ki67+	 2687 9536
2918	0	0	Ki67+	 2687 9591
2919	0	0	Ki67+	 2688 9167
2920	0	0	Ki67+	 2689 8978
2921	0	0	Ki67+	 2690 9076
2922	0	0	Ki67+	 2691 9229
2923	0	0	Ki67+	 2694 9284
2924	0	0	Ki67+	 2694 9426
2925	0	0	Ki67+	 2702 9462
2926	0	0	Ki67+	 2703 9393
2927	0	0	Ki67+	 2704 9477
2928	0	0	Ki67+	 2711 9211
2929	0	0	Ki67+	 2714 9050
2930	0	0	Ki67+	 2718 9240
2931	0	0	Ki67+	 2718 9425
2932	0	0	Ki67+	 2726 8997
2933	0	0	Ki67+	 2728 9026
2934	0	0	Ki67+	 2730 9076
2935	0	0	Ki67+	 2730 9262
2936	0	0	Ki67+	 2731 9103
2937	0	0	Ki67+	 2733 9150
2938	0	0	Ki67+	 2733 9399
2939	0	0	Ki67+	 2739 9209
2940	0	0	Ki67+	 2739 9432
2941	0	0	Ki67+	 2740 9520
2942	0	0	Ki67+	 2742 9021
2943	0	0	Ki67+	 2742 9498
2944	0	0	Ki67+	 2745 9234
2945	0	0	Ki67+	 2750 9381
2946	0	0	Ki67+	 2750 9489
2947	0	0	Ki67+	 2756 9511
2948	0	0	Ki67+	 2759 9252
2949	0	0	Ki67+	 2764 9454
2950	0	0	Ki67+	 2766 9115
2951	0	0	Ki67+	 2768 9355
2952	0	0	Ki67+	 2768 9419
2953	0	0	Ki67+	 2769 9617
2954	0	0	Ki67+	 2771 9099
2955	0	0	Ki67+	 2772 9213
2956	0	0	Ki67+	 2784 9364
2957	0	0	Ki67+	 2789 9212
2958	0	0	Ki67+	 2789 9245
2959	0	0	Ki67+	 2791 9465
2960	0	0	Ki67+	 2794 9009
2961	0	0	Ki67+	 2797 9535
2962	0	0	Ki67+	 2798 9422
2963	0	0	Ki67+	 2799 9069
2964	0	0	Ki67+	 2800 9335
2965	0	0	Ki67+	 2806 9321
2966	0	0	Ki67+	 2807 9390
2967	0	0	Ki67+	 2810 9100
2968	0	0	Ki67+	 2815 9453
2969	0	0	Ki67+	 2822 9215
2970	0	0	Ki67+	 2823 9138
2971	0	0	Ki67+	 2833 9146
2972	0	0	Ki67+	 2836 9376
2973	0	0	Ki67+	 2838 9025
2974	0	0	Ki67+	 2839 9119
2975	0	0	Ki67+	 2839 9396
2976	0	0	Ki67+	 2852 9441
2977	0	0	Ki67+	 2854 9400
2978	0	0	Ki67+	 2856 9383
2979	0	0	Ki67+	 2856 9509
2980	0	0	Ki67+	 2859 9300
2981	0	0	Ki67+	 2862 9087
2982	0	0	Ki67+	 2862 9369
2983	0	0	Ki67+	 2865 9136
2984	0	0	Ki67+	 2867 9027
2985	0	0	Ki67+	 2867 9273
2986	0	0	Ki67+	 2872 9363
2987	0	0	Ki67+	 2874 9500
2988	0	0	Ki67+	 2879 9611
2989	0	0	Ki67+	 2891 9299
2990	0	0	Ki67+	 2891 9629
2991	0	0	Ki67+	 2893 9257
2992	0	0	Ki67+	 2894 9609
2993	0	0	Ki67+	 2896 9402
2994	0	0	Ki67+	 2896 9573
2995	0	0	Ki67+	 2904 9117
2996	0	0	Ki67+	 2908 9057
2997	0	0	Ki67+	 2909 9127
2998	0	0	Ki67+	 2914 9365
2999	0	0	Ki67+	 2917 9625
3000	0	0	Ki67+	 2918 9381
3001	0	0	Ki67+	 2922 9118
3002	0	0	Ki67+	 2923 9301
3003	0	0	Ki67+	 2929 9605
3004	0	0	Ki67+	 2932 9062
3005	0	0	Ki67+	 2932 9232
3006	0	0	Ki67+	 2937 9103
3007	0	0	Ki67+	 2954 9224
3008	0	0	Ki67+	 2954 9628
3009	0	0	Ki67+	 2957 9316
3010	0	0	Ki67+	 2959 9297
3011	0	0	Ki67+	 2971 9245
3012	0	0	Ki67+	 2976 9291
3013	0	0	Ki67+	 2981 9355
3014	0	0	Ki67+	 2990 9647
3015	0	0	Ki67+	 2995 9625
3016	0	0	Ki67+	 2997 9472
3017	0	0	Ki67+	 2999 9381
3018	0	0	Ki67+	 3004 8867
3019	0	0	Ki67+	 3006 9270
3020	0	0	Ki67+	 3007 9234
3021	0	0	Ki67+	 3007 9371
3022	0	0	Ki67+	 3017 9287
3023	0	0	Ki67+	 3019 9328
3024	0	0	Ki67+	 3025 9355
3025	0	0	Ki67+	 3027 9393
3026	0	0	Ki67+	 3035 9385
3027	0	0	Ki67+	 3041 9303
3028	0	0	Ki67+	 3042 9648
3029	0	0	Ki67+	 3053 9045
3030	0	0	Ki67+	 3060 9270
3031	0	0	Ki67+	 3062 9551
3032	0	0	Ki67+	 3067 9363
3033	0	0	Ki67+	 3082 9452
3034	0	0	Ki67+	 3089 9635
3035	0	0	Ki67+	 3099 8876
3036	0	0	Ki67+	 3105 9333
3037	0	0	Ki67+	 3106 9447
3038	0	0	Ki67+	 3115 9282
3039	0	0	Ki67+	 3119 8895
3040	0	0	Ki67+	 3133 9358
3041	0	0	Ki67+	 3133 9571
3042	0	0	Ki67+	 3140 8880
3043	0	0	Ki67+	 3140 9434
3044	0	0	Ki67+	 3147 8915
3045	0	0	Ki67+	 3156 8890
3046	0	0	Ki67+	 3156 9604
3047	0	0	Ki67+	 3163 8955
3048	0	0	Ki67+	 3166 8896
3049	0	0	Ki67+	 3168 9622
3050	0	0	Ki67+	 3169 9363
3051	0	0	Ki67+	 3172 9330
3052	0	0	Ki67+	 3177 9354
3053	0	0	Ki67+	 3182 9419
3054	0	0	Ki67+	 3189 9431
3055	0	0	Ki67+	 3204 8912
3056	0	0	Ki67+	 3205 8889
3057	0	0	Ki67+	 3206 9273
3058	0	0	Ki67+	 3210 9419
3059	0	0	Ki67+	 3221 8980
3060	0	0	Ki67+	 3224 9343
3061	0	0	Ki67+	 3225 9013
3062	0	0	Ki67+	 3226 9229
3063	0	0	Ki67+	 3239 8928
3064	0	0	Ki67+	 3246 8882
3065	0	0	Ki67+	 3247 8964
3066	0	0	Ki67+	 2453 9694
3067	0	0	Ki67+	 2454 9830
3068	0	0	Ki67+	 2455 10202
3069	0	0	Ki67+	 2455 10283
3070	0	0	Ki67+	 2458 10155
3071	0	0	Ki67+	 2462 10334
3072	0	0	Ki67+	 2463 10446
3073	0	0	Ki67+	 2464 9858
3074	0	0	Ki67+	 2469 9718
3075	0	0	Ki67+	 2470 9811
3076	0	0	Ki67+	 2472 9909
3077	0	0	Ki67+	 2472 10412
3078	0	0	Ki67+	 2477 10238
3079	0	0	Ki67+	 2477 10459
3080	0	0	Ki67+	 2479 10227
3081	0	0	Ki67+	 2484 9690
3082	0	0	Ki67+	 2485 9810
3083	0	0	Ki67+	 2486 10113
3084	0	0	Ki67+	 2488 10050
3085	0	0	Ki67+	 2488 10256
3086	0	0	Ki67+	 2491 9753
3087	0	0	Ki67+	 2494 10411
3088	0	0	Ki67+	 2503 10161
3089	0	0	Ki67+	 2504 9702
3090	0	0	Ki67+	 2507 9667
3091	0	0	Ki67+	 2516 10433
3092	0	0	Ki67+	 2518 10078
3093	0	0	Ki67+	 2518 10310
3094	0	0	Ki67+	 2525 10250
3095	0	0	Ki67+	 2527 10382
3096	0	0	Ki67+	 2529 9767
3097	0	0	Ki67+	 2538 9955
3098	0	0	Ki67+	 2540 10158
3099	0	0	Ki67+	 2546 10280
3100	0	0	Ki67+	 2547 9769
3101	0	0	Ki67+	 2551 10144
3102	0	0	Ki67+	 2552 10399
3103	0	0	Ki67+	 2554 9708
3104	0	0	Ki67+	 2564 10159
3105	0	0	Ki67+	 2565 9859
3106	0	0	Ki67+	 2570 10296
3107	0	0	Ki67+	 2581 9976
3108	0	0	Ki67+	 2583 9714
3109	0	0	Ki67+	 2586 10026
3110	0	0	Ki67+	 2597 9778
3111	0	0	Ki67+	 2601 9899
3112	0	0	Ki67+	 2603 9862
3113	0	0	Ki67+	 2620 9706
3114	0	0	Ki67+	 2621 9901
3115	0	0	Ki67+	 2625 10195
3116	0	0	Ki67+	 2633 9672
3117	0	0	Ki67+	 2637 10005
3118	0	0	Ki67+	 2644 9911
3119	0	0	Ki67+	 2647 10370
3120	0	0	Ki67+	 2649 10320
3121	0	0	Ki67+	 2652 10343
3122	0	0	Ki67+	 2653 9922
3123	0	0	Ki67+	 2654 10260
3124	0	0	Ki67+	 2655 10113
3125	0	0	Ki67+	 2661 10325
3126	0	0	Ki67+	 2661 10417
3127	0	0	Ki67+	 2662 9914
3128	0	0	Ki67+	 2668 10107
3129	0	0	Ki67+	 2668 10393
3130	0	0	Ki67+	 2671 9861
3131	0	0	Ki67+	 2679 10438
3132	0	0	Ki67+	 2680 10250
3133	0	0	Ki67+	 2682 9707
3134	0	0	Ki67+	 2682 10403
3135	0	0	Ki67+	 2683 10275
3136	0	0	Ki67+	 2686 10356
3137	0	0	Ki67+	 2691 9984
3138	0	0	Ki67+	 2693 9877
3139	0	0	Ki67+	 2695 10434
3140	0	0	Ki67+	 2704 10065
3141	0	0	Ki67+	 2706 10340
3142	0	0	Ki67+	 2710 10152
3143	0	0	Ki67+	 2712 9786
3144	0	0	Ki67+	 2715 9964
3145	0	0	Ki67+	 2719 10003
3146	0	0	Ki67+	 2719 10251
3147	0	0	Ki67+	 2720 10412
3148	0	0	Ki67+	 2725 9865
3149	0	0	Ki67+	 2726 10358
3150	0	0	Ki67+	 2737 9962
3151	0	0	Ki67+	 2737 10456
3152	0	0	Ki67+	 2739 10170
3153	0	0	Ki67+	 2741 10053
3154	0	0	Ki67+	 2742 9848
3155	0	0	Ki67+	 2746 10255
3156	0	0	Ki67+	 2749 10187
3157	0	0	Ki67+	 2753 10149
3158	0	0	Ki67+	 2761 9846
3159	0	0	Ki67+	 2762 10228
3160	0	0	Ki67+	 2766 10342
3161	0	0	Ki67+	 2771 9815
3162	0	0	Ki67+	 2774 10212
3163	0	0	Ki67+	 2784 9976
3164	0	0	Ki67+	 2784 10046
3165	0	0	Ki67+	 2786 10188
3166	0	0	Ki67+	 2788 9770
3167	0	0	Ki67+	 2789 10398
3168	0	0	Ki67+	 2796 9707
3169	0	0	Ki67+	 2796 10279
3170	0	0	Ki67+	 2802 9805
3171	0	0	Ki67+	 2802 10047
3172	0	0	Ki67+	 2804 9980
3173	0	0	Ki67+	 2811 10356
3174	0	0	Ki67+	 2812 10207
3175	0	0	Ki67+	 2813 9803
3176	0	0	Ki67+	 2813 10112
3177	0	0	Ki67+	 2817 9785
3178	0	0	Ki67+	 2819 10283
3179	0	0	Ki67+	 2822 10152
3180	0	0	Ki67+	 2823 10138
3181	0	0	Ki67+	 2826 9999
3182	0	0	Ki67+	 2835 9738
3183	0	0	Ki67+	 2836 10108
3184	0	0	Ki67+	 2837 10367
3185	0	0	Ki67+	 2842 10186
3186	0	0	Ki67+	 2845 10392
3187	0	0	Ki67+	 2847 10121
3188	0	0	Ki67+	 2847 10143
3189	0	0	Ki67+	 2848 9757
3190	0	0	Ki67+	 2852 10286
3191	0	0	Ki67+	 2855 9706
3192	0	0	Ki67+	 2858 10096
3193	0	0	Ki67+	 2862 9780
3194	0	0	Ki67+	 2863 10184
3195	0	0	Ki67+	 2864 9768
3196	0	0	Ki67+	 2868 10432
3197	0	0	Ki67+	 2870 10239
3198	0	0	Ki67+	 2872 10124
3199	0	0	Ki67+	 2877 10338
3200	0	0	Ki67+	 2879 9723
3201	0	0	Ki67+	 2880 9781
3202	0	0	Ki67+	 2883 10160
3203	0	0	Ki67+	 2885 10267
3204	0	0	Ki67+	 2888 10104
3205	0	0	Ki67+	 2893 10305
3206	0	0	Ki67+	 2900 10351
3207	0	0	Ki67+	 2902 10440
3208	0	0	Ki67+	 2909 10387
3209	0	0	Ki67+	 2913 10247
3210	0	0	Ki67+	 2919 9742
3211	0	0	Ki67+	 2925 10300
3212	0	0	Ki67+	 2926 10084
3213	0	0	Ki67+	 2929 10008
3214	0	0	Ki67+	 2932 9820
3215	0	0	Ki67+	 2934 10250
3216	0	0	Ki67+	 2935 9847
3217	0	0	Ki67+	 2936 9695
3218	0	0	Ki67+	 2939 10342
3219	0	0	Ki67+	 2939 10462
3220	0	0	Ki67+	 2944 10436
3221	0	0	Ki67+	 2949 10181
3222	0	0	Ki67+	 2950 10088
3223	0	0	Ki67+	 2953 10113
3224	0	0	Ki67+	 2955 9949
3225	0	0	Ki67+	 2956 10301
3226	0	0	Ki67+	 2964 9910
3227	0	0	Ki67+	 2964 10361
3228	0	0	Ki67+	 2972 9739
3229	0	0	Ki67+	 2972 10092
3230	0	0	Ki67+	 2977 9866
3231	0	0	Ki67+	 2979 10321
3232	0	0	Ki67+	 2981 10268
3233	0	0	Ki67+	 2987 10071
3234	0	0	Ki67+	 2987 10352
3235	0	0	Ki67+	 2989 9953
3236	0	0	Ki67+	 2998 9787
3237	0	0	Ki67+	 3003 9961
3238	0	0	Ki67+	 3005 10113
3239	0	0	Ki67+	 3006 10033
3240	0	0	Ki67+	 3007 9779
3241	0	0	Ki67+	 3007 9801
3242	0	0	Ki67+	 3007 10329
3243	0	0	Ki67+	 3008 10249
3244	0	0	Ki67+	 3013 9725
3245	0	0	Ki67+	 3013 10187
3246	0	0	Ki67+	 3016 10422
3247	0	0	Ki67+	 3018 9853
3248	0	0	Ki67+	 3018 10119
3249	0	0	Ki67+	 3018 10291
3250	0	0	Ki67+	 3030 10387
3251	0	0	Ki67+	 3030 10453
3252	0	0	Ki67+	 3031 9782
3253	0	0	Ki67+	 3032 9947
3254	0	0	Ki67+	 3036 9683
3255	0	0	Ki67+	 3045 9918
3256	0	0	Ki67+	 3045 10004
3257	0	0	Ki67+	 3046 10221
3258	0	0	Ki67+	 3047 10433
3259	0	0	Ki67+	 3051 10400
3260	0	0	Ki67+	 3056 10148
3261	0	0	Ki67+	 3060 9919
3262	0	0	Ki67+	 3061 9784
3263	0	0	Ki67+	 3063 10417
3264	0	0	Ki67+	 3064 9684
3265	0	0	Ki67+	 3064 10370
3266	0	0	Ki67+	 3068 10333
3267	0	0	Ki67+	 3077 10183
3268	0	0	Ki67+	 3080 9997
3269	0	0	Ki67+	 3083 10081
3270	0	0	Ki67+	 3089 10175
3271	0	0	Ki67+	 3090 10118
3272	0	0	Ki67+	 3092 9765
3273	0	0	Ki67+	 3095 10418
3274	0	0	Ki67+	 3096 10130
3275	0	0	Ki67+	 3099 9985
3276	0	0	Ki67+	 3100 10330
3277	0	0	Ki67+	 3103 10296
3278	0	0	Ki67+	 3109 9931
3279	0	0	Ki67+	 3113 9881
3280	0	0	Ki67+	 3113 10428
3281	0	0	Ki67+	 3115 10462
3282	0	0	Ki67+	 3117 10094
3283	0	0	Ki67+	 3122 9895
3284	0	0	Ki67+	 3124 9677
3285	0	0	Ki67+	 3124 10296
3286	0	0	Ki67+	 3128 10417
3287	0	0	Ki67+	 3138 9683
3288	0	0	Ki67+	 3139 9976
3289	0	0	Ki67+	 3139 10061
3290	0	0	Ki67+	 3142 10049
3291	0	0	Ki67+	 3143 9808
3292	0	0	Ki67+	 3143 10078
3293	0	0	Ki67+	 3144 10400
3294	0	0	Ki67+	 3146 10038
3295	0	0	Ki67+	 3148 9899
3296	0	0	Ki67+	 3154 10234
3297	0	0	Ki67+	 3154 10301
3298	0	0	Ki67+	 3156 10333
3299	0	0	Ki67+	 3161 9762
3300	0	0	Ki67+	 3162 10083
3301	0	0	Ki67+	 3163 10036
3302	0	0	Ki67+	 3164 10403
3303	0	0	Ki67+	 3165 9837
3304	0	0	Ki67+	 3168 10366
3305	0	0	Ki67+	 3169 9723
3306	0	0	Ki67+	 3175 9789
3307	0	0	Ki67+	 3175 9883
3308	0	0	Ki67+	 3179 9666
3309	0	0	Ki67+	 3179 10377
3310	0	0	Ki67+	 3181 10213
3311	0	0	Ki67+	 3181 10366
3312	0	0	Ki67+	 3182 10273
3313	0	0	Ki67+	 3182 10393
3314	0	0	Ki67+	 3188 10447
3315	0	0	Ki67+	 3191 10077
3316	0	0	Ki67+	 3193 10200
3317	0	0	Ki67+	 3194 10411
3318	0	0	Ki67+	 3197 10331
3319	0	0	Ki67+	 3198 10346
3320	0	0	Ki67+	 3201 9971
3321	0	0	Ki67+	 3205 10298
3322	0	0	Ki67+	 3206 10203
3323	0	0	Ki67+	 3209 9745
3324	0	0	Ki67+	 3209 10072
3325	0	0	Ki67+	 3211 9718
3326	0	0	Ki67+	 3215 10169
3327	0	0	Ki67+	 3217 10429
3328	0	0	Ki67+	 3218 9861
3329	0	0	Ki67+	 3219 10362
3330	0	0	Ki67+	 3221 9704
3331	0	0	Ki67+	 3226 10146
3332	0	0	Ki67+	 3227 9838
3333	0	0	Ki67+	 3229 10452
3334	0	0	Ki67+	 3236 10205
3335	0	0	Ki67+	 3237 10032
3336	0	0	Ki67+	 3239 10285
3337	0	0	Ki67+	 3240 9706
3338	0	0	Ki67+	 3241 9958
3339	0	0	Ki67+	 3244 10312
3340	0	0	Ki67+	 3244 10339
3341	0	0	Ki67+	 2450 11130
3342	0	0	Ki67+	 2460 10874
3343	0	0	Ki67+	 2463 11154
3344	0	0	Ki67+	 2465 10513
3345	0	0	Ki67+	 2477 10562
3346	0	0	Ki67+	 2477 10767
3347	0	0	Ki67+	 2479 10717
3348	0	0	Ki67+	 2489 10504
3349	0	0	Ki67+	 2491 11243
3350	0	0	Ki67+	 2495 10552
3351	0	0	Ki67+	 2496 10536
3352	0	0	Ki67+	 2497 10596
3353	0	0	Ki67+	 2504 10679
3354	0	0	Ki67+	 2507 10794
3355	0	0	Ki67+	 2512 10715
3356	0	0	Ki67+	 2513 10567
3357	0	0	Ki67+	 2518 10643
3358	0	0	Ki67+	 2529 10585
3359	0	0	Ki67+	 2531 10716
3360	0	0	Ki67+	 2533 11254
3361	0	0	Ki67+	 2539 10627
3362	0	0	Ki67+	 2539 10693
3363	0	0	Ki67+	 2544 10545
3364	0	0	Ki67+	 2550 10758
3365	0	0	Ki67+	 2552 10516
3366	0	0	Ki67+	 2552 10704
3367	0	0	Ki67+	 2554 11080
3368	0	0	Ki67+	 2558 10584
3369	0	0	Ki67+	 2559 10539
3370	0	0	Ki67+	 2569 10905
3371	0	0	Ki67+	 2570 10471
3372	0	0	Ki67+	 2571 10646
3373	0	0	Ki67+	 2575 10676
3374	0	0	Ki67+	 2576 10960
3375	0	0	Ki67+	 2581 10989
3376	0	0	Ki67+	 2581 11088
3377	0	0	Ki67+	 2585 10574
3378	0	0	Ki67+	 2585 11009
3379	0	0	Ki67+	 2585 11060
3380	0	0	Ki67+	 2589 10682
3381	0	0	Ki67+	 2592 11072
3382	0	0	Ki67+	 2596 10620
3383	0	0	Ki67+	 2598 10933
3384	0	0	Ki67+	 2598 10963
3385	0	0	Ki67+	 2600 10909
3386	0	0	Ki67+	 2601 10667
3387	0	0	Ki67+	 2602 10556
3388	0	0	Ki67+	 2606 11145
3389	0	0	Ki67+	 2607 10616
3390	0	0	Ki67+	 2610 10873
3391	0	0	Ki67+	 2613 10585
3392	0	0	Ki67+	 2614 11087
3393	0	0	Ki67+	 2615 10654
3394	0	0	Ki67+	 2615 11173
3395	0	0	Ki67+	 2616 11036
3396	0	0	Ki67+	 2618 10629
3397	0	0	Ki67+	 2618 10976
3398	0	0	Ki67+	 2622 10844
3399	0	0	Ki67+	 2626 10817
3400	0	0	Ki67+	 2626 10877
3401	0	0	Ki67+	 2627 10653
3402	0	0	Ki67+	 2639 10800
3403	0	0	Ki67+	 2646 11027
3404	0	0	Ki67+	 2649 10829
3405	0	0	Ki67+	 2656 10579
3406	0	0	Ki67+	 2656 11153
3407	0	0	Ki67+	 2662 11182
3408	0	0	Ki67+	 2663 10961
3409	0	0	Ki67+	 2664 10896
3410	0	0	Ki67+	 2668 10806
3411	0	0	Ki67+	 2669 11222
3412	0	0	Ki67+	 2670 10984
3413	0	0	Ki67+	 2674 11033
3414	0	0	Ki67+	 2676 10961
3415	0	0	Ki67+	 2676 11017
3416	0	0	Ki67+	 2677 11128
3417	0	0	Ki67+	 2683 10927
3418	0	0	Ki67+	 2683 11212
3419	0	0	Ki67+	 2683 11232
3420	0	0	Ki67+	 2689 10844
3421	0	0	Ki67+	 2690 10877
3422	0	0	Ki67+	 2692 11062
3423	0	0	Ki67+	 2699 11172
3424	0	0	Ki67+	 2701 10857
3425	0	0	Ki67+	 2703 10738
3426	0	0	Ki67+	 2708 10821
3427	0	0	Ki67+	 2712 10962
3428	0	0	Ki67+	 2712 11094
3429	0	0	Ki67+	 2715 10988
3430	0	0	Ki67+	 2717 10472
3431	0	0	Ki67+	 2719 10892
3432	0	0	Ki67+	 2728 10802
3433	0	0	Ki67+	 2728 10919
3434	0	0	Ki67+	 2728 11209
3435	0	0	Ki67+	 2730 10847
3436	0	0	Ki67+	 2735 11054
3437	0	0	Ki67+	 2735 11153
3438	0	0	Ki67+	 2738 10485
3439	0	0	Ki67+	 2739 11241
3440	0	0	Ki67+	 2747 11033
3441	0	0	Ki67+	 2747 11251
3442	0	0	Ki67+	 2748 11079
3443	0	0	Ki67+	 2748 11232
3444	0	0	Ki67+	 2749 10987
3445	0	0	Ki67+	 2751 10848
3446	0	0	Ki67+	 2757 10485
3447	0	0	Ki67+	 2765 10749
3448	0	0	Ki67+	 2766 10783
3449	0	0	Ki67+	 2767 11029
3450	0	0	Ki67+	 2769 10964
3451	0	0	Ki67+	 2770 11008
3452	0	0	Ki67+	 2771 11137
3453	0	0	Ki67+	 2772 10872
3454	0	0	Ki67+	 2774 11073
3455	0	0	Ki67+	 2776 11186
3456	0	0	Ki67+	 2785 10775
3457	0	0	Ki67+	 2790 10494
3458	0	0	Ki67+	 2794 10732
3459	0	0	Ki67+	 2796 11235
3460	0	0	Ki67+	 2801 10599
3461	0	0	Ki67+	 2801 11140
3462	0	0	Ki67+	 2802 10941
3463	0	0	Ki67+	 2803 10558
3464	0	0	Ki67+	 2803 10627
3465	0	0	Ki67+	 2803 10661
3466	0	0	Ki67+	 2810 11160
3467	0	0	Ki67+	 2811 11026
3468	0	0	Ki67+	 2817 11197
3469	0	0	Ki67+	 2820 10514
3470	0	0	Ki67+	 2820 10592
3471	0	0	Ki67+	 2820 10676
3472	0	0	Ki67+	 2820 11060
3473	0	0	Ki67+	 2821 10949
3474	0	0	Ki67+	 2825 11241
3475	0	0	Ki67+	 2826 10727
3476	0	0	Ki67+	 2830 11129
3477	0	0	Ki67+	 2834 10854
3478	0	0	Ki67+	 2835 10697
3479	0	0	Ki67+	 2837 11187
3480	0	0	Ki67+	 2839 10949
3481	0	0	Ki67+	 2842 11197
3482	0	0	Ki67+	 2845 10795
3483	0	0	Ki67+	 2846 11153
3484	0	0	Ki67+	 2847 11093
3485	0	0	Ki67+	 2855 11053
3486	0	0	Ki67+	 2855 11237
3487	0	0	Ki67+	 2858 10983
3488	0	0	Ki67+	 2860 10583
3489	0	0	Ki67+	 2863 10867
3490	0	0	Ki67+	 2865 10833
3491	0	0	Ki67+	 2871 10771
3492	0	0	Ki67+	 2873 10693
3493	0	0	Ki67+	 2879 11171
3494	0	0	Ki67+	 2880 10798
3495	0	0	Ki67+	 2883 11015
3496	0	0	Ki67+	 2887 11049
3497	0	0	Ki67+	 2888 10494
3498	0	0	Ki67+	 2889 10469
3499	0	0	Ki67+	 2889 10947
3500	0	0	Ki67+	 2889 11207
3501	0	0	Ki67+	 2894 10537
3502	0	0	Ki67+	 2895 11195
3503	0	0	Ki67+	 2896 11056
3504	0	0	Ki67+	 2899 11158
3505	0	0	Ki67+	 2906 11079
3506	0	0	Ki67+	 2907 10727
3507	0	0	Ki67+	 2911 10653
3508	0	0	Ki67+	 2911 10886
3509	0	0	Ki67+	 2913 10619
3510	0	0	Ki67+	 2914 10493
3511	0	0	Ki67+	 2917 10951
3512	0	0	Ki67+	 2918 10925
3513	0	0	Ki67+	 2918 11195
3514	0	0	Ki67+	 2926 10970
3515	0	0	Ki67+	 2927 10542
3516	0	0	Ki67+	 2928 10605
3517	0	0	Ki67+	 2929 10627
3518	0	0	Ki67+	 2931 10889
3519	0	0	Ki67+	 2933 11032
3520	0	0	Ki67+	 2935 10661
3521	0	0	Ki67+	 2936 11049
3522	0	0	Ki67+	 2937 10913
3523	0	0	Ki67+	 2941 10480
3524	0	0	Ki67+	 2943 11229
3525	0	0	Ki67+	 2944 10868
3526	0	0	Ki67+	 2944 11192
3527	0	0	Ki67+	 2949 10775
3528	0	0	Ki67+	 2949 10985
3529	0	0	Ki67+	 2950 10524
3530	0	0	Ki67+	 2953 10746
3531	0	0	Ki67+	 2955 11093
3532	0	0	Ki67+	 2956 10829
3533	0	0	Ki67+	 2966 10567
3534	0	0	Ki67+	 2966 10632
3535	0	0	Ki67+	 2968 11048
3536	0	0	Ki67+	 2968 11258
3537	0	0	Ki67+	 2969 10544
3538	0	0	Ki67+	 2972 11083
3539	0	0	Ki67+	 2978 11015
3540	0	0	Ki67+	 2979 10951
3541	0	0	Ki67+	 2980 10775
3542	0	0	Ki67+	 2983 10648
3543	0	0	Ki67+	 2984 10733
3544	0	0	Ki67+	 2985 11230
3545	0	0	Ki67+	 2986 10924
3546	0	0	Ki67+	 2989 10868
3547	0	0	Ki67+	 2992 10811
3548	0	0	Ki67+	 2998 11114
3549	0	0	Ki67+	 2998 11143
3550	0	0	Ki67+	 3001 11069
3551	0	0	Ki67+	 3003 10753
3552	0	0	Ki67+	 3006 10608
3553	0	0	Ki67+	 3007 10717
3554	0	0	Ki67+	 3014 10579
3555	0	0	Ki67+	 3015 10852
3556	0	0	Ki67+	 3021 10747
3557	0	0	Ki67+	 3022 10904
3558	0	0	Ki67+	 3023 11032
3559	0	0	Ki67+	 3025 10853
3560	0	0	Ki67+	 3029 10493
3561	0	0	Ki67+	 3029 10552
3562	0	0	Ki67+	 3029 10685
3563	0	0	Ki67+	 3030 11155
3564	0	0	Ki67+	 3031 10889
3565	0	0	Ki67+	 3032 10714
3566	0	0	Ki67+	 3033 11245
3567	0	0	Ki67+	 3034 11035
3568	0	0	Ki67+	 3035 10503
3569	0	0	Ki67+	 3038 10469
3570	0	0	Ki67+	 3040 10740
3571	0	0	Ki67+	 3041 11221
3572	0	0	Ki67+	 3043 10794
3573	0	0	Ki67+	 3044 10939
3574	0	0	Ki67+	 3044 10969
3575	0	0	Ki67+	 3047 10680
3576	0	0	Ki67+	 3047 11044
3577	0	0	Ki67+	 3049 10646
3578	0	0	Ki67+	 3049 11138
3579	0	0	Ki67+	 3051 11262
3580	0	0	Ki67+	 3056 10588
3581	0	0	Ki67+	 3056 10903
3582	0	0	Ki67+	 3058 10478
3583	0	0	Ki67+	 3058 10858
3584	0	0	Ki67+	 3058 10989
3585	0	0	Ki67+	 3058 11156
3586	0	0	Ki67+	 3061 11091
3587	0	0	Ki67+	 3063 10847
3588	0	0	Ki67+	 3066 10627
3589	0	0	Ki67+	 3069 10532
3590	0	0	Ki67+	 3069 10645
3591	0	0	Ki67+	 3070 10578
3592	0	0	Ki67+	 3070 10976
3593	0	0	Ki67+	 3074 11253
3594	0	0	Ki67+	 3075 11192
3595	0	0	Ki67+	 3076 10501
3596	0	0	Ki67+	 3076 11141
3597	0	0	Ki67+	 3078 10540
3598	0	0	Ki67+	 3080 10777
3599	0	0	Ki67+	 3080 10989
3600	0	0	Ki67+	 3081 10797
3601	0	0	Ki67+	 3082 10707
3602	0	0	Ki67+	 3082 10945
3603	0	0	Ki67+	 3083 10738
3604	0	0	Ki67+	 3089 11045
3605	0	0	Ki67+	 3090 10984
3606	0	0	Ki67+	 3091 10853
3607	0	0	Ki67+	 3092 10510
3608	0	0	Ki67+	 3100 10567
3609	0	0	Ki67+	 3102 10632
3610	0	0	Ki67+	 3103 10795
3611	0	0	Ki67+	 3105 10491
3612	0	0	Ki67+	 3106 10529
3613	0	0	Ki67+	 3107 10553
3614	0	0	Ki67+	 3110 10686
3615	0	0	Ki67+	 3110 10713
3616	0	0	Ki67+	 3112 10664
3617	0	0	Ki67+	 3116 10739
3618	0	0	Ki67+	 3121 10591
3619	0	0	Ki67+	 3124 11128
3620	0	0	Ki67+	 3125 10481
3621	0	0	Ki67+	 3126 10897
3622	0	0	Ki67+	 3126 11161
3623	0	0	Ki67+	 3128 10564
3624	0	0	Ki67+	 3130 10708
3625	0	0	Ki67+	 3134 10914
3626	0	0	Ki67+	 3139 10643
3627	0	0	Ki67+	 3139 10865
3628	0	0	Ki67+	 3140 10671
3629	0	0	Ki67+	 3141 10539
3630	0	0	Ki67+	 3143 10769
3631	0	0	Ki67+	 3143 11178
3632	0	0	Ki67+	 3145 11070
3633	0	0	Ki67+	 3150 10878
3634	0	0	Ki67+	 3152 10747
3635	0	0	Ki67+	 3153 10511
3636	0	0	Ki67+	 3154 10834
3637	0	0	Ki67+	 3158 10537
3638	0	0	Ki67+	 3160 10768
3639	0	0	Ki67+	 3162 10605
3640	0	0	Ki67+	 3163 10679
3641	0	0	Ki67+	 3167 10701
3642	0	0	Ki67+	 3169 10798
3643	0	0	Ki67+	 3173 10905
3644	0	0	Ki67+	 3179 10512
3645	0	0	Ki67+	 3179 10816
3646	0	0	Ki67+	 3180 10857
3647	0	0	Ki67+	 3182 10485
3648	0	0	Ki67+	 3182 11070
3649	0	0	Ki67+	 3184 10690
3650	0	0	Ki67+	 3198 11102
3651	0	0	Ki67+	 3200 10510
3652	0	0	Ki67+	 3201 11204
3653	0	0	Ki67+	 3210 11000
3654	0	0	Ki67+	 3211 10972
3655	0	0	Ki67+	 3217 10922
3656	0	0	Ki67+	 3220 11052
3657	0	0	Ki67+	 3221 10496
3658	0	0	Ki67+	 3222 10826
3659	0	0	Ki67+	 3222 11066
3660	0	0	Ki67+	 3223 11140
3661	0	0	Ki67+	 3225 10811
3662	0	0	Ki67+	 3236 10805
3663	0	0	Ki67+	 3238 11181
3664	0	0	Ki67+	 3245 10470
3665	0	0	Ki67+	 3247 10779
3666	0	0	Ki67+	 2452 11285
3667	0	0	Ki67+	 2454 11936
3668	0	0	Ki67+	 2456 12029
3669	0	0	Ki67+	 2462 11714
3670	0	0	Ki67+	 2463 11871
3671	0	0	Ki67+	 2465 11359
3672	0	0	Ki67+	 2466 12023
3673	0	0	Ki67+	 2467 11406
3674	0	0	Ki67+	 2468 11437
3675	0	0	Ki67+	 2468 11650
3676	0	0	Ki67+	 2470 11726
3677	0	0	Ki67+	 2471 11679
3678	0	0	Ki67+	 2477 11360
3679	0	0	Ki67+	 2477 11840
3680	0	0	Ki67+	 2480 11856
3681	0	0	Ki67+	 2485 11696
3682	0	0	Ki67+	 2486 11270
3683	0	0	Ki67+	 2488 11662
3684	0	0	Ki67+	 2488 11809
3685	0	0	Ki67+	 2489 11823
3686	0	0	Ki67+	 2492 11359
3687	0	0	Ki67+	 2495 11739
3688	0	0	Ki67+	 2498 11391
3689	0	0	Ki67+	 2498 11709
3690	0	0	Ki67+	 2506 11924
3691	0	0	Ki67+	 2507 12044
3692	0	0	Ki67+	 2508 11853
3693	0	0	Ki67+	 2509 11299
3694	0	0	Ki67+	 2510 11880
3695	0	0	Ki67+	 2516 11282
3696	0	0	Ki67+	 2518 11674
3697	0	0	Ki67+	 2519 11723
3698	0	0	Ki67+	 2520 11901
3699	0	0	Ki67+	 2524 11689
3700	0	0	Ki67+	 2526 11856
3701	0	0	Ki67+	 2528 11607
3702	0	0	Ki67+	 2539 11713
3703	0	0	Ki67+	 2540 11321
3704	0	0	Ki67+	 2543 11603
3705	0	0	Ki67+	 2543 11847
3706	0	0	Ki67+	 2547 11667
3707	0	0	Ki67+	 2550 11898
3708	0	0	Ki67+	 2554 11592
3709	0	0	Ki67+	 2555 11362
3710	0	0	Ki67+	 2560 11686
3711	0	0	Ki67+	 2565 12056
3712	0	0	Ki67+	 2569 11602
3713	0	0	Ki67+	 2570 11553
3714	0	0	Ki67+	 2577 11842
3715	0	0	Ki67+	 2578 11572
3716	0	0	Ki67+	 2580 11676
3717	0	0	Ki67+	 2596 11552
3718	0	0	Ki67+	 2601 11664
3719	0	0	Ki67+	 2602 11976
3720	0	0	Ki67+	 2605 12053
3721	0	0	Ki67+	 2612 11525
3722	0	0	Ki67+	 2626 12004
3723	0	0	Ki67+	 2630 11511
3724	0	0	Ki67+	 2632 11971
3725	0	0	Ki67+	 2633 11496
3726	0	0	Ki67+	 2635 11415
3727	0	0	Ki67+	 2637 12016
3728	0	0	Ki67+	 2640 11949
3729	0	0	Ki67+	 2643 11733
3730	0	0	Ki67+	 2647 11988
3731	0	0	Ki67+	 2650 11529
3732	0	0	Ki67+	 2650 11570
3733	0	0	Ki67+	 2651 11329
3734	0	0	Ki67+	 2654 11718
3735	0	0	Ki67+	 2654 11918
3736	0	0	Ki67+	 2656 11930
3737	0	0	Ki67+	 2657 11971
3738	0	0	Ki67+	 2658 11901
3739	0	0	Ki67+	 2666 11404
3740	0	0	Ki67+	 2667 11421
3741	0	0	Ki67+	 2667 12033
3742	0	0	Ki67+	 2669 11737
3743	0	0	Ki67+	 2672 11576
3744	0	0	Ki67+	 2672 11725
3745	0	0	Ki67+	 2672 11818
3746	0	0	Ki67+	 2677 11370
3747	0	0	Ki67+	 2680 11516
3748	0	0	Ki67+	 2681 11503
3749	0	0	Ki67+	 2687 11793
3750	0	0	Ki67+	 2690 11824
3751	0	0	Ki67+	 2691 11703
3752	0	0	Ki67+	 2692 11910
3753	0	0	Ki67+	 2694 11430
3754	0	0	Ki67+	 2694 11516
3755	0	0	Ki67+	 2703 11843
3756	0	0	Ki67+	 2703 12018
3757	0	0	Ki67+	 2709 11497
3758	0	0	Ki67+	 2710 11886
3759	0	0	Ki67+	 2719 11404
3760	0	0	Ki67+	 2723 11812
3761	0	0	Ki67+	 2723 11898
3762	0	0	Ki67+	 2726 11883
3763	0	0	Ki67+	 2729 11338
3764	0	0	Ki67+	 2731 11706
3765	0	0	Ki67+	 2732 11669
3766	0	0	Ki67+	 2732 11802
3767	0	0	Ki67+	 2736 11357
3768	0	0	Ki67+	 2739 11988
3769	0	0	Ki67+	 2740 11857
3770	0	0	Ki67+	 2744 11306
3771	0	0	Ki67+	 2748 11395
3772	0	0	Ki67+	 2748 11543
3773	0	0	Ki67+	 2748 11932
3774	0	0	Ki67+	 2749 11331
3775	0	0	Ki67+	 2754 11684
3776	0	0	Ki67+	 2757 11767
3777	0	0	Ki67+	 2762 11612
3778	0	0	Ki67+	 2764 11560
3779	0	0	Ki67+	 2769 11959
3780	0	0	Ki67+	 2770 11296
3781	0	0	Ki67+	 2770 11647
3782	0	0	Ki67+	 2772 11664
3783	0	0	Ki67+	 2776 11422
3784	0	0	Ki67+	 2778 11976
3785	0	0	Ki67+	 2779 11536
3786	0	0	Ki67+	 2782 11760
3787	0	0	Ki67+	 2789 11838
3788	0	0	Ki67+	 2794 11307
3789	0	0	Ki67+	 2794 12042
3790	0	0	Ki67+	 2795 11799
3791	0	0	Ki67+	 2796 12018
3792	0	0	Ki67+	 2798 11638
3793	0	0	Ki67+	 2799 11404
3794	0	0	Ki67+	 2799 11954
3795	0	0	Ki67+	 2802 11752
3796	0	0	Ki67+	 2802 12058
3797	0	0	Ki67+	 2804 11430
3798	0	0	Ki67+	 2805 11267
3799	0	0	Ki67+	 2805 11928
3800	0	0	Ki67+	 2807 11627
3801	0	0	Ki67+	 2808 11966
3802	0	0	Ki67+	 2809 11741
3803	0	0	Ki67+	 2809 11782
3804	0	0	Ki67+	 2813 12019
3805	0	0	Ki67+	 2816 11644
3806	0	0	Ki67+	 2823 11754
3807	0	0	Ki67+	 2825 11316
3808	0	0	Ki67+	 2825 11402
3809	0	0	Ki67+	 2828 11489
3810	0	0	Ki67+	 2836 11265
3811	0	0	Ki67+	 2837 11706
3812	0	0	Ki67+	 2837 11952
3813	0	0	Ki67+	 2841 11512
3814	0	0	Ki67+	 2845 11627
3815	0	0	Ki67+	 2846 11433
3816	0	0	Ki67+	 2847 11776
3817	0	0	Ki67+	 2850 11312
3818	0	0	Ki67+	 2850 11544
3819	0	0	Ki67+	 2851 11923
3820	0	0	Ki67+	 2854 11468
3821	0	0	Ki67+	 2859 11693
3822	0	0	Ki67+	 2861 12041
3823	0	0	Ki67+	 2863 11607
3824	0	0	Ki67+	 2864 11911
3825	0	0	Ki67+	 2866 11988
3826	0	0	Ki67+	 2868 11648
3827	0	0	Ki67+	 2870 12015
3828	0	0	Ki67+	 2875 11828
3829	0	0	Ki67+	 2876 11934
3830	0	0	Ki67+	 2882 11423
3831	0	0	Ki67+	 2884 11604
3832	0	0	Ki67+	 2887 11594
3833	0	0	Ki67+	 2891 11431
3834	0	0	Ki67+	 2892 12004
3835	0	0	Ki67+	 2897 11312
3836	0	0	Ki67+	 2898 11828
3837	0	0	Ki67+	 2900 11937
3838	0	0	Ki67+	 2901 11697
3839	0	0	Ki67+	 2904 11481
3840	0	0	Ki67+	 2905 11466
3841	0	0	Ki67+	 2905 11986
3842	0	0	Ki67+	 2909 11819
3843	0	0	Ki67+	 2911 11619
3844	0	0	Ki67+	 2912 12060
3845	0	0	Ki67+	 2913 11583
3846	0	0	Ki67+	 2915 11911
3847	0	0	Ki67+	 2929 11429
3848	0	0	Ki67+	 2934 11499
3849	0	0	Ki67+	 2938 11598
3850	0	0	Ki67+	 2939 11559
3851	0	0	Ki67+	 2939 11756
3852	0	0	Ki67+	 2940 11299
3853	0	0	Ki67+	 2943 11455
3854	0	0	Ki67+	 2944 12053
3855	0	0	Ki67+	 2947 11802
3856	0	0	Ki67+	 2948 11549
3857	0	0	Ki67+	 2948 11746
3858	0	0	Ki67+	 2949 12010
3859	0	0	Ki67+	 2952 11971
3860	0	0	Ki67+	 2956 11923
3861	0	0	Ki67+	 2958 11737
3862	0	0	Ki67+	 2963 11461
3863	0	0	Ki67+	 2964 11577
3864	0	0	Ki67+	 2966 11321
3865	0	0	Ki67+	 2969 11452
3866	0	0	Ki67+	 2969 11907
3867	0	0	Ki67+	 2971 11885
3868	0	0	Ki67+	 2972 11549
3869	0	0	Ki67+	 2974 11426
3870	0	0	Ki67+	 2977 11590
3871	0	0	Ki67+	 2981 11698
3872	0	0	Ki67+	 2983 11644
3873	0	0	Ki67+	 2985 11477
3874	0	0	Ki67+	 2987 11425
3875	0	0	Ki67+	 2988 11892
3876	0	0	Ki67+	 2989 12037
3877	0	0	Ki67+	 2995 11435
3878	0	0	Ki67+	 2995 11810
3879	0	0	Ki67+	 2998 11482
3880	0	0	Ki67+	 2998 11554
3881	0	0	Ki67+	 3002 11822
3882	0	0	Ki67+	 3003 11626
3883	0	0	Ki67+	 3003 11994
3884	0	0	Ki67+	 3008 11324
3885	0	0	Ki67+	 3010 11541
3886	0	0	Ki67+	 3011 11869
3887	0	0	Ki67+	 3012 11683
3888	0	0	Ki67+	 3012 12028
3889	0	0	Ki67+	 3014 11479
3890	0	0	Ki67+	 3019 11794
3891	0	0	Ki67+	 3023 11668
3892	0	0	Ki67+	 3025 11634
3893	0	0	Ki67+	 3026 11297
3894	0	0	Ki67+	 3028 11420
3895	0	0	Ki67+	 3030 11962
3896	0	0	Ki67+	 3033 11973
3897	0	0	Ki67+	 3034 11826
3898	0	0	Ki67+	 3035 11429
3899	0	0	Ki67+	 3035 11483
3900	0	0	Ki67+	 3035 11837
3901	0	0	Ki67+	 3040 11608
3902	0	0	Ki67+	 3040 11935
3903	0	0	Ki67+	 3043 11950
3904	0	0	Ki67+	 3045 11543
3905	0	0	Ki67+	 3048 11299
3906	0	0	Ki67+	 3048 12019
3907	0	0	Ki67+	 3053 11685
3908	0	0	Ki67+	 3056 11588
3909	0	0	Ki67+	 3057 11773
3910	0	0	Ki67+	 3058 11834
3911	0	0	Ki67+	 3059 11475
3912	0	0	Ki67+	 3062 12055
3913	0	0	Ki67+	 3063 11509
3914	0	0	Ki67+	 3063 11929
3915	0	0	Ki67+	 3070 11574
3916	0	0	Ki67+	 3070 11604
3917	0	0	Ki67+	 3076 11414
3918	0	0	Ki67+	 3076 11947
3919	0	0	Ki67+	 3077 11765
3920	0	0	Ki67+	 3078 11265
3921	0	0	Ki67+	 3081 11482
3922	0	0	Ki67+	 3082 11806
3923	0	0	Ki67+	 3084 11657
3924	0	0	Ki67+	 3087 11983
3925	0	0	Ki67+	 3088 11328
3926	0	0	Ki67+	 3094 11929
3927	0	0	Ki67+	 3095 11643
3928	0	0	Ki67+	 3096 11819
3929	0	0	Ki67+	 3098 11316
3930	0	0	Ki67+	 3101 11537
3931	0	0	Ki67+	 3102 11556
3932	0	0	Ki67+	 3106 11977
3933	0	0	Ki67+	 3108 11775
3934	0	0	Ki67+	 3111 11467
3935	0	0	Ki67+	 3111 11807
3936	0	0	Ki67+	 3112 11542
3937	0	0	Ki67+	 3117 11576
3938	0	0	Ki67+	 3117 11873
3939	0	0	Ki67+	 3120 11426
3940	0	0	Ki67+	 3122 11610
3941	0	0	Ki67+	 3122 11890
3942	0	0	Ki67+	 3137 11339
3943	0	0	Ki67+	 3137 11471
3944	0	0	Ki67+	 3137 11796
3945	0	0	Ki67+	 3138 11436
3946	0	0	Ki67+	 3138 11867
3947	0	0	Ki67+	 3138 11962
3948	0	0	Ki67+	 3139 11880
3949	0	0	Ki67+	 3142 11280
3950	0	0	Ki67+	 3144 11725
3951	0	0	Ki67+	 3147 11331
3952	0	0	Ki67+	 3149 11394
3953	0	0	Ki67+	 3150 11617
3954	0	0	Ki67+	 3151 11823
3955	0	0	Ki67+	 3152 11593
3956	0	0	Ki67+	 3152 11928
3957	0	0	Ki67+	 3154 11911
3958	0	0	Ki67+	 3155 11446
3959	0	0	Ki67+	 3158 11554
3960	0	0	Ki67+	 3165 11280
3961	0	0	Ki67+	 3165 11696
3962	0	0	Ki67+	 3165 11767
3963	0	0	Ki67+	 3168 11295
3964	0	0	Ki67+	 3169 11434
3965	0	0	Ki67+	 3170 12013
3966	0	0	Ki67+	 3171 11895
3967	0	0	Ki67+	 3172 11400
3968	0	0	Ki67+	 3172 12026
3969	0	0	Ki67+	 3175 11590
3970	0	0	Ki67+	 3175 11779
3971	0	0	Ki67+	 3181 11377
3972	0	0	Ki67+	 3184 11953
3973	0	0	Ki67+	 3186 11439
3974	0	0	Ki67+	 3187 11747
3975	0	0	Ki67+	 3188 11540
3976	0	0	Ki67+	 3191 11383
3977	0	0	Ki67+	 3191 11724
3978	0	0	Ki67+	 3192 11340
3979	0	0	Ki67+	 3194 11303
3980	0	0	Ki67+	 3194 11575
3981	0	0	Ki67+	 3196 11764
3982	0	0	Ki67+	 3199 11911
3983	0	0	Ki67+	 3212 11557
3984	0	0	Ki67+	 3213 11687
3985	0	0	Ki67+	 3217 11304
3986	0	0	Ki67+	 3220 11853
3987	0	0	Ki67+	 3221 11871
3988	0	0	Ki67+	 3221 11956
3989	0	0	Ki67+	 3222 11702
3990	0	0	Ki67+	 3228 11463
3991	0	0	Ki67+	 3230 11316
3992	0	0	Ki67+	 3231 11441
3993	0	0	Ki67+	 3233 11292
3994	0	0	Ki67+	 3240 11703
3995	0	0	Ki67+	 3240 11925
3996	0	0	Ki67+	 3241 11558
3997	0	0	Ki67+	 2449 12855
3998	0	0	Ki67+	 2451 12334
3999	0	0	Ki67+	 2451 12365
4000	0	0	Ki67+	 2454 12100
4001	0	0	Ki67+	 2458 12759
4002	0	0	Ki67+	 2462 12481
4003	0	0	Ki67+	 2464 12276
4004	0	0	Ki67+	 2465 12641
4005	0	0	Ki67+	 2466 12418
4006	0	0	Ki67+	 2468 12172
4007	0	0	Ki67+	 2469 12223
4008	0	0	Ki67+	 2470 12238
4009	0	0	Ki67+	 2471 12397
4010	0	0	Ki67+	 2472 12352
4011	0	0	Ki67+	 2473 12632
4012	0	0	Ki67+	 2477 12667
4013	0	0	Ki67+	 2483 12277
4014	0	0	Ki67+	 2484 12352
4015	0	0	Ki67+	 2485 12769
4016	0	0	Ki67+	 2487 12229
4017	0	0	Ki67+	 2490 12068
4018	0	0	Ki67+	 2491 12140
4019	0	0	Ki67+	 2495 12321
4020	0	0	Ki67+	 2495 12389
4021	0	0	Ki67+	 2500 12676
4022	0	0	Ki67+	 2503 12102
4023	0	0	Ki67+	 2506 12469
4024	0	0	Ki67+	 2507 12859
4025	0	0	Ki67+	 2509 12418
4026	0	0	Ki67+	 2511 12191
4027	0	0	Ki67+	 2515 12488
4028	0	0	Ki67+	 2515 12817
4029	0	0	Ki67+	 2518 12331
4030	0	0	Ki67+	 2518 12795
4031	0	0	Ki67+	 2521 12432
4032	0	0	Ki67+	 2523 12186
4033	0	0	Ki67+	 2523 12348
4034	0	0	Ki67+	 2523 12861
4035	0	0	Ki67+	 2525 12381
4036	0	0	Ki67+	 2526 12467
4037	0	0	Ki67+	 2529 12484
4038	0	0	Ki67+	 2529 12530
4039	0	0	Ki67+	 2531 12122
4040	0	0	Ki67+	 2532 12685
4041	0	0	Ki67+	 2533 12082
4042	0	0	Ki67+	 2534 12352
4043	0	0	Ki67+	 2538 12589
4044	0	0	Ki67+	 2542 12552
4045	0	0	Ki67+	 2546 12166
4046	0	0	Ki67+	 2550 12464
4047	0	0	Ki67+	 2551 12216
4048	0	0	Ki67+	 2554 12087
4049	0	0	Ki67+	 2555 12791
4050	0	0	Ki67+	 2559 12316
4051	0	0	Ki67+	 2561 12294
4052	0	0	Ki67+	 2561 12394
4053	0	0	Ki67+	 2562 12349
4054	0	0	Ki67+	 2562 12634
4055	0	0	Ki67+	 2563 12572
4056	0	0	Ki67+	 2572 12158
4057	0	0	Ki67+	 2574 12208
4058	0	0	Ki67+	 2575 12475
4059	0	0	Ki67+	 2578 12858
4060	0	0	Ki67+	 2587 12445
4061	0	0	Ki67+	 2588 12806
4062	0	0	Ki67+	 2592 12110
4063	0	0	Ki67+	 2592 12209
4064	0	0	Ki67+	 2595 12427
4065	0	0	Ki67+	 2595 12747
4066	0	0	Ki67+	 2595 12771
4067	0	0	Ki67+	 2597 12333
4068	0	0	Ki67+	 2598 12394
4069	0	0	Ki67+	 2598 12843
4070	0	0	Ki67+	 2603 12361
4071	0	0	Ki67+	 2613 12173
4072	0	0	Ki67+	 2613 12573
4073	0	0	Ki67+	 2614 12862
4074	0	0	Ki67+	 2622 12070
4075	0	0	Ki67+	 2624 12207
4076	0	0	Ki67+	 2625 12522
4077	0	0	Ki67+	 2625 12545
4078	0	0	Ki67+	 2626 12654
4079	0	0	Ki67+	 2627 12165
4080	0	0	Ki67+	 2627 12690
4081	0	0	Ki67+	 2634 12173
4082	0	0	Ki67+	 2637 12295
4083	0	0	Ki67+	 2637 12752
4084	0	0	Ki67+	 2641 12483
4085	0	0	Ki67+	 2642 12527
4086	0	0	Ki67+	 2645 12357
4087	0	0	Ki67+	 2647 12322
4088	0	0	Ki67+	 2647 12660
4089	0	0	Ki67+	 2648 12187
4090	0	0	Ki67+	 2648 12425
4091	0	0	Ki67+	 2648 12826
4092	0	0	Ki67+	 2649 12410
4093	0	0	Ki67+	 2650 12457
4094	0	0	Ki67+	 2655 12341
4095	0	0	Ki67+	 2657 12068
4096	0	0	Ki67+	 2657 12756
4097	0	0	Ki67+	 2658 12251
4098	0	0	Ki67+	 2659 12214
4099	0	0	Ki67+	 2663 12389
4100	0	0	Ki67+	 2663 12784
4101	0	0	Ki67+	 2670 12376
4102	0	0	Ki67+	 2672 12655
4103	0	0	Ki67+	 2674 12289
4104	0	0	Ki67+	 2674 12623
4105	0	0	Ki67+	 2679 12303
4106	0	0	Ki67+	 2681 12793
4107	0	0	Ki67+	 2683 12146
4108	0	0	Ki67+	 2684 12741
4109	0	0	Ki67+	 2687 12640
4110	0	0	Ki67+	 2689 12576
4111	0	0	Ki67+	 2689 12671
4112	0	0	Ki67+	 2691 12290
4113	0	0	Ki67+	 2691 12832
4114	0	0	Ki67+	 2692 12174
4115	0	0	Ki67+	 2693 12622
4116	0	0	Ki67+	 2695 12691
4117	0	0	Ki67+	 2700 12112
4118	0	0	Ki67+	 2711 12564
4119	0	0	Ki67+	 2712 12595
4120	0	0	Ki67+	 2714 12862
4121	0	0	Ki67+	 2717 12198
4122	0	0	Ki67+	 2720 12270
4123	0	0	Ki67+	 2721 12762
4124	0	0	Ki67+	 2725 12325
4125	0	0	Ki67+	 2725 12691
4126	0	0	Ki67+	 2729 12085
4127	0	0	Ki67+	 2730 12346
4128	0	0	Ki67+	 2730 12651
4129	0	0	Ki67+	 2731 12676
4130	0	0	Ki67+	 2733 12233
4131	0	0	Ki67+	 2734 12571
4132	0	0	Ki67+	 2736 12120
4133	0	0	Ki67+	 2738 12846
4134	0	0	Ki67+	 2742 12396
4135	0	0	Ki67+	 2742 12439
4136	0	0	Ki67+	 2743 12097
4137	0	0	Ki67+	 2743 12244
4138	0	0	Ki67+	 2747 12623
4139	0	0	Ki67+	 2748 12684
4140	0	0	Ki67+	 2750 12187
4141	0	0	Ki67+	 2751 12652
4142	0	0	Ki67+	 2754 12515
4143	0	0	Ki67+	 2756 12177
4144	0	0	Ki67+	 2760 12487
4145	0	0	Ki67+	 2760 12502
4146	0	0	Ki67+	 2760 12716
4147	0	0	Ki67+	 2762 12422
4148	0	0	Ki67+	 2763 12235
4149	0	0	Ki67+	 2767 12132
4150	0	0	Ki67+	 2767 12298
4151	0	0	Ki67+	 2768 12314
4152	0	0	Ki67+	 2773 12342
4153	0	0	Ki67+	 2773 12537
4154	0	0	Ki67+	 2775 12147
4155	0	0	Ki67+	 2776 12641
4156	0	0	Ki67+	 2783 12429
4157	0	0	Ki67+	 2785 12388
4158	0	0	Ki67+	 2786 12199
4159	0	0	Ki67+	 2789 12712
4160	0	0	Ki67+	 2789 12796
4161	0	0	Ki67+	 2790 12216
4162	0	0	Ki67+	 2793 12332
4163	0	0	Ki67+	 2796 12446
4164	0	0	Ki67+	 2799 12078
4165	0	0	Ki67+	 2802 12167
4166	0	0	Ki67+	 2803 12116
4167	0	0	Ki67+	 2803 12219
4168	0	0	Ki67+	 2810 12598
4169	0	0	Ki67+	 2815 12838
4170	0	0	Ki67+	 2821 12633
4171	0	0	Ki67+	 2822 12268
4172	0	0	Ki67+	 2823 12203
4173	0	0	Ki67+	 2825 12671
4174	0	0	Ki67+	 2826 12097
4175	0	0	Ki67+	 2831 12285
4176	0	0	Ki67+	 2831 12386
4177	0	0	Ki67+	 2832 12771
4178	0	0	Ki67+	 2835 12581
4179	0	0	Ki67+	 2837 12492
4180	0	0	Ki67+	 2840 12475
4181	0	0	Ki67+	 2843 12405
4182	0	0	Ki67+	 2844 12698
4183	0	0	Ki67+	 2847 12657
4184	0	0	Ki67+	 2847 12839
4185	0	0	Ki67+	 2854 12798
4186	0	0	Ki67+	 2856 12268
4187	0	0	Ki67+	 2858 12350
4188	0	0	Ki67+	 2861 12810
4189	0	0	Ki67+	 2868 12233
4190	0	0	Ki67+	 2870 12687
4191	0	0	Ki67+	 2876 12767
4192	0	0	Ki67+	 2877 12258
4193	0	0	Ki67+	 2881 12585
4194	0	0	Ki67+	 2886 12795
4195	0	0	Ki67+	 2888 12127
4196	0	0	Ki67+	 2889 12631
4197	0	0	Ki67+	 2893 12074
4198	0	0	Ki67+	 2897 12663
4199	0	0	Ki67+	 2897 12815
4200	0	0	Ki67+	 2900 12088
4201	0	0	Ki67+	 2900 12220
4202	0	0	Ki67+	 2903 12335
4203	0	0	Ki67+	 2909 12700
4204	0	0	Ki67+	 2910 12107
4205	0	0	Ki67+	 2911 12226
4206	0	0	Ki67+	 2912 12718
4207	0	0	Ki67+	 2913 12238
4208	0	0	Ki67+	 2916 12171
4209	0	0	Ki67+	 2927 12194
4210	0	0	Ki67+	 2932 12078
4211	0	0	Ki67+	 2932 12404
4212	0	0	Ki67+	 2934 12753
4213	0	0	Ki67+	 2938 12555
4214	0	0	Ki67+	 2943 12716
4215	0	0	Ki67+	 2945 12822
4216	0	0	Ki67+	 2950 12661
4217	0	0	Ki67+	 2958 12427
4218	0	0	Ki67+	 2959 12150
4219	0	0	Ki67+	 2959 12212
4220	0	0	Ki67+	 2959 12771
4221	0	0	Ki67+	 2960 12699
4222	0	0	Ki67+	 2960 12727
4223	0	0	Ki67+	 2963 12119
4224	0	0	Ki67+	 2964 12182
4225	0	0	Ki67+	 2964 12437
4226	0	0	Ki67+	 2972 12805
4227	0	0	Ki67+	 2973 12818
4228	0	0	Ki67+	 2977 12758
4229	0	0	Ki67+	 2983 12236
4230	0	0	Ki67+	 2983 12657
4231	0	0	Ki67+	 2987 12098
4232	0	0	Ki67+	 2991 12289
4233	0	0	Ki67+	 2993 12321
4234	0	0	Ki67+	 2995 12385
4235	0	0	Ki67+	 3000 12250
4236	0	0	Ki67+	 3007 12208
4237	0	0	Ki67+	 3007 12740
4238	0	0	Ki67+	 3009 12133
4239	0	0	Ki67+	 3017 12165
4240	0	0	Ki67+	 3041 12074
4241	0	0	Ki67+	 3052 12201
4242	0	0	Ki67+	 3072 12220
4243	0	0	Ki67+	 3079 12081
4244	0	0	Ki67+	 3081 12285
4245	0	0	Ki67+	 3091 12098
4246	0	0	Ki67+	 3095 12256
4247	0	0	Ki67+	 3098 12111
4248	0	0	Ki67+	 3113 12231
4249	0	0	Ki67+	 3118 12191
4250	0	0	Ki67+	 3122 12181
4251	0	0	Ki67+	 3129 12405
4252	0	0	Ki67+	 3134 12190
4253	0	0	Ki67+	 3142 12288
4254	0	0	Ki67+	 3143 12496
4255	0	0	Ki67+	 3151 12304
4256	0	0	Ki67+	 3153 12700
4257	0	0	Ki67+	 3154 12491
4258	0	0	Ki67+	 3158 12278
4259	0	0	Ki67+	 3161 12459
4260	0	0	Ki67+	 3161 12780
4261	0	0	Ki67+	 3165 12727
4262	0	0	Ki67+	 3165 12793
4263	0	0	Ki67+	 3171 12091
4264	0	0	Ki67+	 3172 12293
4265	0	0	Ki67+	 3173 12681
4266	0	0	Ki67+	 3176 12528
4267	0	0	Ki67+	 3183 12826
4268	0	0	Ki67+	 3184 12278
4269	0	0	Ki67+	 3186 12561
4270	0	0	Ki67+	 3194 12384
4271	0	0	Ki67+	 3196 12333
4272	0	0	Ki67+	 3196 12531
4273	0	0	Ki67+	 3196 12774
4274	0	0	Ki67+	 3197 12253
4275	0	0	Ki67+	 3204 12444
4276	0	0	Ki67+	 3204 12696
4277	0	0	Ki67+	 3205 12071
4278	0	0	Ki67+	 3208 12206
4279	0	0	Ki67+	 3208 12330
4280	0	0	Ki67+	 3212 12676
4281	0	0	Ki67+	 3213 12225
4282	0	0	Ki67+	 3219 12851
4283	0	0	Ki67+	 3220 12294
4284	0	0	Ki67+	 3224 12818
4285	0	0	Ki67+	 3228 12270
4286	0	0	Ki67+	 3228 12380
4287	0	0	Ki67+	 3231 12458
4288	0	0	Ki67+	 3233 12631
4289	0	0	Ki67+	 3238 12776
4290	0	0	Ki67+	 3241 12332
4291	0	0	Ki67+	 3243 12567
4292	0	0	Ki67+	 3247 12318
4293	0	0	Ki67+	 3247 12513
4294	0	0	Ki67+	 3247 12770
4295	0	0	Ki67+	 2449 12949
4296	0	0	Ki67+	 2449 13445
4297	0	0	Ki67+	 2451 13068
4298	0	0	Ki67+	 2452 13151
4299	0	0	Ki67+	 2453 12915
4300	0	0	Ki67+	 2454 13416
4301	0	0	Ki67+	 2454 13469
4302	0	0	Ki67+	 2458 13589
4303	0	0	Ki67+	 2461 13023
4304	0	0	Ki67+	 2461 13360
4305	0	0	Ki67+	 2461 13644
4306	0	0	Ki67+	 2466 13323
4307	0	0	Ki67+	 2467 13258
4308	0	0	Ki67+	 2468 13087
4309	0	0	Ki67+	 2468 13273
4310	0	0	Ki67+	 2469 13472
4311	0	0	Ki67+	 2470 12888
4312	0	0	Ki67+	 2474 13373
4313	0	0	Ki67+	 2474 13551
4314	0	0	Ki67+	 2475 12983
4315	0	0	Ki67+	 2475 13219
4316	0	0	Ki67+	 2476 13177
4317	0	0	Ki67+	 2480 13429
4318	0	0	Ki67+	 2480 13615
4319	0	0	Ki67+	 2481 12908
4320	0	0	Ki67+	 2481 13510
4321	0	0	Ki67+	 2482 13299
4322	0	0	Ki67+	 2483 13019
4323	0	0	Ki67+	 2483 13044
4324	0	0	Ki67+	 2483 13078
4325	0	0	Ki67+	 2483 13483
4326	0	0	Ki67+	 2484 13542
4327	0	0	Ki67+	 2487 13574
4328	0	0	Ki67+	 2490 13205
4329	0	0	Ki67+	 2490 13604
4330	0	0	Ki67+	 2495 13659
4331	0	0	Ki67+	 2497 13178
4332	0	0	Ki67+	 2503 13332
4333	0	0	Ki67+	 2509 13006
4334	0	0	Ki67+	 2509 13291
4335	0	0	Ki67+	 2509 13451
4336	0	0	Ki67+	 2510 13055
4337	0	0	Ki67+	 2511 13568
4338	0	0	Ki67+	 2515 13245
4339	0	0	Ki67+	 2515 13347
4340	0	0	Ki67+	 2516 13418
4341	0	0	Ki67+	 2521 13536
4342	0	0	Ki67+	 2523 13340
4343	0	0	Ki67+	 2523 13626
4344	0	0	Ki67+	 2528 13198
4345	0	0	Ki67+	 2531 12993
4346	0	0	Ki67+	 2531 13169
4347	0	0	Ki67+	 2534 13009
4348	0	0	Ki67+	 2534 13277
4349	0	0	Ki67+	 2535 13295
4350	0	0	Ki67+	 2535 13640
4351	0	0	Ki67+	 2536 13182
4352	0	0	Ki67+	 2544 12978
4353	0	0	Ki67+	 2545 13216
4354	0	0	Ki67+	 2545 13362
4355	0	0	Ki67+	 2545 13509
4356	0	0	Ki67+	 2548 13254
4357	0	0	Ki67+	 2551 13445
4358	0	0	Ki67+	 2553 13060
4359	0	0	Ki67+	 2554 13601
4360	0	0	Ki67+	 2557 13097
4361	0	0	Ki67+	 2557 13489
4362	0	0	Ki67+	 2558 13165
4363	0	0	Ki67+	 2558 13515
4364	0	0	Ki67+	 2559 12877
4365	0	0	Ki67+	 2560 13027
4366	0	0	Ki67+	 2563 13226
4367	0	0	Ki67+	 2566 13306
4368	0	0	Ki67+	 2567 13272
4369	0	0	Ki67+	 2570 12934
4370	0	0	Ki67+	 2570 13113
4371	0	0	Ki67+	 2570 13573
4372	0	0	Ki67+	 2571 12890
4373	0	0	Ki67+	 2572 13001
4374	0	0	Ki67+	 2573 13375
4375	0	0	Ki67+	 2576 13603
4376	0	0	Ki67+	 2577 13059
4377	0	0	Ki67+	 2578 13239
4378	0	0	Ki67+	 2581 13659
4379	0	0	Ki67+	 2583 13546
4380	0	0	Ki67+	 2584 13465
4381	0	0	Ki67+	 2586 13186
4382	0	0	Ki67+	 2586 13301
4383	0	0	Ki67+	 2587 13488
4384	0	0	Ki67+	 2588 13023
4385	0	0	Ki67+	 2588 13088
4386	0	0	Ki67+	 2588 13381
4387	0	0	Ki67+	 2590 13393
4388	0	0	Ki67+	 2592 13532
4389	0	0	Ki67+	 2595 13271
4390	0	0	Ki67+	 2602 13027
4391	0	0	Ki67+	 2607 12897
4392	0	0	Ki67+	 2608 12978
4393	0	0	Ki67+	 2608 13079
4394	0	0	Ki67+	 2609 13644
4395	0	0	Ki67+	 2610 13058
4396	0	0	Ki67+	 2611 13329
4397	0	0	Ki67+	 2613 13189
4398	0	0	Ki67+	 2613 13235
4399	0	0	Ki67+	 2614 13386
4400	0	0	Ki67+	 2614 13561
4401	0	0	Ki67+	 2617 13151
4402	0	0	Ki67+	 2619 13076
4403	0	0	Ki67+	 2619 13475
4404	0	0	Ki67+	 2624 13455
4405	0	0	Ki67+	 2625 12908
4406	0	0	Ki67+	 2626 13107
4407	0	0	Ki67+	 2627 13314
4408	0	0	Ki67+	 2628 13196
4409	0	0	Ki67+	 2629 13389
4410	0	0	Ki67+	 2631 13376
4411	0	0	Ki67+	 2632 12990
4412	0	0	Ki67+	 2635 13180
4413	0	0	Ki67+	 2639 13169
4414	0	0	Ki67+	 2642 13572
4415	0	0	Ki67+	 2644 12867
4416	0	0	Ki67+	 2644 13250
4417	0	0	Ki67+	 2646 13123
4418	0	0	Ki67+	 2646 13331
4419	0	0	Ki67+	 2648 12925
4420	0	0	Ki67+	 2648 13371
4421	0	0	Ki67+	 2648 13588
4422	0	0	Ki67+	 2649 13527
4423	0	0	Ki67+	 2652 12896
4424	0	0	Ki67+	 2653 13561
4425	0	0	Ki67+	 2654 12953
4426	0	0	Ki67+	 2656 13304
4427	0	0	Ki67+	 2660 13540
4428	0	0	Ki67+	 2661 13345
4429	0	0	Ki67+	 2661 13444
4430	0	0	Ki67+	 2669 13051
4431	0	0	Ki67+	 2669 13408
4432	0	0	Ki67+	 2672 13320
4433	0	0	Ki67+	 2672 13597
4434	0	0	Ki67+	 2678 13435
4435	0	0	Ki67+	 2682 13605
4436	0	0	Ki67+	 2685 13139
4437	0	0	Ki67+	 2685 13162
4438	0	0	Ki67+	 2685 13303
4439	0	0	Ki67+	 2685 13342
4440	0	0	Ki67+	 2687 13275
4441	0	0	Ki67+	 2689 13459
4442	0	0	Ki67+	 2694 13251
4443	0	0	Ki67+	 2695 13059
4444	0	0	Ki67+	 2696 13282
4445	0	0	Ki67+	 2697 13180
4446	0	0	Ki67+	 2697 13314
4447	0	0	Ki67+	 2701 13043
4448	0	0	Ki67+	 2702 13023
4449	0	0	Ki67+	 2706 13662
4450	0	0	Ki67+	 2708 12990
4451	0	0	Ki67+	 2714 13471
4452	0	0	Ki67+	 2716 13313
4453	0	0	Ki67+	 2717 13147
4454	0	0	Ki67+	 2718 13157
4455	0	0	Ki67+	 2718 13354
4456	0	0	Ki67+	 2724 13041
4457	0	0	Ki67+	 2725 13319
4458	0	0	Ki67+	 2725 13655
4459	0	0	Ki67+	 2726 12947
4460	0	0	Ki67+	 2730 13338
4461	0	0	Ki67+	 2732 13004
4462	0	0	Ki67+	 2733 13080
4463	0	0	Ki67+	 2735 13210
4464	0	0	Ki67+	 2736 13488
4465	0	0	Ki67+	 2737 13316
4466	0	0	Ki67+	 2743 12949
4467	0	0	Ki67+	 2744 13128
4468	0	0	Ki67+	 2745 12977
4469	0	0	Ki67+	 2746 13365
4470	0	0	Ki67+	 2749 13226
4471	0	0	Ki67+	 2750 13170
4472	0	0	Ki67+	 2752 13078
4473	0	0	Ki67+	 2752 13095
4474	0	0	Ki67+	 2759 13279
4475	0	0	Ki67+	 2760 13342
4476	0	0	Ki67+	 2764 13501
4477	0	0	Ki67+	 2765 13214
4478	0	0	Ki67+	 2779 12991
4479	0	0	Ki67+	 2779 13288
4480	0	0	Ki67+	 2784 13319
4481	0	0	Ki67+	 2785 13051
4482	0	0	Ki67+	 2786 13069
4483	0	0	Ki67+	 2786 13196
4484	0	0	Ki67+	 2786 13259
4485	0	0	Ki67+	 2786 13521
4486	0	0	Ki67+	 2791 13372
4487	0	0	Ki67+	 2791 13547
4488	0	0	Ki67+	 2799 13052
4489	0	0	Ki67+	 2801 13020
4490	0	0	Ki67+	 2802 13097
4491	0	0	Ki67+	 2802 13311
4492	0	0	Ki67+	 2813 13248
4493	0	0	Ki67+	 2815 13627
4494	0	0	Ki67+	 2817 13568
4495	0	0	Ki67+	 2819 13094
4496	0	0	Ki67+	 2819 13329
4497	0	0	Ki67+	 2820 13123
4498	0	0	Ki67+	 2820 13290
4499	0	0	Ki67+	 2825 13072
4500	0	0	Ki67+	 2825 13601
4501	0	0	Ki67+	 2826 13021
4502	0	0	Ki67+	 2827 13240
4503	0	0	Ki67+	 2836 13328
4504	0	0	Ki67+	 2840 13362
4505	0	0	Ki67+	 2845 13109
4506	0	0	Ki67+	 2846 13221
4507	0	0	Ki67+	 2848 12999
4508	0	0	Ki67+	 2851 13279
4509	0	0	Ki67+	 2861 13299
4510	0	0	Ki67+	 2862 13256
4511	0	0	Ki67+	 2863 13318
4512	0	0	Ki67+	 2864 13138
4513	0	0	Ki67+	 2869 13485
4514	0	0	Ki67+	 2870 13335
4515	0	0	Ki67+	 2878 13198
4516	0	0	Ki67+	 2879 13056
4517	0	0	Ki67+	 2879 13212
4518	0	0	Ki67+	 2881 13118
4519	0	0	Ki67+	 2883 13551
4520	0	0	Ki67+	 2886 13376
4521	0	0	Ki67+	 2889 13025
4522	0	0	Ki67+	 2893 13196
4523	0	0	Ki67+	 2893 13297
4524	0	0	Ki67+	 2893 13580
4525	0	0	Ki67+	 2895 13349
4526	0	0	Ki67+	 2903 13057
4527	0	0	Ki67+	 2905 12933
4528	0	0	Ki67+	 2908 13517
4529	0	0	Ki67+	 2913 13115
4530	0	0	Ki67+	 2914 12998
4531	0	0	Ki67+	 2922 13533
4532	0	0	Ki67+	 2923 13323
4533	0	0	Ki67+	 2925 13273
4534	0	0	Ki67+	 2926 13248
4535	0	0	Ki67+	 2926 13602
4536	0	0	Ki67+	 2928 12964
4537	0	0	Ki67+	 2929 12902
4538	0	0	Ki67+	 2929 12954
4539	0	0	Ki67+	 2934 13333
4540	0	0	Ki67+	 2937 13291
4541	0	0	Ki67+	 2941 13027
4542	0	0	Ki67+	 2944 13239
4543	0	0	Ki67+	 2948 12985
4544	0	0	Ki67+	 2948 13355
4545	0	0	Ki67+	 2950 13632
4546	0	0	Ki67+	 2953 13013
4547	0	0	Ki67+	 2953 13204
4548	0	0	Ki67+	 2954 13618
4549	0	0	Ki67+	 2956 13143
4550	0	0	Ki67+	 2957 13551
4551	0	0	Ki67+	 2959 12940
4552	0	0	Ki67+	 2967 13296
4553	0	0	Ki67+	 2978 13199
4554	0	0	Ki67+	 2978 13359
4555	0	0	Ki67+	 2980 13339
4556	0	0	Ki67+	 2984 12915
4557	0	0	Ki67+	 2984 12998
4558	0	0	Ki67+	 2985 12938
4559	0	0	Ki67+	 2985 13037
4560	0	0	Ki67+	 2986 13535
4561	0	0	Ki67+	 2992 13213
4562	0	0	Ki67+	 2995 13296
4563	0	0	Ki67+	 2998 13565
4564	0	0	Ki67+	 2999 13579
4565	0	0	Ki67+	 3004 13197
4566	0	0	Ki67+	 3006 13360
4567	0	0	Ki67+	 3009 13144
4568	0	0	Ki67+	 3013 13555
4569	0	0	Ki67+	 3018 12969
4570	0	0	Ki67+	 3019 13231
4571	0	0	Ki67+	 3020 13640
4572	0	0	Ki67+	 3021 12929
4573	0	0	Ki67+	 3021 13026
4574	0	0	Ki67+	 3023 13559
4575	0	0	Ki67+	 3024 12907
4576	0	0	Ki67+	 3026 12984
4577	0	0	Ki67+	 3027 13374
4578	0	0	Ki67+	 3028 13349
4579	0	0	Ki67+	 3029 13143
4580	0	0	Ki67+	 3033 13001
4581	0	0	Ki67+	 3033 13319
4582	0	0	Ki67+	 3033 13591
4583	0	0	Ki67+	 3034 13207
4584	0	0	Ki67+	 3040 13336
4585	0	0	Ki67+	 3043 13387
4586	0	0	Ki67+	 3047 12960
4587	0	0	Ki67+	 3048 13403
4588	0	0	Ki67+	 3049 12919
4589	0	0	Ki67+	 3053 13027
4590	0	0	Ki67+	 3057 13522
4591	0	0	Ki67+	 3058 12906
4592	0	0	Ki67+	 3060 13143
4593	0	0	Ki67+	 3062 13214
4594	0	0	Ki67+	 3067 13042
4595	0	0	Ki67+	 3067 13578
4596	0	0	Ki67+	 3069 12998
4597	0	0	Ki67+	 3070 13234
4598	0	0	Ki67+	 3071 13123
4599	0	0	Ki67+	 3071 13202
4600	0	0	Ki67+	 3072 12882
4601	0	0	Ki67+	 3073 13248
4602	0	0	Ki67+	 3074 13137
4603	0	0	Ki67+	 3075 13614
4604	0	0	Ki67+	 3076 12961
4605	0	0	Ki67+	 3076 13049
4606	0	0	Ki67+	 3078 12941
4607	0	0	Ki67+	 3078 13088
4608	0	0	Ki67+	 3085 13105
4609	0	0	Ki67+	 3089 13066
4610	0	0	Ki67+	 3090 13373
4611	0	0	Ki67+	 3096 13390
4612	0	0	Ki67+	 3099 13220
4613	0	0	Ki67+	 3101 13405
4614	0	0	Ki67+	 3102 13315
4615	0	0	Ki67+	 3103 13234
4616	0	0	Ki67+	 3104 13419
4617	0	0	Ki67+	 3107 13625
4618	0	0	Ki67+	 3109 13351
4619	0	0	Ki67+	 3115 13129
4620	0	0	Ki67+	 3116 12942
4621	0	0	Ki67+	 3120 13234
4622	0	0	Ki67+	 3123 13168
4623	0	0	Ki67+	 3128 13404
4624	0	0	Ki67+	 3130 13206
4625	0	0	Ki67+	 3139 13434
4626	0	0	Ki67+	 3140 13247
4627	0	0	Ki67+	 3142 13287
4628	0	0	Ki67+	 3142 13610
4629	0	0	Ki67+	 3143 12947
4630	0	0	Ki67+	 3145 13093
4631	0	0	Ki67+	 3146 13113
4632	0	0	Ki67+	 3152 13037
4633	0	0	Ki67+	 3156 13410
4634	0	0	Ki67+	 3162 13216
4635	0	0	Ki67+	 3164 13371
4636	0	0	Ki67+	 3168 13409
4637	0	0	Ki67+	 3171 13073
4638	0	0	Ki67+	 3172 13262
4639	0	0	Ki67+	 3173 13048
4640	0	0	Ki67+	 3174 13131
4641	0	0	Ki67+	 3174 13279
4642	0	0	Ki67+	 3176 13105
4643	0	0	Ki67+	 3181 13292
4644	0	0	Ki67+	 3181 13388
4645	0	0	Ki67+	 3188 13213
4646	0	0	Ki67+	 3188 13440
4647	0	0	Ki67+	 3191 13419
4648	0	0	Ki67+	 3194 13240
4649	0	0	Ki67+	 3202 13020
4650	0	0	Ki67+	 3204 13090
4651	0	0	Ki67+	 3205 13114
4652	0	0	Ki67+	 3206 13307
4653	0	0	Ki67+	 3208 13457
4654	0	0	Ki67+	 3210 13241
4655	0	0	Ki67+	 3214 13057
4656	0	0	Ki67+	 3216 13257
4657	0	0	Ki67+	 3222 13413
4658	0	0	Ki67+	 3224 13450
4659	0	0	Ki67+	 3228 13391
4660	0	0	Ki67+	 3229 13435
4661	0	0	Ki67+	 3230 13463
4662	0	0	Ki67+	 3231 12925
4663	0	0	Ki67+	 3238 13305
4664	0	0	Ki67+	 3240 13165
4665	0	0	Ki67+	 3243 13240
4666	0	0	Ki67+	 2449 14125
4667	0	0	Ki67+	 2450 13740
4668	0	0	Ki67+	 2452 14230
4669	0	0	Ki67+	 2468 14333
4670	0	0	Ki67+	 2470 14026
4671	0	0	Ki67+	 2474 14122
4672	0	0	Ki67+	 2476 13672
4673	0	0	Ki67+	 2478 14144
4674	0	0	Ki67+	 2478 14240
4675	0	0	Ki67+	 2479 14311
4676	0	0	Ki67+	 2485 13875
4677	0	0	Ki67+	 2489 14232
4678	0	0	Ki67+	 2493 13910
4679	0	0	Ki67+	 2494 14076
4680	0	0	Ki67+	 2497 14259
4681	0	0	Ki67+	 2502 14198
4682	0	0	Ki67+	 2506 14038
4683	0	0	Ki67+	 2515 13715
4684	0	0	Ki67+	 2515 14020
4685	0	0	Ki67+	 2516 14151
4686	0	0	Ki67+	 2518 14343
4687	0	0	Ki67+	 2522 14215
4688	0	0	Ki67+	 2524 14244
4689	0	0	Ki67+	 2525 13668
4690	0	0	Ki67+	 2528 14264
4691	0	0	Ki67+	 2528 14412
4692	0	0	Ki67+	 2530 14463
4693	0	0	Ki67+	 2538 13704
4694	0	0	Ki67+	 2542 13714
4695	0	0	Ki67+	 2542 14227
4696	0	0	Ki67+	 2544 14031
4697	0	0	Ki67+	 2551 14154
4698	0	0	Ki67+	 2551 14349
4699	0	0	Ki67+	 2552 14019
4700	0	0	Ki67+	 2555 14437
4701	0	0	Ki67+	 2556 13749
4702	0	0	Ki67+	 2559 14045
4703	0	0	Ki67+	 2562 14184
4704	0	0	Ki67+	 2563 14030
4705	0	0	Ki67+	 2565 13688
4706	0	0	Ki67+	 2565 14258
4707	0	0	Ki67+	 2568 14077
4708	0	0	Ki67+	 2570 14393
4709	0	0	Ki67+	 2572 13743
4710	0	0	Ki67+	 2575 13706
4711	0	0	Ki67+	 2575 13755
4712	0	0	Ki67+	 2582 14007
4713	0	0	Ki67+	 2583 14155
4714	0	0	Ki67+	 2583 14381
4715	0	0	Ki67+	 2586 14344
4716	0	0	Ki67+	 2587 14067
4717	0	0	Ki67+	 2592 14411
4718	0	0	Ki67+	 2598 14293
4719	0	0	Ki67+	 2600 13814
4720	0	0	Ki67+	 2601 14056
4721	0	0	Ki67+	 2602 13726
4722	0	0	Ki67+	 2603 13767
4723	0	0	Ki67+	 2606 14321
4724	0	0	Ki67+	 2607 14256
4725	0	0	Ki67+	 2609 14090
4726	0	0	Ki67+	 2615 14357
4727	0	0	Ki67+	 2616 14187
4728	0	0	Ki67+	 2619 14080
4729	0	0	Ki67+	 2625 14135
4730	0	0	Ki67+	 2630 14393
4731	0	0	Ki67+	 2633 14337
4732	0	0	Ki67+	 2636 13838
4733	0	0	Ki67+	 2636 14096
4734	0	0	Ki67+	 2639 14244
4735	0	0	Ki67+	 2642 14379
4736	0	0	Ki67+	 2643 14044
4737	0	0	Ki67+	 2647 14344
4738	0	0	Ki67+	 2651 13736
4739	0	0	Ki67+	 2653 13955
4740	0	0	Ki67+	 2661 13926
4741	0	0	Ki67+	 2661 14437
4742	0	0	Ki67+	 2663 13772
4743	0	0	Ki67+	 2668 14060
4744	0	0	Ki67+	 2669 13804
4745	0	0	Ki67+	 2672 13985
4746	0	0	Ki67+	 2672 14387
4747	0	0	Ki67+	 2673 14094
4748	0	0	Ki67+	 2674 14359
4749	0	0	Ki67+	 2675 14039
4750	0	0	Ki67+	 2678 13702
4751	0	0	Ki67+	 2678 14024
4752	0	0	Ki67+	 2678 14231
4753	0	0	Ki67+	 2678 14311
4754	0	0	Ki67+	 2679 13795
4755	0	0	Ki67+	 2680 13918
4756	0	0	Ki67+	 2691 14362
4757	0	0	Ki67+	 2692 14197
4758	0	0	Ki67+	 2695 13695
4759	0	0	Ki67+	 2695 14109
4760	0	0	Ki67+	 2698 13874
4761	0	0	Ki67+	 2701 13744
4762	0	0	Ki67+	 2701 14100
4763	0	0	Ki67+	 2704 13779
4764	0	0	Ki67+	 2704 13983
4765	0	0	Ki67+	 2704 14424
4766	0	0	Ki67+	 2706 13760
4767	0	0	Ki67+	 2706 14077
4768	0	0	Ki67+	 2707 14162
4769	0	0	Ki67+	 2710 13818
4770	0	0	Ki67+	 2713 13720
4771	0	0	Ki67+	 2716 13914
4772	0	0	Ki67+	 2717 14279
4773	0	0	Ki67+	 2719 13857
4774	0	0	Ki67+	 2720 14208
4775	0	0	Ki67+	 2724 13711
4776	0	0	Ki67+	 2724 14184
4777	0	0	Ki67+	 2725 13747
4778	0	0	Ki67+	 2732 13985
4779	0	0	Ki67+	 2738 14398
4780	0	0	Ki67+	 2739 13820
4781	0	0	Ki67+	 2740 14251
4782	0	0	Ki67+	 2752 13683
4783	0	0	Ki67+	 2752 14276
4784	0	0	Ki67+	 2752 14348
4785	0	0	Ki67+	 2753 13721
4786	0	0	Ki67+	 2753 14077
4787	0	0	Ki67+	 2754 14231
4788	0	0	Ki67+	 2755 13913
4789	0	0	Ki67+	 2758 14433
4790	0	0	Ki67+	 2759 14183
4791	0	0	Ki67+	 2760 14063
4792	0	0	Ki67+	 2764 13807
4793	0	0	Ki67+	 2766 14221
4794	0	0	Ki67+	 2768 14139
4795	0	0	Ki67+	 2771 14309
4796	0	0	Ki67+	 2773 14097
4797	0	0	Ki67+	 2773 14151
4798	0	0	Ki67+	 2778 13918
4799	0	0	Ki67+	 2782 14297
4800	0	0	Ki67+	 2785 13866
4801	0	0	Ki67+	 2785 14345
4802	0	0	Ki67+	 2788 14448
4803	0	0	Ki67+	 2790 13967
4804	0	0	Ki67+	 2792 14064
4805	0	0	Ki67+	 2793 14313
4806	0	0	Ki67+	 2797 13932
4807	0	0	Ki67+	 2797 14208
4808	0	0	Ki67+	 2801 14159
4809	0	0	Ki67+	 2807 14459
4810	0	0	Ki67+	 2811 13959
4811	0	0	Ki67+	 2815 13750
4812	0	0	Ki67+	 2817 14040
4813	0	0	Ki67+	 2818 13674
4814	0	0	Ki67+	 2818 14258
4815	0	0	Ki67+	 2819 14244
4816	0	0	Ki67+	 2822 14136
4817	0	0	Ki67+	 2822 14362
4818	0	0	Ki67+	 2825 13767
4819	0	0	Ki67+	 2826 13919
4820	0	0	Ki67+	 2829 14242
4821	0	0	Ki67+	 2830 13999
4822	0	0	Ki67+	 2831 13794
4823	0	0	Ki67+	 2832 13683
4824	0	0	Ki67+	 2832 14209
4825	0	0	Ki67+	 2834 13737
4826	0	0	Ki67+	 2834 14308
4827	0	0	Ki67+	 2837 13716
4828	0	0	Ki67+	 2837 13954
4829	0	0	Ki67+	 2843 14083
4830	0	0	Ki67+	 2845 14055
4831	0	0	Ki67+	 2848 13692
4832	0	0	Ki67+	 2848 13766
4833	0	0	Ki67+	 2851 14164
4834	0	0	Ki67+	 2852 14105
4835	0	0	Ki67+	 2853 14036
4836	0	0	Ki67+	 2853 14177
4837	0	0	Ki67+	 2856 14463
4838	0	0	Ki67+	 2858 14356
4839	0	0	Ki67+	 2861 13777
4840	0	0	Ki67+	 2861 14241
4841	0	0	Ki67+	 2863 14211
4842	0	0	Ki67+	 2863 14450
4843	0	0	Ki67+	 2866 14052
4844	0	0	Ki67+	 2870 14143
4845	0	0	Ki67+	 2874 14319
4846	0	0	Ki67+	 2875 14396
4847	0	0	Ki67+	 2878 14369
4848	0	0	Ki67+	 2879 14268
4849	0	0	Ki67+	 2881 13731
4850	0	0	Ki67+	 2883 14437
4851	0	0	Ki67+	 2884 14286
4852	0	0	Ki67+	 2884 14459
4853	0	0	Ki67+	 2886 14182
4854	0	0	Ki67+	 2887 14216
4855	0	0	Ki67+	 2888 14248
4856	0	0	Ki67+	 2890 14343
4857	0	0	Ki67+	 2902 14129
4858	0	0	Ki67+	 2908 14449
4859	0	0	Ki67+	 2909 14317
4860	0	0	Ki67+	 2912 14100
4861	0	0	Ki67+	 2916 14165
4862	0	0	Ki67+	 2922 14227
4863	0	0	Ki67+	 2923 14362
4864	0	0	Ki67+	 2925 13707
4865	0	0	Ki67+	 2929 14101
4866	0	0	Ki67+	 2930 14084
4867	0	0	Ki67+	 2935 14395
4868	0	0	Ki67+	 2936 14197
4869	0	0	Ki67+	 2936 14231
4870	0	0	Ki67+	 2942 14437
4871	0	0	Ki67+	 2949 14293
4872	0	0	Ki67+	 2956 14201
4873	0	0	Ki67+	 2959 14259
4874	0	0	Ki67+	 2960 14215
4875	0	0	Ki67+	 2964 14372
4876	0	0	Ki67+	 2968 14088
4877	0	0	Ki67+	 2969 14337
4878	0	0	Ki67+	 2971 13796
4879	0	0	Ki67+	 2971 14400
4880	0	0	Ki67+	 2973 14131
4881	0	0	Ki67+	 2974 14313
4882	0	0	Ki67+	 2986 13721
4883	0	0	Ki67+	 2987 13851
4884	0	0	Ki67+	 2987 14054
4885	0	0	Ki67+	 2988 13666
4886	0	0	Ki67+	 2996 14109
4887	0	0	Ki67+	 3001 14349
4888	0	0	Ki67+	 3001 14412
4889	0	0	Ki67+	 3004 14383
4890	0	0	Ki67+	 3006 13699
4891	0	0	Ki67+	 3006 13890
4892	0	0	Ki67+	 3012 13684
4893	0	0	Ki67+	 3015 13721
4894	0	0	Ki67+	 3016 14317
4895	0	0	Ki67+	 3026 13843
4896	0	0	Ki67+	 3027 14164
4897	0	0	Ki67+	 3027 14391
4898	0	0	Ki67+	 3028 14216
4899	0	0	Ki67+	 3030 14343
4900	0	0	Ki67+	 3031 13667
4901	0	0	Ki67+	 3031 13689
4902	0	0	Ki67+	 3039 13991
4903	0	0	Ki67+	 3039 14082
4904	0	0	Ki67+	 3042 13721
4905	0	0	Ki67+	 3043 14042
4906	0	0	Ki67+	 3048 14302
4907	0	0	Ki67+	 3051 13894
4908	0	0	Ki67+	 3056 13708
4909	0	0	Ki67+	 3056 14150
4910	0	0	Ki67+	 3059 14379
4911	0	0	Ki67+	 3060 14166
4912	0	0	Ki67+	 3066 14413
4913	0	0	Ki67+	 3068 14055
4914	0	0	Ki67+	 3071 14218
4915	0	0	Ki67+	 3073 13914
4916	0	0	Ki67+	 3078 14284
4917	0	0	Ki67+	 3080 14243
4918	0	0	Ki67+	 3081 13864
4919	0	0	Ki67+	 3083 14355
4920	0	0	Ki67+	 3086 13923
4921	0	0	Ki67+	 3087 13699
4922	0	0	Ki67+	 3087 14117
4923	0	0	Ki67+	 3088 14204
4924	0	0	Ki67+	 3090 13819
4925	0	0	Ki67+	 3093 14220
4926	0	0	Ki67+	 3095 13901
4927	0	0	Ki67+	 3098 13777
4928	0	0	Ki67+	 3098 14066
4929	0	0	Ki67+	 3102 13836
4930	0	0	Ki67+	 3104 14286
4931	0	0	Ki67+	 3105 13941
4932	0	0	Ki67+	 3108 14330
4933	0	0	Ki67+	 3109 14121
4934	0	0	Ki67+	 3112 13665
4935	0	0	Ki67+	 3112 14075
4936	0	0	Ki67+	 3121 13789
4937	0	0	Ki67+	 3122 13819
4938	0	0	Ki67+	 3133 13919
4939	0	0	Ki67+	 3135 13763
4940	0	0	Ki67+	 3136 14221
4941	0	0	Ki67+	 3140 14251
4942	0	0	Ki67+	 3140 14347
4943	0	0	Ki67+	 3147 13769
4944	0	0	Ki67+	 3153 13944
4945	0	0	Ki67+	 3162 13967
4946	0	0	Ki67+	 3164 13938
4947	0	0	Ki67+	 3175 13808
4948	0	0	Ki67+	 3176 14420
4949	0	0	Ki67+	 3181 13967
4950	0	0	Ki67+	 3187 14446
4951	0	0	Ki67+	 3189 14295
4952	0	0	Ki67+	 3192 14334
4953	0	0	Ki67+	 3193 14373
4954	0	0	Ki67+	 3195 13939
4955	0	0	Ki67+	 3197 14213
4956	0	0	Ki67+	 3197 14400
4957	0	0	Ki67+	 3198 14251
4958	0	0	Ki67+	 3204 13977
4959	0	0	Ki67+	 3205 14139
4960	0	0	Ki67+	 3206 14197
4961	0	0	Ki67+	 3208 14245
4962	0	0	Ki67+	 3208 14442
4963	0	0	Ki67+	 3210 14263
4964	0	0	Ki67+	 3218 14195
4965	0	0	Ki67+	 3220 14352
4966	0	0	Ki67+	 3223 14093
4967	0	0	Ki67+	 3223 14450
4968	0	0	Ki67+	 3226 13976
4969	0	0	Ki67+	 3229 14404
4970	0	0	Ki67+	 3230 14308
4971	0	0	Ki67+	 3232 14122
4972	0	0	Ki67+	 3233 13993
4973	0	0	Ki67+	 3238 14281
4974	0	0	Ki67+	 3241 14310
4975	0	0	Ki67+	 3243 13943
4976	0	0	Ki67+	 3244 14183
4977	0	0	Ki67+	 2450 15071
4978	0	0	Ki67+	 2459 14567
4979	0	0	Ki67+	 2461 14516
4980	0	0	Ki67+	 2461 15002
4981	0	0	Ki67+	 2461 15045
4982	0	0	Ki67+	 2462 14584
4983	0	0	Ki67+	 2474 15071
4984	0	0	Ki67+	 2480 14977
4985	0	0	Ki67+	 2493 15013
4986	0	0	Ki67+	 2496 14638
4987	0	0	Ki67+	 2497 14714
4988	0	0	Ki67+	 2499 15054
4989	0	0	Ki67+	 2500 14573
4990	0	0	Ki67+	 2500 15128
4991	0	0	Ki67+	 2501 14555
4992	0	0	Ki67+	 2511 15104
4993	0	0	Ki67+	 2514 14523
4994	0	0	Ki67+	 2515 14777
4995	0	0	Ki67+	 2516 15120
4996	0	0	Ki67+	 2517 14566
4997	0	0	Ki67+	 2526 15092
4998	0	0	Ki67+	 2527 14495
4999	0	0	Ki67+	 2528 14568
5000	0	0	Ki67+	 2531 15005
5001	0	0	Ki67+	 2531 15161
5002	0	0	Ki67+	 2533 14528
5003	0	0	Ki67+	 2538 14496
5004	0	0	Ki67+	 2539 15181
5005	0	0	Ki67+	 2543 15207
5006	0	0	Ki67+	 2549 15150
5007	0	0	Ki67+	 2556 14665
5008	0	0	Ki67+	 2559 15231
5009	0	0	Ki67+	 2561 14541
5010	0	0	Ki67+	 2561 15002
5011	0	0	Ki67+	 2566 14659
5012	0	0	Ki67+	 2566 14694
5013	0	0	Ki67+	 2571 14851
5014	0	0	Ki67+	 2572 14556
5015	0	0	Ki67+	 2574 15176
5016	0	0	Ki67+	 2579 14666
5017	0	0	Ki67+	 2579 14710
5018	0	0	Ki67+	 2581 14682
5019	0	0	Ki67+	 2585 15005
5020	0	0	Ki67+	 2588 14582
5021	0	0	Ki67+	 2588 14607
5022	0	0	Ki67+	 2592 15238
5023	0	0	Ki67+	 2594 15193
5024	0	0	Ki67+	 2596 15218
5025	0	0	Ki67+	 2601 14606
5026	0	0	Ki67+	 2605 14499
5027	0	0	Ki67+	 2615 14674
5028	0	0	Ki67+	 2617 14501
5029	0	0	Ki67+	 2618 14531
5030	0	0	Ki67+	 2618 14796
5031	0	0	Ki67+	 2626 15007
5032	0	0	Ki67+	 2630 15186
5033	0	0	Ki67+	 2630 15231
5034	0	0	Ki67+	 2633 14468
5035	0	0	Ki67+	 2636 14727
5036	0	0	Ki67+	 2637 14535
5037	0	0	Ki67+	 2640 14764
5038	0	0	Ki67+	 2641 15204
5039	0	0	Ki67+	 2656 15202
5040	0	0	Ki67+	 2660 15025
5041	0	0	Ki67+	 2661 14924
5042	0	0	Ki67+	 2667 14466
5043	0	0	Ki67+	 2670 14518
5044	0	0	Ki67+	 2674 15009
5045	0	0	Ki67+	 2679 14532
5046	0	0	Ki67+	 2682 14750
5047	0	0	Ki67+	 2683 14497
5048	0	0	Ki67+	 2695 14791
5049	0	0	Ki67+	 2697 14534
5050	0	0	Ki67+	 2698 14732
5051	0	0	Ki67+	 2698 15151
5052	0	0	Ki67+	 2699 15263
5053	0	0	Ki67+	 2700 14505
5054	0	0	Ki67+	 2700 14912
5055	0	0	Ki67+	 2702 15020
5056	0	0	Ki67+	 2713 14585
5057	0	0	Ki67+	 2713 15207
5058	0	0	Ki67+	 2715 15175
5059	0	0	Ki67+	 2715 15225
5060	0	0	Ki67+	 2723 14695
5061	0	0	Ki67+	 2726 14719
5062	0	0	Ki67+	 2730 14908
5063	0	0	Ki67+	 2731 15248
5064	0	0	Ki67+	 2735 14548
5065	0	0	Ki67+	 2736 14739
5066	0	0	Ki67+	 2738 14592
5067	0	0	Ki67+	 2746 15007
5068	0	0	Ki67+	 2746 15246
5069	0	0	Ki67+	 2747 15024
5070	0	0	Ki67+	 2747 15134
5071	0	0	Ki67+	 2747 15211
5072	0	0	Ki67+	 2749 14950
5073	0	0	Ki67+	 2749 15167
5074	0	0	Ki67+	 2752 14925
5075	0	0	Ki67+	 2753 14684
5076	0	0	Ki67+	 2761 15169
5077	0	0	Ki67+	 2762 15020
5078	0	0	Ki67+	 2763 14720
5079	0	0	Ki67+	 2768 15199
5080	0	0	Ki67+	 2769 15156
5081	0	0	Ki67+	 2777 14493
5082	0	0	Ki67+	 2777 14635
5083	0	0	Ki67+	 2777 14994
5084	0	0	Ki67+	 2782 14528
5085	0	0	Ki67+	 2783 14651
5086	0	0	Ki67+	 2790 14477
5087	0	0	Ki67+	 2790 15058
5088	0	0	Ki67+	 2792 15177
5089	0	0	Ki67+	 2794 14743
5090	0	0	Ki67+	 2795 15243
5091	0	0	Ki67+	 2800 15136
5092	0	0	Ki67+	 2804 14929
5093	0	0	Ki67+	 2806 15197
5094	0	0	Ki67+	 2809 14542
5095	0	0	Ki67+	 2813 14633
5096	0	0	Ki67+	 2814 15223
5097	0	0	Ki67+	 2817 14484
5098	0	0	Ki67+	 2818 14786
5099	0	0	Ki67+	 2820 15110
5100	0	0	Ki67+	 2821 14552
5101	0	0	Ki67+	 2823 15167
5102	0	0	Ki67+	 2824 14658
5103	0	0	Ki67+	 2826 14817
5104	0	0	Ki67+	 2836 14705
5105	0	0	Ki67+	 2837 14938
5106	0	0	Ki67+	 2838 14579
5107	0	0	Ki67+	 2839 15153
5108	0	0	Ki67+	 2844 15190
5109	0	0	Ki67+	 2845 14626
5110	0	0	Ki67+	 2845 14827
5111	0	0	Ki67+	 2846 15057
5112	0	0	Ki67+	 2847 14837
5113	0	0	Ki67+	 2848 14807
5114	0	0	Ki67+	 2852 15078
5115	0	0	Ki67+	 2853 14561
5116	0	0	Ki67+	 2854 14646
5117	0	0	Ki67+	 2858 14615
5118	0	0	Ki67+	 2861 14938
5119	0	0	Ki67+	 2866 14658
5120	0	0	Ki67+	 2867 15192
5121	0	0	Ki67+	 2868 14525
5122	0	0	Ki67+	 2875 15204
5123	0	0	Ki67+	 2876 15125
5124	0	0	Ki67+	 2878 14895
5125	0	0	Ki67+	 2881 15257
5126	0	0	Ki67+	 2882 14586
5127	0	0	Ki67+	 2885 14641
5128	0	0	Ki67+	 2886 14905
5129	0	0	Ki67+	 2886 14924
5130	0	0	Ki67+	 2889 15074
5131	0	0	Ki67+	 2895 15204
5132	0	0	Ki67+	 2901 14684
5133	0	0	Ki67+	 2902 14511
5134	0	0	Ki67+	 2906 15261
5135	0	0	Ki67+	 2908 15050
5136	0	0	Ki67+	 2912 14899
5137	0	0	Ki67+	 2915 15230
5138	0	0	Ki67+	 2921 14569
5139	0	0	Ki67+	 2921 14667
5140	0	0	Ki67+	 2925 14716
5141	0	0	Ki67+	 2927 15073
5142	0	0	Ki67+	 2927 15129
5143	0	0	Ki67+	 2930 14735
5144	0	0	Ki67+	 2937 14592
5145	0	0	Ki67+	 2940 14557
5146	0	0	Ki67+	 2943 15039
5147	0	0	Ki67+	 2950 14522
5148	0	0	Ki67+	 2951 14910
5149	0	0	Ki67+	 2953 14897
5150	0	0	Ki67+	 2960 14727
5151	0	0	Ki67+	 2965 14574
5152	0	0	Ki67+	 2966 14544
5153	0	0	Ki67+	 2966 14946
5154	0	0	Ki67+	 2967 14845
5155	0	0	Ki67+	 2977 14822
5156	0	0	Ki67+	 2978 14977
5157	0	0	Ki67+	 2982 15245
5158	0	0	Ki67+	 2988 14509
5159	0	0	Ki67+	 2992 15186
5160	0	0	Ki67+	 2995 14741
5161	0	0	Ki67+	 2996 15029
5162	0	0	Ki67+	 2997 14842
5163	0	0	Ki67+	 2999 14561
5164	0	0	Ki67+	 3001 14763
5165	0	0	Ki67+	 3003 15069
5166	0	0	Ki67+	 3005 14780
5167	0	0	Ki67+	 3007 15216
5168	0	0	Ki67+	 3020 14940
5169	0	0	Ki67+	 3020 15123
5170	0	0	Ki67+	 3021 14775
5171	0	0	Ki67+	 3031 14963
5172	0	0	Ki67+	 3033 15053
5173	0	0	Ki67+	 3034 15151
5174	0	0	Ki67+	 3037 14552
5175	0	0	Ki67+	 3043 14806
5176	0	0	Ki67+	 3044 15199
5177	0	0	Ki67+	 3046 15170
5178	0	0	Ki67+	 3049 15055
5179	0	0	Ki67+	 3052 14824
5180	0	0	Ki67+	 3058 14899
5181	0	0	Ki67+	 3062 14834
5182	0	0	Ki67+	 3070 14792
5183	0	0	Ki67+	 3076 15252
5184	0	0	Ki67+	 3078 14934
5185	0	0	Ki67+	 3083 15158
5186	0	0	Ki67+	 3086 15042
5187	0	0	Ki67+	 3088 14597
5188	0	0	Ki67+	 3088 14808
5189	0	0	Ki67+	 3090 14930
5190	0	0	Ki67+	 3094 14819
5191	0	0	Ki67+	 3095 14872
5192	0	0	Ki67+	 3095 15172
5193	0	0	Ki67+	 3097 15235
5194	0	0	Ki67+	 3111 15071
5195	0	0	Ki67+	 3112 14562
5196	0	0	Ki67+	 3112 14940
5197	0	0	Ki67+	 3113 15134
5198	0	0	Ki67+	 3114 15037
5199	0	0	Ki67+	 3115 14609
5200	0	0	Ki67+	 3115 14791
5201	0	0	Ki67+	 3117 15026
5202	0	0	Ki67+	 3119 14802
5203	0	0	Ki67+	 3119 15257
5204	0	0	Ki67+	 3125 14665
5205	0	0	Ki67+	 3129 14875
5206	0	0	Ki67+	 3131 14590
5207	0	0	Ki67+	 3131 15000
5208	0	0	Ki67+	 3132 14796
5209	0	0	Ki67+	 3132 14885
5210	0	0	Ki67+	 3142 15016
5211	0	0	Ki67+	 3145 15039
5212	0	0	Ki67+	 3146 14804
5213	0	0	Ki67+	 3148 14911
5214	0	0	Ki67+	 3148 15110
5215	0	0	Ki67+	 3161 14800
5216	0	0	Ki67+	 3162 14669
5217	0	0	Ki67+	 3163 15062
5218	0	0	Ki67+	 3164 15113
5219	0	0	Ki67+	 3168 14865
5220	0	0	Ki67+	 3170 15254
5221	0	0	Ki67+	 3172 14997
5222	0	0	Ki67+	 3173 14891
5223	0	0	Ki67+	 3177 14465
5224	0	0	Ki67+	 3179 14625
5225	0	0	Ki67+	 3181 15154
5226	0	0	Ki67+	 3186 15038
5227	0	0	Ki67+	 3186 15206
5228	0	0	Ki67+	 3192 14644
5229	0	0	Ki67+	 3192 15191
5230	0	0	Ki67+	 3194 14687
5231	0	0	Ki67+	 3194 15012
5232	0	0	Ki67+	 3195 14720
5233	0	0	Ki67+	 3197 15226
5234	0	0	Ki67+	 3200 14660
5235	0	0	Ki67+	 3204 14875
5236	0	0	Ki67+	 3207 14887
5237	0	0	Ki67+	 3207 14971
5238	0	0	Ki67+	 3208 14494
5239	0	0	Ki67+	 3208 15054
5240	0	0	Ki67+	 3211 14698
5241	0	0	Ki67+	 3211 14831
5242	0	0	Ki67+	 3215 14665
5243	0	0	Ki67+	 3218 14994
5244	0	0	Ki67+	 3219 14733
5245	0	0	Ki67+	 3220 14751
5246	0	0	Ki67+	 3224 14964
5247	0	0	Ki67+	 3228 14479
5248	0	0	Ki67+	 3230 15235
5249	0	0	Ki67+	 3231 15097
5250	0	0	Ki67+	 3232 14584
5251	0	0	Ki67+	 3233 15250
5252	0	0	Ki67+	 3234 15060
5253	0	0	Ki67+	 3237 14872
5254	0	0	Ki67+	 3237 15086
5255	0	0	Ki67+	 3238 14492
5256	0	0	Ki67+	 3242 14676
5257	0	0	Ki67+	 3242 14765
5258	0	0	Ki67+	 3245 14537
5259	0	0	Ki67+	 3246 14473
5260	0	0	Ki67+	 3247 15035
5261	0	0	Ki67+	 2636 15520
5262	0	0	Ki67+	 2637 15600
5263	0	0	Ki67+	 2641 15486
5264	0	0	Ki67+	 2665 15480
5265	0	0	Ki67+	 2672 15667
5266	0	0	Ki67+	 2674 15511
5267	0	0	Ki67+	 2679 15561
5268	0	0	Ki67+	 2680 15502
5269	0	0	Ki67+	 2683 15677
5270	0	0	Ki67+	 2688 15305
5271	0	0	Ki67+	 2688 15643
5272	0	0	Ki67+	 2692 15575
5273	0	0	Ki67+	 2693 15443
5274	0	0	Ki67+	 2700 15335
5275	0	0	Ki67+	 2707 15450
5276	0	0	Ki67+	 2710 15676
5277	0	0	Ki67+	 2712 15608
5278	0	0	Ki67+	 2725 15716
5279	0	0	Ki67+	 2736 15483
5280	0	0	Ki67+	 2740 15448
5281	0	0	Ki67+	 2741 15272
5282	0	0	Ki67+	 2741 15289
5283	0	0	Ki67+	 2741 15697
5284	0	0	Ki67+	 2741 15815
5285	0	0	Ki67+	 2743 15616
5286	0	0	Ki67+	 2746 15739
5287	0	0	Ki67+	 2748 15516
5288	0	0	Ki67+	 2748 15589
5289	0	0	Ki67+	 2751 15537
5290	0	0	Ki67+	 2758 15461
5291	0	0	Ki67+	 2760 15358
5292	0	0	Ki67+	 2762 15714
5293	0	0	Ki67+	 2763 15792
5294	0	0	Ki67+	 2767 15448
5295	0	0	Ki67+	 2768 15348
5296	0	0	Ki67+	 2776 15579
5297	0	0	Ki67+	 2778 15395
5298	0	0	Ki67+	 2780 15379
5299	0	0	Ki67+	 2780 15465
5300	0	0	Ki67+	 2786 15824
5301	0	0	Ki67+	 2794 15400
5302	0	0	Ki67+	 2796 15506
5303	0	0	Ki67+	 2798 15995
5304	0	0	Ki67+	 2799 15967
5305	0	0	Ki67+	 2803 15384
5306	0	0	Ki67+	 2807 15725
5307	0	0	Ki67+	 2807 15789
5308	0	0	Ki67+	 2812 15809
5309	0	0	Ki67+	 2813 15849
5310	0	0	Ki67+	 2814 15470
5311	0	0	Ki67+	 2825 15483
5312	0	0	Ki67+	 2827 15733
5313	0	0	Ki67+	 2828 15832
5314	0	0	Ki67+	 2829 15305
5315	0	0	Ki67+	 2831 15518
5316	0	0	Ki67+	 2833 15461
5317	0	0	Ki67+	 2834 15848
5318	0	0	Ki67+	 2836 15713
5319	0	0	Ki67+	 2838 15542
5320	0	0	Ki67+	 2842 15924
5321	0	0	Ki67+	 2847 15361
5322	0	0	Ki67+	 2850 15486
5323	0	0	Ki67+	 2850 15901
5324	0	0	Ki67+	 2857 15953
5325	0	0	Ki67+	 2859 15460
5326	0	0	Ki67+	 2859 15508
5327	0	0	Ki67+	 2859 15985
5328	0	0	Ki67+	 2864 15366
5329	0	0	Ki67+	 2865 15299
5330	0	0	Ki67+	 2865 15729
5331	0	0	Ki67+	 2869 15268
5332	0	0	Ki67+	 2869 15791
5333	0	0	Ki67+	 2869 16017
5334	0	0	Ki67+	 2870 15706
5335	0	0	Ki67+	 2872 15532
5336	0	0	Ki67+	 2879 15899
5337	0	0	Ki67+	 2884 16005
5338	0	0	Ki67+	 2885 15435
5339	0	0	Ki67+	 2887 15509
5340	0	0	Ki67+	 2887 15971
5341	0	0	Ki67+	 2893 15485
5342	0	0	Ki67+	 2900 15415
5343	0	0	Ki67+	 2905 15540
5344	0	0	Ki67+	 2905 16023
5345	0	0	Ki67+	 2906 15781
5346	0	0	Ki67+	 2907 15871
5347	0	0	Ki67+	 2907 15910
5348	0	0	Ki67+	 2909 15571
5349	0	0	Ki67+	 2917 15994
5350	0	0	Ki67+	 2918 15290
5351	0	0	Ki67+	 2918 15898
5352	0	0	Ki67+	 2923 15952
5353	0	0	Ki67+	 2924 15346
5354	0	0	Ki67+	 2933 15315
5355	0	0	Ki67+	 2934 15399
5356	0	0	Ki67+	 2934 15780
5357	0	0	Ki67+	 2934 16053
5358	0	0	Ki67+	 2935 15952
5359	0	0	Ki67+	 2940 15448
5360	0	0	Ki67+	 2940 15740
5361	0	0	Ki67+	 2940 15892
5362	0	0	Ki67+	 2942 15292
5363	0	0	Ki67+	 2942 15764
5364	0	0	Ki67+	 2943 15559
5365	0	0	Ki67+	 2943 15923
5366	0	0	Ki67+	 2947 15317
5367	0	0	Ki67+	 2949 16013
5368	0	0	Ki67+	 2951 15867
5369	0	0	Ki67+	 2952 15509
5370	0	0	Ki67+	 2953 15979
5371	0	0	Ki67+	 2953 16036
5372	0	0	Ki67+	 2954 15527
5373	0	0	Ki67+	 2956 15351
5374	0	0	Ki67+	 2956 15480
5375	0	0	Ki67+	 2956 15580
5376	0	0	Ki67+	 2958 15419
5377	0	0	Ki67+	 2966 15825
5378	0	0	Ki67+	 2972 15336
5379	0	0	Ki67+	 2973 15305
5380	0	0	Ki67+	 2974 15554
5381	0	0	Ki67+	 2980 15980
5382	0	0	Ki67+	 2984 15368
5383	0	0	Ki67+	 2984 15432
5384	0	0	Ki67+	 2986 15834
5385	0	0	Ki67+	 2993 15953
5386	0	0	Ki67+	 2994 15964
5387	0	0	Ki67+	 2996 15398
5388	0	0	Ki67+	 2997 15480
5389	0	0	Ki67+	 3003 15870
5390	0	0	Ki67+	 3011 15448
5391	0	0	Ki67+	 3012 15730
5392	0	0	Ki67+	 3012 15779
5393	0	0	Ki67+	 3015 15576
5394	0	0	Ki67+	 3015 15952
5395	0	0	Ki67+	 3016 15376
5396	0	0	Ki67+	 3020 15329
5397	0	0	Ki67+	 3024 15583
5398	0	0	Ki67+	 3027 15348
5399	0	0	Ki67+	 3027 15794
5400	0	0	Ki67+	 3032 15827
5401	0	0	Ki67+	 3041 15428
5402	0	0	Ki67+	 3047 15374
5403	0	0	Ki67+	 3052 15449
5404	0	0	Ki67+	 3052 15502
5405	0	0	Ki67+	 3053 15559
5406	0	0	Ki67+	 3055 15807
5407	0	0	Ki67+	 3060 15351
5408	0	0	Ki67+	 3061 15387
5409	0	0	Ki67+	 3063 15740
5410	0	0	Ki67+	 3065 15725
5411	0	0	Ki67+	 3066 15881
5412	0	0	Ki67+	 3068 15839
5413	0	0	Ki67+	 3068 15865
5414	0	0	Ki67+	 3071 15520
5415	0	0	Ki67+	 3076 15385
5416	0	0	Ki67+	 3083 15532
5417	0	0	Ki67+	 3086 16039
5418	0	0	Ki67+	 3091 15850
5419	0	0	Ki67+	 3096 15896
5420	0	0	Ki67+	 3100 15393
5421	0	0	Ki67+	 3104 15700
5422	0	0	Ki67+	 3106 15288
5423	0	0	Ki67+	 3110 16052
5424	0	0	Ki67+	 3111 15832
5425	0	0	Ki67+	 3113 15966
5426	0	0	Ki67+	 3115 15787
5427	0	0	Ki67+	 3116 15534
5428	0	0	Ki67+	 3117 15866
5429	0	0	Ki67+	 3119 15306
5430	0	0	Ki67+	 3129 15883
5431	0	0	Ki67+	 3130 15948
5432	0	0	Ki67+	 3132 15334
5433	0	0	Ki67+	 3136 15998
5434	0	0	Ki67+	 3137 15727
5435	0	0	Ki67+	 3145 15764
5436	0	0	Ki67+	 3146 15782
5437	0	0	Ki67+	 3149 15315
5438	0	0	Ki67+	 3151 15458
5439	0	0	Ki67+	 3152 15277
5440	0	0	Ki67+	 3160 15690
5441	0	0	Ki67+	 3160 15752
5442	0	0	Ki67+	 3161 15709
5443	0	0	Ki67+	 3166 15790
5444	0	0	Ki67+	 3167 15812
5445	0	0	Ki67+	 3168 15537
5446	0	0	Ki67+	 3175 15887
5447	0	0	Ki67+	 3177 15300
5448	0	0	Ki67+	 3177 15432
5449	0	0	Ki67+	 3177 15913
5450	0	0	Ki67+	 3181 15940
5451	0	0	Ki67+	 3183 15445
5452	0	0	Ki67+	 3185 15662
5453	0	0	Ki67+	 3191 15389
5454	0	0	Ki67+	 3192 15461
5455	0	0	Ki67+	 3195 15416
5456	0	0	Ki67+	 3196 15683
5457	0	0	Ki67+	 3200 15818
5458	0	0	Ki67+	 3203 15735
5459	0	0	Ki67+	 3204 15711
5460	0	0	Ki67+	 3204 15941
5461	0	0	Ki67+	 3206 15783
5462	0	0	Ki67+	 3209 15489
5463	0	0	Ki67+	 3212 15897
5464	0	0	Ki67+	 3215 15732
5465	0	0	Ki67+	 3221 15783
5466	0	0	Ki67+	 3223 15676
5467	0	0	Ki67+	 3226 15741
5468	0	0	Ki67+	 3227 15652
5469	0	0	Ki67+	 3229 15436
5470	0	0	Ki67+	 3235 15400
5471	0	0	Ki67+	 3236 15446
5472	0	0	Ki67+	 3238 15853
5473	0	0	Ki67+	 3240 15794
5474	0	0	Ki67+	 3241 15870
5475	0	0	Ki67+	 2918 16166
5476	0	0	Ki67+	 2944 16206
5477	0	0	Ki67+	 2947 16121
5478	0	0	Ki67+	 2958 16136
5479	0	0	Ki67+	 2974 16282
5480	0	0	Ki67+	 2999 16249
5481	0	0	Ki67+	 3000 16295
5482	0	0	Ki67+	 3008 16110
5483	0	0	Ki67+	 3017 16271
5484	0	0	Ki67+	 3025 16214
5485	0	0	Ki67+	 3027 16247
5486	0	0	Ki67+	 3043 16198
5487	0	0	Ki67+	 3047 16370
5488	0	0	Ki67+	 3050 16249
5489	0	0	Ki67+	 3050 16336
5490	0	0	Ki67+	 3057 16372
5491	0	0	Ki67+	 3074 16405
5492	0	0	Ki67+	 3075 16227
5493	0	0	Ki67+	 3090 16332
5494	0	0	Ki67+	 3102 16147
5495	0	0	Ki67+	 3102 16388
5496	0	0	Ki67+	 3107 16310
5497	0	0	Ki67+	 3116 16207
5498	0	0	Ki67+	 3128 16178
5499	0	0	Ki67+	 3128 16501
5500	0	0	Ki67+	 3130 16301
5501	0	0	Ki67+	 3130 16404
5502	0	0	Ki67+	 3131 16240
5503	0	0	Ki67+	 3134 16210
5504	0	0	Ki67+	 3135 16451
5505	0	0	Ki67+	 3150 16525
5506	0	0	Ki67+	 3154 16381
5507	0	0	Ki67+	 3156 16289
5508	0	0	Ki67+	 3159 16129
5509	0	0	Ki67+	 3163 16323
5510	0	0	Ki67+	 3169 16476
5511	0	0	Ki67+	 3172 16213
5512	0	0	Ki67+	 3175 16559
5513	0	0	Ki67+	 3176 16468
5514	0	0	Ki67+	 3182 16154
5515	0	0	Ki67+	 3183 16355
5516	0	0	Ki67+	 3184 16114
5517	0	0	Ki67+	 3187 16517
5518	0	0	Ki67+	 3189 16387
5519	0	0	Ki67+	 3192 16270
5520	0	0	Ki67+	 3195 16429
5521	0	0	Ki67+	 3198 16725
5522	0	0	Ki67+	 3200 16292
5523	0	0	Ki67+	 3206 16091
5524	0	0	Ki67+	 3208 16408
5525	0	0	Ki67+	 3209 16125
5526	0	0	Ki67+	 3209 16179
5527	0	0	Ki67+	 3212 16627
5528	0	0	Ki67+	 3220 16535
5529	0	0	Ki67+	 3222 16158
5530	0	0	Ki67+	 3222 16255
5531	0	0	Ki67+	 3225 16191
5532	0	0	Ki67+	 3227 16147
5533	0	0	Ki67+	 3231 16414
5534	0	0	Ki67+	 3232 16664
5535	0	0	Ki67+	 3233 16433
5536	0	0	Ki67+	 3236 16859
5537	0	0	Ki67+	 3238 16461
5538	0	0	Ki67+	 3238 16529
5539	0	0	Ki67+	 3240 16131
5540	0	0	Ki67+	 3241 16073
5541	0	0	Ki67+	 3245 16807
5542	0	0	Ki67+	 3246 16084
5543	0	0	Ki67+	 3246 16164
5544	0	0	Ki67+	 3087 17367
5545	0	0	Ki67+	 3090 17320
5546	0	0	Ki67+	 3091 17265
5547	0	0	Ki67+	 3136 17292
5548	0	0	Ki67+	 3171 17371
5549	0	0	Ki67+	 3174 17322
5550	0	0	Ki67+	 3176 17280
5551	0	0	Ki67+	 3249 6199
5552	0	0	Ki67+	 3252 5752
5553	0	0	Ki67+	 3256 5771
5554	0	0	Ki67+	 3259 5994
5555	0	0	Ki67+	 3261 5703
5556	0	0	Ki67+	 3262 6249
5557	0	0	Ki67+	 3271 6137
5558	0	0	Ki67+	 3272 6012
5559	0	0	Ki67+	 3275 5735
5560	0	0	Ki67+	 3279 6245
5561	0	0	Ki67+	 3280 5920
5562	0	0	Ki67+	 3288 6104
5563	0	0	Ki67+	 3288 6352
5564	0	0	Ki67+	 3290 5885
5565	0	0	Ki67+	 3292 6172
5566	0	0	Ki67+	 3294 6211
5567	0	0	Ki67+	 3298 6266
5568	0	0	Ki67+	 3301 5678
5569	0	0	Ki67+	 3306 6222
5570	0	0	Ki67+	 3308 6314
5571	0	0	Ki67+	 3311 5712
5572	0	0	Ki67+	 3313 5850
5573	0	0	Ki67+	 3313 6136
5574	0	0	Ki67+	 3316 6337
5575	0	0	Ki67+	 3319 5884
5576	0	0	Ki67+	 3320 6170
5577	0	0	Ki67+	 3328 5775
5578	0	0	Ki67+	 3330 5814
5579	0	0	Ki67+	 3330 6299
5580	0	0	Ki67+	 3331 6205
5581	0	0	Ki67+	 3332 6366
5582	0	0	Ki67+	 3341 5774
5583	0	0	Ki67+	 3341 5934
5584	0	0	Ki67+	 3342 5965
5585	0	0	Ki67+	 3345 6253
5586	0	0	Ki67+	 3345 6271
5587	0	0	Ki67+	 3348 5629
5588	0	0	Ki67+	 3348 6157
5589	0	0	Ki67+	 3349 5659
5590	0	0	Ki67+	 3350 5740
5591	0	0	Ki67+	 3351 6008
5592	0	0	Ki67+	 3360 5909
5593	0	0	Ki67+	 3362 6315
5594	0	0	Ki67+	 3373 5832
5595	0	0	Ki67+	 3373 6086
5596	0	0	Ki67+	 3374 6200
5597	0	0	Ki67+	 3380 6246
5598	0	0	Ki67+	 3381 5962
5599	0	0	Ki67+	 3385 6048
5600	0	0	Ki67+	 3392 6119
5601	0	0	Ki67+	 3393 6218
5602	0	0	Ki67+	 3394 5700
5603	0	0	Ki67+	 3396 6246
5604	0	0	Ki67+	 3399 6312
5605	0	0	Ki67+	 3401 6002
5606	0	0	Ki67+	 3402 5831
5607	0	0	Ki67+	 3402 5915
5608	0	0	Ki67+	 3409 6197
5609	0	0	Ki67+	 3411 6296
5610	0	0	Ki67+	 3413 5935
5611	0	0	Ki67+	 3415 6211
5612	0	0	Ki67+	 3418 5633
5613	0	0	Ki67+	 3418 6030
5614	0	0	Ki67+	 3422 5921
5615	0	0	Ki67+	 3425 6170
5616	0	0	Ki67+	 3427 6102
5617	0	0	Ki67+	 3437 6197
5618	0	0	Ki67+	 3441 5937
5619	0	0	Ki67+	 3446 5797
5620	0	0	Ki67+	 3451 5993
5621	0	0	Ki67+	 3452 6332
5622	0	0	Ki67+	 3453 6219
5623	0	0	Ki67+	 3454 6167
5624	0	0	Ki67+	 3455 5904
5625	0	0	Ki67+	 3456 5685
5626	0	0	Ki67+	 3459 5597
5627	0	0	Ki67+	 3460 6248
5628	0	0	Ki67+	 3461 5984
5629	0	0	Ki67+	 3464 5631
5630	0	0	Ki67+	 3464 6120
5631	0	0	Ki67+	 3464 6199
5632	0	0	Ki67+	 3469 6089
5633	0	0	Ki67+	 3470 6179
5634	0	0	Ki67+	 3472 5849
5635	0	0	Ki67+	 3475 5837
5636	0	0	Ki67+	 3477 5738
5637	0	0	Ki67+	 3477 6103
5638	0	0	Ki67+	 3485 6113
5639	0	0	Ki67+	 3487 6219
5640	0	0	Ki67+	 3490 5703
5641	0	0	Ki67+	 3491 5577
5642	0	0	Ki67+	 3492 6076
5643	0	0	Ki67+	 3501 5605
5644	0	0	Ki67+	 3501 5634
5645	0	0	Ki67+	 3505 5750
5646	0	0	Ki67+	 3505 5787
5647	0	0	Ki67+	 3515 5762
5648	0	0	Ki67+	 3516 5739
5649	0	0	Ki67+	 3517 5716
5650	0	0	Ki67+	 3527 5586
5651	0	0	Ki67+	 3529 5948
5652	0	0	Ki67+	 3533 6236
5653	0	0	Ki67+	 3535 5990
5654	0	0	Ki67+	 3536 6344
5655	0	0	Ki67+	 3539 6191
5656	0	0	Ki67+	 3549 5911
5657	0	0	Ki67+	 3550 6093
5658	0	0	Ki67+	 3551 6122
5659	0	0	Ki67+	 3553 5723
5660	0	0	Ki67+	 3554 6028
5661	0	0	Ki67+	 3555 6251
5662	0	0	Ki67+	 3558 5605
5663	0	0	Ki67+	 3569 6184
5664	0	0	Ki67+	 3573 5731
5665	0	0	Ki67+	 3582 5982
5666	0	0	Ki67+	 3587 5629
5667	0	0	Ki67+	 3589 6330
5668	0	0	Ki67+	 3590 6270
5669	0	0	Ki67+	 3595 5997
5670	0	0	Ki67+	 3596 5953
5671	0	0	Ki67+	 3598 6071
5672	0	0	Ki67+	 3604 5724
5673	0	0	Ki67+	 3622 5699
5674	0	0	Ki67+	 3623 6078
5675	0	0	Ki67+	 3625 5582
5676	0	0	Ki67+	 3626 6023
5677	0	0	Ki67+	 3635 5996
5678	0	0	Ki67+	 3643 5747
5679	0	0	Ki67+	 3644 5806
5680	0	0	Ki67+	 3647 6017
5681	0	0	Ki67+	 3647 6288
5682	0	0	Ki67+	 3648 6111
5683	0	0	Ki67+	 3649 5663
5684	0	0	Ki67+	 3649 5915
5685	0	0	Ki67+	 3650 5768
5686	0	0	Ki67+	 3651 6091
5687	0	0	Ki67+	 3656 6267
5688	0	0	Ki67+	 3657 5732
5689	0	0	Ki67+	 3662 6166
5690	0	0	Ki67+	 3664 5749
5691	0	0	Ki67+	 3664 5878
5692	0	0	Ki67+	 3666 5664
5693	0	0	Ki67+	 3669 6236
5694	0	0	Ki67+	 3670 6009
5695	0	0	Ki67+	 3678 5932
5696	0	0	Ki67+	 3679 6361
5697	0	0	Ki67+	 3688 5741
5698	0	0	Ki67+	 3689 5853
5699	0	0	Ki67+	 3691 5707
5700	0	0	Ki67+	 3693 6112
5701	0	0	Ki67+	 3695 5921
5702	0	0	Ki67+	 3697 5888
5703	0	0	Ki67+	 3700 5989
5704	0	0	Ki67+	 3704 5693
5705	0	0	Ki67+	 3704 6120
5706	0	0	Ki67+	 3706 6073
5707	0	0	Ki67+	 3714 5989
5708	0	0	Ki67+	 3715 6033
5709	0	0	Ki67+	 3718 5708
5710	0	0	Ki67+	 3720 5747
5711	0	0	Ki67+	 3721 5853
5712	0	0	Ki67+	 3725 5920
5713	0	0	Ki67+	 3725 6084
5714	0	0	Ki67+	 3725 6221
5715	0	0	Ki67+	 3736 5906
5716	0	0	Ki67+	 3737 6064
5717	0	0	Ki67+	 3740 6110
5718	0	0	Ki67+	 3744 5730
5719	0	0	Ki67+	 3747 5996
5720	0	0	Ki67+	 3752 6158
5721	0	0	Ki67+	 3755 6008
5722	0	0	Ki67+	 3756 5959
5723	0	0	Ki67+	 3757 6183
5724	0	0	Ki67+	 3759 5753
5725	0	0	Ki67+	 3765 5818
5726	0	0	Ki67+	 3766 6050
5727	0	0	Ki67+	 3772 5705
5728	0	0	Ki67+	 3774 5971
5729	0	0	Ki67+	 3776 5854
5730	0	0	Ki67+	 3782 5793
5731	0	0	Ki67+	 3785 5828
5732	0	0	Ki67+	 3789 5744
5733	0	0	Ki67+	 3798 5996
5734	0	0	Ki67+	 3800 6102
5735	0	0	Ki67+	 3802 6221
5736	0	0	Ki67+	 3803 5940
5737	0	0	Ki67+	 3805 5683
5738	0	0	Ki67+	 3814 5732
5739	0	0	Ki67+	 3814 5829
5740	0	0	Ki67+	 3824 6068
5741	0	0	Ki67+	 3828 5708
5742	0	0	Ki67+	 3834 5944
5743	0	0	Ki67+	 3840 5822
5744	0	0	Ki67+	 3841 6155
5745	0	0	Ki67+	 3845 5570
5746	0	0	Ki67+	 3847 5733
5747	0	0	Ki67+	 3850 5665
5748	0	0	Ki67+	 3858 5932
5749	0	0	Ki67+	 3858 6177
5750	0	0	Ki67+	 3859 5719
5751	0	0	Ki67+	 3863 5829
5752	0	0	Ki67+	 3866 5605
5753	0	0	Ki67+	 3871 5757
5754	0	0	Ki67+	 3871 5868
5755	0	0	Ki67+	 3873 5834
5756	0	0	Ki67+	 3877 6197
5757	0	0	Ki67+	 3879 6160
5758	0	0	Ki67+	 3882 6176
5759	0	0	Ki67+	 3883 6267
5760	0	0	Ki67+	 3887 6218
5761	0	0	Ki67+	 3888 5712
5762	0	0	Ki67+	 3892 5832
5763	0	0	Ki67+	 3893 5598
5764	0	0	Ki67+	 3898 5890
5765	0	0	Ki67+	 3906 5615
5766	0	0	Ki67+	 3906 5838
5767	0	0	Ki67+	 3910 6226
5768	0	0	Ki67+	 3912 6135
5769	0	0	Ki67+	 3915 5749
5770	0	0	Ki67+	 3919 5705
5771	0	0	Ki67+	 3920 5814
5772	0	0	Ki67+	 3920 6062
5773	0	0	Ki67+	 3921 5573
5774	0	0	Ki67+	 3921 5899
5775	0	0	Ki67+	 3923 6151
5776	0	0	Ki67+	 3924 5686
5777	0	0	Ki67+	 3924 5797
5778	0	0	Ki67+	 3928 5878
5779	0	0	Ki67+	 3929 6188
5780	0	0	Ki67+	 3932 5765
5781	0	0	Ki67+	 3934 6061
5782	0	0	Ki67+	 3936 6254
5783	0	0	Ki67+	 3937 6227
5784	0	0	Ki67+	 3944 6152
5785	0	0	Ki67+	 3946 5781
5786	0	0	Ki67+	 3946 6190
5787	0	0	Ki67+	 3949 6169
5788	0	0	Ki67+	 3951 5592
5789	0	0	Ki67+	 3954 5740
5790	0	0	Ki67+	 3954 5762
5791	0	0	Ki67+	 3955 6142
5792	0	0	Ki67+	 3956 6251
5793	0	0	Ki67+	 3957 6223
5794	0	0	Ki67+	 3962 5661
5795	0	0	Ki67+	 3962 6198
5796	0	0	Ki67+	 3965 5831
5797	0	0	Ki67+	 3974 5907
5798	0	0	Ki67+	 3974 6152
5799	0	0	Ki67+	 3977 6179
5800	0	0	Ki67+	 3978 5655
5801	0	0	Ki67+	 3979 6232
5802	0	0	Ki67+	 3982 5876
5803	0	0	Ki67+	 3986 5762
5804	0	0	Ki67+	 3986 5790
5805	0	0	Ki67+	 3989 5804
5806	0	0	Ki67+	 3989 6002
5807	0	0	Ki67+	 3990 6205
5808	0	0	Ki67+	 3995 5634
5809	0	0	Ki67+	 3997 6250
5810	0	0	Ki67+	 3998 6164
5811	0	0	Ki67+	 4000 6222
5812	0	0	Ki67+	 4004 5914
5813	0	0	Ki67+	 4006 6127
5814	0	0	Ki67+	 4010 5895
5815	0	0	Ki67+	 4018 5806
5816	0	0	Ki67+	 4019 6122
5817	0	0	Ki67+	 4024 5916
5818	0	0	Ki67+	 4025 6209
5819	0	0	Ki67+	 4027 6235
5820	0	0	Ki67+	 4028 5954
5821	0	0	Ki67+	 4037 6255
5822	0	0	Ki67+	 4039 5845
5823	0	0	Ki67+	 4044 5834
5824	0	0	Ki67+	 4047 6027
5825	0	0	Ki67+	 3249 7049
5826	0	0	Ki67+	 3253 6702
5827	0	0	Ki67+	 3254 6949
5828	0	0	Ki67+	 3256 6399
5829	0	0	Ki67+	 3258 6764
5830	0	0	Ki67+	 3259 6856
5831	0	0	Ki67+	 3262 7014
5832	0	0	Ki67+	 3264 6513
5833	0	0	Ki67+	 3264 7124
5834	0	0	Ki67+	 3268 6470
5835	0	0	Ki67+	 3272 6847
5836	0	0	Ki67+	 3276 6709
5837	0	0	Ki67+	 3276 6828
5838	0	0	Ki67+	 3278 6991
5839	0	0	Ki67+	 3282 7155
5840	0	0	Ki67+	 3283 6385
5841	0	0	Ki67+	 3284 6879
5842	0	0	Ki67+	 3285 6860
5843	0	0	Ki67+	 3289 6475
5844	0	0	Ki67+	 3289 6900
5845	0	0	Ki67+	 3296 6983
5846	0	0	Ki67+	 3298 6526
5847	0	0	Ki67+	 3300 6429
5848	0	0	Ki67+	 3302 7062
5849	0	0	Ki67+	 3303 6684
5850	0	0	Ki67+	 3304 6854
5851	0	0	Ki67+	 3308 6910
5852	0	0	Ki67+	 3315 7017
5853	0	0	Ki67+	 3315 7051
5854	0	0	Ki67+	 3315 7103
5855	0	0	Ki67+	 3316 6887
5856	0	0	Ki67+	 3319 6861
5857	0	0	Ki67+	 3319 7068
5858	0	0	Ki67+	 3320 6685
5859	0	0	Ki67+	 3326 6465
5860	0	0	Ki67+	 3328 6439
5861	0	0	Ki67+	 3331 6502
5862	0	0	Ki67+	 3331 7054
5863	0	0	Ki67+	 3332 6906
5864	0	0	Ki67+	 3336 6533
5865	0	0	Ki67+	 3339 7109
5866	0	0	Ki67+	 3347 6694
5867	0	0	Ki67+	 3348 6613
5868	0	0	Ki67+	 3350 6859
5869	0	0	Ki67+	 3356 6507
5870	0	0	Ki67+	 3358 6724
5871	0	0	Ki67+	 3358 6835
5872	0	0	Ki67+	 3362 6587
5873	0	0	Ki67+	 3367 6795
5874	0	0	Ki67+	 3367 7166
5875	0	0	Ki67+	 3370 6860
5876	0	0	Ki67+	 3372 6609
5877	0	0	Ki67+	 3374 6782
5878	0	0	Ki67+	 3374 7105
5879	0	0	Ki67+	 3376 6722
5880	0	0	Ki67+	 3376 6738
5881	0	0	Ki67+	 3377 6556
5882	0	0	Ki67+	 3377 6896
5883	0	0	Ki67+	 3380 6928
5884	0	0	Ki67+	 3381 6596
5885	0	0	Ki67+	 3385 6547
5886	0	0	Ki67+	 3389 6488
5887	0	0	Ki67+	 3393 6899
5888	0	0	Ki67+	 3393 6969
5889	0	0	Ki67+	 3396 6624
5890	0	0	Ki67+	 3401 6757
5891	0	0	Ki67+	 3402 6742
5892	0	0	Ki67+	 3405 6603
5893	0	0	Ki67+	 3409 6913
5894	0	0	Ki67+	 3409 6952
5895	0	0	Ki67+	 3412 6644
5896	0	0	Ki67+	 3413 6894
5897	0	0	Ki67+	 3415 6623
5898	0	0	Ki67+	 3416 6981
5899	0	0	Ki67+	 3435 6639
5900	0	0	Ki67+	 3436 6809
5901	0	0	Ki67+	 3438 6974
5902	0	0	Ki67+	 3439 6932
5903	0	0	Ki67+	 3440 6624
5904	0	0	Ki67+	 3445 7013
5905	0	0	Ki67+	 3449 6777
5906	0	0	Ki67+	 3451 6751
5907	0	0	Ki67+	 3452 7046
5908	0	0	Ki67+	 3453 6932
5909	0	0	Ki67+	 3455 6604
5910	0	0	Ki67+	 3458 6665
5911	0	0	Ki67+	 3460 6564
5912	0	0	Ki67+	 3460 6889
5913	0	0	Ki67+	 3463 6786
5914	0	0	Ki67+	 3470 6960
5915	0	0	Ki67+	 3472 6629
5916	0	0	Ki67+	 3475 7107
5917	0	0	Ki67+	 3478 6639
5918	0	0	Ki67+	 3479 6509
5919	0	0	Ki67+	 3479 7093
5920	0	0	Ki67+	 3480 6446
5921	0	0	Ki67+	 3480 6913
5922	0	0	Ki67+	 3481 6835
5923	0	0	Ki67+	 3484 7131
5924	0	0	Ki67+	 3488 6679
5925	0	0	Ki67+	 3491 7070
5926	0	0	Ki67+	 3492 6441
5927	0	0	Ki67+	 3493 6523
5928	0	0	Ki67+	 3494 7001
5929	0	0	Ki67+	 3496 6649
5930	0	0	Ki67+	 3496 6888
5931	0	0	Ki67+	 3505 6831
5932	0	0	Ki67+	 3508 6981
5933	0	0	Ki67+	 3509 6511
5934	0	0	Ki67+	 3513 6686
5935	0	0	Ki67+	 3524 6813
5936	0	0	Ki67+	 3524 6931
5937	0	0	Ki67+	 3531 6905
5938	0	0	Ki67+	 3532 6840
5939	0	0	Ki67+	 3537 6786
5940	0	0	Ki67+	 3539 6988
5941	0	0	Ki67+	 3542 6801
5942	0	0	Ki67+	 3542 6862
5943	0	0	Ki67+	 3544 6560
5944	0	0	Ki67+	 3546 6390
5945	0	0	Ki67+	 3548 6707
5946	0	0	Ki67+	 3549 6527
5947	0	0	Ki67+	 3549 6612
5948	0	0	Ki67+	 3551 6663
5949	0	0	Ki67+	 3556 6446
5950	0	0	Ki67+	 3560 6702
5951	0	0	Ki67+	 3562 6956
5952	0	0	Ki67+	 3563 6787
5953	0	0	Ki67+	 3566 6874
5954	0	0	Ki67+	 3567 6821
5955	0	0	Ki67+	 3568 7058
5956	0	0	Ki67+	 3572 6568
5957	0	0	Ki67+	 3573 6538
5958	0	0	Ki67+	 3573 7098
5959	0	0	Ki67+	 3575 6881
5960	0	0	Ki67+	 3575 6998
5961	0	0	Ki67+	 3577 6795
5962	0	0	Ki67+	 3579 6684
5963	0	0	Ki67+	 3580 6559
5964	0	0	Ki67+	 3584 6641
5965	0	0	Ki67+	 3586 6829
5966	0	0	Ki67+	 3589 6804
5967	0	0	Ki67+	 3592 6555
5968	0	0	Ki67+	 3592 6914
5969	0	0	Ki67+	 3594 7045
5970	0	0	Ki67+	 3596 6582
5971	0	0	Ki67+	 3600 6457
5972	0	0	Ki67+	 3600 6739
5973	0	0	Ki67+	 3600 7136
5974	0	0	Ki67+	 3601 7010
5975	0	0	Ki67+	 3607 6841
5976	0	0	Ki67+	 3608 6470
5977	0	0	Ki67+	 3608 7074
5978	0	0	Ki67+	 3612 6604
5979	0	0	Ki67+	 3616 6512
5980	0	0	Ki67+	 3622 6541
5981	0	0	Ki67+	 3622 6675
5982	0	0	Ki67+	 3622 6938
5983	0	0	Ki67+	 3624 6875
5984	0	0	Ki67+	 3624 7068
5985	0	0	Ki67+	 3625 6815
5986	0	0	Ki67+	 3625 6955
5987	0	0	Ki67+	 3626 6901
5988	0	0	Ki67+	 3627 6552
5989	0	0	Ki67+	 3628 6601
5990	0	0	Ki67+	 3630 7106
5991	0	0	Ki67+	 3631 6712
5992	0	0	Ki67+	 3631 6789
5993	0	0	Ki67+	 3632 6629
5994	0	0	Ki67+	 3635 6946
5995	0	0	Ki67+	 3636 6892
5996	0	0	Ki67+	 3640 6852
5997	0	0	Ki67+	 3641 6495
5998	0	0	Ki67+	 3646 6866
5999	0	0	Ki67+	 3648 6550
6000	0	0	Ki67+	 3649 7138
6001	0	0	Ki67+	 3652 6715
6002	0	0	Ki67+	 3654 6756
6003	0	0	Ki67+	 3659 7023
6004	0	0	Ki67+	 3662 6841
6005	0	0	Ki67+	 3676 7165
6006	0	0	Ki67+	 3678 7140
6007	0	0	Ki67+	 3680 6979
6008	0	0	Ki67+	 3682 6816
6009	0	0	Ki67+	 3685 6604
6010	0	0	Ki67+	 3688 6766
6011	0	0	Ki67+	 3690 7049
6012	0	0	Ki67+	 3690 7160
6013	0	0	Ki67+	 3694 7009
6014	0	0	Ki67+	 3699 7093
6015	0	0	Ki67+	 3701 6571
6016	0	0	Ki67+	 3702 6835
6017	0	0	Ki67+	 3713 6598
6018	0	0	Ki67+	 3718 6482
6019	0	0	Ki67+	 3718 7113
6020	0	0	Ki67+	 3718 7125
6021	0	0	Ki67+	 3719 6742
6022	0	0	Ki67+	 3720 6890
6023	0	0	Ki67+	 3720 7072
6024	0	0	Ki67+	 3721 6392
6025	0	0	Ki67+	 3721 6410
6026	0	0	Ki67+	 3722 6771
6027	0	0	Ki67+	 3741 6569
6028	0	0	Ki67+	 3743 6744
6029	0	0	Ki67+	 3743 6864
6030	0	0	Ki67+	 3749 6381
6031	0	0	Ki67+	 3749 6760
6032	0	0	Ki67+	 3751 6929
6033	0	0	Ki67+	 3757 6628
6034	0	0	Ki67+	 3758 6615
6035	0	0	Ki67+	 3758 6858
6036	0	0	Ki67+	 3759 7159
6037	0	0	Ki67+	 3762 6748
6038	0	0	Ki67+	 3768 6767
6039	0	0	Ki67+	 3771 6407
6040	0	0	Ki67+	 3775 6901
6041	0	0	Ki67+	 3779 7110
6042	0	0	Ki67+	 3780 6684
6043	0	0	Ki67+	 3782 6728
6044	0	0	Ki67+	 3785 6986
6045	0	0	Ki67+	 3789 6568
6046	0	0	Ki67+	 3789 6925
6047	0	0	Ki67+	 3790 7053
6048	0	0	Ki67+	 3792 6749
6049	0	0	Ki67+	 3795 7095
6050	0	0	Ki67+	 3797 6867
6051	0	0	Ki67+	 3798 6698
6052	0	0	Ki67+	 3798 6916
6053	0	0	Ki67+	 3802 6997
6054	0	0	Ki67+	 3802 7074
6055	0	0	Ki67+	 3805 6816
6056	0	0	Ki67+	 3811 6389
6057	0	0	Ki67+	 3817 6887
6058	0	0	Ki67+	 3817 7110
6059	0	0	Ki67+	 3819 6746
6060	0	0	Ki67+	 3828 6922
6061	0	0	Ki67+	 3831 7021
6062	0	0	Ki67+	 3831 7046
6063	0	0	Ki67+	 3834 6743
6064	0	0	Ki67+	 3834 6984
6065	0	0	Ki67+	 3834 7076
6066	0	0	Ki67+	 3834 7137
6067	0	0	Ki67+	 3835 6455
6068	0	0	Ki67+	 3836 6702
6069	0	0	Ki67+	 3839 6897
6070	0	0	Ki67+	 3840 6514
6071	0	0	Ki67+	 3844 6712
6072	0	0	Ki67+	 3853 6451
6073	0	0	Ki67+	 3854 6930
6074	0	0	Ki67+	 3856 6998
6075	0	0	Ki67+	 3863 7014
6076	0	0	Ki67+	 3865 6908
6077	0	0	Ki67+	 3875 6671
6078	0	0	Ki67+	 3880 6876
6079	0	0	Ki67+	 3884 6924
6080	0	0	Ki67+	 3888 6646
6081	0	0	Ki67+	 3901 6769
6082	0	0	Ki67+	 3907 6658
6083	0	0	Ki67+	 3908 7066
6084	0	0	Ki67+	 3910 6923
6085	0	0	Ki67+	 3915 6690
6086	0	0	Ki67+	 3917 6981
6087	0	0	Ki67+	 3923 6912
6088	0	0	Ki67+	 3948 6932
6089	0	0	Ki67+	 3954 7017
6090	0	0	Ki67+	 3963 6924
6091	0	0	Ki67+	 3968 7052
6092	0	0	Ki67+	 3969 6943
6093	0	0	Ki67+	 3970 6986
6094	0	0	Ki67+	 3974 6962
6095	0	0	Ki67+	 3999 6444
6096	0	0	Ki67+	 4006 6665
6097	0	0	Ki67+	 4007 6655
6098	0	0	Ki67+	 4007 6976
6099	0	0	Ki67+	 4008 7016
6100	0	0	Ki67+	 4009 7116
6101	0	0	Ki67+	 4019 7024
6102	0	0	Ki67+	 4022 6991
6103	0	0	Ki67+	 4022 7116
6104	0	0	Ki67+	 4025 7054
6105	0	0	Ki67+	 4031 6627
6106	0	0	Ki67+	 4031 6731
6107	0	0	Ki67+	 4035 6689
6108	0	0	Ki67+	 4040 6467
6109	0	0	Ki67+	 4044 6759
6110	0	0	Ki67+	 3249 7373
6111	0	0	Ki67+	 3249 7945
6112	0	0	Ki67+	 3251 7288
6113	0	0	Ki67+	 3253 7386
6114	0	0	Ki67+	 3267 7195
6115	0	0	Ki67+	 3267 7338
6116	0	0	Ki67+	 3269 7615
6117	0	0	Ki67+	 3276 7224
6118	0	0	Ki67+	 3286 7804
6119	0	0	Ki67+	 3292 7223
6120	0	0	Ki67+	 3293 7252
6121	0	0	Ki67+	 3296 7270
6122	0	0	Ki67+	 3301 7947
6123	0	0	Ki67+	 3302 7780
6124	0	0	Ki67+	 3302 7965
6125	0	0	Ki67+	 3307 7390
6126	0	0	Ki67+	 3308 7293
6127	0	0	Ki67+	 3310 7321
6128	0	0	Ki67+	 3312 7208
6129	0	0	Ki67+	 3312 7230
6130	0	0	Ki67+	 3317 7920
6131	0	0	Ki67+	 3320 7439
6132	0	0	Ki67+	 3321 7419
6133	0	0	Ki67+	 3327 7304
6134	0	0	Ki67+	 3338 7266
6135	0	0	Ki67+	 3341 7335
6136	0	0	Ki67+	 3345 7938
6137	0	0	Ki67+	 3348 7235
6138	0	0	Ki67+	 3353 7355
6139	0	0	Ki67+	 3358 7465
6140	0	0	Ki67+	 3365 7429
6141	0	0	Ki67+	 3368 7185
6142	0	0	Ki67+	 3374 7297
6143	0	0	Ki67+	 3375 7466
6144	0	0	Ki67+	 3379 7482
6145	0	0	Ki67+	 3381 7780
6146	0	0	Ki67+	 3383 7177
6147	0	0	Ki67+	 3383 7831
6148	0	0	Ki67+	 3385 7362
6149	0	0	Ki67+	 3386 7381
6150	0	0	Ki67+	 3391 7854
6151	0	0	Ki67+	 3395 7786
6152	0	0	Ki67+	 3399 7833
6153	0	0	Ki67+	 3402 7223
6154	0	0	Ki67+	 3409 7338
6155	0	0	Ki67+	 3410 7850
6156	0	0	Ki67+	 3411 7416
6157	0	0	Ki67+	 3414 7325
6158	0	0	Ki67+	 3420 7269
6159	0	0	Ki67+	 3421 7564
6160	0	0	Ki67+	 3428 7306
6161	0	0	Ki67+	 3431 7317
6162	0	0	Ki67+	 3434 7448
6163	0	0	Ki67+	 3436 7910
6164	0	0	Ki67+	 3437 7508
6165	0	0	Ki67+	 3437 7955
6166	0	0	Ki67+	 3439 7876
6167	0	0	Ki67+	 3443 7578
6168	0	0	Ki67+	 3445 7566
6169	0	0	Ki67+	 3453 7540
6170	0	0	Ki67+	 3458 7367
6171	0	0	Ki67+	 3460 7609
6172	0	0	Ki67+	 3465 7468
6173	0	0	Ki67+	 3465 7850
6174	0	0	Ki67+	 3470 7483
6175	0	0	Ki67+	 3473 7457
6176	0	0	Ki67+	 3476 7600
6177	0	0	Ki67+	 3477 7575
6178	0	0	Ki67+	 3488 7212
6179	0	0	Ki67+	 3490 7466
6180	0	0	Ki67+	 3498 7185
6181	0	0	Ki67+	 3498 7483
6182	0	0	Ki67+	 3500 7278
6183	0	0	Ki67+	 3502 7205
6184	0	0	Ki67+	 3502 7260
6185	0	0	Ki67+	 3505 7311
6186	0	0	Ki67+	 3512 7955
6187	0	0	Ki67+	 3524 7360
6188	0	0	Ki67+	 3553 7401
6189	0	0	Ki67+	 3556 7435
6190	0	0	Ki67+	 3569 7459
6191	0	0	Ki67+	 3570 7479
6192	0	0	Ki67+	 3576 7468
6193	0	0	Ki67+	 3576 7751
6194	0	0	Ki67+	 3582 7169
6195	0	0	Ki67+	 3586 7516
6196	0	0	Ki67+	 3596 7200
6197	0	0	Ki67+	 3598 7495
6198	0	0	Ki67+	 3603 7567
6199	0	0	Ki67+	 3608 7544
6200	0	0	Ki67+	 3622 7529
6201	0	0	Ki67+	 3623 7573
6202	0	0	Ki67+	 3629 7555
6203	0	0	Ki67+	 3631 7242
6204	0	0	Ki67+	 3640 7603
6205	0	0	Ki67+	 3646 7586
6206	0	0	Ki67+	 3650 7206
6207	0	0	Ki67+	 3650 7651
6208	0	0	Ki67+	 3656 7181
6209	0	0	Ki67+	 3661 7671
6210	0	0	Ki67+	 3665 7659
6211	0	0	Ki67+	 3670 7252
6212	0	0	Ki67+	 3670 7545
6213	0	0	Ki67+	 3671 7195
6214	0	0	Ki67+	 3671 7528
6215	0	0	Ki67+	 3674 7237
6216	0	0	Ki67+	 3677 7282
6217	0	0	Ki67+	 3680 7265
6218	0	0	Ki67+	 3682 7611
6219	0	0	Ki67+	 3685 7292
6220	0	0	Ki67+	 3687 7702
6221	0	0	Ki67+	 3688 7725
6222	0	0	Ki67+	 3695 7190
6223	0	0	Ki67+	 3700 7262
6224	0	0	Ki67+	 3700 7749
6225	0	0	Ki67+	 3706 7642
6226	0	0	Ki67+	 3709 7354
6227	0	0	Ki67+	 3715 7270
6228	0	0	Ki67+	 3717 7309
6229	0	0	Ki67+	 3728 7631
6230	0	0	Ki67+	 3731 7698
6231	0	0	Ki67+	 3733 7262
6232	0	0	Ki67+	 3735 7657
6233	0	0	Ki67+	 3741 7747
6234	0	0	Ki67+	 3746 7350
6235	0	0	Ki67+	 3748 7792
6236	0	0	Ki67+	 3755 7811
6237	0	0	Ki67+	 3758 7777
6238	0	0	Ki67+	 3762 7175
6239	0	0	Ki67+	 3762 7430
6240	0	0	Ki67+	 3763 7354
6241	0	0	Ki67+	 3764 7694
6242	0	0	Ki67+	 3765 7326
6243	0	0	Ki67+	 3769 7759
6244	0	0	Ki67+	 3789 7400
6245	0	0	Ki67+	 3792 7350
6246	0	0	Ki67+	 3792 7829
6247	0	0	Ki67+	 3793 7456
6248	0	0	Ki67+	 3795 7852
6249	0	0	Ki67+	 3807 7507
6250	0	0	Ki67+	 3807 7705
6251	0	0	Ki67+	 3809 7690
6252	0	0	Ki67+	 3817 7879
6253	0	0	Ki67+	 3822 7431
6254	0	0	Ki67+	 3825 7864
6255	0	0	Ki67+	 3827 7530
6256	0	0	Ki67+	 3833 7658
6257	0	0	Ki67+	 3836 7759
6258	0	0	Ki67+	 3841 7171
6259	0	0	Ki67+	 3842 7560
6260	0	0	Ki67+	 3854 7196
6261	0	0	Ki67+	 3854 7773
6262	0	0	Ki67+	 3860 7503
6263	0	0	Ki67+	 3863 7287
6264	0	0	Ki67+	 3867 7709
6265	0	0	Ki67+	 3875 7743
6266	0	0	Ki67+	 3877 7576
6267	0	0	Ki67+	 3881 7715
6268	0	0	Ki67+	 3882 7752
6269	0	0	Ki67+	 3888 7897
6270	0	0	Ki67+	 3889 7247
6271	0	0	Ki67+	 3891 7525
6272	0	0	Ki67+	 3896 7200
6273	0	0	Ki67+	 3912 7273
6274	0	0	Ki67+	 3913 7908
6275	0	0	Ki67+	 3915 7542
6276	0	0	Ki67+	 3917 7569
6277	0	0	Ki67+	 3918 7678
6278	0	0	Ki67+	 3924 7223
6279	0	0	Ki67+	 3925 7534
6280	0	0	Ki67+	 3928 7213
6281	0	0	Ki67+	 3935 7586
6282	0	0	Ki67+	 3935 7941
6283	0	0	Ki67+	 3935 7953
6284	0	0	Ki67+	 3938 7828
6285	0	0	Ki67+	 3944 7772
6286	0	0	Ki67+	 3944 7874
6287	0	0	Ki67+	 3949 7858
6288	0	0	Ki67+	 3956 7908
6289	0	0	Ki67+	 3958 7363
6290	0	0	Ki67+	 3958 7781
6291	0	0	Ki67+	 3967 7939
6292	0	0	Ki67+	 3968 7869
6293	0	0	Ki67+	 3973 7595
6294	0	0	Ki67+	 3976 7916
6295	0	0	Ki67+	 3982 7963
6296	0	0	Ki67+	 3983 7283
6297	0	0	Ki67+	 3983 7573
6298	0	0	Ki67+	 3983 7654
6299	0	0	Ki67+	 3987 7376
6300	0	0	Ki67+	 3990 7559
6301	0	0	Ki67+	 3995 7934
6302	0	0	Ki67+	 3997 7678
6303	0	0	Ki67+	 3999 7256
6304	0	0	Ki67+	 4004 7295
6305	0	0	Ki67+	 4004 7600
6306	0	0	Ki67+	 4009 7315
6307	0	0	Ki67+	 4016 7211
6308	0	0	Ki67+	 4016 7630
6309	0	0	Ki67+	 4020 7191
6310	0	0	Ki67+	 4021 7670
6311	0	0	Ki67+	 4024 7568
6312	0	0	Ki67+	 4027 7291
6313	0	0	Ki67+	 4028 7933
6314	0	0	Ki67+	 4029 7270
6315	0	0	Ki67+	 4037 7647
6316	0	0	Ki67+	 4039 7592
6317	0	0	Ki67+	 4039 7949
6318	0	0	Ki67+	 4040 7322
6319	0	0	Ki67+	 4046 7582
6320	0	0	Ki67+	 3250 8097
6321	0	0	Ki67+	 3254 8044
6322	0	0	Ki67+	 3260 8022
6323	0	0	Ki67+	 3262 8032
6324	0	0	Ki67+	 3265 8084
6325	0	0	Ki67+	 3268 8758
6326	0	0	Ki67+	 3270 8256
6327	0	0	Ki67+	 3272 8134
6328	0	0	Ki67+	 3289 8112
6329	0	0	Ki67+	 3291 8069
6330	0	0	Ki67+	 3304 8134
6331	0	0	Ki67+	 3308 7983
6332	0	0	Ki67+	 3308 8159
6333	0	0	Ki67+	 3311 8020
6334	0	0	Ki67+	 3317 8173
6335	0	0	Ki67+	 3318 8069
6336	0	0	Ki67+	 3321 8005
6337	0	0	Ki67+	 3322 7973
6338	0	0	Ki67+	 3326 8678
6339	0	0	Ki67+	 3334 8023
6340	0	0	Ki67+	 3345 8735
6341	0	0	Ki67+	 3347 8056
6342	0	0	Ki67+	 3357 8744
6343	0	0	Ki67+	 3358 8082
6344	0	0	Ki67+	 3360 8166
6345	0	0	Ki67+	 3362 8242
6346	0	0	Ki67+	 3363 7976
6347	0	0	Ki67+	 3363 8570
6348	0	0	Ki67+	 3365 8678
6349	0	0	Ki67+	 3369 8666
6350	0	0	Ki67+	 3371 8625
6351	0	0	Ki67+	 3375 8735
6352	0	0	Ki67+	 3379 8151
6353	0	0	Ki67+	 3382 8764
6354	0	0	Ki67+	 3383 7969
6355	0	0	Ki67+	 3385 8182
6356	0	0	Ki67+	 3394 8661
6357	0	0	Ki67+	 3400 8694
6358	0	0	Ki67+	 3408 8251
6359	0	0	Ki67+	 3408 8637
6360	0	0	Ki67+	 3411 8160
6361	0	0	Ki67+	 3416 8660
6362	0	0	Ki67+	 3417 8274
6363	0	0	Ki67+	 3418 8121
6364	0	0	Ki67+	 3419 8149
6365	0	0	Ki67+	 3419 8570
6366	0	0	Ki67+	 3422 8053
6367	0	0	Ki67+	 3424 8522
6368	0	0	Ki67+	 3430 8686
6369	0	0	Ki67+	 3431 8737
6370	0	0	Ki67+	 3433 8327
6371	0	0	Ki67+	 3437 8599
6372	0	0	Ki67+	 3439 8099
6373	0	0	Ki67+	 3445 8644
6374	0	0	Ki67+	 3447 8556
6375	0	0	Ki67+	 3450 8665
6376	0	0	Ki67+	 3451 8620
6377	0	0	Ki67+	 3453 8251
6378	0	0	Ki67+	 3455 8171
6379	0	0	Ki67+	 3456 8189
6380	0	0	Ki67+	 3460 8341
6381	0	0	Ki67+	 3462 8507
6382	0	0	Ki67+	 3464 8224
6383	0	0	Ki67+	 3470 8589
6384	0	0	Ki67+	 3472 8735
6385	0	0	Ki67+	 3476 8699
6386	0	0	Ki67+	 3477 7990
6387	0	0	Ki67+	 3478 8568
6388	0	0	Ki67+	 3480 8678
6389	0	0	Ki67+	 3487 8023
6390	0	0	Ki67+	 3489 7996
6391	0	0	Ki67+	 3489 8534
6392	0	0	Ki67+	 3490 8165
6393	0	0	Ki67+	 3495 8619
6394	0	0	Ki67+	 3499 8151
6395	0	0	Ki67+	 3500 8082
6396	0	0	Ki67+	 3500 8746
6397	0	0	Ki67+	 3501 8208
6398	0	0	Ki67+	 3504 8492
6399	0	0	Ki67+	 3507 8730
6400	0	0	Ki67+	 3508 8053
6401	0	0	Ki67+	 3512 8670
6402	0	0	Ki67+	 3533 8051
6403	0	0	Ki67+	 3534 8596
6404	0	0	Ki67+	 3537 8747
6405	0	0	Ki67+	 3541 8554
6406	0	0	Ki67+	 3544 8153
6407	0	0	Ki67+	 3544 8699
6408	0	0	Ki67+	 3546 8493
6409	0	0	Ki67+	 3547 8163
6410	0	0	Ki67+	 3548 8281
6411	0	0	Ki67+	 3548 8520
6412	0	0	Ki67+	 3553 8329
6413	0	0	Ki67+	 3556 8247
6414	0	0	Ki67+	 3559 8621
6415	0	0	Ki67+	 3560 8321
6416	0	0	Ki67+	 3563 8225
6417	0	0	Ki67+	 3563 8259
6418	0	0	Ki67+	 3565 8471
6419	0	0	Ki67+	 3568 8135
6420	0	0	Ki67+	 3569 8704
6421	0	0	Ki67+	 3572 8757
6422	0	0	Ki67+	 3578 8666
6423	0	0	Ki67+	 3579 8734
6424	0	0	Ki67+	 3580 8054
6425	0	0	Ki67+	 3580 8542
6426	0	0	Ki67+	 3582 8594
6427	0	0	Ki67+	 3584 8086
6428	0	0	Ki67+	 3585 8238
6429	0	0	Ki67+	 3590 8575
6430	0	0	Ki67+	 3592 8528
6431	0	0	Ki67+	 3593 8073
6432	0	0	Ki67+	 3600 8468
6433	0	0	Ki67+	 3602 8529
6434	0	0	Ki67+	 3603 8702
6435	0	0	Ki67+	 3611 8233
6436	0	0	Ki67+	 3612 8178
6437	0	0	Ki67+	 3612 8715
6438	0	0	Ki67+	 3612 8754
6439	0	0	Ki67+	 3614 8305
6440	0	0	Ki67+	 3615 8623
6441	0	0	Ki67+	 3621 8508
6442	0	0	Ki67+	 3625 8767
6443	0	0	Ki67+	 3631 8687
6444	0	0	Ki67+	 3636 8665
6445	0	0	Ki67+	 3639 8529
6446	0	0	Ki67+	 3647 8164
6447	0	0	Ki67+	 3654 8767
6448	0	0	Ki67+	 3662 8484
6449	0	0	Ki67+	 3663 8543
6450	0	0	Ki67+	 3664 8152
6451	0	0	Ki67+	 3667 8426
6452	0	0	Ki67+	 3670 8232
6453	0	0	Ki67+	 3678 8761
6454	0	0	Ki67+	 3679 8166
6455	0	0	Ki67+	 3684 8707
6456	0	0	Ki67+	 3686 8208
6457	0	0	Ki67+	 3689 8639
6458	0	0	Ki67+	 3690 8102
6459	0	0	Ki67+	 3693 8481
6460	0	0	Ki67+	 3698 8348
6461	0	0	Ki67+	 3707 8617
6462	0	0	Ki67+	 3710 8554
6463	0	0	Ki67+	 3710 8703
6464	0	0	Ki67+	 3714 8239
6465	0	0	Ki67+	 3714 8675
6466	0	0	Ki67+	 3717 8454
6467	0	0	Ki67+	 3718 8210
6468	0	0	Ki67+	 3719 8717
6469	0	0	Ki67+	 3719 8757
6470	0	0	Ki67+	 3722 8564
6471	0	0	Ki67+	 3722 8686
6472	0	0	Ki67+	 3726 8190
6473	0	0	Ki67+	 3740 8639
6474	0	0	Ki67+	 3741 8674
6475	0	0	Ki67+	 3742 8740
6476	0	0	Ki67+	 3749 8553
6477	0	0	Ki67+	 3752 8509
6478	0	0	Ki67+	 3753 8291
6479	0	0	Ki67+	 3755 8639
6480	0	0	Ki67+	 3762 8451
6481	0	0	Ki67+	 3765 8465
6482	0	0	Ki67+	 3771 8395
6483	0	0	Ki67+	 3780 8235
6484	0	0	Ki67+	 3781 8258
6485	0	0	Ki67+	 3784 8181
6486	0	0	Ki67+	 3785 8334
6487	0	0	Ki67+	 3785 8540
6488	0	0	Ki67+	 3786 8624
6489	0	0	Ki67+	 3789 8322
6490	0	0	Ki67+	 3789 8595
6491	0	0	Ki67+	 3794 8196
6492	0	0	Ki67+	 3794 8419
6493	0	0	Ki67+	 3797 8271
6494	0	0	Ki67+	 3799 8512
6495	0	0	Ki67+	 3802 8171
6496	0	0	Ki67+	 3802 8297
6497	0	0	Ki67+	 3805 8617
6498	0	0	Ki67+	 3807 8229
6499	0	0	Ki67+	 3807 8418
6500	0	0	Ki67+	 3812 8534
6501	0	0	Ki67+	 3820 8381
6502	0	0	Ki67+	 3823 8313
6503	0	0	Ki67+	 3825 8203
6504	0	0	Ki67+	 3839 8390
6505	0	0	Ki67+	 3841 8421
6506	0	0	Ki67+	 3841 8501
6507	0	0	Ki67+	 3846 8402
6508	0	0	Ki67+	 3847 8563
6509	0	0	Ki67+	 3857 8231
6510	0	0	Ki67+	 3858 8195
6511	0	0	Ki67+	 3859 8143
6512	0	0	Ki67+	 3861 8501
6513	0	0	Ki67+	 3863 8470
6514	0	0	Ki67+	 3868 8244
6515	0	0	Ki67+	 3869 8414
6516	0	0	Ki67+	 3879 8443
6517	0	0	Ki67+	 3882 8127
6518	0	0	Ki67+	 3890 8413
6519	0	0	Ki67+	 3891 8533
6520	0	0	Ki67+	 3892 8438
6521	0	0	Ki67+	 3899 8763
6522	0	0	Ki67+	 3900 8136
6523	0	0	Ki67+	 3906 8159
6524	0	0	Ki67+	 3912 8313
6525	0	0	Ki67+	 3922 8386
6526	0	0	Ki67+	 3936 8361
6527	0	0	Ki67+	 3937 8211
6528	0	0	Ki67+	 3940 8265
6529	0	0	Ki67+	 3941 8289
6530	0	0	Ki67+	 3943 8242
6531	0	0	Ki67+	 3943 8376
6532	0	0	Ki67+	 3945 8313
6533	0	0	Ki67+	 3955 8648
6534	0	0	Ki67+	 3955 8715
6535	0	0	Ki67+	 3955 8727
6536	0	0	Ki67+	 3967 8174
6537	0	0	Ki67+	 3971 8734
6538	0	0	Ki67+	 3973 8359
6539	0	0	Ki67+	 3975 8159
6540	0	0	Ki67+	 3980 8766
6541	0	0	Ki67+	 3982 8284
6542	0	0	Ki67+	 3987 8127
6543	0	0	Ki67+	 3988 7992
6544	0	0	Ki67+	 3989 8109
6545	0	0	Ki67+	 3999 8301
6546	0	0	Ki67+	 4002 8761
6547	0	0	Ki67+	 4003 8628
6548	0	0	Ki67+	 4003 8667
6549	0	0	Ki67+	 4005 8715
6550	0	0	Ki67+	 4012 8028
6551	0	0	Ki67+	 4014 8109
6552	0	0	Ki67+	 4020 8277
6553	0	0	Ki67+	 4022 8235
6554	0	0	Ki67+	 4029 8628
6555	0	0	Ki67+	 4029 8722
6556	0	0	Ki67+	 4033 8748
6557	0	0	Ki67+	 4035 8048
6558	0	0	Ki67+	 4038 8207
6559	0	0	Ki67+	 4038 8676
6560	0	0	Ki67+	 4044 8018
6561	0	0	Ki67+	 3253 8781
6562	0	0	Ki67+	 3253 9453
6563	0	0	Ki67+	 3257 9019
6564	0	0	Ki67+	 3260 8815
6565	0	0	Ki67+	 3272 8847
6566	0	0	Ki67+	 3274 9009
6567	0	0	Ki67+	 3283 8921
6568	0	0	Ki67+	 3287 9555
6569	0	0	Ki67+	 3289 8988
6570	0	0	Ki67+	 3290 9427
6571	0	0	Ki67+	 3295 9074
6572	0	0	Ki67+	 3299 8883
6573	0	0	Ki67+	 3302 9032
6574	0	0	Ki67+	 3305 9344
6575	0	0	Ki67+	 3306 9061
6576	0	0	Ki67+	 3308 8917
6577	0	0	Ki67+	 3313 9121
6578	0	0	Ki67+	 3314 8970
6579	0	0	Ki67+	 3320 9512
6580	0	0	Ki67+	 3322 9560
6581	0	0	Ki67+	 3325 9038
6582	0	0	Ki67+	 3325 9279
6583	0	0	Ki67+	 3331 9064
6584	0	0	Ki67+	 3332 9011
6585	0	0	Ki67+	 3333 9111
6586	0	0	Ki67+	 3334 8940
6587	0	0	Ki67+	 3337 8967
6588	0	0	Ki67+	 3339 9027
6589	0	0	Ki67+	 3339 9077
6590	0	0	Ki67+	 3344 9460
6591	0	0	Ki67+	 3352 9040
6592	0	0	Ki67+	 3354 8828
6593	0	0	Ki67+	 3360 8974
6594	0	0	Ki67+	 3360 9321
6595	0	0	Ki67+	 3361 8904
6596	0	0	Ki67+	 3363 8873
6597	0	0	Ki67+	 3366 9450
6598	0	0	Ki67+	 3369 8943
6599	0	0	Ki67+	 3369 9008
6600	0	0	Ki67+	 3378 9305
6601	0	0	Ki67+	 3382 9326
6602	0	0	Ki67+	 3389 8967
6603	0	0	Ki67+	 3390 9468
6604	0	0	Ki67+	 3392 8995
6605	0	0	Ki67+	 3397 8910
6606	0	0	Ki67+	 3397 9093
6607	0	0	Ki67+	 3397 9418
6608	0	0	Ki67+	 3399 8831
6609	0	0	Ki67+	 3409 8812
6610	0	0	Ki67+	 3409 9476
6611	0	0	Ki67+	 3411 9150
6612	0	0	Ki67+	 3413 9094
6613	0	0	Ki67+	 3420 9061
6614	0	0	Ki67+	 3421 8963
6615	0	0	Ki67+	 3422 9335
6616	0	0	Ki67+	 3425 9475
6617	0	0	Ki67+	 3428 9406
6618	0	0	Ki67+	 3430 8917
6619	0	0	Ki67+	 3432 9434
6620	0	0	Ki67+	 3436 8982
6621	0	0	Ki67+	 3436 9493
6622	0	0	Ki67+	 3439 9332
6623	0	0	Ki67+	 3440 9137
6624	0	0	Ki67+	 3442 9080
6625	0	0	Ki67+	 3443 9452
6626	0	0	Ki67+	 3454 9067
6627	0	0	Ki67+	 3455 8901
6628	0	0	Ki67+	 3458 9517
6629	0	0	Ki67+	 3459 8853
6630	0	0	Ki67+	 3462 9105
6631	0	0	Ki67+	 3467 9493
6632	0	0	Ki67+	 3470 9354
6633	0	0	Ki67+	 3473 9072
6634	0	0	Ki67+	 3478 8838
6635	0	0	Ki67+	 3481 8876
6636	0	0	Ki67+	 3481 9566
6637	0	0	Ki67+	 3483 8938
6638	0	0	Ki67+	 3487 9147
6639	0	0	Ki67+	 3488 9009
6640	0	0	Ki67+	 3488 9088
6641	0	0	Ki67+	 3490 9460
6642	0	0	Ki67+	 3492 9163
6643	0	0	Ki67+	 3502 8998
6644	0	0	Ki67+	 3504 8954
6645	0	0	Ki67+	 3504 9048
6646	0	0	Ki67+	 3505 9461
6647	0	0	Ki67+	 3513 9496
6648	0	0	Ki67+	 3518 9360
6649	0	0	Ki67+	 3529 8961
6650	0	0	Ki67+	 3530 9095
6651	0	0	Ki67+	 3539 8774
6652	0	0	Ki67+	 3542 9297
6653	0	0	Ki67+	 3543 8953
6654	0	0	Ki67+	 3546 9033
6655	0	0	Ki67+	 3546 9355
6656	0	0	Ki67+	 3547 9418
6657	0	0	Ki67+	 3549 8808
6658	0	0	Ki67+	 3549 9507
6659	0	0	Ki67+	 3550 9469
6660	0	0	Ki67+	 3553 8857
6661	0	0	Ki67+	 3554 9324
6662	0	0	Ki67+	 3557 8841
6663	0	0	Ki67+	 3557 9158
6664	0	0	Ki67+	 3558 9335
6665	0	0	Ki67+	 3558 9544
6666	0	0	Ki67+	 3559 8769
6667	0	0	Ki67+	 3559 9108
6668	0	0	Ki67+	 3561 9080
6669	0	0	Ki67+	 3562 9022
6670	0	0	Ki67+	 3562 9389
6671	0	0	Ki67+	 3569 9507
6672	0	0	Ki67+	 3572 9010
6673	0	0	Ki67+	 3586 8847
6674	0	0	Ki67+	 3588 9544
6675	0	0	Ki67+	 3592 9137
6676	0	0	Ki67+	 3598 9518
6677	0	0	Ki67+	 3601 8773
6678	0	0	Ki67+	 3601 8848
6679	0	0	Ki67+	 3602 9114
6680	0	0	Ki67+	 3612 9004
6681	0	0	Ki67+	 3615 9030
6682	0	0	Ki67+	 3617 8778
6683	0	0	Ki67+	 3618 9165
6684	0	0	Ki67+	 3618 9555
6685	0	0	Ki67+	 3619 8880
6686	0	0	Ki67+	 3620 9500
6687	0	0	Ki67+	 3624 9528
6688	0	0	Ki67+	 3626 9010
6689	0	0	Ki67+	 3630 9127
6690	0	0	Ki67+	 3634 8859
6691	0	0	Ki67+	 3636 9073
6692	0	0	Ki67+	 3639 8896
6693	0	0	Ki67+	 3645 8780
6694	0	0	Ki67+	 3646 9027
6695	0	0	Ki67+	 3651 9383
6696	0	0	Ki67+	 3651 9562
6697	0	0	Ki67+	 3656 9425
6698	0	0	Ki67+	 3656 9518
6699	0	0	Ki67+	 3661 9078
6700	0	0	Ki67+	 3662 8873
6701	0	0	Ki67+	 3663 9372
6702	0	0	Ki67+	 3664 9120
6703	0	0	Ki67+	 3668 8939
6704	0	0	Ki67+	 3668 9333
6705	0	0	Ki67+	 3669 8884
6706	0	0	Ki67+	 3672 9072
6707	0	0	Ki67+	 3679 9135
6708	0	0	Ki67+	 3680 8920
6709	0	0	Ki67+	 3680 9532
6710	0	0	Ki67+	 3681 9504
6711	0	0	Ki67+	 3683 8842
6712	0	0	Ki67+	 3684 8987
6713	0	0	Ki67+	 3688 8869
6714	0	0	Ki67+	 3688 9010
6715	0	0	Ki67+	 3689 8964
6716	0	0	Ki67+	 3693 9477
6717	0	0	Ki67+	 3694 9511
6718	0	0	Ki67+	 3698 9326
6719	0	0	Ki67+	 3698 9555
6720	0	0	Ki67+	 3699 8826
6721	0	0	Ki67+	 3701 9105
6722	0	0	Ki67+	 3714 9426
6723	0	0	Ki67+	 3722 8788
6724	0	0	Ki67+	 3722 9502
6725	0	0	Ki67+	 3723 9059
6726	0	0	Ki67+	 3726 9538
6727	0	0	Ki67+	 3727 9027
6728	0	0	Ki67+	 3732 8962
6729	0	0	Ki67+	 3737 8996
6730	0	0	Ki67+	 3743 9503
6731	0	0	Ki67+	 3750 8785
6732	0	0	Ki67+	 3750 9428
6733	0	0	Ki67+	 3751 8924
6734	0	0	Ki67+	 3754 9465
6735	0	0	Ki67+	 3759 9508
6736	0	0	Ki67+	 3760 9336
6737	0	0	Ki67+	 3773 8916
6738	0	0	Ki67+	 3779 8861
6739	0	0	Ki67+	 3792 9351
6740	0	0	Ki67+	 3796 9506
6741	0	0	Ki67+	 3797 9449
6742	0	0	Ki67+	 3836 9414
6743	0	0	Ki67+	 3842 9438
6744	0	0	Ki67+	 3905 8894
6745	0	0	Ki67+	 3906 8858
6746	0	0	Ki67+	 3907 8905
6747	0	0	Ki67+	 3911 8958
6748	0	0	Ki67+	 3913 8989
6749	0	0	Ki67+	 3923 8899
6750	0	0	Ki67+	 3923 8973
6751	0	0	Ki67+	 3926 9033
6752	0	0	Ki67+	 3934 8925
6753	0	0	Ki67+	 3934 9004
6754	0	0	Ki67+	 3938 8896
6755	0	0	Ki67+	 3943 8840
6756	0	0	Ki67+	 3948 8872
6757	0	0	Ki67+	 3949 8800
6758	0	0	Ki67+	 3968 8952
6759	0	0	Ki67+	 3974 9045
6760	0	0	Ki67+	 3977 9019
6761	0	0	Ki67+	 3978 8806
6762	0	0	Ki67+	 3989 8871
6763	0	0	Ki67+	 4001 8998
6764	0	0	Ki67+	 4004 8899
6765	0	0	Ki67+	 4007 8935
6766	0	0	Ki67+	 4011 8915
6767	0	0	Ki67+	 4011 9057
6768	0	0	Ki67+	 4014 8789
6769	0	0	Ki67+	 4016 9079
6770	0	0	Ki67+	 4016 9106
6771	0	0	Ki67+	 4041 8883
6772	0	0	Ki67+	 4043 8994
6773	0	0	Ki67+	 4043 9065
6774	0	0	Ki67+	 4044 8772
6775	0	0	Ki67+	 4046 8901
6776	0	0	Ki67+	 3250 9855
6777	0	0	Ki67+	 3250 10166
6778	0	0	Ki67+	 3251 10012
6779	0	0	Ki67+	 3252 9607
6780	0	0	Ki67+	 3254 9883
6781	0	0	Ki67+	 3255 10221
6782	0	0	Ki67+	 3256 10335
6783	0	0	Ki67+	 3257 10298
6784	0	0	Ki67+	 3263 9572
6785	0	0	Ki67+	 3266 10046
6786	0	0	Ki67+	 3270 10185
6787	0	0	Ki67+	 3271 10118
6788	0	0	Ki67+	 3273 9943
6789	0	0	Ki67+	 3279 10356
6790	0	0	Ki67+	 3283 10218
6791	0	0	Ki67+	 3291 9588
6792	0	0	Ki67+	 3293 10307
6793	0	0	Ki67+	 3298 10193
6794	0	0	Ki67+	 3302 9672
6795	0	0	Ki67+	 3305 9710
6796	0	0	Ki67+	 3308 9764
6797	0	0	Ki67+	 3308 9873
6798	0	0	Ki67+	 3310 9595
6799	0	0	Ki67+	 3311 10159
6800	0	0	Ki67+	 3316 10140
6801	0	0	Ki67+	 3316 10205
6802	0	0	Ki67+	 3319 9728
6803	0	0	Ki67+	 3320 9620
6804	0	0	Ki67+	 3322 9840
6805	0	0	Ki67+	 3332 9830
6806	0	0	Ki67+	 3332 10244
6807	0	0	Ki67+	 3334 10102
6808	0	0	Ki67+	 3337 10157
6809	0	0	Ki67+	 3339 9594
6810	0	0	Ki67+	 3340 9700
6811	0	0	Ki67+	 3346 10217
6812	0	0	Ki67+	 3351 9659
6813	0	0	Ki67+	 3351 10181
6814	0	0	Ki67+	 3355 9997
6815	0	0	Ki67+	 3359 9597
6816	0	0	Ki67+	 3359 9626
6817	0	0	Ki67+	 3361 9924
6818	0	0	Ki67+	 3363 9570
6819	0	0	Ki67+	 3367 10015
6820	0	0	Ki67+	 3368 9702
6821	0	0	Ki67+	 3375 9867
6822	0	0	Ki67+	 3378 9800
6823	0	0	Ki67+	 3379 9832
6824	0	0	Ki67+	 3382 10004
6825	0	0	Ki67+	 3383 10099
6826	0	0	Ki67+	 3386 9932
6827	0	0	Ki67+	 3388 9985
6828	0	0	Ki67+	 3392 9918
6829	0	0	Ki67+	 3395 10142
6830	0	0	Ki67+	 3397 10090
6831	0	0	Ki67+	 3402 9642
6832	0	0	Ki67+	 3403 9711
6833	0	0	Ki67+	 3408 9580
6834	0	0	Ki67+	 3411 9863
6835	0	0	Ki67+	 3412 9769
6836	0	0	Ki67+	 3412 9853
6837	0	0	Ki67+	 3412 10231
6838	0	0	Ki67+	 3412 10328
6839	0	0	Ki67+	 3417 9822
6840	0	0	Ki67+	 3417 9922
6841	0	0	Ki67+	 3419 9587
6842	0	0	Ki67+	 3420 10292
6843	0	0	Ki67+	 3423 10077
6844	0	0	Ki67+	 3426 9724
6845	0	0	Ki67+	 3426 9865
6846	0	0	Ki67+	 3426 10227
6847	0	0	Ki67+	 3432 9847
6848	0	0	Ki67+	 3434 9938
6849	0	0	Ki67+	 3435 9995
6850	0	0	Ki67+	 3444 9774
6851	0	0	Ki67+	 3447 10171
6852	0	0	Ki67+	 3447 10367
6853	0	0	Ki67+	 3448 9631
6854	0	0	Ki67+	 3448 9929
6855	0	0	Ki67+	 3449 9760
6856	0	0	Ki67+	 3449 9824
6857	0	0	Ki67+	 3454 10226
6858	0	0	Ki67+	 3457 9743
6859	0	0	Ki67+	 3461 9868
6860	0	0	Ki67+	 3462 10298
6861	0	0	Ki67+	 3463 9976
6862	0	0	Ki67+	 3465 9822
6863	0	0	Ki67+	 3465 10338
6864	0	0	Ki67+	 3466 9986
6865	0	0	Ki67+	 3466 10130
6866	0	0	Ki67+	 3471 9929
6867	0	0	Ki67+	 3471 10053
6868	0	0	Ki67+	 3472 10162
6869	0	0	Ki67+	 3474 9963
6870	0	0	Ki67+	 3475 9782
6871	0	0	Ki67+	 3477 10198
6872	0	0	Ki67+	 3480 9583
6873	0	0	Ki67+	 3482 9645
6874	0	0	Ki67+	 3482 10262
6875	0	0	Ki67+	 3485 10037
6876	0	0	Ki67+	 3485 10129
6877	0	0	Ki67+	 3487 9633
6878	0	0	Ki67+	 3488 9776
6879	0	0	Ki67+	 3488 10173
6880	0	0	Ki67+	 3491 9749
6881	0	0	Ki67+	 3492 9951
6882	0	0	Ki67+	 3497 10114
6883	0	0	Ki67+	 3500 10151
6884	0	0	Ki67+	 3501 9571
6885	0	0	Ki67+	 3506 9779
6886	0	0	Ki67+	 3507 9758
6887	0	0	Ki67+	 3508 9893
6888	0	0	Ki67+	 3508 10359
6889	0	0	Ki67+	 3509 9626
6890	0	0	Ki67+	 3510 10248
6891	0	0	Ki67+	 3512 10114
6892	0	0	Ki67+	 3514 9575
6893	0	0	Ki67+	 3515 10072
6894	0	0	Ki67+	 3519 10023
6895	0	0	Ki67+	 3524 10039
6896	0	0	Ki67+	 3527 9797
6897	0	0	Ki67+	 3529 10148
6898	0	0	Ki67+	 3531 9878
6899	0	0	Ki67+	 3531 10075
6900	0	0	Ki67+	 3531 10223
6901	0	0	Ki67+	 3534 10363
6902	0	0	Ki67+	 3538 10213
6903	0	0	Ki67+	 3539 9862
6904	0	0	Ki67+	 3541 10260
6905	0	0	Ki67+	 3542 10331
6906	0	0	Ki67+	 3544 9669
6907	0	0	Ki67+	 3544 10122
6908	0	0	Ki67+	 3544 10223
6909	0	0	Ki67+	 3546 10058
6910	0	0	Ki67+	 3548 9579
6911	0	0	Ki67+	 3548 10091
6912	0	0	Ki67+	 3552 9690
6913	0	0	Ki67+	 3554 9737
6914	0	0	Ki67+	 3554 10025
6915	0	0	Ki67+	 3559 10251
6916	0	0	Ki67+	 3563 9651
6917	0	0	Ki67+	 3564 9854
6918	0	0	Ki67+	 3567 9866
6919	0	0	Ki67+	 3568 9718
6920	0	0	Ki67+	 3575 10217
6921	0	0	Ki67+	 3576 9765
6922	0	0	Ki67+	 3578 10288
6923	0	0	Ki67+	 3588 10144
6924	0	0	Ki67+	 3592 9855
6925	0	0	Ki67+	 3593 9867
6926	0	0	Ki67+	 3596 10039
6927	0	0	Ki67+	 3602 9992
6928	0	0	Ki67+	 3605 10134
6929	0	0	Ki67+	 3606 10008
6930	0	0	Ki67+	 3607 10247
6931	0	0	Ki67+	 3614 9832
6932	0	0	Ki67+	 3623 9863
6933	0	0	Ki67+	 3625 10104
6934	0	0	Ki67+	 3647 9907
6935	0	0	Ki67+	 3651 9716
6936	0	0	Ki67+	 3651 9968
6937	0	0	Ki67+	 3651 10038
6938	0	0	Ki67+	 3669 9975
6939	0	0	Ki67+	 3673 10070
6940	0	0	Ki67+	 3675 10185
6941	0	0	Ki67+	 3676 9732
6942	0	0	Ki67+	 3680 9992
6943	0	0	Ki67+	 3682 10115
6944	0	0	Ki67+	 3683 9835
6945	0	0	Ki67+	 3685 9804
6946	0	0	Ki67+	 3687 10235
6947	0	0	Ki67+	 3690 9952
6948	0	0	Ki67+	 3694 10033
6949	0	0	Ki67+	 3698 10020
6950	0	0	Ki67+	 3720 9973
6951	0	0	Ki67+	 3735 9732
6952	0	0	Ki67+	 3746 10016
6953	0	0	Ki67+	 3748 9892
6954	0	0	Ki67+	 3752 9953
6955	0	0	Ki67+	 3753 9997
6956	0	0	Ki67+	 3758 9940
6957	0	0	Ki67+	 3758 10089
6958	0	0	Ki67+	 3760 9765
6959	0	0	Ki67+	 3761 9738
6960	0	0	Ki67+	 3764 10075
6961	0	0	Ki67+	 3777 9694
6962	0	0	Ki67+	 3778 10096
6963	0	0	Ki67+	 3783 10082
6964	0	0	Ki67+	 3789 9982
6965	0	0	Ki67+	 3791 10135
6966	0	0	Ki67+	 3795 9864
6967	0	0	Ki67+	 3804 9844
6968	0	0	Ki67+	 3811 9800
6969	0	0	Ki67+	 3811 9912
6970	0	0	Ki67+	 3812 9985
6971	0	0	Ki67+	 3824 9790
6972	0	0	Ki67+	 3830 10156
6973	0	0	Ki67+	 3848 9892
6974	0	0	Ki67+	 3857 10360
6975	0	0	Ki67+	 3869 10258
6976	0	0	Ki67+	 3874 10136
6977	0	0	Ki67+	 3895 9855
6978	0	0	Ki67+	 3898 10010
6979	0	0	Ki67+	 3898 10162
6980	0	0	Ki67+	 3907 10359
6981	0	0	Ki67+	 3910 10014
6982	0	0	Ki67+	 3913 9700
6983	0	0	Ki67+	 3917 10332
6984	0	0	Ki67+	 3918 10102
6985	0	0	Ki67+	 3920 10258
6986	0	0	Ki67+	 3922 9954
6987	0	0	Ki67+	 3924 10135
6988	0	0	Ki67+	 3930 10162
6989	0	0	Ki67+	 3932 9975
6990	0	0	Ki67+	 3936 9922
6991	0	0	Ki67+	 3940 9758
6992	0	0	Ki67+	 3940 10111
6993	0	0	Ki67+	 3940 10287
6994	0	0	Ki67+	 3941 10194
6995	0	0	Ki67+	 3942 9723
6996	0	0	Ki67+	 3945 9946
6997	0	0	Ki67+	 3949 10031
6998	0	0	Ki67+	 3950 9858
6999	0	0	Ki67+	 3953 10074
7000	0	0	Ki67+	 3953 10166
7001	0	0	Ki67+	 3955 9828
7002	0	0	Ki67+	 3955 9911
7003	0	0	Ki67+	 3956 10255
7004	0	0	Ki67+	 3957 10207
7005	0	0	Ki67+	 3957 10289
7006	0	0	Ki67+	 3958 10244
7007	0	0	Ki67+	 3960 10107
7008	0	0	Ki67+	 3968 9655
7009	0	0	Ki67+	 3968 10166
7010	0	0	Ki67+	 3972 9640
7011	0	0	Ki67+	 3972 9846
7012	0	0	Ki67+	 3980 9917
7013	0	0	Ki67+	 3983 9643
7014	0	0	Ki67+	 3984 10144
7015	0	0	Ki67+	 3985 9991
7016	0	0	Ki67+	 3986 9893
7017	0	0	Ki67+	 3986 9941
7018	0	0	Ki67+	 3986 10061
7019	0	0	Ki67+	 3989 10024
7020	0	0	Ki67+	 3991 9839
7021	0	0	Ki67+	 3994 9635
7022	0	0	Ki67+	 3994 9648
7023	0	0	Ki67+	 3995 9972
7024	0	0	Ki67+	 3997 9990
7025	0	0	Ki67+	 3998 9877
7026	0	0	Ki67+	 3998 10219
7027	0	0	Ki67+	 4000 9916
7028	0	0	Ki67+	 4000 9932
7029	0	0	Ki67+	 4001 10255
7030	0	0	Ki67+	 4002 9904
7031	0	0	Ki67+	 4002 10280
7032	0	0	Ki67+	 4003 9673
7033	0	0	Ki67+	 4003 9729
7034	0	0	Ki67+	 4005 10019
7035	0	0	Ki67+	 4008 9695
7036	0	0	Ki67+	 4012 9987
7037	0	0	Ki67+	 4018 9891
7038	0	0	Ki67+	 4020 10170
7039	0	0	Ki67+	 4021 10259
7040	0	0	Ki67+	 4022 9651
7041	0	0	Ki67+	 4024 10309
7042	0	0	Ki67+	 4031 9624
7043	0	0	Ki67+	 4034 10085
7044	0	0	Ki67+	 4036 9790
7045	0	0	Ki67+	 4042 10352
7046	0	0	Ki67+	 4047 9781
7047	0	0	Ki67+	 3255 10600
7048	0	0	Ki67+	 3255 10621
7049	0	0	Ki67+	 3260 10454
7050	0	0	Ki67+	 3264 10661
7051	0	0	Ki67+	 3266 10729
7052	0	0	Ki67+	 3270 11133
7053	0	0	Ki67+	 3273 10626
7054	0	0	Ki67+	 3275 11017
7055	0	0	Ki67+	 3280 10590
7056	0	0	Ki67+	 3290 11079
7057	0	0	Ki67+	 3296 10431
7058	0	0	Ki67+	 3303 10470
7059	0	0	Ki67+	 3310 10707
7060	0	0	Ki67+	 3314 10477
7061	0	0	Ki67+	 3317 11051
7062	0	0	Ki67+	 3318 10445
7063	0	0	Ki67+	 3318 10989
7064	0	0	Ki67+	 3318 11066
7065	0	0	Ki67+	 3327 10432
7066	0	0	Ki67+	 3330 11119
7067	0	0	Ki67+	 3331 10712
7068	0	0	Ki67+	 3334 10802
7069	0	0	Ki67+	 3339 11134
7070	0	0	Ki67+	 3342 10740
7071	0	0	Ki67+	 3347 10770
7072	0	0	Ki67+	 3349 11058
7073	0	0	Ki67+	 3354 10822
7074	0	0	Ki67+	 3357 11145
7075	0	0	Ki67+	 3359 10970
7076	0	0	Ki67+	 3361 11034
7077	0	0	Ki67+	 3362 10839
7078	0	0	Ki67+	 3367 10723
7079	0	0	Ki67+	 3367 10914
7080	0	0	Ki67+	 3370 10442
7081	0	0	Ki67+	 3374 11102
7082	0	0	Ki67+	 3377 10395
7083	0	0	Ki67+	 3378 10544
7084	0	0	Ki67+	 3387 10928
7085	0	0	Ki67+	 3388 10433
7086	0	0	Ki67+	 3389 11054
7087	0	0	Ki67+	 3390 10885
7088	0	0	Ki67+	 3391 11066
7089	0	0	Ki67+	 3392 10959
7090	0	0	Ki67+	 3397 11080
7091	0	0	Ki67+	 3398 10621
7092	0	0	Ki67+	 3398 10930
7093	0	0	Ki67+	 3403 10479
7094	0	0	Ki67+	 3408 10747
7095	0	0	Ki67+	 3409 10393
7096	0	0	Ki67+	 3411 10652
7097	0	0	Ki67+	 3412 10945
7098	0	0	Ki67+	 3413 10471
7099	0	0	Ki67+	 3416 11166
7100	0	0	Ki67+	 3417 10606
7101	0	0	Ki67+	 3420 10691
7102	0	0	Ki67+	 3428 11099
7103	0	0	Ki67+	 3429 10709
7104	0	0	Ki67+	 3432 11072
7105	0	0	Ki67+	 3433 10811
7106	0	0	Ki67+	 3434 10849
7107	0	0	Ki67+	 3442 11107
7108	0	0	Ki67+	 3442 11162
7109	0	0	Ki67+	 3444 10968
7110	0	0	Ki67+	 3447 10712
7111	0	0	Ki67+	 3452 10956
7112	0	0	Ki67+	 3453 11130
7113	0	0	Ki67+	 3454 10842
7114	0	0	Ki67+	 3462 11166
7115	0	0	Ki67+	 3463 10890
7116	0	0	Ki67+	 3466 10807
7117	0	0	Ki67+	 3470 10615
7118	0	0	Ki67+	 3471 10583
7119	0	0	Ki67+	 3471 10909
7120	0	0	Ki67+	 3473 10791
7121	0	0	Ki67+	 3475 10710
7122	0	0	Ki67+	 3477 10373
7123	0	0	Ki67+	 3481 10396
7124	0	0	Ki67+	 3481 10957
7125	0	0	Ki67+	 3484 10523
7126	0	0	Ki67+	 3484 11123
7127	0	0	Ki67+	 3486 10768
7128	0	0	Ki67+	 3488 10853
7129	0	0	Ki67+	 3489 10578
7130	0	0	Ki67+	 3491 10685
7131	0	0	Ki67+	 3494 11109
7132	0	0	Ki67+	 3495 11085
7133	0	0	Ki67+	 3500 11131
7134	0	0	Ki67+	 3504 10646
7135	0	0	Ki67+	 3506 10862
7136	0	0	Ki67+	 3513 10966
7137	0	0	Ki67+	 3515 10837
7138	0	0	Ki67+	 3520 11087
7139	0	0	Ki67+	 3521 10695
7140	0	0	Ki67+	 3523 10535
7141	0	0	Ki67+	 3528 11101
7142	0	0	Ki67+	 3533 10712
7143	0	0	Ki67+	 3533 11080
7144	0	0	Ki67+	 3543 10785
7145	0	0	Ki67+	 3550 10704
7146	0	0	Ki67+	 3553 10926
7147	0	0	Ki67+	 3554 10831
7148	0	0	Ki67+	 3558 10462
7149	0	0	Ki67+	 3561 11077
7150	0	0	Ki67+	 3564 10810
7151	0	0	Ki67+	 3570 11102
7152	0	0	Ki67+	 3572 10982
7153	0	0	Ki67+	 3573 10723
7154	0	0	Ki67+	 3573 11053
7155	0	0	Ki67+	 3576 10947
7156	0	0	Ki67+	 3583 10519
7157	0	0	Ki67+	 3585 10656
7158	0	0	Ki67+	 3587 10504
7159	0	0	Ki67+	 3589 10756
7160	0	0	Ki67+	 3591 10679
7161	0	0	Ki67+	 3594 10855
7162	0	0	Ki67+	 3597 11088
7163	0	0	Ki67+	 3599 11025
7164	0	0	Ki67+	 3601 10952
7165	0	0	Ki67+	 3601 11048
7166	0	0	Ki67+	 3606 10711
7167	0	0	Ki67+	 3612 11007
7168	0	0	Ki67+	 3616 10874
7169	0	0	Ki67+	 3618 10843
7170	0	0	Ki67+	 3618 10987
7171	0	0	Ki67+	 3622 10626
7172	0	0	Ki67+	 3623 11069
7173	0	0	Ki67+	 3628 10793
7174	0	0	Ki67+	 3638 11033
7175	0	0	Ki67+	 3640 10783
7176	0	0	Ki67+	 3643 10736
7177	0	0	Ki67+	 3656 10943
7178	0	0	Ki67+	 3657 10568
7179	0	0	Ki67+	 3657 10858
7180	0	0	Ki67+	 3659 10394
7181	0	0	Ki67+	 3659 10728
7182	0	0	Ki67+	 3660 10913
7183	0	0	Ki67+	 3661 11048
7184	0	0	Ki67+	 3662 10757
7185	0	0	Ki67+	 3663 10835
7186	0	0	Ki67+	 3666 10669
7187	0	0	Ki67+	 3669 10609
7188	0	0	Ki67+	 3669 10644
7189	0	0	Ki67+	 3679 10885
7190	0	0	Ki67+	 3682 10916
7191	0	0	Ki67+	 3683 10842
7192	0	0	Ki67+	 3683 10957
7193	0	0	Ki67+	 3687 10403
7194	0	0	Ki67+	 3689 10792
7195	0	0	Ki67+	 3691 10591
7196	0	0	Ki67+	 3694 10605
7197	0	0	Ki67+	 3699 11138
7198	0	0	Ki67+	 3700 10826
7199	0	0	Ki67+	 3701 10393
7200	0	0	Ki67+	 3703 10762
7201	0	0	Ki67+	 3704 10678
7202	0	0	Ki67+	 3705 10416
7203	0	0	Ki67+	 3710 10660
7204	0	0	Ki67+	 3711 10845
7205	0	0	Ki67+	 3717 10958
7206	0	0	Ki67+	 3723 10587
7207	0	0	Ki67+	 3723 10648
7208	0	0	Ki67+	 3724 10485
7209	0	0	Ki67+	 3726 10547
7210	0	0	Ki67+	 3729 11110
7211	0	0	Ki67+	 3731 10764
7212	0	0	Ki67+	 3746 10828
7213	0	0	Ki67+	 3748 10742
7214	0	0	Ki67+	 3750 10619
7215	0	0	Ki67+	 3751 10390
7216	0	0	Ki67+	 3751 10985
7217	0	0	Ki67+	 3755 10548
7218	0	0	Ki67+	 3756 11088
7219	0	0	Ki67+	 3760 11136
7220	0	0	Ki67+	 3765 11117
7221	0	0	Ki67+	 3767 10746
7222	0	0	Ki67+	 3767 10848
7223	0	0	Ki67+	 3768 10881
7224	0	0	Ki67+	 3770 11089
7225	0	0	Ki67+	 3772 10435
7226	0	0	Ki67+	 3774 10471
7227	0	0	Ki67+	 3775 10574
7228	0	0	Ki67+	 3782 10781
7229	0	0	Ki67+	 3784 10758
7230	0	0	Ki67+	 3784 11093
7231	0	0	Ki67+	 3786 10528
7232	0	0	Ki67+	 3790 10613
7233	0	0	Ki67+	 3790 10930
7234	0	0	Ki67+	 3791 10459
7235	0	0	Ki67+	 3791 11159
7236	0	0	Ki67+	 3801 10488
7237	0	0	Ki67+	 3807 10624
7238	0	0	Ki67+	 3810 10424
7239	0	0	Ki67+	 3811 10560
7240	0	0	Ki67+	 3813 11097
7241	0	0	Ki67+	 3814 10747
7242	0	0	Ki67+	 3814 10768
7243	0	0	Ki67+	 3817 10380
7244	0	0	Ki67+	 3818 11046
7245	0	0	Ki67+	 3823 11127
7246	0	0	Ki67+	 3824 11082
7247	0	0	Ki67+	 3826 10494
7248	0	0	Ki67+	 3828 10382
7249	0	0	Ki67+	 3830 10762
7250	0	0	Ki67+	 3836 11058
7251	0	0	Ki67+	 3837 10631
7252	0	0	Ki67+	 3838 11148
7253	0	0	Ki67+	 3839 10748
7254	0	0	Ki67+	 3846 10907
7255	0	0	Ki67+	 3849 11043
7256	0	0	Ki67+	 3852 10441
7257	0	0	Ki67+	 3854 10624
7258	0	0	Ki67+	 3861 11038
7259	0	0	Ki67+	 3871 10781
7260	0	0	Ki67+	 3880 11095
7261	0	0	Ki67+	 3884 10913
7262	0	0	Ki67+	 3888 10408
7263	0	0	Ki67+	 3888 10457
7264	0	0	Ki67+	 3889 10878
7265	0	0	Ki67+	 3890 11150
7266	0	0	Ki67+	 3891 10688
7267	0	0	Ki67+	 3893 10583
7268	0	0	Ki67+	 3894 11078
7269	0	0	Ki67+	 3903 10921
7270	0	0	Ki67+	 3905 10608
7271	0	0	Ki67+	 3905 11159
7272	0	0	Ki67+	 3907 10815
7273	0	0	Ki67+	 3907 11052
7274	0	0	Ki67+	 3910 10408
7275	0	0	Ki67+	 3911 10854
7276	0	0	Ki67+	 3912 11072
7277	0	0	Ki67+	 3912 11117
7278	0	0	Ki67+	 3916 11087
7279	0	0	Ki67+	 3919 10438
7280	0	0	Ki67+	 3919 10596
7281	0	0	Ki67+	 3919 10759
7282	0	0	Ki67+	 3923 10890
7283	0	0	Ki67+	 3928 10842
7284	0	0	Ki67+	 3939 10899
7285	0	0	Ki67+	 3940 10775
7286	0	0	Ki67+	 3941 10921
7287	0	0	Ki67+	 3943 10865
7288	0	0	Ki67+	 3947 11157
7289	0	0	Ki67+	 3950 11071
7290	0	0	Ki67+	 3952 10388
7291	0	0	Ki67+	 3952 10430
7292	0	0	Ki67+	 3953 10734
7293	0	0	Ki67+	 3954 10469
7294	0	0	Ki67+	 3954 10518
7295	0	0	Ki67+	 3956 10837
7296	0	0	Ki67+	 3964 11131
7297	0	0	Ki67+	 3965 10463
7298	0	0	Ki67+	 3965 10721
7299	0	0	Ki67+	 3968 10389
7300	0	0	Ki67+	 3968 10889
7301	0	0	Ki67+	 3978 10495
7302	0	0	Ki67+	 3978 10773
7303	0	0	Ki67+	 3978 10828
7304	0	0	Ki67+	 3982 10415
7305	0	0	Ki67+	 3990 10735
7306	0	0	Ki67+	 3994 10773
7307	0	0	Ki67+	 3994 11131
7308	0	0	Ki67+	 3997 10427
7309	0	0	Ki67+	 3997 10744
7310	0	0	Ki67+	 3999 10701
7311	0	0	Ki67+	 4001 10375
7312	0	0	Ki67+	 4003 10543
7313	0	0	Ki67+	 4006 10839
7314	0	0	Ki67+	 4007 11052
7315	0	0	Ki67+	 4007 11161
7316	0	0	Ki67+	 4011 10799
7317	0	0	Ki67+	 4017 10509
7318	0	0	Ki67+	 4018 10892
7319	0	0	Ki67+	 4019 11144
7320	0	0	Ki67+	 4020 11088
7321	0	0	Ki67+	 4022 10376
7322	0	0	Ki67+	 4026 10500
7323	0	0	Ki67+	 4028 10419
7324	0	0	Ki67+	 4028 10523
7325	0	0	Ki67+	 4029 10488
7326	0	0	Ki67+	 4029 11040
7327	0	0	Ki67+	 4030 10658
7328	0	0	Ki67+	 4030 10672
7329	0	0	Ki67+	 4038 10789
7330	0	0	Ki67+	 3250 11227
7331	0	0	Ki67+	 3254 11963
7332	0	0	Ki67+	 3255 11641
7333	0	0	Ki67+	 3256 11455
7334	0	0	Ki67+	 3257 11279
7335	0	0	Ki67+	 3259 11209
7336	0	0	Ki67+	 3261 11704
7337	0	0	Ki67+	 3271 11946
7338	0	0	Ki67+	 3273 11224
7339	0	0	Ki67+	 3286 11439
7340	0	0	Ki67+	 3287 11626
7341	0	0	Ki67+	 3289 11595
7342	0	0	Ki67+	 3297 11671
7343	0	0	Ki67+	 3299 11808
7344	0	0	Ki67+	 3299 11888
7345	0	0	Ki67+	 3302 11208
7346	0	0	Ki67+	 3312 11309
7347	0	0	Ki67+	 3312 11820
7348	0	0	Ki67+	 3312 11854
7349	0	0	Ki67+	 3315 11554
7350	0	0	Ki67+	 3317 11784
7351	0	0	Ki67+	 3318 11727
7352	0	0	Ki67+	 3326 11762
7353	0	0	Ki67+	 3327 11619
7354	0	0	Ki67+	 3328 11799
7355	0	0	Ki67+	 3331 11307
7356	0	0	Ki67+	 3338 11239
7357	0	0	Ki67+	 3345 11829
7358	0	0	Ki67+	 3346 11754
7359	0	0	Ki67+	 3350 11896
7360	0	0	Ki67+	 3353 11174
7361	0	0	Ki67+	 3358 11295
7362	0	0	Ki67+	 3365 11862
7363	0	0	Ki67+	 3371 11174
7364	0	0	Ki67+	 3371 11658
7365	0	0	Ki67+	 3382 11908
7366	0	0	Ki67+	 3389 11947
7367	0	0	Ki67+	 3392 11176
7368	0	0	Ki67+	 3392 11646
7369	0	0	Ki67+	 3405 11630
7370	0	0	Ki67+	 3418 11232
7371	0	0	Ki67+	 3423 11662
7372	0	0	Ki67+	 3429 11634
7373	0	0	Ki67+	 3431 11204
7374	0	0	Ki67+	 3437 11933
7375	0	0	Ki67+	 3452 11946
7376	0	0	Ki67+	 3461 11598
7377	0	0	Ki67+	 3467 11884
7378	0	0	Ki67+	 3469 11950
7379	0	0	Ki67+	 3473 11817
7380	0	0	Ki67+	 3474 11865
7381	0	0	Ki67+	 3479 11745
7382	0	0	Ki67+	 3481 11894
7383	0	0	Ki67+	 3485 11713
7384	0	0	Ki67+	 3505 11844
7385	0	0	Ki67+	 3514 11612
7386	0	0	Ki67+	 3540 11515
7387	0	0	Ki67+	 3546 11804
7388	0	0	Ki67+	 3549 11928
7389	0	0	Ki67+	 3551 11706
7390	0	0	Ki67+	 3555 11668
7391	0	0	Ki67+	 3563 11629
7392	0	0	Ki67+	 3564 11841
7393	0	0	Ki67+	 3565 11658
7394	0	0	Ki67+	 3570 11805
7395	0	0	Ki67+	 3570 11935
7396	0	0	Ki67+	 3572 11732
7397	0	0	Ki67+	 3578 11548
7398	0	0	Ki67+	 3579 11587
7399	0	0	Ki67+	 3580 11635
7400	0	0	Ki67+	 3586 11750
7401	0	0	Ki67+	 3587 11869
7402	0	0	Ki67+	 3591 11578
7403	0	0	Ki67+	 3592 11815
7404	0	0	Ki67+	 3592 11906
7405	0	0	Ki67+	 3593 11473
7406	0	0	Ki67+	 3594 11660
7407	0	0	Ki67+	 3595 11544
7408	0	0	Ki67+	 3599 11448
7409	0	0	Ki67+	 3602 11480
7410	0	0	Ki67+	 3602 11678
7411	0	0	Ki67+	 3603 11559
7412	0	0	Ki67+	 3606 11309
7413	0	0	Ki67+	 3606 11652
7414	0	0	Ki67+	 3608 11438
7415	0	0	Ki67+	 3610 11344
7416	0	0	Ki67+	 3613 11612
7417	0	0	Ki67+	 3623 11555
7418	0	0	Ki67+	 3627 11895
7419	0	0	Ki67+	 3629 11882
7420	0	0	Ki67+	 3633 11373
7421	0	0	Ki67+	 3636 11260
7422	0	0	Ki67+	 3637 11243
7423	0	0	Ki67+	 3639 11426
7424	0	0	Ki67+	 3645 11278
7425	0	0	Ki67+	 3652 11938
7426	0	0	Ki67+	 3660 11634
7427	0	0	Ki67+	 3664 11916
7428	0	0	Ki67+	 3665 11226
7429	0	0	Ki67+	 3668 11932
7430	0	0	Ki67+	 3675 11351
7431	0	0	Ki67+	 3675 11415
7432	0	0	Ki67+	 3676 11960
7433	0	0	Ki67+	 3678 11261
7434	0	0	Ki67+	 3680 11182
7435	0	0	Ki67+	 3681 11278
7436	0	0	Ki67+	 3682 11304
7437	0	0	Ki67+	 3685 11386
7438	0	0	Ki67+	 3692 11474
7439	0	0	Ki67+	 3693 11409
7440	0	0	Ki67+	 3694 11680
7441	0	0	Ki67+	 3696 11456
7442	0	0	Ki67+	 3699 11482
7443	0	0	Ki67+	 3704 11263
7444	0	0	Ki67+	 3707 11572
7445	0	0	Ki67+	 3712 11656
7446	0	0	Ki67+	 3712 11797
7447	0	0	Ki67+	 3714 11244
7448	0	0	Ki67+	 3716 11284
7449	0	0	Ki67+	 3720 11299
7450	0	0	Ki67+	 3722 11196
7451	0	0	Ki67+	 3724 11317
7452	0	0	Ki67+	 3730 11833
7453	0	0	Ki67+	 3731 11227
7454	0	0	Ki67+	 3733 11692
7455	0	0	Ki67+	 3734 11263
7456	0	0	Ki67+	 3737 11715
7457	0	0	Ki67+	 3742 11283
7458	0	0	Ki67+	 3744 11611
7459	0	0	Ki67+	 3754 11173
7460	0	0	Ki67+	 3758 11846
7461	0	0	Ki67+	 3761 11814
7462	0	0	Ki67+	 3762 11678
7463	0	0	Ki67+	 3766 11713
7464	0	0	Ki67+	 3770 11641
7465	0	0	Ki67+	 3773 11333
7466	0	0	Ki67+	 3774 11314
7467	0	0	Ki67+	 3777 11936
7468	0	0	Ki67+	 3780 11674
7469	0	0	Ki67+	 3781 11955
7470	0	0	Ki67+	 3790 11267
7471	0	0	Ki67+	 3791 11846
7472	0	0	Ki67+	 3794 11241
7473	0	0	Ki67+	 3798 11309
7474	0	0	Ki67+	 3803 11358
7475	0	0	Ki67+	 3810 11169
7476	0	0	Ki67+	 3818 11383
7477	0	0	Ki67+	 3821 11656
7478	0	0	Ki67+	 3824 11928
7479	0	0	Ki67+	 3825 11898
7480	0	0	Ki67+	 3826 11251
7481	0	0	Ki67+	 3831 11187
7482	0	0	Ki67+	 3833 11397
7483	0	0	Ki67+	 3833 11938
7484	0	0	Ki67+	 3834 11374
7485	0	0	Ki67+	 3834 11735
7486	0	0	Ki67+	 3835 11807
7487	0	0	Ki67+	 3837 11262
7488	0	0	Ki67+	 3837 11384
7489	0	0	Ki67+	 3837 11826
7490	0	0	Ki67+	 3840 11767
7491	0	0	Ki67+	 3843 11291
7492	0	0	Ki67+	 3847 11961
7493	0	0	Ki67+	 3852 11701
7494	0	0	Ki67+	 3860 11408
7495	0	0	Ki67+	 3862 11921
7496	0	0	Ki67+	 3863 11238
7497	0	0	Ki67+	 3863 11329
7498	0	0	Ki67+	 3866 11664
7499	0	0	Ki67+	 3870 11365
7500	0	0	Ki67+	 3876 11175
7501	0	0	Ki67+	 3878 11418
7502	0	0	Ki67+	 3882 11775
7503	0	0	Ki67+	 3884 11595
7504	0	0	Ki67+	 3891 11957
7505	0	0	Ki67+	 3892 11204
7506	0	0	Ki67+	 3899 11390
7507	0	0	Ki67+	 3900 11687
7508	0	0	Ki67+	 3901 11294
7509	0	0	Ki67+	 3902 11264
7510	0	0	Ki67+	 3902 11758
7511	0	0	Ki67+	 3903 11244
7512	0	0	Ki67+	 3903 11430
7513	0	0	Ki67+	 3908 11832
7514	0	0	Ki67+	 3911 11610
7515	0	0	Ki67+	 3912 11515
7516	0	0	Ki67+	 3915 11596
7517	0	0	Ki67+	 3916 11921
7518	0	0	Ki67+	 3919 11229
7519	0	0	Ki67+	 3920 11934
7520	0	0	Ki67+	 3921 11570
7521	0	0	Ki67+	 3921 11699
7522	0	0	Ki67+	 3922 11385
7523	0	0	Ki67+	 3922 11533
7524	0	0	Ki67+	 3922 11962
7525	0	0	Ki67+	 3923 11254
7526	0	0	Ki67+	 3927 11845
7527	0	0	Ki67+	 3928 11779
7528	0	0	Ki67+	 3945 11345
7529	0	0	Ki67+	 3948 11226
7530	0	0	Ki67+	 3956 11172
7531	0	0	Ki67+	 3956 11265
7532	0	0	Ki67+	 3966 11858
7533	0	0	Ki67+	 3967 11692
7534	0	0	Ki67+	 3975 11202
7535	0	0	Ki67+	 3978 11311
7536	0	0	Ki67+	 3980 11237
7537	0	0	Ki67+	 3980 11566
7538	0	0	Ki67+	 3985 11920
7539	0	0	Ki67+	 3992 11786
7540	0	0	Ki67+	 4000 11252
7541	0	0	Ki67+	 4000 11602
7542	0	0	Ki67+	 4000 11912
7543	0	0	Ki67+	 4006 11369
7544	0	0	Ki67+	 4016 11500
7545	0	0	Ki67+	 4017 11233
7546	0	0	Ki67+	 4017 11304
7547	0	0	Ki67+	 4018 11956
7548	0	0	Ki67+	 4019 11430
7549	0	0	Ki67+	 4022 11777
7550	0	0	Ki67+	 4023 11540
7551	0	0	Ki67+	 4024 11253
7552	0	0	Ki67+	 4039 11656
7553	0	0	Ki67+	 4047 11390
7554	0	0	Ki67+	 3257 12282
7555	0	0	Ki67+	 3258 12556
7556	0	0	Ki67+	 3262 12445
7557	0	0	Ki67+	 3262 12695
7558	0	0	Ki67+	 3267 12135
7559	0	0	Ki67+	 3267 12361
7560	0	0	Ki67+	 3272 12525
7561	0	0	Ki67+	 3276 11996
7562	0	0	Ki67+	 3283 11982
7563	0	0	Ki67+	 3286 12167
7564	0	0	Ki67+	 3287 12368
7565	0	0	Ki67+	 3293 12137
7566	0	0	Ki67+	 3296 12278
7567	0	0	Ki67+	 3301 12102
7568	0	0	Ki67+	 3302 12039
7569	0	0	Ki67+	 3305 12516
7570	0	0	Ki67+	 3307 12433
7571	0	0	Ki67+	 3308 12751
7572	0	0	Ki67+	 3309 12732
7573	0	0	Ki67+	 3312 12176
7574	0	0	Ki67+	 3315 12118
7575	0	0	Ki67+	 3316 12741
7576	0	0	Ki67+	 3317 12059
7577	0	0	Ki67+	 3317 12206
7578	0	0	Ki67+	 3324 12357
7579	0	0	Ki67+	 3326 12273
7580	0	0	Ki67+	 3328 12166
7581	0	0	Ki67+	 3329 12007
7582	0	0	Ki67+	 3330 12651
7583	0	0	Ki67+	 3335 11976
7584	0	0	Ki67+	 3337 12086
7585	0	0	Ki67+	 3337 12201
7586	0	0	Ki67+	 3346 12240
7587	0	0	Ki67+	 3349 12076
7588	0	0	Ki67+	 3361 11988
7589	0	0	Ki67+	 3364 12446
7590	0	0	Ki67+	 3365 12195
7591	0	0	Ki67+	 3368 11972
7592	0	0	Ki67+	 3368 12664
7593	0	0	Ki67+	 3370 12233
7594	0	0	Ki67+	 3370 12367
7595	0	0	Ki67+	 3372 12461
7596	0	0	Ki67+	 3373 12106
7597	0	0	Ki67+	 3375 12596
7598	0	0	Ki67+	 3376 12090
7599	0	0	Ki67+	 3378 12440
7600	0	0	Ki67+	 3384 12139
7601	0	0	Ki67+	 3390 12536
7602	0	0	Ki67+	 3392 12414
7603	0	0	Ki67+	 3393 12454
7604	0	0	Ki67+	 3394 12194
7605	0	0	Ki67+	 3396 12038
7606	0	0	Ki67+	 3399 12387
7607	0	0	Ki67+	 3400 12645
7608	0	0	Ki67+	 3401 12092
7609	0	0	Ki67+	 3406 12423
7610	0	0	Ki67+	 3409 12263
7611	0	0	Ki67+	 3410 12302
7612	0	0	Ki67+	 3411 12739
7613	0	0	Ki67+	 3413 12030
7614	0	0	Ki67+	 3414 12340
7615	0	0	Ki67+	 3414 12445
7616	0	0	Ki67+	 3414 12614
7617	0	0	Ki67+	 3421 12415
7618	0	0	Ki67+	 3421 12506
7619	0	0	Ki67+	 3422 12557
7620	0	0	Ki67+	 3424 12712
7621	0	0	Ki67+	 3433 12196
7622	0	0	Ki67+	 3437 11990
7623	0	0	Ki67+	 3437 12279
7624	0	0	Ki67+	 3438 12365
7625	0	0	Ki67+	 3438 12580
7626	0	0	Ki67+	 3440 12087
7627	0	0	Ki67+	 3442 12246
7628	0	0	Ki67+	 3443 12525
7629	0	0	Ki67+	 3446 12421
7630	0	0	Ki67+	 3446 12730
7631	0	0	Ki67+	 3447 12604
7632	0	0	Ki67+	 3448 12508
7633	0	0	Ki67+	 3457 12675
7634	0	0	Ki67+	 3458 12057
7635	0	0	Ki67+	 3460 12009
7636	0	0	Ki67+	 3460 12175
7637	0	0	Ki67+	 3463 12701
7638	0	0	Ki67+	 3465 11982
7639	0	0	Ki67+	 3467 12379
7640	0	0	Ki67+	 3467 12408
7641	0	0	Ki67+	 3467 12588
7642	0	0	Ki67+	 3469 12096
7643	0	0	Ki67+	 3470 12128
7644	0	0	Ki67+	 3471 12720
7645	0	0	Ki67+	 3477 12115
7646	0	0	Ki67+	 3480 12676
7647	0	0	Ki67+	 3481 12139
7648	0	0	Ki67+	 3485 12533
7649	0	0	Ki67+	 3488 12345
7650	0	0	Ki67+	 3489 12003
7651	0	0	Ki67+	 3491 12165
7652	0	0	Ki67+	 3494 12649
7653	0	0	Ki67+	 3495 12437
7654	0	0	Ki67+	 3498 12760
7655	0	0	Ki67+	 3505 12561
7656	0	0	Ki67+	 3506 12674
7657	0	0	Ki67+	 3518 12440
7658	0	0	Ki67+	 3522 12321
7659	0	0	Ki67+	 3532 12622
7660	0	0	Ki67+	 3534 12652
7661	0	0	Ki67+	 3539 12043
7662	0	0	Ki67+	 3540 12114
7663	0	0	Ki67+	 3541 12533
7664	0	0	Ki67+	 3545 12468
7665	0	0	Ki67+	 3552 12522
7666	0	0	Ki67+	 3554 12023
7667	0	0	Ki67+	 3556 11995
7668	0	0	Ki67+	 3558 12353
7669	0	0	Ki67+	 3558 12596
7670	0	0	Ki67+	 3560 12104
7671	0	0	Ki67+	 3561 12055
7672	0	0	Ki67+	 3561 12133
7673	0	0	Ki67+	 3564 12073
7674	0	0	Ki67+	 3568 12579
7675	0	0	Ki67+	 3572 12545
7676	0	0	Ki67+	 3573 12055
7677	0	0	Ki67+	 3581 12154
7678	0	0	Ki67+	 3588 12653
7679	0	0	Ki67+	 3592 12695
7680	0	0	Ki67+	 3593 12192
7681	0	0	Ki67+	 3593 12543
7682	0	0	Ki67+	 3598 12058
7683	0	0	Ki67+	 3599 12097
7684	0	0	Ki67+	 3607 12130
7685	0	0	Ki67+	 3610 12594
7686	0	0	Ki67+	 3610 12715
7687	0	0	Ki67+	 3611 12184
7688	0	0	Ki67+	 3614 12218
7689	0	0	Ki67+	 3621 12034
7690	0	0	Ki67+	 3622 12049
7691	0	0	Ki67+	 3622 12733
7692	0	0	Ki67+	 3627 12087
7693	0	0	Ki67+	 3627 12632
7694	0	0	Ki67+	 3630 12207
7695	0	0	Ki67+	 3630 12595
7696	0	0	Ki67+	 3637 12747
7697	0	0	Ki67+	 3640 12661
7698	0	0	Ki67+	 3648 12617
7699	0	0	Ki67+	 3650 12070
7700	0	0	Ki67+	 3652 12756
7701	0	0	Ki67+	 3662 12718
7702	0	0	Ki67+	 3666 12003
7703	0	0	Ki67+	 3667 12042
7704	0	0	Ki67+	 3679 11985
7705	0	0	Ki67+	 3680 12341
7706	0	0	Ki67+	 3682 12260
7707	0	0	Ki67+	 3683 12065
7708	0	0	Ki67+	 3690 12416
7709	0	0	Ki67+	 3695 12020
7710	0	0	Ki67+	 3697 12078
7711	0	0	Ki67+	 3701 12232
7712	0	0	Ki67+	 3704 12206
7713	0	0	Ki67+	 3711 12190
7714	0	0	Ki67+	 3712 12126
7715	0	0	Ki67+	 3715 12347
7716	0	0	Ki67+	 3721 12098
7717	0	0	Ki67+	 3721 12449
7718	0	0	Ki67+	 3722 12279
7719	0	0	Ki67+	 3723 12315
7720	0	0	Ki67+	 3724 12036
7721	0	0	Ki67+	 3726 12417
7722	0	0	Ki67+	 3726 12705
7723	0	0	Ki67+	 3738 12688
7724	0	0	Ki67+	 3738 12743
7725	0	0	Ki67+	 3739 12036
7726	0	0	Ki67+	 3739 12139
7727	0	0	Ki67+	 3746 12364
7728	0	0	Ki67+	 3750 12214
7729	0	0	Ki67+	 3761 11975
7730	0	0	Ki67+	 3763 12041
7731	0	0	Ki67+	 3766 12117
7732	0	0	Ki67+	 3767 12463
7733	0	0	Ki67+	 3774 12232
7734	0	0	Ki67+	 3776 12063
7735	0	0	Ki67+	 3776 12433
7736	0	0	Ki67+	 3780 12309
7737	0	0	Ki67+	 3791 12461
7738	0	0	Ki67+	 3792 12396
7739	0	0	Ki67+	 3800 12304
7740	0	0	Ki67+	 3804 12261
7741	0	0	Ki67+	 3811 12493
7742	0	0	Ki67+	 3813 11976
7743	0	0	Ki67+	 3817 11987
7744	0	0	Ki67+	 3824 12066
7745	0	0	Ki67+	 3824 12087
7746	0	0	Ki67+	 3828 12379
7747	0	0	Ki67+	 3829 12437
7748	0	0	Ki67+	 3830 12553
7749	0	0	Ki67+	 3832 12469
7750	0	0	Ki67+	 3838 12052
7751	0	0	Ki67+	 3838 12106
7752	0	0	Ki67+	 3841 12428
7753	0	0	Ki67+	 3841 12502
7754	0	0	Ki67+	 3842 12258
7755	0	0	Ki67+	 3843 12026
7756	0	0	Ki67+	 3846 11997
7757	0	0	Ki67+	 3847 12536
7758	0	0	Ki67+	 3853 12470
7759	0	0	Ki67+	 3854 12130
7760	0	0	Ki67+	 3862 12285
7761	0	0	Ki67+	 3863 12113
7762	0	0	Ki67+	 3865 12438
7763	0	0	Ki67+	 3871 12546
7764	0	0	Ki67+	 3872 12525
7765	0	0	Ki67+	 3877 11994
7766	0	0	Ki67+	 3887 12387
7767	0	0	Ki67+	 3891 12024
7768	0	0	Ki67+	 3891 12110
7769	0	0	Ki67+	 3892 12087
7770	0	0	Ki67+	 3895 12034
7771	0	0	Ki67+	 3895 12188
7772	0	0	Ki67+	 3896 12595
7773	0	0	Ki67+	 3899 12498
7774	0	0	Ki67+	 3901 12069
7775	0	0	Ki67+	 3901 12538
7776	0	0	Ki67+	 3905 12318
7777	0	0	Ki67+	 3908 12118
7778	0	0	Ki67+	 3911 12614
7779	0	0	Ki67+	 3913 12487
7780	0	0	Ki67+	 3914 12230
7781	0	0	Ki67+	 3916 12436
7782	0	0	Ki67+	 3918 12533
7783	0	0	Ki67+	 3921 12582
7784	0	0	Ki67+	 3929 12352
7785	0	0	Ki67+	 3933 12137
7786	0	0	Ki67+	 3935 12406
7787	0	0	Ki67+	 3942 12257
7788	0	0	Ki67+	 3944 12497
7789	0	0	Ki67+	 3949 12569
7790	0	0	Ki67+	 3955 11972
7791	0	0	Ki67+	 3955 12464
7792	0	0	Ki67+	 3955 12659
7793	0	0	Ki67+	 3960 12062
7794	0	0	Ki67+	 3968 12007
7795	0	0	Ki67+	 3974 12491
7796	0	0	Ki67+	 3980 12241
7797	0	0	Ki67+	 3981 12447
7798	0	0	Ki67+	 3983 12149
7799	0	0	Ki67+	 3984 12671
7800	0	0	Ki67+	 3985 11987
7801	0	0	Ki67+	 3985 12106
7802	0	0	Ki67+	 3985 12609
7803	0	0	Ki67+	 3989 12087
7804	0	0	Ki67+	 3995 12716
7805	0	0	Ki67+	 3999 12667
7806	0	0	Ki67+	 4003 12574
7807	0	0	Ki67+	 4009 12115
7808	0	0	Ki67+	 4011 12062
7809	0	0	Ki67+	 4012 12698
7810	0	0	Ki67+	 4013 12187
7811	0	0	Ki67+	 4014 12347
7812	0	0	Ki67+	 4016 12031
7813	0	0	Ki67+	 4019 12564
7814	0	0	Ki67+	 4022 12122
7815	0	0	Ki67+	 4026 11984
7816	0	0	Ki67+	 4026 12092
7817	0	0	Ki67+	 4044 12691
7818	0	0	Ki67+	 4046 12761
7819	0	0	Ki67+	 3250 13480
7820	0	0	Ki67+	 3251 13410
7821	0	0	Ki67+	 3252 13259
7822	0	0	Ki67+	 3253 13460
7823	0	0	Ki67+	 3255 13330
7824	0	0	Ki67+	 3260 12834
7825	0	0	Ki67+	 3266 13121
7826	0	0	Ki67+	 3266 13131
7827	0	0	Ki67+	 3267 13480
7828	0	0	Ki67+	 3269 13463
7829	0	0	Ki67+	 3271 12886
7830	0	0	Ki67+	 3275 13086
7831	0	0	Ki67+	 3278 13065
7832	0	0	Ki67+	 3281 13019
7833	0	0	Ki67+	 3281 13348
7834	0	0	Ki67+	 3287 13418
7835	0	0	Ki67+	 3290 12966
7836	0	0	Ki67+	 3295 13221
7837	0	0	Ki67+	 3295 13234
7838	0	0	Ki67+	 3297 12983
7839	0	0	Ki67+	 3297 13072
7840	0	0	Ki67+	 3298 13108
7841	0	0	Ki67+	 3299 13346
7842	0	0	Ki67+	 3300 13090
7843	0	0	Ki67+	 3304 12800
7844	0	0	Ki67+	 3310 13272
7845	0	0	Ki67+	 3312 13462
7846	0	0	Ki67+	 3316 13353
7847	0	0	Ki67+	 3320 13223
7848	0	0	Ki67+	 3324 13278
7849	0	0	Ki67+	 3324 13414
7850	0	0	Ki67+	 3326 12801
7851	0	0	Ki67+	 3330 13011
7852	0	0	Ki67+	 3338 13451
7853	0	0	Ki67+	 3339 13418
7854	0	0	Ki67+	 3342 12968
7855	0	0	Ki67+	 3346 13291
7856	0	0	Ki67+	 3347 13042
7857	0	0	Ki67+	 3348 12856
7858	0	0	Ki67+	 3349 13527
7859	0	0	Ki67+	 3350 12775
7860	0	0	Ki67+	 3351 12988
7861	0	0	Ki67+	 3352 13502
7862	0	0	Ki67+	 3355 12794
7863	0	0	Ki67+	 3355 13259
7864	0	0	Ki67+	 3356 13429
7865	0	0	Ki67+	 3356 13446
7866	0	0	Ki67+	 3357 13007
7867	0	0	Ki67+	 3360 13487
7868	0	0	Ki67+	 3367 13178
7869	0	0	Ki67+	 3368 13350
7870	0	0	Ki67+	 3369 12783
7871	0	0	Ki67+	 3371 12877
7872	0	0	Ki67+	 3372 13393
7873	0	0	Ki67+	 3374 12833
7874	0	0	Ki67+	 3376 12893
7875	0	0	Ki67+	 3379 12802
7876	0	0	Ki67+	 3381 13127
7877	0	0	Ki67+	 3386 13560
7878	0	0	Ki67+	 3387 13190
7879	0	0	Ki67+	 3388 12791
7880	0	0	Ki67+	 3394 13320
7881	0	0	Ki67+	 3397 13127
7882	0	0	Ki67+	 3397 13527
7883	0	0	Ki67+	 3401 13363
7884	0	0	Ki67+	 3401 13506
7885	0	0	Ki67+	 3402 12831
7886	0	0	Ki67+	 3406 13557
7887	0	0	Ki67+	 3407 13022
7888	0	0	Ki67+	 3408 13138
7889	0	0	Ki67+	 3409 13178
7890	0	0	Ki67+	 3412 13464
7891	0	0	Ki67+	 3413 13212
7892	0	0	Ki67+	 3415 13401
7893	0	0	Ki67+	 3415 13567
7894	0	0	Ki67+	 3422 13449
7895	0	0	Ki67+	 3423 13514
7896	0	0	Ki67+	 3424 13498
7897	0	0	Ki67+	 3427 13247
7898	0	0	Ki67+	 3427 13320
7899	0	0	Ki67+	 3428 12848
7900	0	0	Ki67+	 3430 13120
7901	0	0	Ki67+	 3431 13276
7902	0	0	Ki67+	 3438 12921
7903	0	0	Ki67+	 3440 13347
7904	0	0	Ki67+	 3441 13278
7905	0	0	Ki67+	 3446 13034
7906	0	0	Ki67+	 3451 13437
7907	0	0	Ki67+	 3455 13566
7908	0	0	Ki67+	 3457 13546
7909	0	0	Ki67+	 3458 12941
7910	0	0	Ki67+	 3459 13260
7911	0	0	Ki67+	 3459 13308
7912	0	0	Ki67+	 3464 12869
7913	0	0	Ki67+	 3472 13110
7914	0	0	Ki67+	 3473 12801
7915	0	0	Ki67+	 3476 13528
7916	0	0	Ki67+	 3479 13351
7917	0	0	Ki67+	 3480 12886
7918	0	0	Ki67+	 3481 13388
7919	0	0	Ki67+	 3482 12789
7920	0	0	Ki67+	 3484 13323
7921	0	0	Ki67+	 3486 13229
7922	0	0	Ki67+	 3490 12938
7923	0	0	Ki67+	 3491 13251
7924	0	0	Ki67+	 3492 13282
7925	0	0	Ki67+	 3492 13360
7926	0	0	Ki67+	 3496 13305
7927	0	0	Ki67+	 3498 13013
7928	0	0	Ki67+	 3503 13487
7929	0	0	Ki67+	 3507 12818
7930	0	0	Ki67+	 3508 13163
7931	0	0	Ki67+	 3508 13264
7932	0	0	Ki67+	 3515 13436
7933	0	0	Ki67+	 3517 12778
7934	0	0	Ki67+	 3518 13207
7935	0	0	Ki67+	 3518 13426
7936	0	0	Ki67+	 3520 13028
7937	0	0	Ki67+	 3523 12829
7938	0	0	Ki67+	 3531 12914
7939	0	0	Ki67+	 3532 13537
7940	0	0	Ki67+	 3535 12997
7941	0	0	Ki67+	 3540 13122
7942	0	0	Ki67+	 3544 12784
7943	0	0	Ki67+	 3547 13351
7944	0	0	Ki67+	 3548 13515
7945	0	0	Ki67+	 3551 13214
7946	0	0	Ki67+	 3553 13028
7947	0	0	Ki67+	 3556 12953
7948	0	0	Ki67+	 3557 12888
7949	0	0	Ki67+	 3564 13065
7950	0	0	Ki67+	 3565 12913
7951	0	0	Ki67+	 3570 13253
7952	0	0	Ki67+	 3571 12981
7953	0	0	Ki67+	 3573 13553
7954	0	0	Ki67+	 3574 12821
7955	0	0	Ki67+	 3574 13212
7956	0	0	Ki67+	 3582 13288
7957	0	0	Ki67+	 3584 13187
7958	0	0	Ki67+	 3588 13022
7959	0	0	Ki67+	 3589 13512
7960	0	0	Ki67+	 3594 12883
7961	0	0	Ki67+	 3597 13154
7962	0	0	Ki67+	 3598 13064
7963	0	0	Ki67+	 3598 13545
7964	0	0	Ki67+	 3601 13121
7965	0	0	Ki67+	 3604 13034
7966	0	0	Ki67+	 3607 12792
7967	0	0	Ki67+	 3610 13508
7968	0	0	Ki67+	 3611 13244
7969	0	0	Ki67+	 3612 12954
7970	0	0	Ki67+	 3612 13226
7971	0	0	Ki67+	 3618 13298
7972	0	0	Ki67+	 3621 12849
7973	0	0	Ki67+	 3621 12902
7974	0	0	Ki67+	 3621 13184
7975	0	0	Ki67+	 3622 13008
7976	0	0	Ki67+	 3627 13469
7977	0	0	Ki67+	 3635 13158
7978	0	0	Ki67+	 3636 13128
7979	0	0	Ki67+	 3637 12965
7980	0	0	Ki67+	 3638 12997
7981	0	0	Ki67+	 3639 13032
7982	0	0	Ki67+	 3640 13089
7983	0	0	Ki67+	 3641 12905
7984	0	0	Ki67+	 3641 13445
7985	0	0	Ki67+	 3641 13514
7986	0	0	Ki67+	 3643 13492
7987	0	0	Ki67+	 3644 13456
7988	0	0	Ki67+	 3647 12887
7989	0	0	Ki67+	 3648 12775
7990	0	0	Ki67+	 3649 13355
7991	0	0	Ki67+	 3651 12942
7992	0	0	Ki67+	 3651 13105
7993	0	0	Ki67+	 3666 13215
7994	0	0	Ki67+	 3671 13004
7995	0	0	Ki67+	 3671 13394
7996	0	0	Ki67+	 3673 13190
7997	0	0	Ki67+	 3678 13403
7998	0	0	Ki67+	 3684 13239
7999	0	0	Ki67+	 3686 13036
8000	0	0	Ki67+	 3688 13071
8001	0	0	Ki67+	 3689 13388
8002	0	0	Ki67+	 3690 13182
8003	0	0	Ki67+	 3696 13363
8004	0	0	Ki67+	 3698 13300
8005	0	0	Ki67+	 3699 13447
8006	0	0	Ki67+	 3700 13327
8007	0	0	Ki67+	 3703 13017
8008	0	0	Ki67+	 3707 13274
8009	0	0	Ki67+	 3708 12823
8010	0	0	Ki67+	 3709 12966
8011	0	0	Ki67+	 3709 13422
8012	0	0	Ki67+	 3711 12907
8013	0	0	Ki67+	 3713 12810
8014	0	0	Ki67+	 3714 13520
8015	0	0	Ki67+	 3717 13391
8016	0	0	Ki67+	 3721 13223
8017	0	0	Ki67+	 3724 13063
8018	0	0	Ki67+	 3725 13107
8019	0	0	Ki67+	 3728 12948
8020	0	0	Ki67+	 3731 13174
8021	0	0	Ki67+	 3737 12833
8022	0	0	Ki67+	 3738 12864
8023	0	0	Ki67+	 3739 13044
8024	0	0	Ki67+	 3740 12769
8025	0	0	Ki67+	 3746 13004
8026	0	0	Ki67+	 3748 12895
8027	0	0	Ki67+	 3751 13445
8028	0	0	Ki67+	 3752 12786
8029	0	0	Ki67+	 3752 13397
8030	0	0	Ki67+	 3753 13556
8031	0	0	Ki67+	 3758 13498
8032	0	0	Ki67+	 3760 12833
8033	0	0	Ki67+	 3760 13086
8034	0	0	Ki67+	 3761 13430
8035	0	0	Ki67+	 3763 13259
8036	0	0	Ki67+	 3768 13132
8037	0	0	Ki67+	 3769 13030
8038	0	0	Ki67+	 3772 13485
8039	0	0	Ki67+	 3772 13551
8040	0	0	Ki67+	 3773 13015
8041	0	0	Ki67+	 3786 13400
8042	0	0	Ki67+	 3794 13042
8043	0	0	Ki67+	 3794 13377
8044	0	0	Ki67+	 3796 13484
8045	0	0	Ki67+	 3799 12770
8046	0	0	Ki67+	 3801 13344
8047	0	0	Ki67+	 3815 13548
8048	0	0	Ki67+	 3817 12824
8049	0	0	Ki67+	 3819 12789
8050	0	0	Ki67+	 3819 13444
8051	0	0	Ki67+	 3835 13529
8052	0	0	Ki67+	 3846 12822
8053	0	0	Ki67+	 3847 12843
8054	0	0	Ki67+	 3858 12860
8055	0	0	Ki67+	 3865 13512
8056	0	0	Ki67+	 3874 12888
8057	0	0	Ki67+	 3885 13005
8058	0	0	Ki67+	 3896 12896
8059	0	0	Ki67+	 3913 12927
8060	0	0	Ki67+	 3913 13079
8061	0	0	Ki67+	 3915 13167
8062	0	0	Ki67+	 3920 13003
8063	0	0	Ki67+	 3927 12936
8064	0	0	Ki67+	 3928 12855
8065	0	0	Ki67+	 3943 13098
8066	0	0	Ki67+	 3943 13146
8067	0	0	Ki67+	 3944 12948
8068	0	0	Ki67+	 3947 12860
8069	0	0	Ki67+	 3948 12909
8070	0	0	Ki67+	 3948 13202
8071	0	0	Ki67+	 3949 13180
8072	0	0	Ki67+	 3950 12981
8073	0	0	Ki67+	 3951 13127
8074	0	0	Ki67+	 3958 12953
8075	0	0	Ki67+	 3959 13277
8076	0	0	Ki67+	 3961 12871
8077	0	0	Ki67+	 3961 13125
8078	0	0	Ki67+	 3969 13319
8079	0	0	Ki67+	 3979 12972
8080	0	0	Ki67+	 3980 13527
8081	0	0	Ki67+	 3983 12864
8082	0	0	Ki67+	 3984 13004
8083	0	0	Ki67+	 3987 13164
8084	0	0	Ki67+	 4002 13177
8085	0	0	Ki67+	 4003 13393
8086	0	0	Ki67+	 4004 12884
8087	0	0	Ki67+	 4007 13545
8088	0	0	Ki67+	 4013 12866
8089	0	0	Ki67+	 4013 13364
8090	0	0	Ki67+	 4014 13243
8091	0	0	Ki67+	 4015 13561
8092	0	0	Ki67+	 4017 13021
8093	0	0	Ki67+	 4018 13387
8094	0	0	Ki67+	 4028 13425
8095	0	0	Ki67+	 4029 13107
8096	0	0	Ki67+	 4031 13088
8097	0	0	Ki67+	 4036 12996
8098	0	0	Ki67+	 4037 12915
8099	0	0	Ki67+	 4037 13334
8100	0	0	Ki67+	 4039 13270
8101	0	0	Ki67+	 4040 13567
8102	0	0	Ki67+	 4043 13105
8103	0	0	Ki67+	 4046 13125
8104	0	0	Ki67+	 4047 13414
8105	0	0	Ki67+	 3249 14166
8106	0	0	Ki67+	 3250 13725
8107	0	0	Ki67+	 3255 13972
8108	0	0	Ki67+	 3257 14127
8109	0	0	Ki67+	 3260 14289
8110	0	0	Ki67+	 3271 13907
8111	0	0	Ki67+	 3271 14154
8112	0	0	Ki67+	 3272 14000
8113	0	0	Ki67+	 3277 14196
8114	0	0	Ki67+	 3279 14296
8115	0	0	Ki67+	 3281 14246
8116	0	0	Ki67+	 3283 14147
8117	0	0	Ki67+	 3284 14313
8118	0	0	Ki67+	 3289 13950
8119	0	0	Ki67+	 3293 14206
8120	0	0	Ki67+	 3294 14270
8121	0	0	Ki67+	 3302 14318
8122	0	0	Ki67+	 3317 14304
8123	0	0	Ki67+	 3323 14233
8124	0	0	Ki67+	 3338 14259
8125	0	0	Ki67+	 3344 14130
8126	0	0	Ki67+	 3345 14341
8127	0	0	Ki67+	 3353 14274
8128	0	0	Ki67+	 3355 14174
8129	0	0	Ki67+	 3361 14217
8130	0	0	Ki67+	 3365 14253
8131	0	0	Ki67+	 3365 14299
8132	0	0	Ki67+	 3388 14188
8133	0	0	Ki67+	 3395 14221
8134	0	0	Ki67+	 3408 14341
8135	0	0	Ki67+	 3409 13584
8136	0	0	Ki67+	 3413 14327
8137	0	0	Ki67+	 3415 13639
8138	0	0	Ki67+	 3421 14265
8139	0	0	Ki67+	 3426 14111
8140	0	0	Ki67+	 3430 14255
8141	0	0	Ki67+	 3435 14105
8142	0	0	Ki67+	 3447 14281
8143	0	0	Ki67+	 3449 13689
8144	0	0	Ki67+	 3450 14127
8145	0	0	Ki67+	 3467 14284
8146	0	0	Ki67+	 3468 14323
8147	0	0	Ki67+	 3473 14270
8148	0	0	Ki67+	 3478 13683
8149	0	0	Ki67+	 3479 13588
8150	0	0	Ki67+	 3486 13753
8151	0	0	Ki67+	 3489 13649
8152	0	0	Ki67+	 3495 13712
8153	0	0	Ki67+	 3511 13794
8154	0	0	Ki67+	 3513 14352
8155	0	0	Ki67+	 3514 13629
8156	0	0	Ki67+	 3516 13755
8157	0	0	Ki67+	 3517 13859
8158	0	0	Ki67+	 3523 13646
8159	0	0	Ki67+	 3526 13782
8160	0	0	Ki67+	 3530 13739
8161	0	0	Ki67+	 3532 13817
8162	0	0	Ki67+	 3540 13578
8163	0	0	Ki67+	 3541 13708
8164	0	0	Ki67+	 3553 14071
8165	0	0	Ki67+	 3558 14084
8166	0	0	Ki67+	 3559 13811
8167	0	0	Ki67+	 3559 13937
8168	0	0	Ki67+	 3561 14051
8169	0	0	Ki67+	 3563 13632
8170	0	0	Ki67+	 3564 13960
8171	0	0	Ki67+	 3569 14027
8172	0	0	Ki67+	 3570 13575
8173	0	0	Ki67+	 3577 14116
8174	0	0	Ki67+	 3578 13928
8175	0	0	Ki67+	 3582 13733
8176	0	0	Ki67+	 3587 14001
8177	0	0	Ki67+	 3587 14075
8178	0	0	Ki67+	 3587 14102
8179	0	0	Ki67+	 3590 14044
8180	0	0	Ki67+	 3592 13831
8181	0	0	Ki67+	 3595 13573
8182	0	0	Ki67+	 3597 13641
8183	0	0	Ki67+	 3602 14197
8184	0	0	Ki67+	 3605 13904
8185	0	0	Ki67+	 3605 14057
8186	0	0	Ki67+	 3608 13743
8187	0	0	Ki67+	 3612 13711
8188	0	0	Ki67+	 3612 14177
8189	0	0	Ki67+	 3615 14127
8190	0	0	Ki67+	 3616 14002
8191	0	0	Ki67+	 3619 14243
8192	0	0	Ki67+	 3622 14100
8193	0	0	Ki67+	 3628 14168
8194	0	0	Ki67+	 3630 13678
8195	0	0	Ki67+	 3630 13934
8196	0	0	Ki67+	 3630 14271
8197	0	0	Ki67+	 3632 13924
8198	0	0	Ki67+	 3634 14119
8199	0	0	Ki67+	 3639 14095
8200	0	0	Ki67+	 3641 13722
8201	0	0	Ki67+	 3642 14146
8202	0	0	Ki67+	 3644 13886
8203	0	0	Ki67+	 3646 13812
8204	0	0	Ki67+	 3648 13947
8205	0	0	Ki67+	 3654 13845
8206	0	0	Ki67+	 3654 14299
8207	0	0	Ki67+	 3656 14018
8208	0	0	Ki67+	 3660 13880
8209	0	0	Ki67+	 3663 13905
8210	0	0	Ki67+	 3663 14185
8211	0	0	Ki67+	 3665 13576
8212	0	0	Ki67+	 3666 13644
8213	0	0	Ki67+	 3670 13693
8214	0	0	Ki67+	 3673 13929
8215	0	0	Ki67+	 3676 13708
8216	0	0	Ki67+	 3677 14063
8217	0	0	Ki67+	 3680 14033
8218	0	0	Ki67+	 3680 14329
8219	0	0	Ki67+	 3681 13978
8220	0	0	Ki67+	 3683 13843
8221	0	0	Ki67+	 3687 14097
8222	0	0	Ki67+	 3692 14333
8223	0	0	Ki67+	 3693 14057
8224	0	0	Ki67+	 3699 14017
8225	0	0	Ki67+	 3706 13845
8226	0	0	Ki67+	 3706 13979
8227	0	0	Ki67+	 3708 14229
8228	0	0	Ki67+	 3710 14195
8229	0	0	Ki67+	 3714 13767
8230	0	0	Ki67+	 3717 13816
8231	0	0	Ki67+	 3717 14248
8232	0	0	Ki67+	 3717 14274
8233	0	0	Ki67+	 3726 13785
8234	0	0	Ki67+	 3727 14230
8235	0	0	Ki67+	 3731 13882
8236	0	0	Ki67+	 3733 13916
8237	0	0	Ki67+	 3737 13991
8238	0	0	Ki67+	 3741 14019
8239	0	0	Ki67+	 3741 14043
8240	0	0	Ki67+	 3743 14057
8241	0	0	Ki67+	 3744 14304
8242	0	0	Ki67+	 3753 13890
8243	0	0	Ki67+	 3753 13945
8244	0	0	Ki67+	 3754 13593
8245	0	0	Ki67+	 3754 14033
8246	0	0	Ki67+	 3754 14150
8247	0	0	Ki67+	 3756 13961
8248	0	0	Ki67+	 3757 13661
8249	0	0	Ki67+	 3759 13804
8250	0	0	Ki67+	 3761 13572
8251	0	0	Ki67+	 3761 14065
8252	0	0	Ki67+	 3763 14124
8253	0	0	Ki67+	 3763 14201
8254	0	0	Ki67+	 3764 14189
8255	0	0	Ki67+	 3774 13726
8256	0	0	Ki67+	 3774 13892
8257	0	0	Ki67+	 3776 13985
8258	0	0	Ki67+	 3777 13863
8259	0	0	Ki67+	 3778 14218
8260	0	0	Ki67+	 3779 14333
8261	0	0	Ki67+	 3780 13882
8262	0	0	Ki67+	 3785 14192
8263	0	0	Ki67+	 3787 14115
8264	0	0	Ki67+	 3788 14349
8265	0	0	Ki67+	 3789 13683
8266	0	0	Ki67+	 3797 13713
8267	0	0	Ki67+	 3805 13654
8268	0	0	Ki67+	 3806 14253
8269	0	0	Ki67+	 3815 13603
8270	0	0	Ki67+	 3822 13696
8271	0	0	Ki67+	 3825 13574
8272	0	0	Ki67+	 3834 13641
8273	0	0	Ki67+	 3836 14243
8274	0	0	Ki67+	 3843 14256
8275	0	0	Ki67+	 3844 13660
8276	0	0	Ki67+	 3846 13647
8277	0	0	Ki67+	 3847 14203
8278	0	0	Ki67+	 3857 13596
8279	0	0	Ki67+	 3858 14239
8280	0	0	Ki67+	 3862 13710
8281	0	0	Ki67+	 3862 13757
8282	0	0	Ki67+	 3869 14032
8283	0	0	Ki67+	 3872 13800
8284	0	0	Ki67+	 3875 14248
8285	0	0	Ki67+	 3876 14104
8286	0	0	Ki67+	 3878 14086
8287	0	0	Ki67+	 3879 13830
8288	0	0	Ki67+	 3879 14236
8289	0	0	Ki67+	 3884 13593
8290	0	0	Ki67+	 3886 14268
8291	0	0	Ki67+	 3888 13619
8292	0	0	Ki67+	 3894 14051
8293	0	0	Ki67+	 3896 13884
8294	0	0	Ki67+	 3898 13785
8295	0	0	Ki67+	 3899 14203
8296	0	0	Ki67+	 3900 13730
8297	0	0	Ki67+	 3902 13846
8298	0	0	Ki67+	 3907 13912
8299	0	0	Ki67+	 3908 14248
8300	0	0	Ki67+	 3909 14277
8301	0	0	Ki67+	 3914 13976
8302	0	0	Ki67+	 3916 13896
8303	0	0	Ki67+	 3928 13868
8304	0	0	Ki67+	 3928 14208
8305	0	0	Ki67+	 3930 13892
8306	0	0	Ki67+	 3930 14049
8307	0	0	Ki67+	 3939 14192
8308	0	0	Ki67+	 3940 14225
8309	0	0	Ki67+	 3943 14275
8310	0	0	Ki67+	 3950 14158
8311	0	0	Ki67+	 3954 14119
8312	0	0	Ki67+	 3955 13888
8313	0	0	Ki67+	 3955 14193
8314	0	0	Ki67+	 3958 13906
8315	0	0	Ki67+	 3960 13783
8316	0	0	Ki67+	 3964 13811
8317	0	0	Ki67+	 3970 14121
8318	0	0	Ki67+	 3972 14029
8319	0	0	Ki67+	 3975 13819
8320	0	0	Ki67+	 3976 14064
8321	0	0	Ki67+	 3978 14201
8322	0	0	Ki67+	 3983 13878
8323	0	0	Ki67+	 3983 14033
8324	0	0	Ki67+	 3986 14250
8325	0	0	Ki67+	 3991 13609
8326	0	0	Ki67+	 4001 14082
8327	0	0	Ki67+	 4017 13682
8328	0	0	Ki67+	 4024 13929
8329	0	0	Ki67+	 4024 13950
8330	0	0	Ki67+	 4032 14102
8331	0	0	Ki67+	 4035 13727
8332	0	0	Ki67+	 3250 14490
8333	0	0	Ki67+	 3252 14687
8334	0	0	Ki67+	 3256 14721
8335	0	0	Ki67+	 3257 14742
8336	0	0	Ki67+	 3258 14768
8337	0	0	Ki67+	 3261 14501
8338	0	0	Ki67+	 3262 15103
8339	0	0	Ki67+	 3268 14562
8340	0	0	Ki67+	 3273 14726
8341	0	0	Ki67+	 3273 14745
8342	0	0	Ki67+	 3277 14516
8343	0	0	Ki67+	 3277 15012
8344	0	0	Ki67+	 3284 15096
8345	0	0	Ki67+	 3285 14965
8346	0	0	Ki67+	 3286 14574
8347	0	0	Ki67+	 3289 14473
8348	0	0	Ki67+	 3289 14557
8349	0	0	Ki67+	 3295 14986
8350	0	0	Ki67+	 3297 14465
8351	0	0	Ki67+	 3297 14534
8352	0	0	Ki67+	 3305 14940
8353	0	0	Ki67+	 3310 14806
8354	0	0	Ki67+	 3310 15138
8355	0	0	Ki67+	 3311 14576
8356	0	0	Ki67+	 3311 14717
8357	0	0	Ki67+	 3312 15089
8358	0	0	Ki67+	 3313 14628
8359	0	0	Ki67+	 3316 14440
8360	0	0	Ki67+	 3318 14784
8361	0	0	Ki67+	 3319 14765
8362	0	0	Ki67+	 3320 14837
8363	0	0	Ki67+	 3321 14498
8364	0	0	Ki67+	 3327 15164
8365	0	0	Ki67+	 3328 14964
8366	0	0	Ki67+	 3334 14814
8367	0	0	Ki67+	 3334 15108
8368	0	0	Ki67+	 3335 14526
8369	0	0	Ki67+	 3335 15138
8370	0	0	Ki67+	 3337 14399
8371	0	0	Ki67+	 3340 14382
8372	0	0	Ki67+	 3340 15073
8373	0	0	Ki67+	 3342 14550
8374	0	0	Ki67+	 3346 14602
8375	0	0	Ki67+	 3346 14931
8376	0	0	Ki67+	 3347 14579
8377	0	0	Ki67+	 3347 14852
8378	0	0	Ki67+	 3352 14455
8379	0	0	Ki67+	 3358 14511
8380	0	0	Ki67+	 3360 14652
8381	0	0	Ki67+	 3362 14761
8382	0	0	Ki67+	 3363 14806
8383	0	0	Ki67+	 3365 14787
8384	0	0	Ki67+	 3368 14412
8385	0	0	Ki67+	 3368 14479
8386	0	0	Ki67+	 3371 15072
8387	0	0	Ki67+	 3372 14734
8388	0	0	Ki67+	 3372 14958
8389	0	0	Ki67+	 3372 15083
8390	0	0	Ki67+	 3376 14720
8391	0	0	Ki67+	 3380 14820
8392	0	0	Ki67+	 3380 14864
8393	0	0	Ki67+	 3382 14379
8394	0	0	Ki67+	 3383 14616
8395	0	0	Ki67+	 3394 14399
8396	0	0	Ki67+	 3395 14675
8397	0	0	Ki67+	 3399 14896
8398	0	0	Ki67+	 3404 14702
8399	0	0	Ki67+	 3404 14732
8400	0	0	Ki67+	 3406 15063
8401	0	0	Ki67+	 3407 14853
8402	0	0	Ki67+	 3408 14819
8403	0	0	Ki67+	 3413 14428
8404	0	0	Ki67+	 3414 14377
8405	0	0	Ki67+	 3417 15041
8406	0	0	Ki67+	 3420 14987
8407	0	0	Ki67+	 3423 14400
8408	0	0	Ki67+	 3423 14689
8409	0	0	Ki67+	 3424 14911
8410	0	0	Ki67+	 3429 14708
8411	0	0	Ki67+	 3430 14728
8412	0	0	Ki67+	 3432 14605
8413	0	0	Ki67+	 3434 14809
8414	0	0	Ki67+	 3436 14757
8415	0	0	Ki67+	 3439 15095
8416	0	0	Ki67+	 3440 14530
8417	0	0	Ki67+	 3441 14467
8418	0	0	Ki67+	 3443 15060
8419	0	0	Ki67+	 3444 14976
8420	0	0	Ki67+	 3446 15110
8421	0	0	Ki67+	 3448 14486
8422	0	0	Ki67+	 3450 14789
8423	0	0	Ki67+	 3454 14637
8424	0	0	Ki67+	 3454 14905
8425	0	0	Ki67+	 3454 15087
8426	0	0	Ki67+	 3455 14459
8427	0	0	Ki67+	 3455 14816
8428	0	0	Ki67+	 3458 14537
8429	0	0	Ki67+	 3458 14584
8430	0	0	Ki67+	 3458 15116
8431	0	0	Ki67+	 3458 15162
8432	0	0	Ki67+	 3459 14690
8433	0	0	Ki67+	 3461 14729
8434	0	0	Ki67+	 3463 14421
8435	0	0	Ki67+	 3469 14994
8436	0	0	Ki67+	 3470 14774
8437	0	0	Ki67+	 3471 14883
8438	0	0	Ki67+	 3478 14513
8439	0	0	Ki67+	 3479 14757
8440	0	0	Ki67+	 3480 15043
8441	0	0	Ki67+	 3481 15070
8442	0	0	Ki67+	 3482 14428
8443	0	0	Ki67+	 3483 14894
8444	0	0	Ki67+	 3483 15098
8445	0	0	Ki67+	 3491 14790
8446	0	0	Ki67+	 3492 15126
8447	0	0	Ki67+	 3497 14708
8448	0	0	Ki67+	 3497 14730
8449	0	0	Ki67+	 3499 14978
8450	0	0	Ki67+	 3499 15021
8451	0	0	Ki67+	 3501 14401
8452	0	0	Ki67+	 3504 14921
8453	0	0	Ki67+	 3510 15097
8454	0	0	Ki67+	 3515 14994
8455	0	0	Ki67+	 3519 15056
8456	0	0	Ki67+	 3520 15113
8457	0	0	Ki67+	 3523 14967
8458	0	0	Ki67+	 3526 14500
8459	0	0	Ki67+	 3530 14462
8460	0	0	Ki67+	 3531 14778
8461	0	0	Ki67+	 3532 14532
8462	0	0	Ki67+	 3537 15129
8463	0	0	Ki67+	 3538 14745
8464	0	0	Ki67+	 3541 14565
8465	0	0	Ki67+	 3541 14861
8466	0	0	Ki67+	 3545 14915
8467	0	0	Ki67+	 3547 14427
8468	0	0	Ki67+	 3547 14997
8469	0	0	Ki67+	 3550 14900
8470	0	0	Ki67+	 3551 14576
8471	0	0	Ki67+	 3554 14493
8472	0	0	Ki67+	 3562 15050
8473	0	0	Ki67+	 3563 14416
8474	0	0	Ki67+	 3565 15111
8475	0	0	Ki67+	 3569 14753
8476	0	0	Ki67+	 3573 14702
8477	0	0	Ki67+	 3574 15117
8478	0	0	Ki67+	 3575 14956
8479	0	0	Ki67+	 3576 14481
8480	0	0	Ki67+	 3579 14606
8481	0	0	Ki67+	 3580 14590
8482	0	0	Ki67+	 3581 15006
8483	0	0	Ki67+	 3584 14801
8484	0	0	Ki67+	 3585 14432
8485	0	0	Ki67+	 3585 14620
8486	0	0	Ki67+	 3592 14931
8487	0	0	Ki67+	 3595 15066
8488	0	0	Ki67+	 3596 14747
8489	0	0	Ki67+	 3599 15039
8490	0	0	Ki67+	 3603 14413
8491	0	0	Ki67+	 3613 14979
8492	0	0	Ki67+	 3616 14885
8493	0	0	Ki67+	 3619 14906
8494	0	0	Ki67+	 3624 14846
8495	0	0	Ki67+	 3624 15142
8496	0	0	Ki67+	 3625 14687
8497	0	0	Ki67+	 3625 14819
8498	0	0	Ki67+	 3626 15011
8499	0	0	Ki67+	 3629 14652
8500	0	0	Ki67+	 3630 15041
8501	0	0	Ki67+	 3632 14473
8502	0	0	Ki67+	 3634 14486
8503	0	0	Ki67+	 3634 15150
8504	0	0	Ki67+	 3635 14860
8505	0	0	Ki67+	 3637 14727
8506	0	0	Ki67+	 3640 14438
8507	0	0	Ki67+	 3641 14502
8508	0	0	Ki67+	 3648 14693
8509	0	0	Ki67+	 3649 14642
8510	0	0	Ki67+	 3650 15013
8511	0	0	Ki67+	 3656 14752
8512	0	0	Ki67+	 3657 14627
8513	0	0	Ki67+	 3665 14503
8514	0	0	Ki67+	 3665 14972
8515	0	0	Ki67+	 3666 15117
8516	0	0	Ki67+	 3667 14857
8517	0	0	Ki67+	 3668 14793
8518	0	0	Ki67+	 3675 15039
8519	0	0	Ki67+	 3677 14810
8520	0	0	Ki67+	 3678 15150
8521	0	0	Ki67+	 3680 14569
8522	0	0	Ki67+	 3681 15007
8523	0	0	Ki67+	 3690 14780
8524	0	0	Ki67+	 3690 14807
8525	0	0	Ki67+	 3692 14950
8526	0	0	Ki67+	 3693 15137
8527	0	0	Ki67+	 3701 14935
8528	0	0	Ki67+	 3702 14522
8529	0	0	Ki67+	 3707 14700
8530	0	0	Ki67+	 3708 15027
8531	0	0	Ki67+	 3709 14572
8532	0	0	Ki67+	 3710 14393
8533	0	0	Ki67+	 3712 15100
8534	0	0	Ki67+	 3715 14856
8535	0	0	Ki67+	 3716 14629
8536	0	0	Ki67+	 3717 15048
8537	0	0	Ki67+	 3720 14516
8538	0	0	Ki67+	 3724 15129
8539	0	0	Ki67+	 3726 15077
8540	0	0	Ki67+	 3728 15041
8541	0	0	Ki67+	 3729 14909
8542	0	0	Ki67+	 3729 14937
8543	0	0	Ki67+	 3730 14865
8544	0	0	Ki67+	 3730 15020
8545	0	0	Ki67+	 3733 14577
8546	0	0	Ki67+	 3734 14845
8547	0	0	Ki67+	 3743 14801
8548	0	0	Ki67+	 3743 15103
8549	0	0	Ki67+	 3745 14968
8550	0	0	Ki67+	 3748 15163
8551	0	0	Ki67+	 3751 14565
8552	0	0	Ki67+	 3751 14867
8553	0	0	Ki67+	 3752 14843
8554	0	0	Ki67+	 3755 14905
8555	0	0	Ki67+	 3760 14808
8556	0	0	Ki67+	 3762 14997
8557	0	0	Ki67+	 3763 15105
8558	0	0	Ki67+	 3768 15072
8559	0	0	Ki67+	 3769 15094
8560	0	0	Ki67+	 3774 14793
8561	0	0	Ki67+	 3774 15143
8562	0	0	Ki67+	 3778 14861
8563	0	0	Ki67+	 3778 14923
8564	0	0	Ki67+	 3781 14761
8565	0	0	Ki67+	 3783 15076
8566	0	0	Ki67+	 3783 15095
8567	0	0	Ki67+	 3791 14618
8568	0	0	Ki67+	 3797 14916
8569	0	0	Ki67+	 3801 14405
8570	0	0	Ki67+	 3802 14879
8571	0	0	Ki67+	 3802 15116
8572	0	0	Ki67+	 3806 14765
8573	0	0	Ki67+	 3808 14783
8574	0	0	Ki67+	 3810 14379
8575	0	0	Ki67+	 3817 14953
8576	0	0	Ki67+	 3820 14481
8577	0	0	Ki67+	 3821 14717
8578	0	0	Ki67+	 3821 15053
8579	0	0	Ki67+	 3825 15105
8580	0	0	Ki67+	 3844 14931
8581	0	0	Ki67+	 3847 14692
8582	0	0	Ki67+	 3847 14960
8583	0	0	Ki67+	 3847 15056
8584	0	0	Ki67+	 3848 15132
8585	0	0	Ki67+	 3854 15023
8586	0	0	Ki67+	 3857 14736
8587	0	0	Ki67+	 3858 14958
8588	0	0	Ki67+	 3868 15088
8589	0	0	Ki67+	 3873 14969
8590	0	0	Ki67+	 3875 15061
8591	0	0	Ki67+	 3884 14969
8592	0	0	Ki67+	 3885 14894
8593	0	0	Ki67+	 3886 15092
8594	0	0	Ki67+	 3889 14923
8595	0	0	Ki67+	 3900 15030
8596	0	0	Ki67+	 3903 14759
8597	0	0	Ki67+	 3903 15079
8598	0	0	Ki67+	 3904 14930
8599	0	0	Ki67+	 3909 14987
8600	0	0	Ki67+	 3915 15032
8601	0	0	Ki67+	 3916 14911
8602	0	0	Ki67+	 3917 14742
8603	0	0	Ki67+	 3920 15014
8604	0	0	Ki67+	 3926 14705
8605	0	0	Ki67+	 3930 14648
8606	0	0	Ki67+	 3941 14846
8607	0	0	Ki67+	 3949 14568
8608	0	0	Ki67+	 3949 14719
8609	0	0	Ki67+	 3949 14740
8610	0	0	Ki67+	 3966 14924
8611	0	0	Ki67+	 3967 14798
8612	0	0	Ki67+	 3973 14871
8613	0	0	Ki67+	 3981 14828
8614	0	0	Ki67+	 3988 14863
8615	0	0	Ki67+	 3996 14823
8616	0	0	Ki67+	 3998 14781
8617	0	0	Ki67+	 4028 14633
8618	0	0	Ki67+	 4037 14746
8619	0	0	Ki67+	 3250 15238
8620	0	0	Ki67+	 3250 15744
8621	0	0	Ki67+	 3256 15266
8622	0	0	Ki67+	 3257 15445
8623	0	0	Ki67+	 3261 15870
8624	0	0	Ki67+	 3267 15657
8625	0	0	Ki67+	 3268 15407
8626	0	0	Ki67+	 3273 15684
8627	0	0	Ki67+	 3275 15187
8628	0	0	Ki67+	 3277 15212
8629	0	0	Ki67+	 3278 15603
8630	0	0	Ki67+	 3280 15445
8631	0	0	Ki67+	 3281 15239
8632	0	0	Ki67+	 3288 15882
8633	0	0	Ki67+	 3292 15636
8634	0	0	Ki67+	 3295 15652
8635	0	0	Ki67+	 3295 15712
8636	0	0	Ki67+	 3298 15731
8637	0	0	Ki67+	 3300 15423
8638	0	0	Ki67+	 3301 15826
8639	0	0	Ki67+	 3305 15195
8640	0	0	Ki67+	 3305 15754
8641	0	0	Ki67+	 3306 15267
8642	0	0	Ki67+	 3307 15215
8643	0	0	Ki67+	 3308 15892
8644	0	0	Ki67+	 3309 15384
8645	0	0	Ki67+	 3318 15397
8646	0	0	Ki67+	 3321 15454
8647	0	0	Ki67+	 3322 15583
8648	0	0	Ki67+	 3323 15731
8649	0	0	Ki67+	 3324 15620
8650	0	0	Ki67+	 3325 15889
8651	0	0	Ki67+	 3330 15712
8652	0	0	Ki67+	 3332 15354
8653	0	0	Ki67+	 3334 15695
8654	0	0	Ki67+	 3347 15369
8655	0	0	Ki67+	 3349 15858
8656	0	0	Ki67+	 3350 15193
8657	0	0	Ki67+	 3350 15436
8658	0	0	Ki67+	 3352 15732
8659	0	0	Ki67+	 3357 15705
8660	0	0	Ki67+	 3361 15178
8661	0	0	Ki67+	 3362 15875
8662	0	0	Ki67+	 3372 15229
8663	0	0	Ki67+	 3372 15562
8664	0	0	Ki67+	 3377 15620
8665	0	0	Ki67+	 3379 15200
8666	0	0	Ki67+	 3387 15301
8667	0	0	Ki67+	 3388 15738
8668	0	0	Ki67+	 3388 15925
8669	0	0	Ki67+	 3389 15185
8670	0	0	Ki67+	 3390 15398
8671	0	0	Ki67+	 3393 15690
8672	0	0	Ki67+	 3395 15456
8673	0	0	Ki67+	 3397 15237
8674	0	0	Ki67+	 3398 15590
8675	0	0	Ki67+	 3402 15320
8676	0	0	Ki67+	 3408 15551
8677	0	0	Ki67+	 3408 15917
8678	0	0	Ki67+	 3413 15196
8679	0	0	Ki67+	 3418 15569
8680	0	0	Ki67+	 3425 15433
8681	0	0	Ki67+	 3426 15243
8682	0	0	Ki67+	 3426 15821
8683	0	0	Ki67+	 3427 15530
8684	0	0	Ki67+	 3428 15545
8685	0	0	Ki67+	 3431 15300
8686	0	0	Ki67+	 3436 15923
8687	0	0	Ki67+	 3438 15399
8688	0	0	Ki67+	 3446 15680
8689	0	0	Ki67+	 3447 15435
8690	0	0	Ki67+	 3447 15838
8691	0	0	Ki67+	 3449 15339
8692	0	0	Ki67+	 3449 15798
8693	0	0	Ki67+	 3451 15192
8694	0	0	Ki67+	 3457 15224
8695	0	0	Ki67+	 3463 15816
8696	0	0	Ki67+	 3464 15388
8697	0	0	Ki67+	 3464 15757
8698	0	0	Ki67+	 3464 15880
8699	0	0	Ki67+	 3465 15249
8700	0	0	Ki67+	 3465 15705
8701	0	0	Ki67+	 3470 15364
8702	0	0	Ki67+	 3473 15783
8703	0	0	Ki67+	 3474 15345
8704	0	0	Ki67+	 3474 15422
8705	0	0	Ki67+	 3476 15954
8706	0	0	Ki67+	 3479 15263
8707	0	0	Ki67+	 3482 15452
8708	0	0	Ki67+	 3490 15380
8709	0	0	Ki67+	 3491 15281
8710	0	0	Ki67+	 3493 15215
8711	0	0	Ki67+	 3494 15687
8712	0	0	Ki67+	 3498 15301
8713	0	0	Ki67+	 3499 15772
8714	0	0	Ki67+	 3500 15419
8715	0	0	Ki67+	 3503 15514
8716	0	0	Ki67+	 3503 15740
8717	0	0	Ki67+	 3507 15588
8718	0	0	Ki67+	 3510 15648
8719	0	0	Ki67+	 3512 15254
8720	0	0	Ki67+	 3512 15677
8721	0	0	Ki67+	 3515 15173
8722	0	0	Ki67+	 3517 15837
8723	0	0	Ki67+	 3519 15938
8724	0	0	Ki67+	 3520 15320
8725	0	0	Ki67+	 3521 15490
8726	0	0	Ki67+	 3524 15415
8727	0	0	Ki67+	 3524 15718
8728	0	0	Ki67+	 3525 15559
8729	0	0	Ki67+	 3528 15331
8730	0	0	Ki67+	 3531 15283
8731	0	0	Ki67+	 3536 15779
8732	0	0	Ki67+	 3538 15250
8733	0	0	Ki67+	 3538 15428
8734	0	0	Ki67+	 3539 15684
8735	0	0	Ki67+	 3540 15935
8736	0	0	Ki67+	 3546 15716
8737	0	0	Ki67+	 3547 15658
8738	0	0	Ki67+	 3553 15885
8739	0	0	Ki67+	 3556 15909
8740	0	0	Ki67+	 3557 15967
8741	0	0	Ki67+	 3561 15289
8742	0	0	Ki67+	 3561 15620
8743	0	0	Ki67+	 3567 15514
8744	0	0	Ki67+	 3567 15962
8745	0	0	Ki67+	 3570 15172
8746	0	0	Ki67+	 3570 15417
8747	0	0	Ki67+	 3570 15628
8748	0	0	Ki67+	 3572 15897
8749	0	0	Ki67+	 3575 15309
8750	0	0	Ki67+	 3575 15362
8751	0	0	Ki67+	 3575 15674
8752	0	0	Ki67+	 3576 15878
8753	0	0	Ki67+	 3580 15498
8754	0	0	Ki67+	 3582 15599
8755	0	0	Ki67+	 3583 15741
8756	0	0	Ki67+	 3586 15848
8757	0	0	Ki67+	 3594 15194
8758	0	0	Ki67+	 3594 15464
8759	0	0	Ki67+	 3594 15645
8760	0	0	Ki67+	 3594 15868
8761	0	0	Ki67+	 3595 15484
8762	0	0	Ki67+	 3600 15399
8763	0	0	Ki67+	 3601 15284
8764	0	0	Ki67+	 3616 15369
8765	0	0	Ki67+	 3617 15725
8766	0	0	Ki67+	 3619 15469
8767	0	0	Ki67+	 3621 15812
8768	0	0	Ki67+	 3626 15459
8769	0	0	Ki67+	 3628 15177
8770	0	0	Ki67+	 3629 15699
8771	0	0	Ki67+	 3633 15682
8772	0	0	Ki67+	 3633 15905
8773	0	0	Ki67+	 3633 15937
8774	0	0	Ki67+	 3634 15375
8775	0	0	Ki67+	 3637 15628
8776	0	0	Ki67+	 3644 15337
8777	0	0	Ki67+	 3645 15861
8778	0	0	Ki67+	 3646 15815
8779	0	0	Ki67+	 3648 15500
8780	0	0	Ki67+	 3649 15684
8781	0	0	Ki67+	 3653 15846
8782	0	0	Ki67+	 3653 15880
8783	0	0	Ki67+	 3657 15675
8784	0	0	Ki67+	 3663 15651
8785	0	0	Ki67+	 3666 15795
8786	0	0	Ki67+	 3668 15627
8787	0	0	Ki67+	 3672 15546
8788	0	0	Ki67+	 3672 15786
8789	0	0	Ki67+	 3687 15849
8790	0	0	Ki67+	 3688 15880
8791	0	0	Ki67+	 3690 15939
8792	0	0	Ki67+	 3691 15913
8793	0	0	Ki67+	 3696 15334
8794	0	0	Ki67+	 3699 15197
8795	0	0	Ki67+	 3702 15275
8796	0	0	Ki67+	 3710 15576
8797	0	0	Ki67+	 3712 15520
8798	0	0	Ki67+	 3712 15912
8799	0	0	Ki67+	 3715 15177
8800	0	0	Ki67+	 3715 15599
8801	0	0	Ki67+	 3718 15541
8802	0	0	Ki67+	 3721 15475
8803	0	0	Ki67+	 3723 15880
8804	0	0	Ki67+	 3724 15227
8805	0	0	Ki67+	 3724 15667
8806	0	0	Ki67+	 3725 15490
8807	0	0	Ki67+	 3733 15523
8808	0	0	Ki67+	 3738 15201
8809	0	0	Ki67+	 3740 15595
8810	0	0	Ki67+	 3743 15860
8811	0	0	Ki67+	 3744 15471
8812	0	0	Ki67+	 3745 15566
8813	0	0	Ki67+	 3746 15627
8814	0	0	Ki67+	 3747 15667
8815	0	0	Ki67+	 3748 15415
8816	0	0	Ki67+	 3749 15217
8817	0	0	Ki67+	 3750 15836
8818	0	0	Ki67+	 3756 15697
8819	0	0	Ki67+	 3758 15796
8820	0	0	Ki67+	 3761 15645
8821	0	0	Ki67+	 3766 15631
8822	0	0	Ki67+	 3766 15751
8823	0	0	Ki67+	 3769 15580
8824	0	0	Ki67+	 3771 15922
8825	0	0	Ki67+	 3776 15693
8826	0	0	Ki67+	 3778 15549
8827	0	0	Ki67+	 3785 15865
8828	0	0	Ki67+	 3790 15936
8829	0	0	Ki67+	 3791 15664
8830	0	0	Ki67+	 3792 15596
8831	0	0	Ki67+	 3799 15645
8832	0	0	Ki67+	 3802 15186
8833	0	0	Ki67+	 3806 15466
8834	0	0	Ki67+	 3806 15673
8835	0	0	Ki67+	 3814 15397
8836	0	0	Ki67+	 3814 15497
8837	0	0	Ki67+	 3816 15575
8838	0	0	Ki67+	 3817 15809
8839	0	0	Ki67+	 3819 15552
8840	0	0	Ki67+	 3819 15772
8841	0	0	Ki67+	 3823 15653
8842	0	0	Ki67+	 3825 15826
8843	0	0	Ki67+	 3827 15500
8844	0	0	Ki67+	 3827 15960
8845	0	0	Ki67+	 3828 15858
8846	0	0	Ki67+	 3829 15525
8847	0	0	Ki67+	 3830 15354
8848	0	0	Ki67+	 3831 15626
8849	0	0	Ki67+	 3832 15727
8850	0	0	Ki67+	 3832 15742
8851	0	0	Ki67+	 3834 15917
8852	0	0	Ki67+	 3839 15534
8853	0	0	Ki67+	 3842 15169
8854	0	0	Ki67+	 3842 15716
8855	0	0	Ki67+	 3846 15588
8856	0	0	Ki67+	 3846 15623
8857	0	0	Ki67+	 3847 15797
8858	0	0	Ki67+	 3849 15922
8859	0	0	Ki67+	 3851 15393
8860	0	0	Ki67+	 3854 15811
8861	0	0	Ki67+	 3856 15843
8862	0	0	Ki67+	 3860 15403
8863	0	0	Ki67+	 3863 15191
8864	0	0	Ki67+	 3863 15358
8865	0	0	Ki67+	 3865 15596
8866	0	0	Ki67+	 3865 15731
8867	0	0	Ki67+	 3866 15789
8868	0	0	Ki67+	 3869 15540
8869	0	0	Ki67+	 3870 15856
8870	0	0	Ki67+	 3872 15551
8871	0	0	Ki67+	 3875 15880
8872	0	0	Ki67+	 3876 15656
8873	0	0	Ki67+	 3879 15359
8874	0	0	Ki67+	 3879 15447
8875	0	0	Ki67+	 3880 15817
8876	0	0	Ki67+	 3883 15477
8877	0	0	Ki67+	 3884 15871
8878	0	0	Ki67+	 3886 15515
8879	0	0	Ki67+	 3886 15674
8880	0	0	Ki67+	 3886 15736
8881	0	0	Ki67+	 3889 15560
8882	0	0	Ki67+	 3889 15579
8883	0	0	Ki67+	 3889 15926
8884	0	0	Ki67+	 3897 15328
8885	0	0	Ki67+	 3907 15375
8886	0	0	Ki67+	 3909 15389
8887	0	0	Ki67+	 3910 15622
8888	0	0	Ki67+	 3913 15426
8889	0	0	Ki67+	 3913 15504
8890	0	0	Ki67+	 3913 15709
8891	0	0	Ki67+	 3915 15607
8892	0	0	Ki67+	 3918 15638
8893	0	0	Ki67+	 3918 15858
8894	0	0	Ki67+	 3924 15330
8895	0	0	Ki67+	 3925 15266
8896	0	0	Ki67+	 3928 15827
8897	0	0	Ki67+	 3928 15962
8898	0	0	Ki67+	 3930 15454
8899	0	0	Ki67+	 3934 15601
8900	0	0	Ki67+	 3934 15925
8901	0	0	Ki67+	 3935 15852
8902	0	0	Ki67+	 3939 15352
8903	0	0	Ki67+	 3940 15426
8904	0	0	Ki67+	 3943 15709
8905	0	0	Ki67+	 3946 15312
8906	0	0	Ki67+	 3949 15531
8907	0	0	Ki67+	 3952 15903
8908	0	0	Ki67+	 3958 15347
8909	0	0	Ki67+	 3962 15818
8910	0	0	Ki67+	 3964 15610
8911	0	0	Ki67+	 3967 15853
8912	0	0	Ki67+	 3970 15584
8913	0	0	Ki67+	 3971 15561
8914	0	0	Ki67+	 3972 15327
8915	0	0	Ki67+	 3972 15349
8916	0	0	Ki67+	 3974 15633
8917	0	0	Ki67+	 3979 15884
8918	0	0	Ki67+	 3980 15301
8919	0	0	Ki67+	 3981 15283
8920	0	0	Ki67+	 3993 15489
8921	0	0	Ki67+	 3993 15803
8922	0	0	Ki67+	 3995 15825
8923	0	0	Ki67+	 3995 15963
8924	0	0	Ki67+	 3997 15574
8925	0	0	Ki67+	 3999 15584
8926	0	0	Ki67+	 4000 15853
8927	0	0	Ki67+	 4003 15747
8928	0	0	Ki67+	 4005 15349
8929	0	0	Ki67+	 4010 15779
8930	0	0	Ki67+	 4011 15813
8931	0	0	Ki67+	 4011 15898
8932	0	0	Ki67+	 4013 15542
8933	0	0	Ki67+	 4015 15928
8934	0	0	Ki67+	 4016 15967
8935	0	0	Ki67+	 4023 15771
8936	0	0	Ki67+	 4028 15290
8937	0	0	Ki67+	 4031 15701
8938	0	0	Ki67+	 4032 15853
8939	0	0	Ki67+	 4035 15546
8940	0	0	Ki67+	 4035 15564
8941	0	0	Ki67+	 4042 15440
8942	0	0	Ki67+	 4043 15835
8943	0	0	Ki67+	 4045 15930
8944	0	0	Ki67+	 3251 16382
8945	0	0	Ki67+	 3251 16566
8946	0	0	Ki67+	 3255 16180
8947	0	0	Ki67+	 3263 16484
8948	0	0	Ki67+	 3264 16109
8949	0	0	Ki67+	 3269 16345
8950	0	0	Ki67+	 3269 16666
8951	0	0	Ki67+	 3271 16760
8952	0	0	Ki67+	 3272 16650
8953	0	0	Ki67+	 3274 16082
8954	0	0	Ki67+	 3278 16431
8955	0	0	Ki67+	 3279 16098
8956	0	0	Ki67+	 3280 15981
8957	0	0	Ki67+	 3281 16148
8958	0	0	Ki67+	 3282 16379
8959	0	0	Ki67+	 3286 16348
8960	0	0	Ki67+	 3286 16409
8961	0	0	Ki67+	 3287 16646
8962	0	0	Ki67+	 3288 16157
8963	0	0	Ki67+	 3290 16672
8964	0	0	Ki67+	 3291 16313
8965	0	0	Ki67+	 3295 16233
8966	0	0	Ki67+	 3300 16081
8967	0	0	Ki67+	 3301 16118
8968	0	0	Ki67+	 3306 16737
8969	0	0	Ki67+	 3308 16698
8970	0	0	Ki67+	 3310 16037
8971	0	0	Ki67+	 3310 16132
8972	0	0	Ki67+	 3317 16300
8973	0	0	Ki67+	 3319 16112
8974	0	0	Ki67+	 3331 16383
8975	0	0	Ki67+	 3340 16754
8976	0	0	Ki67+	 3347 16048
8977	0	0	Ki67+	 3348 16027
8978	0	0	Ki67+	 3348 16633
8979	0	0	Ki67+	 3352 16679
8980	0	0	Ki67+	 3357 16036
8981	0	0	Ki67+	 3357 16064
8982	0	0	Ki67+	 3363 16374
8983	0	0	Ki67+	 3364 16092
8984	0	0	Ki67+	 3364 16342
8985	0	0	Ki67+	 3373 16275
8986	0	0	Ki67+	 3375 16469
8987	0	0	Ki67+	 3381 16576
8988	0	0	Ki67+	 3383 16552
8989	0	0	Ki67+	 3390 16026
8990	0	0	Ki67+	 3390 16065
8991	0	0	Ki67+	 3392 16203
8992	0	0	Ki67+	 3392 16644
8993	0	0	Ki67+	 3395 16741
8994	0	0	Ki67+	 3397 16082
8995	0	0	Ki67+	 3399 16039
8996	0	0	Ki67+	 3402 16497
8997	0	0	Ki67+	 3404 16202
8998	0	0	Ki67+	 3412 16438
8999	0	0	Ki67+	 3412 16675
9000	0	0	Ki67+	 3418 16003
9001	0	0	Ki67+	 3423 16390
9002	0	0	Ki67+	 3424 16577
9003	0	0	Ki67+	 3425 16188
9004	0	0	Ki67+	 3429 16074
9005	0	0	Ki67+	 3431 16113
9006	0	0	Ki67+	 3432 16317
9007	0	0	Ki67+	 3437 16668
9008	0	0	Ki67+	 3441 16419
9009	0	0	Ki67+	 3443 16054
9010	0	0	Ki67+	 3443 16477
9011	0	0	Ki67+	 3444 16580
9012	0	0	Ki67+	 3446 16315
9013	0	0	Ki67+	 3448 16001
9014	0	0	Ki67+	 3453 16535
9015	0	0	Ki67+	 3454 16215
9016	0	0	Ki67+	 3458 16449
9017	0	0	Ki67+	 3460 16673
9018	0	0	Ki67+	 3462 16524
9019	0	0	Ki67+	 3462 16548
9020	0	0	Ki67+	 3464 16036
9021	0	0	Ki67+	 3466 15986
9022	0	0	Ki67+	 3466 16392
9023	0	0	Ki67+	 3469 16099
9024	0	0	Ki67+	 3470 16651
9025	0	0	Ki67+	 3471 16723
9026	0	0	Ki67+	 3484 16242
9027	0	0	Ki67+	 3485 16371
9028	0	0	Ki67+	 3486 16013
9029	0	0	Ki67+	 3489 16283
9030	0	0	Ki67+	 3494 16656
9031	0	0	Ki67+	 3495 15979
9032	0	0	Ki67+	 3497 16512
9033	0	0	Ki67+	 3513 16228
9034	0	0	Ki67+	 3515 16098
9035	0	0	Ki67+	 3516 15980
9036	0	0	Ki67+	 3516 16558
9037	0	0	Ki67+	 3526 16370
9038	0	0	Ki67+	 3530 15991
9039	0	0	Ki67+	 3530 16439
9040	0	0	Ki67+	 3532 16585
9041	0	0	Ki67+	 3536 16635
9042	0	0	Ki67+	 3541 16091
9043	0	0	Ki67+	 3542 16489
9044	0	0	Ki67+	 3548 16408
9045	0	0	Ki67+	 3557 16416
9046	0	0	Ki67+	 3559 16083
9047	0	0	Ki67+	 3560 16540
9048	0	0	Ki67+	 3566 16307
9049	0	0	Ki67+	 3568 16471
9050	0	0	Ki67+	 3571 16574
9051	0	0	Ki67+	 3572 16737
9052	0	0	Ki67+	 3579 16070
9053	0	0	Ki67+	 3582 16407
9054	0	0	Ki67+	 3592 16408
9055	0	0	Ki67+	 3593 16220
9056	0	0	Ki67+	 3593 16307
9057	0	0	Ki67+	 3597 16320
9058	0	0	Ki67+	 3604 16521
9059	0	0	Ki67+	 3610 16538
9060	0	0	Ki67+	 3615 16490
9061	0	0	Ki67+	 3618 16290
9062	0	0	Ki67+	 3626 16114
9063	0	0	Ki67+	 3626 16689
9064	0	0	Ki67+	 3629 16031
9065	0	0	Ki67+	 3641 16331
9066	0	0	Ki67+	 3646 16320
9067	0	0	Ki67+	 3650 16380
9068	0	0	Ki67+	 3654 16275
9069	0	0	Ki67+	 3661 16550
9070	0	0	Ki67+	 3662 16457
9071	0	0	Ki67+	 3663 16210
9072	0	0	Ki67+	 3667 16070
9073	0	0	Ki67+	 3671 15971
9074	0	0	Ki67+	 3674 16198
9075	0	0	Ki67+	 3684 16092
9076	0	0	Ki67+	 3684 16153
9077	0	0	Ki67+	 3684 16343
9078	0	0	Ki67+	 3688 16359
9079	0	0	Ki67+	 3688 16373
9080	0	0	Ki67+	 3689 16234
9081	0	0	Ki67+	 3692 16162
9082	0	0	Ki67+	 3692 16283
9083	0	0	Ki67+	 3692 16499
9084	0	0	Ki67+	 3704 16072
9085	0	0	Ki67+	 3707 16513
9086	0	0	Ki67+	 3708 16298
9087	0	0	Ki67+	 3712 16548
9088	0	0	Ki67+	 3721 16467
9089	0	0	Ki67+	 3723 16186
9090	0	0	Ki67+	 3727 16052
9091	0	0	Ki67+	 3731 16167
9092	0	0	Ki67+	 3732 16530
9093	0	0	Ki67+	 3733 16416
9094	0	0	Ki67+	 3742 15987
9095	0	0	Ki67+	 3745 16196
9096	0	0	Ki67+	 3757 16471
9097	0	0	Ki67+	 3758 16117
9098	0	0	Ki67+	 3761 16103
9099	0	0	Ki67+	 3764 16303
9100	0	0	Ki67+	 3768 16134
9101	0	0	Ki67+	 3773 16503
9102	0	0	Ki67+	 3775 16249
9103	0	0	Ki67+	 3778 16173
9104	0	0	Ki67+	 3780 16351
9105	0	0	Ki67+	 3783 15977
9106	0	0	Ki67+	 3783 16221
9107	0	0	Ki67+	 3789 16693
9108	0	0	Ki67+	 3793 16044
9109	0	0	Ki67+	 3794 16004
9110	0	0	Ki67+	 3802 16057
9111	0	0	Ki67+	 3805 16252
9112	0	0	Ki67+	 3806 16122
9113	0	0	Ki67+	 3806 16408
9114	0	0	Ki67+	 3808 15973
9115	0	0	Ki67+	 3812 16369
9116	0	0	Ki67+	 3820 15973
9117	0	0	Ki67+	 3825 16038
9118	0	0	Ki67+	 3828 16277
9119	0	0	Ki67+	 3828 16487
9120	0	0	Ki67+	 3828 16743
9121	0	0	Ki67+	 3844 16452
9122	0	0	Ki67+	 3847 16066
9123	0	0	Ki67+	 3848 15984
9124	0	0	Ki67+	 3850 16514
9125	0	0	Ki67+	 3852 16322
9126	0	0	Ki67+	 3855 16425
9127	0	0	Ki67+	 3861 16177
9128	0	0	Ki67+	 3862 16465
9129	0	0	Ki67+	 3869 16402
9130	0	0	Ki67+	 3870 16046
9131	0	0	Ki67+	 3874 16009
9132	0	0	Ki67+	 3878 16502
9133	0	0	Ki67+	 3885 16138
9134	0	0	Ki67+	 3893 16227
9135	0	0	Ki67+	 3895 16049
9136	0	0	Ki67+	 3897 16382
9137	0	0	Ki67+	 3899 15995
9138	0	0	Ki67+	 3900 16023
9139	0	0	Ki67+	 3907 16262
9140	0	0	Ki67+	 3907 16413
9141	0	0	Ki67+	 3909 16132
9142	0	0	Ki67+	 3918 16173
9143	0	0	Ki67+	 3924 16483
9144	0	0	Ki67+	 3931 16503
9145	0	0	Ki67+	 3933 16458
9146	0	0	Ki67+	 3935 16061
9147	0	0	Ki67+	 3935 16131
9148	0	0	Ki67+	 3946 16364
9149	0	0	Ki67+	 3948 16399
9150	0	0	Ki67+	 3949 16235
9151	0	0	Ki67+	 3951 16220
9152	0	0	Ki67+	 3955 16257
9153	0	0	Ki67+	 3962 16242
9154	0	0	Ki67+	 3963 16080
9155	0	0	Ki67+	 3967 16136
9156	0	0	Ki67+	 3968 16388
9157	0	0	Ki67+	 3972 16000
9158	0	0	Ki67+	 3972 16059
9159	0	0	Ki67+	 3979 16700
9160	0	0	Ki67+	 3984 16529
9161	0	0	Ki67+	 3985 16070
9162	0	0	Ki67+	 3986 16283
9163	0	0	Ki67+	 3991 16119
9164	0	0	Ki67+	 3994 16367
9165	0	0	Ki67+	 3995 16450
9166	0	0	Ki67+	 3998 16011
9167	0	0	Ki67+	 4003 16039
9168	0	0	Ki67+	 4004 16082
9169	0	0	Ki67+	 4004 16257
9170	0	0	Ki67+	 4009 16128
9171	0	0	Ki67+	 4009 16273
9172	0	0	Ki67+	 4010 16057
9173	0	0	Ki67+	 4015 15979
9174	0	0	Ki67+	 4015 16411
9175	0	0	Ki67+	 4018 16529
9176	0	0	Ki67+	 4022 16427
9177	0	0	Ki67+	 4022 16514
9178	0	0	Ki67+	 4026 16354
9179	0	0	Ki67+	 4026 16705
9180	0	0	Ki67+	 4030 16014
9181	0	0	Ki67+	 4031 16501
9182	0	0	Ki67+	 4038 16341
9183	0	0	Ki67+	 4041 16042
9184	0	0	Ki67+	 4043 16091
9185	0	0	Ki67+	 4047 16521
9186	0	0	Ki67+	 3270 17160
9187	0	0	Ki67+	 3278 17094
9188	0	0	Ki67+	 3289 17257
9189	0	0	Ki67+	 3294 16780
9190	0	0	Ki67+	 3300 16959
9191	0	0	Ki67+	 3304 16842
9192	0	0	Ki67+	 3304 16875
9193	0	0	Ki67+	 3314 17178
9194	0	0	Ki67+	 3316 16841
9195	0	0	Ki67+	 3323 16798
9196	0	0	Ki67+	 3327 17567
9197	0	0	Ki67+	 3348 17266
9198	0	0	Ki67+	 3348 17562
9199	0	0	Ki67+	 3350 16787
9200	0	0	Ki67+	 3355 17426
9201	0	0	Ki67+	 3368 17185
9202	0	0	Ki67+	 3370 16903
9203	0	0	Ki67+	 3375 16950
9204	0	0	Ki67+	 3386 17401
9205	0	0	Ki67+	 3387 17231
9206	0	0	Ki67+	 3387 17436
9207	0	0	Ki67+	 3395 17453
9208	0	0	Ki67+	 3429 17539
9209	0	0	Ki67+	 3431 17403
9210	0	0	Ki67+	 3446 17557
9211	0	0	Ki67+	 3449 17531
9212	0	0	Ki67+	 3464 16940
9213	0	0	Ki67+	 3466 16950
9214	0	0	Ki67+	 3471 17541
9215	0	0	Ki67+	 3475 16942
9216	0	0	Ki67+	 3475 17410
9217	0	0	Ki67+	 3484 17047
9218	0	0	Ki67+	 3495 16905
9219	0	0	Ki67+	 3497 16868
9220	0	0	Ki67+	 3502 17543
9221	0	0	Ki67+	 3503 17416
9222	0	0	Ki67+	 3504 17429
9223	0	0	Ki67+	 3529 17056
9224	0	0	Ki67+	 3533 17502
9225	0	0	Ki67+	 3536 17524
9226	0	0	Ki67+	 3540 17412
9227	0	0	Ki67+	 3542 17230
9228	0	0	Ki67+	 3547 17302
9229	0	0	Ki67+	 3561 17025
9230	0	0	Ki67+	 3570 17486
9231	0	0	Ki67+	 3574 17467
9232	0	0	Ki67+	 3576 17427
9233	0	0	Ki67+	 3580 17077
9234	0	0	Ki67+	 3585 17464
9235	0	0	Ki67+	 3595 17504
9236	0	0	Ki67+	 3601 17478
9237	0	0	Ki67+	 3622 17367
9238	0	0	Ki67+	 3624 17339
9239	0	0	Ki67+	 3628 17269
9240	0	0	Ki67+	 3638 17392
9241	0	0	Ki67+	 3641 17561
9242	0	0	Ki67+	 3648 17418
9243	0	0	Ki67+	 3654 17351
9244	0	0	Ki67+	 3664 17563
9245	0	0	Ki67+	 3665 17373
9246	0	0	Ki67+	 3666 17326
9247	0	0	Ki67+	 3670 17420
9248	0	0	Ki67+	 3677 17382
9249	0	0	Ki67+	 3685 17448
9250	0	0	Ki67+	 3704 17412
9251	0	0	Ki67+	 3718 17441
9252	0	0	Ki67+	 3764 17452
9253	0	0	Ki67+	 3853 17448
9254	0	0	Ki67+	 3870 17455
9255	0	0	Ki67+	 3966 17437
9256	0	0	Ki67+	 3975 16809
9257	0	0	Ki67+	 3992 17274
9258	0	0	Ki67+	 3998 17437
9259	0	0	Ki67+	 4003 16818
9260	0	0	Ki67+	 4009 17486
9261	0	0	Ki67+	 4018 17405
9262	0	0	Ki67+	 4020 17251
9263	0	0	Ki67+	 4023 17415
9264	0	0	Ki67+	 4024 17486
9265	0	0	Ki67+	 4029 17267
9266	0	0	Ki67+	 4036 17288
9267	0	0	Ki67+	 4040 17352
9268	0	0	Ki67+	 4042 17426
9269	0	0	Ki67+	 4043 17502
9270	0	0	Ki67+	 4044 17301
9271	0	0	Ki67+	 3317 17603
9272	0	0	Ki67+	 3327 17649
9273	0	0	Ki67+	 3329 17627
9274	0	0	Ki67+	 3342 17769
9275	0	0	Ki67+	 3345 17605
9276	0	0	Ki67+	 3349 17802
9277	0	0	Ki67+	 3350 17820
9278	0	0	Ki67+	 3350 17862
9279	0	0	Ki67+	 3354 17704
9280	0	0	Ki67+	 3357 17614
9281	0	0	Ki67+	 3357 17894
9282	0	0	Ki67+	 3358 17657
9283	0	0	Ki67+	 3369 17712
9284	0	0	Ki67+	 3374 17585
9285	0	0	Ki67+	 3374 17862
9286	0	0	Ki67+	 3374 17916
9287	0	0	Ki67+	 3378 17747
9288	0	0	Ki67+	 3383 17640
9289	0	0	Ki67+	 3383 17788
9290	0	0	Ki67+	 3385 17965
9291	0	0	Ki67+	 3387 17998
9292	0	0	Ki67+	 3392 17680
9293	0	0	Ki67+	 3398 17732
9294	0	0	Ki67+	 3400 17927
9295	0	0	Ki67+	 3400 17970
9296	0	0	Ki67+	 3406 17700
9297	0	0	Ki67+	 3413 17946
9298	0	0	Ki67+	 3415 17763
9299	0	0	Ki67+	 3427 17755
9300	0	0	Ki67+	 3442 18013
9301	0	0	Ki67+	 3448 17972
9302	0	0	Ki67+	 3455 17947
9303	0	0	Ki67+	 3461 17921
9304	0	0	Ki67+	 3465 18073
9305	0	0	Ki67+	 3470 17927
9306	0	0	Ki67+	 3474 17588
9307	0	0	Ki67+	 3484 18005
9308	0	0	Ki67+	 3488 17793
9309	0	0	Ki67+	 3489 18125
9310	0	0	Ki67+	 3491 17594
9311	0	0	Ki67+	 3496 17667
9312	0	0	Ki67+	 3501 18061
9313	0	0	Ki67+	 3514 17903
9314	0	0	Ki67+	 3516 17770
9315	0	0	Ki67+	 3520 18102
9316	0	0	Ki67+	 3521 17652
9317	0	0	Ki67+	 3521 18087
9318	0	0	Ki67+	 3526 17590
9319	0	0	Ki67+	 3527 17809
9320	0	0	Ki67+	 3527 17844
9321	0	0	Ki67+	 3530 18156
9322	0	0	Ki67+	 3534 18066
9323	0	0	Ki67+	 3543 18144
9324	0	0	Ki67+	 3545 17846
9325	0	0	Ki67+	 3548 17679
9326	0	0	Ki67+	 3548 17700
9327	0	0	Ki67+	 3549 17817
9328	0	0	Ki67+	 3549 17908
9329	0	0	Ki67+	 3552 17642
9330	0	0	Ki67+	 3552 18096
9331	0	0	Ki67+	 3563 18200
9332	0	0	Ki67+	 3568 18130
9333	0	0	Ki67+	 3577 18254
9334	0	0	Ki67+	 3578 17858
9335	0	0	Ki67+	 3578 18244
9336	0	0	Ki67+	 3580 17597
9337	0	0	Ki67+	 3581 18307
9338	0	0	Ki67+	 3583 18007
9339	0	0	Ki67+	 3589 17794
9340	0	0	Ki67+	 3589 17818
9341	0	0	Ki67+	 3596 18353
9342	0	0	Ki67+	 3597 18185
9343	0	0	Ki67+	 3598 17805
9344	0	0	Ki67+	 3605 18306
9345	0	0	Ki67+	 3615 17777
9346	0	0	Ki67+	 3617 18286
9347	0	0	Ki67+	 3620 18263
9348	0	0	Ki67+	 3625 18101
9349	0	0	Ki67+	 3626 17586
9350	0	0	Ki67+	 3633 17671
9351	0	0	Ki67+	 3634 18206
9352	0	0	Ki67+	 3637 17647
9353	0	0	Ki67+	 3639 17789
9354	0	0	Ki67+	 3640 17610
9355	0	0	Ki67+	 3643 17659
9356	0	0	Ki67+	 3645 17732
9357	0	0	Ki67+	 3646 18340
9358	0	0	Ki67+	 3648 18026
9359	0	0	Ki67+	 3650 17780
9360	0	0	Ki67+	 3651 18271
9361	0	0	Ki67+	 3655 18230
9362	0	0	Ki67+	 3660 18156
9363	0	0	Ki67+	 3662 18068
9364	0	0	Ki67+	 3664 18316
9365	0	0	Ki67+	 3666 17980
9366	0	0	Ki67+	 3672 18033
9367	0	0	Ki67+	 3674 17608
9368	0	0	Ki67+	 3683 18189
9369	0	0	Ki67+	 3683 18208
9370	0	0	Ki67+	 3687 17660
9371	0	0	Ki67+	 3689 17747
9372	0	0	Ki67+	 3692 18053
9373	0	0	Ki67+	 3695 18342
9374	0	0	Ki67+	 3697 17952
9375	0	0	Ki67+	 3698 18074
9376	0	0	Ki67+	 3707 18363
9377	0	0	Ki67+	 3710 17690
9378	0	0	Ki67+	 3710 17884
9379	0	0	Ki67+	 3715 18250
9380	0	0	Ki67+	 3718 18184
9381	0	0	Ki67+	 3721 18046
9382	0	0	Ki67+	 3726 17712
9383	0	0	Ki67+	 3732 17741
9384	0	0	Ki67+	 3732 17955
9385	0	0	Ki67+	 3741 18029
9386	0	0	Ki67+	 3754 17595
9387	0	0	Ki67+	 3756 18273
9388	0	0	Ki67+	 3758 17828
9389	0	0	Ki67+	 3758 17974
9390	0	0	Ki67+	 3758 18182
9391	0	0	Ki67+	 3765 17860
9392	0	0	Ki67+	 3770 18032
9393	0	0	Ki67+	 3774 17989
9394	0	0	Ki67+	 3784 18181
9395	0	0	Ki67+	 3785 17592
9396	0	0	Ki67+	 3785 18075
9397	0	0	Ki67+	 3794 18193
9398	0	0	Ki67+	 3795 18243
9399	0	0	Ki67+	 3796 17684
9400	0	0	Ki67+	 3797 18140
9401	0	0	Ki67+	 3799 18107
9402	0	0	Ki67+	 3800 18005
9403	0	0	Ki67+	 3802 18071
9404	0	0	Ki67+	 3807 17840
9405	0	0	Ki67+	 3809 17794
9406	0	0	Ki67+	 3810 17811
9407	0	0	Ki67+	 3818 18161
9408	0	0	Ki67+	 3826 17998
9409	0	0	Ki67+	 3827 17988
9410	0	0	Ki67+	 3836 17588
9411	0	0	Ki67+	 3838 17843
9412	0	0	Ki67+	 3840 18344
9413	0	0	Ki67+	 3841 17970
9414	0	0	Ki67+	 3844 18023
9415	0	0	Ki67+	 3847 17895
9416	0	0	Ki67+	 3850 17717
9417	0	0	Ki67+	 3850 18101
9418	0	0	Ki67+	 3863 17929
9419	0	0	Ki67+	 3864 18275
9420	0	0	Ki67+	 3866 18016
9421	0	0	Ki67+	 3868 17990
9422	0	0	Ki67+	 3873 18338
9423	0	0	Ki67+	 3874 17857
9424	0	0	Ki67+	 3874 18314
9425	0	0	Ki67+	 3879 17871
9426	0	0	Ki67+	 3883 18347
9427	0	0	Ki67+	 3884 18274
9428	0	0	Ki67+	 3885 17821
9429	0	0	Ki67+	 3886 17974
9430	0	0	Ki67+	 3888 17832
9431	0	0	Ki67+	 3888 18218
9432	0	0	Ki67+	 3890 17902
9433	0	0	Ki67+	 3900 18065
9434	0	0	Ki67+	 3907 17651
9435	0	0	Ki67+	 3912 18240
9436	0	0	Ki67+	 3917 17617
9437	0	0	Ki67+	 3923 17813
9438	0	0	Ki67+	 3923 18025
9439	0	0	Ki67+	 3935 17688
9440	0	0	Ki67+	 3938 17833
9441	0	0	Ki67+	 3945 18286
9442	0	0	Ki67+	 3947 17811
9443	0	0	Ki67+	 3948 18239
9444	0	0	Ki67+	 3950 17962
9445	0	0	Ki67+	 3952 18001
9446	0	0	Ki67+	 3956 17934
9447	0	0	Ki67+	 3959 17851
9448	0	0	Ki67+	 3966 17894
9449	0	0	Ki67+	 3966 17934
9450	0	0	Ki67+	 3978 17599
9451	0	0	Ki67+	 3981 17842
9452	0	0	Ki67+	 3985 17862
9453	0	0	Ki67+	 3988 18267
9454	0	0	Ki67+	 3989 17905
9455	0	0	Ki67+	 3990 18354
9456	0	0	Ki67+	 3993 18133
9457	0	0	Ki67+	 3996 17736
9458	0	0	Ki67+	 4003 18217
9459	0	0	Ki67+	 4004 17754
9460	0	0	Ki67+	 4018 17997
9461	0	0	Ki67+	 4019 18135
9462	0	0	Ki67+	 4023 17730
9463	0	0	Ki67+	 4028 17888
9464	0	0	Ki67+	 4030 17957
9465	0	0	Ki67+	 4037 18346
9466	0	0	Ki67+	 4043 17897
9467	0	0	Ki67+	 3580 18393
9468	0	0	Ki67+	 3611 18449
9469	0	0	Ki67+	 3612 18433
9470	0	0	Ki67+	 3615 18398
9471	0	0	Ki67+	 3636 18393
9472	0	0	Ki67+	 3646 18423
9473	0	0	Ki67+	 3665 18435
9474	0	0	Ki67+	 3670 18369
9475	0	0	Ki67+	 3671 18407
9476	0	0	Ki67+	 3691 18416
9477	0	0	Ki67+	 3693 18478
9478	0	0	Ki67+	 3696 18507
9479	0	0	Ki67+	 3707 18479
9480	0	0	Ki67+	 3709 18390
9481	0	0	Ki67+	 3738 18391
9482	0	0	Ki67+	 3748 18405
9483	0	0	Ki67+	 3789 18596
9484	0	0	Ki67+	 3802 18397
9485	0	0	Ki67+	 3834 18374
9486	0	0	Ki67+	 3873 18382
9487	0	0	Ki67+	 3900 18715
9488	0	0	Ki67+	 3917 18735
9489	0	0	Ki67+	 3958 18372
9490	0	0	Ki67+	 3967 18383
9491	0	0	Ki67+	 3970 18451
9492	0	0	Ki67+	 3975 18743
9493	0	0	Ki67+	 3979 18425
9494	0	0	Ki67+	 3982 18465
9495	0	0	Ki67+	 3986 18503
9496	0	0	Ki67+	 3991 18396
9497	0	0	Ki67+	 3993 18726
9498	0	0	Ki67+	 4003 18558
9499	0	0	Ki67+	 4007 18807
9500	0	0	Ki67+	 4010 18387
9501	0	0	Ki67+	 4022 18535
9502	0	0	Ki67+	 4023 18508
9503	0	0	Ki67+	 4039 18781
9504	0	0	Ki67+	 4052 5796
9505	0	0	Ki67+	 4057 5651
9506	0	0	Ki67+	 4062 5859
9507	0	0	Ki67+	 4062 5922
9508	0	0	Ki67+	 4069 5689
9509	0	0	Ki67+	 4070 6239
9510	0	0	Ki67+	 4075 5836
9511	0	0	Ki67+	 4081 5652
9512	0	0	Ki67+	 4083 6141
9513	0	0	Ki67+	 4085 5617
9514	0	0	Ki67+	 4087 6166
9515	0	0	Ki67+	 4088 5998
9516	0	0	Ki67+	 4092 6087
9517	0	0	Ki67+	 4098 5575
9518	0	0	Ki67+	 4101 6195
9519	0	0	Ki67+	 4102 5933
9520	0	0	Ki67+	 4102 6121
9521	0	0	Ki67+	 4103 6232
9522	0	0	Ki67+	 4104 5653
9523	0	0	Ki67+	 4104 6271
9524	0	0	Ki67+	 4107 5600
9525	0	0	Ki67+	 4108 5831
9526	0	0	Ki67+	 4108 5847
9527	0	0	Ki67+	 4112 5885
9528	0	0	Ki67+	 4115 5626
9529	0	0	Ki67+	 4121 6043
9530	0	0	Ki67+	 4122 6153
9531	0	0	Ki67+	 4122 6241
9532	0	0	Ki67+	 4124 5860
9533	0	0	Ki67+	 4125 5997
9534	0	0	Ki67+	 4128 5894
9535	0	0	Ki67+	 4128 6140
9536	0	0	Ki67+	 4129 5980
9537	0	0	Ki67+	 4132 5658
9538	0	0	Ki67+	 4132 5883
9539	0	0	Ki67+	 4134 5580
9540	0	0	Ki67+	 4137 6066
9541	0	0	Ki67+	 4138 6021
9542	0	0	Ki67+	 4147 6259
9543	0	0	Ki67+	 4150 5749
9544	0	0	Ki67+	 4152 5921
9545	0	0	Ki67+	 4155 6176
9546	0	0	Ki67+	 4156 5583
9547	0	0	Ki67+	 4156 5613
9548	0	0	Ki67+	 4156 5861
9549	0	0	Ki67+	 4156 5987
9550	0	0	Ki67+	 4161 5628
9551	0	0	Ki67+	 4166 5697
9552	0	0	Ki67+	 4166 6057
9553	0	0	Ki67+	 4168 5851
9554	0	0	Ki67+	 4169 5606
9555	0	0	Ki67+	 4169 5877
9556	0	0	Ki67+	 4170 6024
9557	0	0	Ki67+	 4173 5964
9558	0	0	Ki67+	 4175 6297
9559	0	0	Ki67+	 4176 5766
9560	0	0	Ki67+	 4176 5938
9561	0	0	Ki67+	 4177 6174
9562	0	0	Ki67+	 4180 6105
9563	0	0	Ki67+	 4184 6214
9564	0	0	Ki67+	 4185 5865
9565	0	0	Ki67+	 4185 6275
9566	0	0	Ki67+	 4192 5967
9567	0	0	Ki67+	 4200 6202
9568	0	0	Ki67+	 4200 6297
9569	0	0	Ki67+	 4202 5731
9570	0	0	Ki67+	 4204 5608
9571	0	0	Ki67+	 4205 5961
9572	0	0	Ki67+	 4211 5646
9573	0	0	Ki67+	 4212 6108
9574	0	0	Ki67+	 4213 6230
9575	0	0	Ki67+	 4223 5887
9576	0	0	Ki67+	 4224 6188
9577	0	0	Ki67+	 4224 6262
9578	0	0	Ki67+	 4225 6117
9579	0	0	Ki67+	 4226 5727
9580	0	0	Ki67+	 4228 5766
9581	0	0	Ki67+	 4230 6286
9582	0	0	Ki67+	 4232 6046
9583	0	0	Ki67+	 4235 5580
9584	0	0	Ki67+	 4236 6155
9585	0	0	Ki67+	 4240 5701
9586	0	0	Ki67+	 4241 6129
9587	0	0	Ki67+	 4248 6249
9588	0	0	Ki67+	 4253 5949
9589	0	0	Ki67+	 4255 6169
9590	0	0	Ki67+	 4256 6269
9591	0	0	Ki67+	 4257 5890
9592	0	0	Ki67+	 4257 5996
9593	0	0	Ki67+	 4258 5906
9594	0	0	Ki67+	 4265 6051
9595	0	0	Ki67+	 4266 5669
9596	0	0	Ki67+	 4266 5977
9597	0	0	Ki67+	 4267 6131
9598	0	0	Ki67+	 4271 6177
9599	0	0	Ki67+	 4274 5699
9600	0	0	Ki67+	 4275 5822
9601	0	0	Ki67+	 4276 5942
9602	0	0	Ki67+	 4280 6278
9603	0	0	Ki67+	 4285 6224
9604	0	0	Ki67+	 4288 5586
9605	0	0	Ki67+	 4289 6302
9606	0	0	Ki67+	 4290 5760
9607	0	0	Ki67+	 4290 5995
9608	0	0	Ki67+	 4291 5647
9609	0	0	Ki67+	 4292 5905
9610	0	0	Ki67+	 4294 6189
9611	0	0	Ki67+	 4297 6075
9612	0	0	Ki67+	 4302 6101
9613	0	0	Ki67+	 4308 5922
9614	0	0	Ki67+	 4310 5763
9615	0	0	Ki67+	 4314 6080
9616	0	0	Ki67+	 4314 6216
9617	0	0	Ki67+	 4318 5860
9618	0	0	Ki67+	 4319 6173
9619	0	0	Ki67+	 4320 5687
9620	0	0	Ki67+	 4322 6149
9621	0	0	Ki67+	 4323 5717
9622	0	0	Ki67+	 4324 6127
9623	0	0	Ki67+	 4329 5939
9624	0	0	Ki67+	 4333 5765
9625	0	0	Ki67+	 4333 5792
9626	0	0	Ki67+	 4334 5855
9627	0	0	Ki67+	 4337 5740
9628	0	0	Ki67+	 4343 5601
9629	0	0	Ki67+	 4343 6101
9630	0	0	Ki67+	 4349 6174
9631	0	0	Ki67+	 4350 5728
9632	0	0	Ki67+	 4351 5864
9633	0	0	Ki67+	 4357 6353
9634	0	0	Ki67+	 4359 6143
9635	0	0	Ki67+	 4374 5786
9636	0	0	Ki67+	 4374 5888
9637	0	0	Ki67+	 4382 5862
9638	0	0	Ki67+	 4385 5760
9639	0	0	Ki67+	 4387 6340
9640	0	0	Ki67+	 4391 5919
9641	0	0	Ki67+	 4395 6162
9642	0	0	Ki67+	 4397 6182
9643	0	0	Ki67+	 4398 6029
9644	0	0	Ki67+	 4398 6313
9645	0	0	Ki67+	 4401 6207
9646	0	0	Ki67+	 4407 6166
9647	0	0	Ki67+	 4408 5835
9648	0	0	Ki67+	 4409 5768
9649	0	0	Ki67+	 4410 6059
9650	0	0	Ki67+	 4411 5936
9651	0	0	Ki67+	 4417 6206
9652	0	0	Ki67+	 4422 6013
9653	0	0	Ki67+	 4425 6219
9654	0	0	Ki67+	 4427 6124
9655	0	0	Ki67+	 4428 5832
9656	0	0	Ki67+	 4429 5906
9657	0	0	Ki67+	 4429 6039
9658	0	0	Ki67+	 4434 5772
9659	0	0	Ki67+	 4439 5573
9660	0	0	Ki67+	 4440 5819
9661	0	0	Ki67+	 4441 6066
9662	0	0	Ki67+	 4443 6085
9663	0	0	Ki67+	 4455 5818
9664	0	0	Ki67+	 4456 6141
9665	0	0	Ki67+	 4457 6131
9666	0	0	Ki67+	 4458 5850
9667	0	0	Ki67+	 4459 6037
9668	0	0	Ki67+	 4459 6084
9669	0	0	Ki67+	 4462 5886
9670	0	0	Ki67+	 4465 5921
9671	0	0	Ki67+	 4466 5776
9672	0	0	Ki67+	 4466 6235
9673	0	0	Ki67+	 4468 5578
9674	0	0	Ki67+	 4470 6036
9675	0	0	Ki67+	 4472 5818
9676	0	0	Ki67+	 4474 5844
9677	0	0	Ki67+	 4474 5929
9678	0	0	Ki67+	 4477 6069
9679	0	0	Ki67+	 4479 5888
9680	0	0	Ki67+	 4480 6174
9681	0	0	Ki67+	 4481 6145
9682	0	0	Ki67+	 4483 5609
9683	0	0	Ki67+	 4495 5754
9684	0	0	Ki67+	 4503 5952
9685	0	0	Ki67+	 4504 5788
9686	0	0	Ki67+	 4504 6221
9687	0	0	Ki67+	 4506 5760
9688	0	0	Ki67+	 4508 6145
9689	0	0	Ki67+	 4509 6077
9690	0	0	Ki67+	 4510 6197
9691	0	0	Ki67+	 4518 6262
9692	0	0	Ki67+	 4520 6221
9693	0	0	Ki67+	 4522 5991
9694	0	0	Ki67+	 4523 6121
9695	0	0	Ki67+	 4525 6231
9696	0	0	Ki67+	 4529 5811
9697	0	0	Ki67+	 4530 5852
9698	0	0	Ki67+	 4531 5955
9699	0	0	Ki67+	 4531 6279
9700	0	0	Ki67+	 4532 5618
9701	0	0	Ki67+	 4533 5727
9702	0	0	Ki67+	 4547 5802
9703	0	0	Ki67+	 4547 6101
9704	0	0	Ki67+	 4548 5593
9705	0	0	Ki67+	 4548 6275
9706	0	0	Ki67+	 4548 6296
9707	0	0	Ki67+	 4557 5815
9708	0	0	Ki67+	 4557 6238
9709	0	0	Ki67+	 4559 6132
9710	0	0	Ki67+	 4562 5778
9711	0	0	Ki67+	 4562 6095
9712	0	0	Ki67+	 4562 6220
9713	0	0	Ki67+	 4564 5579
9714	0	0	Ki67+	 4571 6271
9715	0	0	Ki67+	 4574 6319
9716	0	0	Ki67+	 4577 6013
9717	0	0	Ki67+	 4583 5790
9718	0	0	Ki67+	 4583 6099
9719	0	0	Ki67+	 4588 5990
9720	0	0	Ki67+	 4588 6128
9721	0	0	Ki67+	 4588 6249
9722	0	0	Ki67+	 4591 5624
9723	0	0	Ki67+	 4591 5809
9724	0	0	Ki67+	 4597 6318
9725	0	0	Ki67+	 4602 6022
9726	0	0	Ki67+	 4603 5578
9727	0	0	Ki67+	 4606 5997
9728	0	0	Ki67+	 4606 6188
9729	0	0	Ki67+	 4608 6155
9730	0	0	Ki67+	 4610 6115
9731	0	0	Ki67+	 4611 5688
9732	0	0	Ki67+	 4612 6339
9733	0	0	Ki67+	 4613 5609
9734	0	0	Ki67+	 4613 6166
9735	0	0	Ki67+	 4618 6026
9736	0	0	Ki67+	 4624 6220
9737	0	0	Ki67+	 4628 6230
9738	0	0	Ki67+	 4636 5585
9739	0	0	Ki67+	 4636 6260
9740	0	0	Ki67+	 4637 5719
9741	0	0	Ki67+	 4643 6141
9742	0	0	Ki67+	 4644 5992
9743	0	0	Ki67+	 4644 6348
9744	0	0	Ki67+	 4651 5788
9745	0	0	Ki67+	 4657 5806
9746	0	0	Ki67+	 4657 6045
9747	0	0	Ki67+	 4660 5691
9748	0	0	Ki67+	 4661 5588
9749	0	0	Ki67+	 4661 5754
9750	0	0	Ki67+	 4663 6019
9751	0	0	Ki67+	 4664 6080
9752	0	0	Ki67+	 4667 6193
9753	0	0	Ki67+	 4671 5671
9754	0	0	Ki67+	 4672 5718
9755	0	0	Ki67+	 4673 6018
9756	0	0	Ki67+	 4677 6133
9757	0	0	Ki67+	 4684 5809
9758	0	0	Ki67+	 4684 5977
9759	0	0	Ki67+	 4684 6039
9760	0	0	Ki67+	 4684 6239
9761	0	0	Ki67+	 4685 6061
9762	0	0	Ki67+	 4691 6280
9763	0	0	Ki67+	 4698 6060
9764	0	0	Ki67+	 4701 5664
9765	0	0	Ki67+	 4701 6041
9766	0	0	Ki67+	 4702 5632
9767	0	0	Ki67+	 4702 6156
9768	0	0	Ki67+	 4703 5761
9769	0	0	Ki67+	 4707 5590
9770	0	0	Ki67+	 4707 5698
9771	0	0	Ki67+	 4709 6307
9772	0	0	Ki67+	 4710 6293
9773	0	0	Ki67+	 4711 5744
9774	0	0	Ki67+	 4713 5639
9775	0	0	Ki67+	 4715 5770
9776	0	0	Ki67+	 4717 6069
9777	0	0	Ki67+	 4719 5992
9778	0	0	Ki67+	 4720 6133
9779	0	0	Ki67+	 4723 6052
9780	0	0	Ki67+	 4723 6277
9781	0	0	Ki67+	 4724 5964
9782	0	0	Ki67+	 4725 5687
9783	0	0	Ki67+	 4725 6260
9784	0	0	Ki67+	 4737 6053
9785	0	0	Ki67+	 4737 6164
9786	0	0	Ki67+	 4737 6184
9787	0	0	Ki67+	 4737 6276
9788	0	0	Ki67+	 4742 5612
9789	0	0	Ki67+	 4742 5657
9790	0	0	Ki67+	 4744 5719
9791	0	0	Ki67+	 4744 5752
9792	0	0	Ki67+	 4748 5956
9793	0	0	Ki67+	 4748 6313
9794	0	0	Ki67+	 4749 6067
9795	0	0	Ki67+	 4754 6285
9796	0	0	Ki67+	 4765 6146
9797	0	0	Ki67+	 4772 5643
9798	0	0	Ki67+	 4772 5706
9799	0	0	Ki67+	 4774 5723
9800	0	0	Ki67+	 4777 6118
9801	0	0	Ki67+	 4781 5713
9802	0	0	Ki67+	 4785 6073
9803	0	0	Ki67+	 4789 5598
9804	0	0	Ki67+	 4790 5651
9805	0	0	Ki67+	 4791 5686
9806	0	0	Ki67+	 4796 6043
9807	0	0	Ki67+	 4801 6260
9808	0	0	Ki67+	 4818 6064
9809	0	0	Ki67+	 4830 6256
9810	0	0	Ki67+	 4842 6048
9811	0	0	Ki67+	 4049 6740
9812	0	0	Ki67+	 4054 6888
9813	0	0	Ki67+	 4054 7012
9814	0	0	Ki67+	 4055 6663
9815	0	0	Ki67+	 4056 7070
9816	0	0	Ki67+	 4058 6609
9817	0	0	Ki67+	 4070 6718
9818	0	0	Ki67+	 4076 6498
9819	0	0	Ki67+	 4081 7167
9820	0	0	Ki67+	 4088 7031
9821	0	0	Ki67+	 4090 6698
9822	0	0	Ki67+	 4091 6678
9823	0	0	Ki67+	 4093 7074
9824	0	0	Ki67+	 4094 6988
9825	0	0	Ki67+	 4097 6512
9826	0	0	Ki67+	 4099 7127
9827	0	0	Ki67+	 4107 6774
9828	0	0	Ki67+	 4118 6406
9829	0	0	Ki67+	 4119 6803
9830	0	0	Ki67+	 4120 6474
9831	0	0	Ki67+	 4120 6746
9832	0	0	Ki67+	 4132 6852
9833	0	0	Ki67+	 4133 6724
9834	0	0	Ki67+	 4134 6388
9835	0	0	Ki67+	 4141 6674
9836	0	0	Ki67+	 4142 6887
9837	0	0	Ki67+	 4145 7102
9838	0	0	Ki67+	 4147 6864
9839	0	0	Ki67+	 4156 6481
9840	0	0	Ki67+	 4161 6719
9841	0	0	Ki67+	 4161 7103
9842	0	0	Ki67+	 4162 6732
9843	0	0	Ki67+	 4162 7136
9844	0	0	Ki67+	 4164 6769
9845	0	0	Ki67+	 4164 6903
9846	0	0	Ki67+	 4171 6384
9847	0	0	Ki67+	 4171 6796
9848	0	0	Ki67+	 4175 6525
9849	0	0	Ki67+	 4179 6903
9850	0	0	Ki67+	 4183 6534
9851	0	0	Ki67+	 4185 7108
9852	0	0	Ki67+	 4186 6380
9853	0	0	Ki67+	 4187 6788
9854	0	0	Ki67+	 4187 6942
9855	0	0	Ki67+	 4189 6743
9856	0	0	Ki67+	 4195 6753
9857	0	0	Ki67+	 4197 6694
9858	0	0	Ki67+	 4209 6817
9859	0	0	Ki67+	 4215 6862
9860	0	0	Ki67+	 4218 6968
9861	0	0	Ki67+	 4220 6898
9862	0	0	Ki67+	 4220 7100
9863	0	0	Ki67+	 4222 6593
9864	0	0	Ki67+	 4223 6801
9865	0	0	Ki67+	 4227 6998
9866	0	0	Ki67+	 4231 6901
9867	0	0	Ki67+	 4234 7102
9868	0	0	Ki67+	 4235 6978
9869	0	0	Ki67+	 4235 7065
9870	0	0	Ki67+	 4237 6517
9871	0	0	Ki67+	 4239 6566
9872	0	0	Ki67+	 4246 7157
9873	0	0	Ki67+	 4256 6582
9874	0	0	Ki67+	 4260 6704
9875	0	0	Ki67+	 4264 6956
9876	0	0	Ki67+	 4267 6945
9877	0	0	Ki67+	 4271 6751
9878	0	0	Ki67+	 4272 6471
9879	0	0	Ki67+	 4275 6623
9880	0	0	Ki67+	 4284 6767
9881	0	0	Ki67+	 4287 6940
9882	0	0	Ki67+	 4291 6857
9883	0	0	Ki67+	 4296 6444
9884	0	0	Ki67+	 4296 6592
9885	0	0	Ki67+	 4297 6996
9886	0	0	Ki67+	 4302 6682
9887	0	0	Ki67+	 4303 7063
9888	0	0	Ki67+	 4304 6514
9889	0	0	Ki67+	 4304 6977
9890	0	0	Ki67+	 4305 6733
9891	0	0	Ki67+	 4319 6947
9892	0	0	Ki67+	 4321 6392
9893	0	0	Ki67+	 4322 7013
9894	0	0	Ki67+	 4331 6763
9895	0	0	Ki67+	 4332 6720
9896	0	0	Ki67+	 4333 6554
9897	0	0	Ki67+	 4333 6927
9898	0	0	Ki67+	 4341 7078
9899	0	0	Ki67+	 4346 6418
9900	0	0	Ki67+	 4348 6904
9901	0	0	Ki67+	 4350 6844
9902	0	0	Ki67+	 4358 6748
9903	0	0	Ki67+	 4360 7142
9904	0	0	Ki67+	 4361 6800
9905	0	0	Ki67+	 4365 6515
9906	0	0	Ki67+	 4369 6821
9907	0	0	Ki67+	 4381 6588
9908	0	0	Ki67+	 4383 6443
9909	0	0	Ki67+	 4385 6574
9910	0	0	Ki67+	 4388 6527
9911	0	0	Ki67+	 4389 6596
9912	0	0	Ki67+	 4390 6693
9913	0	0	Ki67+	 4394 7116
9914	0	0	Ki67+	 4395 6857
9915	0	0	Ki67+	 4404 6644
9916	0	0	Ki67+	 4405 7055
9917	0	0	Ki67+	 4406 6449
9918	0	0	Ki67+	 4410 6543
9919	0	0	Ki67+	 4412 6566
9920	0	0	Ki67+	 4413 7126
9921	0	0	Ki67+	 4414 6421
9922	0	0	Ki67+	 4414 6507
9923	0	0	Ki67+	 4419 6489
9924	0	0	Ki67+	 4419 6664
9925	0	0	Ki67+	 4421 7087
9926	0	0	Ki67+	 4426 6536
9927	0	0	Ki67+	 4431 7010
9928	0	0	Ki67+	 4434 6475
9929	0	0	Ki67+	 4434 6614
9930	0	0	Ki67+	 4440 7135
9931	0	0	Ki67+	 4446 6544
9932	0	0	Ki67+	 4447 6781
9933	0	0	Ki67+	 4447 6813
9934	0	0	Ki67+	 4455 7110
9935	0	0	Ki67+	 4460 6831
9936	0	0	Ki67+	 4460 7159
9937	0	0	Ki67+	 4461 7143
9938	0	0	Ki67+	 4463 6846
9939	0	0	Ki67+	 4466 6641
9940	0	0	Ki67+	 4469 6923
9941	0	0	Ki67+	 4471 6531
9942	0	0	Ki67+	 4479 7056
9943	0	0	Ki67+	 4480 6705
9944	0	0	Ki67+	 4481 6836
9945	0	0	Ki67+	 4491 6620
9946	0	0	Ki67+	 4495 7089
9947	0	0	Ki67+	 4496 6684
9948	0	0	Ki67+	 4503 6708
9949	0	0	Ki67+	 4507 6917
9950	0	0	Ki67+	 4508 6548
9951	0	0	Ki67+	 4508 7108
9952	0	0	Ki67+	 4512 7098
9953	0	0	Ki67+	 4516 7066
9954	0	0	Ki67+	 4516 7151
9955	0	0	Ki67+	 4518 6581
9956	0	0	Ki67+	 4519 7013
9957	0	0	Ki67+	 4521 6655
9958	0	0	Ki67+	 4523 6616
9959	0	0	Ki67+	 4523 6631
9960	0	0	Ki67+	 4523 6892
9961	0	0	Ki67+	 4524 6680
9962	0	0	Ki67+	 4526 6562
9963	0	0	Ki67+	 4548 6907
9964	0	0	Ki67+	 4551 6940
9965	0	0	Ki67+	 4557 6606
9966	0	0	Ki67+	 4579 7108
9967	0	0	Ki67+	 4591 6825
9968	0	0	Ki67+	 4592 6885
9969	0	0	Ki67+	 4594 6912
9970	0	0	Ki67+	 4595 6932
9971	0	0	Ki67+	 4603 6842
9972	0	0	Ki67+	 4603 7143
9973	0	0	Ki67+	 4610 7079
9974	0	0	Ki67+	 4617 7160
9975	0	0	Ki67+	 4620 6612
9976	0	0	Ki67+	 4624 6666
9977	0	0	Ki67+	 4625 7129
9978	0	0	Ki67+	 4626 6788
9979	0	0	Ki67+	 4632 6422
9980	0	0	Ki67+	 4642 6958
9981	0	0	Ki67+	 4649 6927
9982	0	0	Ki67+	 4655 7103
9983	0	0	Ki67+	 4656 6586
9984	0	0	Ki67+	 4657 6669
9985	0	0	Ki67+	 4660 6939
9986	0	0	Ki67+	 4666 6715
9987	0	0	Ki67+	 4667 6571
9988	0	0	Ki67+	 4667 7116
9989	0	0	Ki67+	 4668 7165
9990	0	0	Ki67+	 4669 6977
9991	0	0	Ki67+	 4669 7016
9992	0	0	Ki67+	 4671 6868
9993	0	0	Ki67+	 4672 6532
9994	0	0	Ki67+	 4674 6640
9995	0	0	Ki67+	 4678 6682
9996	0	0	Ki67+	 4682 6800
9997	0	0	Ki67+	 4684 6864
9998	0	0	Ki67+	 4686 6541
9999	0	0	Ki67+	 4688 6662
10000	0	0	Ki67+	 4689 6958
10001	0	0	Ki67+	 4698 6798
10002	0	0	Ki67+	 4699 6999
10003	0	0	Ki67+	 4703 6774
10004	0	0	Ki67+	 4714 6901
10005	0	0	Ki67+	 4722 6823
10006	0	0	Ki67+	 4725 6902
10007	0	0	Ki67+	 4729 7097
10008	0	0	Ki67+	 4737 6776
10009	0	0	Ki67+	 4738 7044
10010	0	0	Ki67+	 4740 7144
10011	0	0	Ki67+	 4746 6515
10012	0	0	Ki67+	 4746 7059
10013	0	0	Ki67+	 4754 7148
10014	0	0	Ki67+	 4766 6947
10015	0	0	Ki67+	 4770 6582
10016	0	0	Ki67+	 4774 6645
10017	0	0	Ki67+	 4780 6716
10018	0	0	Ki67+	 4785 6989
10019	0	0	Ki67+	 4785 7089
10020	0	0	Ki67+	 4788 6559
10021	0	0	Ki67+	 4792 6632
10022	0	0	Ki67+	 4794 7080
10023	0	0	Ki67+	 4795 6507
10024	0	0	Ki67+	 4798 6477
10025	0	0	Ki67+	 4816 6590
10026	0	0	Ki67+	 4822 6544
10027	0	0	Ki67+	 4825 7121
10028	0	0	Ki67+	 4827 6727
10029	0	0	Ki67+	 4832 7006
10030	0	0	Ki67+	 4839 6720
10031	0	0	Ki67+	 4842 6737
10032	0	0	Ki67+	 4049 7683
10033	0	0	Ki67+	 4053 7308
10034	0	0	Ki67+	 4060 7898
10035	0	0	Ki67+	 4063 7238
10036	0	0	Ki67+	 4064 7621
10037	0	0	Ki67+	 4067 7935
10038	0	0	Ki67+	 4068 7270
10039	0	0	Ki67+	 4068 7678
10040	0	0	Ki67+	 4069 7907
10041	0	0	Ki67+	 4080 7583
10042	0	0	Ki67+	 4093 7212
10043	0	0	Ki67+	 4097 7324
10044	0	0	Ki67+	 4097 7564
10045	0	0	Ki67+	 4097 7957
10046	0	0	Ki67+	 4100 7617
10047	0	0	Ki67+	 4104 7243
10048	0	0	Ki67+	 4106 7714
10049	0	0	Ki67+	 4111 7180
10050	0	0	Ki67+	 4112 7376
10051	0	0	Ki67+	 4117 7565
10052	0	0	Ki67+	 4120 7532
10053	0	0	Ki67+	 4121 7203
10054	0	0	Ki67+	 4129 7245
10055	0	0	Ki67+	 4129 7380
10056	0	0	Ki67+	 4129 7608
10057	0	0	Ki67+	 4139 7692
10058	0	0	Ki67+	 4143 7563
10059	0	0	Ki67+	 4144 7190
10060	0	0	Ki67+	 4144 7330
10061	0	0	Ki67+	 4146 7274
10062	0	0	Ki67+	 4148 7541
10063	0	0	Ki67+	 4148 7732
10064	0	0	Ki67+	 4158 7631
10065	0	0	Ki67+	 4159 7706
10066	0	0	Ki67+	 4160 7515
10067	0	0	Ki67+	 4160 7657
10068	0	0	Ki67+	 4162 7777
10069	0	0	Ki67+	 4163 7364
10070	0	0	Ki67+	 4165 7229
10071	0	0	Ki67+	 4165 7537
10072	0	0	Ki67+	 4169 7330
10073	0	0	Ki67+	 4173 7586
10074	0	0	Ki67+	 4173 7704
10075	0	0	Ki67+	 4173 7765
10076	0	0	Ki67+	 4176 7678
10077	0	0	Ki67+	 4178 7198
10078	0	0	Ki67+	 4178 7383
10079	0	0	Ki67+	 4179 7713
10080	0	0	Ki67+	 4182 7369
10081	0	0	Ki67+	 4183 7520
10082	0	0	Ki67+	 4183 7558
10083	0	0	Ki67+	 4185 7650
10084	0	0	Ki67+	 4190 7747
10085	0	0	Ki67+	 4196 7781
10086	0	0	Ki67+	 4197 7257
10087	0	0	Ki67+	 4204 7206
10088	0	0	Ki67+	 4206 7222
10089	0	0	Ki67+	 4208 7693
10090	0	0	Ki67+	 4214 7236
10091	0	0	Ki67+	 4217 7175
10092	0	0	Ki67+	 4219 7719
10093	0	0	Ki67+	 4225 7651
10094	0	0	Ki67+	 4230 7393
10095	0	0	Ki67+	 4235 7772
10096	0	0	Ki67+	 4239 7234
10097	0	0	Ki67+	 4241 7315
10098	0	0	Ki67+	 4242 7359
10099	0	0	Ki67+	 4247 7690
10100	0	0	Ki67+	 4251 7195
10101	0	0	Ki67+	 4253 7247
10102	0	0	Ki67+	 4256 7738
10103	0	0	Ki67+	 4257 7349
10104	0	0	Ki67+	 4259 7304
10105	0	0	Ki67+	 4261 7383
10106	0	0	Ki67+	 4266 7284
10107	0	0	Ki67+	 4267 7583
10108	0	0	Ki67+	 4269 7233
10109	0	0	Ki67+	 4272 7203
10110	0	0	Ki67+	 4274 7392
10111	0	0	Ki67+	 4274 7410
10112	0	0	Ki67+	 4282 7283
10113	0	0	Ki67+	 4286 7254
10114	0	0	Ki67+	 4288 7550
10115	0	0	Ki67+	 4289 7362
10116	0	0	Ki67+	 4289 7376
10117	0	0	Ki67+	 4290 7311
10118	0	0	Ki67+	 4291 7195
10119	0	0	Ki67+	 4300 7614
10120	0	0	Ki67+	 4302 7297
10121	0	0	Ki67+	 4315 7584
10122	0	0	Ki67+	 4319 7684
10123	0	0	Ki67+	 4321 7566
10124	0	0	Ki67+	 4323 7359
10125	0	0	Ki67+	 4323 7732
10126	0	0	Ki67+	 4328 7396
10127	0	0	Ki67+	 4331 7320
10128	0	0	Ki67+	 4331 7659
10129	0	0	Ki67+	 4334 7676
10130	0	0	Ki67+	 4338 7289
10131	0	0	Ki67+	 4345 7603
10132	0	0	Ki67+	 4346 7216
10133	0	0	Ki67+	 4351 7654
10134	0	0	Ki67+	 4354 7638
10135	0	0	Ki67+	 4358 7291
10136	0	0	Ki67+	 4362 7689
10137	0	0	Ki67+	 4363 7538
10138	0	0	Ki67+	 4366 7380
10139	0	0	Ki67+	 4368 7618
10140	0	0	Ki67+	 4371 7354
10141	0	0	Ki67+	 4377 7321
10142	0	0	Ki67+	 4377 7670
10143	0	0	Ki67+	 4380 7605
10144	0	0	Ki67+	 4382 7705
10145	0	0	Ki67+	 4388 7298
10146	0	0	Ki67+	 4394 7383
10147	0	0	Ki67+	 4395 7255
10148	0	0	Ki67+	 4397 7588
10149	0	0	Ki67+	 4399 7345
10150	0	0	Ki67+	 4400 7630
10151	0	0	Ki67+	 4407 7556
10152	0	0	Ki67+	 4407 7699
10153	0	0	Ki67+	 4408 7237
10154	0	0	Ki67+	 4409 7313
10155	0	0	Ki67+	 4410 7613
10156	0	0	Ki67+	 4413 7807
10157	0	0	Ki67+	 4414 7659
10158	0	0	Ki67+	 4423 7384
10159	0	0	Ki67+	 4423 7617
10160	0	0	Ki67+	 4427 7803
10161	0	0	Ki67+	 4428 7403
10162	0	0	Ki67+	 4428 7638
10163	0	0	Ki67+	 4437 7257
10164	0	0	Ki67+	 4438 7368
10165	0	0	Ki67+	 4439 7297
10166	0	0	Ki67+	 4447 7867
10167	0	0	Ki67+	 4448 7233
10168	0	0	Ki67+	 4451 7601
10169	0	0	Ki67+	 4455 7709
10170	0	0	Ki67+	 4456 7392
10171	0	0	Ki67+	 4460 7307
10172	0	0	Ki67+	 4480 7712
10173	0	0	Ki67+	 4482 7418
10174	0	0	Ki67+	 4482 7904
10175	0	0	Ki67+	 4483 7379
10176	0	0	Ki67+	 4483 7752
10177	0	0	Ki67+	 4484 7294
10178	0	0	Ki67+	 4486 7329
10179	0	0	Ki67+	 4490 7744
10180	0	0	Ki67+	 4491 7353
10181	0	0	Ki67+	 4492 7949
10182	0	0	Ki67+	 4509 7435
10183	0	0	Ki67+	 4510 7352
10184	0	0	Ki67+	 4511 7856
10185	0	0	Ki67+	 4511 7962
10186	0	0	Ki67+	 4513 7302
10187	0	0	Ki67+	 4514 7411
10188	0	0	Ki67+	 4515 7675
10189	0	0	Ki67+	 4517 7369
10190	0	0	Ki67+	 4517 7778
10191	0	0	Ki67+	 4523 7283
10192	0	0	Ki67+	 4527 7656
10193	0	0	Ki67+	 4533 7327
10194	0	0	Ki67+	 4535 7593
10195	0	0	Ki67+	 4540 7621
10196	0	0	Ki67+	 4543 7434
10197	0	0	Ki67+	 4545 7753
10198	0	0	Ki67+	 4549 7776
10199	0	0	Ki67+	 4552 7657
10200	0	0	Ki67+	 4555 7428
10201	0	0	Ki67+	 4557 7284
10202	0	0	Ki67+	 4557 7680
10203	0	0	Ki67+	 4560 7404
10204	0	0	Ki67+	 4565 7326
10205	0	0	Ki67+	 4570 7460
10206	0	0	Ki67+	 4571 7670
10207	0	0	Ki67+	 4572 7198
10208	0	0	Ki67+	 4576 7713
10209	0	0	Ki67+	 4578 7376
10210	0	0	Ki67+	 4580 7178
10211	0	0	Ki67+	 4580 7744
10212	0	0	Ki67+	 4582 7465
10213	0	0	Ki67+	 4583 7219
10214	0	0	Ki67+	 4583 7696
10215	0	0	Ki67+	 4584 7790
10216	0	0	Ki67+	 4586 7275
10217	0	0	Ki67+	 4588 7264
10218	0	0	Ki67+	 4589 7329
10219	0	0	Ki67+	 4590 7806
10220	0	0	Ki67+	 4598 7722
10221	0	0	Ki67+	 4602 7820
10222	0	0	Ki67+	 4605 7688
10223	0	0	Ki67+	 4608 7173
10224	0	0	Ki67+	 4610 7444
10225	0	0	Ki67+	 4610 7488
10226	0	0	Ki67+	 4614 7310
10227	0	0	Ki67+	 4615 7940
10228	0	0	Ki67+	 4616 7781
10229	0	0	Ki67+	 4617 7233
10230	0	0	Ki67+	 4628 7340
10231	0	0	Ki67+	 4632 7695
10232	0	0	Ki67+	 4636 7376
10233	0	0	Ki67+	 4638 7473
10234	0	0	Ki67+	 4638 7496
10235	0	0	Ki67+	 4638 7724
10236	0	0	Ki67+	 4639 7223
10237	0	0	Ki67+	 4641 7233
10238	0	0	Ki67+	 4641 7552
10239	0	0	Ki67+	 4652 7424
10240	0	0	Ki67+	 4653 7449
10241	0	0	Ki67+	 4662 7210
10242	0	0	Ki67+	 4662 7758
10243	0	0	Ki67+	 4662 7781
10244	0	0	Ki67+	 4665 7469
10245	0	0	Ki67+	 4665 7503
10246	0	0	Ki67+	 4668 7325
10247	0	0	Ki67+	 4668 7443
10248	0	0	Ki67+	 4670 7345
10249	0	0	Ki67+	 4670 7710
10250	0	0	Ki67+	 4674 7845
10251	0	0	Ki67+	 4679 7226
10252	0	0	Ki67+	 4685 7388
10253	0	0	Ki67+	 4689 7408
10254	0	0	Ki67+	 4692 7848
10255	0	0	Ki67+	 4706 7796
10256	0	0	Ki67+	 4709 7184
10257	0	0	Ki67+	 4709 7779
10258	0	0	Ki67+	 4712 7200
10259	0	0	Ki67+	 4718 7898
10260	0	0	Ki67+	 4719 7484
10261	0	0	Ki67+	 4721 7888
10262	0	0	Ki67+	 4723 7266
10263	0	0	Ki67+	 4728 7789
10264	0	0	Ki67+	 4729 7771
10265	0	0	Ki67+	 4731 7913
10266	0	0	Ki67+	 4733 7226
10267	0	0	Ki67+	 4733 7264
10268	0	0	Ki67+	 4735 7824
10269	0	0	Ki67+	 4737 7435
10270	0	0	Ki67+	 4738 7361
10271	0	0	Ki67+	 4739 7885
10272	0	0	Ki67+	 4740 7382
10273	0	0	Ki67+	 4746 7905
10274	0	0	Ki67+	 4751 7526
10275	0	0	Ki67+	 4769 7269
10276	0	0	Ki67+	 4782 7394
10277	0	0	Ki67+	 4796 7256
10278	0	0	Ki67+	 4803 7506
10279	0	0	Ki67+	 4809 7312
10280	0	0	Ki67+	 4810 7493
10281	0	0	Ki67+	 4812 7230
10282	0	0	Ki67+	 4815 7184
10283	0	0	Ki67+	 4821 7467
10284	0	0	Ki67+	 4828 7397
10285	0	0	Ki67+	 4830 7512
10286	0	0	Ki67+	 4833 7277
10287	0	0	Ki67+	 4833 7884
10288	0	0	Ki67+	 4838 7313
10289	0	0	Ki67+	 4049 8663
10290	0	0	Ki67+	 4054 8651
10291	0	0	Ki67+	 4062 8050
10292	0	0	Ki67+	 4063 7976
10293	0	0	Ki67+	 4065 8007
10294	0	0	Ki67+	 4068 8740
10295	0	0	Ki67+	 4069 8631
10296	0	0	Ki67+	 4081 8083
10297	0	0	Ki67+	 4081 8749
10298	0	0	Ki67+	 4082 8015
10299	0	0	Ki67+	 4083 8717
10300	0	0	Ki67+	 4098 8577
10301	0	0	Ki67+	 4099 8684
10302	0	0	Ki67+	 4104 8077
10303	0	0	Ki67+	 4105 8597
10304	0	0	Ki67+	 4109 8739
10305	0	0	Ki67+	 4114 8645
10306	0	0	Ki67+	 4114 8724
10307	0	0	Ki67+	 4115 8756
10308	0	0	Ki67+	 4117 8546
10309	0	0	Ki67+	 4119 8535
10310	0	0	Ki67+	 4124 8017
10311	0	0	Ki67+	 4126 8706
10312	0	0	Ki67+	 4130 8692
10313	0	0	Ki67+	 4131 8041
10314	0	0	Ki67+	 4133 7987
10315	0	0	Ki67+	 4138 8119
10316	0	0	Ki67+	 4140 8614
10317	0	0	Ki67+	 4147 8534
10318	0	0	Ki67+	 4150 8100
10319	0	0	Ki67+	 4153 8011
10320	0	0	Ki67+	 4154 8718
10321	0	0	Ki67+	 4157 8589
10322	0	0	Ki67+	 4158 8633
10323	0	0	Ki67+	 4165 8575
10324	0	0	Ki67+	 4168 8065
10325	0	0	Ki67+	 4174 8116
10326	0	0	Ki67+	 4175 8489
10327	0	0	Ki67+	 4180 8146
10328	0	0	Ki67+	 4180 8647
10329	0	0	Ki67+	 4181 8062
10330	0	0	Ki67+	 4181 8752
10331	0	0	Ki67+	 4182 8736
10332	0	0	Ki67+	 4183 8459
10333	0	0	Ki67+	 4186 8222
10334	0	0	Ki67+	 4186 8666
10335	0	0	Ki67+	 4188 8029
10336	0	0	Ki67+	 4195 8687
10337	0	0	Ki67+	 4196 8090
10338	0	0	Ki67+	 4196 8714
10339	0	0	Ki67+	 4198 8244
10340	0	0	Ki67+	 4198 8485
10341	0	0	Ki67+	 4203 8228
10342	0	0	Ki67+	 4210 8483
10343	0	0	Ki67+	 4213 8259
10344	0	0	Ki67+	 4216 8154
10345	0	0	Ki67+	 4216 8460
10346	0	0	Ki67+	 4227 8215
10347	0	0	Ki67+	 4227 8738
10348	0	0	Ki67+	 4231 8460
10349	0	0	Ki67+	 4239 8177
10350	0	0	Ki67+	 4239 8700
10351	0	0	Ki67+	 4246 8684
10352	0	0	Ki67+	 4248 8040
10353	0	0	Ki67+	 4256 8263
10354	0	0	Ki67+	 4258 8432
10355	0	0	Ki67+	 4259 8591
10356	0	0	Ki67+	 4263 8052
10357	0	0	Ki67+	 4263 8213
10358	0	0	Ki67+	 4265 8483
10359	0	0	Ki67+	 4266 8510
10360	0	0	Ki67+	 4271 8681
10361	0	0	Ki67+	 4281 8431
10362	0	0	Ki67+	 4282 8613
10363	0	0	Ki67+	 4283 8217
10364	0	0	Ki67+	 4288 8393
10365	0	0	Ki67+	 4302 8486
10366	0	0	Ki67+	 4306 8501
10367	0	0	Ki67+	 4313 8089
10368	0	0	Ki67+	 4313 8442
10369	0	0	Ki67+	 4315 8251
10370	0	0	Ki67+	 4315 8734
10371	0	0	Ki67+	 4318 8056
10372	0	0	Ki67+	 4330 8084
10373	0	0	Ki67+	 4330 8211
10374	0	0	Ki67+	 4331 8696
10375	0	0	Ki67+	 4335 8003
10376	0	0	Ki67+	 4335 8350
10377	0	0	Ki67+	 4335 8370
10378	0	0	Ki67+	 4335 8603
10379	0	0	Ki67+	 4336 8426
10380	0	0	Ki67+	 4347 8111
10381	0	0	Ki67+	 4357 8191
10382	0	0	Ki67+	 4363 8447
10383	0	0	Ki67+	 4366 8071
10384	0	0	Ki67+	 4368 8421
10385	0	0	Ki67+	 4369 8508
10386	0	0	Ki67+	 4370 8124
10387	0	0	Ki67+	 4384 8576
10388	0	0	Ki67+	 4387 8744
10389	0	0	Ki67+	 4392 8449
10390	0	0	Ki67+	 4395 8565
10391	0	0	Ki67+	 4399 8323
10392	0	0	Ki67+	 4413 8372
10393	0	0	Ki67+	 4413 8456
10394	0	0	Ki67+	 4420 8114
10395	0	0	Ki67+	 4424 8563
10396	0	0	Ki67+	 4427 8742
10397	0	0	Ki67+	 4430 8441
10398	0	0	Ki67+	 4432 8138
10399	0	0	Ki67+	 4432 8358
10400	0	0	Ki67+	 4436 8555
10401	0	0	Ki67+	 4439 8087
10402	0	0	Ki67+	 4439 8283
10403	0	0	Ki67+	 4442 8374
10404	0	0	Ki67+	 4443 8056
10405	0	0	Ki67+	 4448 8325
10406	0	0	Ki67+	 4451 8124
10407	0	0	Ki67+	 4452 8314
10408	0	0	Ki67+	 4467 8050
10409	0	0	Ki67+	 4467 8601
10410	0	0	Ki67+	 4473 8088
10411	0	0	Ki67+	 4476 8665
10412	0	0	Ki67+	 4478 8015
10413	0	0	Ki67+	 4482 8396
10414	0	0	Ki67+	 4485 8712
10415	0	0	Ki67+	 4486 8683
10416	0	0	Ki67+	 4488 8035
10417	0	0	Ki67+	 4492 8383
10418	0	0	Ki67+	 4495 8298
10419	0	0	Ki67+	 4497 8072
10420	0	0	Ki67+	 4498 8316
10421	0	0	Ki67+	 4506 8406
10422	0	0	Ki67+	 4510 8029
10423	0	0	Ki67+	 4510 8345
10424	0	0	Ki67+	 4520 8076
10425	0	0	Ki67+	 4523 8386
10426	0	0	Ki67+	 4526 8523
10427	0	0	Ki67+	 4529 8062
10428	0	0	Ki67+	 4531 8026
10429	0	0	Ki67+	 4534 8653
10430	0	0	Ki67+	 4545 7999
10431	0	0	Ki67+	 4548 8090
10432	0	0	Ki67+	 4556 8374
10433	0	0	Ki67+	 4560 8331
10434	0	0	Ki67+	 4560 8433
10435	0	0	Ki67+	 4561 8313
10436	0	0	Ki67+	 4562 8523
10437	0	0	Ki67+	 4569 8614
10438	0	0	Ki67+	 4570 8470
10439	0	0	Ki67+	 4571 8011
10440	0	0	Ki67+	 4571 8508
10441	0	0	Ki67+	 4572 8108
10442	0	0	Ki67+	 4573 8274
10443	0	0	Ki67+	 4574 8255
10444	0	0	Ki67+	 4583 8061
10445	0	0	Ki67+	 4589 8295
10446	0	0	Ki67+	 4591 8039
10447	0	0	Ki67+	 4593 8447
10448	0	0	Ki67+	 4599 8488
10449	0	0	Ki67+	 4602 8518
10450	0	0	Ki67+	 4606 8390
10451	0	0	Ki67+	 4619 8508
10452	0	0	Ki67+	 4621 8114
10453	0	0	Ki67+	 4621 8543
10454	0	0	Ki67+	 4621 8747
10455	0	0	Ki67+	 4623 8280
10456	0	0	Ki67+	 4624 8050
10457	0	0	Ki67+	 4626 8463
10458	0	0	Ki67+	 4629 8411
10459	0	0	Ki67+	 4635 8398
10460	0	0	Ki67+	 4636 8075
10461	0	0	Ki67+	 4642 8328
10462	0	0	Ki67+	 4645 8306
10463	0	0	Ki67+	 4645 8708
10464	0	0	Ki67+	 4648 8424
10465	0	0	Ki67+	 4649 8669
10466	0	0	Ki67+	 4654 8680
10467	0	0	Ki67+	 4657 8047
10468	0	0	Ki67+	 4661 8501
10469	0	0	Ki67+	 4666 8691
10470	0	0	Ki67+	 4667 8226
10471	0	0	Ki67+	 4668 8463
10472	0	0	Ki67+	 4672 8514
10473	0	0	Ki67+	 4673 8323
10474	0	0	Ki67+	 4679 8388
10475	0	0	Ki67+	 4681 8715
10476	0	0	Ki67+	 4689 8199
10477	0	0	Ki67+	 4693 8030
10478	0	0	Ki67+	 4695 8423
10479	0	0	Ki67+	 4702 8216
10480	0	0	Ki67+	 4706 8278
10481	0	0	Ki67+	 4714 8599
10482	0	0	Ki67+	 4716 8294
10483	0	0	Ki67+	 4717 8329
10484	0	0	Ki67+	 4727 8664
10485	0	0	Ki67+	 4730 8337
10486	0	0	Ki67+	 4733 8642
10487	0	0	Ki67+	 4734 8095
10488	0	0	Ki67+	 4743 8277
10489	0	0	Ki67+	 4744 8007
10490	0	0	Ki67+	 4744 8708
10491	0	0	Ki67+	 4745 8736
10492	0	0	Ki67+	 4746 8319
10493	0	0	Ki67+	 4749 8064
10494	0	0	Ki67+	 4749 8411
10495	0	0	Ki67+	 4750 8031
10496	0	0	Ki67+	 4758 7990
10497	0	0	Ki67+	 4768 8188
10498	0	0	Ki67+	 4769 7994
10499	0	0	Ki67+	 4772 8239
10500	0	0	Ki67+	 4778 8691
10501	0	0	Ki67+	 4784 8025
10502	0	0	Ki67+	 4786 7988
10503	0	0	Ki67+	 4788 8183
10504	0	0	Ki67+	 4789 8062
10505	0	0	Ki67+	 4789 8193
10506	0	0	Ki67+	 4789 8631
10507	0	0	Ki67+	 4797 8750
10508	0	0	Ki67+	 4798 8667
10509	0	0	Ki67+	 4808 8316
10510	0	0	Ki67+	 4813 8614
10511	0	0	Ki67+	 4816 8659
10512	0	0	Ki67+	 4819 8177
10513	0	0	Ki67+	 4824 8246
10514	0	0	Ki67+	 4827 8299
10515	0	0	Ki67+	 4837 8278
10516	0	0	Ki67+	 4840 8623
10517	0	0	Ki67+	 4846 8060
10518	0	0	Ki67+	 4051 9114
10519	0	0	Ki67+	 4054 8821
10520	0	0	Ki67+	 4057 8948
10521	0	0	Ki67+	 4059 9098
10522	0	0	Ki67+	 4060 8973
10523	0	0	Ki67+	 4064 8889
10524	0	0	Ki67+	 4064 9033
10525	0	0	Ki67+	 4067 8913
10526	0	0	Ki67+	 4079 8948
10527	0	0	Ki67+	 4083 8832
10528	0	0	Ki67+	 4090 9003
10529	0	0	Ki67+	 4090 9026
10530	0	0	Ki67+	 4094 8777
10531	0	0	Ki67+	 4096 9072
10532	0	0	Ki67+	 4097 8842
10533	0	0	Ki67+	 4099 8818
10534	0	0	Ki67+	 4099 8970
10535	0	0	Ki67+	 4106 8783
10536	0	0	Ki67+	 4113 8965
10537	0	0	Ki67+	 4113 9103
10538	0	0	Ki67+	 4114 9124
10539	0	0	Ki67+	 4115 9063
10540	0	0	Ki67+	 4116 8889
10541	0	0	Ki67+	 4119 9026
10542	0	0	Ki67+	 4121 8791
10543	0	0	Ki67+	 4121 8825
10544	0	0	Ki67+	 4127 8998
10545	0	0	Ki67+	 4129 8850
10546	0	0	Ki67+	 4136 8803
10547	0	0	Ki67+	 4139 9129
10548	0	0	Ki67+	 4143 8969
10549	0	0	Ki67+	 4151 9052
10550	0	0	Ki67+	 4151 9145
10551	0	0	Ki67+	 4152 9117
10552	0	0	Ki67+	 4153 8833
10553	0	0	Ki67+	 4155 8790
10554	0	0	Ki67+	 4164 9022
10555	0	0	Ki67+	 4165 9090
10556	0	0	Ki67+	 4168 9143
10557	0	0	Ki67+	 4168 9292
10558	0	0	Ki67+	 4169 8909
10559	0	0	Ki67+	 4170 9170
10560	0	0	Ki67+	 4182 8990
10561	0	0	Ki67+	 4183 9116
10562	0	0	Ki67+	 4190 9062
10563	0	0	Ki67+	 4191 8866
10564	0	0	Ki67+	 4193 8833
10565	0	0	Ki67+	 4201 8770
10566	0	0	Ki67+	 4205 8874
10567	0	0	Ki67+	 4211 9184
10568	0	0	Ki67+	 4216 8891
10569	0	0	Ki67+	 4218 9140
10570	0	0	Ki67+	 4231 8880
10571	0	0	Ki67+	 4232 9128
10572	0	0	Ki67+	 4238 8917
10573	0	0	Ki67+	 4241 9151
10574	0	0	Ki67+	 4251 8857
10575	0	0	Ki67+	 4254 9133
10576	0	0	Ki67+	 4258 9084
10577	0	0	Ki67+	 4270 8916
10578	0	0	Ki67+	 4270 9037
10579	0	0	Ki67+	 4271 8888
10580	0	0	Ki67+	 4271 9377
10581	0	0	Ki67+	 4272 9281
10582	0	0	Ki67+	 4278 8775
10583	0	0	Ki67+	 4280 9111
10584	0	0	Ki67+	 4284 9000
10585	0	0	Ki67+	 4284 9367
10586	0	0	Ki67+	 4286 8902
10587	0	0	Ki67+	 4288 8974
10588	0	0	Ki67+	 4289 8812
10589	0	0	Ki67+	 4293 9322
10590	0	0	Ki67+	 4298 9414
10591	0	0	Ki67+	 4303 8842
10592	0	0	Ki67+	 4306 8954
10593	0	0	Ki67+	 4307 9060
10594	0	0	Ki67+	 4309 8863
10595	0	0	Ki67+	 4309 9439
10596	0	0	Ki67+	 4311 9022
10597	0	0	Ki67+	 4318 9168
10598	0	0	Ki67+	 4318 9262
10599	0	0	Ki67+	 4319 8820
10600	0	0	Ki67+	 4319 9045
10601	0	0	Ki67+	 4319 9070
10602	0	0	Ki67+	 4319 9406
10603	0	0	Ki67+	 4322 8986
10604	0	0	Ki67+	 4328 9449
10605	0	0	Ki67+	 4329 9020
10606	0	0	Ki67+	 4330 8895
10607	0	0	Ki67+	 4333 9173
10608	0	0	Ki67+	 4333 9375
10609	0	0	Ki67+	 4337 9143
10610	0	0	Ki67+	 4344 8802
10611	0	0	Ki67+	 4346 8905
10612	0	0	Ki67+	 4355 9099
10613	0	0	Ki67+	 4357 8951
10614	0	0	Ki67+	 4370 8966
10615	0	0	Ki67+	 4371 9388
10616	0	0	Ki67+	 4378 8940
10617	0	0	Ki67+	 4383 9367
10618	0	0	Ki67+	 4384 9052
10619	0	0	Ki67+	 4395 9022
10620	0	0	Ki67+	 4398 9530
10621	0	0	Ki67+	 4399 9065
10622	0	0	Ki67+	 4400 8922
10623	0	0	Ki67+	 4401 8886
10624	0	0	Ki67+	 4402 9183
10625	0	0	Ki67+	 4404 8831
10626	0	0	Ki67+	 4404 9390
10627	0	0	Ki67+	 4407 9131
10628	0	0	Ki67+	 4409 9422
10629	0	0	Ki67+	 4416 8801
10630	0	0	Ki67+	 4422 9029
10631	0	0	Ki67+	 4424 9557
10632	0	0	Ki67+	 4426 9384
10633	0	0	Ki67+	 4430 9369
10634	0	0	Ki67+	 4432 8851
10635	0	0	Ki67+	 4438 9152
10636	0	0	Ki67+	 4439 8823
10637	0	0	Ki67+	 4452 9282
10638	0	0	Ki67+	 4452 9497
10639	0	0	Ki67+	 4456 9043
10640	0	0	Ki67+	 4464 9105
10641	0	0	Ki67+	 4467 8958
10642	0	0	Ki67+	 4469 9310
10643	0	0	Ki67+	 4475 9023
10644	0	0	Ki67+	 4495 9250
10645	0	0	Ki67+	 4495 9289
10646	0	0	Ki67+	 4496 8947
10647	0	0	Ki67+	 4496 9482
10648	0	0	Ki67+	 4504 8908
10649	0	0	Ki67+	 4509 8856
10650	0	0	Ki67+	 4516 9500
10651	0	0	Ki67+	 4517 8923
10652	0	0	Ki67+	 4518 9338
10653	0	0	Ki67+	 4522 8983
10654	0	0	Ki67+	 4524 8870
10655	0	0	Ki67+	 4526 9451
10656	0	0	Ki67+	 4536 9405
10657	0	0	Ki67+	 4541 9331
10658	0	0	Ki67+	 4542 8914
10659	0	0	Ki67+	 4543 9282
10660	0	0	Ki67+	 4549 9462
10661	0	0	Ki67+	 4555 8904
10662	0	0	Ki67+	 4555 9428
10663	0	0	Ki67+	 4561 8927
10664	0	0	Ki67+	 4577 9219
10665	0	0	Ki67+	 4586 9266
10666	0	0	Ki67+	 4594 9159
10667	0	0	Ki67+	 4601 9229
10668	0	0	Ki67+	 4603 9407
10669	0	0	Ki67+	 4610 8912
10670	0	0	Ki67+	 4616 9424
10671	0	0	Ki67+	 4622 8909
10672	0	0	Ki67+	 4628 9387
10673	0	0	Ki67+	 4639 9180
10674	0	0	Ki67+	 4639 9199
10675	0	0	Ki67+	 4649 9412
10676	0	0	Ki67+	 4651 9391
10677	0	0	Ki67+	 4654 9359
10678	0	0	Ki67+	 4661 8779
10679	0	0	Ki67+	 4661 9257
10680	0	0	Ki67+	 4665 9348
10681	0	0	Ki67+	 4670 9205
10682	0	0	Ki67+	 4672 9175
10683	0	0	Ki67+	 4672 9244
10684	0	0	Ki67+	 4675 9340
10685	0	0	Ki67+	 4678 9380
10686	0	0	Ki67+	 4681 8813
10687	0	0	Ki67+	 4682 8883
10688	0	0	Ki67+	 4685 9526
10689	0	0	Ki67+	 4686 9062
10690	0	0	Ki67+	 4694 9390
10691	0	0	Ki67+	 4697 9056
10692	0	0	Ki67+	 4708 9225
10693	0	0	Ki67+	 4709 8795
10694	0	0	Ki67+	 4711 9409
10695	0	0	Ki67+	 4711 9457
10696	0	0	Ki67+	 4712 9540
10697	0	0	Ki67+	 4716 9447
10698	0	0	Ki67+	 4720 9344
10699	0	0	Ki67+	 4726 9517
10700	0	0	Ki67+	 4730 8786
10701	0	0	Ki67+	 4732 9171
10702	0	0	Ki67+	 4734 8815
10703	0	0	Ki67+	 4745 9087
10704	0	0	Ki67+	 4745 9199
10705	0	0	Ki67+	 4746 9131
10706	0	0	Ki67+	 4752 9067
10707	0	0	Ki67+	 4753 9012
10708	0	0	Ki67+	 4755 9148
10709	0	0	Ki67+	 4755 9546
10710	0	0	Ki67+	 4756 9398
10711	0	0	Ki67+	 4771 9350
10712	0	0	Ki67+	 4774 9080
10713	0	0	Ki67+	 4775 9339
10714	0	0	Ki67+	 4777 9040
10715	0	0	Ki67+	 4778 9119
10716	0	0	Ki67+	 4781 9479
10717	0	0	Ki67+	 4782 9376
10718	0	0	Ki67+	 4784 9022
10719	0	0	Ki67+	 4786 9359
10720	0	0	Ki67+	 4786 9461
10721	0	0	Ki67+	 4792 8883
10722	0	0	Ki67+	 4816 9125
10723	0	0	Ki67+	 4817 9083
10724	0	0	Ki67+	 4836 9415
10725	0	0	Ki67+	 4838 9532
10726	0	0	Ki67+	 4844 9567
10727	0	0	Ki67+	 4059 9688
10728	0	0	Ki67+	 4069 9680
10729	0	0	Ki67+	 4074 9984
10730	0	0	Ki67+	 4088 9920
10731	0	0	Ki67+	 4088 10080
10732	0	0	Ki67+	 4097 9859
10733	0	0	Ki67+	 4109 10196
10734	0	0	Ki67+	 4116 9836
10735	0	0	Ki67+	 4116 10053
10736	0	0	Ki67+	 4117 9942
10737	0	0	Ki67+	 4118 9887
10738	0	0	Ki67+	 4124 9786
10739	0	0	Ki67+	 4124 9980
10740	0	0	Ki67+	 4125 10027
10741	0	0	Ki67+	 4127 10124
10742	0	0	Ki67+	 4129 10087
10743	0	0	Ki67+	 4131 10156
10744	0	0	Ki67+	 4138 9786
10745	0	0	Ki67+	 4143 9759
10746	0	0	Ki67+	 4149 10231
10747	0	0	Ki67+	 4151 10284
10748	0	0	Ki67+	 4152 10104
10749	0	0	Ki67+	 4154 10320
10750	0	0	Ki67+	 4156 10087
10751	0	0	Ki67+	 4158 9753
10752	0	0	Ki67+	 4158 9841
10753	0	0	Ki67+	 4160 10136
10754	0	0	Ki67+	 4161 10005
10755	0	0	Ki67+	 4162 9819
10756	0	0	Ki67+	 4170 10167
10757	0	0	Ki67+	 4171 9739
10758	0	0	Ki67+	 4171 9795
10759	0	0	Ki67+	 4171 10087
10760	0	0	Ki67+	 4172 9770
10761	0	0	Ki67+	 4178 10234
10762	0	0	Ki67+	 4178 10303
10763	0	0	Ki67+	 4179 9861
10764	0	0	Ki67+	 4186 10270
10765	0	0	Ki67+	 4187 10134
10766	0	0	Ki67+	 4189 9739
10767	0	0	Ki67+	 4193 9755
10768	0	0	Ki67+	 4194 10153
10769	0	0	Ki67+	 4199 9723
10770	0	0	Ki67+	 4204 10361
10771	0	0	Ki67+	 4210 10204
10772	0	0	Ki67+	 4232 9785
10773	0	0	Ki67+	 4241 10328
10774	0	0	Ki67+	 4248 9690
10775	0	0	Ki67+	 4258 9744
10776	0	0	Ki67+	 4264 10143
10777	0	0	Ki67+	 4267 9715
10778	0	0	Ki67+	 4271 10110
10779	0	0	Ki67+	 4278 9757
10780	0	0	Ki67+	 4299 10356
10781	0	0	Ki67+	 4300 9962
10782	0	0	Ki67+	 4304 9787
10783	0	0	Ki67+	 4305 10234
10784	0	0	Ki67+	 4316 9830
10785	0	0	Ki67+	 4318 10065
10786	0	0	Ki67+	 4324 9768
10787	0	0	Ki67+	 4325 9719
10788	0	0	Ki67+	 4336 10322
10789	0	0	Ki67+	 4341 9942
10790	0	0	Ki67+	 4350 10168
10791	0	0	Ki67+	 4353 9814
10792	0	0	Ki67+	 4354 9756
10793	0	0	Ki67+	 4354 10365
10794	0	0	Ki67+	 4361 9898
10795	0	0	Ki67+	 4366 10292
10796	0	0	Ki67+	 4372 9901
10797	0	0	Ki67+	 4375 10038
10798	0	0	Ki67+	 4379 9880
10799	0	0	Ki67+	 4387 9828
10800	0	0	Ki67+	 4388 9586
10801	0	0	Ki67+	 4388 10068
10802	0	0	Ki67+	 4391 9606
10803	0	0	Ki67+	 4391 9771
10804	0	0	Ki67+	 4393 10203
10805	0	0	Ki67+	 4394 9814
10806	0	0	Ki67+	 4394 10234
10807	0	0	Ki67+	 4395 10296
10808	0	0	Ki67+	 4397 10189
10809	0	0	Ki67+	 4401 9866
10810	0	0	Ki67+	 4407 9576
10811	0	0	Ki67+	 4408 10237
10812	0	0	Ki67+	 4417 9595
10813	0	0	Ki67+	 4418 10015
10814	0	0	Ki67+	 4420 9571
10815	0	0	Ki67+	 4423 9775
10816	0	0	Ki67+	 4424 10079
10817	0	0	Ki67+	 4424 10205
10818	0	0	Ki67+	 4426 10063
10819	0	0	Ki67+	 4428 9755
10820	0	0	Ki67+	 4429 10013
10821	0	0	Ki67+	 4438 10028
10822	0	0	Ki67+	 4440 10176
10823	0	0	Ki67+	 4443 10104
10824	0	0	Ki67+	 4447 9686
10825	0	0	Ki67+	 4450 9928
10826	0	0	Ki67+	 4458 10064
10827	0	0	Ki67+	 4458 10357
10828	0	0	Ki67+	 4461 9702
10829	0	0	Ki67+	 4474 10305
10830	0	0	Ki67+	 4478 10295
10831	0	0	Ki67+	 4478 10321
10832	0	0	Ki67+	 4483 10006
10833	0	0	Ki67+	 4486 9823
10834	0	0	Ki67+	 4489 9913
10835	0	0	Ki67+	 4502 9713
10836	0	0	Ki67+	 4503 9845
10837	0	0	Ki67+	 4505 10075
10838	0	0	Ki67+	 4507 10262
10839	0	0	Ki67+	 4509 10230
10840	0	0	Ki67+	 4514 10042
10841	0	0	Ki67+	 4514 10143
10842	0	0	Ki67+	 4516 9894
10843	0	0	Ki67+	 4516 10179
10844	0	0	Ki67+	 4529 9691
10845	0	0	Ki67+	 4530 10012
10846	0	0	Ki67+	 4535 9707
10847	0	0	Ki67+	 4543 10292
10848	0	0	Ki67+	 4547 10132
10849	0	0	Ki67+	 4547 10144
10850	0	0	Ki67+	 4555 10173
10851	0	0	Ki67+	 4557 10032
10852	0	0	Ki67+	 4560 9646
10853	0	0	Ki67+	 4563 9688
10854	0	0	Ki67+	 4563 9978
10855	0	0	Ki67+	 4563 10270
10856	0	0	Ki67+	 4564 9676
10857	0	0	Ki67+	 4571 9927
10858	0	0	Ki67+	 4574 10315
10859	0	0	Ki67+	 4582 9724
10860	0	0	Ki67+	 4582 10331
10861	0	0	Ki67+	 4584 10154
10862	0	0	Ki67+	 4585 10027
10863	0	0	Ki67+	 4585 10182
10864	0	0	Ki67+	 4585 10248
10865	0	0	Ki67+	 4586 10090
10866	0	0	Ki67+	 4588 9937
10867	0	0	Ki67+	 4590 9709
10868	0	0	Ki67+	 4591 10061
10869	0	0	Ki67+	 4601 9985
10870	0	0	Ki67+	 4604 10304
10871	0	0	Ki67+	 4605 10066
10872	0	0	Ki67+	 4605 10104
10873	0	0	Ki67+	 4606 10229
10874	0	0	Ki67+	 4614 9771
10875	0	0	Ki67+	 4615 9899
10876	0	0	Ki67+	 4616 9597
10877	0	0	Ki67+	 4620 9851
10878	0	0	Ki67+	 4620 10202
10879	0	0	Ki67+	 4624 10051
10880	0	0	Ki67+	 4630 9993
10881	0	0	Ki67+	 4633 10317
10882	0	0	Ki67+	 4633 10351
10883	0	0	Ki67+	 4635 9636
10884	0	0	Ki67+	 4643 9845
10885	0	0	Ki67+	 4643 9922
10886	0	0	Ki67+	 4653 9920
10887	0	0	Ki67+	 4654 9717
10888	0	0	Ki67+	 4658 10346
10889	0	0	Ki67+	 4659 9877
10890	0	0	Ki67+	 4660 9753
10891	0	0	Ki67+	 4662 9999
10892	0	0	Ki67+	 4668 10326
10893	0	0	Ki67+	 4673 9959
10894	0	0	Ki67+	 4673 10167
10895	0	0	Ki67+	 4676 9867
10896	0	0	Ki67+	 4681 10033
10897	0	0	Ki67+	 4688 9656
10898	0	0	Ki67+	 4690 9928
10899	0	0	Ki67+	 4692 10273
10900	0	0	Ki67+	 4693 10297
10901	0	0	Ki67+	 4695 10352
10902	0	0	Ki67+	 4698 10061
10903	0	0	Ki67+	 4699 9714
10904	0	0	Ki67+	 4704 10049
10905	0	0	Ki67+	 4709 9916
10906	0	0	Ki67+	 4714 9816
10907	0	0	Ki67+	 4719 9679
10908	0	0	Ki67+	 4723 10105
10909	0	0	Ki67+	 4726 10230
10910	0	0	Ki67+	 4736 10192
10911	0	0	Ki67+	 4737 10225
10912	0	0	Ki67+	 4742 10246
10913	0	0	Ki67+	 4759 9573
10914	0	0	Ki67+	 4763 10291
10915	0	0	Ki67+	 4764 10320
10916	0	0	Ki67+	 4770 10353
10917	0	0	Ki67+	 4785 10230
10918	0	0	Ki67+	 4789 9603
10919	0	0	Ki67+	 4789 10212
10920	0	0	Ki67+	 4798 10172
10921	0	0	Ki67+	 4798 10320
10922	0	0	Ki67+	 4801 9668
10923	0	0	Ki67+	 4807 10053
10924	0	0	Ki67+	 4807 10124
10925	0	0	Ki67+	 4809 9711
10926	0	0	Ki67+	 4811 10204
10927	0	0	Ki67+	 4812 9764
10928	0	0	Ki67+	 4814 10289
10929	0	0	Ki67+	 4816 10349
10930	0	0	Ki67+	 4818 9649
10931	0	0	Ki67+	 4827 10323
10932	0	0	Ki67+	 4830 9728
10933	0	0	Ki67+	 4833 10182
10934	0	0	Ki67+	 4834 10285
10935	0	0	Ki67+	 4836 9624
10936	0	0	Ki67+	 4839 9712
10937	0	0	Ki67+	 4840 9849
10938	0	0	Ki67+	 4840 10301
10939	0	0	Ki67+	 4845 9657
10940	0	0	Ki67+	 4049 10481
10941	0	0	Ki67+	 4051 10890
10942	0	0	Ki67+	 4053 10713
10943	0	0	Ki67+	 4060 10662
10944	0	0	Ki67+	 4061 10473
10945	0	0	Ki67+	 4062 10531
10946	0	0	Ki67+	 4062 10724
10947	0	0	Ki67+	 4072 10704
10948	0	0	Ki67+	 4075 10467
10949	0	0	Ki67+	 4077 10612
10950	0	0	Ki67+	 4082 10853
10951	0	0	Ki67+	 4085 10735
10952	0	0	Ki67+	 4086 10588
10953	0	0	Ki67+	 4089 10993
10954	0	0	Ki67+	 4090 10607
10955	0	0	Ki67+	 4094 10820
10956	0	0	Ki67+	 4097 11113
10957	0	0	Ki67+	 4100 10718
10958	0	0	Ki67+	 4103 10635
10959	0	0	Ki67+	 4106 10876
10960	0	0	Ki67+	 4109 10537
10961	0	0	Ki67+	 4109 10648
10962	0	0	Ki67+	 4110 11099
10963	0	0	Ki67+	 4116 11146
10964	0	0	Ki67+	 4117 11115
10965	0	0	Ki67+	 4123 10616
10966	0	0	Ki67+	 4125 11107
10967	0	0	Ki67+	 4128 10586
10968	0	0	Ki67+	 4141 10600
10969	0	0	Ki67+	 4147 11166
10970	0	0	Ki67+	 4153 10722
10971	0	0	Ki67+	 4155 10709
10972	0	0	Ki67+	 4157 11090
10973	0	0	Ki67+	 4158 10679
10974	0	0	Ki67+	 4164 11145
10975	0	0	Ki67+	 4173 11020
10976	0	0	Ki67+	 4175 10806
10977	0	0	Ki67+	 4178 10710
10978	0	0	Ki67+	 4180 10614
10979	0	0	Ki67+	 4195 10381
10980	0	0	Ki67+	 4204 10470
10981	0	0	Ki67+	 4215 10429
10982	0	0	Ki67+	 4224 10493
10983	0	0	Ki67+	 4230 10395
10984	0	0	Ki67+	 4230 10454
10985	0	0	Ki67+	 4232 10504
10986	0	0	Ki67+	 4242 10394
10987	0	0	Ki67+	 4253 10442
10988	0	0	Ki67+	 4270 10588
10989	0	0	Ki67+	 4284 10531
10990	0	0	Ki67+	 4291 10623
10991	0	0	Ki67+	 4296 10647
10992	0	0	Ki67+	 4304 10612
10993	0	0	Ki67+	 4309 10415
10994	0	0	Ki67+	 4314 10595
10995	0	0	Ki67+	 4315 10475
10996	0	0	Ki67+	 4323 10571
10997	0	0	Ki67+	 4326 10628
10998	0	0	Ki67+	 4357 11159
10999	0	0	Ki67+	 4360 10743
11000	0	0	Ki67+	 4363 11131
11001	0	0	Ki67+	 4373 10741
11002	0	0	Ki67+	 4382 10646
11003	0	0	Ki67+	 4387 10711
11004	0	0	Ki67+	 4394 10618
11005	0	0	Ki67+	 4411 10450
11006	0	0	Ki67+	 4413 10632
11007	0	0	Ki67+	 4424 10620
11008	0	0	Ki67+	 4436 11141
11009	0	0	Ki67+	 4447 10781
11010	0	0	Ki67+	 4451 10691
11011	0	0	Ki67+	 4458 11123
11012	0	0	Ki67+	 4460 10452
11013	0	0	Ki67+	 4466 10393
11014	0	0	Ki67+	 4469 11085
11015	0	0	Ki67+	 4480 10485
11016	0	0	Ki67+	 4483 10653
11017	0	0	Ki67+	 4485 10666
11018	0	0	Ki67+	 4494 10725
11019	0	0	Ki67+	 4494 10819
11020	0	0	Ki67+	 4499 10781
11021	0	0	Ki67+	 4500 10759
11022	0	0	Ki67+	 4512 10689
11023	0	0	Ki67+	 4517 10726
11024	0	0	Ki67+	 4523 10653
11025	0	0	Ki67+	 4525 11115
11026	0	0	Ki67+	 4534 10404
11027	0	0	Ki67+	 4535 10420
11028	0	0	Ki67+	 4536 10655
11029	0	0	Ki67+	 4536 10772
11030	0	0	Ki67+	 4540 11140
11031	0	0	Ki67+	 4545 10805
11032	0	0	Ki67+	 4551 10444
11033	0	0	Ki67+	 4553 10835
11034	0	0	Ki67+	 4562 11167
11035	0	0	Ki67+	 4564 10662
11036	0	0	Ki67+	 4564 10794
11037	0	0	Ki67+	 4564 10832
11038	0	0	Ki67+	 4578 10452
11039	0	0	Ki67+	 4580 10648
11040	0	0	Ki67+	 4583 10840
11041	0	0	Ki67+	 4584 10692
11042	0	0	Ki67+	 4587 10395
11043	0	0	Ki67+	 4588 10672
11044	0	0	Ki67+	 4593 10541
11045	0	0	Ki67+	 4595 10755
11046	0	0	Ki67+	 4603 10766
11047	0	0	Ki67+	 4614 10763
11048	0	0	Ki67+	 4615 10728
11049	0	0	Ki67+	 4624 11032
11050	0	0	Ki67+	 4629 10629
11051	0	0	Ki67+	 4631 10785
11052	0	0	Ki67+	 4632 10757
11053	0	0	Ki67+	 4633 10802
11054	0	0	Ki67+	 4647 10697
11055	0	0	Ki67+	 4649 10635
11056	0	0	Ki67+	 4656 10724
11057	0	0	Ki67+	 4658 10570
11058	0	0	Ki67+	 4660 10653
11059	0	0	Ki67+	 4661 10793
11060	0	0	Ki67+	 4664 10757
11061	0	0	Ki67+	 4669 10773
11062	0	0	Ki67+	 4671 10624
11063	0	0	Ki67+	 4680 10443
11064	0	0	Ki67+	 4682 10380
11065	0	0	Ki67+	 4687 10805
11066	0	0	Ki67+	 4689 10730
11067	0	0	Ki67+	 4691 10517
11068	0	0	Ki67+	 4694 10592
11069	0	0	Ki67+	 4699 10648
11070	0	0	Ki67+	 4701 10783
11071	0	0	Ki67+	 4708 10403
11072	0	0	Ki67+	 4709 10388
11073	0	0	Ki67+	 4709 10515
11074	0	0	Ki67+	 4711 10630
11075	0	0	Ki67+	 4711 10754
11076	0	0	Ki67+	 4717 10669
11077	0	0	Ki67+	 4723 10723
11078	0	0	Ki67+	 4723 10766
11079	0	0	Ki67+	 4726 11124
11080	0	0	Ki67+	 4733 11064
11081	0	0	Ki67+	 4738 10395
11082	0	0	Ki67+	 4741 10663
11083	0	0	Ki67+	 4744 11127
11084	0	0	Ki67+	 4756 10386
11085	0	0	Ki67+	 4756 11155
11086	0	0	Ki67+	 4759 10502
11087	0	0	Ki67+	 4759 11015
11088	0	0	Ki67+	 4760 10930
11089	0	0	Ki67+	 4767 10601
11090	0	0	Ki67+	 4768 11055
11091	0	0	Ki67+	 4773 10745
11092	0	0	Ki67+	 4777 10984
11093	0	0	Ki67+	 4778 11079
11094	0	0	Ki67+	 4779 10492
11095	0	0	Ki67+	 4789 11113
11096	0	0	Ki67+	 4790 11067
11097	0	0	Ki67+	 4795 10632
11098	0	0	Ki67+	 4809 10737
11099	0	0	Ki67+	 4810 10599
11100	0	0	Ki67+	 4811 10697
11101	0	0	Ki67+	 4815 10958
11102	0	0	Ki67+	 4819 11147
11103	0	0	Ki67+	 4823 10977
11104	0	0	Ki67+	 4828 10733
11105	0	0	Ki67+	 4829 10702
11106	0	0	Ki67+	 4835 10672
11107	0	0	Ki67+	 4838 10622
11108	0	0	Ki67+	 4840 11147
11109	0	0	Ki67+	 4841 10531
11110	0	0	Ki67+	 4843 10700
11111	0	0	Ki67+	 4846 10711
11112	0	0	Ki67+	 4051 11746
11113	0	0	Ki67+	 4055 11331
11114	0	0	Ki67+	 4056 11210
11115	0	0	Ki67+	 4056 11778
11116	0	0	Ki67+	 4061 11385
11117	0	0	Ki67+	 4061 11692
11118	0	0	Ki67+	 4064 11456
11119	0	0	Ki67+	 4067 11192
11120	0	0	Ki67+	 4082 11423
11121	0	0	Ki67+	 4087 11317
11122	0	0	Ki67+	 4095 11824
11123	0	0	Ki67+	 4097 11558
11124	0	0	Ki67+	 4110 11458
11125	0	0	Ki67+	 4111 11422
11126	0	0	Ki67+	 4119 11741
11127	0	0	Ki67+	 4120 11447
11128	0	0	Ki67+	 4123 11593
11129	0	0	Ki67+	 4127 11283
11130	0	0	Ki67+	 4128 11568
11131	0	0	Ki67+	 4129 11176
11132	0	0	Ki67+	 4136 11367
11133	0	0	Ki67+	 4139 11674
11134	0	0	Ki67+	 4142 11647
11135	0	0	Ki67+	 4142 11696
11136	0	0	Ki67+	 4147 11256
11137	0	0	Ki67+	 4152 11289
11138	0	0	Ki67+	 4153 11226
11139	0	0	Ki67+	 4156 11601
11140	0	0	Ki67+	 4158 11688
11141	0	0	Ki67+	 4159 11278
11142	0	0	Ki67+	 4161 11861
11143	0	0	Ki67+	 4163 11348
11144	0	0	Ki67+	 4164 11477
11145	0	0	Ki67+	 4165 11523
11146	0	0	Ki67+	 4169 11577
11147	0	0	Ki67+	 4173 11249
11148	0	0	Ki67+	 4174 11652
11149	0	0	Ki67+	 4175 11327
11150	0	0	Ki67+	 4176 11277
11151	0	0	Ki67+	 4178 11697
11152	0	0	Ki67+	 4186 11967
11153	0	0	Ki67+	 4188 11257
11154	0	0	Ki67+	 4189 11565
11155	0	0	Ki67+	 4191 11479
11156	0	0	Ki67+	 4194 11463
11157	0	0	Ki67+	 4194 11905
11158	0	0	Ki67+	 4196 11657
11159	0	0	Ki67+	 4201 11224
11160	0	0	Ki67+	 4208 11332
11161	0	0	Ki67+	 4213 11543
11162	0	0	Ki67+	 4214 11419
11163	0	0	Ki67+	 4215 11584
11164	0	0	Ki67+	 4215 11823
11165	0	0	Ki67+	 4220 11195
11166	0	0	Ki67+	 4223 11325
11167	0	0	Ki67+	 4226 11261
11168	0	0	Ki67+	 4226 11513
11169	0	0	Ki67+	 4226 11798
11170	0	0	Ki67+	 4227 11563
11171	0	0	Ki67+	 4229 11302
11172	0	0	Ki67+	 4231 11872
11173	0	0	Ki67+	 4234 11240
11174	0	0	Ki67+	 4237 11180
11175	0	0	Ki67+	 4246 11867
11176	0	0	Ki67+	 4250 11423
11177	0	0	Ki67+	 4250 11725
11178	0	0	Ki67+	 4252 11385
11179	0	0	Ki67+	 4253 11784
11180	0	0	Ki67+	 4256 11914
11181	0	0	Ki67+	 4257 11510
11182	0	0	Ki67+	 4258 11708
11183	0	0	Ki67+	 4259 11358
11184	0	0	Ki67+	 4262 11658
11185	0	0	Ki67+	 4265 11623
11186	0	0	Ki67+	 4266 11864
11187	0	0	Ki67+	 4267 11809
11188	0	0	Ki67+	 4268 11327
11189	0	0	Ki67+	 4269 11766
11190	0	0	Ki67+	 4271 11526
11191	0	0	Ki67+	 4276 11779
11192	0	0	Ki67+	 4278 11546
11193	0	0	Ki67+	 4279 11728
11194	0	0	Ki67+	 4282 11713
11195	0	0	Ki67+	 4283 11565
11196	0	0	Ki67+	 4285 11682
11197	0	0	Ki67+	 4296 11761
11198	0	0	Ki67+	 4306 11837
11199	0	0	Ki67+	 4307 11737
11200	0	0	Ki67+	 4309 11706
11201	0	0	Ki67+	 4317 11494
11202	0	0	Ki67+	 4317 11914
11203	0	0	Ki67+	 4318 11359
11204	0	0	Ki67+	 4323 11766
11205	0	0	Ki67+	 4325 11253
11206	0	0	Ki67+	 4326 11226
11207	0	0	Ki67+	 4332 11214
11208	0	0	Ki67+	 4332 11489
11209	0	0	Ki67+	 4333 11818
11210	0	0	Ki67+	 4336 11539
11211	0	0	Ki67+	 4337 11192
11212	0	0	Ki67+	 4339 11316
11213	0	0	Ki67+	 4340 11786
11214	0	0	Ki67+	 4344 11851
11215	0	0	Ki67+	 4346 11552
11216	0	0	Ki67+	 4350 11528
11217	0	0	Ki67+	 4351 11702
11218	0	0	Ki67+	 4352 11259
11219	0	0	Ki67+	 4356 11556
11220	0	0	Ki67+	 4361 11725
11221	0	0	Ki67+	 4362 11698
11222	0	0	Ki67+	 4366 11898
11223	0	0	Ki67+	 4377 11940
11224	0	0	Ki67+	 4378 11593
11225	0	0	Ki67+	 4381 11379
11226	0	0	Ki67+	 4382 11742
11227	0	0	Ki67+	 4387 11369
11228	0	0	Ki67+	 4387 11923
11229	0	0	Ki67+	 4389 11715
11230	0	0	Ki67+	 4390 11464
11231	0	0	Ki67+	 4390 11573
11232	0	0	Ki67+	 4392 11318
11233	0	0	Ki67+	 4395 11594
11234	0	0	Ki67+	 4396 11536
11235	0	0	Ki67+	 4409 11682
11236	0	0	Ki67+	 4415 11264
11237	0	0	Ki67+	 4415 11514
11238	0	0	Ki67+	 4417 11964
11239	0	0	Ki67+	 4420 11350
11240	0	0	Ki67+	 4424 11563
11241	0	0	Ki67+	 4425 11698
11242	0	0	Ki67+	 4426 11678
11243	0	0	Ki67+	 4429 11314
11244	0	0	Ki67+	 4429 11733
11245	0	0	Ki67+	 4431 11591
11246	0	0	Ki67+	 4433 11571
11247	0	0	Ki67+	 4438 11558
11248	0	0	Ki67+	 4440 11238
11249	0	0	Ki67+	 4442 11255
11250	0	0	Ki67+	 4444 11366
11251	0	0	Ki67+	 4444 11481
11252	0	0	Ki67+	 4445 11296
11253	0	0	Ki67+	 4450 11387
11254	0	0	Ki67+	 4452 11286
11255	0	0	Ki67+	 4454 11565
11256	0	0	Ki67+	 4462 11505
11257	0	0	Ki67+	 4462 11774
11258	0	0	Ki67+	 4464 11322
11259	0	0	Ki67+	 4467 11558
11260	0	0	Ki67+	 4473 11297
11261	0	0	Ki67+	 4481 11962
11262	0	0	Ki67+	 4486 11892
11263	0	0	Ki67+	 4487 11386
11264	0	0	Ki67+	 4488 11432
11265	0	0	Ki67+	 4488 11721
11266	0	0	Ki67+	 4488 11764
11267	0	0	Ki67+	 4492 11815
11268	0	0	Ki67+	 4493 11745
11269	0	0	Ki67+	 4495 11555
11270	0	0	Ki67+	 4496 11731
11271	0	0	Ki67+	 4496 11914
11272	0	0	Ki67+	 4497 11839
11273	0	0	Ki67+	 4504 11637
11274	0	0	Ki67+	 4512 11873
11275	0	0	Ki67+	 4514 11912
11276	0	0	Ki67+	 4515 11696
11277	0	0	Ki67+	 4516 11893
11278	0	0	Ki67+	 4518 11467
11279	0	0	Ki67+	 4519 11512
11280	0	0	Ki67+	 4529 11689
11281	0	0	Ki67+	 4531 11436
11282	0	0	Ki67+	 4533 11399
11283	0	0	Ki67+	 4540 11464
11284	0	0	Ki67+	 4546 11375
11285	0	0	Ki67+	 4550 11498
11286	0	0	Ki67+	 4555 11870
11287	0	0	Ki67+	 4561 11763
11288	0	0	Ki67+	 4562 11731
11289	0	0	Ki67+	 4563 11955
11290	0	0	Ki67+	 4564 11218
11291	0	0	Ki67+	 4567 11684
11292	0	0	Ki67+	 4572 11464
11293	0	0	Ki67+	 4574 11718
11294	0	0	Ki67+	 4575 11763
11295	0	0	Ki67+	 4575 11895
11296	0	0	Ki67+	 4580 11437
11297	0	0	Ki67+	 4581 11327
11298	0	0	Ki67+	 4581 11838
11299	0	0	Ki67+	 4582 11866
11300	0	0	Ki67+	 4583 11592
11301	0	0	Ki67+	 4584 11195
11302	0	0	Ki67+	 4585 11782
11303	0	0	Ki67+	 4586 11381
11304	0	0	Ki67+	 4588 11656
11305	0	0	Ki67+	 4588 11898
11306	0	0	Ki67+	 4590 11545
11307	0	0	Ki67+	 4593 11967
11308	0	0	Ki67+	 4595 11240
11309	0	0	Ki67+	 4596 11939
11310	0	0	Ki67+	 4597 11669
11311	0	0	Ki67+	 4599 11353
11312	0	0	Ki67+	 4604 11496
11313	0	0	Ki67+	 4604 11780
11314	0	0	Ki67+	 4605 11521
11315	0	0	Ki67+	 4610 11609
11316	0	0	Ki67+	 4612 11673
11317	0	0	Ki67+	 4620 11842
11318	0	0	Ki67+	 4621 11667
11319	0	0	Ki67+	 4623 11871
11320	0	0	Ki67+	 4623 11954
11321	0	0	Ki67+	 4629 11456
11322	0	0	Ki67+	 4631 11731
11323	0	0	Ki67+	 4632 11560
11324	0	0	Ki67+	 4633 11656
11325	0	0	Ki67+	 4634 11786
11326	0	0	Ki67+	 4644 11596
11327	0	0	Ki67+	 4644 11907
11328	0	0	Ki67+	 4651 11956
11329	0	0	Ki67+	 4654 11666
11330	0	0	Ki67+	 4661 11455
11331	0	0	Ki67+	 4664 11904
11332	0	0	Ki67+	 4668 11488
11333	0	0	Ki67+	 4670 11729
11334	0	0	Ki67+	 4671 11470
11335	0	0	Ki67+	 4674 11811
11336	0	0	Ki67+	 4675 11624
11337	0	0	Ki67+	 4678 11664
11338	0	0	Ki67+	 4678 11900
11339	0	0	Ki67+	 4679 11423
11340	0	0	Ki67+	 4680 11863
11341	0	0	Ki67+	 4682 11536
11342	0	0	Ki67+	 4682 11832
11343	0	0	Ki67+	 4684 11324
11344	0	0	Ki67+	 4695 11708
11345	0	0	Ki67+	 4697 11440
11346	0	0	Ki67+	 4697 11858
11347	0	0	Ki67+	 4704 11659
11348	0	0	Ki67+	 4706 11731
11349	0	0	Ki67+	 4708 11319
11350	0	0	Ki67+	 4708 11354
11351	0	0	Ki67+	 4710 11599
11352	0	0	Ki67+	 4713 11626
11353	0	0	Ki67+	 4715 11402
11354	0	0	Ki67+	 4725 11378
11355	0	0	Ki67+	 4730 11670
11356	0	0	Ki67+	 4732 11562
11357	0	0	Ki67+	 4734 11428
11358	0	0	Ki67+	 4737 11844
11359	0	0	Ki67+	 4740 11387
11360	0	0	Ki67+	 4743 11600
11361	0	0	Ki67+	 4753 11302
11362	0	0	Ki67+	 4755 11455
11363	0	0	Ki67+	 4757 11292
11364	0	0	Ki67+	 4764 11836
11365	0	0	Ki67+	 4767 11590
11366	0	0	Ki67+	 4774 11509
11367	0	0	Ki67+	 4777 11628
11368	0	0	Ki67+	 4781 11329
11369	0	0	Ki67+	 4782 11602
11370	0	0	Ki67+	 4794 11460
11371	0	0	Ki67+	 4797 11411
11372	0	0	Ki67+	 4798 11305
11373	0	0	Ki67+	 4801 11290
11374	0	0	Ki67+	 4803 11876
11375	0	0	Ki67+	 4805 11339
11376	0	0	Ki67+	 4805 11922
11377	0	0	Ki67+	 4807 11371
11378	0	0	Ki67+	 4808 11834
11379	0	0	Ki67+	 4819 11878
11380	0	0	Ki67+	 4825 11359
11381	0	0	Ki67+	 4827 11951
11382	0	0	Ki67+	 4835 11396
11383	0	0	Ki67+	 4845 11270
11384	0	0	Ki67+	 4051 12467
11385	0	0	Ki67+	 4052 12023
11386	0	0	Ki67+	 4052 12134
11387	0	0	Ki67+	 4059 12225
11388	0	0	Ki67+	 4062 12323
11389	0	0	Ki67+	 4062 12753
11390	0	0	Ki67+	 4064 12254
11391	0	0	Ki67+	 4069 12348
11392	0	0	Ki67+	 4072 12007
11393	0	0	Ki67+	 4076 12069
11394	0	0	Ki67+	 4076 12706
11395	0	0	Ki67+	 4079 12136
11396	0	0	Ki67+	 4082 12175
11397	0	0	Ki67+	 4083 12499
11398	0	0	Ki67+	 4084 12594
11399	0	0	Ki67+	 4089 12296
11400	0	0	Ki67+	 4094 12031
11401	0	0	Ki67+	 4097 12331
11402	0	0	Ki67+	 4102 12470
11403	0	0	Ki67+	 4102 12678
11404	0	0	Ki67+	 4103 12386
11405	0	0	Ki67+	 4107 12113
11406	0	0	Ki67+	 4108 12564
11407	0	0	Ki67+	 4110 12319
11408	0	0	Ki67+	 4111 12148
11409	0	0	Ki67+	 4113 12059
11410	0	0	Ki67+	 4119 12024
11411	0	0	Ki67+	 4120 12262
11412	0	0	Ki67+	 4120 12589
11413	0	0	Ki67+	 4126 12438
11414	0	0	Ki67+	 4127 12070
11415	0	0	Ki67+	 4128 12306
11416	0	0	Ki67+	 4130 12106
11417	0	0	Ki67+	 4131 12331
11418	0	0	Ki67+	 4131 12470
11419	0	0	Ki67+	 4132 12156
11420	0	0	Ki67+	 4132 12255
11421	0	0	Ki67+	 4133 12232
11422	0	0	Ki67+	 4134 12345
11423	0	0	Ki67+	 4135 12211
11424	0	0	Ki67+	 4139 12706
11425	0	0	Ki67+	 4143 12553
11426	0	0	Ki67+	 4145 12444
11427	0	0	Ki67+	 4149 12276
11428	0	0	Ki67+	 4151 12321
11429	0	0	Ki67+	 4153 12006
11430	0	0	Ki67+	 4156 12150
11431	0	0	Ki67+	 4156 12475
11432	0	0	Ki67+	 4159 12465
11433	0	0	Ki67+	 4166 12179
11434	0	0	Ki67+	 4166 12415
11435	0	0	Ki67+	 4166 12552
11436	0	0	Ki67+	 4166 12611
11437	0	0	Ki67+	 4167 12455
11438	0	0	Ki67+	 4170 12505
11439	0	0	Ki67+	 4171 12021
11440	0	0	Ki67+	 4175 12689
11441	0	0	Ki67+	 4177 12251
11442	0	0	Ki67+	 4177 12377
11443	0	0	Ki67+	 4181 12460
11444	0	0	Ki67+	 4186 12665
11445	0	0	Ki67+	 4187 12712
11446	0	0	Ki67+	 4193 12415
11447	0	0	Ki67+	 4195 12175
11448	0	0	Ki67+	 4197 12308
11449	0	0	Ki67+	 4200 12103
11450	0	0	Ki67+	 4202 12489
11451	0	0	Ki67+	 4202 12516
11452	0	0	Ki67+	 4202 12737
11453	0	0	Ki67+	 4203 12390
11454	0	0	Ki67+	 4207 12454
11455	0	0	Ki67+	 4215 12699
11456	0	0	Ki67+	 4217 12429
11457	0	0	Ki67+	 4219 12592
11458	0	0	Ki67+	 4220 12383
11459	0	0	Ki67+	 4233 12198
11460	0	0	Ki67+	 4233 12399
11461	0	0	Ki67+	 4236 12288
11462	0	0	Ki67+	 4237 12082
11463	0	0	Ki67+	 4242 12177
11464	0	0	Ki67+	 4245 12304
11465	0	0	Ki67+	 4248 12374
11466	0	0	Ki67+	 4250 12743
11467	0	0	Ki67+	 4251 12656
11468	0	0	Ki67+	 4252 12414
11469	0	0	Ki67+	 4265 12305
11470	0	0	Ki67+	 4266 12083
11471	0	0	Ki67+	 4267 12618
11472	0	0	Ki67+	 4267 12726
11473	0	0	Ki67+	 4269 12124
11474	0	0	Ki67+	 4269 12496
11475	0	0	Ki67+	 4271 12173
11476	0	0	Ki67+	 4275 12651
11477	0	0	Ki67+	 4276 12639
11478	0	0	Ki67+	 4277 12691
11479	0	0	Ki67+	 4282 12599
11480	0	0	Ki67+	 4286 12705
11481	0	0	Ki67+	 4286 12731
11482	0	0	Ki67+	 4288 12656
11483	0	0	Ki67+	 4293 12313
11484	0	0	Ki67+	 4297 12490
11485	0	0	Ki67+	 4298 12675
11486	0	0	Ki67+	 4299 12553
11487	0	0	Ki67+	 4300 12233
11488	0	0	Ki67+	 4305 12408
11489	0	0	Ki67+	 4311 12053
11490	0	0	Ki67+	 4311 12102
11491	0	0	Ki67+	 4312 12673
11492	0	0	Ki67+	 4313 12338
11493	0	0	Ki67+	 4316 12170
11494	0	0	Ki67+	 4319 12191
11495	0	0	Ki67+	 4324 12730
11496	0	0	Ki67+	 4325 12243
11497	0	0	Ki67+	 4333 12688
11498	0	0	Ki67+	 4343 12143
11499	0	0	Ki67+	 4345 12392
11500	0	0	Ki67+	 4346 12506
11501	0	0	Ki67+	 4347 12532
11502	0	0	Ki67+	 4348 12436
11503	0	0	Ki67+	 4349 12096
11504	0	0	Ki67+	 4352 12125
11505	0	0	Ki67+	 4353 12006
11506	0	0	Ki67+	 4353 12182
11507	0	0	Ki67+	 4355 12276
11508	0	0	Ki67+	 4356 12245
11509	0	0	Ki67+	 4363 12548
11510	0	0	Ki67+	 4364 12034
11511	0	0	Ki67+	 4366 12617
11512	0	0	Ki67+	 4369 12603
11513	0	0	Ki67+	 4372 12070
11514	0	0	Ki67+	 4382 12458
11515	0	0	Ki67+	 4385 12421
11516	0	0	Ki67+	 4386 12155
11517	0	0	Ki67+	 4387 12299
11518	0	0	Ki67+	 4387 12662
11519	0	0	Ki67+	 4389 12684
11520	0	0	Ki67+	 4394 12096
11521	0	0	Ki67+	 4398 12233
11522	0	0	Ki67+	 4402 12373
11523	0	0	Ki67+	 4403 12110
11524	0	0	Ki67+	 4403 12128
11525	0	0	Ki67+	 4404 12011
11526	0	0	Ki67+	 4404 12260
11527	0	0	Ki67+	 4406 12096
11528	0	0	Ki67+	 4407 11986
11529	0	0	Ki67+	 4407 12177
11530	0	0	Ki67+	 4409 12604
11531	0	0	Ki67+	 4412 12316
11532	0	0	Ki67+	 4415 12296
11533	0	0	Ki67+	 4417 12674
11534	0	0	Ki67+	 4418 12645
11535	0	0	Ki67+	 4420 12743
11536	0	0	Ki67+	 4427 12457
11537	0	0	Ki67+	 4430 12505
11538	0	0	Ki67+	 4431 12629
11539	0	0	Ki67+	 4432 12056
11540	0	0	Ki67+	 4432 12606
11541	0	0	Ki67+	 4433 12171
11542	0	0	Ki67+	 4435 12334
11543	0	0	Ki67+	 4435 12438
11544	0	0	Ki67+	 4438 12757
11545	0	0	Ki67+	 4440 12105
11546	0	0	Ki67+	 4441 12671
11547	0	0	Ki67+	 4445 12641
11548	0	0	Ki67+	 4448 11970
11549	0	0	Ki67+	 4448 12734
11550	0	0	Ki67+	 4449 12713
11551	0	0	Ki67+	 4450 12160
11552	0	0	Ki67+	 4453 12684
11553	0	0	Ki67+	 4458 12350
11554	0	0	Ki67+	 4460 12045
11555	0	0	Ki67+	 4460 12320
11556	0	0	Ki67+	 4462 12217
11557	0	0	Ki67+	 4462 12605
11558	0	0	Ki67+	 4464 12709
11559	0	0	Ki67+	 4467 12680
11560	0	0	Ki67+	 4468 12022
11561	0	0	Ki67+	 4475 12442
11562	0	0	Ki67+	 4476 12188
11563	0	0	Ki67+	 4476 12552
11564	0	0	Ki67+	 4476 12758
11565	0	0	Ki67+	 4481 12407
11566	0	0	Ki67+	 4489 12168
11567	0	0	Ki67+	 4493 12530
11568	0	0	Ki67+	 4494 12044
11569	0	0	Ki67+	 4495 12348
11570	0	0	Ki67+	 4497 12254
11571	0	0	Ki67+	 4498 12225
11572	0	0	Ki67+	 4499 12293
11573	0	0	Ki67+	 4499 12540
11574	0	0	Ki67+	 4500 12744
11575	0	0	Ki67+	 4503 12475
11576	0	0	Ki67+	 4506 12368
11577	0	0	Ki67+	 4507 12003
11578	0	0	Ki67+	 4509 12496
11579	0	0	Ki67+	 4510 12553
11580	0	0	Ki67+	 4515 12701
11581	0	0	Ki67+	 4518 12750
11582	0	0	Ki67+	 4519 11989
11583	0	0	Ki67+	 4521 12137
11584	0	0	Ki67+	 4521 12372
11585	0	0	Ki67+	 4522 12161
11586	0	0	Ki67+	 4525 11975
11587	0	0	Ki67+	 4527 12111
11588	0	0	Ki67+	 4529 12069
11589	0	0	Ki67+	 4530 12432
11590	0	0	Ki67+	 4543 12486
11591	0	0	Ki67+	 4545 12227
11592	0	0	Ki67+	 4547 12367
11593	0	0	Ki67+	 4551 12333
11594	0	0	Ki67+	 4554 12749
11595	0	0	Ki67+	 4555 12450
11596	0	0	Ki67+	 4559 12178
11597	0	0	Ki67+	 4565 12631
11598	0	0	Ki67+	 4571 12686
11599	0	0	Ki67+	 4572 12198
11600	0	0	Ki67+	 4573 12385
11601	0	0	Ki67+	 4576 12345
11602	0	0	Ki67+	 4580 12115
11603	0	0	Ki67+	 4580 12165
11604	0	0	Ki67+	 4588 12583
11605	0	0	Ki67+	 4591 12664
11606	0	0	Ki67+	 4595 12426
11607	0	0	Ki67+	 4599 12362
11608	0	0	Ki67+	 4599 12601
11609	0	0	Ki67+	 4601 12691
11610	0	0	Ki67+	 4602 12712
11611	0	0	Ki67+	 4604 12232
11612	0	0	Ki67+	 4606 12214
11613	0	0	Ki67+	 4611 12099
11614	0	0	Ki67+	 4617 12084
11615	0	0	Ki67+	 4620 11977
11616	0	0	Ki67+	 4632 12351
11617	0	0	Ki67+	 4633 12341
11618	0	0	Ki67+	 4633 12635
11619	0	0	Ki67+	 4634 12588
11620	0	0	Ki67+	 4635 12028
11621	0	0	Ki67+	 4636 12444
11622	0	0	Ki67+	 4637 12432
11623	0	0	Ki67+	 4642 12352
11624	0	0	Ki67+	 4642 12754
11625	0	0	Ki67+	 4648 12615
11626	0	0	Ki67+	 4649 12305
11627	0	0	Ki67+	 4649 12569
11628	0	0	Ki67+	 4651 12267
11629	0	0	Ki67+	 4659 12038
11630	0	0	Ki67+	 4659 12234
11631	0	0	Ki67+	 4662 12373
11632	0	0	Ki67+	 4664 12667
11633	0	0	Ki67+	 4665 12148
11634	0	0	Ki67+	 4665 12441
11635	0	0	Ki67+	 4674 12137
11636	0	0	Ki67+	 4674 12531
11637	0	0	Ki67+	 4678 12313
11638	0	0	Ki67+	 4679 12394
11639	0	0	Ki67+	 4681 12075
11640	0	0	Ki67+	 4685 12641
11641	0	0	Ki67+	 4686 12472
11642	0	0	Ki67+	 4687 12160
11643	0	0	Ki67+	 4687 12461
11644	0	0	Ki67+	 4689 12043
11645	0	0	Ki67+	 4689 12738
11646	0	0	Ki67+	 4692 12756
11647	0	0	Ki67+	 4693 12666
11648	0	0	Ki67+	 4698 12418
11649	0	0	Ki67+	 4700 12196
11650	0	0	Ki67+	 4706 12091
11651	0	0	Ki67+	 4707 12254
11652	0	0	Ki67+	 4708 12624
11653	0	0	Ki67+	 4709 11973
11654	0	0	Ki67+	 4709 12325
11655	0	0	Ki67+	 4712 12342
11656	0	0	Ki67+	 4718 12466
11657	0	0	Ki67+	 4721 12637
11658	0	0	Ki67+	 4727 12500
11659	0	0	Ki67+	 4728 12229
11660	0	0	Ki67+	 4732 12533
11661	0	0	Ki67+	 4733 11978
11662	0	0	Ki67+	 4735 12031
11663	0	0	Ki67+	 4739 12666
11664	0	0	Ki67+	 4741 12639
11665	0	0	Ki67+	 4742 12727
11666	0	0	Ki67+	 4743 12442
11667	0	0	Ki67+	 4759 12110
11668	0	0	Ki67+	 4760 12639
11669	0	0	Ki67+	 4761 12229
11670	0	0	Ki67+	 4761 12339
11671	0	0	Ki67+	 4765 12403
11672	0	0	Ki67+	 4767 12441
11673	0	0	Ki67+	 4774 12109
11674	0	0	Ki67+	 4774 12247
11675	0	0	Ki67+	 4781 12273
11676	0	0	Ki67+	 4783 12600
11677	0	0	Ki67+	 4784 12745
11678	0	0	Ki67+	 4785 12086
11679	0	0	Ki67+	 4785 12131
11680	0	0	Ki67+	 4789 12336
11681	0	0	Ki67+	 4792 12036
11682	0	0	Ki67+	 4794 12099
11683	0	0	Ki67+	 4794 12449
11684	0	0	Ki67+	 4794 12591
11685	0	0	Ki67+	 4797 12561
11686	0	0	Ki67+	 4802 12720
11687	0	0	Ki67+	 4807 12566
11688	0	0	Ki67+	 4811 12409
11689	0	0	Ki67+	 4812 12335
11690	0	0	Ki67+	 4813 12151
11691	0	0	Ki67+	 4814 12389
11692	0	0	Ki67+	 4815 12175
11693	0	0	Ki67+	 4816 12044
11694	0	0	Ki67+	 4825 12037
11695	0	0	Ki67+	 4826 12323
11696	0	0	Ki67+	 4829 12107
11697	0	0	Ki67+	 4830 12369
11698	0	0	Ki67+	 4840 12090
11699	0	0	Ki67+	 4844 12494
11700	0	0	Ki67+	 4846 12733
11701	0	0	Ki67+	 4847 12316
11702	0	0	Ki67+	 4050 13170
11703	0	0	Ki67+	 4050 13303
11704	0	0	Ki67+	 4055 13103
11705	0	0	Ki67+	 4056 13255
11706	0	0	Ki67+	 4057 13388
11707	0	0	Ki67+	 4058 12956
11708	0	0	Ki67+	 4060 13427
11709	0	0	Ki67+	 4062 13143
11710	0	0	Ki67+	 4063 13517
11711	0	0	Ki67+	 4066 13548
11712	0	0	Ki67+	 4067 13182
11713	0	0	Ki67+	 4074 12865
11714	0	0	Ki67+	 4075 12847
11715	0	0	Ki67+	 4075 13289
11716	0	0	Ki67+	 4077 13272
11717	0	0	Ki67+	 4077 13555
11718	0	0	Ki67+	 4082 12889
11719	0	0	Ki67+	 4083 13409
11720	0	0	Ki67+	 4084 12997
11721	0	0	Ki67+	 4085 13028
11722	0	0	Ki67+	 4085 13523
11723	0	0	Ki67+	 4087 13302
11724	0	0	Ki67+	 4087 13481
11725	0	0	Ki67+	 4090 13319
11726	0	0	Ki67+	 4094 12912
11727	0	0	Ki67+	 4096 13232
11728	0	0	Ki67+	 4102 13435
11729	0	0	Ki67+	 4104 12975
11730	0	0	Ki67+	 4105 13362
11731	0	0	Ki67+	 4106 13537
11732	0	0	Ki67+	 4107 13040
11733	0	0	Ki67+	 4108 12863
11734	0	0	Ki67+	 4110 12939
11735	0	0	Ki67+	 4111 12899
11736	0	0	Ki67+	 4116 13078
11737	0	0	Ki67+	 4125 12829
11738	0	0	Ki67+	 4126 13414
11739	0	0	Ki67+	 4127 12944
11740	0	0	Ki67+	 4128 12769
11741	0	0	Ki67+	 4130 13456
11742	0	0	Ki67+	 4132 13033
11743	0	0	Ki67+	 4141 13080
11744	0	0	Ki67+	 4143 13056
11745	0	0	Ki67+	 4144 13112
11746	0	0	Ki67+	 4149 13269
11747	0	0	Ki67+	 4149 13299
11748	0	0	Ki67+	 4149 13421
11749	0	0	Ki67+	 4152 12970
11750	0	0	Ki67+	 4152 13546
11751	0	0	Ki67+	 4156 12930
11752	0	0	Ki67+	 4157 12837
11753	0	0	Ki67+	 4157 13186
11754	0	0	Ki67+	 4163 12982
11755	0	0	Ki67+	 4167 12912
11756	0	0	Ki67+	 4171 13558
11757	0	0	Ki67+	 4172 13163
11758	0	0	Ki67+	 4173 13010
11759	0	0	Ki67+	 4178 13442
11760	0	0	Ki67+	 4182 13411
11761	0	0	Ki67+	 4187 12856
11762	0	0	Ki67+	 4187 12967
11763	0	0	Ki67+	 4189 13072
11764	0	0	Ki67+	 4194 12998
11765	0	0	Ki67+	 4198 13551
11766	0	0	Ki67+	 4200 13041
11767	0	0	Ki67+	 4202 13423
11768	0	0	Ki67+	 4215 12878
11769	0	0	Ki67+	 4219 13439
11770	0	0	Ki67+	 4220 13054
11771	0	0	Ki67+	 4221 12842
11772	0	0	Ki67+	 4222 13288
11773	0	0	Ki67+	 4232 13106
11774	0	0	Ki67+	 4235 13556
11775	0	0	Ki67+	 4236 13080
11776	0	0	Ki67+	 4241 13527
11777	0	0	Ki67+	 4247 13177
11778	0	0	Ki67+	 4259 13233
11779	0	0	Ki67+	 4259 13270
11780	0	0	Ki67+	 4260 13093
11781	0	0	Ki67+	 4266 12949
11782	0	0	Ki67+	 4266 13356
11783	0	0	Ki67+	 4267 13143
11784	0	0	Ki67+	 4271 13094
11785	0	0	Ki67+	 4276 12867
11786	0	0	Ki67+	 4281 12910
11787	0	0	Ki67+	 4281 13450
11788	0	0	Ki67+	 4281 13471
11789	0	0	Ki67+	 4283 13309
11790	0	0	Ki67+	 4289 12774
11791	0	0	Ki67+	 4292 13461
11792	0	0	Ki67+	 4294 12793
11793	0	0	Ki67+	 4295 12877
11794	0	0	Ki67+	 4295 13323
11795	0	0	Ki67+	 4300 13117
11796	0	0	Ki67+	 4303 13060
11797	0	0	Ki67+	 4309 12963
11798	0	0	Ki67+	 4310 12997
11799	0	0	Ki67+	 4311 13259
11800	0	0	Ki67+	 4312 13025
11801	0	0	Ki67+	 4314 12932
11802	0	0	Ki67+	 4317 13170
11803	0	0	Ki67+	 4327 13153
11804	0	0	Ki67+	 4327 13352
11805	0	0	Ki67+	 4329 12955
11806	0	0	Ki67+	 4329 13119
11807	0	0	Ki67+	 4330 12812
11808	0	0	Ki67+	 4330 13255
11809	0	0	Ki67+	 4341 13231
11810	0	0	Ki67+	 4342 12839
11811	0	0	Ki67+	 4348 13308
11812	0	0	Ki67+	 4363 13067
11813	0	0	Ki67+	 4363 13244
11814	0	0	Ki67+	 4365 13132
11815	0	0	Ki67+	 4366 12818
11816	0	0	Ki67+	 4367 13216
11817	0	0	Ki67+	 4367 13367
11818	0	0	Ki67+	 4375 12835
11819	0	0	Ki67+	 4377 13232
11820	0	0	Ki67+	 4379 12793
11821	0	0	Ki67+	 4380 13302
11822	0	0	Ki67+	 4385 13342
11823	0	0	Ki67+	 4391 12809
11824	0	0	Ki67+	 4393 13322
11825	0	0	Ki67+	 4399 13104
11826	0	0	Ki67+	 4399 13411
11827	0	0	Ki67+	 4401 12936
11828	0	0	Ki67+	 4406 12978
11829	0	0	Ki67+	 4406 13504
11830	0	0	Ki67+	 4412 13425
11831	0	0	Ki67+	 4414 12774
11832	0	0	Ki67+	 4418 12936
11833	0	0	Ki67+	 4418 12993
11834	0	0	Ki67+	 4420 13460
11835	0	0	Ki67+	 4423 13398
11836	0	0	Ki67+	 4424 13510
11837	0	0	Ki67+	 4428 12875
11838	0	0	Ki67+	 4431 12777
11839	0	0	Ki67+	 4434 13177
11840	0	0	Ki67+	 4435 12798
11841	0	0	Ki67+	 4436 13442
11842	0	0	Ki67+	 4437 12958
11843	0	0	Ki67+	 4444 13188
11844	0	0	Ki67+	 4444 13225
11845	0	0	Ki67+	 4446 13515
11846	0	0	Ki67+	 4447 13001
11847	0	0	Ki67+	 4450 13257
11848	0	0	Ki67+	 4451 13113
11849	0	0	Ki67+	 4452 12922
11850	0	0	Ki67+	 4455 13328
11851	0	0	Ki67+	 4457 12777
11852	0	0	Ki67+	 4460 13183
11853	0	0	Ki67+	 4461 12977
11854	0	0	Ki67+	 4462 13336
11855	0	0	Ki67+	 4469 13025
11856	0	0	Ki67+	 4470 13418
11857	0	0	Ki67+	 4473 13191
11858	0	0	Ki67+	 4482 13221
11859	0	0	Ki67+	 4483 13080
11860	0	0	Ki67+	 4486 13128
11861	0	0	Ki67+	 4487 13056
11862	0	0	Ki67+	 4491 13447
11863	0	0	Ki67+	 4492 13014
11864	0	0	Ki67+	 4492 13089
11865	0	0	Ki67+	 4493 12862
11866	0	0	Ki67+	 4499 13472
11867	0	0	Ki67+	 4500 13372
11868	0	0	Ki67+	 4501 12877
11869	0	0	Ki67+	 4503 13498
11870	0	0	Ki67+	 4511 12904
11871	0	0	Ki67+	 4512 13440
11872	0	0	Ki67+	 4518 12843
11873	0	0	Ki67+	 4522 13171
11874	0	0	Ki67+	 4525 13075
11875	0	0	Ki67+	 4527 13136
11876	0	0	Ki67+	 4528 12802
11877	0	0	Ki67+	 4530 13514
11878	0	0	Ki67+	 4532 13435
11879	0	0	Ki67+	 4538 13351
11880	0	0	Ki67+	 4539 13508
11881	0	0	Ki67+	 4540 13221
11882	0	0	Ki67+	 4540 13459
11883	0	0	Ki67+	 4544 12966
11884	0	0	Ki67+	 4551 13248
11885	0	0	Ki67+	 4552 13041
11886	0	0	Ki67+	 4554 13153
11887	0	0	Ki67+	 4555 12840
11888	0	0	Ki67+	 4557 13374
11889	0	0	Ki67+	 4560 13326
11890	0	0	Ki67+	 4561 13049
11891	0	0	Ki67+	 4561 13167
11892	0	0	Ki67+	 4563 13528
11893	0	0	Ki67+	 4564 12795
11894	0	0	Ki67+	 4564 12811
11895	0	0	Ki67+	 4568 13282
11896	0	0	Ki67+	 4570 13453
11897	0	0	Ki67+	 4574 13130
11898	0	0	Ki67+	 4577 13471
11899	0	0	Ki67+	 4579 12823
11900	0	0	Ki67+	 4579 12869
11901	0	0	Ki67+	 4582 12940
11902	0	0	Ki67+	 4585 13309
11903	0	0	Ki67+	 4586 13110
11904	0	0	Ki67+	 4594 12949
11905	0	0	Ki67+	 4594 13082
11906	0	0	Ki67+	 4597 13318
11907	0	0	Ki67+	 4598 13246
11908	0	0	Ki67+	 4600 13278
11909	0	0	Ki67+	 4601 12960
11910	0	0	Ki67+	 4601 13506
11911	0	0	Ki67+	 4602 13122
11912	0	0	Ki67+	 4606 12928
11913	0	0	Ki67+	 4608 13285
11914	0	0	Ki67+	 4608 13457
11915	0	0	Ki67+	 4609 13336
11916	0	0	Ki67+	 4610 13499
11917	0	0	Ki67+	 4615 12770
11918	0	0	Ki67+	 4617 13262
11919	0	0	Ki67+	 4618 13105
11920	0	0	Ki67+	 4620 12945
11921	0	0	Ki67+	 4622 13316
11922	0	0	Ki67+	 4622 13548
11923	0	0	Ki67+	 4623 12790
11924	0	0	Ki67+	 4625 13332
11925	0	0	Ki67+	 4632 13121
11926	0	0	Ki67+	 4633 12968
11927	0	0	Ki67+	 4638 13021
11928	0	0	Ki67+	 4639 13423
11929	0	0	Ki67+	 4643 13542
11930	0	0	Ki67+	 4644 12798
11931	0	0	Ki67+	 4645 13038
11932	0	0	Ki67+	 4654 13348
11933	0	0	Ki67+	 4660 13409
11934	0	0	Ki67+	 4663 12801
11935	0	0	Ki67+	 4664 12776
11936	0	0	Ki67+	 4665 12786
11937	0	0	Ki67+	 4666 12904
11938	0	0	Ki67+	 4668 12864
11939	0	0	Ki67+	 4674 13482
11940	0	0	Ki67+	 4679 12929
11941	0	0	Ki67+	 4679 12961
11942	0	0	Ki67+	 4680 13366
11943	0	0	Ki67+	 4684 13347
11944	0	0	Ki67+	 4686 12841
11945	0	0	Ki67+	 4687 13279
11946	0	0	Ki67+	 4690 12820
11947	0	0	Ki67+	 4691 12974
11948	0	0	Ki67+	 4692 13143
11949	0	0	Ki67+	 4694 13005
11950	0	0	Ki67+	 4696 13441
11951	0	0	Ki67+	 4696 13537
11952	0	0	Ki67+	 4702 12873
11953	0	0	Ki67+	 4704 13195
11954	0	0	Ki67+	 4707 13556
11955	0	0	Ki67+	 4712 13497
11956	0	0	Ki67+	 4713 12821
11957	0	0	Ki67+	 4718 13150
11958	0	0	Ki67+	 4720 13562
11959	0	0	Ki67+	 4721 13130
11960	0	0	Ki67+	 4721 13268
11961	0	0	Ki67+	 4724 13209
11962	0	0	Ki67+	 4727 13373
11963	0	0	Ki67+	 4733 13279
11964	0	0	Ki67+	 4736 13522
11965	0	0	Ki67+	 4737 13415
11966	0	0	Ki67+	 4737 13494
11967	0	0	Ki67+	 4742 12851
11968	0	0	Ki67+	 4744 12836
11969	0	0	Ki67+	 4752 13111
11970	0	0	Ki67+	 4752 13235
11971	0	0	Ki67+	 4756 13144
11972	0	0	Ki67+	 4757 13100
11973	0	0	Ki67+	 4757 13417
11974	0	0	Ki67+	 4759 13034
11975	0	0	Ki67+	 4764 13462
11976	0	0	Ki67+	 4765 13068
11977	0	0	Ki67+	 4769 12830
11978	0	0	Ki67+	 4770 13056
11979	0	0	Ki67+	 4771 12843
11980	0	0	Ki67+	 4773 12922
11981	0	0	Ki67+	 4777 12892
11982	0	0	Ki67+	 4777 13207
11983	0	0	Ki67+	 4779 13244
11984	0	0	Ki67+	 4781 12776
11985	0	0	Ki67+	 4783 13112
11986	0	0	Ki67+	 4784 13443
11987	0	0	Ki67+	 4788 13535
11988	0	0	Ki67+	 4789 13067
11989	0	0	Ki67+	 4792 12935
11990	0	0	Ki67+	 4793 13148
11991	0	0	Ki67+	 4793 13289
11992	0	0	Ki67+	 4793 13560
11993	0	0	Ki67+	 4801 12908
11994	0	0	Ki67+	 4801 13196
11995	0	0	Ki67+	 4804 13134
11996	0	0	Ki67+	 4808 13379
11997	0	0	Ki67+	 4815 13263
11998	0	0	Ki67+	 4819 13220
11999	0	0	Ki67+	 4821 12780
12000	0	0	Ki67+	 4823 13326
12001	0	0	Ki67+	 4823 13385
12002	0	0	Ki67+	 4826 13492
12003	0	0	Ki67+	 4827 13079
12004	0	0	Ki67+	 4835 13066
12005	0	0	Ki67+	 4836 13354
12006	0	0	Ki67+	 4838 12858
12007	0	0	Ki67+	 4838 13111
12008	0	0	Ki67+	 4840 13150
12009	0	0	Ki67+	 4841 13492
12010	0	0	Ki67+	 4842 13461
12011	0	0	Ki67+	 4844 13535
12012	0	0	Ki67+	 4845 13126
12013	0	0	Ki67+	 4070 13725
12014	0	0	Ki67+	 4073 13664
12015	0	0	Ki67+	 4073 13842
12016	0	0	Ki67+	 4076 13686
12017	0	0	Ki67+	 4076 13807
12018	0	0	Ki67+	 4089 13837
12019	0	0	Ki67+	 4098 13858
12020	0	0	Ki67+	 4110 13647
12021	0	0	Ki67+	 4111 13712
12022	0	0	Ki67+	 4118 14029
12023	0	0	Ki67+	 4122 14016
12024	0	0	Ki67+	 4123 13587
12025	0	0	Ki67+	 4124 13732
12026	0	0	Ki67+	 4124 13846
12027	0	0	Ki67+	 4129 13698
12028	0	0	Ki67+	 4133 14068
12029	0	0	Ki67+	 4136 13797
12030	0	0	Ki67+	 4138 13580
12031	0	0	Ki67+	 4138 14118
12032	0	0	Ki67+	 4139 13663
12033	0	0	Ki67+	 4143 13833
12034	0	0	Ki67+	 4144 14152
12035	0	0	Ki67+	 4148 13783
12036	0	0	Ki67+	 4149 14092
12037	0	0	Ki67+	 4151 13707
12038	0	0	Ki67+	 4155 13607
12039	0	0	Ki67+	 4157 13570
12040	0	0	Ki67+	 4159 13634
12041	0	0	Ki67+	 4163 14215
12042	0	0	Ki67+	 4164 13808
12043	0	0	Ki67+	 4164 14230
12044	0	0	Ki67+	 4171 13599
12045	0	0	Ki67+	 4172 13771
12046	0	0	Ki67+	 4172 13983
12047	0	0	Ki67+	 4174 13873
12048	0	0	Ki67+	 4181 14131
12049	0	0	Ki67+	 4182 14120
12050	0	0	Ki67+	 4183 14259
12051	0	0	Ki67+	 4184 14012
12052	0	0	Ki67+	 4186 14278
12053	0	0	Ki67+	 4188 14200
12054	0	0	Ki67+	 4189 14246
12055	0	0	Ki67+	 4195 13674
12056	0	0	Ki67+	 4195 13713
12057	0	0	Ki67+	 4195 14176
12058	0	0	Ki67+	 4195 14352
12059	0	0	Ki67+	 4196 14231
12060	0	0	Ki67+	 4200 13962
12061	0	0	Ki67+	 4204 13768
12062	0	0	Ki67+	 4207 13987
12063	0	0	Ki67+	 4211 14181
12064	0	0	Ki67+	 4212 14333
12065	0	0	Ki67+	 4213 13578
12066	0	0	Ki67+	 4214 13791
12067	0	0	Ki67+	 4215 13690
12068	0	0	Ki67+	 4219 13898
12069	0	0	Ki67+	 4223 13822
12070	0	0	Ki67+	 4228 13662
12071	0	0	Ki67+	 4230 13645
12072	0	0	Ki67+	 4230 14045
12073	0	0	Ki67+	 4231 13628
12074	0	0	Ki67+	 4233 13871
12075	0	0	Ki67+	 4233 14358
12076	0	0	Ki67+	 4234 13718
12077	0	0	Ki67+	 4239 14290
12078	0	0	Ki67+	 4240 13964
12079	0	0	Ki67+	 4240 14327
12080	0	0	Ki67+	 4247 13724
12081	0	0	Ki67+	 4249 13591
12082	0	0	Ki67+	 4249 13909
12083	0	0	Ki67+	 4261 13827
12084	0	0	Ki67+	 4264 13754
12085	0	0	Ki67+	 4264 14006
12086	0	0	Ki67+	 4265 13898
12087	0	0	Ki67+	 4267 14318
12088	0	0	Ki67+	 4275 14164
12089	0	0	Ki67+	 4276 14220
12090	0	0	Ki67+	 4277 13886
12091	0	0	Ki67+	 4278 13621
12092	0	0	Ki67+	 4287 13750
12093	0	0	Ki67+	 4295 14157
12094	0	0	Ki67+	 4299 13933
12095	0	0	Ki67+	 4301 13723
12096	0	0	Ki67+	 4301 13901
12097	0	0	Ki67+	 4305 13880
12098	0	0	Ki67+	 4307 13760
12099	0	0	Ki67+	 4310 13695
12100	0	0	Ki67+	 4312 13934
12101	0	0	Ki67+	 4313 14112
12102	0	0	Ki67+	 4314 13960
12103	0	0	Ki67+	 4322 13916
12104	0	0	Ki67+	 4324 14134
12105	0	0	Ki67+	 4324 14246
12106	0	0	Ki67+	 4326 13931
12107	0	0	Ki67+	 4329 14272
12108	0	0	Ki67+	 4333 14331
12109	0	0	Ki67+	 4334 13885
12110	0	0	Ki67+	 4336 13848
12111	0	0	Ki67+	 4343 13748
12112	0	0	Ki67+	 4343 13770
12113	0	0	Ki67+	 4354 14303
12114	0	0	Ki67+	 4361 13928
12115	0	0	Ki67+	 4362 13894
12116	0	0	Ki67+	 4368 13953
12117	0	0	Ki67+	 4370 14357
12118	0	0	Ki67+	 4374 13644
12119	0	0	Ki67+	 4377 13593
12120	0	0	Ki67+	 4378 13612
12121	0	0	Ki67+	 4380 13862
12122	0	0	Ki67+	 4381 13835
12123	0	0	Ki67+	 4386 13980
12124	0	0	Ki67+	 4386 14291
12125	0	0	Ki67+	 4389 14230
12126	0	0	Ki67+	 4391 14345
12127	0	0	Ki67+	 4396 14207
12128	0	0	Ki67+	 4399 14077
12129	0	0	Ki67+	 4400 14120
12130	0	0	Ki67+	 4400 14148
12131	0	0	Ki67+	 4403 13602
12132	0	0	Ki67+	 4406 14311
12133	0	0	Ki67+	 4410 14032
12134	0	0	Ki67+	 4411 14100
12135	0	0	Ki67+	 4413 13843
12136	0	0	Ki67+	 4415 13872
12137	0	0	Ki67+	 4416 14180
12138	0	0	Ki67+	 4417 13973
12139	0	0	Ki67+	 4418 14287
12140	0	0	Ki67+	 4419 14257
12141	0	0	Ki67+	 4421 13591
12142	0	0	Ki67+	 4425 14047
12143	0	0	Ki67+	 4430 13570
12144	0	0	Ki67+	 4430 13643
12145	0	0	Ki67+	 4433 13971
12146	0	0	Ki67+	 4434 14013
12147	0	0	Ki67+	 4440 13868
12148	0	0	Ki67+	 4441 14181
12149	0	0	Ki67+	 4446 13758
12150	0	0	Ki67+	 4459 14201
12151	0	0	Ki67+	 4461 13869
12152	0	0	Ki67+	 4461 13951
12153	0	0	Ki67+	 4463 14334
12154	0	0	Ki67+	 4463 14351
12155	0	0	Ki67+	 4471 13601
12156	0	0	Ki67+	 4476 13730
12157	0	0	Ki67+	 4482 13893
12158	0	0	Ki67+	 4485 13789
12159	0	0	Ki67+	 4485 14003
12160	0	0	Ki67+	 4486 14038
12161	0	0	Ki67+	 4486 14256
12162	0	0	Ki67+	 4486 14328
12163	0	0	Ki67+	 4487 13967
12164	0	0	Ki67+	 4488 14180
12165	0	0	Ki67+	 4493 13796
12166	0	0	Ki67+	 4493 13913
12167	0	0	Ki67+	 4493 14192
12168	0	0	Ki67+	 4495 13857
12169	0	0	Ki67+	 4498 13824
12170	0	0	Ki67+	 4498 14157
12171	0	0	Ki67+	 4505 13661
12172	0	0	Ki67+	 4512 14090
12173	0	0	Ki67+	 4523 14305
12174	0	0	Ki67+	 4525 13638
12175	0	0	Ki67+	 4525 14062
12176	0	0	Ki67+	 4527 13676
12177	0	0	Ki67+	 4530 13729
12178	0	0	Ki67+	 4530 13786
12179	0	0	Ki67+	 4530 13936
12180	0	0	Ki67+	 4535 14126
12181	0	0	Ki67+	 4536 14141
12182	0	0	Ki67+	 4542 14340
12183	0	0	Ki67+	 4543 14090
12184	0	0	Ki67+	 4546 13771
12185	0	0	Ki67+	 4547 13848
12186	0	0	Ki67+	 4549 13805
12187	0	0	Ki67+	 4549 14263
12188	0	0	Ki67+	 4553 14193
12189	0	0	Ki67+	 4554 13827
12190	0	0	Ki67+	 4555 13640
12191	0	0	Ki67+	 4555 14303
12192	0	0	Ki67+	 4560 14055
12193	0	0	Ki67+	 4561 13998
12194	0	0	Ki67+	 4562 13704
12195	0	0	Ki67+	 4562 13961
12196	0	0	Ki67+	 4563 13681
12197	0	0	Ki67+	 4565 13749
12198	0	0	Ki67+	 4571 14259
12199	0	0	Ki67+	 4576 13802
12200	0	0	Ki67+	 4577 13594
12201	0	0	Ki67+	 4582 14274
12202	0	0	Ki67+	 4583 14057
12203	0	0	Ki67+	 4583 14363
12204	0	0	Ki67+	 4589 13784
12205	0	0	Ki67+	 4589 14337
12206	0	0	Ki67+	 4592 13865
12207	0	0	Ki67+	 4592 14249
12208	0	0	Ki67+	 4593 14223
12209	0	0	Ki67+	 4597 13878
12210	0	0	Ki67+	 4605 14312
12211	0	0	Ki67+	 4614 14220
12212	0	0	Ki67+	 4616 13729
12213	0	0	Ki67+	 4620 13653
12214	0	0	Ki67+	 4624 14327
12215	0	0	Ki67+	 4629 14021
12216	0	0	Ki67+	 4630 13921
12217	0	0	Ki67+	 4631 13680
12218	0	0	Ki67+	 4632 13846
12219	0	0	Ki67+	 4633 13947
12220	0	0	Ki67+	 4635 13703
12221	0	0	Ki67+	 4636 14066
12222	0	0	Ki67+	 4643 13693
12223	0	0	Ki67+	 4643 14289
12224	0	0	Ki67+	 4645 14193
12225	0	0	Ki67+	 4647 13784
12226	0	0	Ki67+	 4654 14086
12227	0	0	Ki67+	 4658 14039
12228	0	0	Ki67+	 4667 13805
12229	0	0	Ki67+	 4668 13577
12230	0	0	Ki67+	 4673 14014
12231	0	0	Ki67+	 4673 14063
12232	0	0	Ki67+	 4673 14115
12233	0	0	Ki67+	 4680 14232
12234	0	0	Ki67+	 4682 13627
12235	0	0	Ki67+	 4683 14273
12236	0	0	Ki67+	 4686 13607
12237	0	0	Ki67+	 4688 13983
12238	0	0	Ki67+	 4690 14013
12239	0	0	Ki67+	 4699 14123
12240	0	0	Ki67+	 4701 14000
12241	0	0	Ki67+	 4702 13701
12242	0	0	Ki67+	 4702 13752
12243	0	0	Ki67+	 4703 13874
12244	0	0	Ki67+	 4705 13886
12245	0	0	Ki67+	 4707 14192
12246	0	0	Ki67+	 4713 13664
12247	0	0	Ki67+	 4717 13850
12248	0	0	Ki67+	 4718 14234
12249	0	0	Ki67+	 4719 13728
12250	0	0	Ki67+	 4726 14068
12251	0	0	Ki67+	 4728 13819
12252	0	0	Ki67+	 4730 13757
12253	0	0	Ki67+	 4730 14249
12254	0	0	Ki67+	 4731 14193
12255	0	0	Ki67+	 4738 13639
12256	0	0	Ki67+	 4741 13593
12257	0	0	Ki67+	 4746 13801
12258	0	0	Ki67+	 4747 14080
12259	0	0	Ki67+	 4751 13897
12260	0	0	Ki67+	 4755 13830
12261	0	0	Ki67+	 4756 13744
12262	0	0	Ki67+	 4757 13645
12263	0	0	Ki67+	 4757 13950
12264	0	0	Ki67+	 4766 13682
12265	0	0	Ki67+	 4768 14057
12266	0	0	Ki67+	 4775 13810
12267	0	0	Ki67+	 4781 13590
12268	0	0	Ki67+	 4781 13637
12269	0	0	Ki67+	 4783 13622
12270	0	0	Ki67+	 4789 13855
12271	0	0	Ki67+	 4790 13825
12272	0	0	Ki67+	 4805 14135
12273	0	0	Ki67+	 4812 13577
12274	0	0	Ki67+	 4813 13605
12275	0	0	Ki67+	 4818 14363
12276	0	0	Ki67+	 4822 13874
12277	0	0	Ki67+	 4827 13761
12278	0	0	Ki67+	 4827 14048
12279	0	0	Ki67+	 4832 13745
12280	0	0	Ki67+	 4833 13792
12281	0	0	Ki67+	 4840 13979
12282	0	0	Ki67+	 4843 14323
12283	0	0	Ki67+	 4098 14939
12284	0	0	Ki67+	 4099 14996
12285	0	0	Ki67+	 4131 14524
12286	0	0	Ki67+	 4136 14607
12287	0	0	Ki67+	 4161 14806
12288	0	0	Ki67+	 4167 14660
12289	0	0	Ki67+	 4185 14552
12290	0	0	Ki67+	 4195 14387
12291	0	0	Ki67+	 4202 14426
12292	0	0	Ki67+	 4204 14410
12293	0	0	Ki67+	 4211 14377
12294	0	0	Ki67+	 4213 14539
12295	0	0	Ki67+	 4213 14568
12296	0	0	Ki67+	 4219 14421
12297	0	0	Ki67+	 4221 14514
12298	0	0	Ki67+	 4224 14447
12299	0	0	Ki67+	 4224 14603
12300	0	0	Ki67+	 4230 14463
12301	0	0	Ki67+	 4235 14657
12302	0	0	Ki67+	 4241 14394
12303	0	0	Ki67+	 4245 14673
12304	0	0	Ki67+	 4248 14830
12305	0	0	Ki67+	 4251 14803
12306	0	0	Ki67+	 4252 14553
12307	0	0	Ki67+	 4254 14622
12308	0	0	Ki67+	 4254 14942
12309	0	0	Ki67+	 4255 14574
12310	0	0	Ki67+	 4256 14492
12311	0	0	Ki67+	 4256 14918
12312	0	0	Ki67+	 4261 14775
12313	0	0	Ki67+	 4261 14881
12314	0	0	Ki67+	 4266 14747
12315	0	0	Ki67+	 4270 14988
12316	0	0	Ki67+	 4271 14858
12317	0	0	Ki67+	 4274 14902
12318	0	0	Ki67+	 4275 14812
12319	0	0	Ki67+	 4278 14659
12320	0	0	Ki67+	 4281 14759
12321	0	0	Ki67+	 4282 15023
12322	0	0	Ki67+	 4284 14886
12323	0	0	Ki67+	 4284 14937
12324	0	0	Ki67+	 4285 14675
12325	0	0	Ki67+	 4288 14971
12326	0	0	Ki67+	 4290 14738
12327	0	0	Ki67+	 4290 14783
12328	0	0	Ki67+	 4291 14833
12329	0	0	Ki67+	 4292 14710
12330	0	0	Ki67+	 4292 14808
12331	0	0	Ki67+	 4293 15007
12332	0	0	Ki67+	 4293 15054
12333	0	0	Ki67+	 4295 14546
12334	0	0	Ki67+	 4295 15079
12335	0	0	Ki67+	 4299 14950
12336	0	0	Ki67+	 4303 15093
12337	0	0	Ki67+	 4304 15155
12338	0	0	Ki67+	 4306 14648
12339	0	0	Ki67+	 4308 15122
12340	0	0	Ki67+	 4310 15081
12341	0	0	Ki67+	 4313 14575
12342	0	0	Ki67+	 4313 14872
12343	0	0	Ki67+	 4314 14545
12344	0	0	Ki67+	 4316 14849
12345	0	0	Ki67+	 4318 14991
12346	0	0	Ki67+	 4319 14607
12347	0	0	Ki67+	 4321 14635
12348	0	0	Ki67+	 4322 14921
12349	0	0	Ki67+	 4323 15039
12350	0	0	Ki67+	 4324 14395
12351	0	0	Ki67+	 4324 14790
12352	0	0	Ki67+	 4325 15015
12353	0	0	Ki67+	 4326 14484
12354	0	0	Ki67+	 4326 14879
12355	0	0	Ki67+	 4327 14692
12356	0	0	Ki67+	 4333 14820
12357	0	0	Ki67+	 4334 15059
12358	0	0	Ki67+	 4335 15102
12359	0	0	Ki67+	 4337 14803
12360	0	0	Ki67+	 4345 15007
12361	0	0	Ki67+	 4349 14597
12362	0	0	Ki67+	 4351 14847
12363	0	0	Ki67+	 4353 14919
12364	0	0	Ki67+	 4353 14987
12365	0	0	Ki67+	 4363 15124
12366	0	0	Ki67+	 4364 14430
12367	0	0	Ki67+	 4368 15065
12368	0	0	Ki67+	 4369 14511
12369	0	0	Ki67+	 4369 14662
12370	0	0	Ki67+	 4371 15028
12371	0	0	Ki67+	 4374 14640
12372	0	0	Ki67+	 4375 15097
12373	0	0	Ki67+	 4378 14574
12374	0	0	Ki67+	 4378 15112
12375	0	0	Ki67+	 4380 14478
12376	0	0	Ki67+	 4383 15039
12377	0	0	Ki67+	 4385 14546
12378	0	0	Ki67+	 4385 15007
12379	0	0	Ki67+	 4387 15165
12380	0	0	Ki67+	 4389 14842
12381	0	0	Ki67+	 4391 15081
12382	0	0	Ki67+	 4393 15128
12383	0	0	Ki67+	 4395 14868
12384	0	0	Ki67+	 4397 14896
12385	0	0	Ki67+	 4400 14581
12386	0	0	Ki67+	 4403 14437
12387	0	0	Ki67+	 4403 15104
12388	0	0	Ki67+	 4406 15142
12389	0	0	Ki67+	 4408 14398
12390	0	0	Ki67+	 4410 14500
12391	0	0	Ki67+	 4414 14977
12392	0	0	Ki67+	 4415 14810
12393	0	0	Ki67+	 4418 14834
12394	0	0	Ki67+	 4420 14737
12395	0	0	Ki67+	 4421 14426
12396	0	0	Ki67+	 4424 14943
12397	0	0	Ki67+	 4429 15029
12398	0	0	Ki67+	 4429 15060
12399	0	0	Ki67+	 4447 15109
12400	0	0	Ki67+	 4448 14515
12401	0	0	Ki67+	 4448 15094
12402	0	0	Ki67+	 4450 14418
12403	0	0	Ki67+	 4450 15148
12404	0	0	Ki67+	 4451 14888
12405	0	0	Ki67+	 4455 15118
12406	0	0	Ki67+	 4461 14925
12407	0	0	Ki67+	 4462 14738
12408	0	0	Ki67+	 4463 15088
12409	0	0	Ki67+	 4464 14832
12410	0	0	Ki67+	 4468 14805
12411	0	0	Ki67+	 4468 15019
12412	0	0	Ki67+	 4469 14466
12413	0	0	Ki67+	 4470 14759
12414	0	0	Ki67+	 4471 14423
12415	0	0	Ki67+	 4471 15131
12416	0	0	Ki67+	 4472 15060
12417	0	0	Ki67+	 4477 14659
12418	0	0	Ki67+	 4480 15036
12419	0	0	Ki67+	 4483 14792
12420	0	0	Ki67+	 4486 15165
12421	0	0	Ki67+	 4491 14975
12422	0	0	Ki67+	 4492 15069
12423	0	0	Ki67+	 4493 14416
12424	0	0	Ki67+	 4495 14546
12425	0	0	Ki67+	 4496 14369
12426	0	0	Ki67+	 4496 14573
12427	0	0	Ki67+	 4497 14499
12428	0	0	Ki67+	 4498 14685
12429	0	0	Ki67+	 4499 14401
12430	0	0	Ki67+	 4500 14634
12431	0	0	Ki67+	 4503 14661
12432	0	0	Ki67+	 4506 14869
12433	0	0	Ki67+	 4511 14840
12434	0	0	Ki67+	 4512 14469
12435	0	0	Ki67+	 4516 15017
12436	0	0	Ki67+	 4517 14774
12437	0	0	Ki67+	 4523 14876
12438	0	0	Ki67+	 4525 14709
12439	0	0	Ki67+	 4527 14695
12440	0	0	Ki67+	 4528 14741
12441	0	0	Ki67+	 4528 14942
12442	0	0	Ki67+	 4533 14668
12443	0	0	Ki67+	 4534 14408
12444	0	0	Ki67+	 4534 14439
12445	0	0	Ki67+	 4534 14605
12446	0	0	Ki67+	 4535 14458
12447	0	0	Ki67+	 4536 15096
12448	0	0	Ki67+	 4542 14490
12449	0	0	Ki67+	 4544 14651
12450	0	0	Ki67+	 4546 14610
12451	0	0	Ki67+	 4551 14498
12452	0	0	Ki67+	 4557 14646
12453	0	0	Ki67+	 4557 14740
12454	0	0	Ki67+	 4558 14399
12455	0	0	Ki67+	 4564 14776
12456	0	0	Ki67+	 4564 14814
12457	0	0	Ki67+	 4565 14674
12458	0	0	Ki67+	 4566 14565
12459	0	0	Ki67+	 4570 14454
12460	0	0	Ki67+	 4572 14887
12461	0	0	Ki67+	 4573 14440
12462	0	0	Ki67+	 4573 14904
12463	0	0	Ki67+	 4576 14803
12464	0	0	Ki67+	 4579 14507
12465	0	0	Ki67+	 4588 14968
12466	0	0	Ki67+	 4589 14954
12467	0	0	Ki67+	 4590 14699
12468	0	0	Ki67+	 4598 14399
12469	0	0	Ki67+	 4598 14858
12470	0	0	Ki67+	 4605 14807
12471	0	0	Ki67+	 4609 14567
12472	0	0	Ki67+	 4612 14581
12473	0	0	Ki67+	 4614 14973
12474	0	0	Ki67+	 4626 14813
12475	0	0	Ki67+	 4629 14751
12476	0	0	Ki67+	 4634 14873
12477	0	0	Ki67+	 4635 14914
12478	0	0	Ki67+	 4643 14679
12479	0	0	Ki67+	 4646 14790
12480	0	0	Ki67+	 4649 14773
12481	0	0	Ki67+	 4650 14980
12482	0	0	Ki67+	 4653 14858
12483	0	0	Ki67+	 4655 14992
12484	0	0	Ki67+	 4668 14678
12485	0	0	Ki67+	 4668 14820
12486	0	0	Ki67+	 4674 14718
12487	0	0	Ki67+	 4674 14950
12488	0	0	Ki67+	 4674 15002
12489	0	0	Ki67+	 4676 14654
12490	0	0	Ki67+	 4686 14458
12491	0	0	Ki67+	 4687 14954
12492	0	0	Ki67+	 4693 15037
12493	0	0	Ki67+	 4695 14826
12494	0	0	Ki67+	 4697 14811
12495	0	0	Ki67+	 4699 14982
12496	0	0	Ki67+	 4700 14651
12497	0	0	Ki67+	 4702 14428
12498	0	0	Ki67+	 4703 14459
12499	0	0	Ki67+	 4715 14380
12500	0	0	Ki67+	 4727 15003
12501	0	0	Ki67+	 4728 14956
12502	0	0	Ki67+	 4729 14655
12503	0	0	Ki67+	 4731 14530
12504	0	0	Ki67+	 4735 14832
12505	0	0	Ki67+	 4742 14431
12506	0	0	Ki67+	 4742 14928
12507	0	0	Ki67+	 4754 14792
12508	0	0	Ki67+	 4755 14954
12509	0	0	Ki67+	 4756 14682
12510	0	0	Ki67+	 4758 14842
12511	0	0	Ki67+	 4762 14556
12512	0	0	Ki67+	 4764 14970
12513	0	0	Ki67+	 4766 14490
12514	0	0	Ki67+	 4767 14863
12515	0	0	Ki67+	 4768 15155
12516	0	0	Ki67+	 4769 14380
12517	0	0	Ki67+	 4771 14806
12518	0	0	Ki67+	 4773 15048
12519	0	0	Ki67+	 4780 14844
12520	0	0	Ki67+	 4782 14536
12521	0	0	Ki67+	 4783 14509
12522	0	0	Ki67+	 4784 14813
12523	0	0	Ki67+	 4788 14766
12524	0	0	Ki67+	 4788 15139
12525	0	0	Ki67+	 4797 14438
12526	0	0	Ki67+	 4802 14867
12527	0	0	Ki67+	 4817 14850
12528	0	0	Ki67+	 4827 14596
12529	0	0	Ki67+	 4829 14970
12530	0	0	Ki67+	 4830 14575
12531	0	0	Ki67+	 4831 14422
12532	0	0	Ki67+	 4835 14542
12533	0	0	Ki67+	 4835 14896
12534	0	0	Ki67+	 4845 14680
12535	0	0	Ki67+	 4051 15425
12536	0	0	Ki67+	 4054 15740
12537	0	0	Ki67+	 4055 15320
12538	0	0	Ki67+	 4055 15451
12539	0	0	Ki67+	 4058 15554
12540	0	0	Ki67+	 4059 15841
12541	0	0	Ki67+	 4060 15573
12542	0	0	Ki67+	 4066 15354
12543	0	0	Ki67+	 4072 15524
12544	0	0	Ki67+	 4075 15408
12545	0	0	Ki67+	 4078 15808
12546	0	0	Ki67+	 4078 15926
12547	0	0	Ki67+	 4079 15331
12548	0	0	Ki67+	 4080 15793
12549	0	0	Ki67+	 4080 15909
12550	0	0	Ki67+	 4083 15514
12551	0	0	Ki67+	 4086 15425
12552	0	0	Ki67+	 4088 15863
12553	0	0	Ki67+	 4092 15537
12554	0	0	Ki67+	 4093 15622
12555	0	0	Ki67+	 4093 15966
12556	0	0	Ki67+	 4094 15699
12557	0	0	Ki67+	 4095 15832
12558	0	0	Ki67+	 4096 15431
12559	0	0	Ki67+	 4099 15371
12560	0	0	Ki67+	 4102 15407
12561	0	0	Ki67+	 4103 15956
12562	0	0	Ki67+	 4113 15807
12563	0	0	Ki67+	 4113 15899
12564	0	0	Ki67+	 4114 15746
12565	0	0	Ki67+	 4117 15854
12566	0	0	Ki67+	 4118 15919
12567	0	0	Ki67+	 4120 15757
12568	0	0	Ki67+	 4123 15785
12569	0	0	Ki67+	 4125 15691
12570	0	0	Ki67+	 4126 15840
12571	0	0	Ki67+	 4130 15541
12572	0	0	Ki67+	 4136 15572
12573	0	0	Ki67+	 4138 15777
12574	0	0	Ki67+	 4139 15760
12575	0	0	Ki67+	 4143 15731
12576	0	0	Ki67+	 4146 15852
12577	0	0	Ki67+	 4148 15749
12578	0	0	Ki67+	 4149 15536
12579	0	0	Ki67+	 4154 15801
12580	0	0	Ki67+	 4162 15676
12581	0	0	Ki67+	 4167 15919
12582	0	0	Ki67+	 4169 15954
12583	0	0	Ki67+	 4174 15563
12584	0	0	Ki67+	 4178 15604
12585	0	0	Ki67+	 4181 15886
12586	0	0	Ki67+	 4183 15762
12587	0	0	Ki67+	 4189 15619
12588	0	0	Ki67+	 4193 15948
12589	0	0	Ki67+	 4197 15660
12590	0	0	Ki67+	 4200 15768
12591	0	0	Ki67+	 4202 15800
12592	0	0	Ki67+	 4203 15606
12593	0	0	Ki67+	 4203 15703
12594	0	0	Ki67+	 4208 15648
12595	0	0	Ki67+	 4211 15896
12596	0	0	Ki67+	 4218 15630
12597	0	0	Ki67+	 4221 15665
12598	0	0	Ki67+	 4223 15885
12599	0	0	Ki67+	 4229 15958
12600	0	0	Ki67+	 4234 15935
12601	0	0	Ki67+	 4274 15220
12602	0	0	Ki67+	 4298 15851
12603	0	0	Ki67+	 4302 15205
12604	0	0	Ki67+	 4304 15932
12605	0	0	Ki67+	 4309 15188
12606	0	0	Ki67+	 4312 15835
12607	0	0	Ki67+	 4315 15908
12608	0	0	Ki67+	 4317 15169
12609	0	0	Ki67+	 4321 15220
12610	0	0	Ki67+	 4330 15871
12611	0	0	Ki67+	 4331 15803
12612	0	0	Ki67+	 4332 15908
12613	0	0	Ki67+	 4335 15839
12614	0	0	Ki67+	 4338 15250
12615	0	0	Ki67+	 4350 15279
12616	0	0	Ki67+	 4363 15294
12617	0	0	Ki67+	 4370 15207
12618	0	0	Ki67+	 4377 15250
12619	0	0	Ki67+	 4383 15284
12620	0	0	Ki67+	 4388 15196
12621	0	0	Ki67+	 4392 15269
12622	0	0	Ki67+	 4395 15801
12623	0	0	Ki67+	 4397 15253
12624	0	0	Ki67+	 4403 15937
12625	0	0	Ki67+	 4404 15219
12626	0	0	Ki67+	 4406 15334
12627	0	0	Ki67+	 4409 15842
12628	0	0	Ki67+	 4415 15359
12629	0	0	Ki67+	 4417 15453
12630	0	0	Ki67+	 4419 15853
12631	0	0	Ki67+	 4421 15953
12632	0	0	Ki67+	 4423 15492
12633	0	0	Ki67+	 4428 15350
12634	0	0	Ki67+	 4430 15325
12635	0	0	Ki67+	 4431 15424
12636	0	0	Ki67+	 4436 15385
12637	0	0	Ki67+	 4437 15499
12638	0	0	Ki67+	 4440 15304
12639	0	0	Ki67+	 4442 15226
12640	0	0	Ki67+	 4443 15530
12641	0	0	Ki67+	 4445 15929
12642	0	0	Ki67+	 4448 15958
12643	0	0	Ki67+	 4453 15329
12644	0	0	Ki67+	 4455 15290
12645	0	0	Ki67+	 4456 15268
12646	0	0	Ki67+	 4458 15431
12647	0	0	Ki67+	 4458 15512
12648	0	0	Ki67+	 4464 15368
12649	0	0	Ki67+	 4468 15252
12650	0	0	Ki67+	 4468 15539
12651	0	0	Ki67+	 4482 15363
12652	0	0	Ki67+	 4484 15304
12653	0	0	Ki67+	 4487 15281
12654	0	0	Ki67+	 4494 15430
12655	0	0	Ki67+	 4496 15582
12656	0	0	Ki67+	 4499 15220
12657	0	0	Ki67+	 4500 15593
12658	0	0	Ki67+	 4501 15523
12659	0	0	Ki67+	 4505 15256
12660	0	0	Ki67+	 4505 15506
12661	0	0	Ki67+	 4507 15296
12662	0	0	Ki67+	 4510 15367
12663	0	0	Ki67+	 4514 15552
12664	0	0	Ki67+	 4515 15280
12665	0	0	Ki67+	 4517 15331
12666	0	0	Ki67+	 4520 15487
12667	0	0	Ki67+	 4523 15530
12668	0	0	Ki67+	 4523 15567
12669	0	0	Ki67+	 4524 15272
12670	0	0	Ki67+	 4525 15355
12671	0	0	Ki67+	 4525 15432
12672	0	0	Ki67+	 4536 15607
12673	0	0	Ki67+	 4540 15289
12674	0	0	Ki67+	 4542 15737
12675	0	0	Ki67+	 4549 15169
12676	0	0	Ki67+	 4555 15584
12677	0	0	Ki67+	 4563 15388
12678	0	0	Ki67+	 4563 15445
12679	0	0	Ki67+	 4567 15217
12680	0	0	Ki67+	 4568 15228
12681	0	0	Ki67+	 4570 15410
12682	0	0	Ki67+	 4570 15580
12683	0	0	Ki67+	 4573 15599
12684	0	0	Ki67+	 4582 15449
12685	0	0	Ki67+	 4586 15553
12686	0	0	Ki67+	 4590 15522
12687	0	0	Ki67+	 4593 15626
12688	0	0	Ki67+	 4595 15434
12689	0	0	Ki67+	 4596 15567
12690	0	0	Ki67+	 4606 15843
12691	0	0	Ki67+	 4614 15889
12692	0	0	Ki67+	 4616 15405
12693	0	0	Ki67+	 4616 15449
12694	0	0	Ki67+	 4619 15384
12695	0	0	Ki67+	 4625 15935
12696	0	0	Ki67+	 4626 15307
12697	0	0	Ki67+	 4627 15609
12698	0	0	Ki67+	 4629 15462
12699	0	0	Ki67+	 4633 15756
12700	0	0	Ki67+	 4637 15821
12701	0	0	Ki67+	 4639 15578
12702	0	0	Ki67+	 4640 15953
12703	0	0	Ki67+	 4644 15267
12704	0	0	Ki67+	 4645 15833
12705	0	0	Ki67+	 4649 15605
12706	0	0	Ki67+	 4650 15648
12707	0	0	Ki67+	 4658 15326
12708	0	0	Ki67+	 4658 15556
12709	0	0	Ki67+	 4659 15277
12710	0	0	Ki67+	 4659 15635
12711	0	0	Ki67+	 4669 15942
12712	0	0	Ki67+	 4674 15460
12713	0	0	Ki67+	 4677 15520
12714	0	0	Ki67+	 4678 15209
12715	0	0	Ki67+	 4679 15252
12716	0	0	Ki67+	 4681 15956
12717	0	0	Ki67+	 4682 15544
12718	0	0	Ki67+	 4683 15572
12719	0	0	Ki67+	 4688 15593
12720	0	0	Ki67+	 4688 15700
12721	0	0	Ki67+	 4693 15208
12722	0	0	Ki67+	 4693 15837
12723	0	0	Ki67+	 4703 15923
12724	0	0	Ki67+	 4709 15574
12725	0	0	Ki67+	 4712 15950
12726	0	0	Ki67+	 4713 15867
12727	0	0	Ki67+	 4716 15259
12728	0	0	Ki67+	 4719 15707
12729	0	0	Ki67+	 4725 15416
12730	0	0	Ki67+	 4727 15732
12731	0	0	Ki67+	 4730 15834
12732	0	0	Ki67+	 4740 15653
12733	0	0	Ki67+	 4743 15234
12734	0	0	Ki67+	 4744 15731
12735	0	0	Ki67+	 4745 15812
12736	0	0	Ki67+	 4748 15303
12737	0	0	Ki67+	 4748 15376
12738	0	0	Ki67+	 4750 15512
12739	0	0	Ki67+	 4757 15289
12740	0	0	Ki67+	 4761 15747
12741	0	0	Ki67+	 4764 15338
12742	0	0	Ki67+	 4767 15632
12743	0	0	Ki67+	 4769 15402
12744	0	0	Ki67+	 4773 15616
12745	0	0	Ki67+	 4773 15829
12746	0	0	Ki67+	 4775 15647
12747	0	0	Ki67+	 4779 15748
12748	0	0	Ki67+	 4780 15171
12749	0	0	Ki67+	 4783 15375
12750	0	0	Ki67+	 4784 15517
12751	0	0	Ki67+	 4789 15226
12752	0	0	Ki67+	 4789 15579
12753	0	0	Ki67+	 4791 15306
12754	0	0	Ki67+	 4795 15524
12755	0	0	Ki67+	 4795 15831
12756	0	0	Ki67+	 4796 15876
12757	0	0	Ki67+	 4799 15408
12758	0	0	Ki67+	 4802 15556
12759	0	0	Ki67+	 4809 15328
12760	0	0	Ki67+	 4812 15670
12761	0	0	Ki67+	 4813 15191
12762	0	0	Ki67+	 4816 15906
12763	0	0	Ki67+	 4817 15291
12764	0	0	Ki67+	 4829 15708
12765	0	0	Ki67+	 4830 15221
12766	0	0	Ki67+	 4833 15349
12767	0	0	Ki67+	 4833 15891
12768	0	0	Ki67+	 4834 15835
12769	0	0	Ki67+	 4836 15738
12770	0	0	Ki67+	 4838 15546
12771	0	0	Ki67+	 4839 15402
12772	0	0	Ki67+	 4840 15657
12773	0	0	Ki67+	 4847 15212
12774	0	0	Ki67+	 4847 15690
12775	0	0	Ki67+	 4052 16117
12776	0	0	Ki67+	 4058 16086
12777	0	0	Ki67+	 4060 16030
12778	0	0	Ki67+	 4066 16500
12779	0	0	Ki67+	 4066 16569
12780	0	0	Ki67+	 4068 16090
12781	0	0	Ki67+	 4072 16549
12782	0	0	Ki67+	 4087 16622
12783	0	0	Ki67+	 4087 16646
12784	0	0	Ki67+	 4102 16235
12785	0	0	Ki67+	 4112 16009
12786	0	0	Ki67+	 4117 16178
12787	0	0	Ki67+	 4121 16488
12788	0	0	Ki67+	 4126 16764
12789	0	0	Ki67+	 4129 16616
12790	0	0	Ki67+	 4147 16049
12791	0	0	Ki67+	 4155 16651
12792	0	0	Ki67+	 4157 16142
12793	0	0	Ki67+	 4157 16701
12794	0	0	Ki67+	 4166 16681
12795	0	0	Ki67+	 4173 16102
12796	0	0	Ki67+	 4173 16144
12797	0	0	Ki67+	 4174 16626
12798	0	0	Ki67+	 4182 16045
12799	0	0	Ki67+	 4185 16721
12800	0	0	Ki67+	 4187 16699
12801	0	0	Ki67+	 4190 16117
12802	0	0	Ki67+	 4191 15984
12803	0	0	Ki67+	 4195 16091
12804	0	0	Ki67+	 4203 15985
12805	0	0	Ki67+	 4204 16458
12806	0	0	Ki67+	 4206 16651
12807	0	0	Ki67+	 4208 16736
12808	0	0	Ki67+	 4209 16500
12809	0	0	Ki67+	 4213 16482
12810	0	0	Ki67+	 4213 16717
12811	0	0	Ki67+	 4225 16733
12812	0	0	Ki67+	 4228 16620
12813	0	0	Ki67+	 4232 16520
12814	0	0	Ki67+	 4237 16502
12815	0	0	Ki67+	 4240 16544
12816	0	0	Ki67+	 4253 16530
12817	0	0	Ki67+	 4264 16177
12818	0	0	Ki67+	 4265 16219
12819	0	0	Ki67+	 4267 15983
12820	0	0	Ki67+	 4267 16199
12821	0	0	Ki67+	 4270 16145
12822	0	0	Ki67+	 4279 16518
12823	0	0	Ki67+	 4279 16546
12824	0	0	Ki67+	 4283 16191
12825	0	0	Ki67+	 4286 16119
12826	0	0	Ki67+	 4289 16571
12827	0	0	Ki67+	 4292 16239
12828	0	0	Ki67+	 4309 16202
12829	0	0	Ki67+	 4317 16007
12830	0	0	Ki67+	 4318 16111
12831	0	0	Ki67+	 4319 15977
12832	0	0	Ki67+	 4321 16586
12833	0	0	Ki67+	 4336 16682
12834	0	0	Ki67+	 4346 16741
12835	0	0	Ki67+	 4352 16154
12836	0	0	Ki67+	 4355 16110
12837	0	0	Ki67+	 4363 16056
12838	0	0	Ki67+	 4363 16297
12839	0	0	Ki67+	 4365 16322
12840	0	0	Ki67+	 4367 16114
12841	0	0	Ki67+	 4369 16233
12842	0	0	Ki67+	 4381 16626
12843	0	0	Ki67+	 4389 16138
12844	0	0	Ki67+	 4391 16206
12845	0	0	Ki67+	 4393 16161
12846	0	0	Ki67+	 4396 16254
12847	0	0	Ki67+	 4402 16145
12848	0	0	Ki67+	 4404 16011
12849	0	0	Ki67+	 4406 16075
12850	0	0	Ki67+	 4409 15970
12851	0	0	Ki67+	 4409 16508
12852	0	0	Ki67+	 4410 16285
12853	0	0	Ki67+	 4414 16160
12854	0	0	Ki67+	 4416 16312
12855	0	0	Ki67+	 4416 16351
12856	0	0	Ki67+	 4418 16004
12857	0	0	Ki67+	 4419 16255
12858	0	0	Ki67+	 4423 16219
12859	0	0	Ki67+	 4426 16626
12860	0	0	Ki67+	 4427 16028
12861	0	0	Ki67+	 4427 16449
12862	0	0	Ki67+	 4429 16665
12863	0	0	Ki67+	 4430 16393
12864	0	0	Ki67+	 4432 16357
12865	0	0	Ki67+	 4432 16481
12866	0	0	Ki67+	 4439 15987
12867	0	0	Ki67+	 4445 16333
12868	0	0	Ki67+	 4446 16017
12869	0	0	Ki67+	 4446 16300
12870	0	0	Ki67+	 4450 16367
12871	0	0	Ki67+	 4452 16236
12872	0	0	Ki67+	 4453 16049
12873	0	0	Ki67+	 4456 16172
12874	0	0	Ki67+	 4456 16508
12875	0	0	Ki67+	 4456 16697
12876	0	0	Ki67+	 4458 16539
12877	0	0	Ki67+	 4460 16348
12878	0	0	Ki67+	 4463 16453
12879	0	0	Ki67+	 4463 16473
12880	0	0	Ki67+	 4465 16608
12881	0	0	Ki67+	 4468 15994
12882	0	0	Ki67+	 4470 16724
12883	0	0	Ki67+	 4471 16020
12884	0	0	Ki67+	 4471 16671
12885	0	0	Ki67+	 4472 16113
12886	0	0	Ki67+	 4476 16331
12887	0	0	Ki67+	 4479 16287
12888	0	0	Ki67+	 4495 16709
12889	0	0	Ki67+	 4497 16154
12890	0	0	Ki67+	 4498 16435
12891	0	0	Ki67+	 4499 16040
12892	0	0	Ki67+	 4500 16478
12893	0	0	Ki67+	 4505 16585
12894	0	0	Ki67+	 4505 16608
12895	0	0	Ki67+	 4506 16708
12896	0	0	Ki67+	 4507 16654
12897	0	0	Ki67+	 4510 16309
12898	0	0	Ki67+	 4511 16095
12899	0	0	Ki67+	 4516 16538
12900	0	0	Ki67+	 4517 16065
12901	0	0	Ki67+	 4518 16629
12902	0	0	Ki67+	 4523 16588
12903	0	0	Ki67+	 4526 16172
12904	0	0	Ki67+	 4526 16566
12905	0	0	Ki67+	 4529 16452
12906	0	0	Ki67+	 4530 16301
12907	0	0	Ki67+	 4533 16123
12908	0	0	Ki67+	 4533 16638
12909	0	0	Ki67+	 4534 16528
12910	0	0	Ki67+	 4535 16416
12911	0	0	Ki67+	 4537 16396
12912	0	0	Ki67+	 4541 16605
12913	0	0	Ki67+	 4543 16477
12914	0	0	Ki67+	 4549 16129
12915	0	0	Ki67+	 4551 16195
12916	0	0	Ki67+	 4553 16413
12917	0	0	Ki67+	 4560 16582
12918	0	0	Ki67+	 4564 16485
12919	0	0	Ki67+	 4571 16281
12920	0	0	Ki67+	 4573 16297
12921	0	0	Ki67+	 4573 16315
12922	0	0	Ki67+	 4573 16761
12923	0	0	Ki67+	 4575 16455
12924	0	0	Ki67+	 4579 16679
12925	0	0	Ki67+	 4582 16665
12926	0	0	Ki67+	 4585 16719
12927	0	0	Ki67+	 4586 16689
12928	0	0	Ki67+	 4587 16290
12929	0	0	Ki67+	 4588 16027
12930	0	0	Ki67+	 4597 16053
12931	0	0	Ki67+	 4598 16266
12932	0	0	Ki67+	 4604 16218
12933	0	0	Ki67+	 4605 16037
12934	0	0	Ki67+	 4606 16692
12935	0	0	Ki67+	 4608 16664
12936	0	0	Ki67+	 4609 16744
12937	0	0	Ki67+	 4610 16309
12938	0	0	Ki67+	 4611 16423
12939	0	0	Ki67+	 4615 16283
12940	0	0	Ki67+	 4621 16747
12941	0	0	Ki67+	 4627 16626
12942	0	0	Ki67+	 4628 16289
12943	0	0	Ki67+	 4629 16064
12944	0	0	Ki67+	 4631 16427
12945	0	0	Ki67+	 4633 16046
12946	0	0	Ki67+	 4635 16652
12947	0	0	Ki67+	 4637 16283
12948	0	0	Ki67+	 4637 16712
12949	0	0	Ki67+	 4639 16742
12950	0	0	Ki67+	 4642 16304
12951	0	0	Ki67+	 4645 16674
12952	0	0	Ki67+	 4649 16179
12953	0	0	Ki67+	 4650 16350
12954	0	0	Ki67+	 4656 16732
12955	0	0	Ki67+	 4661 16405
12956	0	0	Ki67+	 4661 16721
12957	0	0	Ki67+	 4663 16575
12958	0	0	Ki67+	 4665 16293
12959	0	0	Ki67+	 4668 16604
12960	0	0	Ki67+	 4670 16689
12961	0	0	Ki67+	 4671 16378
12962	0	0	Ki67+	 4672 16439
12963	0	0	Ki67+	 4674 16123
12964	0	0	Ki67+	 4674 16576
12965	0	0	Ki67+	 4678 16602
12966	0	0	Ki67+	 4683 16756
12967	0	0	Ki67+	 4687 16314
12968	0	0	Ki67+	 4688 16345
12969	0	0	Ki67+	 4688 16724
12970	0	0	Ki67+	 4693 16012
12971	0	0	Ki67+	 4696 16383
12972	0	0	Ki67+	 4699 16026
12973	0	0	Ki67+	 4700 16481
12974	0	0	Ki67+	 4701 16106
12975	0	0	Ki67+	 4701 16341
12976	0	0	Ki67+	 4702 16160
12977	0	0	Ki67+	 4703 16503
12978	0	0	Ki67+	 4705 16551
12979	0	0	Ki67+	 4706 16132
12980	0	0	Ki67+	 4710 16646
12981	0	0	Ki67+	 4712 16468
12982	0	0	Ki67+	 4713 16585
12983	0	0	Ki67+	 4713 16739
12984	0	0	Ki67+	 4716 16436
12985	0	0	Ki67+	 4717 16554
12986	0	0	Ki67+	 4717 16624
12987	0	0	Ki67+	 4720 16480
12988	0	0	Ki67+	 4722 16047
12989	0	0	Ki67+	 4722 16763
12990	0	0	Ki67+	 4724 16582
12991	0	0	Ki67+	 4726 16179
12992	0	0	Ki67+	 4726 16648
12993	0	0	Ki67+	 4731 16621
12994	0	0	Ki67+	 4734 16423
12995	0	0	Ki67+	 4737 16438
12996	0	0	Ki67+	 4740 16512
12997	0	0	Ki67+	 4743 16027
12998	0	0	Ki67+	 4747 16176
12999	0	0	Ki67+	 4748 16116
13000	0	0	Ki67+	 4750 16064
13001	0	0	Ki67+	 4750 16765
13002	0	0	Ki67+	 4755 16723
13003	0	0	Ki67+	 4758 15986
13004	0	0	Ki67+	 4760 16600
13005	0	0	Ki67+	 4761 16024
13006	0	0	Ki67+	 4764 16579
13007	0	0	Ki67+	 4769 16512
13008	0	0	Ki67+	 4775 16556
13009	0	0	Ki67+	 4777 16311
13010	0	0	Ki67+	 4779 16760
13011	0	0	Ki67+	 4780 16129
13012	0	0	Ki67+	 4784 16002
13013	0	0	Ki67+	 4786 16555
13014	0	0	Ki67+	 4788 15990
13015	0	0	Ki67+	 4789 16351
13016	0	0	Ki67+	 4790 16072
13017	0	0	Ki67+	 4791 16577
13018	0	0	Ki67+	 4793 16534
13019	0	0	Ki67+	 4795 15974
13020	0	0	Ki67+	 4808 16610
13021	0	0	Ki67+	 4814 16721
13022	0	0	Ki67+	 4815 16025
13023	0	0	Ki67+	 4815 16358
13024	0	0	Ki67+	 4816 16010
13025	0	0	Ki67+	 4822 16042
13026	0	0	Ki67+	 4822 16642
13027	0	0	Ki67+	 4825 16690
13028	0	0	Ki67+	 4833 16750
13029	0	0	Ki67+	 4835 16462
13030	0	0	Ki67+	 4840 16344
13031	0	0	Ki67+	 4845 16047
13032	0	0	Ki67+	 4053 17213
13033	0	0	Ki67+	 4053 17386
13034	0	0	Ki67+	 4060 17365
13035	0	0	Ki67+	 4066 17278
13036	0	0	Ki67+	 4066 17395
13037	0	0	Ki67+	 4070 17337
13038	0	0	Ki67+	 4071 17362
13039	0	0	Ki67+	 4074 17153
13040	0	0	Ki67+	 4082 16942
13041	0	0	Ki67+	 4087 16969
13042	0	0	Ki67+	 4087 17016
13043	0	0	Ki67+	 4087 17167
13044	0	0	Ki67+	 4088 17156
13045	0	0	Ki67+	 4091 16792
13046	0	0	Ki67+	 4091 17561
13047	0	0	Ki67+	 4093 17133
13048	0	0	Ki67+	 4094 17297
13049	0	0	Ki67+	 4096 16986
13050	0	0	Ki67+	 4097 16906
13051	0	0	Ki67+	 4099 16809
13052	0	0	Ki67+	 4102 17310
13053	0	0	Ki67+	 4107 16867
13054	0	0	Ki67+	 4114 17218
13055	0	0	Ki67+	 4116 16898
13056	0	0	Ki67+	 4117 17232
13057	0	0	Ki67+	 4119 17197
13058	0	0	Ki67+	 4119 17417
13059	0	0	Ki67+	 4121 17005
13060	0	0	Ki67+	 4122 17023
13061	0	0	Ki67+	 4122 17157
13062	0	0	Ki67+	 4123 17381
13063	0	0	Ki67+	 4129 16853
13064	0	0	Ki67+	 4129 17566
13065	0	0	Ki67+	 4130 16829
13066	0	0	Ki67+	 4135 16776
13067	0	0	Ki67+	 4135 17289
13068	0	0	Ki67+	 4139 17303
13069	0	0	Ki67+	 4140 16909
13070	0	0	Ki67+	 4145 16814
13071	0	0	Ki67+	 4147 17331
13072	0	0	Ki67+	 4148 17311
13073	0	0	Ki67+	 4151 17273
13074	0	0	Ki67+	 4156 17217
13075	0	0	Ki67+	 4156 17353
13076	0	0	Ki67+	 4157 17553
13077	0	0	Ki67+	 4163 16922
13078	0	0	Ki67+	 4164 17029
13079	0	0	Ki67+	 4166 16834
13080	0	0	Ki67+	 4166 17320
13081	0	0	Ki67+	 4168 17254
13082	0	0	Ki67+	 4169 17013
13083	0	0	Ki67+	 4169 17539
13084	0	0	Ki67+	 4173 17380
13085	0	0	Ki67+	 4178 16806
13086	0	0	Ki67+	 4181 17307
13087	0	0	Ki67+	 4181 17552
13088	0	0	Ki67+	 4182 17273
13089	0	0	Ki67+	 4189 17366
13090	0	0	Ki67+	 4190 17043
13091	0	0	Ki67+	 4191 16959
13092	0	0	Ki67+	 4191 17073
13093	0	0	Ki67+	 4191 17517
13094	0	0	Ki67+	 4193 17267
13095	0	0	Ki67+	 4197 17331
13096	0	0	Ki67+	 4199 17531
13097	0	0	Ki67+	 4204 16987
13098	0	0	Ki67+	 4208 17373
13099	0	0	Ki67+	 4208 17400
13100	0	0	Ki67+	 4219 17033
13101	0	0	Ki67+	 4222 17268
13102	0	0	Ki67+	 4223 16772
13103	0	0	Ki67+	 4225 16973
13104	0	0	Ki67+	 4231 16987
13105	0	0	Ki67+	 4233 17320
13106	0	0	Ki67+	 4238 16769
13107	0	0	Ki67+	 4238 17340
13108	0	0	Ki67+	 4247 16909
13109	0	0	Ki67+	 4251 17541
13110	0	0	Ki67+	 4253 17376
13111	0	0	Ki67+	 4254 16973
13112	0	0	Ki67+	 4258 17322
13113	0	0	Ki67+	 4263 16916
13114	0	0	Ki67+	 4268 17299
13115	0	0	Ki67+	 4269 17565
13116	0	0	Ki67+	 4277 16953
13117	0	0	Ki67+	 4279 17011
13118	0	0	Ki67+	 4280 17381
13119	0	0	Ki67+	 4293 17046
13120	0	0	Ki67+	 4294 16778
13121	0	0	Ki67+	 4294 17543
13122	0	0	Ki67+	 4297 17404
13123	0	0	Ki67+	 4298 17018
13124	0	0	Ki67+	 4299 16816
13125	0	0	Ki67+	 4299 16847
13126	0	0	Ki67+	 4299 17239
13127	0	0	Ki67+	 4300 17305
13128	0	0	Ki67+	 4304 17075
13129	0	0	Ki67+	 4308 16974
13130	0	0	Ki67+	 4309 17206
13131	0	0	Ki67+	 4311 16864
13132	0	0	Ki67+	 4317 16895
13133	0	0	Ki67+	 4319 17036
13134	0	0	Ki67+	 4327 17334
13135	0	0	Ki67+	 4327 17386
13136	0	0	Ki67+	 4333 16857
13137	0	0	Ki67+	 4333 17234
13138	0	0	Ki67+	 4334 16815
13139	0	0	Ki67+	 4339 16928
13140	0	0	Ki67+	 4346 17206
13141	0	0	Ki67+	 4347 17302
13142	0	0	Ki67+	 4348 16940
13143	0	0	Ki67+	 4351 16822
13144	0	0	Ki67+	 4352 17081
13145	0	0	Ki67+	 4353 17192
13146	0	0	Ki67+	 4356 17371
13147	0	0	Ki67+	 4359 16771
13148	0	0	Ki67+	 4363 17110
13149	0	0	Ki67+	 4363 17213
13150	0	0	Ki67+	 4363 17386
13151	0	0	Ki67+	 4369 17246
13152	0	0	Ki67+	 4374 17073
13153	0	0	Ki67+	 4376 17222
13154	0	0	Ki67+	 4377 16943
13155	0	0	Ki67+	 4380 17130
13156	0	0	Ki67+	 4382 17113
13157	0	0	Ki67+	 4382 17160
13158	0	0	Ki67+	 4388 17188
13159	0	0	Ki67+	 4394 17152
13160	0	0	Ki67+	 4395 16848
13161	0	0	Ki67+	 4395 17269
13162	0	0	Ki67+	 4403 16949
13163	0	0	Ki67+	 4417 16870
13164	0	0	Ki67+	 4418 17075
13165	0	0	Ki67+	 4421 16901
13166	0	0	Ki67+	 4423 17155
13167	0	0	Ki67+	 4426 17174
13168	0	0	Ki67+	 4435 17114
13169	0	0	Ki67+	 4438 17412
13170	0	0	Ki67+	 4439 17163
13171	0	0	Ki67+	 4443 16824
13172	0	0	Ki67+	 4446 17179
13173	0	0	Ki67+	 4447 17109
13174	0	0	Ki67+	 4449 17250
13175	0	0	Ki67+	 4457 17197
13176	0	0	Ki67+	 4459 17515
13177	0	0	Ki67+	 4462 16811
13178	0	0	Ki67+	 4468 16925
13179	0	0	Ki67+	 4470 17426
13180	0	0	Ki67+	 4474 17172
13181	0	0	Ki67+	 4480 16812
13182	0	0	Ki67+	 4488 17022
13183	0	0	Ki67+	 4488 17155
13184	0	0	Ki67+	 4488 17197
13185	0	0	Ki67+	 4488 17241
13186	0	0	Ki67+	 4489 16924
13187	0	0	Ki67+	 4493 16882
13188	0	0	Ki67+	 4497 17421
13189	0	0	Ki67+	 4502 16846
13190	0	0	Ki67+	 4505 17547
13191	0	0	Ki67+	 4508 17031
13192	0	0	Ki67+	 4512 16900
13193	0	0	Ki67+	 4513 17165
13194	0	0	Ki67+	 4513 17197
13195	0	0	Ki67+	 4516 17212
13196	0	0	Ki67+	 4521 17014
13197	0	0	Ki67+	 4527 17038
13198	0	0	Ki67+	 4541 17208
13199	0	0	Ki67+	 4541 17444
13200	0	0	Ki67+	 4543 17021
13201	0	0	Ki67+	 4544 17387
13202	0	0	Ki67+	 4547 17536
13203	0	0	Ki67+	 4551 17132
13204	0	0	Ki67+	 4555 17105
13205	0	0	Ki67+	 4556 17221
13206	0	0	Ki67+	 4558 17054
13207	0	0	Ki67+	 4562 17156
13208	0	0	Ki67+	 4562 17539
13209	0	0	Ki67+	 4564 17246
13210	0	0	Ki67+	 4573 17367
13211	0	0	Ki67+	 4578 17072
13212	0	0	Ki67+	 4581 17000
13213	0	0	Ki67+	 4587 17115
13214	0	0	Ki67+	 4587 17551
13215	0	0	Ki67+	 4590 17199
13216	0	0	Ki67+	 4591 17170
13217	0	0	Ki67+	 4592 16793
13218	0	0	Ki67+	 4593 17293
13219	0	0	Ki67+	 4594 17032
13220	0	0	Ki67+	 4594 17272
13221	0	0	Ki67+	 4594 17347
13222	0	0	Ki67+	 4602 17316
13223	0	0	Ki67+	 4605 17284
13224	0	0	Ki67+	 4610 17031
13225	0	0	Ki67+	 4610 17095
13226	0	0	Ki67+	 4611 17202
13227	0	0	Ki67+	 4611 17302
13228	0	0	Ki67+	 4615 17129
13229	0	0	Ki67+	 4616 17244
13230	0	0	Ki67+	 4618 17160
13231	0	0	Ki67+	 4621 16812
13232	0	0	Ki67+	 4621 17044
13233	0	0	Ki67+	 4633 17175
13234	0	0	Ki67+	 4635 17110
13235	0	0	Ki67+	 4637 16786
13236	0	0	Ki67+	 4642 17207
13237	0	0	Ki67+	 4643 17060
13238	0	0	Ki67+	 4652 17142
13239	0	0	Ki67+	 4654 16797
13240	0	0	Ki67+	 4660 17169
13241	0	0	Ki67+	 4664 17216
13242	0	0	Ki67+	 4666 17112
13243	0	0	Ki67+	 4667 17077
13244	0	0	Ki67+	 4669 17148
13245	0	0	Ki67+	 4672 16838
13246	0	0	Ki67+	 4680 17102
13247	0	0	Ki67+	 4690 16804
13248	0	0	Ki67+	 4691 17147
13249	0	0	Ki67+	 4696 16815
13250	0	0	Ki67+	 4709 16830
13251	0	0	Ki67+	 4730 16811
13252	0	0	Ki67+	 4742 16833
13253	0	0	Ki67+	 4744 16992
13254	0	0	Ki67+	 4758 16826
13255	0	0	Ki67+	 4761 16788
13256	0	0	Ki67+	 4771 16839
13257	0	0	Ki67+	 4778 16982
13258	0	0	Ki67+	 4793 16827
13259	0	0	Ki67+	 4796 16782
13260	0	0	Ki67+	 4807 16816
13261	0	0	Ki67+	 4832 16939
13262	0	0	Ki67+	 4054 18208
13263	0	0	Ki67+	 4055 18099
13264	0	0	Ki67+	 4058 17644
13265	0	0	Ki67+	 4059 18364
13266	0	0	Ki67+	 4061 18083
13267	0	0	Ki67+	 4065 18098
13268	0	0	Ki67+	 4067 18019
13269	0	0	Ki67+	 4068 18176
13270	0	0	Ki67+	 4075 17649
13271	0	0	Ki67+	 4076 18300
13272	0	0	Ki67+	 4083 17668
13273	0	0	Ki67+	 4094 17761
13274	0	0	Ki67+	 4102 17997
13275	0	0	Ki67+	 4105 17609
13276	0	0	Ki67+	 4113 17767
13277	0	0	Ki67+	 4117 17843
13278	0	0	Ki67+	 4122 17592
13279	0	0	Ki67+	 4124 17684
13280	0	0	Ki67+	 4124 18285
13281	0	0	Ki67+	 4133 17609
13282	0	0	Ki67+	 4138 18353
13283	0	0	Ki67+	 4143 17698
13284	0	0	Ki67+	 4146 17650
13285	0	0	Ki67+	 4147 17845
13286	0	0	Ki67+	 4152 17810
13287	0	0	Ki67+	 4153 18321
13288	0	0	Ki67+	 4163 17597
13289	0	0	Ki67+	 4164 18359
13290	0	0	Ki67+	 4167 18274
13291	0	0	Ki67+	 4169 18308
13292	0	0	Ki67+	 4175 18246
13293	0	0	Ki67+	 4177 18141
13294	0	0	Ki67+	 4181 17670
13295	0	0	Ki67+	 4187 17697
13296	0	0	Ki67+	 4188 17848
13297	0	0	Ki67+	 4189 18176
13298	0	0	Ki67+	 4199 18239
13299	0	0	Ki67+	 4202 18275
13300	0	0	Ki67+	 4203 18359
13301	0	0	Ki67+	 4206 18003
13302	0	0	Ki67+	 4208 18109
13303	0	0	Ki67+	 4210 17811
13304	0	0	Ki67+	 4214 17671
13305	0	0	Ki67+	 4215 17726
13306	0	0	Ki67+	 4216 18126
13307	0	0	Ki67+	 4220 18157
13308	0	0	Ki67+	 4224 17845
13309	0	0	Ki67+	 4225 18182
13310	0	0	Ki67+	 4226 17629
13311	0	0	Ki67+	 4226 18332
13312	0	0	Ki67+	 4227 18039
13313	0	0	Ki67+	 4228 17711
13314	0	0	Ki67+	 4232 17788
13315	0	0	Ki67+	 4233 18119
13316	0	0	Ki67+	 4237 18190
13317	0	0	Ki67+	 4238 18365
13318	0	0	Ki67+	 4239 17871
13319	0	0	Ki67+	 4243 18253
13320	0	0	Ki67+	 4244 17658
13321	0	0	Ki67+	 4247 18017
13322	0	0	Ki67+	 4250 17571
13323	0	0	Ki67+	 4250 17861
13324	0	0	Ki67+	 4252 18029
13325	0	0	Ki67+	 4252 18269
13326	0	0	Ki67+	 4253 18153
13327	0	0	Ki67+	 4257 17609
13328	0	0	Ki67+	 4262 18226
13329	0	0	Ki67+	 4264 17628
13330	0	0	Ki67+	 4266 17986
13331	0	0	Ki67+	 4269 17968
13332	0	0	Ki67+	 4271 18176
13333	0	0	Ki67+	 4276 18002
13334	0	0	Ki67+	 4287 18272
13335	0	0	Ki67+	 4295 17959
13336	0	0	Ki67+	 4310 17994
13337	0	0	Ki67+	 4314 17915
13338	0	0	Ki67+	 4319 17702
13339	0	0	Ki67+	 4321 17654
13340	0	0	Ki67+	 4329 17959
13341	0	0	Ki67+	 4333 17909
13342	0	0	Ki67+	 4334 17829
13343	0	0	Ki67+	 4334 18156
13344	0	0	Ki67+	 4335 17924
13345	0	0	Ki67+	 4335 17969
13346	0	0	Ki67+	 4335 18354
13347	0	0	Ki67+	 4338 17624
13348	0	0	Ki67+	 4342 18112
13349	0	0	Ki67+	 4345 17607
13350	0	0	Ki67+	 4347 18088
13351	0	0	Ki67+	 4349 17644
13352	0	0	Ki67+	 4353 18242
13353	0	0	Ki67+	 4355 18070
13354	0	0	Ki67+	 4356 17741
13355	0	0	Ki67+	 4357 18267
13356	0	0	Ki67+	 4364 18052
13357	0	0	Ki67+	 4364 18089
13358	0	0	Ki67+	 4366 17636
13359	0	0	Ki67+	 4371 18106
13360	0	0	Ki67+	 4374 18242
13361	0	0	Ki67+	 4375 17984
13362	0	0	Ki67+	 4376 18023
13363	0	0	Ki67+	 4378 17585
13364	0	0	Ki67+	 4379 18280
13365	0	0	Ki67+	 4380 17877
13366	0	0	Ki67+	 4387 18044
13367	0	0	Ki67+	 4391 17688
13368	0	0	Ki67+	 4396 17712
13369	0	0	Ki67+	 4396 18028
13370	0	0	Ki67+	 4402 17833
13371	0	0	Ki67+	 4403 17940
13372	0	0	Ki67+	 4404 17872
13373	0	0	Ki67+	 4408 17984
13374	0	0	Ki67+	 4410 17662
13375	0	0	Ki67+	 4411 17607
13376	0	0	Ki67+	 4413 18238
13377	0	0	Ki67+	 4422 17890
13378	0	0	Ki67+	 4426 17922
13379	0	0	Ki67+	 4429 18262
13380	0	0	Ki67+	 4432 17617
13381	0	0	Ki67+	 4434 17670
13382	0	0	Ki67+	 4435 18356
13383	0	0	Ki67+	 4437 17779
13384	0	0	Ki67+	 4437 18213
13385	0	0	Ki67+	 4438 17842
13386	0	0	Ki67+	 4440 17965
13387	0	0	Ki67+	 4448 18247
13388	0	0	Ki67+	 4450 17596
13389	0	0	Ki67+	 4452 17862
13390	0	0	Ki67+	 4459 17879
13391	0	0	Ki67+	 4469 17943
13392	0	0	Ki67+	 4472 18246
13393	0	0	Ki67+	 4473 18263
13394	0	0	Ki67+	 4476 17765
13395	0	0	Ki67+	 4477 17683
13396	0	0	Ki67+	 4478 17629
13397	0	0	Ki67+	 4479 17829
13398	0	0	Ki67+	 4482 17781
13399	0	0	Ki67+	 4485 17640
13400	0	0	Ki67+	 4485 17841
13401	0	0	Ki67+	 4486 18210
13402	0	0	Ki67+	 4488 17571
13403	0	0	Ki67+	 4488 17959
13404	0	0	Ki67+	 4488 18117
13405	0	0	Ki67+	 4489 17736
13406	0	0	Ki67+	 4491 17605
13407	0	0	Ki67+	 4492 17877
13408	0	0	Ki67+	 4498 17754
13409	0	0	Ki67+	 4506 17649
13410	0	0	Ki67+	 4508 17966
13411	0	0	Ki67+	 4512 17746
13412	0	0	Ki67+	 4513 17813
13413	0	0	Ki67+	 4514 18231
13414	0	0	Ki67+	 4516 17835
13415	0	0	Ki67+	 4516 18344
13416	0	0	Ki67+	 4520 17633
13417	0	0	Ki67+	 4521 17889
13418	0	0	Ki67+	 4521 18284
13419	0	0	Ki67+	 4524 17785
13420	0	0	Ki67+	 4525 18035
13421	0	0	Ki67+	 4525 18307
13422	0	0	Ki67+	 4528 17708
13423	0	0	Ki67+	 4529 17944
13424	0	0	Ki67+	 4537 17614
13425	0	0	Ki67+	 4537 17695
13426	0	0	Ki67+	 4537 17721
13427	0	0	Ki67+	 4537 17739
13428	0	0	Ki67+	 4540 17859
13429	0	0	Ki67+	 4542 17824
13430	0	0	Ki67+	 4543 17941
13431	0	0	Ki67+	 4545 18064
13432	0	0	Ki67+	 4547 17750
13433	0	0	Ki67+	 4554 17785
13434	0	0	Ki67+	 4555 18107
13435	0	0	Ki67+	 4557 18021
13436	0	0	Ki67+	 4560 17922
13437	0	0	Ki67+	 4561 18262
13438	0	0	Ki67+	 4567 17886
13439	0	0	Ki67+	 4568 17691
13440	0	0	Ki67+	 4568 18207
13441	0	0	Ki67+	 4573 17961
13442	0	0	Ki67+	 4577 17849
13443	0	0	Ki67+	 4582 17646
13444	0	0	Ki67+	 4582 17831
13445	0	0	Ki67+	 4582 17895
13446	0	0	Ki67+	 4582 18154
13447	0	0	Ki67+	 4583 17772
13448	0	0	Ki67+	 4583 18094
13449	0	0	Ki67+	 4586 17880
13450	0	0	Ki67+	 4592 17943
13451	0	0	Ki67+	 4595 17723
13452	0	0	Ki67+	 4595 18177
13453	0	0	Ki67+	 4599 18117
13454	0	0	Ki67+	 4600 17610
13455	0	0	Ki67+	 4600 17806
13456	0	0	Ki67+	 4602 17623
13457	0	0	Ki67+	 4603 18244
13458	0	0	Ki67+	 4608 18049
13459	0	0	Ki67+	 4609 18032
13460	0	0	Ki67+	 4610 17749
13461	0	0	Ki67+	 4611 18338
13462	0	0	Ki67+	 4612 17712
13463	0	0	Ki67+	 4615 17923
13464	0	0	Ki67+	 4616 18223
13465	0	0	Ki67+	 4618 17832
13466	0	0	Ki67+	 4622 18311
13467	0	0	Ki67+	 4624 18130
13468	0	0	Ki67+	 4626 17966
13469	0	0	Ki67+	 4627 17778
13470	0	0	Ki67+	 4628 17683
13471	0	0	Ki67+	 4628 17798
13472	0	0	Ki67+	 4628 18296
13473	0	0	Ki67+	 4632 17724
13474	0	0	Ki67+	 4635 17939
13475	0	0	Ki67+	 4637 17894
13476	0	0	Ki67+	 4640 17627
13477	0	0	Ki67+	 4640 18066
13478	0	0	Ki67+	 4641 17790
13479	0	0	Ki67+	 4642 18336
13480	0	0	Ki67+	 4643 17608
13481	0	0	Ki67+	 4644 17832
13482	0	0	Ki67+	 4644 18247
13483	0	0	Ki67+	 4648 17571
13484	0	0	Ki67+	 4649 17647
13485	0	0	Ki67+	 4650 17870
13486	0	0	Ki67+	 4652 17601
13487	0	0	Ki67+	 4652 17744
13488	0	0	Ki67+	 4653 17629
13489	0	0	Ki67+	 4653 18331
13490	0	0	Ki67+	 4654 18139
13491	0	0	Ki67+	 4655 18119
13492	0	0	Ki67+	 4656 18038
13493	0	0	Ki67+	 4657 18002
13494	0	0	Ki67+	 4663 17687
13495	0	0	Ki67+	 4663 18303
13496	0	0	Ki67+	 4672 18133
13497	0	0	Ki67+	 4673 18207
13498	0	0	Ki67+	 4675 17802
13499	0	0	Ki67+	 4676 17574
13500	0	0	Ki67+	 4683 18251
13501	0	0	Ki67+	 4685 18272
13502	0	0	Ki67+	 4686 17796
13503	0	0	Ki67+	 4689 18193
13504	0	0	Ki67+	 4689 18363
13505	0	0	Ki67+	 4693 17657
13506	0	0	Ki67+	 4699 17780
13507	0	0	Ki67+	 4701 18091
13508	0	0	Ki67+	 4713 18118
13509	0	0	Ki67+	 4714 17591
13510	0	0	Ki67+	 4716 18139
13511	0	0	Ki67+	 4719 18359
13512	0	0	Ki67+	 4720 17742
13513	0	0	Ki67+	 4730 18249
13514	0	0	Ki67+	 4731 17664
13515	0	0	Ki67+	 4731 18115
13516	0	0	Ki67+	 4733 18125
13517	0	0	Ki67+	 4735 17717
13518	0	0	Ki67+	 4736 18083
13519	0	0	Ki67+	 4740 17625
13520	0	0	Ki67+	 4741 18063
13521	0	0	Ki67+	 4742 17814
13522	0	0	Ki67+	 4748 17961
13523	0	0	Ki67+	 4749 17872
13524	0	0	Ki67+	 4750 18161
13525	0	0	Ki67+	 4750 18239
13526	0	0	Ki67+	 4751 17731
13527	0	0	Ki67+	 4753 17684
13528	0	0	Ki67+	 4753 18177
13529	0	0	Ki67+	 4755 17639
13530	0	0	Ki67+	 4757 17770
13531	0	0	Ki67+	 4761 17670
13532	0	0	Ki67+	 4766 18074
13533	0	0	Ki67+	 4767 17574
13534	0	0	Ki67+	 4767 18038
13535	0	0	Ki67+	 4767 18094
13536	0	0	Ki67+	 4771 17931
13537	0	0	Ki67+	 4775 18321
13538	0	0	Ki67+	 4779 17585
13539	0	0	Ki67+	 4780 18123
13540	0	0	Ki67+	 4781 18019
13541	0	0	Ki67+	 4782 17877
13542	0	0	Ki67+	 4782 18364
13543	0	0	Ki67+	 4786 18057
13544	0	0	Ki67+	 4790 18087
13545	0	0	Ki67+	 4790 18181
13546	0	0	Ki67+	 4790 18191
13547	0	0	Ki67+	 4791 18290
13548	0	0	Ki67+	 4792 17792
13549	0	0	Ki67+	 4794 17586
13550	0	0	Ki67+	 4795 18040
13551	0	0	Ki67+	 4799 18337
13552	0	0	Ki67+	 4802 18324
13553	0	0	Ki67+	 4803 17696
13554	0	0	Ki67+	 4807 17681
13555	0	0	Ki67+	 4808 18147
13556	0	0	Ki67+	 4810 17926
13557	0	0	Ki67+	 4812 17819
13558	0	0	Ki67+	 4812 18334
13559	0	0	Ki67+	 4816 17895
13560	0	0	Ki67+	 4819 17794
13561	0	0	Ki67+	 4821 17843
13562	0	0	Ki67+	 4822 17745
13563	0	0	Ki67+	 4823 17869
13564	0	0	Ki67+	 4823 18324
13565	0	0	Ki67+	 4824 17709
13566	0	0	Ki67+	 4825 17726
13567	0	0	Ki67+	 4839 18170
13568	0	0	Ki67+	 4842 18301
13569	0	0	Ki67+	 4847 18356
13570	0	0	Ki67+	 4053 18577
13571	0	0	Ki67+	 4055 18538
13572	0	0	Ki67+	 4057 18867
13573	0	0	Ki67+	 4063 18746
13574	0	0	Ki67+	 4064 18764
13575	0	0	Ki67+	 4066 18835
13576	0	0	Ki67+	 4080 18498
13577	0	0	Ki67+	 4080 18709
13578	0	0	Ki67+	 4085 18795
13579	0	0	Ki67+	 4088 18388
13580	0	0	Ki67+	 4092 18775
13581	0	0	Ki67+	 4094 18851
13582	0	0	Ki67+	 4095 18547
13583	0	0	Ki67+	 4097 18748
13584	0	0	Ki67+	 4100 18683
13585	0	0	Ki67+	 4109 18829
13586	0	0	Ki67+	 4116 18765
13587	0	0	Ki67+	 4119 18782
13588	0	0	Ki67+	 4122 18519
13589	0	0	Ki67+	 4123 18571
13590	0	0	Ki67+	 4131 18686
13591	0	0	Ki67+	 4134 18491
13592	0	0	Ki67+	 4135 18583
13593	0	0	Ki67+	 4140 18568
13594	0	0	Ki67+	 4154 18731
13595	0	0	Ki67+	 4156 18590
13596	0	0	Ki67+	 4157 18707
13597	0	0	Ki67+	 4160 18410
13598	0	0	Ki67+	 4163 18750
13599	0	0	Ki67+	 4176 18512
13600	0	0	Ki67+	 4180 18607
13601	0	0	Ki67+	 4181 18466
13602	0	0	Ki67+	 4186 18729
13603	0	0	Ki67+	 4188 18885
13604	0	0	Ki67+	 4196 18490
13605	0	0	Ki67+	 4196 18781
13606	0	0	Ki67+	 4198 18477
13607	0	0	Ki67+	 4206 18594
13608	0	0	Ki67+	 4206 18685
13609	0	0	Ki67+	 4210 18404
13610	0	0	Ki67+	 4210 18978
13611	0	0	Ki67+	 4214 18449
13612	0	0	Ki67+	 4217 18844
13613	0	0	Ki67+	 4230 18488
13614	0	0	Ki67+	 4230 18807
13615	0	0	Ki67+	 4231 18472
13616	0	0	Ki67+	 4232 18593
13617	0	0	Ki67+	 4238 18840
13618	0	0	Ki67+	 4251 18738
13619	0	0	Ki67+	 4254 18521
13620	0	0	Ki67+	 4255 19029
13621	0	0	Ki67+	 4259 18803
13622	0	0	Ki67+	 4266 18963
13623	0	0	Ki67+	 4269 19008
13624	0	0	Ki67+	 4275 18540
13625	0	0	Ki67+	 4276 19018
13626	0	0	Ki67+	 4279 19111
13627	0	0	Ki67+	 4281 18831
13628	0	0	Ki67+	 4285 18487
13629	0	0	Ki67+	 4288 18399
13630	0	0	Ki67+	 4292 18740
13631	0	0	Ki67+	 4292 18804
13632	0	0	Ki67+	 4294 18421
13633	0	0	Ki67+	 4294 18772
13634	0	0	Ki67+	 4295 18860
13635	0	0	Ki67+	 4297 18715
13636	0	0	Ki67+	 4304 19121
13637	0	0	Ki67+	 4310 18577
13638	0	0	Ki67+	 4311 18658
13639	0	0	Ki67+	 4312 18558
13640	0	0	Ki67+	 4313 19143
13641	0	0	Ki67+	 4314 19086
13642	0	0	Ki67+	 4317 18611
13643	0	0	Ki67+	 4318 18759
13644	0	0	Ki67+	 4318 19022
13645	0	0	Ki67+	 4320 18689
13646	0	0	Ki67+	 4324 18619
13647	0	0	Ki67+	 4325 18461
13648	0	0	Ki67+	 4327 18546
13649	0	0	Ki67+	 4329 18483
13650	0	0	Ki67+	 4329 18825
13651	0	0	Ki67+	 4334 18406
13652	0	0	Ki67+	 4340 18773
13653	0	0	Ki67+	 4347 18987
13654	0	0	Ki67+	 4351 19067
13655	0	0	Ki67+	 4353 18532
13656	0	0	Ki67+	 4359 18481
13657	0	0	Ki67+	 4360 18759
13658	0	0	Ki67+	 4366 18679
13659	0	0	Ki67+	 4369 19080
13660	0	0	Ki67+	 4372 18375
13661	0	0	Ki67+	 4379 18838
13662	0	0	Ki67+	 4380 19056
13663	0	0	Ki67+	 4384 18699
13664	0	0	Ki67+	 4384 18770
13665	0	0	Ki67+	 4392 18485
13666	0	0	Ki67+	 4393 18619
13667	0	0	Ki67+	 4395 18824
13668	0	0	Ki67+	 4404 18424
13669	0	0	Ki67+	 4404 18746
13670	0	0	Ki67+	 4406 18708
13671	0	0	Ki67+	 4408 19130
13672	0	0	Ki67+	 4409 18473
13673	0	0	Ki67+	 4416 18594
13674	0	0	Ki67+	 4423 18476
13675	0	0	Ki67+	 4431 18738
13676	0	0	Ki67+	 4438 18916
13677	0	0	Ki67+	 4439 18507
13678	0	0	Ki67+	 4449 18458
13679	0	0	Ki67+	 4449 18593
13680	0	0	Ki67+	 4449 18806
13681	0	0	Ki67+	 4451 18956
13682	0	0	Ki67+	 4453 18768
13683	0	0	Ki67+	 4454 18933
13684	0	0	Ki67+	 4457 18375
13685	0	0	Ki67+	 4460 18403
13686	0	0	Ki67+	 4464 18755
13687	0	0	Ki67+	 4473 18800
13688	0	0	Ki67+	 4476 18885
13689	0	0	Ki67+	 4484 18439
13690	0	0	Ki67+	 4485 19100
13691	0	0	Ki67+	 4492 18771
13692	0	0	Ki67+	 4495 18410
13693	0	0	Ki67+	 4495 19058
13694	0	0	Ki67+	 4497 18378
13695	0	0	Ki67+	 4497 18661
13696	0	0	Ki67+	 4499 18520
13697	0	0	Ki67+	 4501 18848
13698	0	0	Ki67+	 4505 18504
13699	0	0	Ki67+	 4506 18818
13700	0	0	Ki67+	 4512 19014
13701	0	0	Ki67+	 4513 18554
13702	0	0	Ki67+	 4515 18388
13703	0	0	Ki67+	 4522 19145
13704	0	0	Ki67+	 4526 18656
13705	0	0	Ki67+	 4527 18761
13706	0	0	Ki67+	 4528 18416
13707	0	0	Ki67+	 4528 18848
13708	0	0	Ki67+	 4530 18610
13709	0	0	Ki67+	 4530 18693
13710	0	0	Ki67+	 4534 19046
13711	0	0	Ki67+	 4539 18866
13712	0	0	Ki67+	 4548 18572
13713	0	0	Ki67+	 4548 19018
13714	0	0	Ki67+	 4553 18964
13715	0	0	Ki67+	 4554 18399
13716	0	0	Ki67+	 4556 18715
13717	0	0	Ki67+	 4559 18751
13718	0	0	Ki67+	 4561 18864
13719	0	0	Ki67+	 4565 18797
13720	0	0	Ki67+	 4565 19046
13721	0	0	Ki67+	 4576 18391
13722	0	0	Ki67+	 4576 18704
13723	0	0	Ki67+	 4578 18580
13724	0	0	Ki67+	 4581 18940
13725	0	0	Ki67+	 4582 18806
13726	0	0	Ki67+	 4582 18850
13727	0	0	Ki67+	 4583 19013
13728	0	0	Ki67+	 4588 19052
13729	0	0	Ki67+	 4590 18494
13730	0	0	Ki67+	 4591 18547
13731	0	0	Ki67+	 4609 18599
13732	0	0	Ki67+	 4609 18753
13733	0	0	Ki67+	 4609 18919
13734	0	0	Ki67+	 4611 18709
13735	0	0	Ki67+	 4611 18931
13736	0	0	Ki67+	 4614 19023
13737	0	0	Ki67+	 4624 18707
13738	0	0	Ki67+	 4625 18653
13739	0	0	Ki67+	 4629 19010
13740	0	0	Ki67+	 4640 18759
13741	0	0	Ki67+	 4644 18745
13742	0	0	Ki67+	 4648 19133
13743	0	0	Ki67+	 4651 18687
13744	0	0	Ki67+	 4653 18941
13745	0	0	Ki67+	 4654 18616
13746	0	0	Ki67+	 4655 18964
13747	0	0	Ki67+	 4660 18404
13748	0	0	Ki67+	 4661 19050
13749	0	0	Ki67+	 4665 18767
13750	0	0	Ki67+	 4665 18993
13751	0	0	Ki67+	 4671 19014
13752	0	0	Ki67+	 4673 18433
13753	0	0	Ki67+	 4674 18801
13754	0	0	Ki67+	 4682 18988
13755	0	0	Ki67+	 4684 19060
13756	0	0	Ki67+	 4691 18473
13757	0	0	Ki67+	 4692 18508
13758	0	0	Ki67+	 4709 19086
13759	0	0	Ki67+	 4710 18789
13760	0	0	Ki67+	 4712 18553
13761	0	0	Ki67+	 4735 18389
13762	0	0	Ki67+	 4736 18856
13763	0	0	Ki67+	 4738 19104
13764	0	0	Ki67+	 4739 18441
13765	0	0	Ki67+	 4740 19147
13766	0	0	Ki67+	 4742 18486
13767	0	0	Ki67+	 4744 18701
13768	0	0	Ki67+	 4746 18647
13769	0	0	Ki67+	 4748 19052
13770	0	0	Ki67+	 4750 18524
13771	0	0	Ki67+	 4753 18620
13772	0	0	Ki67+	 4759 18949
13773	0	0	Ki67+	 4760 18655
13774	0	0	Ki67+	 4760 19127
13775	0	0	Ki67+	 4766 18927
13776	0	0	Ki67+	 4766 18999
13777	0	0	Ki67+	 4772 18468
13778	0	0	Ki67+	 4773 19074
13779	0	0	Ki67+	 4775 18615
13780	0	0	Ki67+	 4776 18409
13781	0	0	Ki67+	 4779 19115
13782	0	0	Ki67+	 4793 18943
13783	0	0	Ki67+	 4798 18983
13784	0	0	Ki67+	 4800 18572
13785	0	0	Ki67+	 4805 18444
13786	0	0	Ki67+	 4805 18535
13787	0	0	Ki67+	 4805 18913
13788	0	0	Ki67+	 4806 18932
13789	0	0	Ki67+	 4807 19084
13790	0	0	Ki67+	 4808 19127
13791	0	0	Ki67+	 4810 18493
13792	0	0	Ki67+	 4810 18621
13793	0	0	Ki67+	 4811 18427
13794	0	0	Ki67+	 4811 19009
13795	0	0	Ki67+	 4814 18682
13796	0	0	Ki67+	 4816 19159
13797	0	0	Ki67+	 4821 18632
13798	0	0	Ki67+	 4823 18566
13799	0	0	Ki67+	 4824 18480
13800	0	0	Ki67+	 4826 18454
13801	0	0	Ki67+	 4832 18697
13802	0	0	Ki67+	 4832 18810
13803	0	0	Ki67+	 4834 18517
13804	0	0	Ki67+	 4836 18987
13805	0	0	Ki67+	 4839 18947
13806	0	0	Ki67+	 4839 19117
13807	0	0	Ki67+	 4845 18712
13808	0	0	Ki67+	 4847 18417
13809	0	0	Ki67+	 4310 19181
13810	0	0	Ki67+	 4401 19284
13811	0	0	Ki67+	 4418 19291
13812	0	0	Ki67+	 4438 19349
13813	0	0	Ki67+	 4460 19491
13814	0	0	Ki67+	 4473 19512
13815	0	0	Ki67+	 4473 19528
13816	0	0	Ki67+	 4476 19599
13817	0	0	Ki67+	 4477 19461
13818	0	0	Ki67+	 4489 19548
13819	0	0	Ki67+	 4490 19388
13820	0	0	Ki67+	 4490 19488
13821	0	0	Ki67+	 4499 19246
13822	0	0	Ki67+	 4500 19315
13823	0	0	Ki67+	 4508 19253
13824	0	0	Ki67+	 4508 19518
13825	0	0	Ki67+	 4509 19216
13826	0	0	Ki67+	 4509 19588
13827	0	0	Ki67+	 4512 19602
13828	0	0	Ki67+	 4522 19556
13829	0	0	Ki67+	 4530 19179
13830	0	0	Ki67+	 4537 19328
13831	0	0	Ki67+	 4544 19207
13832	0	0	Ki67+	 4544 19304
13833	0	0	Ki67+	 4553 19424
13834	0	0	Ki67+	 4554 19318
13835	0	0	Ki67+	 4557 19496
13836	0	0	Ki67+	 4561 19256
13837	0	0	Ki67+	 4561 19547
13838	0	0	Ki67+	 4572 19470
13839	0	0	Ki67+	 4573 19722
13840	0	0	Ki67+	 4578 19630
13841	0	0	Ki67+	 4578 19647
13842	0	0	Ki67+	 4581 19607
13843	0	0	Ki67+	 4584 19209
13844	0	0	Ki67+	 4588 19408
13845	0	0	Ki67+	 4592 19711
13846	0	0	Ki67+	 4593 19520
13847	0	0	Ki67+	 4597 19476
13848	0	0	Ki67+	 4607 19190
13849	0	0	Ki67+	 4610 19537
13850	0	0	Ki67+	 4611 19569
13851	0	0	Ki67+	 4615 19384
13852	0	0	Ki67+	 4615 19633
13853	0	0	Ki67+	 4617 19599
13854	0	0	Ki67+	 4618 19874
13855	0	0	Ki67+	 4622 19499
13856	0	0	Ki67+	 4626 19722
13857	0	0	Ki67+	 4632 19924
13858	0	0	Ki67+	 4633 19951
13859	0	0	Ki67+	 4634 19371
13860	0	0	Ki67+	 4637 19314
13861	0	0	Ki67+	 4637 19907
13862	0	0	Ki67+	 4640 19629
13863	0	0	Ki67+	 4642 19894
13864	0	0	Ki67+	 4655 19327
13865	0	0	Ki67+	 4655 19807
13866	0	0	Ki67+	 4655 19877
13867	0	0	Ki67+	 4656 19499
13868	0	0	Ki67+	 4656 19533
13869	0	0	Ki67+	 4662 19618
13870	0	0	Ki67+	 4665 19364
13871	0	0	Ki67+	 4678 19731
13872	0	0	Ki67+	 4679 19707
13873	0	0	Ki67+	 4680 19478
13874	0	0	Ki67+	 4684 19293
13875	0	0	Ki67+	 4690 19330
13876	0	0	Ki67+	 4691 19809
13877	0	0	Ki67+	 4692 19302
13878	0	0	Ki67+	 4692 19561
13879	0	0	Ki67+	 4699 19626
13880	0	0	Ki67+	 4705 19593
13881	0	0	Ki67+	 4713 19269
13882	0	0	Ki67+	 4715 19196
13883	0	0	Ki67+	 4717 19241
13884	0	0	Ki67+	 4719 19693
13885	0	0	Ki67+	 4721 19616
13886	0	0	Ki67+	 4721 19673
13887	0	0	Ki67+	 4726 19456
13888	0	0	Ki67+	 4727 19820
13889	0	0	Ki67+	 4729 19177
13890	0	0	Ki67+	 4731 19203
13891	0	0	Ki67+	 4737 19238
13892	0	0	Ki67+	 4742 19591
13893	0	0	Ki67+	 4754 19494
13894	0	0	Ki67+	 4755 19432
13895	0	0	Ki67+	 4763 19465
13896	0	0	Ki67+	 4767 19682
13897	0	0	Ki67+	 4768 19217
13898	0	0	Ki67+	 4771 19260
13899	0	0	Ki67+	 4772 19577
13900	0	0	Ki67+	 4777 19693
13901	0	0	Ki67+	 4778 19191
13902	0	0	Ki67+	 4780 19570
13903	0	0	Ki67+	 4784 19302
13904	0	0	Ki67+	 4785 19823
13905	0	0	Ki67+	 4789 19496
13906	0	0	Ki67+	 4791 19460
13907	0	0	Ki67+	 4795 19417
13908	0	0	Ki67+	 4798 19242
13909	0	0	Ki67+	 4799 19556
13910	0	0	Ki67+	 4808 19305
13911	0	0	Ki67+	 4810 19529
13912	0	0	Ki67+	 4813 19424
13913	0	0	Ki67+	 4822 19707
13914	0	0	Ki67+	 4827 19318
13915	0	0	Ki67+	 4829 19657
13916	0	0	Ki67+	 4830 19823
13917	0	0	Ki67+	 4836 19773
13918	0	0	Ki67+	 4837 19832
13919	0	0	Ki67+	 4843 19742
13920	0	0	Ki67+	 4847 19175
13921	0	0	Ki67+	 4623 19971
13922	0	0	Ki67+	 4662 20065
13923	0	0	Ki67+	 4712 20089
13924	0	0	Ki67+	 4746 20062
13925	0	0	Ki67+	 4762 20018
13926	0	0	Ki67+	 4787 20034
13927	0	0	Ki67+	 4792 20020
13928	0	0	Ki67+	 4811 20249
13929	0	0	Ki67+	 4813 20203
13930	0	0	Ki67+	 4826 20078
13931	0	0	Ki67+	 4839 20063
13932	0	0	Ki67+	 4839 20191
13933	0	0	Ki67+	 4843 20224
13934	0	0	Ki67+	 4844 20164
13935	0	0	Ki67+	 4858 6242
13936	0	0	Ki67+	 4876 6073
13937	0	0	Ki67+	 4879 6229
13938	0	0	Ki67+	 4883 6033
13939	0	0	Ki67+	 4899 6022
13940	0	0	Ki67+	 4904 6067
13941	0	0	Ki67+	 4909 5914
13942	0	0	Ki67+	 4912 5946
13943	0	0	Ki67+	 4928 6000
13944	0	0	Ki67+	 4931 5613
13945	0	0	Ki67+	 4943 6353
13946	0	0	Ki67+	 4947 6050
13947	0	0	Ki67+	 4953 5598
13948	0	0	Ki67+	 4958 6005
13949	0	0	Ki67+	 4961 5611
13950	0	0	Ki67+	 4961 6045
13951	0	0	Ki67+	 4962 6056
13952	0	0	Ki67+	 4974 6328
13953	0	0	Ki67+	 4978 5922
13954	0	0	Ki67+	 4978 6107
13955	0	0	Ki67+	 4982 6355
13956	0	0	Ki67+	 4984 6039
13957	0	0	Ki67+	 4996 5980
13958	0	0	Ki67+	 4999 5627
13959	0	0	Ki67+	 5007 6348
13960	0	0	Ki67+	 5013 5636
13961	0	0	Ki67+	 5013 6073
13962	0	0	Ki67+	 5017 6044
13963	0	0	Ki67+	 5019 6298
13964	0	0	Ki67+	 5020 6324
13965	0	0	Ki67+	 5033 5587
13966	0	0	Ki67+	 5050 5613
13967	0	0	Ki67+	 5050 6300
13968	0	0	Ki67+	 5061 5597
13969	0	0	Ki67+	 5062 5646
13970	0	0	Ki67+	 5065 6153
13971	0	0	Ki67+	 5077 6285
13972	0	0	Ki67+	 5084 5615
13973	0	0	Ki67+	 5087 6274
13974	0	0	Ki67+	 5090 5601
13975	0	0	Ki67+	 5103 5621
13976	0	0	Ki67+	 5108 6291
13977	0	0	Ki67+	 5110 6327
13978	0	0	Ki67+	 5118 5659
13979	0	0	Ki67+	 5132 6252
13980	0	0	Ki67+	 5136 5622
13981	0	0	Ki67+	 5139 6040
13982	0	0	Ki67+	 5140 5601
13983	0	0	Ki67+	 5140 6283
13984	0	0	Ki67+	 5143 6065
13985	0	0	Ki67+	 5143 6323
13986	0	0	Ki67+	 5144 6155
13987	0	0	Ki67+	 5154 6029
13988	0	0	Ki67+	 5154 6308
13989	0	0	Ki67+	 5156 5601
13990	0	0	Ki67+	 5157 5645
13991	0	0	Ki67+	 5160 5665
13992	0	0	Ki67+	 5161 6361
13993	0	0	Ki67+	 5162 6043
13994	0	0	Ki67+	 5168 5627
13995	0	0	Ki67+	 5171 6013
13996	0	0	Ki67+	 5180 6131
13997	0	0	Ki67+	 5182 5623
13998	0	0	Ki67+	 5183 6279
13999	0	0	Ki67+	 5185 6048
14000	0	0	Ki67+	 5185 6103
14001	0	0	Ki67+	 5186 5663
14002	0	0	Ki67+	 5187 5598
14003	0	0	Ki67+	 5188 6077
14004	0	0	Ki67+	 5189 6338
14005	0	0	Ki67+	 5193 6310
14006	0	0	Ki67+	 5202 6070
14007	0	0	Ki67+	 5210 6263
14008	0	0	Ki67+	 5225 5646
14009	0	0	Ki67+	 5226 6137
14010	0	0	Ki67+	 5228 5615
14011	0	0	Ki67+	 5235 6063
14012	0	0	Ki67+	 5245 6242
14013	0	0	Ki67+	 5249 6298
14014	0	0	Ki67+	 5252 5658
14015	0	0	Ki67+	 5252 6141
14016	0	0	Ki67+	 5254 5626
14017	0	0	Ki67+	 5260 6233
14018	0	0	Ki67+	 5262 5593
14019	0	0	Ki67+	 5262 5613
14020	0	0	Ki67+	 5265 5638
14021	0	0	Ki67+	 5268 6182
14022	0	0	Ki67+	 5270 5997
14023	0	0	Ki67+	 5277 6360
14024	0	0	Ki67+	 5279 5588
14025	0	0	Ki67+	 5283 6208
14026	0	0	Ki67+	 5285 5617
14027	0	0	Ki67+	 5295 6048
14028	0	0	Ki67+	 5300 6317
14029	0	0	Ki67+	 5313 5573
14030	0	0	Ki67+	 5319 6050
14031	0	0	Ki67+	 5321 6020
14032	0	0	Ki67+	 5326 6226
14033	0	0	Ki67+	 5327 5613
14034	0	0	Ki67+	 5330 6193
14035	0	0	Ki67+	 5338 5627
14036	0	0	Ki67+	 5339 6063
14037	0	0	Ki67+	 5349 5654
14038	0	0	Ki67+	 5351 5587
14039	0	0	Ki67+	 5351 6032
14040	0	0	Ki67+	 5355 6323
14041	0	0	Ki67+	 5364 5635
14042	0	0	Ki67+	 5367 6081
14043	0	0	Ki67+	 5371 5604
14044	0	0	Ki67+	 5373 6041
14045	0	0	Ki67+	 5377 6328
14046	0	0	Ki67+	 5379 5668
14047	0	0	Ki67+	 5382 6304
14048	0	0	Ki67+	 5393 6234
14049	0	0	Ki67+	 5396 6119
14050	0	0	Ki67+	 5399 6188
14051	0	0	Ki67+	 5400 6326
14052	0	0	Ki67+	 5405 6365
14053	0	0	Ki67+	 5406 6299
14054	0	0	Ki67+	 5408 5625
14055	0	0	Ki67+	 5409 5666
14056	0	0	Ki67+	 5409 6262
14057	0	0	Ki67+	 5410 6119
14058	0	0	Ki67+	 5411 6335
14059	0	0	Ki67+	 5416 6207
14060	0	0	Ki67+	 5421 6320
14061	0	0	Ki67+	 5428 5675
14062	0	0	Ki67+	 5436 6165
14063	0	0	Ki67+	 5438 5748
14064	0	0	Ki67+	 5441 6106
14065	0	0	Ki67+	 5446 5602
14066	0	0	Ki67+	 5447 6189
14067	0	0	Ki67+	 5448 5656
14068	0	0	Ki67+	 5449 5746
14069	0	0	Ki67+	 5454 6125
14070	0	0	Ki67+	 5456 5776
14071	0	0	Ki67+	 5456 6094
14072	0	0	Ki67+	 5456 6149
14073	0	0	Ki67+	 5460 5715
14074	0	0	Ki67+	 5460 5806
14075	0	0	Ki67+	 5462 6249
14076	0	0	Ki67+	 5463 5688
14077	0	0	Ki67+	 5469 5648
14078	0	0	Ki67+	 5471 5816
14079	0	0	Ki67+	 5477 5621
14080	0	0	Ki67+	 5477 6213
14081	0	0	Ki67+	 5480 6346
14082	0	0	Ki67+	 5489 5641
14083	0	0	Ki67+	 5489 6083
14084	0	0	Ki67+	 5489 6327
14085	0	0	Ki67+	 5491 5668
14086	0	0	Ki67+	 5493 5579
14087	0	0	Ki67+	 5493 6111
14088	0	0	Ki67+	 5494 6288
14089	0	0	Ki67+	 5500 5730
14090	0	0	Ki67+	 5501 5695
14091	0	0	Ki67+	 5503 6340
14092	0	0	Ki67+	 5509 5599
14093	0	0	Ki67+	 5513 6067
14094	0	0	Ki67+	 5514 5744
14095	0	0	Ki67+	 5515 6180
14096	0	0	Ki67+	 5516 6131
14097	0	0	Ki67+	 5519 6164
14098	0	0	Ki67+	 5526 5577
14099	0	0	Ki67+	 5535 5671
14100	0	0	Ki67+	 5537 5683
14101	0	0	Ki67+	 5538 6292
14102	0	0	Ki67+	 5539 5907
14103	0	0	Ki67+	 5540 5592
14104	0	0	Ki67+	 5541 5772
14105	0	0	Ki67+	 5544 6219
14106	0	0	Ki67+	 5545 6077
14107	0	0	Ki67+	 5551 5648
14108	0	0	Ki67+	 5555 5738
14109	0	0	Ki67+	 5562 6335
14110	0	0	Ki67+	 5568 5770
14111	0	0	Ki67+	 5573 6236
14112	0	0	Ki67+	 5575 6199
14113	0	0	Ki67+	 5576 5715
14114	0	0	Ki67+	 5576 5838
14115	0	0	Ki67+	 5578 6079
14116	0	0	Ki67+	 5585 5792
14117	0	0	Ki67+	 5585 6346
14118	0	0	Ki67+	 5586 5574
14119	0	0	Ki67+	 5591 5678
14120	0	0	Ki67+	 5600 5693
14121	0	0	Ki67+	 5607 5596
14122	0	0	Ki67+	 5611 5618
14123	0	0	Ki67+	 5612 5801
14124	0	0	Ki67+	 5613 5746
14125	0	0	Ki67+	 5613 6022
14126	0	0	Ki67+	 5614 6108
14127	0	0	Ki67+	 5619 6229
14128	0	0	Ki67+	 5620 6262
14129	0	0	Ki67+	 5623 6178
14130	0	0	Ki67+	 5624 6295
14131	0	0	Ki67+	 5628 5703
14132	0	0	Ki67+	 5631 6324
14133	0	0	Ki67+	 5632 6191
14134	0	0	Ki67+	 5633 6103
14135	0	0	Ki67+	 5637 6304
14136	0	0	Ki67+	 5638 5599
14137	0	0	Ki67+	 5638 6248
14138	0	0	Ki67+	 5638 6352
14139	0	0	Ki67+	 5639 5824
14140	0	0	Ki67+	 5639 6273
14141	0	0	Ki67+	 5641 5766
14142	0	0	Ki67+	 4849 7000
14143	0	0	Ki67+	 4855 7123
14144	0	0	Ki67+	 4856 6438
14145	0	0	Ki67+	 4860 6530
14146	0	0	Ki67+	 4880 6432
14147	0	0	Ki67+	 4882 6496
14148	0	0	Ki67+	 4888 6522
14149	0	0	Ki67+	 4889 6657
14150	0	0	Ki67+	 4889 7159
14151	0	0	Ki67+	 4894 6931
14152	0	0	Ki67+	 4904 6448
14153	0	0	Ki67+	 4913 7099
14154	0	0	Ki67+	 4915 6528
14155	0	0	Ki67+	 4918 6851
14156	0	0	Ki67+	 4920 7051
14157	0	0	Ki67+	 4929 6656
14158	0	0	Ki67+	 4933 7127
14159	0	0	Ki67+	 4935 7034
14160	0	0	Ki67+	 4936 6373
14161	0	0	Ki67+	 4936 6475
14162	0	0	Ki67+	 4942 6572
14163	0	0	Ki67+	 4944 6669
14164	0	0	Ki67+	 4946 7121
14165	0	0	Ki67+	 4960 6376
14166	0	0	Ki67+	 4965 6468
14167	0	0	Ki67+	 4967 6441
14168	0	0	Ki67+	 4984 6596
14169	0	0	Ki67+	 4984 6998
14170	0	0	Ki67+	 4985 6381
14171	0	0	Ki67+	 4987 6621
14172	0	0	Ki67+	 4991 6455
14173	0	0	Ki67+	 5001 6619
14174	0	0	Ki67+	 5015 7167
14175	0	0	Ki67+	 5017 6371
14176	0	0	Ki67+	 5021 6400
14177	0	0	Ki67+	 5029 6552
14178	0	0	Ki67+	 5032 6424
14179	0	0	Ki67+	 5049 6434
14180	0	0	Ki67+	 5057 6570
14181	0	0	Ki67+	 5058 6612
14182	0	0	Ki67+	 5063 6452
14183	0	0	Ki67+	 5075 6429
14184	0	0	Ki67+	 5082 7146
14185	0	0	Ki67+	 5097 6428
14186	0	0	Ki67+	 5098 6612
14187	0	0	Ki67+	 5108 6507
14188	0	0	Ki67+	 5118 7112
14189	0	0	Ki67+	 5130 6389
14190	0	0	Ki67+	 5132 6593
14191	0	0	Ki67+	 5150 6638
14192	0	0	Ki67+	 5161 6578
14193	0	0	Ki67+	 5185 6377
14194	0	0	Ki67+	 5187 6502
14195	0	0	Ki67+	 5193 6676
14196	0	0	Ki67+	 5202 6524
14197	0	0	Ki67+	 5202 6912
14198	0	0	Ki67+	 5203 6598
14199	0	0	Ki67+	 5204 6638
14200	0	0	Ki67+	 5205 6513
14201	0	0	Ki67+	 5212 6565
14202	0	0	Ki67+	 5263 6561
14203	0	0	Ki67+	 5276 6645
14204	0	0	Ki67+	 5278 6533
14205	0	0	Ki67+	 5281 7150
14206	0	0	Ki67+	 5290 6581
14207	0	0	Ki67+	 5308 6375
14208	0	0	Ki67+	 5309 6408
14209	0	0	Ki67+	 5313 6585
14210	0	0	Ki67+	 5323 6432
14211	0	0	Ki67+	 5336 6857
14212	0	0	Ki67+	 5338 6639
14213	0	0	Ki67+	 5339 6547
14214	0	0	Ki67+	 5345 6672
14215	0	0	Ki67+	 5351 6476
14216	0	0	Ki67+	 5369 6433
14217	0	0	Ki67+	 5374 6380
14218	0	0	Ki67+	 5400 6481
14219	0	0	Ki67+	 5400 7119
14220	0	0	Ki67+	 5424 6646
14221	0	0	Ki67+	 5428 6486
14222	0	0	Ki67+	 5450 6849
14223	0	0	Ki67+	 5452 6440
14224	0	0	Ki67+	 5453 6561
14225	0	0	Ki67+	 5456 6515
14226	0	0	Ki67+	 5472 6440
14227	0	0	Ki67+	 5477 6600
14228	0	0	Ki67+	 5481 6489
14229	0	0	Ki67+	 5485 7135
14230	0	0	Ki67+	 5492 6573
14231	0	0	Ki67+	 5502 6495
14232	0	0	Ki67+	 5509 6734
14233	0	0	Ki67+	 5510 6438
14234	0	0	Ki67+	 5515 6425
14235	0	0	Ki67+	 5516 6378
14236	0	0	Ki67+	 5532 6500
14237	0	0	Ki67+	 5541 7128
14238	0	0	Ki67+	 5544 6449
14239	0	0	Ki67+	 5545 6541
14240	0	0	Ki67+	 5550 6565
14241	0	0	Ki67+	 5569 6461
14242	0	0	Ki67+	 5571 6516
14243	0	0	Ki67+	 5581 6631
14244	0	0	Ki67+	 5588 6657
14245	0	0	Ki67+	 5594 6546
14246	0	0	Ki67+	 5594 6612
14247	0	0	Ki67+	 5597 6475
14248	0	0	Ki67+	 5603 6532
14249	0	0	Ki67+	 5607 6683
14250	0	0	Ki67+	 5608 6371
14251	0	0	Ki67+	 5618 6708
14252	0	0	Ki67+	 5624 6398
14253	0	0	Ki67+	 5629 6581
14254	0	0	Ki67+	 5640 6560
14255	0	0	Ki67+	 5643 6478
14256	0	0	Ki67+	 4852 7237
14257	0	0	Ki67+	 4862 7321
14258	0	0	Ki67+	 4869 7305
14259	0	0	Ki67+	 4870 7488
14260	0	0	Ki67+	 4870 7589
14261	0	0	Ki67+	 4877 7170
14262	0	0	Ki67+	 4881 7405
14263	0	0	Ki67+	 4893 7175
14264	0	0	Ki67+	 4896 7599
14265	0	0	Ki67+	 4902 7550
14266	0	0	Ki67+	 4903 7864
14267	0	0	Ki67+	 4906 7435
14268	0	0	Ki67+	 4907 7194
14269	0	0	Ki67+	 4908 7475
14270	0	0	Ki67+	 4919 7582
14271	0	0	Ki67+	 4927 7450
14272	0	0	Ki67+	 4929 7181
14273	0	0	Ki67+	 4929 7206
14274	0	0	Ki67+	 4937 7478
14275	0	0	Ki67+	 4942 7777
14276	0	0	Ki67+	 4943 7740
14277	0	0	Ki67+	 4944 7579
14278	0	0	Ki67+	 4949 7446
14279	0	0	Ki67+	 4950 7559
14280	0	0	Ki67+	 4950 7609
14281	0	0	Ki67+	 4950 7840
14282	0	0	Ki67+	 4957 7455
14283	0	0	Ki67+	 4957 7868
14284	0	0	Ki67+	 4961 7323
14285	0	0	Ki67+	 4964 7799
14286	0	0	Ki67+	 4964 7847
14287	0	0	Ki67+	 4967 7882
14288	0	0	Ki67+	 4970 7429
14289	0	0	Ki67+	 4972 7556
14290	0	0	Ki67+	 4977 7895
14291	0	0	Ki67+	 4979 7371
14292	0	0	Ki67+	 4984 7360
14293	0	0	Ki67+	 4993 7605
14294	0	0	Ki67+	 4994 7758
14295	0	0	Ki67+	 4996 7442
14296	0	0	Ki67+	 4997 7948
14297	0	0	Ki67+	 5002 7574
14298	0	0	Ki67+	 5005 7486
14299	0	0	Ki67+	 5011 7538
14300	0	0	Ki67+	 5011 7796
14301	0	0	Ki67+	 5012 7741
14302	0	0	Ki67+	 5023 7383
14303	0	0	Ki67+	 5024 7761
14304	0	0	Ki67+	 5024 7902
14305	0	0	Ki67+	 5030 7620
14306	0	0	Ki67+	 5030 7932
14307	0	0	Ki67+	 5031 7470
14308	0	0	Ki67+	 5031 7731
14309	0	0	Ki67+	 5034 7178
14310	0	0	Ki67+	 5034 7947
14311	0	0	Ki67+	 5036 7496
14312	0	0	Ki67+	 5044 7220
14313	0	0	Ki67+	 5044 7865
14314	0	0	Ki67+	 5047 7390
14315	0	0	Ki67+	 5047 7531
14316	0	0	Ki67+	 5050 7467
14317	0	0	Ki67+	 5050 7884
14318	0	0	Ki67+	 5059 7846
14319	0	0	Ki67+	 5060 7916
14320	0	0	Ki67+	 5065 7256
14321	0	0	Ki67+	 5065 7517
14322	0	0	Ki67+	 5066 7172
14323	0	0	Ki67+	 5067 7241
14324	0	0	Ki67+	 5067 7822
14325	0	0	Ki67+	 5068 7629
14326	0	0	Ki67+	 5071 7913
14327	0	0	Ki67+	 5071 7940
14328	0	0	Ki67+	 5074 7794
14329	0	0	Ki67+	 5078 7187
14330	0	0	Ki67+	 5080 7393
14331	0	0	Ki67+	 5083 7484
14332	0	0	Ki67+	 5083 7534
14333	0	0	Ki67+	 5087 7255
14334	0	0	Ki67+	 5088 7864
14335	0	0	Ki67+	 5099 7926
14336	0	0	Ki67+	 5103 7555
14337	0	0	Ki67+	 5109 7283
14338	0	0	Ki67+	 5116 7354
14339	0	0	Ki67+	 5125 7226
14340	0	0	Ki67+	 5126 7506
14341	0	0	Ki67+	 5131 7298
14342	0	0	Ki67+	 5131 7655
14343	0	0	Ki67+	 5135 7397
14344	0	0	Ki67+	 5141 7386
14345	0	0	Ki67+	 5145 7504
14346	0	0	Ki67+	 5154 7489
14347	0	0	Ki67+	 5155 7527
14348	0	0	Ki67+	 5157 7653
14349	0	0	Ki67+	 5162 7504
14350	0	0	Ki67+	 5163 7952
14351	0	0	Ki67+	 5167 7356
14352	0	0	Ki67+	 5175 7366
14353	0	0	Ki67+	 5178 7271
14354	0	0	Ki67+	 5180 7609
14355	0	0	Ki67+	 5185 7554
14356	0	0	Ki67+	 5186 7253
14357	0	0	Ki67+	 5190 7941
14358	0	0	Ki67+	 5205 7851
14359	0	0	Ki67+	 5211 7875
14360	0	0	Ki67+	 5215 7902
14361	0	0	Ki67+	 5224 7562
14362	0	0	Ki67+	 5236 7563
14363	0	0	Ki67+	 5237 7549
14364	0	0	Ki67+	 5239 7961
14365	0	0	Ki67+	 5246 7666
14366	0	0	Ki67+	 5253 7930
14367	0	0	Ki67+	 5257 7895
14368	0	0	Ki67+	 5260 7341
14369	0	0	Ki67+	 5264 7588
14370	0	0	Ki67+	 5265 7563
14371	0	0	Ki67+	 5279 7903
14372	0	0	Ki67+	 5297 7318
14373	0	0	Ki67+	 5300 7299
14374	0	0	Ki67+	 5302 7879
14375	0	0	Ki67+	 5325 7931
14376	0	0	Ki67+	 5331 7761
14377	0	0	Ki67+	 5335 7294
14378	0	0	Ki67+	 5340 7416
14379	0	0	Ki67+	 5348 7694
14380	0	0	Ki67+	 5350 7562
14381	0	0	Ki67+	 5354 7606
14382	0	0	Ki67+	 5356 7321
14383	0	0	Ki67+	 5359 7638
14384	0	0	Ki67+	 5362 7838
14385	0	0	Ki67+	 5363 7735
14386	0	0	Ki67+	 5366 7306
14387	0	0	Ki67+	 5367 7899
14388	0	0	Ki67+	 5369 7482
14389	0	0	Ki67+	 5378 7608
14390	0	0	Ki67+	 5378 7882
14391	0	0	Ki67+	 5379 7403
14392	0	0	Ki67+	 5381 7545
14393	0	0	Ki67+	 5384 7323
14394	0	0	Ki67+	 5385 7247
14395	0	0	Ki67+	 5385 7762
14396	0	0	Ki67+	 5389 7691
14397	0	0	Ki67+	 5390 7747
14398	0	0	Ki67+	 5394 7625
14399	0	0	Ki67+	 5398 7795
14400	0	0	Ki67+	 5402 7343
14401	0	0	Ki67+	 5402 7361
14402	0	0	Ki67+	 5407 7406
14403	0	0	Ki67+	 5411 7547
14404	0	0	Ki67+	 5412 7470
14405	0	0	Ki67+	 5424 7720
14406	0	0	Ki67+	 5428 7808
14407	0	0	Ki67+	 5438 7554
14408	0	0	Ki67+	 5441 7678
14409	0	0	Ki67+	 5444 7786
14410	0	0	Ki67+	 5453 7264
14411	0	0	Ki67+	 5456 7686
14412	0	0	Ki67+	 5460 7814
14413	0	0	Ki67+	 5462 7563
14414	0	0	Ki67+	 5464 7192
14415	0	0	Ki67+	 5483 7925
14416	0	0	Ki67+	 5487 7602
14417	0	0	Ki67+	 5488 7510
14418	0	0	Ki67+	 5498 7327
14419	0	0	Ki67+	 5498 7423
14420	0	0	Ki67+	 5500 7898
14421	0	0	Ki67+	 5503 7355
14422	0	0	Ki67+	 5504 7529
14423	0	0	Ki67+	 5505 7674
14424	0	0	Ki67+	 5511 7877
14425	0	0	Ki67+	 5512 7778
14426	0	0	Ki67+	 5513 7915
14427	0	0	Ki67+	 5521 7812
14428	0	0	Ki67+	 5524 7665
14429	0	0	Ki67+	 5531 7886
14430	0	0	Ki67+	 5536 7709
14431	0	0	Ki67+	 5538 7868
14432	0	0	Ki67+	 5538 7914
14433	0	0	Ki67+	 5542 7896
14434	0	0	Ki67+	 5558 7620
14435	0	0	Ki67+	 5559 7423
14436	0	0	Ki67+	 5560 7496
14437	0	0	Ki67+	 5561 7319
14438	0	0	Ki67+	 5563 7332
14439	0	0	Ki67+	 5564 7763
14440	0	0	Ki67+	 5569 7926
14441	0	0	Ki67+	 5574 7693
14442	0	0	Ki67+	 5575 7906
14443	0	0	Ki67+	 5583 7198
14444	0	0	Ki67+	 5585 7625
14445	0	0	Ki67+	 5585 7946
14446	0	0	Ki67+	 5586 7260
14447	0	0	Ki67+	 5590 7300
14448	0	0	Ki67+	 5591 7576
14449	0	0	Ki67+	 5597 7336
14450	0	0	Ki67+	 5608 7777
14451	0	0	Ki67+	 5611 7474
14452	0	0	Ki67+	 5611 7652
14453	0	0	Ki67+	 5611 7691
14454	0	0	Ki67+	 5617 7329
14455	0	0	Ki67+	 5618 7431
14456	0	0	Ki67+	 5618 7931
14457	0	0	Ki67+	 5619 7577
14458	0	0	Ki67+	 5620 7814
14459	0	0	Ki67+	 5620 7907
14460	0	0	Ki67+	 5624 7400
14461	0	0	Ki67+	 5625 7590
14462	0	0	Ki67+	 5628 7515
14463	0	0	Ki67+	 5629 7452
14464	0	0	Ki67+	 5630 7528
14465	0	0	Ki67+	 5631 7807
14466	0	0	Ki67+	 5634 7957
14467	0	0	Ki67+	 5635 7672
14468	0	0	Ki67+	 5635 7937
14469	0	0	Ki67+	 5637 7709
14470	0	0	Ki67+	 5639 7773
14471	0	0	Ki67+	 5640 7795
14472	0	0	Ki67+	 5641 7653
14473	0	0	Ki67+	 5644 7900
14474	0	0	Ki67+	 4852 8217
14475	0	0	Ki67+	 4855 8302
14476	0	0	Ki67+	 4863 8201
14477	0	0	Ki67+	 4863 8251
14478	0	0	Ki67+	 4871 8700
14479	0	0	Ki67+	 4873 8194
14480	0	0	Ki67+	 4905 8201
14481	0	0	Ki67+	 4930 8723
14482	0	0	Ki67+	 4936 8672
14483	0	0	Ki67+	 4965 8748
14484	0	0	Ki67+	 4975 8602
14485	0	0	Ki67+	 4988 8579
14486	0	0	Ki67+	 4989 8684
14487	0	0	Ki67+	 5000 8714
14488	0	0	Ki67+	 5003 8740
14489	0	0	Ki67+	 5025 8646
14490	0	0	Ki67+	 5026 8437
14491	0	0	Ki67+	 5040 8528
14492	0	0	Ki67+	 5040 8555
14493	0	0	Ki67+	 5045 8449
14494	0	0	Ki67+	 5079 7977
14495	0	0	Ki67+	 5084 8021
14496	0	0	Ki67+	 5110 8743
14497	0	0	Ki67+	 5128 7996
14498	0	0	Ki67+	 5134 8103
14499	0	0	Ki67+	 5135 8740
14500	0	0	Ki67+	 5138 8193
14501	0	0	Ki67+	 5142 8022
14502	0	0	Ki67+	 5143 8171
14503	0	0	Ki67+	 5144 8055
14504	0	0	Ki67+	 5145 8154
14505	0	0	Ki67+	 5146 8236
14506	0	0	Ki67+	 5148 8074
14507	0	0	Ki67+	 5153 8097
14508	0	0	Ki67+	 5153 8171
14509	0	0	Ki67+	 5163 7981
14510	0	0	Ki67+	 5170 8150
14511	0	0	Ki67+	 5178 8035
14512	0	0	Ki67+	 5178 8735
14513	0	0	Ki67+	 5179 8090
14514	0	0	Ki67+	 5181 8299
14515	0	0	Ki67+	 5183 8516
14516	0	0	Ki67+	 5184 8130
14517	0	0	Ki67+	 5189 8003
14518	0	0	Ki67+	 5190 8762
14519	0	0	Ki67+	 5196 8539
14520	0	0	Ki67+	 5200 7979
14521	0	0	Ki67+	 5200 8700
14522	0	0	Ki67+	 5215 7970
14523	0	0	Ki67+	 5216 8261
14524	0	0	Ki67+	 5219 8699
14525	0	0	Ki67+	 5221 8552
14526	0	0	Ki67+	 5222 8760
14527	0	0	Ki67+	 5228 8044
14528	0	0	Ki67+	 5230 7998
14529	0	0	Ki67+	 5234 8739
14530	0	0	Ki67+	 5243 8019
14531	0	0	Ki67+	 5246 8675
14532	0	0	Ki67+	 5247 8363
14533	0	0	Ki67+	 5248 8380
14534	0	0	Ki67+	 5254 8579
14535	0	0	Ki67+	 5260 8085
14536	0	0	Ki67+	 5260 8723
14537	0	0	Ki67+	 5261 8424
14538	0	0	Ki67+	 5262 8143
14539	0	0	Ki67+	 5265 8481
14540	0	0	Ki67+	 5266 8176
14541	0	0	Ki67+	 5266 8660
14542	0	0	Ki67+	 5269 8619
14543	0	0	Ki67+	 5271 8645
14544	0	0	Ki67+	 5273 8328
14545	0	0	Ki67+	 5274 8391
14546	0	0	Ki67+	 5274 8474
14547	0	0	Ki67+	 5275 8099
14548	0	0	Ki67+	 5287 8590
14549	0	0	Ki67+	 5297 8210
14550	0	0	Ki67+	 5297 8352
14551	0	0	Ki67+	 5299 8175
14552	0	0	Ki67+	 5300 8506
14553	0	0	Ki67+	 5307 8530
14554	0	0	Ki67+	 5307 8692
14555	0	0	Ki67+	 5308 8476
14556	0	0	Ki67+	 5315 8311
14557	0	0	Ki67+	 5317 8344
14558	0	0	Ki67+	 5319 8373
14559	0	0	Ki67+	 5319 8396
14560	0	0	Ki67+	 5319 8650
14561	0	0	Ki67+	 5327 8469
14562	0	0	Ki67+	 5335 8066
14563	0	0	Ki67+	 5336 8050
14564	0	0	Ki67+	 5339 8208
14565	0	0	Ki67+	 5349 8193
14566	0	0	Ki67+	 5350 8393
14567	0	0	Ki67+	 5362 8232
14568	0	0	Ki67+	 5363 8051
14569	0	0	Ki67+	 5369 8289
14570	0	0	Ki67+	 5369 8349
14571	0	0	Ki67+	 5370 8216
14572	0	0	Ki67+	 5382 8408
14573	0	0	Ki67+	 5382 8583
14574	0	0	Ki67+	 5383 8646
14575	0	0	Ki67+	 5395 8023
14576	0	0	Ki67+	 5395 8681
14577	0	0	Ki67+	 5413 8207
14578	0	0	Ki67+	 5416 8609
14579	0	0	Ki67+	 5426 8708
14580	0	0	Ki67+	 5428 8348
14581	0	0	Ki67+	 5430 8466
14582	0	0	Ki67+	 5433 8631
14583	0	0	Ki67+	 5437 8384
14584	0	0	Ki67+	 5437 8445
14585	0	0	Ki67+	 5440 8246
14586	0	0	Ki67+	 5441 8221
14587	0	0	Ki67+	 5441 8336
14588	0	0	Ki67+	 5445 8747
14589	0	0	Ki67+	 5456 8605
14590	0	0	Ki67+	 5468 8208
14591	0	0	Ki67+	 5469 8359
14592	0	0	Ki67+	 5472 8000
14593	0	0	Ki67+	 5472 8274
14594	0	0	Ki67+	 5473 8226
14595	0	0	Ki67+	 5473 8578
14596	0	0	Ki67+	 5481 8324
14597	0	0	Ki67+	 5487 8208
14598	0	0	Ki67+	 5487 8257
14599	0	0	Ki67+	 5489 8442
14600	0	0	Ki67+	 5494 8369
14601	0	0	Ki67+	 5497 8613
14602	0	0	Ki67+	 5502 8405
14603	0	0	Ki67+	 5503 8172
14604	0	0	Ki67+	 5511 8074
14605	0	0	Ki67+	 5512 8294
14606	0	0	Ki67+	 5518 8154
14607	0	0	Ki67+	 5522 8185
14608	0	0	Ki67+	 5524 7999
14609	0	0	Ki67+	 5537 8209
14610	0	0	Ki67+	 5539 8454
14611	0	0	Ki67+	 5541 8292
14612	0	0	Ki67+	 5544 8024
14613	0	0	Ki67+	 5546 8005
14614	0	0	Ki67+	 5547 8071
14615	0	0	Ki67+	 5547 8745
14616	0	0	Ki67+	 5549 8359
14617	0	0	Ki67+	 5551 8320
14618	0	0	Ki67+	 5558 8269
14619	0	0	Ki67+	 5561 8121
14620	0	0	Ki67+	 5563 8337
14621	0	0	Ki67+	 5569 8620
14622	0	0	Ki67+	 5573 8033
14623	0	0	Ki67+	 5582 7980
14624	0	0	Ki67+	 5582 8259
14625	0	0	Ki67+	 5582 8339
14626	0	0	Ki67+	 5583 8451
14627	0	0	Ki67+	 5583 8578
14628	0	0	Ki67+	 5586 8213
14629	0	0	Ki67+	 5586 8611
14630	0	0	Ki67+	 5587 8199
14631	0	0	Ki67+	 5588 8300
14632	0	0	Ki67+	 5591 8420
14633	0	0	Ki67+	 5592 8645
14634	0	0	Ki67+	 5607 8139
14635	0	0	Ki67+	 5607 8724
14636	0	0	Ki67+	 5610 8756
14637	0	0	Ki67+	 5611 8270
14638	0	0	Ki67+	 5620 8041
14639	0	0	Ki67+	 5620 8567
14640	0	0	Ki67+	 5621 7999
14641	0	0	Ki67+	 5621 8027
14642	0	0	Ki67+	 5621 8256
14643	0	0	Ki67+	 5623 8319
14644	0	0	Ki67+	 5624 8510
14645	0	0	Ki67+	 5630 8402
14646	0	0	Ki67+	 5631 8552
14647	0	0	Ki67+	 5633 8272
14648	0	0	Ki67+	 5634 8390
14649	0	0	Ki67+	 5637 8169
14650	0	0	Ki67+	 5644 8011
14651	0	0	Ki67+	 5645 8052
14652	0	0	Ki67+	 5646 7998
14653	0	0	Ki67+	 5646 8572
14654	0	0	Ki67+	 4851 9011
14655	0	0	Ki67+	 4855 9412
14656	0	0	Ki67+	 4859 8920
14657	0	0	Ki67+	 4865 8941
14658	0	0	Ki67+	 4868 9368
14659	0	0	Ki67+	 4869 8984
14660	0	0	Ki67+	 4871 9410
14661	0	0	Ki67+	 4874 9438
14662	0	0	Ki67+	 4880 9374
14663	0	0	Ki67+	 4882 8943
14664	0	0	Ki67+	 4884 8843
14665	0	0	Ki67+	 4892 8875
14666	0	0	Ki67+	 4893 9291
14667	0	0	Ki67+	 4894 9259
14668	0	0	Ki67+	 4894 9458
14669	0	0	Ki67+	 4898 9423
14670	0	0	Ki67+	 4899 9041
14671	0	0	Ki67+	 4899 9349
14672	0	0	Ki67+	 4900 9537
14673	0	0	Ki67+	 4904 8984
14674	0	0	Ki67+	 4907 9525
14675	0	0	Ki67+	 4908 8998
14676	0	0	Ki67+	 4911 8948
14677	0	0	Ki67+	 4919 8854
14678	0	0	Ki67+	 4921 9267
14679	0	0	Ki67+	 4922 9279
14680	0	0	Ki67+	 4925 8956
14681	0	0	Ki67+	 4925 9341
14682	0	0	Ki67+	 4926 9478
14683	0	0	Ki67+	 4927 8845
14684	0	0	Ki67+	 4927 9361
14685	0	0	Ki67+	 4928 8808
14686	0	0	Ki67+	 4928 9421
14687	0	0	Ki67+	 4929 9388
14688	0	0	Ki67+	 4933 9514
14689	0	0	Ki67+	 4936 8992
14690	0	0	Ki67+	 4944 8962
14691	0	0	Ki67+	 4948 8865
14692	0	0	Ki67+	 4949 8786
14693	0	0	Ki67+	 4953 9077
14694	0	0	Ki67+	 4956 9522
14695	0	0	Ki67+	 4960 9167
14696	0	0	Ki67+	 4962 9186
14697	0	0	Ki67+	 4962 9565
14698	0	0	Ki67+	 4963 9287
14699	0	0	Ki67+	 4965 8935
14700	0	0	Ki67+	 4968 9066
14701	0	0	Ki67+	 4969 9217
14702	0	0	Ki67+	 4977 9391
14703	0	0	Ki67+	 4977 9498
14704	0	0	Ki67+	 4978 9252
14705	0	0	Ki67+	 4992 9142
14706	0	0	Ki67+	 5003 9419
14707	0	0	Ki67+	 5009 9174
14708	0	0	Ki67+	 5016 9125
14709	0	0	Ki67+	 5017 9252
14710	0	0	Ki67+	 5017 9278
14711	0	0	Ki67+	 5017 9370
14712	0	0	Ki67+	 5022 9349
14713	0	0	Ki67+	 5025 9269
14714	0	0	Ki67+	 5025 9306
14715	0	0	Ki67+	 5028 9178
14716	0	0	Ki67+	 5030 9135
14717	0	0	Ki67+	 5034 9160
14718	0	0	Ki67+	 5039 9282
14719	0	0	Ki67+	 5050 9288
14720	0	0	Ki67+	 5054 9354
14721	0	0	Ki67+	 5056 9184
14722	0	0	Ki67+	 5063 9385
14723	0	0	Ki67+	 5071 9230
14724	0	0	Ki67+	 5071 9312
14725	0	0	Ki67+	 5077 9270
14726	0	0	Ki67+	 5081 9145
14727	0	0	Ki67+	 5084 9244
14728	0	0	Ki67+	 5084 9530
14729	0	0	Ki67+	 5088 9078
14730	0	0	Ki67+	 5090 9266
14731	0	0	Ki67+	 5090 9378
14732	0	0	Ki67+	 5092 9463
14733	0	0	Ki67+	 5095 9473
14734	0	0	Ki67+	 5105 9317
14735	0	0	Ki67+	 5106 8849
14736	0	0	Ki67+	 5106 9527
14737	0	0	Ki67+	 5112 8920
14738	0	0	Ki67+	 5113 9444
14739	0	0	Ki67+	 5113 9478
14740	0	0	Ki67+	 5127 8957
14741	0	0	Ki67+	 5128 9368
14742	0	0	Ki67+	 5135 8792
14743	0	0	Ki67+	 5142 9139
14744	0	0	Ki67+	 5143 9432
14745	0	0	Ki67+	 5143 9552
14746	0	0	Ki67+	 5145 9414
14747	0	0	Ki67+	 5148 9452
14748	0	0	Ki67+	 5156 9181
14749	0	0	Ki67+	 5160 9203
14750	0	0	Ki67+	 5168 9327
14751	0	0	Ki67+	 5169 9381
14752	0	0	Ki67+	 5169 9457
14753	0	0	Ki67+	 5176 9448
14754	0	0	Ki67+	 5177 9426
14755	0	0	Ki67+	 5179 9168
14756	0	0	Ki67+	 5183 8871
14757	0	0	Ki67+	 5183 9412
14758	0	0	Ki67+	 5184 9278
14759	0	0	Ki67+	 5187 8898
14760	0	0	Ki67+	 5187 9437
14761	0	0	Ki67+	 5188 9148
14762	0	0	Ki67+	 5191 9543
14763	0	0	Ki67+	 5194 8874
14764	0	0	Ki67+	 5201 8919
14765	0	0	Ki67+	 5201 9428
14766	0	0	Ki67+	 5202 8803
14767	0	0	Ki67+	 5214 8983
14768	0	0	Ki67+	 5214 9392
14769	0	0	Ki67+	 5216 9272
14770	0	0	Ki67+	 5229 8844
14771	0	0	Ki67+	 5229 9126
14772	0	0	Ki67+	 5229 9438
14773	0	0	Ki67+	 5230 8929
14774	0	0	Ki67+	 5233 9024
14775	0	0	Ki67+	 5238 8959
14776	0	0	Ki67+	 5239 9154
14777	0	0	Ki67+	 5240 9010
14778	0	0	Ki67+	 5249 9510
14779	0	0	Ki67+	 5258 8870
14780	0	0	Ki67+	 5258 9045
14781	0	0	Ki67+	 5259 9222
14782	0	0	Ki67+	 5262 8898
14783	0	0	Ki67+	 5270 9134
14784	0	0	Ki67+	 5276 9199
14785	0	0	Ki67+	 5277 9245
14786	0	0	Ki67+	 5281 9310
14787	0	0	Ki67+	 5284 8857
14788	0	0	Ki67+	 5286 9501
14789	0	0	Ki67+	 5288 9167
14790	0	0	Ki67+	 5292 9542
14791	0	0	Ki67+	 5295 9446
14792	0	0	Ki67+	 5296 9042
14793	0	0	Ki67+	 5298 9151
14794	0	0	Ki67+	 5298 9311
14795	0	0	Ki67+	 5300 9497
14796	0	0	Ki67+	 5306 9320
14797	0	0	Ki67+	 5310 9212
14798	0	0	Ki67+	 5310 9457
14799	0	0	Ki67+	 5316 9020
14800	0	0	Ki67+	 5316 9368
14801	0	0	Ki67+	 5318 9257
14802	0	0	Ki67+	 5328 9405
14803	0	0	Ki67+	 5330 9374
14804	0	0	Ki67+	 5331 9030
14805	0	0	Ki67+	 5331 9250
14806	0	0	Ki67+	 5333 9422
14807	0	0	Ki67+	 5336 9335
14808	0	0	Ki67+	 5346 9497
14809	0	0	Ki67+	 5353 9010
14810	0	0	Ki67+	 5368 8988
14811	0	0	Ki67+	 5375 9204
14812	0	0	Ki67+	 5380 8963
14813	0	0	Ki67+	 5385 8947
14814	0	0	Ki67+	 5391 8859
14815	0	0	Ki67+	 5391 9056
14816	0	0	Ki67+	 5399 9147
14817	0	0	Ki67+	 5408 8969
14818	0	0	Ki67+	 5410 9233
14819	0	0	Ki67+	 5413 9561
14820	0	0	Ki67+	 5415 8842
14821	0	0	Ki67+	 5418 9536
14822	0	0	Ki67+	 5422 9152
14823	0	0	Ki67+	 5423 9068
14824	0	0	Ki67+	 5437 8952
14825	0	0	Ki67+	 5438 8770
14826	0	0	Ki67+	 5438 9238
14827	0	0	Ki67+	 5439 8794
14828	0	0	Ki67+	 5443 9058
14829	0	0	Ki67+	 5444 9564
14830	0	0	Ki67+	 5445 9192
14831	0	0	Ki67+	 5445 9209
14832	0	0	Ki67+	 5466 9157
14833	0	0	Ki67+	 5469 9062
14834	0	0	Ki67+	 5479 9457
14835	0	0	Ki67+	 5480 9146
14836	0	0	Ki67+	 5481 8805
14837	0	0	Ki67+	 5481 9126
14838	0	0	Ki67+	 5481 9192
14839	0	0	Ki67+	 5483 8832
14840	0	0	Ki67+	 5484 9166
14841	0	0	Ki67+	 5486 9514
14842	0	0	Ki67+	 5490 9498
14843	0	0	Ki67+	 5491 8991
14844	0	0	Ki67+	 5502 9006
14845	0	0	Ki67+	 5504 9440
14846	0	0	Ki67+	 5505 9202
14847	0	0	Ki67+	 5507 9083
14848	0	0	Ki67+	 5510 8798
14849	0	0	Ki67+	 5511 9153
14850	0	0	Ki67+	 5514 9177
14851	0	0	Ki67+	 5516 9093
14852	0	0	Ki67+	 5517 9403
14853	0	0	Ki67+	 5520 8874
14854	0	0	Ki67+	 5521 8960
14855	0	0	Ki67+	 5524 8921
14856	0	0	Ki67+	 5529 8993
14857	0	0	Ki67+	 5530 8799
14858	0	0	Ki67+	 5532 8849
14859	0	0	Ki67+	 5537 8944
14860	0	0	Ki67+	 5539 8896
14861	0	0	Ki67+	 5543 9508
14862	0	0	Ki67+	 5544 8856
14863	0	0	Ki67+	 5552 8904
14864	0	0	Ki67+	 5561 9187
14865	0	0	Ki67+	 5567 9261
14866	0	0	Ki67+	 5573 9041
14867	0	0	Ki67+	 5574 9507
14868	0	0	Ki67+	 5578 9238
14869	0	0	Ki67+	 5580 8860
14870	0	0	Ki67+	 5580 9492
14871	0	0	Ki67+	 5588 9034
14872	0	0	Ki67+	 5589 8850
14873	0	0	Ki67+	 5589 9164
[truncated: 3,700,810 more chars]
